# Supplementary material for: Dynamic and regulated TAF gene expression during mouse embryonic germ cell development
Source: PLoS Genet. 2020 Jan 8;16(1):e1008515. doi: 10.1371/journal.pgen.1008515 (PMC7010400; doi:10.1371/journal.pgen.1008515)
Supplement: S1 Table — Sheets contain DESeq2 results for germ versus somatic cell gene expression for every time point and sample type. S1 Table is associated with Fig 1, Fig 2, Fig 4, and S3 Fig. (XLSX) [file pgen.1008515.s007.xlsx]

## Sheet: Description
Table S1 Description
DESeq2 output for comparisons between germ and somatic cells at different time points
Tab Name	Description
results_E9.5f	DESeq2 results for E9.5f germ vs somatic cell gene expression
results_E9.5m	DESeq2 results for E9.5m germ vs somatic cell gene expression
results_E11.5f	DESeq2 results for E11.5f germ vs somatic cell gene expression
results_E11.5m	DESeq2 results for E11.5m germ vs somatic cell gene expression
results_E12.5f	DESeq2 results for E12.5f germ vs somatic cell gene expression
results_E12.5m	DESeq2 results for E12.5m germ vs somatic cell gene expression
results_E14.5f	DESeq2 results for E14.5f germ vs somatic cell gene expression
results_E14.5m	DESeq2 results for E14.5m germ vs somatic cell gene expression
results_E15.5f	DESeq2 results for E15.5f germ vs somatic cell gene expression
results_E15.5m	DESeq2 results for E15.5m germ vs somatic cell gene expression
results_E16.5f	DESeq2 results for E16.5f germ vs somatic cell gene expression
results_E16.5m	DESeq2 results for E16.5m germ vs somatic cell gene expression
results_E18.5f	DESeq2 results for E18.5f germ vs somatic cell gene expression
results_E18.5m	DESeq2 results for E18.5m germ vs somatic cell gene expression
Note: Taf7l2 is labeled "4933416C03Rik" in this file

## Sheet: results_E9.5f
	baseMean	log2FoldChange	lfcSE	stat	pvalue	padj
0610005C13Rik	45.4899	6.48676	1.9175	3.38293	0.000717179	0.0126004
0610007P14Rik	2888.95	0.1179	0.704086	0.167452	0.867015	0.951696
0610009B22Rik	1170.6	-0.445728	0.90014	-0.495177	0.620475	0.843686
0610009L18Rik	17.5866	-5.23793	2.27721	-2.30015	0.0214397	0.11998
0610009O20Rik	1066.37	0.364791	0.736116	0.495562	0.620203	0.843423
0610010B08Rik	17.8002	-1.93375	1.18324	-1.63428	0.1022	0.318644
0610010F05Rik	453.621	-0.095092	0.983107	-0.0967261	0.922944	0.976477
0610010K14Rik	1422.12	-0.0102849	0.445627	-0.0230795	0.981587	0.998101
0610011F06Rik	335.054	0.0400271	0.648685	0.061705	0.950798	0.988521
0610012G03Rik	376.52	-0.94667	1.55401	-0.60918	0.542405	0.793087
0610030E20Rik	640.986	-0.231469	0.948607	-0.244009	0.807224	0.924213
0610031O16Rik	5.64308	5.60808	3.02014	1.85689	0.0633264	0.237665
0610037L13Rik	1201.94	-0.945376	0.745791	-1.26762	0.204935	0.476896
0610038B21Rik	19.4115	-3.52479	2.24308	-1.57141	0.116087	0.342179
0610039H22Rik	3.2151	1.03107	3.07921	0.33485	0.737738	0.898456
0610039K10Rik	5.85195	0.916882	1.86785	0.490876	0.623514	0.846228
0610040B10Rik	47.2675	-5.66156	2.08113	-2.72043	0.00651971	0.0570189
0610040F04Rik	35.1661	5.33317	2.14895	2.48176	0.0130737	0.0885645
0610040J01Rik	99.8828	2.52978	2.07591	1.21864	0.222982	0.499056
0610043K17Rik	8.34838	4.77032	2.1045	2.26672	0.0234075	0.127131
1010001N08Rik	44.8712	-7.8078	2.21848	-3.51943	0.000432473	0.0087013
1110001J03Rik	290.235	-0.271094	0.792655	-0.342007	0.732345	0.896285
1110002L01Rik	84.2436	-2.35226	1.15517	-2.03629	0.0417213	0.183824
1110004E09Rik	641.388	0.452799	0.918539	0.492956	0.622044	0.84475
1110004F10Rik	6489.89	-0.90045	0.663112	-1.35791	0.174491	0.437278
1110006O24Rik	52.4143	-1.01419	1.54642	-0.655835	0.51193	0.771306
1110007C09Rik	175.971	1.47798	1.10403	1.33872	0.180663	0.445808
1110008F13Rik	234.058	0.0262916	1.73053	0.0151928	0.987878	0.998101
1110008L16Rik	1132.97	0.663027	0.674563	0.982898	0.325657	0.616866
1110008P14Rik	327.785	0.65365	0.948683	0.689008	0.490818	0.753763
1110012L19Rik	683.413	-0.205554	1.14764	-0.17911	0.857851	0.947543
1110015O18Rik	14.0162	1.29966	3.3033	0.393443	0.693992	0.881698
1110017D15Rik	12.6603	0.769084	2.02401	0.37998	0.70396	0.885113
1110019D14Rik	311.169	-0.589319	1.27214	-0.463251	0.643184	0.85641
1110020A21Rik	34.7905	-4.51183	1.81768	-2.48219	0.0130578	0.0885645
1110025L11Rik	7.40502	7.13374	3.67525	1.94102	0.0522555	0.212302
1110028F11Rik	8.32462	-4.56313	2.6352	-1.73161	0.0833435	0.281453
1110028F18Rik	71.1432	7.34258	2.20816	3.3252	0.000883554	0.0146157
1110032A03Rik	438.472	-0.408112	0.980391	-0.416275	0.677209	0.874595
1110032F04Rik	20.7012	-5.64774	2.3285	-2.42548	0.015288	0.097107
1110034G24Rik	383.118	-0.833344	1.08994	-0.764579	0.444522	0.718046
1110036E04Rik	16.3828	-9.45572	3.30692	-2.85937	0.00424477	0.0424635
1110037F02Rik	2464.01	-0.0580851	0.69923	-0.0830702	0.933796	0.980618
1110038B12Rik	736.037	-1.18675	0.495163	-2.39668	0.0165443	0.102156
1110038F14Rik	880.626	-1.26149	0.514778	-2.45056	0.0142635	0.0936148
1110046J04Rik	30.2315	-5.51216	2.02738	-2.71886	0.0065508	0.0572323
1110051M20Rik	760.498	-1.2116	0.838617	-1.44476	0.148525	0.395835
1110058D11Rik	3.01078	-9.60747	4.7344	-2.02929	0.0424289	0.186026
1110059E24Rik	2092.14	-0.518062	0.796433	-0.650478	0.515384	0.77364
1110059G10Rik	832.595	-0.458197	0.91901	-0.498577	0.618077	0.842238
1110065P20Rik	67.3375	0.119995	1.55187	0.0773231	0.938366	0.983064
1190002F15Rik	289.913	-0.568217	1.31381	-0.432496	0.665381	0.868565
1190002N15Rik	655.193	-2.36316	1.08865	-2.17072	0.0299526	0.148642
1190003K10Rik	22.3597	8.48334	2.74811	3.08698	0.00202203	0.0258628
1190005I06Rik	0.246231	1.29768	14.7583	0.0879288	0.929933	NA
1190007I07Rik	227.202	0.803439	0.661592	1.2144	0.224594	0.501095
1200014J11Rik	1473.77	0.17075	0.54844	0.311338	0.755544	0.904348
1300002E11Rik	479.687	0.285407	0.806355	0.353948	0.723378	0.89223
1300017J02Rik	241.502	-0.692706	1.88417	-0.367645	0.713138	0.889374
1500004A13Rik	220.868	-0.281024	1.05547	-0.266254	0.790044	0.917849
1500009C09Rik	7.48469	2.72214	2.60377	1.04546	0.29581	0.58611
1500009L16Rik	317.891	1.02736	0.853972	1.20303	0.228964	0.506379
1500011B03Rik	403.048	-0.245483	0.993314	-0.247136	0.804803	0.923064
1500011K16Rik	178.92	-1.07471	0.880062	-1.22117	0.222022	0.498121
1500012F01Rik	779.858	-1.0496	0.810208	-1.29546	0.19516	0.465335
1500012K07Rik	133.744	5.17812	2.36387	2.19053	0.0284858	0.143505
1500015A07Rik	175.677	0.850008	1.39531	0.609188	0.5424	0.793087
1500015L24Rik	2.47065	1.29969	5.49847	0.236374	0.813143	NA
1500015O10Rik	40.114	-1.662	2.18833	-0.759484	0.447563	0.720956
1500017E21Rik	7.23336	2.46466	2.0678	1.19193	0.23329	0.511942
1500026H17Rik	87.6102	6.0746	1.90017	3.19687	0.00138929	0.0201031
1600002D24Rik	7.40424	1.29425	2.85374	0.453528	0.650168	0.860338
1600002H07Rik	591.06	0.465003	0.824412	0.564042	0.572726	0.813257
1600002K03Rik	130.507	-0.000955217	1.03175	-0.00092582	0.999261	0.99954
1600010M07Rik	7.03706	1.29951	2.75955	0.470913	0.637703	0.853242
1600012H06Rik	962.471	-0.0826002	0.842301	-0.098065	0.921881	0.976348
1600014C10Rik	636.636	-0.998021	0.926271	-1.07746	0.281274	0.570891
1600014C23Rik	2.09618	-2.76679	2.90397	-0.952762	0.340711	NA
1600014K23Rik	32.7913	8.65626	2.85035	3.03691	0.00239016	0.02887
1600015I10Rik	9.41487	-2.78185	4.32446	-0.643282	NA	NA
1600019K03Rik	3.99112	1.29963	3.81079	0.34104	0.733073	0.896593
1600020E01Rik	198.824	-1.36709	0.8703	-1.57083	0.116223	0.342297
1600023N17Rik	27.7801	1.7976	2.19374	0.81942	0.412547	0.693877
1600025M17Rik	11.3689	1.9973	3.67228	0.543885	0.58652	0.821512
1600027J07Rik	6.45861	0.118634	2.29359	0.051724	0.958749	0.991701
1600029I14Rik	2.72029	3.86092	5.82937	0.662323	0.507764	NA
1600029O15Rik	77.5672	5.29227	1.53623	3.44497	0.000571116	0.0106437
1700001C02Rik	1.89092	1.29948	4.52993	0.286866	0.774215	NA
1700001C19Rik	37.366	3.55891	2.19153	1.62394	0.104389	0.322565
1700001D01Rik	10.5556	3.63904	2.78568	1.30634	0.191437	0.460557
1700001F09Rik	5.25485	1.62954	2.4319	0.670068	0.502815	0.763892
1700001G01Rik	22.9206	5.06543	2.34382	2.16118	0.0306812	0.150972
1700001G11Rik	22.7276	1.72388	1.58323	1.08884	0.276226	0.564981
1700001G17Rik	20.5609	-4.3694	2.23061	-1.95883	0.0501323	0.206527
1700001J03Rik	5.17606	-1.4493	3.26095	-0.444441	0.656724	0.864421
1700001J11Rik	76.3587	4.97315	1.843	2.6984	0.00696735	0.0593634
1700001K19Rik	8.85352	2.84232	2.04029	1.39309	0.163591	0.420272
1700001K23Rik	3.06654	-1.08628	2.3337	-0.465477	0.64159	0.855613
1700001L05Rik	1184.49	4.16953	0.887961	4.69562	2.65802e-06	0.000130104
1700001L19Rik	68.2464	0.188164	1.95763	0.0961185	0.923426	0.976601
1700001O22Rik	9.41748	-4.95917	2.76131	-1.79595	0.0725028	0.258022
1700001P01Rik	31.0853	1.75961	1.56662	1.12319	0.261356	0.547738
1700003C15Rik	2.69846	3.94644	2.60546	1.51468	0.129853	NA
1700003D09Rik	1.96326	1.29951	4.54423	0.285968	0.774902	NA
1700003E16Rik	52.5148	3.20005	1.71932	1.86123	0.0627123	0.236249
1700003E24Rik	0	NA	NA	NA	NA	NA
1700003F12Rik	4.41102	-4.02501	3.59834	-1.11857	0.263323	0.550523
1700003G13Rik	4.73361	6.79188	2.82124	2.40741	0.0160663	0.100013
1700003G18Rik	53.7485	4.27172	1.959	2.18056	0.0292161	0.146339
1700003H04Rik	0.229001	1.29758	14.7583	0.0879225	0.929938	NA
1700003I22Rik	3.01579	1.29999	14.7583	0.0880852	0.929809	0.97893
1700003L19Rik	2.58421	7.03944	4.36227	1.61371	0.10659	NA
1700003M02Rik	51.993	2.3699	1.84273	1.28608	0.198415	0.46883
1700003M07Rik	136.445	1.40552	1.75131	0.802551	0.422234	0.701699
1700003P14Rik	5.69067	6.99072	5.33378	1.31065	0.189976	0.458604
1700006A11Rik	8.77632	7.92859	3.12629	2.5361	0.0112094	0.0800225
1700006E09Rik	3.42092	5.60052	3.30878	1.69262	0.0905269	0.29536
1700006F04Rik	3.51374	1.29948	3.46446	0.375089	0.707594	0.886628
1700006H21Rik	7.71851	4.43762	3.25877	1.36175	0.173278	0.435413
1700007B14Rik	31.5386	4.86161	2.28473	2.12787	0.0333481	0.159187
1700007F19Rik	19.9012	1.61792	3.15253	0.513212	0.607803	0.835656
1700007G11Rik	12.0013	0.201686	1.76948	0.11398	0.909253	0.96987
1700007J10Rik	8.31259	-2.31878	2.17872	-1.06428	0.2872	0.576493
1700007K09Rik	3.22874	0.490935	3.8826	0.126445	0.89938	0.964937
1700007K13Rik	82.1903	2.64492	1.43563	1.84234	0.0654254	0.242247
1700007L15Rik	132.348	-1.36455	1.20992	-1.1278	0.259403	0.54527
1700007P06Rik	1.4841	2.62104	4.25026	0.616677	0.537448	NA
1700008C04Rik	3.97342	6.50991	3.50079	1.85955	0.0629491	0.2367
1700008J07Rik	180.391	-2.87623	1.36588	-2.10577	0.0352247	0.165048
1700008K24Rik	4.41889	-1.49122	4.92304	-0.302907	0.761961	0.907005
1700008O03Rik	8.49089	0.996096	1.66571	0.597999	0.54984	0.797393
1700008P02Rik	6.31624	6.78153	2.92463	2.31877	0.0204076	0.116472
1700009C05Rik	12.3657	21.9301	3.07788	7.12508	1.04024e-12	2.56927e-10
1700009J07Rik	0.784116	1.29968	8.27736	0.157016	0.875232	NA
1700009N14Rik	11.7416	-3.038	2.90997	-1.044	0.296487	0.586778
1700010B08Rik	15.0338	-1.83652	2.46873	-0.743913	0.456929	0.728172
1700010D01Rik	5.525	1.29954	4.44782	0.292174	0.770154	0.910089
1700010I02Rik	0.421384	1.29828	14.7583	0.0879693	0.929901	NA
1700010I14Rik	82.6044	-3.13811	1.77882	-1.76416	0.077705	0.269354
1700010J16Rik	15.9971	19.8476	2.87245	6.90966	4.85826e-12	1.01354e-09
1700010K23Rik	0.507204	1.29914	9.07286	0.143189	0.886141	NA
1700011A15Rik	10.1424	6.35893	2.99579	2.12262	0.0337853	0.160542
1700011B04Rik	1.6964	-0.44159	5.49113	-0.0804189	0.935904	NA
1700011C11Rik	0.915818	1.27349	4.13506	0.307973	0.758103	NA
1700011E24Rik	2.32958	2.17968	2.91294	0.748275	0.454294	NA
1700011H14Rik	57.8681	2.35588	1.70145	1.38463	0.166167	0.424228
1700011I03Rik	3.48198	-1.16625	2.98497	-0.390708	0.696013	0.882662
1700011L22Rik	5.39104	6.50235	3.35849	1.9361	0.0528558	0.21357
1700011M02Rik	4.01172	3.67502	2.75215	1.33533	0.18177	0.447101
1700012A03Rik	2.72281	0.537757	4.26727	0.126019	0.899717	NA
1700012B07Rik	50.14	17.9467	2.78387	6.44669	1.14321e-10	1.58486e-08
1700012B09Rik	4.49614	3.15789	3.5978	0.877728	0.380091	0.667817
1700012C14Rik	15.2352	1.24327	1.97561	0.629309	0.529147	0.78425
1700012D01Rik	14.2697	-4.70061	1.98621	-2.36662	0.0179511	0.107089
1700012D14Rik	35.6888	0.21639	1.23344	0.175437	0.860736	0.948974
1700012D16Rik	1.06654	1.71754	4.68363	0.366712	0.713834	NA
1700012H19Rik	1.64647	2.35763	3.19195	0.738617	0.460139	NA
1700012I11Rik	5.88157	3.72792	2.46476	1.51249	0.13041	0.366193
1700012L04Rik	8.91903	-3.06828	2.78561	-1.10148	0.270689	0.558548
1700012P22Rik	2.91321	1.2995	3.99714	0.325108	0.7451	NA
1700013D24Rik	1.22731	1.29967	6.15116	0.211288	0.832662	NA
1700013F07Rik	10.9498	5.13124	2.69108	1.90676	0.0565521	0.222237
1700013G24Rik	0.317561	1.29798	14.7583	0.0879493	0.929917	NA
1700013H16Rik	1245.96	0.0345123	2.36049	0.0146208	0.988335	0.998101
1700015E13Rik	4.17158	-2.17987	3.16343	-0.689083	0.490771	0.753763
1700015F17Rik	14.29	3.96224	2.78421	1.42311	0.154704	0.406233
1700015G11Rik	8.31428	2.37584	2.73953	0.867245	0.385808	0.672691
1700016C15Rik	13.3474	3.12847	2.65027	1.18043	0.237828	0.517827
1700016D06Rik	35.2737	-0.380772	2.94126	-0.129459	0.896995	0.96417
1700016G22Rik	2.13288	1.29969	5.28245	0.246039	0.805652	NA
1700016H13Rik	17.6772	-0.485709	2.68689	-0.18077	0.856548	0.946716
1700016K19Rik	61.1034	-0.891245	2.83811	-0.314028	0.7535	0.903852
1700016L04Rik	8.64149	0.769352	2.37314	0.324192	0.745793	0.901392
1700016L21Rik	0.626553	4.2206	7.66377	0.550721	0.581825	NA
1700016P04Rik	5.21439	3.01886	3.56518	0.846762	0.397128	0.681335
1700017B05Rik	1466.39	-0.164672	0.955768	-0.172293	0.863207	0.950075
1700017D01Rik	6.5662	-0.33293	3.38555	-0.0983385	0.921663	0.976348
1700017G19Rik	4.60017	1.2995	3.92507	0.331077	0.740586	0.899518
1700017J07Rik	5.42291	1.29957	3.58345	0.36266	0.716859	0.890743
1700017L05Rik	0.154776	1.29695	14.7583	0.0878793	0.929973	NA
1700017N19Rik	19.2626	0.453496	2.83407	0.160016	0.872869	0.954368
1700018A04Rik	6.21111	1.39276	2.33534	0.596384	0.550919	0.797697
1700018B08Rik	18.1852	1.29972	3.01591	0.430953	0.666502	0.869411
1700018B24Rik	281.763	-9.34971	3.00716	-3.10915	0.00187626	0.0246123
1700018C11Rik	6.41326	1.29948	4.37336	0.297136	0.766363	0.908793
1700018F24Rik	7.76338	4.34306	2.8893	1.50316	0.132799	0.370256
1700018G05Rik	3.50834	1.93136	2.7091	0.712915	0.475898	0.741852
1700018L02Rik	7.4734	1.35013	2.61277	0.516742	0.605336	0.834026
1700019A02Rik	56.596	18.4022	2.27493	8.08916	6.00797e-16	4.15185e-13
1700019B03Rik	16.5226	1.53679	1.96498	0.78209	0.434162	0.711452
1700019B21Rik	117.664	7.24762	1.8243	3.97283	7.10232e-05	0.00213447
1700019C18Rik	14.7528	3.17009	6.7286	0.471136	0.637543	0.853191
1700019D03Rik	223.26	3.44847	1.29894	2.65484	0.00793465	0.0645389
1700019E08Rik	26.248	1.29972	3.71394	0.349958	0.72637	0.893738
1700019G17Rik	396.367	-0.753627	1.15745	-0.651113	0.514974	0.773342
1700019G24Rik	10.2746	3.77032	2.25963	1.66856	0.095205	0.304611
1700019L03Rik	38.0759	2.74013	1.45732	1.88025	0.0600737	0.230635
1700019M22Rik	2.39844	-1.77884	6.71669	-0.264838	0.791134	NA
1700019N19Rik	10.1113	-0.0631499	3.07643	-0.020527	0.983623	0.998101
1700019O17Rik	1.84037	3.24975	14.1494	0.229674	0.818345	NA
1700020A23Rik	2.15912	-0.838183	3.7684	-0.222424	0.823984	NA
1700020D05Rik	3.55613	-1.81522	3.40705	-0.532783	0.594184	0.827166
1700020D14Rik	0	NA	NA	NA	NA	NA
1700020G17Rik	1.62466	3.17849	7.25652	0.438018	0.661373	NA
1700020I14Rik	1601.84	0.16558	0.815909	0.20294	0.839182	0.937037
1700020L24Rik	6.32198	0.478726	3.43161	0.139505	0.889051	0.960093
1700020M21Rik	12.2881	-0.0573122	3.37636	-0.0169745	0.986457	0.998101
1700020N01Rik	58.0966	-10.7967	3.19039	-3.38414	0.000714022	0.0125556
1700020N15Rik	33.1356	6.00685	2.27537	2.63994	0.00829196	0.066237
1700020N18Rik	1.04319	-0.507725	14.7441	-0.0344358	0.97253	NA
1700021F05Rik	1393.46	-0.265133	0.643559	-0.411979	0.680355	0.876361
1700021F07Rik	33.4385	1.30042	10.9096	0.119199	0.905118	0.967572
1700021K19Rik	886.447	-0.966591	1.05227	-0.918576	0.358318	0.650078
1700021N21Rik	3.1914	1.2997	5.38411	0.241396	0.809248	0.925085
1700022A21Rik	21.5909	20.4519	3.51288	5.82199	5.81517e-09	5.48054e-07
1700022A22Rik	15.4551	25.4369	3.1947	7.96222	1.68978e-15	9.55528e-13
1700022E09Rik	0.151619	1.29689	14.7583	0.0878751	0.929976	NA
1700022H01Rik	39.9626	1.85705	2.4342	0.762901	0.445523	0.718723
1700022H16Rik	1.08369	5.22365	6.08922	0.857852	0.390974	NA
1700022I11Rik	18.6311	-1.22254	2.73257	-0.447396	0.654589	0.863118
1700023C21Rik	0.734663	1.29889	14.7583	0.0880108	0.929868	NA
1700023F02Rik	10.6936	-9.62309	3.1496	-3.05533	0.00224812	0.0276517
1700023F06Rik	3.28868	-0.273166	2.84999	-0.0958481	0.923641	0.976684
1700024B18Rik	7.27009	8.18896	2.54466	3.21809	0.00129047	0.0190581
1700024F13Rik	17.2754	-4.72362	2.26066	-2.08949	0.0366639	0.169579
1700024G13Rik	13.0907	4.17835	3.87497	1.07829	0.280904	0.570606
1700024I08Rik	0.961242	1.29932	4.5125	0.287937	0.773395	NA
1700024N05Rik	15.9867	1.67878	3.65324	0.459533	0.645852	0.857911
1700024P04Rik	2.74669	1.29952	4.22606	0.307502	0.758461	NA
1700024P16Rik	37.6052	5.01983	1.86981	2.68467	0.00726011	0.0611112
1700025B11Rik	1.59427	3.71556	3.68313	1.0088	0.313069	NA
1700025C18Rik	0.219587	1.29812	14.7583	0.0879589	0.929909	NA
1700025F22Rik	4.21842	4.12169	2.73419	1.50746	0.131692	0.368631
1700025F24Rik	13.0021	-0.136653	2.25677	-0.0605527	0.951715	0.988853
1700025G04Rik	569.93	-0.933788	1.27735	-0.731033	0.464759	0.734211
1700025J12Rik	0.459447	1.29927	9.26733	0.140199	0.888503	NA
1700025K24Rik	4.22725	6.2927	3.23614	1.94451	0.0518342	0.211293
1700025M24Rik	9.71407	1.76824	3.09173	0.571925	0.567373	0.809793
1700025N23Rik	0.711888	0.504112	4.64248	0.108587	0.91353	NA
1700026D08Rik	87.243	0.188716	2.6012	0.0725498	0.942164	0.984834
1700026D11Rik	3.61474	3.37727	3.25195	1.03854	0.299019	0.588653
1700026F02Rik	6.23904	7.30043	2.73472	2.66953	0.00759568	0.0628479
1700026J14Rik	6.92262	-11.3658	3.41954	-3.32379	0.000888038	0.0146673
1700026L06Rik	119.746	-1.51659	1.41118	-1.0747	0.28251	0.572077
1700027A15Rik	1.15621	3.29248	5.61293	0.586589	0.55748	NA
1700027F06Rik	6.20009	7.57493	3.76325	2.01287	0.0441281	0.190521
1700027F09Rik	37.8813	3.93494	2.46358	1.59725	0.110211	0.332327
1700027H10Rik	3.07747	-0.0548035	3.56437	-0.0153754	0.987733	0.998101
1700027I24Rik	1.56971	2.83769	4.08497	0.694666	0.487265	NA
1700027J07Rik	13.9458	6.93696	2.70443	2.56503	0.0103166	0.0762323
1700028B04Rik	10.6639	5.80801	3.15782	1.83925	0.0658789	0.243154
1700028D13Rik	2.26175	-0.78808	7.00697	-0.112471	0.91045	NA
1700028E10Rik	107.506	3.25764	1.52797	2.132	0.0330071	0.158316
1700028I16Rik	20.0747	7.54121	2.56288	2.94247	0.00325608	0.0354609
1700028J19Rik	80.5047	-2.67404	1.63999	-1.63052	0.102992	0.320366
1700028K03Rik	339.477	-0.178135	0.97288	-0.183101	0.854719	0.945493
1700028M03Rik	0.332454	-0.0371499	8.70455	-0.00426787	0.996595	NA
1700028P14Rik	28.0305	7.63222	2.38773	3.19644	0.00139135	0.0201194
1700028P15Rik	4.54313	1.29953	3.99335	0.325423	0.744861	0.901061
1700029B22Rik	0.792933	0.667512	6.3817	0.104598	0.916695	NA
1700029F12Rik	22.5874	2.36693	2.80972	0.84241	0.399558	0.683094
1700029H14Rik	6.71663	5.48275	2.30929	2.37421	0.0175865	0.105854
1700029I15Rik	5.85284	0.95789	1.90916	0.501734	0.615854	0.84095
1700029J03Rik	3.81121	0.890655	3.59161	0.247982	0.804148	0.922658
1700029J07Rik	550.297	0.191191	1.26657	0.150952	0.880013	0.956832
1700029M20Rik	36.8145	-3.31598	2.97343	-1.1152	0.264764	0.552129
1700029N11Rik	6.68002	5.30269	2.83342	1.87148	0.0612789	0.233261
1700029P11Rik	51.6877	4.07233	2.56116	1.59004	0.111826	0.335226
1700030A11Rik	11.3851	1.2998	3.87613	0.335335	0.737372	0.898264
1700030C10Rik	163.225	2.55424	1.08669	2.35048	0.0187493	0.110168
1700030F04Rik	4.21707	1.29946	3.21553	0.40412	0.686124	0.878789
1700030F18Rik	9.53527	3.364	2.31743	1.4516	0.146612	0.392523
1700030J22Rik	154.539	0.381598	1.36818	0.278909	0.780315	0.914153
1700030K09Rik	674.721	0.641668	0.877958	0.730865	0.464862	0.734266
1700030L20Rik	0.874603	1.29948	11.9868	0.10841	0.913671	NA
1700030M09Rik	5.13257	7.16826	2.98272	2.40326	0.0162496	0.100843
1700030N03Rik	5.32029	1.29964	4.07384	0.319022	0.74971	0.902211
1700030O20Rik	11.9193	1.29948	4.2896	0.302936	0.761939	0.907005
1700031A10Rik	23.2779	5.88446	2.52494	2.33053	0.0197781	0.114125
1700031F05Rik	15.3671	7.1199	2.9821	2.38754	0.0169614	0.103778
1700031M16Rik	2.84645	1.29951	4.24919	0.305825	0.759738	NA
1700031P21Rik	6.82388	7.06943	3.00805	2.35017	0.0187649	0.110199
1700034E13Rik	12.4721	7.74568	2.83726	2.72998	0.00633373	0.0560309
1700034G24Rik	2.35655	3.32727	4.19735	0.792707	0.427948	NA
1700034H15Rik	52.9883	-1.43958	1.54992	-0.928812	0.352987	0.644547
1700034I23Rik	61.7268	6.77494	2.74775	2.46563	0.0136771	0.0912995
1700034J05Rik	16.452	3.18778	2.76029	1.15487	0.248142	0.530734
1700034K08Rik	18.8711	6.57573	2.5964	2.53263	0.0113209	0.0805511
1700034O15Rik	18.8547	6.51126	2.84871	2.28569	0.0222724	0.122968
1700034P13Rik	20.8816	3.53228	1.49207	2.36737	0.0179148	0.106902
1700036G14Rik	0.252398	-0.0358075	14.7523	-0.00242725	0.998063	NA
1700037C18Rik	89.3442	1.06404	1.45325	0.73218	0.464058	0.733482
1700037H04Rik	2324.15	-1.23677	1.08107	-1.14402	0.252615	0.536329
1700039E15Rik	29.5211	5.67955	2.88027	1.97188	0.0486233	0.202043
1700039E22Rik	2.10283	-1.6539	3.20921	-0.51536	0.606302	NA
1700040L02Rik	63.2584	2.91105	1.73812	1.67483	0.0939673	0.301909
1700041A01Rik	3.58848	5.08275	2.64936	1.91849	0.0550493	0.218934
1700041C23Rik	0.189335	1.2976	14.7583	0.0879237	0.929937	NA
1700041M19Rik	0.250593	1.29801	14.7583	0.087951	0.929916	NA
1700042G07Rik	5.43874	3.01405	2.86359	1.05254	0.29255	0.582282
1700042G15Rik	30.6432	6.80567	3.22293	2.11164	0.0347175	0.163527
1700042O10Rik	30.5915	-1.99943	2.09987	-0.952169	0.341011	0.632348
1700044C05Rik	0.81425	0.12583	6.11979	0.0205612	0.983596	NA
1700044K03Rik	1.09915	1.29794	14.7583	0.0879466	0.929919	NA
1700045H11Rik	3.79821	3.88255	2.84971	1.36244	0.17306	0.435242
1700046C09Rik	2.75478	1.29951	3.96004	0.328155	0.742794	NA
1700047A11Rik	4.63561	-1.4698	2.52253	-0.582666	0.560118	0.804285
1700047E10Rik	31.9963	5.20769	1.78953	2.91009	0.00361321	0.0381256
1700047G03Rik	27.4065	2.61489	3.02944	0.86316	0.38805	0.674303
1700047I17Rik2	0	NA	NA	NA	NA	NA
1700047L14Rik	8.84988	-0.875417	3.04048	-0.28792	0.773408	0.911444
1700047M11Rik	5.81232	-1.85409	2.84153	-0.652497	0.514081	0.772703
1700048M11Rik	3.83432	0.703746	2.63258	0.267322	0.789221	0.917485
1700048O20Rik	175.827	-0.848301	1.29361	-0.655761	0.511978	0.771323
1700049E15Rik	11.3218	6.71725	3.80472	1.76551	0.0774786	0.268743
1700049E22Rik	2.15505	5.85955	3.25472	1.80033	0.0718093	NA
1700049G17Rik	493.684	0.98749	1.05416	0.936759	0.348883	0.640767
1700049L16Rik	0.911299	1.2995	6.70643	0.193769	0.846356	NA
1700051A21Rik	4.32564	1.29941	7.91789	0.164111	0.869644	0.953049
1700052I22Rik	1.24487	6.56703	8.21653	0.799246	0.424148	NA
1700052K11Rik	180.149	-0.629927	1.60583	-0.392274	0.694856	0.882346
1700054A03Rik	1.98592	-3.64285	3.12121	-1.16713	0.243159	NA
1700054K19Rik	1.20225	4.24256	14.7146	0.288323	0.7731	NA
1700054M17Rik	0.833559	1.29979	14.7583	0.0880722	0.929819	NA
1700055C04Rik	2.99059	1.29947	3.93931	0.329873	0.741496	NA
1700056E22Rik	7.45665	-4.43173	2.43002	-1.82374	0.0681915	0.247989
1700057G04Rik	17.8845	4.53861	2.70982	1.67487	0.0939589	0.301909
1700057H15Rik	11.2174	19.1089	4.32092	4.42241	9.76046e-06	0.000394235
1700057H21Rik	8.48614	2.45683	2.47106	0.994243	0.320105	0.611741
1700060C16Rik	1.47516	1.29944	4.25437	0.305437	0.760033	NA
1700060C20Rik	9.6121	2.6506	2.54712	1.04062	0.298051	0.58776
1700061F12Rik	8.35766	5.44137	2.91515	1.86658	0.0619604	0.234899
1700061G19Rik	95.0923	4.19049	1.30859	3.20231	0.00136332	0.0198746
1700061I17Rik	6.13018	2.63275	3.33059	0.790476	0.42925	0.707392
1700061J23Rik	10.3221	5.97348	3.24014	1.84359	0.0652431	0.24184
1700063A18Rik	2.38622	7.45941	4.77946	1.56072	0.118589	NA
1700063D05Rik	20.6969	2.00933	1.9397	1.0359	0.30025	0.590225
1700063O14Rik	0.2009	1.29738	14.7583	0.0879087	0.929949	NA
1700064J06Rik	1.38443	1.29928	5.73144	0.226694	0.820662	NA
1700064M15Rik	7.22798	-0.859908	2.72307	-0.315786	0.752165	0.903337
1700065D16Rik	6.84716	-2.01169	2.44932	-0.821329	0.411459	0.692848
1700065I16Rik	5.40565	-0.820982	4.33692	-0.189301	0.849857	0.942621
1700065J11Rik	5.10522	1.29945	3.14275	0.413476	0.679258	0.875526
1700065J18Rik	1.7946	1.29943	3.85516	0.337062	0.73607	NA
1700065L07Rik	1.4514	7.37503	5.26789	1.4	0.161514	NA
1700065O20Rik	15.6945	8.03891	2.70151	2.97571	0.00292307	0.0330236
1700066B17Rik	6.95483	2.7719	2.42443	1.14332	0.252907	0.53679
1700066B19Rik	38.8539	1.69707	1.95236	0.86924	0.384716	0.671713
1700066J03Rik	2.89139	1.29938	3.3063	0.393	0.694319	NA
1700066M21Rik	226.151	-0.399089	1.45766	-0.273787	0.784248	0.915516
1700066N21Rik	1.56593	7.19799	4.90474	1.46756	0.142224	NA
1700066O22Rik	0.670454	1.29926	14.7583	0.088036	0.929848	NA
1700067G17Rik	7.9624	6.78889	2.99701	2.26522	0.0234994	0.127343
1700067K01Rik	35.9794	2.69699	1.82866	1.47485	0.140254	0.381797
1700067P10Rik	0.826372	1.29938	10.0481	0.129316	0.897107	NA
1700069L16Rik	0.837504	-0.488537	8.92712	-0.0547251	0.956358	NA
1700069P05Rik	1.48469	1.29944	4.97253	0.261323	0.793843	NA
1700071K01Rik	1.37707	-0.497242	2.2965	-0.216522	0.828581	NA
1700071M16Rik	54.1635	-0.0188538	2.25595	-0.00835737	0.993332	0.998101
1700072B07Rik	0.442311	1.29877	14.7583	0.088003	0.929874	NA
1700072I22Rik	0.531279	1.29926	9.95802	0.130474	0.896191	NA
1700072O05Rik	1.53439	1.29943	4.12629	0.314915	0.752826	NA
1700073E17Rik	84.4465	3.72896	1.83208	2.03537	0.0418133	0.18404
1700074H08Rik	2.95061	1.29964	4.08318	0.318291	0.750264	NA
1700074P13Rik	37.9769	-2.56999	3.22635	-0.796561	0.425706	0.704635
1700080E11Rik	1.14936	1.29868	14.7583	0.0879964	0.92988	NA
1700080N15Rik	9.40204	5.24797	2.73748	1.91708	0.0552272	0.219357
1700080O16Rik	87.8006	7.87261	2.88545	2.72838	0.00636462	0.0561655
1700081H04Rik	1.74242	-1.47312	3.89766	-0.37795	0.705468	NA
1700084C01Rik	7.9533	-0.0646739	3.00238	-0.0215408	0.982814	0.998101
1700084D21Rik	8.45468	5.20345	2.47164	2.10526	0.0352683	0.165144
1700084E18Rik	15.9484	-2.53423	2.11654	-1.19735	0.231171	0.509453
1700084F23Rik	2.95526	1.29951	4.13327	0.314401	0.753216	NA
1700084J12Rik	25.9497	1.89823	1.16907	1.62371	0.104437	0.322579
1700084M14Rik	5.49543	1.2994	4.19089	0.310053	0.756521	0.904665
1700085C21Rik	2.91158	-1.87598	3.98491	-0.470771	0.637805	NA
1700086L19Rik	21.1315	-3.7101	2.27729	-1.62918	0.103275	0.320876
1700086O06Rik	114.842	-0.294989	1.11481	-0.264609	0.791311	0.918126
1700088E04Rik	5.93477	-4.58424	1.80591	-2.53846	0.0111341	0.0796702
1700091H14Rik	108.538	8.64203	2.44702	3.53165	0.000412972	0.00838747
1700092C02Rik	11.802	5.98211	2.67436	2.23684	0.0252971	0.132861
1700092C10Rik	0.580942	-1.35889	10.4188	-0.130427	0.896228	NA
1700092E19Rik	7.32809	-8.80766	4.07418	-2.16183	0.0306316	0.150966
1700092K14Rik	0.869043	-0.0369517	8.30215	-0.00445086	0.996449	NA
1700092M07Rik	11.3722	-14.6532	2.22195	-6.59474	4.2599e-11	6.73064e-09
1700093K21Rik	46.1685	6.25316	2.42643	2.5771	0.00996333	0.074455
1700094D03Rik	253.403	-0.381388	0.795887	-0.479199	0.631797	0.850204
1700094J05Rik	0.536194	-0.0396268	6.48534	-0.00611021	0.995125	NA
1700094M24Rik	0.619034	1.29941	7.34732	0.176855	0.859622	NA
1700095A21Rik	29.9229	6.36353	2.49978	2.54564	0.0109078	0.0787949
1700095B10Rik	0.81632	-1.51116	9.0362	-0.167235	0.867185	NA
1700095J12Rik	2.91741	-0.057632	3.36857	-0.0171087	0.98635	NA
1700096J18Rik	1.64576	6.94384	4.47899	1.55031	0.121066	NA
1700096K18Rik	61.0101	3.67269	1.48492	2.47332	0.0133864	0.0898337
1700096P03Rik	1.92753	1.29958	5.10914	0.254364	0.799214	NA
1700097N02Rik	36.96	4.1448	1.84793	2.24294	0.0249004	0.131821
1700099I09Rik	4.87117	3.94504	3.10032	1.27246	0.203209	0.474471
1700100I10Rik	63.4792	5.34964	2.44082	2.19174	0.0283985	0.143212
1700100L14Rik	2.9107	1.29958	5.36693	0.242145	0.808668	NA
1700101E01Rik	13.065	0.156839	1.82754	0.0858198	0.93161	0.979711
1700101I11Rik	9.44039	-5.45279	2.28579	-2.38552	0.0170549	0.10403
1700101O22Rik	3.01796	4.61587	3.74621	1.23214	0.217896	0.493117
1700102H20Rik	21.0735	0.815039	1.25582	0.64901	0.516332	0.774095
1700102P08Rik	103.774	0.0171803	1.67522	0.0102556	0.991817	0.998101
1700104L18Rik	1.84991	3.07782	4.24179	0.725594	0.468088	NA
1700105P06Rik	7.05198	-4.08587	2.36555	-1.72724	0.0841251	0.28245
1700106J16Rik	11.4993	-13.6486	3.28767	-4.15146	3.30364e-05	0.0011268
1700108F19Rik	35.7586	2.3696	1.43104	1.65586	0.0977496	0.309465
1700108J01Rik	0.453582	1.29851	14.7583	0.0879852	0.929888	NA
1700109G14Rik	10.0076	7.7212	2.57991	2.99282	0.00276411	0.0316943
1700109G15Rik	8.77326	7.11538	3.44475	2.06557	0.0388692	0.175947
1700109H08Rik	19.4085	0.527329	1.5189	0.347179	0.728457	0.894258
1700109I08Rik	0.930333	-0.0353549	11.8048	-0.00299496	0.99761	NA
1700109K24Rik	27.8206	-5.10197	2.18213	-2.33806	0.0193839	0.112474
1700110C19Rik	3.97215	-0.269575	2.82362	-0.0954715	0.92394	0.976904
1700110I01Rik	73.6662	0.759649	2.18877	0.347066	0.728542	0.894267
1700110I07Rik	6.06117	1.29965	3.56649	0.364406	0.715555	0.890136
1700110K17Rik	2.30974	-0.0501153	3.99461	-0.0125457	0.98999	NA
1700111N16Rik	5.4883	3.58466	3.1897	1.12382	0.261088	0.547503
1700112E06Rik	12.8787	-2.73917	1.57956	-1.73413	0.0828946	0.280422
1700112H15Rik	9.54454	1.29966	3.21729	0.40396	0.686242	0.878853
1700112J05Rik	2.33457	5.79475	3.42298	1.6929	0.0904752	NA
1700112J16Rik	29.0539	1.29407	1.8783	0.688956	0.490851	0.753763
1700113A16Rik	268.243	0.298271	0.79481	0.375274	0.707457	0.886508
1700113B09Rik	7.43853	-3.54191	3.49675	-1.01292	0.3111	0.601433
1700113H08Rik	5.98925	-0.0620905	2.71423	-0.0228759	0.981749	0.998101
1700116B05Rik	12.7755	-0.2431	2.74568	-0.0885391	0.929448	0.97893
1700119H24Rik	2.07778	-3.4663	2.93392	-1.18146	0.237422	NA
1700120C14Rik	12.1028	-2.97329	1.85869	-1.59967	0.109672	0.331408
1700120E14Rik	11.5045	-2.39418	3.07196	-0.779368	0.435763	0.712728
1700120G07Rik	18.6246	5.66822	2.82288	2.00796	0.0446481	0.192033
1700120K04Rik	7.68892	-3.15732	2.46348	-1.28165	0.199965	0.470482
1700121L16Rik	2.21012	1.29945	4.50538	0.288423	0.773023	NA
1700121N20Rik	10.7383	6.74859	3.57997	1.88509	0.0594172	0.229379
1700122C19Rik	7.10018	1.29971	4.17662	0.311188	0.755658	0.904348
1700122O11Rik	2.55437	-2.82629	4.34436	-0.650566	0.515327	NA
1700123I01Rik	497.253	2.52074	2.25633	1.11718	0.263915	0.551012
1700123J17Rik	7.49545	3.92208	3.33531	1.17593	0.239624	0.520477
1700123K08Rik	1.02451	1.29934	7.37493	0.176183	0.86015	NA
1700123L14Rik	2.82036	1.29976	5.45644	0.238206	0.811721	NA
1700123M08Rik	35.1322	-3.70688	1.70506	-2.17405	0.0297017	0.148063
1700123O12Rik	0.988366	1.27214	5.95981	0.213453	0.830974	NA
1700123O20Rik	1633.43	-0.743428	0.79248	-0.938103	0.348191	0.640201
1700123O21Rik	2.50135	2.63344	3.2862	0.801363	0.422922	NA
1700124L16Rik	3.05249	-3.78414	2.4072	-1.57201	0.115948	0.341908
1700125G02Rik	0.682204	1.29928	8.79704	0.147696	0.882583	NA
1700125G22Rik	7.93237	1.29959	3.51365	0.369869	0.71148	0.888434
1700125H03Rik	0.92817	1.29941	4.60225	0.282343	0.777681	NA
1700125H20Rik	40.7689	4.22307	1.81207	2.33053	0.0197782	0.114125
1700126H18Rik	8.32016	8.27716	2.84503	2.90934	0.00362191	0.0381695
1700128A07Rik	4.54317	1.29956	3.51803	0.369402	0.711828	0.888579
1700128F08Rik	4.39264	3.31894	3.01115	1.10222	0.270368	0.558085
1700129C05Rik	10.6094	1.29981	3.67281	0.3539	0.723414	0.89223
1810006J02Rik	35.4144	7.17398	2.35083	3.05168	0.00227565	0.0279424
1810007C17Rik	3.57702	6.13349	3.52769	1.73867	0.0820928	0.27891
1810007D17Rik	6.38963	14.2054	4.93063	2.88106	0.00396343	0.0405746
1810008I18Rik	5.89124	-0.339026	3.45349	-0.0981692	0.921798	0.976348
1810009A15Rik	63.2069	-1.08166	0.900863	-1.20069	0.22987	0.507443
1810009J06Rik	2.54875	4.87773	4.26315	1.14416	0.252557	NA
1810010D01Rik	3.55928	-2.72932	3.00589	-0.90799	0.363884	0.65507
1810010H24Rik	62.3153	-2.38233	1.94045	-1.22772	0.219552	0.495195
1810011H11Rik	84.1383	-4.3165	2.41412	-1.78802	0.0737727	0.260824
1810011O10Rik	525.154	-2.69491	1.24134	-2.17096	0.0299343	0.148614
1810012K16Rik	5.88382	-4.28811	2.50608	-1.71108	0.0870659	0.288368
1810013A23Rik	0.806296	6.39791	5.37177	1.19103	0.233644	NA
1810013L24Rik	2082.7	0.337818	0.617701	0.546895	0.584451	0.820243
1810014B01Rik	293.027	1.57231	1.08769	1.44555	0.148303	0.395425
1810018F18Rik	2.70346	1.29944	5.25412	0.247319	0.804661	NA
1810019D21Rik	67.6541	2.64475	1.67701	1.57707	0.114781	0.340093
1810020O05Rik	14.9337	1.76194	2.07089	0.850814	0.394873	0.679598
1810021B22Rik	13.9551	-5.61355	2.1441	-2.61813	0.00884127	0.0689337
1810022K09Rik	1319.37	-0.784058	0.879488	-0.891494	0.372664	0.66142
1810024B03Rik	11.4867	0.147084	1.63006	0.0902322	0.928103	0.978507
1810026B05Rik	1016.72	-0.267683	0.686939	-0.389674	0.696777	0.882942
1810026J23Rik	894.569	-1.13819	1.27419	-0.893264	0.371716	0.660737
1810030O07Rik	1645.54	0.470164	0.592338	0.793743	0.427345	0.706039
1810032O08Rik	585.799	-0.831786	0.941937	-0.88306	0.377204	0.665192
1810034E14Rik	49.8133	2.38173	1.66732	1.42847	0.153156	0.403507
1810037I17Rik	2223.02	0.855447	0.738031	1.15909	0.246418	0.528287
1810041H14Rik	30.5443	1.49025	1.48976	1.00033	0.317153	0.608045
1810041L15Rik	167.913	2.66512	1.70972	1.5588	0.119043	0.346846
1810043G02Rik	447.284	-0.337675	0.97016	-0.348061	0.727795	0.894017
1810043H04Rik	252.227	0.0489299	0.857865	0.0570368	0.954516	0.990028
1810044D09Rik	68.9935	0.882211	1.43262	0.615803	0.538025	0.790015
1810046K07Rik	35.3663	6.22585	2.61294	2.3827	0.0171861	0.104439
1810053B23Rik	19.3662	1.09794	2.12616	0.516396	0.605578	0.834161
1810055G02Rik	1362.82	-0.0866484	0.761812	-0.11374	0.909444	0.969977
1810058I24Rik	2357.44	-1.15015	0.745319	-1.54316	0.122792	0.353172
1810062G17Rik	21.0352	-1.9768	1.65628	-1.19352	0.232667	0.511305
1810062O18Rik	31.9568	-2.32993	2.03989	-1.14219	0.253377	0.537416
1810063I02Rik	2.88569	6.90089	3.68714	1.87161	0.0612601	NA
1810064F22Rik	26.1928	3.24746	2.59928	1.24937	0.211529	0.484565
1810065E05Rik	5.4703	8.00876	3.18041	2.51816	0.0117971	0.0827066
2010001A14Rik	21.5522	-4.50841	1.84632	-2.44183	0.0146128	0.0946926
2010001E11Rik	37.0914	3.85055	1.66656	2.31047	0.0208619	0.118089
2010003K11Rik	9.67931	5.41659	2.90642	1.86367	0.0623687	0.235532
2010005H15Rik	125.358	3.07751	1.86455	1.65054	0.0988329	0.31135
2010009K17Rik	14.4811	1.29962	2.74142	0.474069	0.635451	0.852132
2010010A06Rik	22.872	4.83976	1.76631	2.74004	0.0061431	0.0550242
2010012O05Rik	497.153	-0.283935	0.866355	-0.327735	0.743112	0.900447
2010016I18Rik	17.294	-0.51938	2.51814	-0.206256	0.836591	0.936382
2010106C02Rik	0.984508	1.29938	4.77291	0.27224	0.785438	NA
2010106E10Rik	6.67517	3.2219	3.21674	1.0016	0.316534	0.607359
2010107E04Rik	1862.42	-0.711012	1.0241	-0.694282	0.487506	0.751095
2010107G12Rik	43.9048	0.304579	1.46574	0.207799	0.835386	0.935871
2010107G23Rik	101.2	2.54397	1.60866	1.58142	0.113781	0.338662
2010109A12Rik	18.6544	0.0878934	1.66402	0.0528198	0.957875	0.991322
2010109I03Rik	5.1855	5.6233	2.33602	2.40721	0.0160749	0.100034
2010111I01Rik	1111.32	-1.29097	0.901564	-1.43192	0.152166	0.402065
2010204K13Rik	364.041	1.98262	1.09262	1.81456	0.0695923	0.251117
2010300C02Rik	197.426	4.60792	2.02825	2.27187	0.0230946	0.126114
2010308F09Rik	4.69954	2.16393	2.65547	0.814898	0.415131	0.696515
2010310C07Rik	3.6599	3.93207	3.20864	1.22546	0.220401	0.496485
2010315B03Rik	293.199	1.43455	1.15414	1.24296	0.213881	0.487522
2010320M18Rik	321.867	-1.68618	0.966598	-1.74444	0.0810817	0.276817
2200002D01Rik	29.6568	2.76293	1.24166	2.2252	0.0260681	0.135256
2200002J24Rik	27.6751	-2.66719	2.39734	-1.11257	0.265895	0.553678
2210010C04Rik	29.3593	0.460604	2.97418	0.154868	0.876926	0.955828
2210011C24Rik	15.9521	6.19544	2.28737	2.70855	0.00675782	0.0582561
2210013O21Rik	630.991	-0.224	0.829144	-0.270158	0.787039	0.916534
2210015D19Rik	318.728	-1.27647	0.632342	-2.01864	0.0435241	0.188824
2210016F16Rik	461.025	-0.0558758	1.55676	-0.0358923	0.971368	0.997324
2210016L21Rik	597.043	0.255389	0.843909	0.302627	0.762174	0.907073
2210018M11Rik	1630.76	-0.133755	0.684034	-0.195539	0.844971	0.939936
2210019I11Rik	7.0047	4.389	2.98401	1.47084	0.141334	0.383439
2210039B01Rik	21.1823	5.66786	1.96554	2.88361	0.00393143	0.0403818
2210404E10Rik	2.76324	5.95994	4.41283	1.35059	0.176826	NA
2210404O09Rik	355.321	1.03423	0.915692	1.12945	0.258708	0.544473
2210406O10Rik	39.2648	2.25638	1.7352	1.30036	0.193479	0.463505
2210407C18Rik	4.3506	-1.42334	3.18345	-0.447107	0.654798	0.863118
2210408F21Rik	7.98379	0.578686	2.13813	0.27065	0.78666	0.916315
2210408I21Rik	385.595	-0.487574	0.942276	-0.517443	0.604847	0.833779
2210409D07Rik	10.7389	6.35629	3.13974	2.02447	0.0429223	0.187462
2210409E12Rik	5.77719	-2.18446	3.95321	-0.55258	0.580551	0.817959
2210414B05Rik	1.81136	-0.441325	5.48834	-0.0804113	0.93591	NA
2210416O15Rik	3.32425	-2.76581	2.79603	-0.989193	0.322569	0.61441
2210417A02Rik	9.16454	8.25247	3.26665	2.52628	0.0115278	0.081538
2210420H20Rik	0.738946	-0.467701	6.79979	-0.0687817	0.945163	NA
2300002M23Rik	2.83815	-1.38925	4.36316	-0.318406	0.750177	NA
2300003K06Rik	1.04566	3.20092	9.83477	0.32547	0.744826	NA
2300005B03Rik	1.36464	1.29967	7.30749	0.177854	0.858837	NA
2300009A05Rik	63.0579	-1.77361	1.30481	-1.35929	0.174055	0.43652
2310001H17Rik	12.5372	5.72743	2.25504	2.53984	0.0110905	0.0794969
2310001K24Rik	0.589065	-0.780891	8.78662	-0.0888727	0.929183	NA
2310002D06Rik	2.15263	-0.0473596	4.34471	-0.0109005	0.991303	NA
2310002F09Rik	61.7203	-11.9145	3.1057	-3.83633	0.000124886	0.00337128
2310002L09Rik	9.33785	-2.51861	3.95436	-0.636918	0.524178	0.780495
2310003N18Rik	4.1632	1.29952	5.03378	0.258161	0.796283	0.919925
2310005A03Rik	6.97256	7.11468	3.54181	2.00877	0.0445615	0.191737
2310005E17Rik	1.82077	1.29944	4.16014	0.312355	0.754771	NA
2310007B03Rik	48.1786	-13.7897	2.89969	-4.75557	1.97891e-06	9.84326e-05
2310008N11Rik	5.98295	1.71616	2.29654	0.747282	0.454894	0.726701
2310009A05Rik	287.325	-1.57023	0.805654	-1.94902	0.0512933	0.209821
2310009B15Rik	101.17	-0.250288	0.834669	-0.299865	0.76428	0.907891
2310010G23Rik	151.137	1.1206	0.974881	1.14948	0.250359	0.533206
2310010J17Rik	43.8773	-0.355924	1.20052	-0.296474	0.766868	0.908843
2310011J03Rik	655.217	0.598064	0.777735	0.768982	0.441904	0.716221
2310015A10Rik	112.486	-1.87401	1.40764	-1.33131	0.183088	0.449057
2310015D24Rik	10.6122	7.41724	3.07508	2.41205	0.0158632	0.0991644
2310016D03Rik	17.9768	3.99785	3.28808	1.21586	0.224037	0.500323
2310020H05Rik	1.8323	4.54557	5.27734	0.861336	0.389053	NA
2310022A10Rik	810.722	0.906579	0.941929	0.962471	0.335813	0.6269
2310022B05Rik	666.152	-0.199843	1.51831	-0.131622	0.895284	0.96336
2310030A07Rik	2.15632	1.29962	5.24059	0.247991	0.804141	NA
2310030G06Rik	263.435	2.92362	1.32371	2.20865	0.0271988	0.139022
2310033P09Rik	331.781	0.0760992	0.750603	0.101384	0.919246	0.975753
2310034C09Rik	5.62428	1.29964	3.83348	0.339024	0.734592	0.897257
2310034G01Rik	16.7946	1.28004	1.77963	0.719274	0.471972	0.738407
2310034O05Rik	2.94281	5.58623	2.88691	1.93502	0.0529879	NA
2310035C23Rik	1422.98	0.810262	0.60764	1.33346	0.182382	0.448083
2310036O22Rik	852.268	-0.459192	1.26232	-0.363768	0.716032	0.89042
2310039H08Rik	198.367	0.715293	1.28326	0.557404	0.577252	0.815622
2310039L15Rik	21.8353	7.8148	2.49238	3.13548	0.00171572	0.0232099
2310040G24Rik	48.7307	-2.24557	1.56204	-1.43759	0.150551	0.399734
2310043L19Rik	2.5073	1.29944	4.93408	0.26336	0.792273	NA
2310043O21Rik	2.36874	1.29976	6.03663	0.215311	0.829524	NA
2310045N01Rik	557.518	-0.101831	0.696571	-0.146188	0.883773	0.958703
2310045n01rik-mef2b	0	NA	NA	NA	NA	NA
2310047M10Rik	135.017	-6.25094	2.23945	-2.79129	0.00524986	0.0491757
2310050C09Rik	0.330985	1.29772	14.7583	0.0879313	0.929931	NA
2310057J18Rik	6.51821	1.68099	3.67419	0.457512	0.647303	0.858768
2310057M21Rik	798.337	0.845309	0.668918	1.26369	0.20634	0.478711
2310057N15Rik	0.616341	1.2991	14.7583	0.088025	0.929857	NA
2310061I04Rik	1305.32	1.23005	0.642658	1.91401	0.0556192	0.220005
2310061N02Rik	1.92655	-0.782139	8.33006	-0.0938936	0.925194	NA
2310065F04Rik	37.5625	5.58252	2.56591	2.17565	0.0295816	0.147722
2310067B10Rik	1033	0.0605038	0.752224	0.0804332	0.935893	0.982024
2310068J16Rik	28.4993	0.972795	1.50683	0.645588	0.518546	0.775957
2310069B03Rik	15.0111	-0.0592967	3.25818	-0.0181994	0.98548	0.998101
2310069G16Rik	25.1577	0.488653	1.98456	0.246227	0.805507	0.923477
2310075C17Rik	4.79826	4.31596	3.37444	1.27902	0.200891	0.471947
2310079G19Rik	17.3151	7.40359	3.18906	2.32156	0.0202567	0.115827
2310081J21Rik	71.9392	-14.214	2.5705	-5.52967	3.2083e-08	2.42746e-06
2400006E01Rik	28.0989	-4.05033	2.37605	-1.70465	0.0882598	0.290561
2410002F23Rik	3834.13	-0.392372	0.807262	-0.486053	0.62693	0.847696
2410003L11Rik	22.2138	1.68087	1.50808	1.11457	0.265033	0.552487
2410004B18Rik	309.048	-0.503936	1.09429	-0.460513	0.645148	0.857581
2410004I01Rik	34.7914	-5.76393	2.50055	-2.30506	0.0211633	0.119058
2410004P03Rik	40.9672	1.99189	2.15272	0.925293	0.354814	0.646779
2410006H16Rik	711.968	-0.766574	0.683059	-1.12227	0.26175	0.548248
2410012E07Rik	75.6137	6.4826	2.07824	3.11927	0.00181301	0.0240779
2410015M20Rik	1345.77	-0.785569	0.783804	-1.00225	0.316222	0.607129
2410016O06Rik	294.522	-0.424364	1.57914	-0.268731	0.788137	0.916993
2410017I17Rik	19.5857	5.69078	2.21473	2.56952	0.0101841	0.0754744
2410018L13Rik	115.6	0.324955	1.20875	0.268836	0.788056	0.916993
2410021H03Rik	31.9396	1.3576	2.11977	0.640446	0.521883	0.778711
2410089E03Rik	1257.69	0.248012	0.728041	0.340657	0.733361	0.896593
2410124H12Rik	12.1328	3.34172	2.26686	1.47416	0.140438	0.38214
2410127L17Rik	584.14	-0.070966	1.002	-0.0708241	0.943538	0.985231
2410131K14Rik	477.883	0.55049	0.896212	0.614241	0.539056	0.790717
2410137M14Rik	4.59899	3.5375	2.80669	1.26038	0.207531	0.480025
2410141K09Rik	450.361	9.25217	2.35481	3.92905	8.52825e-05	0.00246642
2500002B13Rik	98.1378	-1.28305	1.05769	-1.21306	0.225105	0.501614
2500004C02Rik	686.482	-0.322854	0.932805	-0.346111	0.72926	0.894681
2510002D24Rik	405.67	2.283	0.868466	2.62877	0.0085694	0.0675181
2510003B16Rik	21.4029	-0.84287	1.42898	-0.589839	0.555299	0.800569
2510009E07Rik	485.835	-3.94201	1.36315	-2.89184	0.00382992	0.0396996
2510039O18Rik	476.528	-0.963017	1.27245	-0.756823	0.449156	0.722138
2610001J05Rik	1540.28	-2.1414	0.782181	-2.73773	0.00618644	0.0552511
2610002M06Rik	729.702	0.570144	0.699665	0.814882	0.41514	0.696515
2610005L07Rik	4242.39	-0.265417	0.613475	-0.432645	0.665272	0.868544
2610008E11Rik	1215.24	-0.741655	1.17166	-0.632993	0.526739	0.782695
2610015P09Rik	1086.08	1.27616	0.665708	1.917	0.0552377	0.219358
2610016A17Rik	5.18218	-14.6115	5.04381	-2.89692	0.00376847	0.0393091
2610020C07Rik	167.492	0.382169	1.09908	0.347716	0.728053	0.894017
2610020H08Rik	581.164	0.282325	0.680057	0.415149	0.678033	0.874961
2610027K06Rik	34.2948	0.792118	1.50288	0.527066	0.598148	0.829922
2610028E06Rik	160.171	-0.758942	1.77797	-0.426858	0.669483	0.871518
2610028H24Rik	12.4265	5.89099	2.46045	2.39427	0.0166534	0.102586
2610035D17Rik	165.389	-1.29329	1.48081	-0.873364	0.382465	0.669872
2610035F20Rik	3.74433	-0.190235	2.64702	-0.0718675	0.942707	0.985066
2610037D02Rik	190.343	6.59619	1.74094	3.78887	0.000151332	0.00388046
2610042L04Rik	55.9579	0.179243	1.19252	0.150306	0.880523	0.957089
2610044O15Rik8	321.83	0.142886	0.98547	0.144992	0.884717	0.958726
2610100L16Rik	22.6426	-3.07518	2.55051	-1.20571	0.22793	0.50525
2610203C22Rik	42.5401	2.7533	1.7531	1.57054	0.11629	0.342369
2610206C17Rik	34.1401	1.5247	1.53817	0.991243	0.321567	0.613444
2610301B20Rik	592.413	0.829456	0.885155	0.937074	0.348721	0.640572
2610305D13Rik	1501.8	1.03267	0.7942	1.30027	0.193508	0.463505
2610306M01Rik	192.81	-1.58686	1.45151	-1.09324	0.274286	0.562538
2610307P16Rik	261.206	-2.80252	1.50131	-1.86672	0.0619406	0.234865
2610316D01Rik	24.7808	0.839998	1.79471	0.468041	0.639755	0.854311
2610318N02Rik	503.711	-2.14237	0.629421	-3.40372	0.000664746	0.0119332
2610507B11Rik	3624.62	0.81533	0.663372	1.22907	0.219046	0.494522
2610507I01Rik	336.029	-1.0573	1.57625	-0.670769	0.502368	0.763536
2610524H06Rik	690.809	-0.534798	0.662514	-0.807225	0.419537	0.700192
2610528A11Rik	83.4809	-2.57813	1.80232	-1.43045	0.152587	0.402603
2610528J11Rik	113.582	8.0606	2.00029	4.02972	5.58439e-05	0.00174923
2700029M09Rik	1501.28	0.442453	0.686707	0.644311	0.519373	0.776439
2700038G22Rik	347.417	-0.234284	1.03112	-0.227214	0.820258	0.930214
2700046A07Rik	49.8479	-0.843342	1.88793	-0.446702	0.65509	0.863223
2700046G09Rik	38.285	1.35512	1.58311	0.855984	0.392007	0.677289
2700049A03Rik	1757.94	0.192866	0.592762	0.325369	0.744902	0.901061
2700054A10Rik	128.45	0.767132	1.23812	0.619596	0.535524	0.788532
2700060E02Rik	3573.03	0.658904	0.411067	1.60291	0.108955	0.330261
2700062C07Rik	747.8	-0.220342	0.647991	-0.340038	0.733828	0.896905
2700069I18Rik	38.4424	1.41918	2.12754	0.667053	0.504739	0.765678
2700070H01Rik	54.5895	2.48111	2.14517	1.1566	0.247435	0.529731
2700081O15Rik	784.663	-6.55952	1.2469	-5.26066	1.43543e-07	9.26549e-06
2700089I24Rik	4.48761	2.95785	3.0922	0.956551	0.338794	0.630412
2700094K13Rik	3104.64	0.0778052	0.579811	0.134191	0.893252	0.962115
2700097O09Rik	812.137	0.248107	0.898724	0.276065	0.782498	0.914839
2700099C18Rik	481.123	0.0493654	0.817603	0.0603781	0.951854	0.988949
2810001G20Rik	240.368	-0.758189	1.00105	-0.757396	0.448813	0.72191
2810002D19Rik	367.989	-1.86496	1.24106	-1.50272	0.132912	0.370332
2810004N23Rik	2221.34	-0.0750914	0.43137	-0.174076	0.861805	0.949272
2810006K23Rik	779.44	-1.32443	1.02112	-1.29704	0.194618	0.464702
2810013P06Rik	678.044	0.93054	0.894877	1.03985	0.298409	0.588275
2810021J22Rik	561.992	-4.41354	1.04467	-4.22482	2.39127e-05	0.000857824
2810025M15Rik	1154.36	-0.767031	0.699741	-1.09616	0.273007	0.561308
2810029C07Rik	93.4225	-0.388667	1.80138	-0.215761	0.829174	0.93383
2810032G03Rik	51.7775	-2.24431	2.26385	-0.991366	0.321507	0.613438
2810047C21Rik1	159.281	1.46367	1.39959	1.04579	0.29566	0.586083
2810049E08Rik	5.11333	0.859102	3.87051	0.221961	0.824345	0.932045
2810403A07Rik	1914.02	0.178973	0.576106	0.31066	0.756059	0.904526
2810403D21Rik	46.184	0.285725	1.12491	0.253997	0.799498	0.920985
2810404M03Rik	2.35445	1.17891	2.60949	0.451779	0.651428	NA
2810405F15Rik	13.6782	-0.752661	2.09412	-0.359417	0.719283	0.891186
2810408A11Rik	102.537	-1.72933	1.1513	-1.50207	0.13308	0.370658
2810408I11Rik	348.176	-0.845187	0.953268	-0.88662	0.375283	0.663219
2810410L24Rik	35.6309	-2.70709	1.81619	-1.49053	0.136085	0.375164
2810417H13Rik	5158.31	-1.68235	0.728537	-2.30921	0.0209318	0.118301
2810428I15Rik	474.777	-0.171269	1.07547	-0.159251	0.873471	0.954483
2810429I04Rik	44.8358	0.695461	1.27658	0.544786	0.585901	0.821201
2810433D01Rik	33.7135	-2.74472	2.22217	-1.23515	0.216774	0.491355
2810442N19Rik	33.3385	1.16855	2.08343	0.560876	0.574882	0.814661
2810454H06Rik	139.248	-1.56487	1.3126	-1.19219	0.233186	0.511817
2810459M11Rik	146.147	5.01143	2.13616	2.346	0.0189762	0.110895
2810468N07Rik	156.736	-8.0392	2.08381	-3.85793	0.000114352	0.00316648
2810471M01Rik	9.02045	-0.557648	2.75699	-0.202267	0.839708	0.937186
2810474O19Rik	6032.56	-1.78799	0.763635	-2.34142	0.0192103	0.11186
2900005J15Rik	85.5211	4.20048	1.75994	2.38672	0.0169996	0.103893
2900008C10Rik	31.2487	-6.47568	2.08289	-3.10899	0.00187731	0.0246123
2900009J06Rik	24.249	-6.24822	2.0487	-3.04985	0.00228955	0.0280489
2900011O08Rik	271.112	2.49132	1.54056	1.61715	0.105845	0.324984
2900026A02Rik	328.689	0.35544	1.3217	0.268927	0.787986	0.916993
2900041M22Rik	61.2241	2.48933	1.89835	1.31131	0.189752	0.458402
2900052N01Rik	26.3286	-9.39826	2.92816	-3.20961	0.00132914	0.0194594
2900055J20Rik	34.1562	-1.8504	2.65913	-0.695867	0.486512	0.750568
2900057B20Rik	4.24444	-5.98256	2.9845	-2.00454	0.0450118	0.192864
2900060B14Rik	72.6491	0.131195	1.76594	0.0742918	0.940778	0.984213
2900076A07Rik	142.982	-1.06593	0.988916	-1.07787	0.281091	0.57068
2900079G21Rik	12.8928	-2.14144	2.99745	-0.714422	0.474966	0.740913
2900092C05Rik	14.2108	6.49497	2.77479	2.34071	0.0192472	0.111991
2900092D14Rik	52.5675	0.276046	2.16002	0.127798	0.898309	0.964516
2900097C17Rik	13862.9	-0.64212	0.779882	-0.823354	0.410307	0.6916
3000002C10Rik	295.986	-1.18397	0.966764	-1.22467	0.220699	0.496637
3010001F23Rik	43.1194	0.656457	1.70643	0.384695	0.700463	0.884453
3010026O09Rik	633.499	-0.108585	0.84292	-0.12882	0.8975	0.964281
3100003L05Rik	7.93619	3.22529	2.26093	1.42653	0.153715	0.404386
3110001I22Rik	451.997	-1.53401	1.00838	-1.52127	0.128193	0.361735
3110002H16Rik	1276.27	2.42721	0.679239	3.57343	0.000352341	0.00748872
3110009E18Rik	109.535	-0.215881	1.10173	-0.195947	0.844651	0.939726
3110009F21Rik	8.64639	17.9155	5.50244	3.25592	0.00113026	0.0173042
3110015C05Rik	4.46515	4.64679	2.57023	1.80793	0.0706178	0.253413
3110021A11Rik	46.8877	-2.6942	1.75687	-1.53352	0.125147	0.35722
3110021N24Rik	66.5113	-1.7868	1.39012	-1.28535	0.198669	0.469068
3110035E14Rik	35.8279	-0.901934	2.18291	-0.413179	0.679475	0.875754
3110039I08Rik	1058.71	-4.0111	1.57648	-2.54435	0.0109482	0.0789179
3110039M20Rik	2.08756	1.96478	4.79247	0.409973	0.681826	NA
3110040N11Rik	293.312	-0.809846	0.721578	-1.12233	0.261723	0.548247
3110043O21Rik	1736.59	-1.07723	1.04433	-1.03151	0.302304	0.592177
3110045C21Rik	131.006	-3.66596	1.62056	-2.26215	0.023688	0.127859
3110052M02Rik	382.864	0.805802	1.08424	0.743197	0.457362	0.728579
3110056K07Rik	294.574	-1.44348	1.08012	-1.33642	0.181413	0.446633
3110057O12Rik	359.772	1.96006	1.3033	1.50393	0.132601	0.369994
3110062M04Rik	53.6304	-0.406059	1.31231	-0.309422	0.757	0.904665
3110070M22Rik	22.8802	-0.969594	1.80702	-0.536571	0.591564	0.825156
3110079O15Rik	11.0401	-0.0493543	4.09299	-0.0120583	0.990379	0.998101
3110082I17Rik	509.308	0.330328	0.880114	0.375324	0.70742	0.886508
3110082J24Rik	14.1986	-0.0598565	3.23331	-0.0185125	0.98523	0.998101
3110099E03Rik	29.4763	-3.17539	2.63008	-1.20734	0.227303	0.504471
3200001D21Rik	34.2874	1.59176	1.63846	0.971499	0.3313	0.622293
3300002I08Rik	35.052	0.0761148	0.915183	0.083169	0.933717	0.980586
3300002P13Rik	10.6765	-3.95312	2.54184	-1.55522	0.119894	0.348475
3300005D01Rik	6.92353	-1.03682	2.66348	-0.389273	0.697074	0.882978
3425401B19Rik	34.5711	0.701192	2.39223	0.293113	0.769436	0.909892
3632451O06Rik	666.602	-0.622589	1.33395	-0.466728	0.640695	0.855002
3632454L22Rik	69.8084	4.99915	2.09876	2.38196	0.017221	0.104552
3830403N18Rik	246.529	4.13014	1.59062	2.59656	0.00941618	0.0718652
3830406C13Rik	1350.63	-0.79632	0.836023	-0.95251	0.340839	0.632348
3830408C21Rik	109.423	1.21425	1.14244	1.06286	0.287846	0.577208
3830417A13Rik	72.4175	-4.00113	2.59478	-1.54199	0.123075	0.353751
3830432H09Rik	12.796	-13.5668	2.89386	-4.68812	2.75721e-06	0.000134652
3930402G23Rik	28.4702	-14.9123	2.63673	-5.65562	1.55288e-08	1.28835e-06
4430402I18Rik	48.8234	5.52319	1.7121	3.22597	0.00125545	0.0186951
4631405J19Rik	3.21995	-2.3267	2.80231	-0.830279	0.406381	0.688197
4632404H12Rik	115.625	-0.756908	1.22851	-0.61612	0.537815	0.789817
4632415L05Rik	290.383	-0.945413	1.67697	-0.563763	0.572915	0.813346
4632427E13Rik	373.316	-1.68464	1.34306	-1.25433	0.209721	0.482596
4632428C04Rik	50.717	3.23856	2.07185	1.56313	0.118023	0.345561
4632428N05Rik	291.412	2.3572	1.61425	1.46025	0.144222	0.388494
4732416N19Rik	3.75902	2.17068	1.63413	1.32834	0.184066	0.450413
4732456N10Rik	7.64578	-5.33923	2.93437	-1.81955	0.0688275	0.249404
4732471J01Rik	144.433	1.65722	1.20351	1.37698	0.168518	0.42803
4732490B19Rik	48.3944	4.75223	2.41007	1.97182	0.0486302	0.202043
4732491K20Rik	85.6982	0.581965	1.54755	0.376055	0.706876	0.88609
4831407H17Rik	45.4154	7.77916	2.90198	2.68064	0.00734814	0.0616303
4831440E17Rik	262.235	4.30244	1.35622	3.17238	0.00151196	0.0212085
4833411C07Rik	15.4035	3.54161	2.05232	1.72566	0.0844079	0.283152
4833412C05Rik	37.2476	-4.03409	2.01381	-2.00321	0.0451546	0.193168
4833415N18Rik	11.8712	0.298369	2.36684	0.126062	0.899683	0.965075
4833417C18Rik	77.4893	1.3087	1.40528	0.931274	0.351712	0.643801
4833418N02Rik	20.6904	-1.79851	2.13394	-0.842813	0.399333	0.682954
4833419F23Rik	10.0956	-12.4668	2.6129	-4.77126	1.83078e-06	9.23469e-05
4833420G17Rik	2960.32	-0.228385	0.495189	-0.461208	0.64465	0.857336
4833422C13Rik	52.9611	3.7327	1.82177	2.04894	0.0404676	0.180147
4833422M21Rik	11.2307	2.96062	2.31535	1.2787	0.201004	0.472042
4833423E24Rik	17.1669	4.51711	3.16716	1.42623	0.153801	0.404515
4833427F10Rik	14.3989	3.42077	2.78916	1.22645	0.22003	0.495753
4833427G06Rik	12.0692	6.01578	2.43617	2.46936	0.0135356	0.0906364
4833428L15Rik	1.08534	-0.778162	9.64432	-0.080686	0.935692	NA
4833439L19Rik	4461.37	0.0530784	0.603066	0.0880143	0.929865	0.97893
4921501E09Rik	12.6192	-0.0505147	3.9249	-0.0128703	0.989731	0.998101
4921504A21Rik	60.6328	-0.823618	2.10935	-0.390462	0.696195	0.882684
4921504E06Rik	57.0142	7.71297	2.38679	3.23153	0.00123129	0.0184137
4921506M07Rik	19.2909	3.68447	1.77297	2.07813	0.0376973	0.172056
4921507L20Rik	17.14	-0.180094	1.67556	-0.107482	0.914406	0.973117
4921507P07Rik	80.299	1.39909	1.22472	1.14238	0.253296	0.53735
4921508D12Rik	6.97431	1.29957	3.05524	0.425356	0.670577	0.871973
4921509C19Rik	41.5846	10.4312	2.94713	3.53943	0.000400985	0.00823743
4921509O07Rik	16.4171	4.05973	2.63312	1.54179	0.123124	0.353804
4921511C10Rik	113.441	3.27788	1.91151	1.71481	0.0863807	0.287152
4921511C20Rik	1.49344	1.29954	6.57542	0.197637	0.843329	NA
4921511H03Rik	3.43197	1.29965	5.19102	0.250365	0.802305	0.922222
4921511I17Rik	38.8365	6.07689	2.97024	2.04592	0.0407638	0.180977
4921511M17Rik	0	NA	NA	NA	NA	NA
4921513I03Rik	18.0853	-0.864426	3.2073	-0.269518	0.787531	0.916764
4921515E04Rik	15.094	2.46963	2.44845	1.00865	0.313142	0.603558
4921517D22Rik	3.62234	1.37289	1.79341	0.765518	0.443963	0.717449
4921518K17Rik	16.7549	3.01776	2.02254	1.49206	0.135682	0.374604
4921524J17Rik	1902.64	-0.0828355	0.69903	-0.118501	0.905671	0.967791
4921524L21Rik	10.5237	6.17828	2.58203	2.3928	0.0167205	0.102734
4921525O09Rik	14.0342	-1.44998	2.742	-0.528804	0.596941	0.828967
4921529L05Rik	5.83924	-2.05347	3.16771	-0.648249	0.516824	0.774551
4921530L21Rik	9.3626	22.4448	8.81697	2.54563	NA	NA
4921531C22Rik	269.017	-0.394989	1.43676	-0.274915	0.783381	0.915005
4921531P14Rik	44.5401	2.64228	2.92078	0.90465	0.365651	0.656345
4921533I20Rik	5.48122	3.92119	3.35032	1.17039	0.241844	0.523099
4921534H16Rik	51.2052	3.89238	2.87524	1.35376	0.175814	0.43878
4921536K21Rik	30.9957	1.30926	1.79783	0.728243	0.466465	0.73577
4921539E11Rik	30.6608	3.5593	2.53638	1.4033	0.160527	0.415341
4922502D21Rik	12.1711	-0.0488559	4.14698	-0.0117811	0.9906	0.998101
4922502H24Rik	0.465386	1.29881	14.7583	0.0880053	0.929872	NA
4922502N22Rik	40.2406	22.1586	2.69235	8.23022	1.86864e-16	1.60613e-13
4930401C15Rik	1.62548	-0.0440363	4.94096	-0.0089125	0.992889	NA
4930401O10Rik	0.479435	-0.0355213	14.7523	-0.00240784	0.998079	NA
4930401O12Rik	9.2362	5.72525	4.0098	1.42782	0.153345	0.403772
4930402F06Rik	2.83399	-0.840757	2.89065	-0.290854	0.771163	NA
4930402F11Rik	21.6564	-0.0573586	3.36903	-0.0170252	0.986416	0.998101
4930402H24Rik	768.227	0.885136	0.779178	1.13599	0.255962	0.540658
4930402K13Rik	5.78892	-1.41155	3.47019	-0.406765	0.684181	0.87803
4930404A05Rik	14.9681	-0.0628221	3.07902	-0.0204033	0.983722	0.998101
4930404H11Rik	2.49485	-2.57051	3.2183	-0.798716	0.424455	NA
4930404I05Rik	29.5348	-3.89459	2.01022	-1.9374	0.0526963	0.213206
4930404N11Rik	46.1433	3.58799	1.80416	1.98873	0.0467313	0.197359
4930405A10Rik	1.3664	1.29971	8.41317	0.154485	0.877227	NA
4930405A21Rik	28.2883	-14.5398	2.25789	-6.43958	1.19808e-10	1.65028e-08
4930405D11Rik	38.6942	5.87612	2.62724	2.23661	0.0253117	0.132861
4930405J17Rik	3.59427	2.849	4.4576	0.639134	0.522736	0.779389
4930405L22Rik	1.65707	1.29947	5.04906	0.257368	0.796895	NA
4930405O22Rik	19.9751	3.56824	2.31204	1.54333	0.122751	0.353132
4930406D18Rik	0.477748	1.29908	14.7583	0.0880241	0.929858	NA
4930407G08Rik	11.9672	5.48734	2.92349	1.87698	0.0605202	0.231728
4930407I10Rik	10.5731	2.88398	2.94401	0.979607	0.32728	0.618251
4930407I19Rik	23.0576	26.5894	2.93678	9.05393	1.37909e-19	2.96338e-16
4930412B13Rik	4.53185	1.29971	3.83559	0.338855	0.734719	0.897257
4930412C18Rik	60.8877	1.50617	1.66085	0.906865	0.364478	0.6555
4930412O13Rik	36.0846	-3.03053	2.2019	-1.37633	0.168721	0.428189
4930413E15Rik	25.5562	5.82196	2.5031	2.32589	0.0200242	0.115077
4930413F20Rik	6.21035	-0.0574695	3.37715	-0.0170172	0.986423	0.998101
4930413G21Rik	41.4139	0.0537039	1.85959	0.0288794	0.976961	0.998101
4930413M19Rik	0.0913782	3.24571	14.7406	0.220189	0.825724	NA
4930414N06Rik	20.8678	3.38498	1.82397	1.85583	0.0634778	0.238053
4930415F15Rik	2.56384	-1.42282	2.86148	-0.497233	0.619025	NA
4930415L06Rik	13.6806	7.13476	3.90195	1.82851	0.067473	0.246377
4930415O20Rik	7.62403	1.30074	1.7473	0.744431	0.456615	0.727955
4930417O13Rik	13.2148	8.03466	3.30495	2.4311	0.015053	0.0962434
4930417O22Rik	18.4577	5.57785	2.91268	1.91503	0.0554893	0.219825
4930419G24Rik	4.08791	-0.906638	2.67598	-0.338806	0.734756	0.897257
4930423M02Rik	15.6523	4.17957	3.18838	1.31088	0.1899	0.458542
4930425K10Rik	1.38649	3.30571	4.93955	0.669232	0.503348	NA
4930425L21Rik	3.06966	1.2994	3.99601	0.325175	0.745049	0.901087
4930425O10Rik	20.7701	0.876009	3.48431	0.251415	0.801493	0.922136
4930426D05Rik	10.2374	-4.74336	2.74308	-1.72921	0.083772	0.281865
4930426L09Rik	6.57442	-3.45364	2.3014	-1.50067	0.133441	0.371326
4930427A07Rik	825.683	1.32861	0.849149	1.56464	0.117667	0.3448
4930428D20Rik	29.5823	6.89559	2.96697	2.32412	0.020119	0.115377
4930428E07Rik	0.950842	2.61277	5.7674	0.453023	0.650532	NA
4930428G15Rik	4.91543	3.92902	3.21445	1.2223	0.221595	0.497554
4930428O21Rik	30.8191	1.02467	3.04026	0.337036	0.73609	0.897577
4930429B21Rik	39.1954	0.851643	1.68213	0.506288	0.612655	0.838999
4930429D17Rik	37.9812	3.31885	2.78197	1.19299	0.232875	0.511502
4930429F11Rik	3.15253	-0.0365928	8.34845	-0.00438318	0.996503	0.998594
4930429F24Rik	35.0657	-11.2358	2.96452	-3.79008	0.0001506	0.00388008
4930430A15Rik	8.7694	4.91202	2.70091	1.81865	0.0689645	0.249666
4930430F08Rik	270.678	1.16882	0.839086	1.39297	0.163628	0.420272
4930430F21Rik	41.8124	9.29661	2.60021	3.57534	0.000349778	0.00745637
4930430J02Rik	10.072	3.70721	2.17685	1.70302	0.0885649	0.291258
4930431F12Rik	6.94352	4.47911	2.43402	1.84021	0.0657375	0.24296
4930431P03Rik	120.848	20.326	2.85964	7.1079	1.17824e-12	2.81311e-10
4930432J09Rik	72.9385	8.06677	2.87239	2.80838	0.00497912	0.0475306
4930432K21Rik	814.769	2.34576	1.10667	2.11965	0.0340355	0.161269
4930432M17Rik	1.09479	1.29947	5.31084	0.244682	0.806702	NA
4930433B08Rik	3.12596	5.97078	3.38558	1.76359	0.0778011	0.269513
4930433I11Rik	9.872	1.48515	3.67084	0.40458	0.685786	0.878732
4930433N12Rik	23.8979	0.481414	1.98358	0.242699	0.808238	0.924763
4930434J06Rik	1.67189	1.29956	4.61706	0.281469	0.778351	NA
4930435E12Rik	11.1355	-1.41901	3.27781	-0.432914	0.665077	0.868511
4930438E09Rik	6.10727	4.01968	3.16715	1.26918	0.204378	0.476074
4930440C22Rik	14.6883	7.76834	3.05658	2.54151	0.0110373	0.0794008
4930440I19Rik	22.7065	7.13559	2.41358	2.95644	0.00311214	0.0344067
4930441H08Rik	2.18248	3.01024	3.49022	0.862479	0.388424	NA
4930441J16Rik	2.5662	-0.0502493	3.98517	-0.0126091	0.98994	NA
4930442J19Rik	23.334	2.95835	2.97511	0.994368	0.320044	0.611678
4930442L01Rik	9.16459	4.14748	3.23401	1.28246	0.199682	0.470066
4930443O20Rik	6.13153	1.71108	2.4002	0.712891	0.475913	0.741852
4930444F02Rik	21.0339	-2.02038	2.48833	-0.811942	0.416825	0.697892
4930444G20Rik	9.55038	-1.42489	3.14957	-0.452409	0.650975	0.860809
4930444M15Rik	40.0423	1.4032	2.23976	0.626498	0.530989	0.785335
4930444P10Rik	25.3651	2.5566	1.89857	1.34659	0.178112	0.441999
4930445N18Rik	3.69099	4.16509	2.59323	1.60614	0.108243	0.329078
4930447A16Rik	0.47047	1.29916	9.15649	0.141884	0.887172	NA
4930447C04Rik	2187.48	2.77607	0.969849	2.86238	0.00420475	0.0421834
4930447F24Rik	30.9896	3.7319	1.79256	2.08189	0.0373525	0.17121
4930447J18Rik	2.30627	1.29965	6.17419	0.210497	0.833279	NA
4930447K03Rik	9.7629	-0.998757	1.09328	-0.913546	0.360955	0.652495
4930447M23Rik	80.3238	6.37741	2.19166	2.90986	0.00361594	0.0381256
4930447N08Rik	5.17127	-0.063083	3.07369	-0.0205236	0.983626	0.998101
4930448C13Rik	2.90993	6.02906	4.20996	1.43209	0.152117	NA
4930448F12Rik	1.73526	1.29945	4.11574	0.315728	0.752209	NA
4930448H16Rik	5.19301	5.49811	2.65656	2.06963	0.0384867	0.174842
4930448I06Rik	1.11976	5.22697	8.34975	0.626003	0.531313	NA
4930448I18Rik	12.8394	7.57899	3.09233	2.4509	0.0142499	0.093554
4930448K20Rik	9.34542	1.29953	4.06338	0.319814	0.749109	0.90211
4930449E01Rik	4.44478	4.88881	2.91588	1.67661	0.0936179	0.301318
4930449E18Rik	1.46112	1.2994	4.11321	0.315909	0.752071	NA
4930449I24Rik	9.90838	2.62931	3.5362	0.74354	0.457155	0.728376
4930451G09Rik	130.484	1.70134	1.34964	1.26059	0.207458	0.479986
4930451I11Rik	0.250024	1.29794	14.7583	0.0879465	0.929919	NA
4930452A19Rik	1.42025	1.29952	4.72492	0.275036	0.783289	NA
4930452B06Rik	331.853	2.46727	1.13456	2.17465	0.0296565	0.147924
4930452G13Rik	52.6419	3.0255	2.04549	1.47911	0.139111	0.379776
4930452N14Rik	3.24968	4.69594	3.0283	1.55068	0.120978	0.350488
4930453H23Rik	38.9719	7.68965	2.91949	2.6339	0.008441	0.0669178
4930453L07Rik	97.2368	6.59348	2.30844	2.85625	0.00428683	0.0427251
4930453N24Rik	956.095	-0.00367792	0.671091	-0.00548051	0.995627	0.998526
4930455B14Rik	57.4973	5.34045	2.36099	2.26196	0.0237	0.127879
4930455C13Rik	15.0773	2.05356	1.34037	1.53208	0.125504	0.35775
4930455D15Rik	44.3353	0.890843	2.7772	0.32077	0.748384	0.901923
4930455F16Rik	31.3957	7.04725	2.57662	2.73507	0.00623666	0.055492
4930455G09Rik	23.3509	-14.8036	2.20666	-6.70859	1.96509e-11	3.35127e-09
4930455H04Rik	2.49583	5.03173	3.25304	1.54678	0.121917	NA
4930455J16Rik	16.8872	7.53644	2.69801	2.79334	0.00521675	0.049058
4930456L15Rik	6.84043	5.59336	2.74904	2.03466	0.041885	0.18428
4930459C07Rik	7.42637	1.29952	3.3521	0.387674	0.698257	0.883493
4930459L07Rik	0.442592	1.29905	14.7583	0.0880216	0.92986	NA
4930461G14Rik	114.753	9.17223	1.82015	5.03928	4.67291e-07	2.65639e-05
4930463O16Rik	57.5751	4.60974	2.22592	2.07094	0.0383648	0.174436
4930465K10Rik	39.3785	2.97468	1.86786	1.59256	0.111258	0.334403
4930465M20Rik	3.26521	1.29971	5.02098	0.258855	0.795747	0.919663
4930467D21Rik	20.2409	7.39328	2.76926	2.66977	0.0075903	0.0628276
4930467E23Rik	72.3057	5.83884	2.07372	2.81563	0.00486813	0.0468038
4930467K11Rik	19.2568	5.29795	2.39604	2.21113	0.0270269	0.138539
4930469G21Rik	35.3915	2.67827	1.907	1.40444	0.160187	0.414853
4930470H14Rik	14.9341	4.18381	2.50305	1.67148	0.094626	0.303345
4930470O06Rik	2.8158	6.35057	3.55185	1.78796	0.0737826	NA
4930470P17Rik	10.124	-1.42079	3.23847	-0.438721	0.660863	0.866545
4930471C04Rik	1.63432	5.45552	8.70594	0.626643	0.530893	NA
4930471G03Rik	4.60935	4.16069	3.52754	1.17949	0.238204	0.518489
4930471M09Rik	7.89475	-2.87209	2.77287	-1.03578	0.300304	0.590225
4930473A02Rik	22.2369	-0.246507	1.19917	-0.205564	0.837131	0.936502
4930473O22Rik	4.83748	4.89355	3.52956	1.38645	0.165611	0.423446
4930474G06Rik	45.0671	0.939149	3.11067	0.301912	0.762719	0.907365
4930474H20Rik	9.33338	9.2621	2.81604	3.28905	0.00100526	0.0160722
4930474M22Rik	14.0004	5.44761	2.31837	2.34976	0.0187855	0.11026
4930474N05Rik	2.05772	5.2076	3.92647	1.32628	0.184747	NA
4930474N09Rik	3.05832	-0.193934	3.13334	-0.0618938	0.950647	0.988521
4930477N07Rik	22.5474	6.16719	2.68728	2.29496	0.0217356	0.121144
4930478L05Rik	25.5381	-1.75214	2.22219	-0.788474	0.430419	0.708123
4930478P22Rik	36.2101	2.17977	2.62448	0.830553	0.406226	0.688189
4930479D17Rik	3.51854	-0.0698963	2.81005	-0.0248737	0.980156	0.998101
4930480E11Rik	7.13916	1.29979	5.1772	0.251061	0.801767	0.922175
4930480G23Rik	3.24098	3.73826	3.64274	1.02622	0.304787	0.594793
4930480K15Rik	40.2452	9.33101	2.84845	3.27583	0.00105353	0.0166092
4930480K23Rik	105.781	0.832199	1.40091	0.594043	0.552484	0.798533
4930480M12Rik	14.4341	6.43718	2.80557	2.29443	0.0217659	0.121261
4930481A15Rik	95.6858	0.665573	1.45545	0.457299	0.647456	0.858768
4930482G09Rik	5.99443	4.17564	3.79721	1.09966	0.271481	0.559522
4930483J18Rik	41.7765	3.23846	2.40825	1.34474	0.17871	0.443024
4930483K19Rik	30.3106	-0.169246	1.08155	-0.156485	0.875651	0.955537
4930483O08Rik	12.0994	6.40831	2.91252	2.20026	0.0277883	0.140995
4930484H19Rik	59.1361	4.824	2.71672	1.77567	0.0757875	0.265482
4930486F22Rik	0.490963	1.29921	6.43281	0.201966	0.839944	NA
4930486I03Rik	3.2349	6.16912	3.82772	1.6117	0.107028	0.327031
4930486L24Rik	84.5477	-12.1202	2.5448	-4.76272	1.91e-06	9.54465e-05
4930487D11Rik	2.07378	3.35226	3.64111	0.920668	0.357224	NA
4930487H11Rik	27.7171	1.35686	2.12523	0.638457	0.523176	0.779829
4930488B22Rik	0.647559	-1.89145	10.4139	-0.181627	0.855875	NA
4930488L21Rik	3.09319	1.29967	4.76569	0.272715	0.785072	0.915815
4930500F04Rik	1.6535	2.85613	4.7751	0.59813	0.549753	NA
4930500L23Rik	6.08788	-4.53077	2.88463	-1.57066	0.116262	0.342364
4930502A04Rik	14.2105	6.57871	3.08446	2.13286	0.0329365	0.158048
4930502E09Rik	38.0534	5.82755	1.98503	2.93574	0.00332752	0.0360005
4930502E18Rik	53.9361	3.06837	1.7902	1.71398	0.0865318	0.287343
4930503B20Rik	13.5109	-2.16765	2.39514	-0.905022	0.365454	0.656345
4930503E14Rik	63.0672	6.05729	2.00923	3.01473	0.00257206	0.0302013
4930503E24Rik	36.5568	4.33981	1.41005	3.07776	0.0020856	0.0264085
4930503F20Rik	1.32243	1.82401	6.3811	0.285846	0.774996	NA
4930503H13Rik	3.21927	1.29958	5.18417	0.250682	0.80206	0.922222
4930503L19Rik	639.069	0.605119	0.959319	0.63078	0.528184	0.783782
4930503O07Rik	3.33954	2.62878	3.56132	0.738147	0.460425	0.730493
4930504C09Rik	2.06161	1.29941	3.54294	0.366759	0.713799	NA
4930504O13Rik	34.1893	0.771638	2.90865	0.265291	0.790785	0.918043
4930505A04Rik	9.27333	-2.17675	2.88226	-0.755222	0.450116	0.722894
4930505G20Rik	1.80772	2.62209	4.11972	0.636473	0.524468	NA
4930505K13Rik	2.9361	3.63949	3.08343	1.18034	0.237865	NA
4930505K14Rik	0.585051	1.29906	11.6969	0.11106	0.911569	NA
4930506A18Rik	2.46755	1.29953	4.10655	0.316452	0.751659	NA
4930506C21Rik	28.1711	-0.0251685	1.57588	-0.0159711	0.987257	0.998101
4930507D05Rik	60.5685	-0.663564	1.86276	-0.356226	0.721672	0.891758
4930507D10Rik	4.54919	4.75295	3.06127	1.55261	0.120516	0.349651
4930509E16Rik	62.1827	2.04343	2.071	0.986686	0.323796	0.615402
4930509J09Rik	13.4329	2.63353	3.29305	0.799724	0.423871	0.703323
4930509K18Rik	23.1213	4.6572	3.05707	1.52342	0.127654	0.360924
4930511A02Rik	19.3362	5.31316	2.84749	1.86591	0.0620543	0.235027
4930511A08Rik	5.07028	-1.65907	2.41057	-0.68825	0.491295	0.754068
4930511E03Rik	8.94519	-12.5531	3.36103	-3.73491	0.000187784	0.00459579
4930511M06Rik	32.4152	-0.919295	2.55902	-0.359238	0.719417	0.891186
4930512B01Rik	28.4576	1.75387	1.90468	0.920819	0.357145	0.649144
4930512J16Rik	2.93243	3.42804	3.69453	0.92787	0.353475	NA
4930512M02Rik	10.2464	2.78822	2.0698	1.3471	0.17795	0.441698
4930513D17Rik	7.76886	5.56445	3.09285	1.79913	0.0719979	0.257068
4930513N10Rik	198.174	1.77306	0.973886	1.8206	0.0686676	0.249161
4930513O06Rik	1.03769	1.29939	6.20853	0.209292	0.83422	NA
4930515B02Rik	0.730702	3.20856	12.072	0.265786	0.790404	NA
4930515G01Rik	15.2511	-0.0784582	1.94449	-0.0403491	0.967815	0.995615
4930515G16Rik	1.28115	1.29981	11.4587	0.113435	0.909686	NA
4930515L03Rik	0.340146	1.29824	14.7583	0.0879668	0.929903	NA
4930515L19Rik	7.30516	-8.75913	4.33757	-2.01937	0.0434493	0.188824
4930517E11Rik	164.303	6.69583	2.61429	2.56125	0.0104298	0.0766466
4930517M08Rik	13.2597	4.64287	2.56227	1.81202	0.0699834	0.251893
4930518J21Rik	7.76221	3.00209	3.41831	0.878238	0.379815	0.667604
4930518P08Rik	4.01282	1.29948	4.13367	0.314364	0.753244	0.90381
4930519D14Rik	7.03943	-7.5283	3.80783	-1.97706	0.0480351	0.200289
4930519F09Rik	12.2545	2.14678	1.3538	1.58574	0.112799	0.337092
4930519F16Rik	31.9715	3.32599	2.57932	1.28948	0.19723	0.467676
4930519F24Rik	0.936212	1.29934	6.22179	0.208838	0.834575	NA
4930519G04Rik	27.8818	1.27635	2.84251	0.449021	0.653417	0.86234
4930519H02Rik	19.2467	4.64834	2.89938	1.60322	0.108886	0.330239
4930519K11Rik	0.203599	1.29768	14.7583	0.0879286	0.929933	NA
4930520O04Rik	20.1194	-14.6565	2.40033	-6.10604	1.02133e-09	1.13126e-07
4930520P13Rik	0.144708	1.29746	14.7583	0.0879139	0.929945	NA
4930521E06Rik	5.00701	7.76315	3.51362	2.20944	0.0271437	0.138962
4930522H14Rik	6.45491	-0.0598393	3.23433	-0.0185013	0.985239	0.998101
4930522O17Rik	0.681831	-0.0349434	13.7158	-0.00254768	0.997967	NA
4930523C07Rik	182.271	0.232239	1.32487	0.175293	0.86085	0.94905
4930523O13Rik	8.41257	5.86189	3.15374	1.85871	0.063068	0.23697
4930524B15Rik	252.439	0.382292	2.37884	0.160706	0.872325	0.954017
4930524B17Rik	22.1891	7.43329	2.9591	2.51201	0.0120046	0.0836896
4930524C18Rik	18.4674	1.80193	2.10506	0.855999	0.391998	0.677289
4930524N10Rik	1.41315	2.61083	6.51372	0.40082	0.688553	NA
4930524O05Rik	3.46994	1.27373	3.95642	0.321939	0.747499	0.901664
4930524O08Rik	3.204	1.29953	3.62915	0.358082	0.720282	0.891248
4930525C09Rik	1.24802	1.29913	9.25722	0.140337	0.888393	NA
4930525D18Rik	3.1011	2.63179	3.37718	0.779285	0.435812	0.712728
4930525G20Rik	35.1249	-2.38056	2.32656	-1.02321	0.306208	0.596212
4930526H09Rik	5.39537	-2.17652	2.85124	-0.763361	0.445248	0.718523
4930526I15Rik	118.9	1.57962	1.27123	1.24259	0.214018	0.48773
4930526L06Rik	45.8254	5.51997	2.41015	2.29031	0.0220035	0.122047
4930527F14Rik	2.46947	4.31271	3.45044	1.2499	0.211336	NA
4930527G23Rik	2.87163	5.20091	3.57644	1.45421	0.145887	NA
4930528A17Rik	60.0079	0.0945438	1.34573	0.0702549	0.943991	0.985231
4930528D03Rik	4.65815	3.82386	2.9844	1.28128	0.200094	0.470661
4930528G23Rik	32.5583	4.22196	2.94496	1.43362	0.151681	0.401443
4930528H21Rik	18.14	6.7754	2.76207	2.45302	0.0141664	0.0932904
4930528P14Rik	3.40105	1.29953	3.76611	0.345058	0.73005	0.894987
4930529C04Rik	114.925	-0.0949103	1.05603	-0.0898742	0.928387	0.978673
4930529K09Rik	6.45124	6.537	3.04658	2.14568	0.0318983	0.15462
4930529L06Rik	1.78692	-0.83632	3.82425	-0.218688	0.826893	NA
4930532I03Rik	5.91339	6.66465	2.73012	2.44116	0.0146403	0.0948135
4930532M18Rik	3.32907	-0.0433644	5.10188	-0.00849969	0.993218	0.998101
4930533B01Rik	3.41296	-0.339184	3.45518	-0.0981666	0.9218	0.976348
4930533N22Rik	15.2202	2.36799	2.49663	0.948475	0.342888	0.634131
4930533P14Rik	1.28074	5.54578	5.47276	1.01334	0.310897	NA
4930538K18Rik	17.1684	-11.8643	2.43721	-4.86797	1.12752e-06	5.92374e-05
4930539C22Rik	1.0331	-0.0388643	6.80113	-0.00571438	0.995441	NA
4930539E08Rik	111.464	5.5782	1.6653	3.34966	0.000809098	0.0136682
4930539J05Rik	18.6481	0.770536	1.40451	0.548614	0.58327	0.819966
4930539M17Rik	21.3594	4.37543	2.1988	1.98992	0.0466002	0.196999
4930539N22Rik	25.1905	22.4308	2.88155	7.7843	7.01013e-15	3.27465e-12
4930540M03Rik	10.1817	3.02472	2.97541	1.01657	0.309357	0.599572
4930542C21Rik	6.20224	7.30561	2.89637	2.52234	0.0116578	0.0820783
4930542D17Rik	3.87339	-3.46242	2.65593	-1.30365	0.192352	0.461764
4930543E12Rik	8.7686	-9.67201	3.56973	-2.70945	0.00673951	0.0581894
4930543N07Rik	1.42461	2.11268	5.62004	0.375919	0.706977	NA
4930544D05Rik	1.03949	4.20195	5.07171	0.828508	0.407383	NA
4930544G11Rik	53.6696	8.26693	2.98972	2.76512	0.00569018	0.0520744
4930544M13Rik	8.72437	1.2996	3.22953	0.402412	0.687381	0.878853
4930545E07Rik	16.8605	6.59308	2.83476	2.3258	0.0200292	0.115077
4930545H06Rik	1.75356	1.29942	4.3885	0.296097	0.767156	NA
4930545L23Rik	6.64913	5.97414	2.52007	2.37062	0.0177583	0.106471
4930546C10Rik	16.3019	3.41812	2.6468	1.29142	0.196559	0.467103
4930546K05Rik	77.0149	5.09644	2.44398	2.0853	0.0370417	0.170189
4930547E08Rik	4.49735	1.10339	2.61667	0.421676	0.673261	0.87343
4930547E14Rik	8.01547	4.85006	2.24383	2.16151	0.030656	0.150972
4930548G14Rik	37.3408	5.24025	2.67965	1.95557	0.0505159	0.207742
4930548H24Rik	133.205	5.46033	1.98557	2.75	0.00595949	0.0537605
4930548J01Rik	11.221	8.8653	3.26905	2.71189	0.0066901	0.0579031
4930548K13Rik	0.770372	1.2994	7.39106	0.175807	0.860445	NA
4930549C01Rik	9.86745	7.03819	2.72519	2.58264	0.00980462	0.0737668
4930549C15Rik	33.0818	1.79166	2.12801	0.841942	0.399821	0.683371
4930549G23Rik	46.3703	1.32786	1.25671	1.05662	0.290685	0.579967
4930550C14Rik	47.216	-1.03816	1.70046	-0.610516	0.54152	0.79243
4930550C17Rik	12.0694	2.89045	2.55096	1.13309	0.257178	0.542489
4930550L24Rik	812.353	4.10316	1.7802	2.30489	0.0211729	0.119069
4930552N02Rik	10.4868	-0.850283	3.47763	-0.2445	0.806843	0.924023
4930552P12Rik	71.5511	3.18689	2.17511	1.46516	0.142876	0.386325
4930553C11Rik	2.6262	3.26408	3.7037	0.881303	0.378154	NA
4930553E22Rik	1.87412	1.29955	4.6908	0.277042	0.781748	NA
4930554C24Rik	3.83662	6.7127	4.87217	1.37776	0.168277	0.42766
4930554G24Rik	11.8796	-1.80947	3.60638	-0.501743	0.615849	0.84095
4930554H23Rik	2.34878	2.63051	3.45004	0.762459	0.445786	NA
4930554I06Rik	0.856785	1.29928	10.1653	0.127814	0.898296	NA
4930555B11Rik	35.5507	6.07166	2.74993	2.20793	0.0272489	0.139108
4930555B12Rik	0.35475	1.29757	14.7583	0.0879215	0.929939	NA
4930555G01Rik	51.2505	2.87843	1.49662	1.92329	0.0544432	0.217401
4930555G21Rik	0.342117	1.2977	14.7583	0.0879306	0.929932	NA
4930555K05Rik	7.07445	6.7177	3.72566	1.80309	0.0713741	0.255269
4930556C24Rik	26.719	1.29971	3.68457	0.352743	0.724281	0.892439
4930556G01Rik	20.867	5.99701	2.44848	2.44927	0.0143144	0.0937306
4930556J02Rik	4.61687	19.2024	4.18157	4.59215	4.3871e-06	0.000199303
4930556M19Rik	123.463	2.03547	1.14823	1.7727	0.0762792	0.266388
4930556N09Rik	25.7761	2.47537	3.1793	0.778589	0.436222	0.712749
4930556N13Rik	17.6875	4.81036	1.98083	2.42845	0.0151633	0.0967069
4930557A04Rik	0.424016	1.29827	14.7583	0.0879691	0.929901	NA
4930557F10Rik	8.28546	2.03708	2.4053	0.846912	0.397044	0.681335
4930557J02Rik	12.7694	6.89705	2.55551	2.6989	0.00695699	0.0593626
4930557K07Rik	5.83426	-2.03056	2.19798	-0.923827	0.355576	0.647522
4930558C23Rik	84.8054	6.25026	2.32483	2.68848	0.00717774	0.0606271
4930558F17Rik	70.3193	5.61483	2.57087	2.18402	0.0289611	0.145401
4930558G05Rik	2.34281	1.2996	5.12383	0.253639	0.799774	NA
4930558J18Rik	210.053	0.927628	1.4026	0.661362	0.508381	0.768739
4930558K02Rik	31.283	5.66113	2.16242	2.61796	0.00884577	0.0689438
4930559C10Rik	18.3299	6.70362	2.89508	2.31552	0.0205846	0.117078
4930562C15Rik	94.7299	1.62285	1.60644	1.01021	0.312394	0.602795
4930562F07Rik	4.89722	-3.15848	2.4084	-1.31144	0.189709	0.458402
4930563D23Rik	32.0955	-13.0531	3.22277	-4.05027	5.11595e-05	0.00162621
4930563E18Rik	17.1898	-2.04182	2.9177	-0.699805	0.484049	0.749063
4930563E22Rik	166.986	0.351384	1.64762	0.213267	0.831119	0.934491
4930563F08Rik	85.8753	2.82799	2.14995	1.31537	0.188385	0.456628
4930563H07Rik	10.2479	8.38248	2.90537	2.88517	0.00391206	0.0402405
4930563M20Rik	4.16769	4.27618	5.09393	0.839467	0.401207	0.684395
4930563M21Rik	7.00345	3.33009	2.44852	1.36004	0.173817	0.436125
4930564B18Rik	16.6137	3.08151	3.42336	0.900142	0.368045	0.658073
4930564C03Rik	6.95083	1.29964	3.9595	0.328234	0.742735	0.900318
4930564D02Rik	3.41584	1.29966	4.57598	0.284018	0.776396	0.912589
4930565D16Rik	1.12057	1.29951	5.73056	0.226768	0.820604	NA
4930565N06Rik	14.7953	-2.01793	2.44089	-0.826716	0.408398	0.690181
4930567H12Rik	8.57389	20.4364	3.525	5.79755	6.72892e-09	6.20562e-07
4930567H17Rik	2.50617	1.29966	4.3833	0.296502	0.766847	NA
4930567J20Rik	2.65002	1.29949	5.22404	0.248752	0.803552	NA
4930567K12Rik	5.86327	7.42503	3.2422	2.29012	0.0220143	0.12205
4930567K20Rik	8.31524	-0.0601225	3.21896	-0.0186776	0.985098	0.998101
4930568D16Rik	25.5094	7.80507	3.11514	2.50552	0.012227	0.0848897
4930568E12Rik	4.67002	5.36855	2.94174	1.82496	0.0680078	0.247645
4930568G15Rik	6.62975	7.78241	2.75021	2.82975	0.00465844	0.0452738
4930570G19Rik	41.6329	3.3509	2.15555	1.55455	0.120053	0.348865
4930571K23Rik	1.76351	-0.783421	7.92761	-0.0988218	0.92128	NA
4930571O06Rik	2.48501	4.30442	3.67895	1.17001	0.241996	NA
4930572K03Rik	0.253239	1.29787	14.7583	0.0879417	0.929923	NA
4930572O03Rik	78.0847	3.54351	1.8397	1.92614	0.0540869	0.21667
4930572O13Rik	0.88018	1.29937	5.60522	0.231814	0.816682	NA
4930573O16Rik	4.90787	4.10744	2.69521	1.52398	0.127513	0.360623
4930577N17Rik	16.802	-0.0947449	2.08645	-0.0454097	0.963781	0.993939
4930578C19Rik	11.7266	-3.46385	2.76371	-1.25333	0.210085	0.483013
4930578E11Rik	55.797	5.83655	2.25843	2.58433	0.00975672	0.0736406
4930578I06Rik	1.87158	-1.65252	3.65945	-0.451576	0.651575	NA
4930578M01Rik	11.8992	1.00795	1.95906	0.514508	0.606897	0.834874
4930578N18Rik	21.5695	7.59165	2.91469	2.60461	0.00919782	0.0707383
4930579F01Rik	14.3986	3.43833	2.84962	1.20659	0.227589	0.504845
4930579G18Rik	52.6039	1.19818	1.2943	0.92573	0.354586	0.646584
4930579G24Rik	1242.74	-0.445274	0.77358	-0.575601	0.564885	0.807924
4930579H20Rik	7.58084	6.67164	2.49436	2.67469	0.00747988	0.0623217
4930579J19Rik	14.2044	15.8973	3.70581	4.28984	1.78803e-05	0.000671697
4930579K19Rik	63.8799	-3.79539	1.80322	-2.10479	0.0353098	0.16523
4930579P08Rik	24.5881	8.64892	2.94639	2.93543	0.00333083	0.0360024
4930581F22Rik	50.5326	1.02787	1.49589	0.687127	0.492003	0.754454
4930583K01Rik	24.9509	2.06545	2.78568	0.741451	0.45842	0.729183
4930583P06Rik	1.58614	-1.65126	4.36997	-0.377865	0.705531	NA
4930584F24Rik	10.6448	4.63078	3.24684	1.42624	0.153798	0.404515
4930586N03Rik	21.5298	6.45408	2.78901	2.31411	0.0206615	0.117268
4930587E11Rik	14.0382	0.47464	3.30743	0.143507	0.88589	0.958858
4930590J08Rik	20.2076	3.45786	1.65946	2.08372	0.0371853	0.170662
4930590L20Rik	1.43712	1.29945	6.87708	0.188954	0.850129	NA
4930591A17Rik	64.8449	5.21505	2.11861	2.46155	0.0138338	0.0917855
4930591E09Rik	1.85006	1.29974	7.54143	0.172347	0.863165	NA
4930592A05Rik	13.6714	2.87937	2.28218	1.26168	0.207065	0.47981
4930592I03Rik	3.02886	-2.52684	3.0985	-0.815504	0.414784	0.69621
4930593A02Rik	2.32103	3.87237	4.6652	0.830054	0.406508	NA
4930593C16Rik	10.0654	6.32481	2.96209	2.13525	0.0327403	0.157494
4930594C11Rik	63.0889	4.28347	1.76615	2.42531	0.0152952	0.0971229
4930594O21Rik	16.2164	4.59376	2.58486	1.77718	0.075538	0.264962
4930595D18Rik	6.14982	-1.36537	2.40654	-0.567359	0.57047	0.811609
4930595M18Rik	5.65503	-9.36908	5.00277	-1.87278	0.0610988	0.232881
4930596D02Rik	15.2273	6.9022	3.54035	1.94958	0.051226	0.209586
4930596I21Rik	9.65855	2.62037	1.71736	1.52581	0.127056	0.359836
4930597A21Rik	4.28042	4.39281	2.96067	1.48372	0.137883	0.378012
4930597G03Rik	4.37492	-1.45291	3.3338	-0.435812	0.662973	0.867334
4930598F16Rik	2.19699	1.29954	4.65786	0.278999	0.780246	NA
4930599N23Rik	12.1352	-2.18492	2.33122	-0.93724	0.348635	0.640528
4931402G19Rik	36.8359	6.21163	2.26596	2.74128	0.00612	0.0549088
4931403E22Rik	4.21114	1.2764	2.8227	0.452191	0.651131	0.8609
4931403G20Rik	13.5056	-0.122598	1.75578	-0.0698252	0.944333	0.985231
4931406B18Rik	15.6574	4.79824	2.79865	1.71448	0.0864403	0.28724
4931406C07Rik	276.214	1.80016	1.06533	1.68977	0.0910719	0.296418
4931406H21Rik	254.875	1.78041	2.11232	0.842868	0.399302	0.682954
4931406P16Rik	2106.24	0.0163051	0.87162	0.0187066	0.985075	0.998101
4931408C20Rik	7.16727	1.9814	3.01074	0.658111	0.510467	0.770451
4931408D14Rik	38.3147	6.50985	3.10607	2.09585	0.0360959	0.167849
4931409K22Rik	43.3757	4.79871	1.98574	2.41659	0.0156668	0.0986083
4931414P19Rik	286.183	-0.541907	1.41037	-0.38423	0.700808	0.884453
4931417E11Rik	1.70853	2.17491	10.0216	0.217023	0.828191	NA
4931419H13Rik	0.934775	1.29939	4.2104	0.308615	0.757615	NA
4931420L22Rik	12.3503	3.37187	3.32776	1.01325	0.310939	0.601282
4931423N10Rik	13.2427	1.01887	2.39142	0.426054	0.670068	0.871945
4931428F04Rik	237.155	-2.25853	1.48765	-1.51818	0.128968	0.36354
4931428L18Rik	8.26973	1.29962	3.25339	0.399465	0.68955	0.879459
4931429I11Rik	65.3448	5.16136	2.03109	2.54118	0.0110478	0.0794417
4931429L15Rik	9.32013	1.39694	2.17154	0.643295	0.520033	0.777067
4931429P17Rik	7.84637	4.33119	3.0734	1.40925	0.158761	0.41271
4931430N09Rik	32.5396	2.74787	2.56685	1.07052	0.284384	0.573356
4931431B13Rik	0.128141	1.29706	14.7583	0.0878868	0.929967	NA
4931431C16Rik	39.0427	-5.89632	2.39088	-2.46617	0.0136568	0.0911924
4931431F19Rik	7.3155	-0.0428227	5.15574	-0.00830583	0.993373	0.998101
4931440F15Rik	85.2062	2.81308	2.12422	1.32429	0.185407	0.452185
4931440J10Rik	3.31171	4.52065	2.31988	1.94866	0.0513364	0.209917
4931440P22Rik	26.7298	0.361473	1.72698	0.20931	0.834207	0.935606
4932411E22Rik	16.6313	2.63589	3.17447	0.830342	0.406345	0.688197
4932411N23Rik	4.88746	-1.80122	3.99943	-0.450368	0.652445	0.861641
4932412D23Rik	185.798	5.79986	2.36731	2.44998	0.0142864	0.0936527
4932413F04Rik	26.1339	0.356957	2.10746	0.169378	0.865499	0.950911
4932414J04Rik	4.06837	1.99025	2.94621	0.675531	0.499339	0.761217
4932414N04Rik	8.87223	4.2567	2.39994	1.77367	0.0761179	0.266171
4932415M13Rik	8.60208	2.47061	3.19246	0.773888	0.438997	0.714579
4932416H05Rik	108.336	1.07562	1.42103	0.756932	0.44909	0.722112
4932416K20Rik	87.6671	6.16912	2.77894	2.21996	0.0264217	0.136577
4932418E24Rik	8.13964	1.64975	2.45936	0.670803	0.502346	0.763536
4932429P05Rik	41.671	7.56403	3.34614	2.26053	0.0237886	0.128219
4932435O22Rik	133.533	5.36603	2.11942	2.53184	0.0113467	0.0806811
4932438A13Rik	2383.49	0.537601	0.654994	0.820772	0.411776	0.693151
4932438H23Rik	67.9348	4.20653	2.01134	2.09141	0.0364916	0.168994
4932441J04Rik	3.31694	-2.00798	3.29773	-0.608897	0.542593	0.793149
4932443I19Rik	2.23956	3.01274	3.51072	0.858153	0.390808	NA
4932702P03Rik	0.781595	1.29934	3.3255	0.390721	0.696004	NA
4933400A11Rik	22.6009	5.02166	2.57767	1.94814	0.0513984	0.210011
4933400B14Rik	2.94669	-0.0590298	3.2875	-0.0179558	0.985674	NA
4933400C23Rik	6.00275	2.30993	2.92198	0.790536	0.429215	0.707392
4933400F21Rik	85.7115	1.27045	1.8144	0.700205	0.483799	0.749063
4933400L20Rik	0.824612	-0.475242	7.39063	-0.0643033	0.948729	NA
4933401B06Rik	5.22808	-0.826665	4.12136	-0.200581	0.841027	0.937781
4933401D09Rik	18.3357	2.60606	1.9053	1.36779	0.171376	0.432527
4933401H06Rik	13.1046	0.784726	2.32801	0.33708	0.736056	0.897577
4933402C06Rik	7.76331	-0.0561527	3.46581	-0.0162019	0.987073	0.998101
4933402D24Rik	13.9439	2.63065	2.31425	1.13672	0.255655	0.540223
4933402E13Rik	354.451	8.65967	2.18652	3.96048	7.47988e-05	0.00221209
4933402J07Rik	3.56279	-3.12624	2.72379	-1.14775	0.25107	0.533999
4933402J10Rik	3.5068	5.80594	3.44793	1.68389	0.092203	0.298523
4933402J15Rik	6.40868	6.06945	3.30754	1.83504	0.0665005	0.244476
4933402N03Rik	5.70064	1.29968	3.89896	0.333339	0.738878	0.898905
4933402N22Rik	13.5586	2.37061	2.55119	0.92922	0.352775	0.644515
4933402P03Rik	10.1803	2.9804	3.40528	0.87523	0.381449	0.66883
4933403O08Rik	21.6685	1.2998	3.22772	0.4027	0.687169	0.878853
4933404G15Rik	18.4724	5.56761	3.21809	1.7301	0.0836131	0.281577
4933404K08Rik	21.6494	4.91405	2.67284	1.83852	0.0659863	0.243294
4933404K13Rik	22.4683	3.49133	2.70133	1.29245	0.196202	0.466835
4933404O12Rik	338.899	-1.46079	1.36403	-1.07094	0.284197	0.573195
4933405D12Rik	17.7139	2.29353	1.80969	1.26736	0.205025	0.476923
4933405E24Rik	1.66151	1.29945	4.29884	0.30228	0.762439	NA
4933405L10Rik	16.9782	-0.307392	3.13389	-0.0980864	0.921864	0.976348
4933405O20Rik	0.310121	1.2991	14.7583	0.0880249	0.929857	NA
4933406C10Rik	29.764	1.38241	1.7799	0.776681	0.437347	0.713403
4933406D12Rik	3.43035	1.2998	5.02385	0.258726	0.795847	0.919663
4933406F09Rik	4.14194	1.42015	3.43381	0.413579	0.679182	0.875526
4933406G16Rik	12.4907	6.03922	2.44398	2.47106	0.0134715	0.0903481
4933406I18Rik	11.6984	1.52533	2.69471	0.566045	0.571363	0.812079
4933406J08Rik	282.7	1.27684	2.79794	0.45635	0.648138	0.85912
4933406J10Rik	11.9539	-10.9126	2.96377	-3.68199	0.00023142	0.00541209
4933406K04Rik	8.53896	6.4429	2.86266	2.25067	0.0244066	0.130095
4933406M09Rik	7.6914	2.816	3.58004	0.786583	0.431526	0.709134
4933407E24Rik	2.10389	-0.479894	4.22266	-0.113647	0.909517	NA
4933407G14Rik	1.20209	1.2995	5.3816	0.241471	0.80919	NA
4933407I05Rik	1.31723	-0.0419924	5.46696	-0.00768112	0.993871	NA
4933407K13Rik	636.684	-0.0672305	1.29122	-0.0520676	0.958475	0.991513
4933407L21Rik	31.9979	7.55611	2.44101	3.09548	0.00196493	0.0254198
4933408B17Rik	113.666	1.25037	1.3721	0.911286	0.362145	0.653688
4933408J17Rik	30.2663	3.64962	1.8043	2.02273	0.043101	0.187975
4933408N05Rik	11.5258	5.55393	2.22983	2.49074	0.0127477	0.0871533
4933409G03Rik	4.34804	18.5274	3.26792	5.66946	1.43245e-08	1.20236e-06
4933409K07Rik	264.333	1.33484	1.13258	1.17858	0.238566	0.518961
4933411E08Rik	13.5079	-1.0842	2.42104	-0.447824	0.65428	0.863011
4933411G06Rik	2.10302	1.29952	6.25359	0.207804	0.835382	NA
4933411K16Rik	10.0351	-10.2376	3.03122	-3.37739	0.000731761	0.0127942
4933412E12Rik	134.232	-2.86385	1.52497	-1.87798	0.0603843	0.231414
4933412E24Rik	17.8277	18.2562	4.35624	4.19083	2.77939e-05	0.000985537
4933412O06Rik	3.89531	1.29953	4.06479	0.319705	0.749192	0.90211
4933413G19Rik	5.44545	-3.62548	2.73825	-1.32401	0.185498	0.452337
4933413J09Rik	66.8726	5.04705	1.67024	3.02175	0.0025132	0.029743
4933413L06Rik	13.0853	5.78319	2.63	2.19893	0.027883	0.141342
4933415F23Rik	39.2229	5.42591	2.81878	1.92491	0.0542403	0.217163
4933416C03Rik	299.587	6.09322	2.52562	2.41257	0.0158407	0.0991217
4933416E03Rik	1.51421	3.09039	4.43463	0.696877	0.48588	NA
4933416I08Rik	0.122706	1.29689	14.7583	0.0878751	0.929976	NA
4933416M06Rik	27.5992	6.55902	3.02197	2.17045	0.0299731	0.14871
4933416M07Rik	65.3462	6.47989	1.6334	3.96711	7.27502e-05	0.00216818
4933417A18Rik	7.22156	6.35196	2.44599	2.59689	0.00940717	0.0718652
4933417D19Rik	20.0659	2.06856	1.79724	1.15097	0.249747	0.532449
4933417E11Rik	15.4337	-2.80341	2.92672	-0.957867	0.33813	0.629777
4933417G07Rik	6.08288	1.42723	1.58698	0.899334	0.368475	0.658073
4933417O13Rik	6.60823	-3.07225	2.91119	-1.05533	0.291276	0.580534
4933421I07Rik	8.71998	1.29977	3.83999	0.338483	0.734999	0.897265
4933421O10Rik	122.543	1.54785	1.53453	1.00868	0.313129	0.603558
4933422A05Rik	7.51841	0.683641	2.42043	0.282446	0.777602	0.912916
4933424G05Rik	5.73523	3.859	2.60649	1.48054	0.13873	0.379219
4933424G06Rik	7.6709	2.5969	2.23495	1.16195	0.245254	0.526844
4933425B07Rik	12.1507	4.97276	2.66585	1.86536	0.0621312	0.23509
4933425L06Rik	117.818	6.78323	2.61261	2.59634	0.00942223	0.0718725
4933427D06Rik	338.491	4.52115	1.91865	2.35643	0.0184516	0.108925
4933427D14Rik	567.006	-0.0882013	0.856935	-0.102926	0.918021	0.975301
4933427E11Rik	6.59803	4.9464	1.98011	2.49804	0.0124882	0.0859317
4933427E13Rik	18.8887	7.22978	2.61574	2.76396	0.00571053	0.0521496
4933427G17Rik	125.067	4.85646	2.04674	2.37278	0.0176548	0.106057
4933427I22Rik	1.73184	1.29955	4.54964	0.285638	0.775155	NA
4933428C19Rik	5.63131	4.16678	2.63747	1.57984	0.114144	0.339196
4933428G20Rik	25.0875	0.443684	1.69066	0.262433	0.792988	0.918782
4933429K18Rik	14.7395	6.08434	2.96914	2.04919	0.0404432	0.180147
4933429O19Rik	5.70138	2.72364	2.72083	1.00103	0.316811	0.607662
4933430H16Rik	3.40165	1.29954	5.39155	0.241032	0.80953	0.925226
4933430I17Rik	69.0748	-0.272589	1.49574	-0.182244	0.855392	0.945945
4933430M04Rik	7.69184	6.25758	3.11856	2.00656	0.0447967	0.192403
4933430N04Rik	45.4539	6.9761	2.40533	2.90026	0.00372848	0.0390437
4933431E20Rik	323.862	-4.75482	1.52198	-3.1241	0.00178351	0.0237745
4933431G14Rik	61.0055	-3.48156	2.458	-1.41642	0.156653	0.409509
4933432G23Rik	29.9912	8.97959	2.92192	3.07318	0.00211792	0.0266763
4933432I03Rik	7.4997	1.2995	4.02472	0.322881	0.746785	0.901392
4933432I09Rik	4.5605	1.60113	2.78673	0.574554	0.565593	0.808351
4933432K03Rik	3.5112	-0.0498353	4.02935	-0.0123681	0.990132	0.998101
4933433C11Rik	13.1261	5.69139	2.36413	2.40739	0.0160668	0.100013
4933433F19Rik	16.6399	20.4504	3.33575	6.13066	8.75127e-10	1.00257e-07
4933433G08Rik	3.87225	1.96194	4.95357	0.396066	0.692056	0.880848
4933433G15Rik	27.9196	-3.44334	2.08197	-1.65389	0.0981499	0.310183
4933433G19Rik	18.5415	2.48989	1.6787	1.48323	0.138014	0.378221
4933433H22Rik	17.085	8.06319	2.87366	2.80589	0.00501771	0.0477716
4933434E20Rik	4403.59	-0.496781	0.661404	-0.751102	0.452592	0.724848
4933436E23Rik	3.87045	4.82201	3.03384	1.58941	0.111969	0.335512
4933436H12Rik	3.07361	-0.0533724	3.685	-0.0144837	0.988444	0.998101
4933436I01Rik	1.69917	1.29996	8.40826	0.154605	0.877133	NA
4933438B17Rik	9.82709	3.48161	2.77891	1.25287	0.210254	0.483137
4933438K21Rik	723.352	6.13338	1.92817	3.18093	0.00146803	0.0208355
4933439C10Rik	72.4644	-1.6786	1.60525	-1.04569	0.295703	0.586107
4933439K11Rik	5.27997	1.27678	2.71848	0.469667	0.638593	0.853789
4933440J02Rik	9.26309	2.16499	3.17757	0.681333	0.495661	0.758223
4933440M02Rik	6.59474	-0.0600674	3.22301	-0.018637	0.985131	0.998101
5031410I06Rik	444.787	2.77628	1.96304	1.41427	0.157281	0.410702
5031414D18Rik	43.3175	1.63812	1.2715	1.28833	0.19763	0.467901
5031425E22Rik	167.389	-0.499395	1.52382	-0.327725	0.74312	0.900447
5031425F14Rik	3.06371	-2.81459	3.36355	-0.836792	0.402709	0.685691
5031426D15Rik	367.108	4.7581	2.12623	2.23781	0.0252332	0.132803
5031434C07Rik	23.2496	-13.095	2.8257	-4.63425	3.58227e-06	0.000167703
5031434O11Rik	12.0483	1.77227	1.65301	1.07215	0.283652	0.572796
5031439G07Rik	382.131	-1.12867	1.2552	-0.899196	0.368548	0.658073
5033403F01Rik	24.8931	2.13542	1.97456	1.08147	0.279489	0.568819
5033403H07Rik	6.00032	1.784	3.02087	0.590558	0.554816	0.800273
5033404E19Rik	6.32523	-2.99957	3.83437	-0.782284	0.434048	0.711373
5033406O09Rik	76.9051	-0.343909	1.44862	-0.237405	0.812343	0.926416
5033428I22Rik	7.62368	-4.93645	2.02803	-2.43411	0.0149283	0.0957318
5330411J11Rik	19.8777	5.67236	3.05989	1.85378	0.0637711	0.238601
5330413P13Rik	24.9611	-8.01869	3.56414	-2.24982	0.0244602	0.130169
5330417C22Rik	313.792	3.48767	1.6313	2.13797	0.0325192	0.156605
5330426P16Rik	169.193	-1.16567	1.47851	-0.788411	0.430456	0.708123
5330434G04Rik	15.886	-0.649357	2.1581	-0.300894	0.763496	0.907505
5330439B14Rik	6.88023	22.3565	2.91877	7.65955	1.86587e-14	7.86155e-12
5430401F13Rik	38.7229	8.11762	2.74827	2.95372	0.00313972	0.0346336
5430402E10Rik	6.41646	4.38438	3.23035	1.35724	0.174704	0.437491
5430402O13Rik	46.3111	3.85846	1.66108	2.32286	0.0201868	0.115646
5430403N17Rik	22.477	-10.912	3.16393	-3.44889	0.000562905	0.0105455
5430405H02Rik	89.2343	-0.76228	0.766222	-0.994856	0.319806	0.611444
5430416N02Rik	293.511	-0.526814	0.871038	-0.604812	0.545304	0.794409
5430416O09Rik	75.4655	3.0634	2.36498	1.29531	0.195212	0.465407
5430419D17Rik	13.1198	1.21978	2.85613	0.427074	0.669325	0.871518
5430421F17Rik	14.7983	1.27398	3.95614	0.322027	0.747432	0.901664
5430421N21Rik	9.89802	1.14412	2.56548	0.445966	0.655622	0.8635
5430425K12Rik	3.11061	5.26568	4.59513	1.14593	0.251825	0.535146
5430427M07Rik	9.44171	7.81386	2.69567	2.89867	0.00374746	0.0391584
5430427O19Rik	106.402	4.8843	2.06519	2.36506	0.0180269	0.107385
5430428K19Rik	11.038	5.74185	3.54867	1.61803	0.105657	0.324568
5430431A17Rik	66.9532	-3.0386	1.65399	-1.83714	0.0661894	0.243707
5430434I15Rik	1.74722	1.29957	5.7948	0.224264	0.822552	NA
5430437J10Rik	25.4722	4.66431	2.67312	1.74489	0.0810036	0.276638
5430440P10Rik	35.6009	-1.48429	1.88782	-0.786247	0.431723	0.709294
5530400C23Rik	12.2155	4.97036	3.29072	1.51042	0.130937	0.367019
5530401A14Rik	7.17699	3.56651	2.83229	1.25923	0.207946	0.480569
5530601H04Rik	404.245	0.792487	0.986218	0.803562	0.42165	0.701324
5730403I07Rik	22.3782	1.16359	2.1122	0.550889	0.58171	0.819046
5730405O15Rik	45.6057	-1.0016	1.86005	-0.538482	0.590244	0.824118
5730408K05Rik	149.042	-1.04386	1.06809	-0.977316	0.328413	0.619753
5730409E04Rik	98.1862	-7.94376	2.05614	-3.86344	0.000111804	0.003116
5730412P04Rik	10.2511	4.58969	2.65244	1.73036	0.0835651	0.281497
5730416F02Rik	6.64269	6.50504	2.58918	2.51239	0.0119917	0.0836343
5730420D15Rik	40.6451	5.50729	2.05996	2.6735	0.00750649	0.062435
5730422E09Rik	18.9981	0.874907	1.69691	0.515588	0.606142	0.834222
5730435O14Rik	4.03557	-0.877226	3.01742	-0.290721	0.771265	0.910484
5730455P16Rik	967.274	0.0581439	0.657882	0.0883804	0.929574	0.97893
5730457N03Rik	72.7504	-1.40201	2.01385	-0.696186	0.486313	0.750548
5730460C07Rik	49.7905	1.21901	2.35876	0.516798	0.605297	0.834026
5730480H06Rik	84.3344	1.82862	1.31603	1.3895	0.164681	0.421873
5730488B01Rik	12.31	2.04694	2.82891	0.723579	0.469325	0.73672
5730507C01Rik	160.145	0.313892	1.11707	0.280996	0.778713	0.913423
5730508B09Rik	352.21	-1.39711	1.53699	-0.908986	0.363357	0.654579
5730522E02Rik	104.889	-2.20535	2.02854	-1.08716	0.276966	0.565941
5730559C18Rik	156.506	0.555234	1.72739	0.32143	0.747884	0.901771
5830411N06Rik	39.7012	-2.62396	2.7056	-0.969824	0.332134	0.623189
5830415F09Rik	795.011	0.236064	0.716815	0.329323	0.741911	0.899926
5830416I19Rik	140.572	6.00874	1.83309	3.27793	0.00104571	0.0165395
5830416P10Rik	96.162	6.3736	1.91362	3.33065	0.000866446	0.0143992
5830417I10Rik	3865.65	0.544546	0.521	1.04519	0.295934	0.586193
5830418P13Rik	21.3307	5.0551	1.96944	2.56678	0.0102649	0.0759022
5830428M24Rik	11.1325	2.22714	2.34856	0.9483	0.342977	0.634241
5830432E09Rik	7.60473	-0.870845	2.15839	-0.40347	0.686603	0.878853
5830444B04Rik	90.5182	4.238	1.83077	2.31487	0.0206203	0.117157
5830454E08Rik	23.6359	-3.31063	1.75272	-1.88885	0.0589114	0.228227
5830473C10Rik	43.8089	4.4586	1.68287	2.6494	0.00806341	0.0651378
5930403L14Rik	27.056	-4.76795	2.42117	-1.96928	0.0489213	0.203056
5930412G12Rik	53.7918	-4.48006	2.13614	-2.09727	0.0359696	0.16761
5930430L01Rik	107.521	-2.38431	1.3373	-1.78294	0.0745966	0.262991
5930438M14Rik	13.3771	5.64153	3.12358	1.80611	0.0709015	0.254218
6030407O03Rik	19.6182	-13.4197	2.56694	-5.22789	1.71459e-07	1.09003e-05
6030408B16Rik	604.21	-5.44388	2.18481	-2.49169	0.0127136	0.0870587
6030419C18Rik	38.7664	2.20654	2.29527	0.961344	0.336379	0.627332
6030440G07Rik	19.3921	3.86948	1.78138	2.17218	0.0298423	0.148266
6030443J06Rik	94.3466	3.98311	1.31442	3.03031	0.00244303	0.0292945
6030458C11Rik	2153.78	0.482616	0.48984	0.985253	0.3245	0.615943
6030466F02Rik	7.87012	-2.84202	2.5606	-1.1099	0.267041	0.554919
6030468B19Rik	260.463	-2.28394	2.21387	-1.03165	0.302237	0.592177
6030469F06Rik	14.4614	1.29962	3.18893	0.407541	0.683611	0.87803
6030471H07Rik	4.87564	1.29944	3.89914	0.333262	0.738936	0.898905
6030498E09Rik	48.7618	4.7443	2.21776	2.13923	0.0324174	0.15636
6230400D17Rik	35.5734	2.14018	1.44381	1.48231	0.138257	0.378506
6330403A02Rik	35.5983	-16.3975	2.6753	-6.12923	8.83027e-10	1.00257e-07
6330403K07Rik	954.381	-4.54559	1.26845	-3.58358	0.000338922	0.00727548
6330407A03Rik	24.2123	2.02177	2.63716	0.766646	0.443292	0.717008
6330408A02Rik	449.723	0.0704149	1.25496	0.0561094	0.955255	0.990097
6330409D20Rik	9.60344	-1.2446	1.80599	-0.689154	0.490726	0.753763
6330410L21Rik	14.7959	6.65398	2.44134	2.72554	0.0064196	0.0564896
6330415B21Rik	116.225	5.82229	2.6041	2.23581	0.025364	0.132964
6330415G19Rik	50.6263	-0.0277125	1.29978	-0.0213209	0.98299	0.998101
6330416G13Rik	308.467	0.936388	1.12831	0.829906	0.406592	0.68832
6330418K02Rik	68.5518	-8.12603	1.98918	-4.08512	4.40541e-05	0.00143865
6330549D23Rik	269.283	1.64892	0.797852	2.0667	0.0387627	0.175576
6430411K18Rik	0	NA	NA	NA	NA	NA
6430503K07Rik	2.50734	-2.8371	9.23861	-0.307091	0.758774	NA
6430531B16Rik	48.0394	4.93973	1.51773	3.25467	0.00113524	0.0173623
6430548M08Rik	344.484	1.19097	1.26432	0.941985	0.3462	0.638225
6430550D23Rik	48.0207	2.31421	1.81938	1.27198	0.20338	0.474715
6430562O15Rik	18.5916	0.626788	1.3108	0.478173	0.632527	0.850321
6430571L13Rik	49.6197	2.87319	1.56885	1.83139	0.0670418	0.245389
6430573F11Rik	127.409	-0.343875	1.66967	-0.205954	0.836827	0.936475
6430584L05Rik	68.423	6.88752	2.67216	2.57751	0.00995148	0.07443
6430706D22Rik	0	NA	NA	NA	NA	NA
6430710C18Rik	101.245	6.25332	2.42739	2.57615	0.00999074	0.0744652
6530402F18Rik	46.0036	-4.32573	2.06261	-2.09722	0.0359743	0.16761
6530403H02Rik	27.3119	6.34708	2.23451	2.84048	0.00450459	0.0442388
6530411M01Rik	5.9678	-0.38421	2.56913	-0.149549	0.881121	0.957447
6720468P15Rik	234.056	-4.26594	2.23225	-1.91105	0.0559977	0.220825
6720483E21Rik	8.90438	-3.0661	2.75932	-1.11118	0.26649	0.554287
6720489N17Rik	569.588	-0.283994	1.04157	-0.272659	0.785116	0.915815
6820408C15Rik	66.5983	2.6971	1.37591	1.96022	0.0499699	0.206033
6820431F20Rik	9278.59	-0.445233	0.614897	-0.724078	0.469018	0.736585
7420426K07Rik	2.23932	-0.804118	5.25064	-0.153147	0.878283	NA
7420461P10Rik	19.7743	8.31111	2.59157	3.20697	0.00134139	0.019608
7420700N18Rik	17.3115	2.6278	3.64179	0.721568	0.47056	0.737251
7420701I03Rik	20.6495	6.9138	2.81356	2.45732	0.013998	0.0925423
7530416G11Rik	0.827472	-0.507892	14.7441	-0.0344472	0.972521	NA
7630403G23Rik	4.94432	1.29965	5.12847	0.253419	0.799944	0.921179
8030411F24Rik	51.7192	1.29979	3.37999	0.384555	0.700567	0.884453
8030423F21Rik	19.9406	0.86446	2.15552	0.401045	0.688387	0.879117
8030423J24Rik	8.67341	1.29958	3.49056	0.372314	0.709659	0.887424
8030442B05Rik	2.85859	2.7286	2.51511	1.08488	0.277973	NA
8030443G20Rik	13.2412	5.41357	2.25943	2.39599	0.0165755	0.102231
8030451O07Rik	13.6527	-8.59473	3.12034	-2.75442	0.0058796	0.0532634
8030455M16Rik	19.7174	5.8717	2.80468	2.09354	0.036301	0.168365
8030462N17Rik	196.162	-0.212417	1.33868	-0.158677	0.873923	0.954862
8430408G22Rik	94.8122	-4.61191	2.00378	-2.30161	0.0213574	0.11975
8430419L09Rik	1079.95	-1.18766	1.05954	-1.12092	0.262324	0.549076
8430422H06Rik	9.18965	3.99123	2.54208	1.57006	0.1164	0.342584
8430423G03Rik	2.45317	0.578283	3.61148	0.160124	0.872784	NA
8430426J06Rik	19.0728	6.90258	2.59015	2.66494	0.00770024	0.0633229
8430429K09Rik	321.322	-0.476866	1.12364	-0.424393	0.671279	0.872356
8430430B14Rik	4.71141	1.29944	2.89489	0.448875	0.653522	0.862426
8430431K14Rik	14.5003	2.00216	3.22859	0.620134	0.53517	0.788409
8430436N08Rik	14.5264	2.30077	2.7275	0.843544	0.398924	0.682654
8430437L04Rik	2.63044	1.29948	3.22576	0.402844	0.687063	NA
9030025P20Rik	1105.1	0.199355	0.661542	0.301349	0.763149	0.907365
9030204H09Rik	3.79634	1.29961	4.39452	0.295735	0.767432	0.908843
9030404E10Rik	1.37068	-0.461898	3.8234	-0.120808	0.903843	NA
9030612E09Rik	50.0535	3.10814	2.01475	1.54269	0.122905	0.353309
9030617O03Rik	125.967	4.68867	1.55671	3.0119	0.00259619	0.030385
9030619P08Rik	3.04178	11.6514	5.77504	2.01755	0.0436382	0.189229
9030624G23Rik	39.634	-0.192623	1.19017	-0.161845	0.871428	0.953616
9030624J02Rik	1542.19	1.07481	0.560089	1.91901	0.0549834	0.218793
9030625G05Rik	10.2844	0.640858	1.87963	0.340949	0.733142	0.896593
9130008F23Rik	113.138	0.316882	1.69221	0.187259	0.851457	0.943541
9130011E15Rik	516.61	1.0367	0.877081	1.18199	0.237209	0.517057
9130015A21Rik	17.9173	3.95658	2.05666	1.92379	0.0543814	0.217401
9130015L21Rik	0.171286	1.29738	14.7583	0.0879089	0.929949	NA
9130019O22Rik	392.506	0.814002	0.98597	0.825585	0.40904	0.690777
9130019P16Rik	17.8749	2.61602	1.90516	1.37312	0.169714	0.429492
9130023H24Rik	526.674	-0.50366	1.40724	-0.357905	0.720415	0.89131
9130024F11Rik	27.365	-3.29758	2.26721	-1.45446	0.145818	0.391098
9130204L05Rik	0.627562	1.29911	14.7583	0.0880261	0.929856	NA
9130209A04Rik	13.6324	2.63254	3.34543	0.786906	0.431337	0.708999
9130221F21Rik	33.9164	6.51687	3.43531	1.89702	0.0578249	0.225589
9130221H12Rik	92.0152	-0.71349	1.3592	-0.524935	0.599629	0.83041
9130227L01Rik	11.4685	23.6571	3.553	6.65835	2.76925e-11	4.61284e-09
9130230L23Rik	32.1955	8.11684	2.43149	3.33821	0.000843188	0.0141306
9130401M01Rik	1470.77	0.61186	0.746776	0.819335	0.412595	0.693889
9130409I23Rik	50.5683	9.00668	2.51424	3.58227	0.000340617	0.00730458
9130409J20Rik	1.04539	1.29967	7.86282	0.165293	0.868714	NA
9230009I02Rik	4.01688	-0.787286	7.03331	-0.111937	0.910874	0.970924
9230102K24Rik	23.814	5.31629	2.01576	2.63737	0.00835517	0.0664948
9230102O04Rik	1.23381	-0.337172	3.43091	-0.0982748	0.921714	NA
9230104L09Rik	6.40877	1.29965	3.61278	0.359737	0.719044	0.891137
9230105E05Rik	10.4998	0.726375	1.51334	0.47998	0.631241	0.849672
9230110C19Rik	930.423	-1.13961	1.33856	-0.851371	0.394563	0.679446
9230110F15Rik	13.7813	-1.65443	3.02308	-0.547266	0.584196	0.820186
9230112D13Rik	12.6155	7.81141	2.93731	2.65937	0.00782863	0.063982
9230112J17Rik	4.87295	0.167828	2.19271	0.0765393	0.93899	0.983381
9230114K14Rik	260.012	1.78949	1.35849	1.31727	0.187749	0.455755
9230116L04Rik	16.1488	1.13399	1.87041	0.606281	0.544328	0.79397
9230116N13Rik	68.1086	0.730492	1.74125	0.419522	0.674835	0.87408
9230117E06Rik	3.70076	1.30008	8.27973	0.15702	0.875229	0.955491
9330020H09Rik	212.338	-1.10687	1.04502	-1.05919	0.289515	0.578654
9330102E08Rik	189.878	-1.30941	1.74413	-0.750756	0.452799	0.724941
9330111N05Rik	3.38581	-0.830319	4.00196	-0.207478	0.835637	0.935948
9330117O12Rik	5.37618	0.0865356	2.44735	0.0353589	0.971794	0.997511
9330133O14Rik	287.293	-0.984489	1.46397	-0.67248	0.501278	0.762527
9330136K24Rik	59.5957	4.62009	1.85771	2.48699	0.0128831	0.0877769
9330151L19Rik	72.1638	-2.70934	1.85752	-1.45858	0.144682	0.389444
9330158H04Rik	12.2122	0.300599	2.35428	0.127682	0.898401	0.964566
9330159F19Rik	193.985	2.19378	1.68051	1.30542	0.191748	0.460934
9330159M07Rik	162.395	2.3224	1.2843	1.80829	0.0705608	0.253344
9330162012Rik	29.6266	2.94442	1.85186	1.58998	0.11184	0.335226
9330162B11Rik	17.329	-2.69776	3.39818	-0.793886	0.427262	0.706039
9330175E14Rik	18.2503	1.27609	2.94266	0.433652	0.664541	0.868275
9330175M20Rik	8.79255	19.9083	3.43559	5.79471	6.84391e-09	6.25796e-07
9330178D15Rik	104.154	7.32071	3.0322	2.41432	0.0157645	0.0988597
9330179D12Rik	54.3557	0.84408	1.82113	0.463491	0.643012	0.856297
9330182L06Rik	73.3969	2.23685	1.48812	1.50313	0.132805	0.370256
9330182O14Rik	14.1192	8.49848	3.59694	2.3627	0.0181425	0.107698
9330188P03Rik	20.6478	6.38471	2.67647	2.3855	0.0170559	0.10403
9330199G10Rik	22.9192	7.53751	2.36526	3.18675	0.0014388	0.0205291
9430007A20Rik	3.47175	1.29951	3.76266	0.345369	0.729817	0.894894
9430014N10Rik	16.4338	7.09992	2.82146	2.5164	0.0118561	0.082985
9430015G10Rik	1523.16	-0.385006	0.475567	-0.809571	0.418187	0.69919
9430016H08Rik	795.155	-0.395097	0.849431	-0.465132	0.641837	0.855836
9430018G01Rik	40.0447	-12.7439	2.71321	-4.69697	2.64055e-06	0.000129544
9430019J16Rik	1.15985	-2.77554	14.6995	-0.188819	0.850235	NA
9430020K01Rik	1296.21	-1.32947	1.11742	-1.18976	0.23414	0.512762
9430021M05Rik	15.0499	-0.876001	3.03243	-0.288877	0.772675	0.911165
9430037G07Rik	104.143	-0.529012	1.31378	-0.402663	0.687196	0.878853
9430038I01Rik	231.7	0.264847	0.732047	0.36179	0.717509	0.891021
9430041J12Rik	19.2756	3.4262	2.32896	1.47113	0.141256	0.38339
9430060I03Rik	96.8042	-5.35426	1.80013	-2.97438	0.00293583	0.033106
9430065F17Rik	43.5809	2.72009	1.62107	1.67796	0.0933553	0.300798
9430069I07Rik	1.76266	-0.318328	3.23549	-0.0983863	0.921626	NA
9430076C15Rik	28.0073	-0.851867	1.88789	-0.451228	0.651825	0.861298
9430078K24Rik	72.9319	1.11368	1.8923	0.588531	0.556176	0.801174
9430083A17Rik	259.617	3.1145	1.41005	2.20878	0.0271897	0.139021
9430091E24Rik	96.2789	2.14278	1.12611	1.90283	0.0570632	0.22355
9530002B09Rik	0.992164	-0.0397096	6.3654	-0.00623835	0.995023	NA
9530003J23Rik	34.5091	6.68331	2.50622	2.66669	0.00766031	0.0631637
9530014B07Rik	2.23624	1.30057	14.7583	0.0881249	0.929777	NA
9530020I12Rik	9.20473	-3.21103	2.68919	-1.19405	0.232459	0.511005
9530026F06Rik	9.08665	4.67905	2.73401	1.71142	0.087003	0.288239
9530026P05Rik	16.4482	1.68974	1.79209	0.942885	0.34574	0.637783
9530027J09Rik	53.0831	0.0526958	1.2737	0.0413722	0.966999	0.995198
9530036O11Rik	5.65481	-1.41892	2.81848	-0.503433	0.61466	0.840085
9530051G07Rik	58.9831	3.31657	2.11101	1.57108	0.116164	0.342253
9530052E02Rik	7.21414	-0.603374	2.31144	-0.261038	0.794063	0.918985
9530053A07Rik	60.2527	-1.88024	1.9833	-0.948037	0.343111	0.63438
9530059O14Rik	52.2456	0.746057	2.79597	0.266833	0.789598	0.91773
9530062K07Rik	44.4638	0.781891	1.31113	0.596351	0.550941	0.797697
9530068E07Rik	3323.58	-0.737909	1.00381	-0.735109	0.462273	0.731958
9530077C05Rik	371.23	1.12596	1.29731	0.867922	0.385437	0.672295
9530080O11Rik	58.5842	1.34833	2.00683	0.67187	0.501666	0.762846
9530082P21Rik	563.315	-1.5933	0.735689	-2.16572	0.0303325	0.150043
9530091C08Rik	510.455	3.52983	1.94729	1.81268	0.0698804	0.251734
9630001P10Rik	43.8234	4.10487	2.46548	1.66494	0.0959257	0.306005
9630013A20Rik	2.85774	-0.0624426	3.10597	-0.020104	0.98396	NA
9630013K17Rik	9.67853	27.5711	3.26384	8.44746	2.97706e-17	3.04624e-14
9630028B13Rik	19.4536	1.42607	2.37351	0.60083	0.547953	0.796188
9630028H03Rik	3.79652	1.29966	4.55501	0.285325	0.775395	0.91227
9630028I04Rik	58.2586	5.72356	2.55631	2.23899	0.0251563	0.132654
9830107B12Rik	44.8361	15.2647	2.94458	5.18401	2.17171e-07	1.3333e-05
9830132P13Rik	177.077	7.72037	2.29023	3.371	0.000748966	0.012988
9830147E19Rik	677.29	1.58063	0.956256	1.65293	0.0983442	0.310494
9830166K06Rik	18.218	5.31123	2.89719	1.83323	0.0667677	0.244956
9930012K11Rik	212.705	-9.09548	2.00235	-4.54239	5.56192e-06	0.000243907
9930014A18Rik	74.8394	0.945777	1.73125	0.546297	0.584862	0.820384
9930021J03Rik	1404.82	0.44053	0.686656	0.641558	0.52116	0.777995
9930104L06Rik	464.73	0.209679	0.968796	0.216433	0.82865	0.933671
9930111H07Rik	23.8269	5.93225	2.38351	2.48887	0.012815	0.0875575
9930111J21Rik1	46.57	-2.67755	2.06493	-1.29668	0.194743	0.464855
9930111J21Rik2	57.4106	-3.01495	2.18608	-1.37916	0.167845	0.426904
A130010J15Rik	890.778	1.23117	0.642799	1.91533	0.0554508	0.219724
A130077B15Rik	9.52164	5.29334	2.31105	2.29045	0.0219955	0.122047
A1bg	12.8715	1.29965	3.4892	0.372477	0.709538	0.887388
A1cf	61.6292	8.19695	2.61741	3.13171	0.00173793	0.0233843
A230001M10Rik	2.06304	-0.0516837	3.84115	-0.0134553	0.989265	NA
A230009B12Rik	13.1327	3.19212	2.94308	1.08462	0.27809	0.567053
A230020J21Rik	37.5476	2.72855	1.95546	1.39535	0.162909	0.419383
A230028O05Rik	14.1598	-0.713241	2.80176	-0.254569	0.799056	0.920889
A230046K03Rik	1545.65	1.37403	0.608901	2.25658	0.0240346	0.128985
A230050P20Rik	117.796	4.29552	1.22448	3.50803	0.000451436	0.00900469
A230056J06Rik	76.9632	2.83335	1.90908	1.48415	0.13777	0.37789
A230056P14Rik	49.2205	1.14857	1.32758	0.865159	0.386951	0.673646
A230057D06Rik	27.0546	-1.74617	2.20598	-0.791558	0.428618	0.707083
A230065H16Rik	45.4435	1.2996	2.53117	0.513439	0.607644	0.835619
A230070E04Rik	6.36725	-4.33945	2.89593	-1.49847	0.134012	0.372288
A230072C01Rik	351.299	0.577316	1.14405	0.504623	0.613823	0.839796
A230072E10Rik	8.80142	0.719205	1.70675	0.421388	0.673472	0.87357
A230077H06Rik	48.9751	4.47094	2.25219	1.98515	0.0471274	0.19833
A230103J11Rik	67.1006	1.02676	1.23216	0.833299	0.404676	0.686972
A230108P19Rik	38.6561	2.44711	1.84181	1.32864	0.183966	0.450373
A2m	313.032	3.35968	1.77034	1.89776	0.0577271	0.225248
A330009N23Rik	49.3033	1.70745	1.7114	0.997687	0.318431	0.609654
A330015K06Rik	5.88213	-2.65348	2.55553	-1.03833	0.299118	0.588703
A330023F24Rik	65.3393	0.323368	1.5793	0.204755	0.837764	0.936953
A330032B11Rik	9.64045	0.722176	1.84501	0.391421	0.695486	0.882601
A330033J07Rik	59.2878	3.52345	1.9321	1.82364	0.0682061	0.247989
A330035P11Rik	50.3203	-5.05415	2.05776	-2.45614	0.0140439	0.0927399
A330040F15Rik	37.4579	4.53188	1.8181	2.49264	0.0126796	0.0869363
A330041J22Rik	16.3179	2.63972	3.01367	0.875915	0.381076	0.668603
A330048O09Rik	23.6103	0.901339	2.35886	0.382108	0.702381	0.884699
A330049N07Rik	18.2642	4.42652	2.27246	1.9479	0.051427	0.210048
A330050F15Rik	1.56713	-0.792311	6.37719	-0.124241	0.901124	NA
A330069E16Rik	112.116	-2.75169	1.19101	-2.31039	0.0208667	0.118089
A330070K13Rik	12.2611	5.13304	2.70392	1.89837	0.0576475	0.225101
A330074K22Rik	13.4004	-4.59638	2.55618	-1.79814	0.0721546	0.257337
A330076C08Rik	129.698	4.78812	2.24032	2.13725	0.032578	0.156818
A330076H08Rik	69.6688	-3.52998	2.37324	-1.48741	0.136907	0.376397
A330093E20Rik	12.7155	1.29978	3.37225	0.385435	0.699915	0.884273
A330102I10Rik	9.59974	1.90913	1.97152	0.968358	0.332866	0.623888
A3galt2	18.7028	1.0253	1.82494	0.561825	0.574235	0.814466
A430005L14Rik	2293.16	-0.070943	0.704133	-0.100752	0.919747	0.975928
A430033K04Rik	518.766	-2.33554	1.22708	-1.90333	0.0569971	0.223415
A430035B10Rik	50.3703	2.61511	1.7967	1.45551	0.145529	0.390815
A430046D13Rik	126.193	0.781389	1.25671	0.621775	0.53409	0.787574
A430078G23Rik	23.2001	2.2916	2.30977	0.992135	0.321132	0.61315
A430078I02Rik	61.2387	0.430636	1.70713	0.252257	0.800842	0.921917
A430085M09Rik	73.4976	5.99686	2.6331	2.27749	0.022757	0.124618
A430088P11Rik	56.2544	-0.0240172	2.25962	-0.0106289	0.99152	0.998101
A430089I19Rik	274.451	2.22682	2.35049	0.947384	0.343443	0.63483
A430090L17Rik	72.8049	2.37338	1.83625	1.29252	0.196178	0.466835
A430093F15Rik	32.3393	4.2032	2.58399	1.62663	0.103815	0.321685
A430105I19Rik	56.5911	-2.65376	2.44257	-1.08646	0.277273	0.566301
A4galt	216.798	7.67665	1.46152	5.25252	1.50034e-07	9.62367e-06
A4gnt	33.1738	8.68925	3.00127	2.89519	0.00378923	0.0394458
A530006G24Rik	12.0794	8.8507	2.89219	3.06021	0.00221182	0.0273619
A530013C23Rik	19.6704	-10.964	3.11015	-3.52522	0.000423128	0.00855331
A530016L24Rik	12.5845	1.86931	2.06845	0.903726	0.366141	0.656675
A530032D15Rik	239.612	4.81787	1.3878	3.47159	0.000517393	0.00995322
A530046M15Rik	21.9916	4.50926	2.95726	1.52481	0.127306	0.360316
A530050N04Rik	33.2637	3.71047	2.6731	1.38808	0.165113	0.422625
A530053G22Rik	0.931014	-1.50611	7.06033	-0.213321	0.831077	NA
A530058N18Rik	60.9718	21.5411	2.92938	7.35345	1.93151e-13	6.10358e-11
A530064D06Rik	187.256	4.04499	1.85357	2.18227	0.0290893	0.145874
A530065N20Rik	135.649	5.28961	2.23617	2.36548	0.0180069	0.107362
A530072M11Rik	26.5903	2.20814	1.64303	1.34395	0.178965	0.44345
A530088E08Rik	21.9906	-0.430469	3.17911	-0.135405	0.892291	0.961562
A530099J19Rik	141.857	2.1644	2.95312	0.73292	0.463607	0.73314
A630001G21Rik	66.8928	0.0402434	1.59927	0.0251637	0.979924	0.998101
A630010A05Rik	16.9561	4.64602	2.54141	1.82812	0.0675309	0.246535
A630012P03Rik	100.559	0.263931	1.97428	0.133685	0.893652	0.962272
A630019I02Rik	2.71055	1.30013	14.7583	0.0880947	0.929801	NA
A630020A06	190.951	7.15793	2.02703	3.53124	0.000413617	0.00839012
A630023A22Rik	20.6317	7.86822	2.86303	2.74821	0.00599214	0.0539644
A630023P12Rik	5.28498	1.29946	3.23582	0.401587	0.687988	0.878923
A630033H20Rik	30.1429	2.44138	2.37621	1.02743	0.304218	0.594114
A630066F11Rik	94.0112	1.05423	1.57006	0.67146	0.501927	0.76305
A630072M18Rik	239.061	-0.0598458	1.26015	-0.0474909	0.962122	0.993273
A630073D07Rik	0.284268	1.29781	14.7583	0.087938	0.929926	NA
A630075F10Rik	35.355	5.6072	2.21235	2.5345	0.0112608	0.0802562
A630076J17Rik	16.6137	4.72285	2.37985	1.98452	0.0471979	0.198355
A630077J23Rik	2.39643	1.29943	6.81806	0.190587	0.848849	NA
A630089N07Rik	290.845	-0.0871261	0.903007	-0.0964845	0.923136	0.976477
A630095E13Rik	2.81944	4.68806	4.69044	0.999492	0.317556	NA
A630095N17Rik	3.04681	1.29944	3.29625	0.394216	0.693421	0.881514
A730004F24Rik	13.2518	6.84052	4.29932	1.59107	0.111594	0.334812
A730006G06Rik	92.6344	5.76105	2.81594	2.04587	0.0407692	0.180977
A730008H23Rik	1.92372	2.46067	1.70614	1.44224	0.149234	NA
A730017C20Rik	232.509	-2.43494	1.74723	-1.3936	0.163438	0.420141
A730017L22Rik	95.7064	-1.76636	1.37529	-1.28436	0.199017	0.469374
A730018C14Rik	1.79728	-0.0406088	5.9344	-0.00684295	0.99454	NA
A730020E08Rik	78.8503	4.2489	1.68331	2.52413	0.0115983	0.0817937
A730020M07Rik	16.1094	5.85161	3.51967	1.66254	0.0964041	0.30701
A730036I17Rik	43.1871	4.00878	2.02737	1.97733	0.0480045	0.200218
A730043L09Rik	22.5091	3.85652	1.97718	1.95051	0.0511149	0.20937
A730046J19Rik	37.4928	4.08733	2.19058	1.86587	0.06206	0.235027
A730056A06Rik	20.8175	4.50183	2.55649	1.76094	0.0782491	0.27062
A730082K24Rik	30.1816	4.73413	2.36277	2.00363	0.0451092	0.193058
A730085K08Rik	4.10505	4.38531	2.85996	1.53335	0.12519	0.357297
A730090H04Rik	13.9448	-2.94182	3.12594	-0.941098	0.346654	0.638766
A730090N16Rik	54.3169	1.37897	1.64085	0.840401	0.400683	0.684242
A830009L08Rik	3.54226	-1.84748	2.67404	-0.690895	0.489631	0.752939
A830010M20Rik	355.744	-0.357624	1.14905	-0.311235	0.755622	0.904348
A830011K09Rik	17.0571	-2.60477	2.58633	-1.00713	0.313871	0.604505
A830018L16Rik	141.025	4.15458	1.55337	2.67455	0.00748285	0.0623223
A830019L24Rik	4.1318	3.29801	5.3123	0.620826	0.534714	0.788169
A830052D11Rik	14.441	3.26472	1.62434	2.00987	0.0444447	0.191427
A830080D01Rik	2260.57	1.44576	0.65697	2.20065	0.0277605	0.140888
A830082K12Rik	133.225	-2.62359	1.66655	-1.57426	0.115427	0.340935
A830082N09Rik	86.4393	-1.75232	1.50502	-1.16432	0.244296	0.525959
A930001A20Rik	16.8492	4.4375	2.26163	1.96208	0.0497527	0.205435
A930001C03Rik	3.5871	-2.26841	2.04547	-1.10899	0.267434	0.555015
A930002C04Rik	150.356	6.05254	2.13853	2.83024	0.00465135	0.0452266
A930003A15Rik	53.9166	3.67543	2.32368	1.58173	0.113711	0.338662
A930003O13Rik	6.16516	-1.82963	3.02107	-0.605623	0.544765	0.794234
A930004D18Rik	92.6439	-1.12404	1.57921	-0.711775	0.476604	0.742767
A930005H10Rik	138.364	-1.11803	1.29849	-0.861025	0.389224	0.675141
A930006I01Rik	30.8737	2.23352	3.16391	0.705936	0.480228	0.746303
A930006K02Rik	54.0493	0.0992918	1.62929	0.0609416	0.951406	0.988596
A930007I19Rik	33.2993	1.1638	1.85224	0.628321	0.529793	0.784576
A930009A15Rik	3.42684	2.0581	3.10968	0.661837	0.508076	0.768461
A930011G23Rik	4.77532	1.7728	2.55215	0.694628	0.487288	0.750975
A930012L18Rik	20.979	3.53482	1.91418	1.84665	0.0647978	0.240937
A930013F10Rik	418.36	1.45564	1.19082	1.22238	0.221563	0.497554
A930015D03Rik	46.9919	-1.6141	1.85017	-0.872407	0.382987	0.670298
A930016O22Rik	8.56191	-1.8412	2.55008	-0.722017	0.470284	0.737194
A930017M01Rik	19.3561	-10.9694	3.39643	-3.22969	0.00123924	0.018505
A930018P22Rik	8.46968	-2.43621	3.65737	-0.666109	0.505342	0.766316
A930019D19Rik	34.8407	3.37585	2.4166	1.39694	0.162431	0.41851
A930024E05Rik	95.147	0.144615	1.6274	0.0888624	0.929191	0.97893
A930031H19Rik	5.12428	5.41949	2.97315	1.82281	0.0683322	0.248363
A930041C12Rik	13.1032	-0.487244	2.10851	-0.231085	0.817249	0.928701
AA387883	16.285	-3.23653	2.58821	-1.25049	0.211121	0.484261
AA388235	93.5945	-1.84473	1.37808	-1.33863	0.180692	0.445828
AA413626	27.7381	3.09633	2.1141	1.46461	0.143027	0.386448
AA414768	91.5077	2.6914	2.0002	1.34556	0.178443	0.442514
AA415398	144.212	3.108	1.46242	2.12525	0.033566	0.159996
AA465934	134.631	-2.38161	1.60504	-1.48383	0.137854	0.378012
AA467197	79.1381	2.34932	1.80942	1.29839	0.194155	0.464277
AA474331	23.4567	3.31357	1.2477	2.65575	0.00791323	0.0644822
AA536875	8.3454	4.25612	2.8493	1.49374	0.135243	0.374064
AA543186	90.3406	1.10148	1.68074	0.655353	0.512241	0.771394
AA543401	27.2576	7.21924	3.18204	2.26875	0.0232836	0.126759
AA545190	21.2456	21.8758	3.3394	6.55081	5.72273e-11	8.65986e-09
AA619741	14.6695	-10.9	3.48354	-3.12899	0.00175407	0.0235277
AA792892	67.1307	8.61287	2.51145	3.42944	0.000604828	0.01105
AA986860	185.308	3.3289	1.43647	2.31741	0.0204815	0.11677
AB124611	169.86	1.6596	1.17791	1.40893	0.158855	0.412904
AF067061	4.23225	1.29969	3.85216	0.337394	0.73582	0.897554
AF067063	18.1909	8.92017	2.78912	3.1982	0.00138287	0.0200646
AF251705	62.1819	-1.42206	2.18785	-0.64998	0.515705	0.773846
AF357355	1.34542	-2.0133	2.85783	-0.704486	0.48113	NA
AF357359	0	NA	NA	NA	NA	NA
AF357399	2.33753	-3.09639	2.2249	-1.3917	0.164014	NA
AF357425	3.47705	-0.58932	2.04801	-0.287753	0.773536	0.911521
AF357426	0.98332	1.29928	4.50721	0.288267	0.773143	NA
AF366264	69.6801	5.92991	2.1449	2.76466	0.00569826	0.0521039
AF529169	103.155	2.44041	2.1728	1.12316	0.261368	0.547738
AI115009	18.7813	-3.6776	3.08608	-1.19167	0.23339	0.512005
AI118078	27.7989	1.96116	1.87452	1.04622	0.295461	0.585906
AI182371	84.1925	0.062715	2.45587	0.0255367	0.979627	0.998101
AI197445	21.8143	-1.95492	1.87179	-1.04441	0.296295	0.586573
AI314180	1562.12	-1.24449	0.758153	-1.64148	0.100697	0.315513
AI314278	16.8824	2.56163	1.99659	1.283	0.199493	0.469973
AI317395	47.9084	5.67632	1.60241	3.54236	0.000396561	0.00817322
AI413582	113.25	2.06129	0.760788	2.70942	0.0067402	0.0581894
AI414108	180.136	-0.294285	1.59588	-0.184403	0.853697	0.944849
AI427809	272.45	3.31159	2.00361	1.65281	0.0983687	0.310515
AI429214	97.9765	-1.45533	1.95018	-0.746258	0.455512	0.726924
AI450353	326.763	0.477461	0.973149	0.490634	0.623685	0.846283
AI463170	7.52527	9.0153	2.73885	3.29163	0.000996076	0.0159944
AI464131	164.085	4.89895	1.59259	3.07609	0.00209735	0.0265417
AI467606	151.846	2.04021	1.86501	1.09394	0.273982	0.562092
AI504432	49.9575	1.04468	1.70285	0.613489	0.539553	0.790808
AI506816	41.4338	-4.29454	1.47331	-2.91489	0.00355816	0.0377011
AI507597	5.34539	4.8868	2.65704	1.83919	0.0658873	0.243154
AI593442	142.04	5.43451	1.80045	3.01842	0.00254093	0.029934
AI597479	1372.34	0.00547531	0.821502	0.006665	0.994682	0.998259
AI606473	11.8937	4.70769	2.54525	1.8496	0.0643713	0.239932
AI607873	154.48	3.19242	1.82803	1.74637	0.080746	0.276125
AI646519	11.0486	-3.0127	4.98428	-0.60444	0.545551	0.794497
AI661453	67.7377	0.400991	2.48472	0.161383	0.871792	0.953628
AI662270	797.487	4.44588	1.41204	3.14855	0.00164083	0.0225137
AI837181	334.948	0.993287	1.10021	0.902816	0.366624	0.657103
AI839979	23.0188	-2.63473	2.44371	-1.07817	0.280958	0.570627
AI846148	271.661	0.0876069	1.02343	0.0856012	0.931783	0.979845
AI847159	1.84072	1.29979	6.65104	0.195427	0.845059	NA
AI854517	133.014	3.26957	1.91825	1.70445	0.0882968	0.290599
AI854703	182.915	-4.19878	2.04732	-2.05086	0.0402803	0.179797
AI987944	639.208	1.467	0.968244	1.51512	0.129742	0.365052
AK010878	514.066	0.170981	0.824703	0.207325	0.835756	0.935984
AU015228	57.8455	2.02256	1.28287	1.57658	0.114891	0.34024
AU015791	5.21995	3.86311	3.09966	1.2463	0.212655	0.486016
AU015836	253.551	6.34516	1.94193	3.26745	0.00108521	0.0168856
AU016765	6.26801	5.17044	2.69666	1.91735	0.0551934	0.219263
AU018091	311.454	5.08692	1.46455	3.47336	0.000513984	0.00990537
AU019823	1053.25	0.0665511	0.582379	0.114274	0.90902	0.969718
AU019990	86.7706	8.92084	2.50405	3.56256	0.00036725	0.00774432
AU021063	0	NA	NA	NA	NA	NA
AU021092	42.6018	-5.0148	2.15985	-2.32182	0.0202425	0.115807
AU022252	306.145	0.143503	0.84607	0.169612	0.865315	0.950911
AU022751	239.355	22.2633	3.11085	7.15666	8.26643e-13	2.08975e-10
AU022754	8.4111	2.76503	2.043	1.35341	0.175924	0.438849
AU022793	9.81956	-1.84929	2.7161	-0.680863	0.495958	0.758516
AU023762	2.23042	-0.908181	2.59518	-0.349949	0.726377	NA
AU040320	790.261	0.367403	0.749242	0.490367	0.623874	0.846415
AU040972	11.3563	3.8836	2.44614	1.58764	0.112367	0.3361
AU041133	272.634	0.506276	1.3894	0.364385	0.715571	0.890136
AV039307	23.7197	-0.329808	1.6379	-0.20136	0.840417	0.937442
AV051173	38.7761	3.17797	1.58354	2.00687	0.0447634	0.192298
AV064505	5.24778	4.24207	3.31991	1.27777	0.201332	0.472397
AV320801	730.965	3.87011	2.22667	1.73807	0.0821979	0.279031
AW011738	27.053	-3.25623	1.94208	-1.67667	0.0936073	0.301318
AW046200	12.3579	-7.07579	2.8624	-2.47198	0.0134369	0.0901441
AW112010	19.4467	2.06201	2.26591	0.910017	0.362814	0.654374
AW146154	411.76	0.999495	0.969983	1.03043	0.30281	0.592712
AW209491	1244.12	0.211732	1.13394	0.186723	0.851878	0.943808
AW495222	13.9134	1.0147	2.43779	0.416238	0.677236	0.874595
AW549542	172.935	2.07502	1.53805	1.34912	0.177297	0.440758
AW549877	2793.25	1.23908	0.703844	1.76045	0.0783322	0.270761
AW551984	1461.84	2.52317	1.10059	2.29256	0.0218735	0.12164
AW554918	740.786	1.25746	0.775563	1.62135	0.104943	0.323438
AW822252	12.6452	1.73059	1.59574	1.08451	0.27814	0.5671
AY074887	76.3941	-0.262049	1.06186	-0.246783	0.805076	0.923279
AY358078	73.0973	1.23416	0.674056	1.83095	0.0671079	0.245491
AY512915	16.3237	9.13915	2.97719	3.06972	0.00214258	0.0268454
AY512931	15.0846	3.63216	1.93383	1.87822	0.0603508	0.231327
AY702102	5.13288	3.86567	4.21714	0.916657	0.359323	0.651187
AY702103	80.3211	4.58858	2.65123	1.73074	0.0834986	0.281497
AY761184	4.41294	5.61778	2.75654	2.03798	0.041552	0.183374
AY761185	3.29748	4.59946	3.51817	1.30734	0.191096	0.459983
Aaas	2217.99	-0.421586	0.537275	-0.784675	0.432644	0.710227
Aacs	951.085	0.0523523	1.0594	0.0494167	0.960587	0.992509
Aadac	204.044	24.4486	3.63621	6.72365	1.77233e-11	3.09625e-09
Aadacl2	20.0566	3.19686	2.84156	1.12504	0.260573	0.54701
Aadacl3	5.67456	4.67521	3.35642	1.39292	0.163645	0.420272
Aadat	47.8152	6.10861	1.758	3.47475	0.000511326	0.00987186
Aaed1	153.432	0.12682	1.33565	0.0949496	0.924355	0.977054
Aagab	1790.86	-0.81619	0.694514	-1.1752	0.239917	0.520951
Aak1	1226.65	0.425485	0.700927	0.607031	0.54383	0.793716
Aamdc	514.892	-0.0999333	1.06107	-0.0941817	0.924965	0.977363
Aamp	5557.66	0.402211	0.663431	0.606259	0.544343	0.79397
Aanat	10.2685	4.88474	3.24396	1.5058	0.13212	0.369131
Aar2	2428.39	-0.121117	0.500827	-0.241834	0.808909	0.924861
Aard	119.762	-1.28773	1.8461	-0.697542	0.485464	0.749891
Aars	3291.06	0.034298	0.617056	0.0555832	0.955674	0.990284
Aars2	330.335	1.32879	1.423	0.933789	0.350413	0.642171
Aarsd1	976.101	-0.790547	0.579048	-1.36525	0.172173	0.43397
Aasdh	802.732	0.280644	0.764772	0.366964	0.713646	0.889533
Aasdhppt	2618.83	-0.277348	0.652378	-0.425133	0.670739	0.871973
Aass	281.224	7.17983	1.60038	4.48633	7.24614e-06	0.000308938
Aatf	1186.64	0.131546	0.710905	0.185041	0.853197	0.944539
Aatk	56.1094	-1.67836	2.38918	-0.702484	0.482378	0.748183
Abat	1576.76	1.40173	0.86189	1.62635	0.103875	0.321724
Abca1	1189.3	-1.88325	1.1791	-1.59719	0.110224	0.332327
Abca12	145.853	7.70873	1.95987	3.93329	8.37915e-05	0.00243642
Abca13	254.659	6.52577	1.72945	3.77333	0.000161082	0.00405139
Abca14	48.26	8.74397	2.29475	3.81042	0.000138731	0.00365772
Abca15	44.4304	6.35281	2.21943	2.86236	0.00420499	0.0421834
Abca16	167.085	6.89135	2.00374	3.43925	0.000583336	0.0108338
Abca17	108.69	6.34324	1.67114	3.79575	0.000147198	0.00382004
Abca2	465.826	0.0827674	1.33032	0.0622164	0.950391	0.988521
Abca3	645.106	3.35909	1.28816	2.60767	0.00911602	0.0704369
Abca4	100.243	-0.171914	1.19919	-0.143358	0.886008	0.958858
Abca5	476.774	0.0581131	1.09792	0.05293	0.957788	0.991322
Abca6	110.763	4.37171	1.51038	2.89443	0.00379843	0.0394875
Abca7	301.953	1.63301	1.45215	1.12455	0.260781	0.547246
Abca8a	119.217	5.89818	1.72162	3.42595	0.000612662	0.0111284
Abca8b	156.619	0.693637	1.23103	0.563461	0.573121	0.813423
Abca9	227.902	-0.100502	1.62045	-0.062021	0.950546	0.988521
Abcb10	1831.04	-2.02648	1.3951	-1.45257	0.146344	0.39205
Abcb11	214.242	6.88177	1.91396	3.59557	0.000323679	0.00701131
Abcb1a	117.405	2.40539	1.31912	1.82347	0.0682316	0.248039
Abcb1b	127.682	2.43074	1.23991	1.96041	0.0499477	0.206033
Abcb4	231.136	5.17461	1.92329	2.6905	0.00713449	0.060428
Abcb5	61.135	6.53721	2.50346	2.61126	0.0090208	0.0698016
Abcb6	1388.64	-0.179886	1.03518	-0.173772	0.862044	0.949442
Abcb7	1103.32	0.667029	1.01647	0.656221	0.511682	0.771166
Abcb8	1170.14	0.888851	0.86236	1.03072	0.302673	0.592496
Abcb9	81.7111	3.0899	1.63712	1.8874	0.0591064	0.228719
Abcc1	842.439	-0.704775	0.894105	-0.788246	0.430553	0.708184
Abcc10	263.146	1.47078	1.14194	1.28796	0.197761	0.468062
Abcc12	17.2825	0.12196	2.45883	0.0496009	0.96044	0.992477
Abcc2	150.366	6.17864	1.56227	3.95492	7.65599e-05	0.00225668
Abcc3	125.149	0.645243	1.31504	0.490664	0.623664	0.846283
Abcc4	446.356	4.32884	1.17958	3.66982	0.000242719	0.0056021
Abcc5	2600.86	1.49821	0.726775	2.06145	0.0392606	0.17701
Abcc6	36.8997	4.9814	1.96369	2.53676	0.0111883	0.0798984
Abcc8	82.2289	2.83778	1.69547	1.67374	0.0941814	0.302371
Abcc9	331.049	2.11453	1.3105	1.61353	0.10663	0.326438
Abcd1	906.629	2.73499	0.833509	3.2813	0.00103331	0.0163986
Abcd2	489.616	-3.20735	1.34897	-2.37763	0.0174244	0.105232
Abcd3	1382.48	1.19079	0.671696	1.77282	0.0762594	0.266388
Abcd4	431.998	2.5475	0.701635	3.63081	0.000282533	0.00632403
Abce1	5871.41	-0.139208	0.561247	-0.248033	0.804109	0.922658
Abcf1	3333.74	-0.118706	0.71505	-0.166011	0.868149	0.952114
Abcf2	6159.63	-0.186435	0.428281	-0.43531	0.663338	0.8676
Abcf3	2055.4	-0.0705722	0.503732	-0.140099	0.888582	0.959972
Abcg1	1863.78	2.51968	0.913327	2.75879	0.00580154	0.0527564
Abcg2	2579.54	0.771057	0.71129	1.08403	0.278353	0.567373
Abcg3	108.923	4.24003	1.72253	2.46151	0.0138353	0.0917855
Abcg4	245.678	-1.62394	1.6432	-0.988276	0.323017	0.61483
Abcg5	68.6028	2.13338	1.23214	1.73144	0.0833729	0.281464
Abcg8	9.16482	0.208346	2.19056	0.0951106	0.924227	0.977054
Abhd1	6.04281	-0.105112	1.65155	-0.0636443	0.949253	0.987919
Abhd10	1289.38	0.413858	0.692943	0.597247	0.550342	0.797504
Abhd11	868.502	0.676607	0.540425	1.25199	0.210573	0.483417
Abhd11os	34.6482	-1.32845	1.12857	-1.17711	0.239151	0.519762
Abhd12	515.438	1.04905	1.16779	0.898326	0.369012	0.658494
Abhd12b	6.14063	3.93599	3.10686	1.26687	0.205202	0.477205
Abhd13	564.921	0.265416	1.04611	0.253718	0.799713	0.920985
Abhd14a	1342.33	0.419766	0.788299	0.532497	0.594382	0.82719
Abhd14b	308.948	3.04381	1.27652	2.38447	0.0171038	0.104167
Abhd15	178.095	4.04047	1.78535	2.26313	0.0236276	0.127641
Abhd16a	580.698	1.24113	1.00797	1.23132	0.218202	0.493497
Abhd16b	14.423	3.40755	2.91032	1.17085	0.241659	0.522886
Abhd17a	348.094	0.11762	1.51178	0.0778023	0.937985	0.982904
Abhd17b	368.738	-0.324891	0.948079	-0.342684	0.731837	0.895954
Abhd17c	569.752	-0.474491	0.863977	-0.549194	0.582872	0.819743
Abhd2	220.062	2.31734	1.32634	1.74717	0.0806086	0.275991
Abhd3	310.069	2.771	1.44773	1.91404	0.0556154	0.220005
Abhd4	2250.17	0.325116	0.664438	0.48931	0.624622	0.8467
Abhd5	627.089	-0.945323	1.15268	-0.820107	0.412155	0.693476
Abhd6	635.375	0.547892	0.840568	0.651811	0.514523	0.772989
Abhd8	322.166	-0.895088	1.61317	-0.554864	0.578988	0.817077
Abi1	2214.14	0.0427949	0.533737	0.0801799	0.936094	0.982024
Abi2	3062.06	0.814525	0.6131	1.32853	0.184002	0.450373
Abi3	65.6283	-1.73738	1.60362	-1.08341	0.278628	0.56761
Abi3bp	230.528	1.51083	1.32537	1.13993	0.254315	0.538556
Abl1	1962.58	-0.0223275	0.917959	-0.024323	0.980595	0.998101
Abl2	1700.56	-0.234148	0.649205	-0.360669	0.718347	0.891126
Ablim1	1162.05	-2.1925	1.13026	-1.93982	0.052402	0.212533
Ablim2	44.2351	4.03752	1.56673	2.57703	0.00996522	0.074455
Ablim3	229.434	4.94536	1.66983	2.96159	0.00306057	0.0340754
Abo	29.0609	-10.2843	3.04782	-3.37429	0.000740053	0.0128868
Abr	759.813	0.0964459	1.20111	0.0802975	0.936001	0.982024
Abra	31.8913	3.11955	2.08414	1.4968	0.134446	0.372866
Abracl	1435.96	-1.73599	0.897492	-1.93427	0.0530803	0.213994
Abt1	1195	-0.00295006	0.62817	-0.00469628	0.996253	0.998526
Abtb1	897.507	0.644158	0.834712	0.771713	0.440284	0.71507
Abtb2	260.516	-2.07914	1.50642	-1.38018	0.16753	0.426273
Acaa1a	663.65	1.09174	1.28683	0.848398	0.396217	0.680622
Acaa1b	177.666	1.06564	1.39033	0.76647	0.443397	0.717113
Acaa2	4748.76	0.675057	0.742574	0.909077	0.36331	0.654579
Acaca	1464.38	-1.32145	0.778637	-1.69713	0.0896721	0.293648
Acacb	195.811	-0.399315	1.04664	-0.381522	0.702816	0.884708
Acad10	264.633	0.76447	0.912403	0.837864	0.402107	0.685099
Acad11	557.593	0.5606	0.903926	0.620183	0.535137	0.788409
Acad12	331.424	2.14206	0.906695	2.3625	0.0181523	0.107698
Acad8	1198.98	-0.52785	0.672216	-0.785238	0.432314	0.709886
Acad9	1053.56	-0.0150722	0.606226	-0.0248623	0.980165	0.998101
Acadl	1033.1	-0.301227	0.844421	-0.356726	0.721297	0.891584
Acadm	2590.99	1.74821	0.66709	2.62064	0.00877636	0.0685816
Acads	503.2	0.49535	1.25839	0.393639	0.693848	0.881614
Acadsb	1825.63	0.30005	0.884652	0.339173	0.73448	0.897207
Acadvl	2000.17	-0.41775	0.504851	-0.827471	0.40797	0.689621
Acan	120.681	2.68001	1.73244	1.54695	0.121875	0.351927
Acap1	87.9785	1.21022	1.62172	0.746258	0.455511	0.726924
Acap2	815.453	-0.00944912	1.00871	-0.00936751	0.992526	0.998101
Acap3	338.338	-0.134821	1.52512	-0.0883999	0.929559	0.97893
Acat1	3170.55	0.192535	0.494049	0.389708	0.696753	0.882942
Acat2	7506.66	-1.52158	0.617837	-2.46275	0.0137876	0.0916804
Acat3	1910.63	-1.71851	0.711271	-2.41611	0.0156872	0.0986553
Acbd3	1081.74	0.148223	0.606002	0.244591	0.806773	0.924023
Acbd4	213.962	3.98826	1.72951	2.30601	0.0211101	0.11884
Acbd5	987.436	1.78902	0.869764	2.0569	0.0396954	0.178148
Acbd6	562.926	-0.123949	1.19459	-0.103758	0.917361	0.974904
Acbd7	36.199	2.2806	1.74308	1.30838	0.190745	0.459636
Accs	291.273	-0.355951	1.25086	-0.284566	0.775977	0.912554
Accsl	22.7553	3.12716	2.31026	1.3536	0.175864	0.43878
Acd	940.727	-0.169502	0.581704	-0.291389	0.770754	0.910348
Ace	100.88	4.11673	1.59487	2.58123	0.00984495	0.0739679
Ace2	916.231	7.40672	2.18062	3.39662	0.000682246	0.0121158
Ace3	13.8599	5.92794	2.17726	2.72266	0.00647588	0.0567742
Acer1	27.8497	0.888427	2.36113	0.376271	0.706715	0.88604
Acer2	396.431	2.47956	0.808533	3.06674	0.00216405	0.0269666
Acer3	1089.17	-0.760629	0.798984	-0.951995	0.341099	0.632348
Ache	123.476	-8.99627	2.5263	-3.56105	0.000369375	0.00776628
Acin1	1939.21	-1.23976	0.568862	-2.17937	0.029304	0.14669
Ackr1	185.074	-0.15734	1.92239	-0.0818463	0.934769	0.981275
Ackr2	29.6877	15.8497	2.70728	5.85446	4.78549e-09	4.63201e-07
Ackr3	573.6	-0.652702	1.44789	-0.450795	0.652137	0.861515
Ackr4	110.54	4.33618	2.10289	2.06201	0.0392067	0.176874
Acly	6593.64	-0.605037	0.544193	-1.11181	0.266222	0.55405
Acmsd	61.8417	-0.622811	1.91184	-0.325766	0.744602	0.900917
Acnat1	250.579	6.95631	1.61172	4.31608	1.58822e-05	0.000607253
Acnat2	64.7025	7.81557	2.49004	3.13873	0.0016968	0.0230316
Aco1	1851.56	0.550138	0.615899	0.893227	0.371735	0.660737
Aco2	5835.88	1.04614	0.422842	2.47406	0.0133587	0.0897038
Acot1	605.951	2.83579	1.18844	2.38614	0.0170263	0.103997
Acot10	121.175	0.689654	0.716739	0.962211	0.335944	0.627009
Acot11	246.333	-1.11957	1.53224	-0.730675	0.464978	0.734369
Acot12	31.2329	6.44969	2.34634	2.74883	0.0059809	0.0538857
Acot13	1031.58	0.945375	0.679447	1.39139	0.164107	0.420804
Acot2	900.454	0.305974	0.521821	0.586358	0.557635	0.802253
Acot3	98.562	4.50247	1.67401	2.68963	0.00715314	0.0604848
Acot4	151.344	4.13898	1.47161	2.81255	0.00491507	0.0471496
Acot5	43.7106	3.33378	1.80878	1.8431	0.065314	0.242045
Acot6	37.8971	2.43286	1.61419	1.50717	0.131767	0.36872
Acot7	1316.46	-1.10077	0.732056	-1.50367	0.132666	0.370081
Acot8	296.002	0.49817	0.876886	0.568113	0.569958	0.811238
Acot9	1299.16	-0.656637	0.730195	-0.899263	0.368512	0.658073
Acox1	1175.06	2.40146	0.70872	3.38845	0.000702893	0.0124209
Acox2	84.1174	7.51471	2.55343	2.94299	0.00325061	0.0354384
Acox3	333.173	-1.68899	1.11005	-1.52154	0.128125	0.361662
Acoxl	35.4694	-0.561254	1.56303	-0.359082	0.719534	0.891186
Acp1	4690.17	-1.81643	0.722014	-2.51579	0.0118766	0.0830476
Acp2	1569.57	-0.0315704	0.661766	-0.0477063	0.96195	0.993171
Acp5	930.097	-2.30774	1.588	-1.45324	0.146158	0.391846
Acp6	804.888	0.0879988	0.747289	0.117757	0.90626	0.968167
Acpp	109.668	4.74034	1.51395	3.13111	0.00174145	0.0234023
Acpt	9.95157	3.42195	2.06788	1.65481	0.0979633	0.309833
Acr	15.0627	3.17476	2.40383	1.32071	0.186598	0.454015
Acrbp	184.155	2.17646	1.10028	1.97809	0.0479181	0.199974
Acrv1	9.25502	-0.0572987	3.38009	-0.0169518	0.986475	0.998101
Acsbg1	1281.87	-0.487556	1.71401	-0.284453	0.776063	0.912589
Acsbg2	53.6541	5.63495	1.91974	2.93527	0.00333253	0.0360028
Acsf2	136.002	0.46566	1.37456	0.338769	0.734783	0.897257
Acsf3	496.302	-1.20076	0.898197	-1.33685	0.181271	0.446436
Acsl1	1358.38	2.46318	0.954488	2.58063	0.00986205	0.0740672
Acsl3	1081.17	0.0991359	0.849227	0.116737	0.907069	0.968539
Acsl4	895.548	0.127276	0.804271	0.15825	0.87426	0.955015
Acsl5	684.463	0.374698	0.992068	0.377694	0.705658	0.885493
Acsl6	44.2766	-4.371	1.86165	-2.34791	0.0188789	0.11056
Acsm1	24.7075	3.40683	2.19709	1.55061	0.120995	0.35049
Acsm2	30.3772	4.5852	2.23805	2.04875	0.0404864	0.180193
[truncated: 22,422 more rows]

## Sheet: results_E9.5m
	baseMean	log2FoldChange	lfcSE	stat	pvalue	padj
0610005C13Rik	45.4899	-2.14299	1.50102	-1.42769	0.153381	0.349628
0610007P14Rik	2888.95	-0.499737	0.498484	-1.00251	0.316096	0.554421
0610009B22Rik	1170.6	0.0933926	0.637136	0.146582	0.883462	0.946805
0610009L18Rik	17.5866	-0.128798	1.29573	-0.099402	0.920819	0.964314
0610009O20Rik	1066.37	-0.846517	0.521139	-1.62436	0.1043	0.273642
0610010B08Rik	17.8002	-0.927839	0.793124	-1.16985	0.24206	0.471192
0610010F05Rik	453.621	-0.579504	0.696505	-0.832016	0.4054	0.643579
0610010K14Rik	1422.12	0.229272	0.315648	0.726352	0.467623	0.70027
0610011F06Rik	335.054	-0.0626086	0.460766	-0.135879	0.891917	0.951155
0610012G03Rik	376.52	-0.195931	1.09853	-0.178358	0.858442	0.933822
0610030E20Rik	640.986	-0.585478	0.671564	-0.871813	0.38331	0.623021
0610031O16Rik	5.64308	-1.2373	2.20125	-0.562089	0.574055	0.778435
0610037L13Rik	1201.94	0.102112	0.527471	0.193588	0.846498	0.928525
0610038B21Rik	19.4115	2.18264	1.31471	1.66016	0.0968816	0.260995
0610039H22Rik	3.2151	4.82275	1.8664	2.58399	0.00976643	0.0536311
0610039K10Rik	5.85195	-0.0572349	1.51275	-0.037835	0.969819	0.988509
0610040B10Rik	47.2675	-5.2019	1.45319	-3.57964	0.000344069	0.00431084
0610040F04Rik	35.1661	2.45967	1.55273	1.5841	0.113172	0.288043
0610040J01Rik	99.8828	0.933816	1.4684	0.635939	0.524816	0.74553
0610043K17Rik	8.34838	3.53269	1.47549	2.39425	0.0166545	0.0778262
1010001N08Rik	44.8712	-5.76798	1.45853	-3.95464	7.66495e-05	0.00125353
1110001J03Rik	290.235	1.03462	0.560681	1.8453	0.0649943	0.198907
1110002L01Rik	84.2436	-1.74117	0.799816	-2.17696	0.0294837	0.116706
1110004E09Rik	641.388	0.576695	0.649296	0.888184	0.374442	0.614155
1110004F10Rik	6489.89	-0.791239	0.468981	-1.68714	0.0915759	0.250968
1110006O24Rik	52.4143	0.54764	1.08483	0.504816	0.613688	0.80706
1110007C09Rik	175.971	-1.63965	0.807022	-2.03173	0.0421812	0.14905
1110008F13Rik	234.058	0.258119	1.22356	0.210957	0.832921	0.92369
1110008L16Rik	1132.97	0.335601	0.476768	0.703908	0.48149	0.71066
1110008P14Rik	327.785	0.572942	0.670932	0.853948	0.393134	0.631829
1110012L19Rik	683.413	1.19987	0.811734	1.47816	0.139364	0.330193
1110015O18Rik	14.0162	0.66841	2.25666	0.296194	0.767082	0.893999
1110017D15Rik	12.6603	-5.07334	1.73654	-2.92152	0.00348329	0.025725
1110019D14Rik	311.169	0.294746	0.900687	0.327246	0.743482	0.882198
1110020A21Rik	34.7905	-1.64445	1.11633	-1.47309	0.140728	0.33199
1110025L11Rik	7.40502	0.346568	2.69733	0.128485	0.897765	0.95372
1110028F11Rik	8.32462	1.24255	1.80177	0.689628	0.490428	0.718371
1110028F18Rik	71.1432	-3.5494	1.78495	-1.98851	0.0467556	0.15923
1110032A03Rik	438.472	0.323058	0.693959	0.465529	0.641552	0.823476
1110032F04Rik	20.7012	-4.76833	1.58064	-3.01671	0.00255532	0.0205145
1110034G24Rik	383.118	0.442363	0.771267	0.573553	0.56627	0.773736
1110036E04Rik	16.3828	6.1351	1.95537	3.13756	0.0017036	0.0151264
1110037F02Rik	2464.01	0.406606	0.493982	0.82312	0.41044	0.647746
1110038B12Rik	736.037	-0.338149	0.350023	-0.966076	0.334006	0.572216
1110038F14Rik	880.626	-0.0558781	0.364016	-0.153505	0.878	0.94439
1110046J04Rik	30.2315	-3.82389	1.37346	-2.78412	0.00536729	0.0351662
1110051M20Rik	760.498	-0.722548	0.593225	-1.218	0.223224	0.447651
1110058D11Rik	3.01078	3.88542	3.37886	1.14992	0.250178	0.480569
1110059E24Rik	2092.14	-0.669125	0.563496	-1.18745	0.235048	0.4622
1110059G10Rik	832.595	0.277769	0.650117	0.42726	0.66919	0.840229
1110065P20Rik	67.3375	1.48621	1.09385	1.3587	0.174243	0.379261
1190002F15Rik	289.913	-0.0164929	0.930624	-0.0177225	0.98586	0.995521
1190002N15Rik	655.193	-1.79999	0.776286	-2.31871	0.0204106	0.0902299
1190003K10Rik	22.3597	0.437469	1.94061	0.225428	0.821646	0.918852
1190005I06Rik	0.246231	-0.295659	10.4398	-0.0283202	0.977407	NA
1190007I07Rik	227.202	0.903972	0.468724	1.92858	0.0537829	0.174653
1200014J11Rik	1473.77	0.736238	0.387228	1.9013	0.0572622	0.182337
1300002E11Rik	479.687	0.884904	0.571588	1.54815	0.121586	0.301615
1300017J02Rik	241.502	-1.4289	1.33667	-1.069	0.285069	0.522523
1500004A13Rik	220.868	-2.56977	0.767651	-3.34758	0.000815196	0.00858576
1500009C09Rik	7.48469	4.41836	1.69524	2.60633	0.00915179	0.0511647
1500009L16Rik	317.891	1.40857	0.603644	2.33344	0.0196248	0.0877998
1500011B03Rik	403.048	0.787012	0.70191	1.12124	0.262184	0.495153
1500011K16Rik	178.92	-0.446306	0.624561	-0.714591	0.474862	0.705953
1500012F01Rik	779.858	0.117109	0.572941	0.204399	0.838042	0.92503
1500012K07Rik	133.744	3.67331	1.64032	2.23939	0.0251306	0.10435
1500015A07Rik	175.677	-2.25357	0.998728	-2.25644	0.0240433	0.101233
1500015L24Rik	2.47065	-0.599345	3.83991	-0.156083	0.875968	0.943074
1500015O10Rik	40.114	-1.47683	1.5462	-0.955134	0.33951	0.578295
1500017E21Rik	7.23336	-1.73728	1.74538	-0.99536	0.319561	0.557777
1500026H17Rik	87.6102	4.46512	1.33417	3.34673	0.000817715	0.00859991
1600002D24Rik	7.40424	2.30521	2.10578	1.09471	0.273645	0.509867
1600002H07Rik	591.06	-1.72259	0.585386	-2.94266	0.00325405	0.0246202
1600002K03Rik	130.507	0.360826	0.732143	0.492835	0.622129	0.812615
1600010M07Rik	7.03706	-0.0940808	1.91204	-0.0492043	0.960756	0.984254
1600012H06Rik	962.471	0.770185	0.594966	1.2945	0.195492	0.409601
1600014C10Rik	636.636	-0.243055	0.654229	-0.371513	0.710255	0.863391
1600014C23Rik	2.09618	0.962961	1.8535	0.519538	0.603386	0.799355
1600014K23Rik	32.7913	1.89406	2.18913	0.865213	0.386922	0.625879
1600015I10Rik	9.41487	2.39957	2.97555	0.806427	NA	NA
1600019K03Rik	3.99112	4.62743	2.53682	1.82411	0.0681358	0.205118
1600020E01Rik	198.824	0.967318	0.609665	1.58664	0.112595	0.287099
1600023N17Rik	27.7801	-2.14624	1.62918	-1.31737	0.187714	0.398659
1600025M17Rik	11.3689	1.30676	2.666	0.490158	0.624022	0.813776
1600027J07Rik	6.45861	-4.55747	1.87672	-2.42843	0.0151644	0.0728004
1600029I14Rik	2.72029	1.32829	4.17945	0.317815	0.750625	0.886361
1600029O15Rik	77.5672	-0.199842	1.12314	-0.177931	0.858777	0.933966
1700001C02Rik	1.89092	1.57513	3.08476	0.510616	0.60962	NA
1700001C19Rik	37.366	7.23323	1.60868	4.49638	6.9121e-06	0.000161742
1700001D01Rik	10.5556	2.16261	1.97036	1.09757	0.272392	0.508267
1700001F09Rik	5.25485	-0.439059	2.01561	-0.217829	0.827562	0.921658
1700001G01Rik	22.9206	2.22407	1.65064	1.3474	0.17785	0.384519
1700001G11Rik	22.7276	1.6013	1.1325	1.41395	0.157377	0.35545
1700001G17Rik	20.5609	0.69687	1.37395	0.507203	0.612013	0.805726
1700001J03Rik	5.17606	-0.958189	2.32951	-0.411326	0.680834	0.847817
1700001J11Rik	76.3587	1.45498	1.30007	1.11916	0.263072	0.496233
1700001K19Rik	8.85352	-1.29592	1.73833	-0.745495	0.455972	0.690301
1700001K23Rik	3.06654	1.27311	1.90241	0.669209	0.503362	0.729305
1700001L05Rik	1184.49	3.35915	0.629266	5.33821	9.38709e-08	3.50404e-06
1700001L19Rik	68.2464	2.54882	1.38294	1.84305	0.065322	0.199576
1700001O22Rik	9.41748	-4.67904	1.93813	-2.41421	0.0157695	0.0749513
1700001P01Rik	31.0853	1.41619	1.11027	1.27554	0.202119	0.419113
1700003C15Rik	2.69846	0.562249	2.07099	0.271488	0.786015	0.903449
1700003D09Rik	1.96326	6.60995	3.06248	2.15837	0.0308994	NA
1700003E16Rik	52.5148	3.38731	1.21535	2.7871	0.00531817	0.0349591
1700003E24Rik	0	NA	NA	NA	NA	NA
1700003F12Rik	4.41102	-4.29348	2.52921	-1.69756	0.089591	0.247179
1700003G13Rik	4.73361	-0.631263	2.13754	-0.295321	0.767748	0.894164
1700003G18Rik	53.7485	-1.76779	1.73192	-1.02071	0.307391	0.545515
1700003H04Rik	0.229001	1.34077	10.4495	0.12831	0.897904	NA
1700003I22Rik	3.01579	1.3408	10.4495	0.128312	0.897902	0.95372
1700003L19Rik	2.58421	5.36825	3.11034	1.72594	0.0843588	0.237994
1700003M02Rik	51.993	3.7169	1.27862	2.90695	0.00364972	0.0266937
1700003M07Rik	136.445	1.77913	1.23736	1.43784	0.150479	0.34556
1700003P14Rik	5.69067	-0.187547	3.88843	-0.0482319	0.961531	0.98452
1700006A11Rik	8.77632	0.577609	2.41482	0.239193	0.810956	0.914539
1700006E09Rik	3.42092	5.02744	2.34222	2.14644	0.0318375	0.122586
1700006F04Rik	3.51374	1.29971	2.43636	0.533464	0.593712	0.792235
1700006H21Rik	7.71851	5.05048	2.36883	2.13206	0.0330023	0.1258
1700007B14Rik	31.5386	0.374348	1.62383	0.230534	0.817677	0.917147
1700007F19Rik	19.9012	4.60987	2.21905	2.07741	0.0377642	0.138194
1700007G11Rik	12.0013	-2.84775	1.53071	-1.86041	0.0628278	0.194418
1700007J10Rik	8.31259	-1.68691	1.56359	-1.07887	0.280645	0.517506
1700007K09Rik	3.22874	-0.68082	2.76392	-0.246324	0.805432	0.91234
1700007K13Rik	82.1903	5.02365	1.0205	4.92272	8.5351e-07	2.5488e-05
1700007L15Rik	132.348	1.1263	0.848282	1.32774	0.184264	0.393718
1700007P06Rik	1.4841	3.93047	2.94459	1.33481	0.181938	NA
1700008C04Rik	3.97342	0.584981	2.64988	0.220758	0.825281	0.920559
1700008J07Rik	180.391	2.05039	0.92854	2.20819	0.0272311	0.110439
1700008K24Rik	4.41889	-0.961935	3.49818	-0.274981	0.78333	0.902394
1700008O03Rik	8.49089	0.126357	1.22652	0.103021	0.917947	0.96296
1700008P02Rik	6.31624	5.09557	1.99753	2.55094	0.0107434	0.057486
1700009C05Rik	12.3657	-0.360995	2.19074	-0.164782	0.869115	0.939525
1700009J07Rik	0.784116	1.33559	5.85018	0.228299	0.819414	NA
1700009N14Rik	11.7416	-0.982416	2.05863	-0.477219	0.633206	0.819228
1700010B08Rik	15.0338	0.553162	1.92271	0.287699	0.773577	0.897411
1700010D01Rik	5.525	0.595404	3.13484	0.189931	0.849363	0.929995
1700010I02Rik	0.421384	1.3408	10.4495	0.128312	0.897902	NA
1700010I14Rik	82.6044	-3.05031	1.26939	-2.40298	0.0162623	0.0764982
1700010J16Rik	15.9971	3.03136	1.86688	1.62376	0.104427	0.273787
1700010K23Rik	0.507204	1.33687	6.41415	0.208426	0.834897	NA
1700011A15Rik	10.1424	5.22855	2.10068	2.48898	0.012811	0.0648796
1700011B04Rik	1.6964	1.32608	3.90062	0.339966	0.733882	NA
1700011C11Rik	0.915818	1.31336	2.94969	0.445252	0.656138	NA
1700011E24Rik	2.32958	0.569123	2.20677	0.257899	0.796485	0.908522
1700011H14Rik	57.8681	-5.72077	1.38603	-4.12745	3.66811e-05	0.000677135
1700011I03Rik	3.48198	-2.83411	2.00939	-1.41043	0.158412	0.356823
1700011L22Rik	5.39104	4.69454	2.4264	1.93477	0.0530183	0.173221
1700011M02Rik	4.01172	2.60312	2.10091	1.23904	0.215329	0.437607
1700012A03Rik	2.72281	0.595791	3.15804	0.188658	0.850361	0.930623
1700012B07Rik	50.14	-15.7124	2.0782	-7.56057	4.01311e-14	2.91668e-12
1700012B09Rik	4.49614	1.51319	2.81644	0.537271	0.59108	0.790736
1700012C14Rik	15.2352	2.29008	1.42247	1.60994	0.107412	0.278674
1700012D01Rik	14.2697	-0.870362	1.08423	-0.802748	0.42212	0.657716
1700012D14Rik	35.6888	2.0975	0.834604	2.51317	0.0119652	0.0619417
1700012D16Rik	1.06654	2.17786	3.45942	0.629546	0.528991	NA
1700012H19Rik	1.64647	-1.25558	2.46603	-0.509151	0.610646	NA
1700012I11Rik	5.88157	-0.6577	2.0504	-0.320766	0.748388	0.885136
1700012L04Rik	8.91903	-2.45728	1.97274	-1.24562	0.212905	0.434044
1700012P22Rik	2.91321	-1.44759	2.70472	-0.535209	0.592505	0.791485
1700013D24Rik	1.22731	4.78817	4.26719	1.12209	0.261824	NA
1700013F07Rik	10.9498	3.44558	1.88171	1.83109	0.0670872	0.202966
1700013G24Rik	0.317561	0.0178151	10.4463	0.0017054	0.998639	NA
1700013H16Rik	1245.96	-1.73865	1.93648	-0.897839	0.369271	0.608997
1700015E13Rik	4.17158	-1.98536	2.23121	-0.889814	0.373566	0.613626
1700015F17Rik	14.29	4.85662	1.64746	2.94795	0.00319894	0.024264
1700015G11Rik	8.31428	3.21817	1.92857	1.66868	0.0951804	0.257884
1700016C15Rik	13.3474	-1.71344	1.8953	-0.904046	0.365971	0.605784
1700016D06Rik	35.2737	0.226179	1.98593	0.113891	0.909325	0.959279
1700016G22Rik	2.13288	1.32445	3.72698	0.355368	0.722314	0.870146
1700016H13Rik	17.6772	-3.02222	2.03241	-1.48701	0.137012	0.326205
1700016K19Rik	61.1034	-1.70017	1.92402	-0.883652	0.376884	0.616365
1700016L04Rik	8.64149	-0.68594	1.69829	-0.403901	0.686286	0.85068
1700016L21Rik	0.626553	2.74435	5.45508	0.503082	0.614907	NA
1700016P04Rik	5.21439	-0.915064	2.47034	-0.37042	0.71107	0.863777
1700017B05Rik	1466.39	0.222611	0.675487	0.329557	0.741735	0.881114
1700017D01Rik	6.5662	1.29905	2.41754	0.537342	0.591031	0.790736
1700017G19Rik	4.60017	-1.11989	2.67185	-0.419144	0.675111	0.84385
1700017J07Rik	5.42291	-0.628053	2.40052	-0.261632	0.793605	0.906995
1700017L05Rik	0.154776	1.3408	10.4495	0.128312	0.897902	NA
1700017N19Rik	19.2626	4.49797	1.8201	2.47128	0.0134631	0.0670074
1700018A04Rik	6.21111	0.131179	1.5997	0.0820019	0.934645	0.97185
1700018B08Rik	18.1852	4.18456	1.74137	2.40303	0.01626	0.0764982
1700018B24Rik	281.763	6.12345	1.86863	3.27698	0.00104925	0.0105352
1700018C11Rik	6.41326	0.594496	3.08199	0.192894	0.847042	0.928797
1700018F24Rik	7.76338	5.75764	1.84964	3.11285	0.00185289	0.0161297
1700018G05Rik	3.50834	2.14089	2.12639	1.00682	0.314021	0.552675
1700018L02Rik	7.4734	-2.2212	2.00682	-1.10682	0.26837	0.503501
1700019A02Rik	56.596	6.15691	1.46309	4.20815	2.57468e-05	0.00050502
1700019B03Rik	16.5226	-2.44955	1.64805	-1.48633	0.137192	0.326455
1700019B21Rik	117.664	0.63281	1.46911	0.430743	0.666656	0.838847
1700019C18Rik	14.7528	0.610458	4.77865	0.127747	0.898349	0.95395
1700019D03Rik	223.26	4.32771	0.920395	4.70201	2.57614e-06	6.78797e-05
1700019E08Rik	26.248	-0.195748	2.58532	-0.0757151	0.939646	0.974038
1700019G17Rik	396.367	-0.814355	0.816335	-0.997575	0.318486	0.556871
1700019G24Rik	10.2746	-0.100008	2.02236	-0.049451	0.96056	0.984099
1700019L03Rik	38.0759	1.6176	1.01767	1.58951	0.111946	0.286108
1700019M22Rik	2.39844	0.61063	4.81667	0.126774	0.899119	0.954246
1700019N19Rik	10.1113	-0.815768	1.9951	-0.408885	0.682624	0.84865
1700019O17Rik	1.84037	2.15544	10.0258	0.214989	0.829776	NA
1700020A23Rik	2.15912	-1.44846	2.6099	-0.554987	0.578904	0.78217
1700020D05Rik	3.55613	-1.33296	2.42329	-0.550064	0.582276	0.784906
1700020D14Rik	0	NA	NA	NA	NA	NA
1700020G17Rik	1.62466	1.33339	5.15103	0.258859	0.795744	NA
1700020I14Rik	1601.84	0.22912	0.577281	0.396894	0.691445	0.853381
1700020L24Rik	6.32198	-2.35587	2.35196	-1.00166	0.316508	0.554893
1700020M21Rik	12.2881	4.54569	2.01865	2.25185	0.024332	0.102135
1700020N01Rik	58.0966	-40.0668	2.29451	-17.462	2.78963e-68	1.20058e-65
1700020N15Rik	33.1356	3.80846	1.58715	2.39956	0.0164148	0.077001
1700020N18Rik	1.04319	1.3408	10.4495	0.128312	0.897902	NA
1700021F05Rik	1393.46	0.726404	0.455516	1.59468	0.110783	0.284362
1700021F07Rik	33.4385	1.33883	7.71675	0.173496	0.862261	0.936081
1700021K19Rik	886.447	0.455756	0.740304	0.615634	0.538136	0.755825
1700021N21Rik	3.1914	1.32515	3.79908	0.348809	0.727233	0.872542
1700022A21Rik	21.5909	-1.36694	2.47895	-0.551419	0.581346	0.784312
1700022A22Rik	15.4551	5.20172	2.0683	2.51498	0.011904	0.0617102
1700022E09Rik	0.151619	1.34079	10.4495	0.128311	0.897902	NA
1700022H01Rik	39.9626	-0.721812	1.8018	-0.400606	0.68871	0.852103
1700022H16Rik	1.08369	0.608388	4.396	0.138396	0.889928	NA
1700022I11Rik	18.6311	-0.732715	1.86839	-0.392164	0.694937	0.855442
1700023C21Rik	0.734663	1.3408	10.4495	0.128312	0.897902	NA
1700023F02Rik	10.6936	3.53786	1.78056	1.98693	0.0469298	0.1596
1700023F06Rik	3.28868	-1.4814	1.88304	-0.786709	0.431452	0.666569
1700024B18Rik	7.27009	2.97006	1.68837	1.75913	0.0785559	0.226484
1700024F13Rik	17.2754	-5.26011	1.60469	-3.27796	0.00104562	0.0105035
1700024G13Rik	13.0907	-1.02383	2.76011	-0.370936	0.710685	0.863518
1700024I08Rik	0.961242	1.3175	3.18075	0.414211	0.67872	NA
1700024N05Rik	15.9867	-1.26995	2.52673	-0.502604	0.615242	0.808246
1700024P04Rik	2.74669	1.3139	2.97742	0.441289	0.659004	0.834876
1700024P16Rik	37.6052	2.81892	1.25531	2.2456	0.0247295	0.103329
1700025B11Rik	1.59427	-0.624089	2.70485	-0.230729	0.817525	NA
1700025C18Rik	0.219587	0.619487	10.4495	0.059284	0.952726	NA
1700025F22Rik	4.21842	2.75724	2.02762	1.35984	0.17388	0.378959
1700025F24Rik	13.0021	0.306006	1.5317	0.199782	0.841651	0.92696
1700025G04Rik	569.93	1.11065	0.90244	1.23072	0.218428	0.441567
1700025J12Rik	0.459447	1.84495	6.54754	0.281777	0.778114	NA
1700025K24Rik	4.22725	2.20571	2.47998	0.889406	0.373785	0.613626
1700025M24Rik	9.71407	3.79344	2.19282	1.72994	0.0836415	0.236614
1700025N23Rik	0.711888	-0.905272	3.24542	-0.278939	0.780292	NA
1700026D08Rik	87.243	-1.91919	1.80195	-1.06506	0.286847	0.524564
1700026D11Rik	3.61474	-1.49936	2.22552	-0.673714	0.500493	0.726975
1700026F02Rik	6.23904	0.568345	2.1901	0.259507	0.795244	0.907893
1700026J14Rik	6.92262	3.96876	2.15606	1.84075	0.0656583	0.200185
1700026L06Rik	119.746	-3.75769	1.1326	-3.31776	0.00090741	0.00936377
1700027A15Rik	1.15621	0.605555	3.99851	0.151445	0.879625	NA
1700027F06Rik	6.20009	-0.1127	2.81175	-0.0400817	0.968028	0.987693
1700027F09Rik	37.8813	4.19692	1.65488	2.53609	0.0112097	0.0591588
1700027H10Rik	3.07747	-0.196619	2.49737	-0.0787305	0.937247	0.973114
1700027I24Rik	1.56971	1.31438	3.002	0.437835	0.661506	NA
1700027J07Rik	13.9458	4.19906	1.73879	2.41493	0.0157381	0.0748343
1700028B04Rik	10.6639	-0.622565	2.29419	-0.271366	0.78611	0.903462
1700028D13Rik	2.26175	5.17741	4.89003	1.05877	0.289706	0.527225
1700028E10Rik	107.506	-1.76159	1.22467	-1.43842	0.150314	0.345361
1700028I16Rik	20.0747	1.28266	2.0543	0.62438	0.532378	0.751361
1700028J19Rik	80.5047	1.31551	1.11267	1.1823	0.237088	0.464464
1700028K03Rik	339.477	-0.0543204	0.689245	-0.0788114	0.937183	0.973114
1700028M03Rik	0.332454	1.53893	6.15125	0.250182	0.802447	NA
1700028P14Rik	28.0305	3.23612	1.58443	2.04245	0.0411074	0.146234
1700028P15Rik	4.54313	4.71486	2.69487	1.74957	0.0801927	0.229665
1700029B22Rik	0.792933	0.609785	4.64346	0.131321	0.895521	NA
1700029F12Rik	22.5874	3.91584	1.87942	2.08354	0.0372024	0.136664
1700029H14Rik	6.71663	5.25444	1.83705	2.86027	0.00423287	0.0297589
1700029I15Rik	5.85284	0.312426	1.36913	0.228192	0.819497	0.918
1700029J03Rik	3.81121	-0.0380542	2.63242	-0.0144559	0.988466	0.996267
1700029J07Rik	550.297	1.53066	0.891912	1.71616	0.0861335	0.241172
1700029M20Rik	36.8145	2.28104	1.8955	1.2034	0.228821	0.454721
1700029N11Rik	6.68002	-1.5099	2.04452	-0.738513	0.460203	0.694035
1700029P11Rik	51.6877	1.31096	1.86081	0.704509	0.481116	0.710203
1700030A11Rik	11.3851	-2.67525	2.56761	-1.04192	0.297448	0.534919
1700030C10Rik	163.225	0.0195441	0.783187	0.0249546	0.980091	0.992847
1700030F04Rik	4.21707	2.93275	2.19457	1.33636	0.18143	0.389611
1700030F18Rik	9.53527	-0.387735	1.9072	-0.203301	0.8389	0.925439
1700030J22Rik	154.539	2.84035	0.955227	2.97348	0.00294442	0.0228768
1700030K09Rik	674.721	0.0695887	0.621265	0.112011	0.910814	0.959827
1700030L20Rik	0.874603	1.33958	8.48107	0.157949	0.874497	NA
1700030M09Rik	5.13257	1.44596	2.29254	0.630724	0.528221	0.748367
1700030N03Rik	5.32029	-1.1959	2.77603	-0.430795	0.666617	0.838847
1700030O20Rik	11.9193	1.31476	3.02253	0.434987	0.663572	0.83778
1700031A10Rik	23.2779	-2.47396	1.97106	-1.25514	0.209428	0.429
1700031F05Rik	15.3671	0.0539021	2.20681	0.0244253	0.980513	0.992998
1700031M16Rik	2.84645	0.592875	2.99384	0.198032	0.84302	0.927562
1700031P21Rik	6.82388	6.92122	2.13138	3.2473	0.00116507	0.0114366
1700034E13Rik	12.4721	-0.132316	2.20299	-0.0600621	0.952106	0.980288
1700034G24Rik	2.35655	5.94594	2.86943	2.07217	0.0382495	0.139242
1700034H15Rik	52.9883	-0.508252	1.19772	-0.424349	0.671311	0.841689
1700034I23Rik	61.7268	-0.449965	1.98034	-0.227216	0.820256	0.918186
1700034J05Rik	16.452	2.06004	2.01219	1.02378	0.305939	0.543861
1700034K08Rik	18.8711	1.2912	2.22274	0.580906	0.561304	0.770196
1700034O15Rik	18.8547	-1.2272	2.13632	-0.574446	0.565666	0.773474
1700034P13Rik	20.8816	1.4596	1.02915	1.41827	0.156112	0.353446
1700036G14Rik	0.252398	3.79577	10.4334	0.363809	0.716	NA
1700037C18Rik	89.3442	-0.726174	1.03787	-0.699676	0.484129	0.71285
1700037H04Rik	2324.15	-0.32051	0.764514	-0.419233	0.675046	0.843816
1700039E15Rik	29.5211	-2.60224	2.03395	-1.27941	0.200754	0.417071
1700039E22Rik	2.10283	4.65093	2.23264	2.08316	0.0372369	0.136766
1700040L02Rik	63.2584	-0.921045	1.60141	-0.575147	0.565192	0.773067
1700041A01Rik	3.58848	1.81947	2.07017	0.878898	0.379457	0.61905
1700041C23Rik	0.189335	1.3408	10.4495	0.128312	0.897902	NA
1700041M19Rik	0.250593	0.619487	10.4495	0.059284	0.952726	NA
1700042G07Rik	5.43874	3.45236	2.17974	1.58384	0.11323	0.28811
1700042G15Rik	30.6432	5.04429	2.26482	2.22724	0.0259313	0.106826
1700042O10Rik	30.5915	0.00511996	1.48819	0.0034404	0.997255	0.999076
1700044C05Rik	0.81425	1.32971	4.39395	0.302623	0.762178	NA
1700044K03Rik	1.09915	1.3408	10.4495	0.128312	0.897902	NA
1700045H11Rik	3.79821	0.0819636	2.09534	0.039117	0.968797	0.98811
1700046C09Rik	2.75478	1.30985	2.78852	0.469729	0.638549	0.821879
1700047A11Rik	4.63561	1.02419	1.60556	0.637902	0.523537	0.744263
1700047E10Rik	31.9963	3.96519	1.23403	3.21322	0.00131257	0.0125313
1700047G03Rik	27.4065	1.23318	2.13784	0.576837	0.56405	0.772437
1700047I17Rik2	0	NA	NA	NA	NA	NA
1700047L14Rik	8.84988	0.0505428	1.97326	0.0256139	0.979565	0.992703
1700047M11Rik	5.81232	3.5025	1.88578	1.85732	0.0632662	0.195252
1700048M11Rik	3.83432	3.20548	1.55701	2.05874	0.0395194	0.142261
1700048O20Rik	175.827	-0.875781	0.917751	-0.954269	0.339948	0.578861
1700049E15Rik	11.3218	4.502	2.68124	1.67908	0.0931369	0.253914
1700049E22Rik	2.15505	1.30117	2.47894	0.524888	0.599661	0.796536
1700049G17Rik	493.684	-1.44343	0.755731	-1.90998	0.0561356	0.179819
1700049L16Rik	0.911299	3.64834	4.6787	0.779775	0.435523	NA
1700051A21Rik	4.32564	1.33488	5.59536	0.23857	0.811439	0.914636
1700052I22Rik	1.24487	1.33572	5.88923	0.226807	0.820574	NA
1700052K11Rik	180.149	-2.43189	1.14854	-2.11737	0.0342281	0.129129
1700054A03Rik	1.98592	1.9066	2.05094	0.929622	0.352567	NA
1700054K19Rik	1.20225	6.3363	10.4082	0.608779	0.542671	NA
1700054M17Rik	0.833559	2.79472	10.4392	0.267715	0.788919	NA
1700055C04Rik	2.99059	-0.0564166	2.75869	-0.0204505	0.983684	0.994651
1700056E22Rik	7.45665	-4.09446	1.70414	-2.40266	0.0162764	0.0765318
1700057G04Rik	17.8845	4.98102	1.95317	2.55023	0.0107652	0.0575605
1700057H15Rik	11.2174	-30.9581	2.93131	-10.5612	4.50922e-26	5.75424e-24
1700057H21Rik	8.48614	2.13877	2.11459	1.01144	0.311808	0.550314
1700060C16Rik	1.47516	0.592947	2.99752	0.197812	0.843192	NA
1700060C20Rik	9.6121	0.368704	1.91703	0.19233	0.847483	0.929059
1700061F12Rik	8.35766	-0.0620943	2.23101	-0.0278323	0.977796	0.991941
1700061G19Rik	95.0923	1.2877	0.930831	1.38339	0.166545	0.368728
1700061I17Rik	6.13018	-0.819866	2.286	-0.358646	0.71986	0.868477
1700061J23Rik	10.3221	-0.556365	2.41123	-0.23074	0.817517	0.917085
1700063A18Rik	2.38622	-0.885195	3.45696	-0.256062	0.797903	0.909103
1700063D05Rik	20.6969	2.30025	1.34844	1.70586	0.0880344	0.244608
1700063O14Rik	0.2009	1.3408	10.4495	0.128312	0.897902	NA
1700064J06Rik	1.38443	1.32728	4.04538	0.328098	0.742838	NA
1700064M15Rik	7.22798	-16.3006	2.03725	-8.00126	1.23153e-15	9.97445e-14
1700065D16Rik	6.84716	1.08358	1.58653	0.682986	0.494616	0.721828
1700065I16Rik	5.40565	6.25456	2.96851	2.10697	0.0351201	0.13141
1700065J11Rik	5.10522	-0.578426	2.13846	-0.270487	0.786786	0.904002
1700065J18Rik	1.7946	-0.194805	2.68661	-0.0725096	0.942196	NA
1700065L07Rik	1.4514	0.604282	3.84825	0.157028	0.875223	NA
1700065O20Rik	15.6945	0.977649	1.8203	0.537081	0.591212	0.790736
1700066B17Rik	6.95483	-2.51304	1.96235	-1.28063	0.200322	0.416234
1700066B19Rik	38.8539	2.62428	1.37169	1.91318	0.0557256	0.178806
1700066J03Rik	2.89139	0.574162	2.32389	0.247069	0.804855	0.912017
1700066M21Rik	226.151	0.137968	1.03056	0.133876	0.8935	0.952039
1700066N21Rik	1.56593	0.60177	3.59929	0.167191	0.86722	NA
1700066O22Rik	0.670454	1.3408	10.4495	0.128312	0.897902	NA
1700067G17Rik	7.9624	6.311	2.11958	2.97748	0.00290629	0.0226447
1700067K01Rik	35.9794	-2.29838	1.58681	-1.44843	0.147498	0.341402
1700067P10Rik	0.826372	1.33804	7.10567	0.188306	0.850637	NA
1700069L16Rik	0.837504	1.3367	6.32722	0.211261	0.832683	NA
1700069P05Rik	1.48469	0.873857	3.47956	0.25114	0.801706	NA
1700071K01Rik	1.37707	-0.173892	1.75549	-0.0990562	0.921094	NA
1700071M16Rik	54.1635	-1.62584	1.72096	-0.94473	0.344797	0.584044
1700072B07Rik	0.442311	1.84467	10.4467	0.176578	0.85984	NA
1700072I22Rik	0.531279	0.0133935	7.03705	0.00190329	0.998481	NA
1700072O05Rik	1.53439	0.591129	2.90659	0.203376	0.838841	NA
1700073E17Rik	84.4465	-2.95208	1.5183	-1.94432	0.0518564	0.170644
1700074H08Rik	2.95061	-0.620252	2.82032	-0.219922	0.825932	0.920876
1700074P13Rik	37.9769	4.52898	2.09402	2.16282	0.0305548	0.11963
1700080E11Rik	1.14936	1.3408	10.4495	0.128312	0.897902	NA
1700080N15Rik	9.40204	2.90942	1.92328	1.51274	0.130346	0.315849
1700080O16Rik	87.8006	1.29284	2.25974	0.572119	0.567241	0.774195
1700081H04Rik	1.74242	1.31135	2.85427	0.459435	0.645922	NA
1700084C01Rik	7.9533	-1.73412	1.9646	-0.882686	0.377406	0.616911
1700084D21Rik	8.45468	5.03978	1.69394	2.97518	0.00292818	0.0227749
1700084E18Rik	15.9484	0.168197	1.4117	0.119145	0.90516	0.956818
1700084F23Rik	2.95526	1.31258	2.91154	0.450819	0.65212	0.830677
1700084J12Rik	25.9497	-1.44782	0.897381	-1.61339	0.106661	0.277611
1700084M14Rik	5.49543	2.79645	2.89321	0.966557	0.333765	0.572157
1700085C21Rik	2.91158	3.7538	2.79333	1.34384	0.178999	0.386052
1700086L19Rik	21.1315	-3.03754	1.46688	-2.07075	0.0383821	0.139525
1700086O06Rik	114.842	0.272601	0.789626	0.345228	0.729923	0.873845
1700088E04Rik	5.93477	-3.18454	1.21116	-2.62933	0.00855529	0.0487614
1700091H14Rik	108.538	2.45508	1.49613	1.64095	0.100808	0.26784
1700092C02Rik	11.802	3.02516	1.85083	1.63449	0.102156	0.270049
1700092C10Rik	0.580942	0.634785	7.32184	0.0866975	0.930912	NA
1700092E19Rik	7.32809	5.24768	2.70089	1.94294	0.0520232	0.170913
1700092K14Rik	0.869043	1.33566	5.87535	0.227332	0.820165	NA
1700092M07Rik	11.3722	-0.198049	1.22855	-0.161206	0.871931	0.941117
1700093K21Rik	46.1685	-2.46106	1.86831	-1.31727	0.18775	0.398696
1700094D03Rik	253.403	-0.191301	0.562227	-0.340255	0.733664	0.875994
1700094J05Rik	0.536194	2.32028	4.5757	0.507088	0.612093	NA
1700094M24Rik	0.619034	1.33353	5.19091	0.256898	0.797258	NA
1700095A21Rik	29.9229	2.41264	1.71013	1.41079	0.158305	0.356707
1700095B10Rik	0.81632	5.39784	6.3776	0.846374	0.397344	NA
1700095J12Rik	2.91741	1.18908	2.06995	0.574448	0.565664	0.773474
1700096J18Rik	1.64576	-0.498911	3.26676	-0.152723	0.878616	NA
1700096K18Rik	61.0101	1.77351	1.05318	1.68396	0.0921903	0.252237
1700096P03Rik	1.92753	-1.16797	3.53149	-0.330729	0.740849	NA
1700097N02Rik	36.96	0.0617578	1.75091	0.0352718	0.971863	0.989422
1700099I09Rik	4.87117	-1.45455	2.44081	-0.595931	0.551222	0.764332
1700100I10Rik	63.4792	2.41516	1.67632	1.44075	0.149655	0.344316
1700100L14Rik	2.9107	0.603696	3.78689	0.159417	0.87334	0.941731
1700101E01Rik	13.065	3.17783	1.28838	2.46653	0.0136429	0.0675803
1700101I11Rik	9.44039	-4.10358	1.60991	-2.54896	0.0108046	0.0577287
1700101O22Rik	3.01796	3.72524	2.67981	1.39011	0.164495	0.365734
1700102H20Rik	21.0735	2.00319	0.889442	2.25219	0.0243104	0.102064
1700102P08Rik	103.774	1.89429	1.19882	1.58013	0.114078	0.289402
1700104L18Rik	1.84991	0.593529	3.02836	0.19599	0.844618	NA
1700105P06Rik	7.05198	0.801317	1.38393	0.579016	0.562578	0.771222
1700106J16Rik	11.4993	2.71048	2.09268	1.29522	0.195245	0.409463
1700108F19Rik	35.7586	3.09181	1.0321	2.99565	0.00273861	0.0216378
1700108J01Rik	0.453582	1.3408	10.4495	0.128312	0.897902	NA
1700109G14Rik	10.0076	1.52478	1.6214	0.940413	0.347006	0.585744
1700109G15Rik	8.77326	-1.63524	2.48897	-0.656995	0.511184	0.734574
1700109H08Rik	19.4085	3.12942	0.98949	3.16266	0.00156336	0.0142265
1700109I08Rik	0.930333	0.618147	8.35722	0.0739656	0.941038	NA
1700109K24Rik	27.8206	0.866099	1.23265	0.70263	0.482287	0.711282
1700110C19Rik	3.97215	-1.55688	1.85717	-0.838311	0.401856	0.639973
1700110I01Rik	73.6662	1.01513	1.56283	0.649551	0.515982	0.738382
1700110I07Rik	6.06117	0.580795	2.5089	0.231494	0.816931	0.917085
1700110K17Rik	2.30974	3.44402	2.64769	1.30077	0.193339	0.406747
1700111N16Rik	5.4883	-0.92931	2.42746	-0.382831	0.701845	0.859184
1700112E06Rik	12.8787	-0.734739	1.07394	-0.684154	0.493878	0.72115
1700112H15Rik	9.54454	3.82696	1.9809	1.93192	0.053369	0.174082
1700112J05Rik	2.33457	1.30459	2.58864	0.503966	0.614285	0.80766
1700112J16Rik	29.0539	-2.843	1.61836	-1.75672	0.0789655	0.227205
1700113A16Rik	268.243	-0.278541	0.572929	-0.48617	0.626847	0.815427
1700113B09Rik	7.43853	0.584797	2.64333	0.221235	0.82491	0.920392
1700113H08Rik	5.98925	2.52501	1.91301	1.31991	0.186863	0.397313
1700116B05Rik	12.7755	2.65635	1.6192	1.64053	0.100895	0.268008
1700119H24Rik	2.07778	-2.42159	2.03412	-1.19048	0.233856	0.461016
1700120C14Rik	12.1028	-3.36743	1.31862	-2.55376	0.0106565	0.0572163
1700120E14Rik	11.5045	7.03282	2.13602	3.29249	0.000993051	0.010105
1700120G07Rik	18.6246	1.02528	2.05249	0.499528	0.617408	0.809672
1700120K04Rik	7.68892	-3.53455	1.71524	-2.06067	0.0393343	0.141818
1700121L16Rik	2.21012	2.18361	3.15929	0.69117	0.489458	0.71774
1700121N20Rik	10.7383	1.30778	2.70452	0.483553	0.628703	0.816775
1700122C19Rik	7.10018	1.31321	2.94232	0.446317	0.655369	0.832601
1700122O11Rik	2.55437	1.80576	3.09985	0.582532	0.560208	0.769559
1700123I01Rik	497.253	5.18685	1.68196	3.08382	0.00204359	0.0173654
1700123J17Rik	7.49545	1.54615	2.33112	0.663264	0.507161	0.732091
1700123K08Rik	1.02451	2.25536	5.19978	0.433741	0.664476	NA
1700123L14Rik	2.82036	7.40018	3.729	1.9845	0.0472006	0.160273
1700123M08Rik	35.1322	1.23497	1.10878	1.11381	0.265362	0.499505
1700123O12Rik	0.988366	1.32866	4.23198	0.313956	0.753555	NA
1700123O20Rik	1633.43	-0.615781	0.560806	-1.09803	0.272192	0.508127
1700123O21Rik	2.50135	0.863353	2.2927	0.376566	0.706496	0.861589
1700124L16Rik	3.05249	-3.86272	1.68237	-2.296	0.0216761	0.0942864
1700125G02Rik	0.682204	1.33647	6.21859	0.214915	0.829834	NA
1700125G22Rik	7.93237	0.579563	2.47134	0.234514	0.814586	0.915804
1700125H03Rik	0.92817	5.96228	3.11373	1.91484	0.0555135	NA
1700125H20Rik	40.7689	3.93838	1.32082	2.98176	0.00286592	0.0224337
1700126H18Rik	8.32016	5.65765	1.94576	2.90768	0.00364117	0.0266537
1700128A07Rik	4.54317	0.579667	2.47445	0.234261	0.814782	0.915842
1700128F08Rik	4.39264	1.46612	2.33767	0.62717	0.530548	0.750389
1700129C05Rik	10.6094	0.669878	2.27441	0.294528	0.768355	0.894343
1810006J02Rik	35.4144	2.7849	1.63155	1.70691	0.0878393	0.244327
1810007C17Rik	3.57702	-0.140939	2.64001	-0.0533857	0.957425	0.982802
1810007D17Rik	6.38963	-26.7225	3.43004	-7.79072	6.66263e-15	5.00815e-13
1810008I18Rik	5.89124	-0.0997492	2.34528	-0.0425318	0.966075	0.986571
1810009A15Rik	63.2069	-0.369245	0.637987	-0.578765	0.562748	0.771253
1810009J06Rik	2.54875	0.596011	3.17135	0.187936	0.850927	0.930769
1810010D01Rik	3.55928	-2.33124	2.124	-1.09757	0.272392	0.508267
1810010H24Rik	62.3153	-4.42064	1.49729	-2.95242	0.00315291	0.0240623
1810011H11Rik	84.1383	-2.48433	1.73332	-1.43328	0.151778	0.347321
1810011O10Rik	525.154	-0.770969	0.870726	-0.885432	0.375924	0.61562
1810012K16Rik	5.88382	-1.99736	1.76918	-1.12898	0.258907	0.491035
1810013A23Rik	0.806296	-0.505434	3.87826	-0.130325	0.896309	NA
1810013L24Rik	2082.7	1.18033	0.437263	2.69936	0.00694731	0.0421362
1810014B01Rik	293.027	0.088537	0.77177	0.114719	0.908668	0.958955
1810018F18Rik	2.70346	-1.14512	3.60653	-0.317513	0.750855	0.886573
1810019D21Rik	67.6541	3.34018	1.19366	2.79826	0.00513786	0.0340595
1810020O05Rik	14.9337	-0.763072	1.88376	-0.405078	0.68542	0.850046
1810021B22Rik	13.9551	-0.0688314	1.21136	-0.0568216	0.954687	0.981401
1810022K09Rik	1319.37	-0.463897	0.622054	-0.745751	0.455818	0.690173
1810024B03Rik	11.4867	-2.94558	1.38177	-2.13174	0.0330283	0.125857
1810026B05Rik	1016.72	0.33094	0.486428	0.680347	0.496285	0.723015
1810026J23Rik	894.569	-0.689765	0.900968	-0.765582	0.443925	0.678437
1810030O07Rik	1645.54	-0.000409254	0.418887	-0.000977004	0.99922	0.999632
1810032O08Rik	585.799	0.337338	0.666164	0.506389	0.612584	0.806426
1810034E14Rik	49.8133	-1.65512	1.24648	-1.32783	0.184234	0.393718
1810037I17Rik	2223.02	2.53182	0.52207	4.84958	1.2372e-06	3.54046e-05
1810041H14Rik	30.5443	-2.03333	1.27325	-1.59696	0.110275	0.283697
1810041L15Rik	167.913	1.6767	1.21059	1.38503	0.166044	0.368148
1810043G02Rik	447.284	-1.08626	0.687292	-1.58049	0.113995	0.289345
1810043H04Rik	252.227	0.612405	0.605869	1.01079	0.312118	0.550565
1810044D09Rik	68.9935	1.04136	1.01377	1.02722	0.304318	0.542349
1810046K07Rik	35.3663	1.55973	1.78897	0.871858	0.383286	0.623021
1810053B23Rik	19.3662	-2.32072	1.68398	-1.37811	0.168168	0.370818
1810055G02Rik	1362.82	-0.751775	0.539113	-1.39447	0.163177	0.363832
1810058I24Rik	2357.44	-0.513216	0.527353	-0.973193	0.330458	0.568835
1810062G17Rik	21.0352	-1.62419	1.25061	-1.29872	0.194041	0.407443
1810062O18Rik	31.9568	1.14957	1.25503	0.915969	0.359683	0.599257
1810063I02Rik	2.88569	1.84678	2.76398	0.668157	0.504033	0.72984
1810064F22Rik	26.1928	3.34205	1.79839	1.85835	0.0631193	0.194949
1810065E05Rik	5.4703	-0.939844	2.36127	-0.398024	0.690612	0.852977
2010001A14Rik	21.5522	-1.80569	1.12241	-1.60876	0.10767	0.279111
2010001E11Rik	37.0914	0.79251	1.27224	0.622922	0.533336	0.752234
2010003K11Rik	9.67931	-0.562222	2.21506	-0.253819	0.799636	0.909808
2010005H15Rik	125.358	2.47616	1.33415	1.85598	0.063456	0.195612
2010009K17Rik	14.4811	3.21148	1.37502	2.33559	0.0195128	0.0875106
2010010A06Rik	22.872	3.55513	1.2423	2.86174	0.00421325	0.029659
2010012O05Rik	497.153	-0.914077	0.615498	-1.4851	0.137517	0.326946
2010016I18Rik	17.294	0.345581	1.76872	0.195384	0.845092	0.92805
2010106C02Rik	0.984508	1.32023	3.36553	0.392279	0.694852	NA
2010106E10Rik	6.67517	2.71174	2.22958	1.21626	0.223886	0.44861
2010107E04Rik	1862.42	0.16479	0.724196	0.227549	0.819997	0.918039
2010107G12Rik	43.9048	2.67133	0.979408	2.7275	0.00638169	0.0395013
2010107G23Rik	101.2	1.77094	1.13445	1.56106	0.11851	0.296702
2010109A12Rik	18.6544	-0.3258	1.26333	-0.25789	0.796492	0.908522
2010109I03Rik	5.1855	5.60298	1.65871	3.37791	0.000730393	0.00784698
2010111I01Rik	1111.32	-0.254115	0.637342	-0.39871	0.690107	0.852794
2010204K13Rik	364.041	0.508751	0.7734	0.657812	0.510659	0.734259
2010300C02Rik	197.426	1.50863	1.43768	1.04935	0.294018	0.531494
2010308F09Rik	4.69954	3.19225	1.70762	1.86941	0.0615652	0.191886
2010310C07Rik	3.6599	-0.955238	2.36611	-0.403717	0.686421	0.850702
2010315B03Rik	293.199	0.598505	0.816191	0.73329	0.463381	0.696818
2010320M18Rik	321.867	-0.103129	0.683771	-0.150824	0.880114	0.945143
2200002D01Rik	29.6568	-2.64905	0.960453	-2.75812	0.00581345	0.0371438
2200002J24Rik	27.6751	0.552596	1.91441	0.28865	0.772849	0.897
2210010C04Rik	29.3593	1.38463	1.93851	0.714275	0.475057	0.706151
2210011C24Rik	15.9521	3.88658	1.64325	2.36518	0.0180212	0.0825066
2210013O21Rik	630.991	0.608044	0.586568	1.03661	0.299917	0.538212
2210015D19Rik	318.728	0.00441905	0.446953	0.00988704	0.992111	0.997688
2210016F16Rik	461.025	0.278801	1.10093	0.253241	0.800082	0.910008
2210016L21Rik	597.043	0.0497974	0.597003	0.0834122	0.933524	0.971362
2210018M11Rik	1630.76	-0.386328	0.483085	-0.799711	0.423879	0.659183
2210019I11Rik	7.0047	-1.21195	2.28338	-0.530771	0.595578	0.793555
2210039B01Rik	21.1823	-1.76281	1.76254	-1.00015	0.317237	0.55562
2210404E10Rik	2.76324	-0.104811	3.23781	-0.032371	0.974176	0.990388
2210404O09Rik	355.321	-0.162218	0.648391	-0.250186	0.802444	0.911166
2210406O10Rik	39.2648	3.09776	1.23257	2.51325	0.0119625	0.0619417
2210407C18Rik	4.3506	1.18168	2.22675	0.530673	0.595645	0.793555
2210408F21Rik	7.98379	-0.203704	1.86513	-0.109217	0.91303	0.96111
2210408I21Rik	385.595	-0.137703	0.664296	-0.207291	0.835783	0.92458
2210409D07Rik	10.7389	5.60195	2.1934	2.554	0.0106493	0.0572163
2210409E12Rik	5.77719	-2.03056	2.78902	-0.728055	0.46658	0.699358
2210414B05Rik	1.81136	1.32606	3.89866	0.340133	0.733756	NA
2210416O15Rik	3.32425	-1.93711	1.92259	-1.00755	0.313669	0.552412
2210417A02Rik	9.16454	1.47512	2.48346	0.593977	0.552527	0.765378
2210420H20Rik	0.738946	0.610665	4.82395	0.12659	0.899265	NA
2300002M23Rik	2.83815	1.31731	3.16927	0.415651	0.677665	0.845887
2300003K06Rik	1.04566	6.72349	6.90865	0.973198	0.330455	NA
2300005B03Rik	1.36464	0.612088	5.16268	0.11856	0.905624	NA
2300009A05Rik	63.0579	-0.122617	0.917243	-0.13368	0.893656	0.952039
2310001H17Rik	12.5372	-0.0886688	1.73686	-0.0510513	0.959285	0.983664
2310001K24Rik	0.589065	0.615174	6.23942	0.0985947	0.92146	NA
2310002D06Rik	2.15263	-0.94196	3.00629	-0.313329	0.75403	0.88849
2310002F09Rik	61.7203	-0.511931	2.03836	-0.251149	0.801699	0.910724
2310002L09Rik	9.33785	-0.493203	2.66842	-0.18483	0.853362	0.931695
2310003N18Rik	4.1632	-1.11031	3.47997	-0.319057	0.749683	0.88581
2310005A03Rik	6.97256	-1.0712	2.54322	-0.421198	0.67361	0.843292
2310005E17Rik	1.82077	2.73184	2.87216	0.951148	0.341529	NA
2310007B03Rik	48.1786	4.91479	1.7958	2.73683	0.00620344	0.0387587
2310008N11Rik	5.98295	4.30448	1.64724	2.61314	0.00897144	0.0503875
2310009A05Rik	287.325	0.0186709	0.569708	0.0327727	0.973856	0.990388
2310009B15Rik	101.17	-0.120571	0.591765	-0.203749	0.83855	0.925365
2310010G23Rik	151.137	0.666399	0.694382	0.959701	0.337206	0.575755
2310010J17Rik	43.8773	0.606895	0.859276	0.706286	0.48001	0.709382
2310011J03Rik	655.217	-0.887599	0.550929	-1.6111	0.107159	0.27828
2310015A10Rik	112.486	-4.34939	1.1411	-3.8116	0.000138072	0.00205322
2310015D24Rik	10.6122	-0.253322	2.33476	-0.1085	0.913599	0.961232
2310016D03Rik	17.9768	7.38835	2.17648	3.39463	0.000687206	0.00745232
2310020H05Rik	1.8323	1.12436	3.81126	0.295011	0.767985	NA
2310022A10Rik	810.722	0.000657085	0.666271	0.000986213	0.999213	0.999632
2310022B05Rik	666.152	-0.984294	1.07495	-0.915662	0.359844	0.599324
2310030A07Rik	2.15632	0.602807	3.69729	0.16304	0.870487	0.94041
2310030G06Rik	263.435	3.60375	0.941344	3.8283	0.00012903	0.00194111
2310033P09Rik	331.781	-0.00132274	0.530835	-0.00249181	0.998012	0.999423
2310034C09Rik	5.62428	4.5936	2.42912	1.89105	0.0586171	0.185494
2310034G01Rik	16.7946	2.36216	1.24956	1.8904	0.0587042	0.185582
2310034O05Rik	2.94281	1.23202	2.20688	0.558264	0.576664	0.780442
2310035C23Rik	1422.98	1.57448	0.430029	3.66133	0.00025091	0.00334176
2310036O22Rik	852.268	0.741497	0.892316	0.83098	0.405985	0.644135
2310039H08Rik	198.367	0.190312	0.90858	0.209461	0.834089	0.923922
2310039L15Rik	21.8353	1.92651	1.55699	1.23733	0.215966	0.438465
2310040G24Rik	48.7307	-0.394173	1.06739	-0.369286	0.711915	0.864212
2310043L19Rik	2.5073	-0.183614	3.45855	-0.05309	0.95766	0.982917
2310043O21Rik	2.36874	1.32885	4.26177	0.311808	0.755186	0.889017
2310045N01Rik	557.518	0.220865	0.493397	0.447642	0.654411	0.832066
2310045n01rik-mef2b	0	NA	NA	NA	NA	NA
2310047M10Rik	135.017	-4.0047	1.42145	-2.81734	0.00484234	0.0327504
2310050C09Rik	0.330985	1.3408	10.4495	0.128312	0.897902	NA
2310057J18Rik	6.51821	1.5796	2.37926	0.663904	0.506752	0.731958
2310057M21Rik	798.337	-0.351906	0.473818	-0.742704	0.457661	0.691771
2310057N15Rik	0.616341	1.34079	10.4495	0.128311	0.897902	NA
2310061I04Rik	1305.32	0.812087	0.455043	1.78464	0.07432	0.21779
2310061N02Rik	1.92655	0.614429	5.91736	0.103835	0.9173	NA
2310065F04Rik	37.5625	-16.3249	2.07624	-7.86272	3.75886e-15	2.91531e-13
2310067B10Rik	1033	-0.598535	0.532233	-1.12457	0.26077	0.493205
2310068J16Rik	28.4993	0.0133692	1.0778	0.0124041	0.990103	0.996792
2310069B03Rik	15.0111	-0.101287	2.28959	-0.0442382	0.964715	0.985891
2310069G16Rik	25.1577	2.57392	1.40224	1.83558	0.0664204	0.201811
2310075C17Rik	4.79826	1.3022	2.51077	0.518646	0.604008	0.799897
2310079G19Rik	17.3151	-1.4308	2.35321	-0.608019	0.543175	0.759566
2310081J21Rik	71.9392	-41.3703	1.87796	-22.0294	1.50502e-107	1.27053e-104
2400006E01Rik	28.0989	-1.80288	1.7401	-1.03608	0.300167	0.538465
2410002F23Rik	3834.13	-0.592825	0.57087	-1.03846	0.299056	0.537019
2410003L11Rik	22.2138	4.58679	1.05591	4.34391	1.39968e-05	0.000298848
2410004B18Rik	309.048	0.69979	0.772648	0.905703	0.365093	0.605061
2410004I01Rik	34.7914	1.03843	1.50391	0.690487	0.489888	0.717842
2410004P03Rik	40.9672	2.46225	1.51321	1.62717	0.103701	0.272755
2410006H16Rik	711.968	0.37205	0.483126	0.770089	0.441247	0.676133
2410012E07Rik	75.6137	0.762043	1.63945	0.464815	0.642064	0.823747
2410015M20Rik	1345.77	0.678213	0.554349	1.22344	0.221163	0.445023
2410016O06Rik	294.522	0.248265	1.1165	0.22236	0.824034	0.919976
2410017I17Rik	19.5857	7.32404	1.7272	4.24042	2.23103e-05	0.000447575
2410018L13Rik	115.6	-3.03881	0.886173	-3.42913	0.000605509	0.00675018
2410021H03Rik	31.9396	1.53811	1.51915	1.01248	0.311308	0.549711
2410089E03Rik	1257.69	1.128	0.515451	2.18837	0.0286425	0.114346
2410124H12Rik	12.1328	-2.14701	1.90068	-1.1296	0.258645	0.490792
2410127L17Rik	584.14	0.952281	0.708285	1.34449	0.17879	0.385791
2410131K14Rik	477.883	-0.379106	0.63457	-0.597421	0.550226	0.763637
2410137M14Rik	4.59899	0.591951	2.08609	0.283761	0.776593	0.898956
2410141K09Rik	450.361	3.00789	1.46823	2.04864	0.0404972	0.14465
2500002B13Rik	98.1378	0.582228	0.741986	0.784688	0.432636	0.66774
2500004C02Rik	686.482	-3.28811	0.680218	-4.83391	1.33874e-06	3.76719e-05
2510002D24Rik	405.67	1.12288	0.614225	1.82813	0.0675304	0.203798
2510003B16Rik	21.4029	2.04895	0.997592	2.0539	0.0399855	0.143407
2510009E07Rik	485.835	-1.54856	0.936461	-1.65362	0.0982039	0.263248
2510039O18Rik	476.528	2.49667	0.898621	2.77834	0.00546378	0.035631
2610001J05Rik	1540.28	-0.906151	0.553131	-1.63822	0.101376	0.268699
2610002M06Rik	729.702	0.793354	0.495018	1.60268	0.109006	0.28128
2610005L07Rik	4242.39	-0.249948	0.433754	-0.576244	0.56445	0.7728
2610008E11Rik	1215.24	-0.401757	0.827716	-0.485381	0.627406	0.815766
2610015P09Rik	1086.08	1.51697	0.472032	3.21369	0.0013104	0.0125215
2610016A17Rik	5.18218	-32.0693	3.56818	-8.98759	2.52712e-19	2.46523e-17
2610020C07Rik	167.492	0.0775288	0.782074	0.0991323	0.921033	0.964446
2610020H08Rik	581.164	-1.49034	0.491597	-3.03163	0.00243239	0.0197516
2610027K06Rik	34.2948	-3.50783	1.38663	-2.52976	0.0114141	0.0598492
2610028E06Rik	160.171	0.613587	1.24175	0.49413	0.621215	0.812238
2610028H24Rik	12.4265	5.89154	1.71687	3.43156	0.000600124	0.0067102
2610035D17Rik	165.389	-0.535029	1.03956	-0.514666	0.606786	0.801924
2610035F20Rik	3.74433	-4.42835	2.06236	-2.14723	0.0317751	0.12243
2610037D02Rik	190.343	7.22317	1.25018	5.7777	7.57299e-09	3.31776e-07
2610042L04Rik	55.9579	0.120997	0.845788	0.143058	0.886244	0.948235
2610044O15Rik8	321.83	-0.0678835	0.698407	-0.0971976	0.922569	0.965129
2610100L16Rik	22.6426	0.910052	1.78738	0.509153	0.610645	0.804787
2610203C22Rik	42.5401	-1.03961	1.33051	-0.781367	0.434587	0.669668
2610206C17Rik	34.1401	1.99051	1.07571	1.85042	0.0642537	0.197281
2610301B20Rik	592.413	-0.301994	0.626581	-0.481971	0.629827	0.817267
2610305D13Rik	1501.8	2.56709	0.560201	4.58244	4.59582e-06	0.000112457
2610306M01Rik	192.81	-1.78229	1.03352	-1.72448	0.0846211	0.23843
2610307P16Rik	261.206	0.286781	1.04382	0.274742	0.783514	0.902436
2610316D01Rik	24.7808	-0.200124	1.32482	-0.151057	0.879931	0.945143
2610318N02Rik	503.711	-0.809491	0.444893	-1.81952	0.0688324	0.206778
2610507B11Rik	3624.62	0.923099	0.469453	1.96633	0.0492608	0.164712
2610507I01Rik	336.029	-2.02527	1.12132	-1.80616	0.070894	0.210847
2610524H06Rik	690.809	0.339505	0.467785	0.725771	0.467979	0.700564
2610528A11Rik	83.4809	-0.771038	1.27308	-0.605646	0.54475	0.76046
2610528J11Rik	113.582	5.41173	1.43149	3.78049	0.00015652	0.00226314
2700029M09Rik	1501.28	0.972601	0.485537	2.00315	0.0451616	0.155735
2700038G22Rik	347.417	-0.71551	0.73015	-0.979949	0.327111	0.565514
2700046A07Rik	49.8479	1.54823	1.32609	1.16751	0.243003	0.472509
2700046G09Rik	38.285	2.08975	1.11783	1.86946	0.0615587	0.191886
2700049A03Rik	1757.94	0.446637	0.419375	1.06501	0.286873	0.524564
2700054A10Rik	128.45	0.0388135	0.870818	0.0445713	0.964449	0.985831
2700060E02Rik	3573.03	-0.00572993	0.290763	-0.0197065	0.984277	0.994991
2700062C07Rik	747.8	0.259508	0.458916	0.56548	0.571747	0.777045
2700069I18Rik	38.4424	1.19425	1.51012	0.79083	0.429043	0.664203
2700070H01Rik	54.5895	1.73967	1.52241	1.14271	0.253159	0.484488
2700081O15Rik	784.663	0.754703	0.811427	0.930093	0.352323	0.591397
2700089I24Rik	4.48761	3.73785	1.82163	2.05192	0.040177	0.143928
2700094K13Rik	3104.64	0.692952	0.409977	1.69022	0.0909855	0.24988
2700097O09Rik	812.137	1.05561	0.635815	1.66025	0.0968635	0.260994
2700099C18Rik	481.123	0.520879	0.57895	0.899696	0.368282	0.608188
2810001G20Rik	240.368	-1.69327	0.714607	-2.36951	0.0178116	0.0818221
2810002D19Rik	367.989	-1.48744	0.879253	-1.69171	0.0907007	0.2494
2810004N23Rik	2221.34	0.341318	0.305202	1.11834	0.263424	0.496726
2810006K23Rik	779.44	0.248602	0.720853	0.344872	0.73019	0.874022
2810013P06Rik	678.044	0.736123	0.633268	1.16242	0.245065	0.474489
2810021J22Rik	561.992	0.159254	0.6898	0.23087	0.817415	0.917085
2810025M15Rik	1154.36	-0.120064	0.495046	-0.242531	0.808368	0.913615
2810029C07Rik	93.4225	2.05878	1.26456	1.62806	0.103513	0.272358
2810032G03Rik	51.7775	-2.20355	1.60012	-1.37712	0.168476	0.371322
2810047C21Rik1	159.281	1.83178	0.980657	1.86791	0.0617741	0.192214
2810049E08Rik	5.11333	-1.33022	2.91566	-0.456231	0.648224	0.827912
2810403A07Rik	1914.02	0.729064	0.407197	1.79044	0.0733826	0.215995
2810403D21Rik	46.184	0.15959	0.814407	0.195959	0.844642	0.927955
2810404M03Rik	2.35445	-2.46762	2.09854	-1.17588	0.239644	0.467758
2810405F15Rik	13.6782	-2.92647	1.64177	-1.7825	0.0746669	0.21837
2810408A11Rik	102.537	0.845873	0.793396	1.06614	0.286359	0.523906
2810408I11Rik	348.176	-0.318503	0.674942	-0.471897	0.637001	0.821189
2810410L24Rik	35.6309	-0.300052	1.22812	-0.244319	0.806984	0.912968
2810417H13Rik	5158.31	-1.55197	0.515206	-3.01233	0.00259253	0.020745
2810428I15Rik	474.777	0.157961	0.760247	0.207776	0.835404	0.924534
2810429I04Rik	44.8358	1.42147	0.901561	1.57668	0.11487	0.29073
2810433D01Rik	33.7135	-0.356433	1.41002	-0.252787	0.800433	0.910068
2810442N19Rik	33.3385	2.48008	1.47516	1.68122	0.0927194	0.253311
2810454H06Rik	139.248	0.0886333	0.922475	0.096082	0.923455	0.965668
2810459M11Rik	146.147	1.79186	1.52366	1.17603	0.239585	0.467744
2810468N07Rik	156.736	-1.82243	1.16533	-1.56387	0.117848	0.295549
2810471M01Rik	9.02045	-0.484089	1.91172	-0.253222	0.800097	0.910008
2810474O19Rik	6032.56	1.2416	0.539867	2.29982	0.0214583	0.0936359
2900005J15Rik	85.5211	1.11574	1.28859	0.865863	0.386565	0.625532
2900008C10Rik	31.2487	-5.52661	1.37115	-4.03063	5.56271e-05	0.000965236
2900009J06Rik	24.249	-5.67677	1.42947	-3.97123	7.15037e-05	0.00119077
2900011O08Rik	271.112	1.19766	1.09086	1.0979	0.272248	0.508127
2900026A02Rik	328.689	0.731343	0.935553	0.781722	0.434378	0.669542
2900041M22Rik	61.2241	3.709	1.34713	2.75326	0.00590046	0.0374954
2900052N01Rik	26.3286	4.40421	1.60243	2.74845	0.00598781	0.0379078
2900055J20Rik	34.1562	-3.14995	1.81159	-1.73877	0.0820744	0.23356
2900057B20Rik	4.24444	-0.224123	1.97423	-0.113524	0.909615	0.959355
2900060B14Rik	72.6491	-3.69411	1.47728	-2.50062	0.0123977	0.0633864
2900076A07Rik	142.982	0.279594	0.698941	0.400025	0.689138	0.852355
2900079G21Rik	12.8928	3.11203	1.87621	1.65868	0.0971807	0.261496
2900092C05Rik	14.2108	-1.23756	2.05024	-0.603617	0.546098	0.761229
2900092D14Rik	52.5675	-4.59357	1.60093	-2.86931	0.00411371	0.0291452
2900097C17Rik	13862.9	-0.839264	0.551354	-1.52219	0.127962	0.312036
3000002C10Rik	295.986	-0.0230276	0.678967	-0.0339156	0.972944	0.989839
3010001F23Rik	43.1194	0.186904	1.21678	0.153606	0.87792	0.944351
3010026O09Rik	633.499	0.647656	0.596696	1.0854	0.277743	0.514401
3100003L05Rik	7.93619	-2.1945	1.83811	-1.19389	0.23252	0.459493
3110001I22Rik	451.997	-0.610852	0.711772	-0.858213	0.390775	0.629652
3110002H16Rik	1276.27	1.47226	0.481138	3.05995	0.00221374	0.0183801
3110009E18Rik	109.535	0.420682	0.783833	0.536698	0.591476	0.790936
3110009F21Rik	8.64639	-16.1532	3.88293	-4.16007	3.18154e-05	0.000598385
3110015C05Rik	4.46515	2.591	1.97509	1.31184	0.189575	0.401328
3110021A11Rik	46.8877	1.06748	1.16652	0.915095	0.360142	0.599526
3110021N24Rik	66.5113	-0.162263	0.975372	-0.166361	0.867873	0.938973
3110035E14Rik	35.8279	-3.23535	1.58152	-2.04572	0.0407839	0.145366
3110039I08Rik	1058.71	1.4628	1.04978	1.39343	0.163489	0.364047
3110039M20Rik	2.08756	1.32118	3.43798	0.384291	0.700763	0.858557
3110040N11Rik	293.312	-0.164744	0.512087	-0.321712	0.747671	0.884813
3110043O21Rik	1736.59	0.208141	0.734282	0.283463	0.776822	0.899094
3110045C21Rik	131.006	-1.28267	1.13004	-1.13507	0.256345	0.48799
3110052M02Rik	382.864	0.429425	0.765973	0.560627	0.575052	0.779151
3110056K07Rik	294.574	0.112304	0.761165	0.147543	0.882704	0.9465
3110057O12Rik	359.772	-4.48659	1.03108	-4.35136	1.35293e-05	0.000290278
3110062M04Rik	53.6304	-2.59196	0.952965	-2.71989	0.00653042	0.040184
3110070M22Rik	22.8802	-3.89294	1.45126	-2.68244	0.00730865	0.0434736
3110079O15Rik	11.0401	2.67721	2.86128	0.93567	0.349443	0.58807
3110082I17Rik	509.308	-1.06112	0.622916	-1.70347	0.0884792	0.245392
3110082J24Rik	14.1986	-0.919425	2.20035	-0.417855	0.676053	0.844595
3110099E03Rik	29.4763	-20.8274	1.87791	-11.0907	1.39206e-28	1.92166e-26
3200001D21Rik	34.2874	0.936774	1.17025	0.80049	0.423427	0.65867
3300002I08Rik	35.052	0.327359	0.641878	0.510001	0.610051	0.804301
3300002P13Rik	10.6765	-1.43366	1.81668	-0.789167	0.430014	0.665284
3300005D01Rik	6.92353	-4.15656	2.12014	-1.96051	0.0499357	0.166192
3425401B19Rik	34.5711	0.241789	1.68156	0.143788	0.885668	0.947882
3632451O06Rik	666.602	-3.34093	0.952626	-3.50708	0.000453061	0.00535212
3632454L22Rik	69.8084	-2.77784	1.66757	-1.6658	0.0957524	0.258954
3830403N18Rik	246.529	3.16845	1.13341	2.79549	0.0051821	0.0342699
3830406C13Rik	1350.63	-0.447546	0.590592	-0.757793	0.448575	0.683022
3830408C21Rik	109.423	-4.7091	1.12853	-4.17277	3.00924e-05	0.000571366
3830417A13Rik	72.4175	2.35265	1.64759	1.42793	0.153312	0.349543
3830432H09Rik	12.796	3.95199	1.79939	2.1963	0.0280706	0.112779
3930402G23Rik	28.4702	3.09748	1.5674	1.97619	0.0481332	0.162367
4430402I18Rik	48.8234	2.41021	1.2749	1.89052	0.0586889	0.185582
4631405J19Rik	3.21995	4.29475	1.78428	2.40699	0.0160844	0.0760056
4632404H12Rik	115.625	0.421418	0.858343	0.490966	0.62345	0.813496
4632415L05Rik	290.383	-0.695146	1.18478	-0.586728	0.557386	0.767981
4632427E13Rik	373.316	-0.0123053	0.947904	-0.0129815	0.989643	0.996498
4632428C04Rik	50.717	-3.80703	1.77143	-2.14913	0.0316239	0.122031
4632428N05Rik	291.412	1.24	1.14138	1.0864	0.2773	0.514017
4732416N19Rik	3.75902	-3.33491	1.45581	-2.29077	0.0219769	0.0951046
4732456N10Rik	7.64578	0.82739	1.81607	0.455595	0.648681	0.828219
4732471J01Rik	144.433	2.43074	0.858123	2.83263	0.00461669	0.0317707
4732490B19Rik	48.3944	-18.9947	1.98261	-9.58066	9.64303e-22	1.07439e-19
4732491K20Rik	85.6982	0.0058267	1.10847	0.00525652	0.995806	0.998921
4831407H17Rik	45.4154	-16.8178	2.22187	-7.56922	3.75481e-14	2.73802e-12
4831440E17Rik	262.235	3.89621	0.964669	4.03891	5.36995e-05	0.00093767
4833411C07Rik	15.4035	-4.39264	1.73573	-2.53072	0.0113827	0.0597755
4833412C05Rik	37.2476	-1.28802	1.36163	-0.945941	0.344179	0.58326
4833415N18Rik	11.8712	-1.02597	1.83837	-0.558087	0.576785	0.780471
4833417C18Rik	77.4893	2.91794	0.995211	2.93198	0.00336812	0.0251768
4833418N02Rik	20.6904	-3.47683	1.50793	-2.30569	0.0211277	0.0926045
4833419F23Rik	10.0956	1.00641	1.84323	0.546003	0.585064	0.786764
4833420G17Rik	2960.32	-0.192188	0.349599	-0.549738	0.582499	0.784951
4833422C13Rik	52.9611	3.44081	1.27813	2.69207	0.00710097	0.0426359
4833422M21Rik	11.2307	-0.130391	1.90578	-0.0684191	0.945452	0.976736
4833423E24Rik	17.1669	1.31852	2.20608	0.597677	0.550055	0.763637
4833427F10Rik	14.3989	-2.57136	1.76736	-1.45491	0.145694	0.339292
4833427G06Rik	12.0692	-1.26265	2.04718	-0.616778	0.537381	0.755314
4833428L15Rik	1.08534	1.33764	6.84495	0.195421	0.845064	NA
4833439L19Rik	4461.37	-0.428438	0.426445	-1.00467	0.315054	0.553608
4921501E09Rik	12.6192	-1.76536	2.65324	-0.665359	0.505821	0.731118
4921504A21Rik	60.6328	1.57584	1.43753	1.09621	0.272985	0.509066
4921504E06Rik	57.0142	4.0652	1.63609	2.4847	0.0129661	0.0653637
4921506M07Rik	19.2909	-0.295201	1.31781	-0.224008	0.822751	0.919298
4921507L20Rik	17.14	-1.11084	1.21168	-0.916779	0.359258	0.599055
4921507P07Rik	80.299	1.13885	0.867135	1.31335	0.189066	0.400599
4921508D12Rik	6.97431	0.395054	1.90554	0.207319	0.835761	0.92458
4921509C19Rik	41.5846	2.19475	1.86323	1.17793	0.238825	0.466773
4921509O07Rik	16.4171	4.10526	1.80809	2.2705	0.0231772	0.0986267
4921511C10Rik	113.441	1.58814	1.33876	1.18628	0.235512	0.462366
4921511C20Rik	1.49344	1.33111	4.64374	0.286647	0.774383	NA
4921511H03Rik	3.43197	2.2364	3.64668	0.61327	0.539698	0.756745
4921511I17Rik	38.8365	-16.3883	2.28702	-7.16578	7.73456e-13	5.11343e-11
4921511M17Rik	0	NA	NA	NA	NA	NA
4921513I03Rik	18.0853	5.72007	1.96234	2.91492	0.00355785	0.0261875
4921515E04Rik	15.094	2.36683	1.73458	1.36449	0.172412	0.377121
4921517D22Rik	3.62234	0.699668	1.2345	0.566761	0.570876	0.776679
4921518K17Rik	16.7549	3.48248	1.56267	2.22855	0.0258442	0.106567
4921524J17Rik	1902.64	-0.0606771	0.494623	-0.122674	0.902366	0.955797
4921524L21Rik	10.5237	-0.947334	1.98497	-0.477253	0.633182	0.819228
4921525O09Rik	14.0342	0.782873	1.6103	0.486167	0.626849	0.815427
4921529L05Rik	5.83924	2.92823	2.15005	1.36194	0.173218	0.377962
4921530L21Rik	9.3626	1.02138	6.31964	0.161619	NA	NA
4921531C22Rik	269.017	1.40118	1.01171	1.38497	0.166063	0.368148
4921531P14Rik	44.5401	1.28417	2.08144	0.61696	0.537261	0.755193
4921533I20Rik	5.48122	0.669356	2.29081	0.292191	0.77014	0.895376
4921534H16Rik	51.2052	-1.77758	1.97418	-0.900414	0.3679	0.607918
4921536K21Rik	30.9957	2.02245	1.26801	1.59498	0.110716	0.284256
4921539E11Rik	30.6608	2.30875	1.54991	1.48961	0.136328	0.325085
4922502D21Rik	12.1711	0.591762	2.93736	0.201461	0.840338	0.926119
4922502H24Rik	0.465386	1.34077	10.4495	0.12831	0.897904	NA
4922502N22Rik	40.2406	5.31807	1.67911	3.1672	0.00153913	0.0140667
4930401C15Rik	1.62548	3.41948	3.45147	0.990731	0.321817	NA
4930401O10Rik	0.479435	0.619463	10.4495	0.0592816	0.952728	NA
4930401O12Rik	9.2362	1.31394	2.97918	0.441041	0.659183	0.834876
4930402F06Rik	2.83399	2.46955	1.94277	1.27115	0.203676	0.421306
4930402F11Rik	21.6564	-0.876679	2.30364	-0.380562	0.703529	0.859977
4930402H24Rik	768.227	0.675413	0.550173	1.22764	0.219583	0.443223
4930402K13Rik	5.78892	2.20351	2.53682	0.868611	0.38506	0.62414
4930404A05Rik	14.9681	-1.66555	2.02701	-0.821678	0.41126	0.648605
4930404H11Rik	2.49485	-2.68828	2.25825	-1.19043	0.233879	0.461016
4930404I05Rik	29.5348	0.963571	1.21775	0.79127	0.428787	0.6639
4930404N11Rik	46.1433	2.07821	1.28566	1.61645	0.105996	0.276603
4930405A10Rik	1.3664	1.33584	5.94646	0.224644	0.822256	NA
4930405A21Rik	28.2883	0.311069	1.2664	0.245632	0.805967	0.912536
4930405D11Rik	38.6942	-0.691719	1.98185	-0.349027	0.727069	0.872523
4930405J17Rik	3.59427	5.77012	3.10245	1.85986	0.0629059	0.194577
4930405L22Rik	1.65707	1.32267	3.56144	0.371387	0.710349	NA
4930405O22Rik	19.9751	2.91323	1.39069	2.09481	0.0361877	0.133943
4930406D18Rik	0.477748	1.34079	10.4495	0.128312	0.897902	NA
4930407G08Rik	11.9672	-1.72004	2.22016	-0.774738	0.438495	0.673436
4930407I10Rik	10.5731	5.37722	2.08404	2.58019	0.00987457	0.0539952
4930407I19Rik	23.0576	4.41001	1.90168	2.319	0.0203948	0.0901966
4930412B13Rik	4.53185	5.06273	2.51427	2.0136	0.0440515	0.153357
4930412C18Rik	60.8877	-3.4635	1.44238	-2.40124	0.0163394	0.0767323
4930412O13Rik	36.0846	2.13417	1.42482	1.49785	0.134172	0.321992
4930413E15Rik	25.5562	0.470774	1.82299	0.258242	0.79622	0.908517
4930413F20Rik	6.21035	1.29822	2.39482	0.542097	0.587752	0.788693
4930413G21Rik	41.4139	0.681804	1.31626	0.517986	0.604468	0.800257
4930413M19Rik	0.0913782	1.34083	10.4495	0.128315	0.897899	NA
4930414N06Rik	20.8678	-2.76639	1.62051	-1.70711	0.0878011	0.244283
4930415F15Rik	2.56384	-2.76272	1.94157	-1.42293	0.154756	0.351557
4930415L06Rik	13.6806	-1.53077	2.81122	-0.544522	0.586082	0.787507
4930415O20Rik	7.62403	3.15526	1.16761	2.70232	0.0068858	0.0418545
4930417O13Rik	13.2148	2.7393	2.19487	1.24805	0.212013	0.432721
4930417O22Rik	18.4577	-1.43373	2.3195	-0.618121	0.536495	0.754676
4930419G24Rik	4.08791	-0.10591	1.96072	-0.0540158	0.956923	0.982543
4930423M02Rik	15.6523	-2.05371	2.43241	-0.844313	0.398494	0.637271
4930425K10Rik	1.38649	1.32228	3.52725	0.374876	0.707753	NA
4930425L21Rik	3.06966	1.31044	2.81406	0.465677	0.641447	0.823417
4930425O10Rik	20.7701	0.212623	2.48325	0.0856231	0.931766	0.970177
4930426D05Rik	10.2374	1.68339	1.69019	0.995976	0.319262	0.557432
4930426L09Rik	6.57442	-3.4673	1.60809	-2.15615	0.0310716	0.120878
4930427A07Rik	825.683	2.04445	0.599687	3.40919	0.000651555	0.00713978
4930428D20Rik	29.5823	-2.23053	2.10543	-1.05942	0.28941	0.526983
4930428E07Rik	0.950842	0.606252	4.08533	0.148397	0.882029	NA
4930428G15Rik	4.91543	1.4564	2.35609	0.618142	0.536481	0.754676
4930428O21Rik	30.8191	6.68044	2.18487	3.05759	0.00223124	0.0184875
4930429B21Rik	39.1954	-4.91289	1.51261	-3.24796	0.00116237	0.0114214
4930429D17Rik	37.9812	4.88366	1.73615	2.81292	0.00490932	0.0330738
4930429F11Rik	3.15253	5.60667	5.82357	0.962755	0.335671	0.573803
4930429F24Rik	35.0657	-39.0591	2.05351	-19.0207	1.15031e-80	6.31202e-78
4930430A15Rik	8.7694	3.20959	1.82973	1.75413	0.0794075	0.227892
4930430F08Rik	270.678	1.66647	0.593016	2.81017	0.00495158	0.0332158
4930430F21Rik	41.8124	2.06023	1.59875	1.28865	0.197519	0.412501
4930430J02Rik	10.072	2.48764	1.68871	1.4731	0.140723	0.33199
4930431F12Rik	6.94352	0.198751	1.64845	0.120568	0.904033	0.956633
4930431P03Rik	120.848	4.72575	1.76093	2.68366	0.00728211	0.0433768
4930432J09Rik	72.9385	4.44734	1.94239	2.28962	0.0220432	0.0952787
4930432K21Rik	814.769	-0.472264	0.79034	-0.597546	0.550143	0.763637
4930432M17Rik	1.09479	-0.467498	3.71169	-0.125953	0.899769	NA
4930433B08Rik	3.12596	0.582599	2.56688	0.226968	0.820449	0.918247
4930433I11Rik	9.872	22.0997	2.63704	8.38048	5.27119e-17	4.6279e-15
4930433N12Rik	23.8979	1.61566	1.54868	1.04325	0.296833	0.53421
4930434J06Rik	1.67189	0.458231	3.23019	0.141859	0.887192	NA
4930435E12Rik	11.1355	0.578168	2.4307	0.237861	0.811989	0.914797
4930438E09Rik	6.10727	0.611502	2.27298	0.269031	0.787906	0.904317
4930440C22Rik	14.6883	-0.939391	2.18893	-0.429155	0.66781	0.839409
4930440I19Rik	22.7065	-1.51725	1.76734	-0.858495	0.390619	0.629559
4930441H08Rik	2.18248	1.30188	2.50088	0.520571	0.602666	0.798884
4930441J16Rik	2.5662	2.93748	2.75756	1.06525	0.286764	0.52456
4930442J19Rik	23.334	-1.13285	2.24839	-0.503848	0.614368	0.807713
4930442L01Rik	9.16459	-0.0508531	2.39163	-0.0212629	0.983036	0.994316
4930443O20Rik	6.13153	6.34314	1.83075	3.46478	0.00053066	0.00606323
4930444F02Rik	21.0339	-2.38765	1.72401	-1.38494	0.166071	0.368148
4930444G20Rik	9.55038	0.825646	2.15116	0.383815	0.701116	0.858702
4930444M15Rik	40.0423	1.27566	1.59253	0.801032	0.423113	0.658459
4930444P10Rik	25.3651	-0.653698	1.38994	-0.470306	0.638136	0.821578
4930445N18Rik	3.69099	3.89793	1.84831	2.10891	0.0349525	0.131001
4930447A16Rik	0.47047	1.33699	6.47344	0.206534	0.836374	NA
4930447C04Rik	2187.48	3.84743	0.683383	5.62997	1.80238e-08	7.46422e-07
4930447F24Rik	30.9896	-0.802956	1.52443	-0.526724	0.598385	0.795467
4930447J18Rik	2.30627	0.608149	4.3593	0.139506	0.88905	0.94965
4930447K03Rik	9.7629	-0.712117	0.785223	-0.906897	0.364461	0.604607
4930447M23Rik	80.3238	4.73427	1.52519	3.10406	0.00190885	0.016508
4930447N08Rik	5.17127	1.127	2.16264	0.521121	0.602283	0.798661
4930448C13Rik	2.90993	0.0637242	3.03703	0.0209824	0.98326	0.994405
4930448F12Rik	1.73526	2.21126	2.87927	0.767996	0.44249	NA
4930448H16Rik	5.19301	0.357709	1.97352	0.181254	0.856168	0.932675
4930448I06Rik	1.11976	1.33592	5.97245	0.223681	0.823006	NA
4930448I18Rik	12.8394	1.84269	2.1171	0.870383	0.384091	0.623505
4930448K20Rik	9.34542	-1.16218	2.77052	-0.419481	0.674865	0.843743
4930449E01Rik	4.44478	3.78823	2.18277	1.73551	0.0826499	0.234772
4930449E18Rik	1.46112	0.590933	2.89729	0.20396	0.838384	NA
4930449I24Rik	9.90838	1.47583	2.48879	0.592992	0.553187	0.765664
4930451G09Rik	130.484	-3.18391	1.06055	-3.00213	0.002681	0.0213053
4930451I11Rik	0.250024	1.3408	10.4495	0.128312	0.897902	NA
4930452A19Rik	1.42025	1.31976	3.33148	0.396148	0.691996	NA
4930452B06Rik	331.853	1.44096	0.803441	1.79349	0.0728953	0.215049
4930452G13Rik	52.6419	2.81228	1.45718	1.92994	0.0536142	0.174338
4930452N14Rik	3.24968	4.99885	2.08832	2.39372	0.0166785	0.0778722
4930453H23Rik	38.9719	4.54396	1.99578	2.27679	0.0227989	0.0974706
4930453L07Rik	97.2368	-1.81965	1.78363	-1.02019	0.307637	0.545705
4930453N24Rik	956.095	-0.541237	0.475092	-1.13923	0.254609	0.485864
4930455B14Rik	57.4973	2.08272	1.65287	1.26006	0.207648	0.426636
4930455C13Rik	15.0773	2.48807	0.925202	2.68922	0.00716191	0.0428309
4930455D15Rik	44.3353	4.5865	1.83469	2.49988	0.0124234	0.063453
4930455F16Rik	31.3957	1.55671	1.73333	0.898102	0.369131	0.608902
4930455G09Rik	23.3509	-40.0435	1.57824	-25.3723	5.09874e-142	1.3989e-138
4930455H04Rik	2.49583	-0.824232	2.42726	-0.339573	0.734178	0.876167
4930455J16Rik	16.8872	-2.87094	1.95533	-1.46826	0.142033	0.334091
4930456L15Rik	6.84043	3.3893	1.84222	1.8398	0.065798	0.200472
4930459C07Rik	7.42637	0.57544	2.35647	0.244196	0.807079	0.913029
4930459L07Rik	0.442592	-0.295658	10.4398	-0.0283202	0.977407	NA
4930461G14Rik	114.753	8.10082	1.26174	6.42034	1.35966e-10	7.15664e-09
4930463O16Rik	57.5751	1.76816	1.56193	1.13203	0.25762	0.48944
4930465K10Rik	39.3785	-4.01252	1.59687	-2.51274	0.0119798	0.0619631
4930465M20Rik	3.26521	2.28384	3.52377	0.648125	0.516904	0.739074
4930467D21Rik	20.2409	-1.57891	1.97841	-0.798068	0.424831	0.660196
4930467E23Rik	72.3057	-0.219724	1.44941	-0.151595	0.879506	0.944991
4930467K11Rik	19.2568	4.83263	1.68855	2.862	0.00420979	0.0296536
4930469G21Rik	35.3915	2.6278	1.3161	1.99665	0.0458633	0.157361
4930470H14Rik	14.9341	2.9632	1.7905	1.65495	0.0979338	0.262931
4930470O06Rik	2.8158	0.585843	2.68189	0.218444	0.827083	0.92145
4930470P17Rik	10.124	6.47563	2.21481	2.92378	0.00345807	0.0256021
4930471C04Rik	1.63432	1.33657	6.25052	0.213834	0.830677	NA
4930471G03Rik	4.60935	-1.06209	2.73757	-0.38797	0.698038	0.857133
4930471M09Rik	7.89475	-2.67253	1.95093	-1.36988	0.170725	0.374688
4930473A02Rik	22.2369	1.11581	0.858279	1.30005	0.193584	0.406912
4930473O22Rik	4.83748	-0.953324	2.74372	-0.347457	0.728248	0.872949
4930474G06Rik	45.0671	0.534793	2.23425	0.239361	0.810826	0.914504
4930474H20Rik	9.33338	0.370935	1.98428	0.186937	0.85171	0.931017
4930474M22Rik	14.0004	3.27035	1.45842	2.24239	0.0249364	0.103745
4930474N05Rik	2.05772	1.31261	2.91296	0.45061	0.652271	0.83069
4930474N09Rik	3.05832	-1.79538	2.42702	-0.739745	0.459455	0.693334
4930477N07Rik	22.5474	-1.91599	2.05992	-0.930129	0.352304	0.591397
4930478L05Rik	25.5381	2.26003	1.56028	1.44848	0.147484	0.341402
4930478P22Rik	36.2101	1.0123	1.86116	0.543906	0.586506	0.787594
4930479D17Rik	3.51854	-3.46517	1.74805	-1.98231	0.047445	0.160899
4930480E11Rik	7.13916	1.32368	3.65233	0.36242	0.717038	0.867045
4930480G23Rik	3.24098	1.3086	2.73679	0.47815	0.632544	0.819001
4930480K15Rik	40.2452	-1.59755	2.01973	-0.790973	0.42896	0.664121
4930480K23Rik	105.781	-0.588053	1.02785	-0.572118	0.567242	0.774195
4930480M12Rik	14.4341	-1.23502	2.07047	-0.596491	0.550847	0.764017
4930481A15Rik	95.6858	-3.00637	1.1087	-2.7116	0.00669584	0.0408804
4930482G09Rik	5.99443	4.87005	2.60126	1.87219	0.06118	0.191203
4930483J18Rik	41.7765	5.15144	1.71303	3.00721	0.00263661	0.0210287
4930483K19Rik	30.3106	-5.33964	1.12666	-4.73937	2.14382e-06	5.74538e-05
4930483O08Rik	12.0994	-1.31191	2.0581	-0.637437	0.52384	0.744482
4930484H19Rik	59.1361	5.24549	1.93041	2.7173	0.00658176	0.0404038
4930486F22Rik	0.490963	2.31916	4.52848	0.512128	0.608561	NA
4930486I03Rik	3.2349	0.590208	2.8633	0.206128	0.836691	0.924666
4930486L24Rik	84.5477	-0.448264	1.52249	-0.294428	0.768431	0.894356
4930487D11Rik	2.07378	-0.0389776	2.61252	-0.0149195	0.988096	0.996267
4930487H11Rik	27.7171	2.62178	1.49304	1.756	0.0790879	0.22745
4930488B22Rik	0.647559	-1.41954	7.37327	-0.192525	0.847331	NA
4930488L21Rik	3.09319	2.6969	3.32819	0.810322	0.417755	0.654258
4930500F04Rik	1.6535	3.60751	3.4245	1.05344	0.292139	NA
4930500L23Rik	6.08788	0.727588	1.80355	0.40342	0.686639	0.850798
4930502A04Rik	14.2105	4.18884	1.99219	2.10263	0.0354984	0.132262
4930502E09Rik	38.0534	-2.99772	1.72861	-1.73418	0.0828862	0.235187
4930502E18Rik	53.9361	3.05277	1.26535	2.41258	0.01584	0.0751721
4930503B20Rik	13.5109	-0.632296	1.8072	-0.349876	0.726432	0.872092
4930503E14Rik	63.0672	3.20662	1.26261	2.53967	0.0110956	0.0587335
4930503E24Rik	36.5568	1.83099	0.998374	1.83397	0.0666584	0.202279
4930503F20Rik	1.32243	1.33058	4.54359	0.292849	0.769638	NA
4930503H13Rik	3.21927	1.32373	3.65727	0.361945	0.717393	0.867113
4930503L19Rik	639.069	-0.435528	0.678184	-0.642197	0.520746	0.742416
4930503O07Rik	3.33954	1.30281	2.53012	0.514921	0.606608	0.801785
4930504C09Rik	2.06161	1.36831	2.42222	0.564899	0.572142	0.777293
4930504O13Rik	34.1893	1.28964	2.189	0.589145	0.555764	0.767165
4930505A04Rik	9.27333	2.15636	1.78816	1.20591	0.227853	0.453413
4930505G20Rik	1.80772	0.591467	2.9229	0.202356	0.839638	NA
4930505K13Rik	2.9361	-0.881642	2.41568	-0.364966	0.715137	0.865712
4930505K14Rik	0.585051	-0.113329	8.26793	-0.0137071	0.989064	NA
4930506A18Rik	2.46755	0.850594	2.86087	0.29732	0.766222	0.893568
4930506C21Rik	28.1711	3.82543	1.08041	3.54072	0.000399033	0.00483621
4930507D05Rik	60.5685	-2.4359	1.38491	-1.75888	0.0785978	0.226539
4930507D10Rik	4.54919	3.65596	2.19379	1.6665	0.0956131	0.258737
4930509E16Rik	62.1827	4.72782	1.45978	3.23873	0.00120065	0.0116968
4930509J09Rik	13.4329	6.98595	2.13367	3.27414	0.00105984	0.0106076
4930509K18Rik	23.1213	3.26768	2.2114	1.47765	0.139501	0.330286
4930511A02Rik	19.3362	4.85667	1.90803	2.54538	0.0109157	0.0581246
4930511A08Rik	5.07028	2.88278	1.57395	1.83156	0.0670168	0.20289
4930511E03Rik	8.94519	-0.426149	2.23817	-0.190401	0.848995	0.929788
4930511M06Rik	32.4152	0.0141843	1.55323	0.00913215	0.992714	0.997942
4930512B01Rik	28.4576	3.17185	1.37819	2.30146	0.0213659	0.093381
4930512J16Rik	2.93243	1.51901	2.63776	0.575873	0.564701	0.772887
4930512M02Rik	10.2464	2.23697	1.41096	1.58542	0.11287	0.2875
4930513D17Rik	7.76886	0.577335	2.40725	0.239832	0.81046	0.914394
4930513N10Rik	198.174	2.75013	0.687421	4.00064	6.31701e-05	0.00107463
4930513O06Rik	1.03769	0.6083	4.38364	0.138766	0.889635	NA
4930515B02Rik	0.730702	1.33966	8.55637	0.156569	0.875585	NA
4930515G01Rik	15.2511	-1.7066	1.44765	-1.17888	0.238445	0.466248
4930515G16Rik	1.28115	1.33924	8.10632	0.165209	0.868779	NA
4930515L03Rik	0.340146	1.3408	10.4495	0.128312	0.897902	NA
4930515L19Rik	7.30516	4.48343	3.07287	1.45904	0.144555	0.337878
4930517E11Rik	164.303	4.11154	1.79306	2.29303	0.0218461	0.0948002
4930517M08Rik	13.2597	1.34198	1.7942	0.747954	0.454488	0.688789
4930518J21Rik	7.76221	1.3002	2.45044	0.530599	0.595697	0.793576
4930518P08Rik	4.01282	-0.899688	2.8403	-0.316758	0.751427	0.886806
4930519D14Rik	7.03943	-28.4402	2.75895	-10.3083	6.4602e-25	7.9215e-23
4930519F09Rik	12.2545	0.489655	0.815941	0.600111	0.548432	0.762932
4930519F16Rik	31.9715	4.27447	1.77135	2.41311	0.0158172	0.0751223
4930519F24Rik	0.936212	0.608358	4.39304	0.138482	0.889859	NA
4930519G04Rik	27.8818	-0.141377	2.02403	-0.0698495	0.944313	0.97625
4930519H02Rik	19.2467	4.49539	1.7719	2.53704	0.0111795	0.059056
4930519K11Rik	0.203599	1.3408	10.4495	0.128312	0.897902	NA
4930520O04Rik	20.1194	-44.1318	1.69988	-25.9617	1.34085e-148	7.35755e-145
4930520P13Rik	0.144708	1.3408	10.4495	0.128312	0.897902	NA
4930521E06Rik	5.00701	1.49523	2.64453	0.565403	0.5718	0.777068
4930522H14Rik	6.45491	3.21238	1.97878	1.62342	0.1045	0.273915
4930522O17Rik	0.681831	3.79239	9.69594	0.391132	0.6957	NA
4930523C07Rik	182.271	2.50437	0.933222	2.68358	0.00728389	0.0433768
4930523O13Rik	8.41257	-1.46024	2.28276	-0.639685	0.522378	0.743606
4930524B15Rik	252.439	-1.69215	1.87981	-0.900171	0.368029	0.607973
4930524B17Rik	22.1891	-0.995819	2.16408	-0.460158	0.645403	0.826051
4930524C18Rik	18.4674	0.734569	1.56693	0.468796	0.639216	0.822304
4930524N10Rik	1.41315	1.33096	4.61269	0.288543	0.772931	NA
4930524O05Rik	3.46994	-0.112861	2.80498	-0.0402358	0.967905	0.987659
4930524O08Rik	3.204	1.30353	2.55343	0.510503	0.609699	0.804128
4930525C09Rik	1.24802	3.35538	6.52211	0.514461	0.60693	NA
4930525D18Rik	3.1011	-0.0512725	2.38487	-0.0214991	0.982848	0.994236
4930525G20Rik	35.1249	-2.60699	1.69054	-1.54211	0.123048	0.304176
4930526H09Rik	5.39537	1.28951	2.18634	0.589802	0.555323	0.766783
4930526I15Rik	118.9	0.323733	0.900815	0.359378	0.719313	0.868317
4930526L06Rik	45.8254	-3.84399	1.87378	-2.05147	0.0402216	0.144064
4930527F14Rik	2.46947	0.582442	2.56169	0.227366	0.820139	0.918102
4930527G23Rik	2.87163	3.24431	2.5941	1.25065	0.211062	0.431381
4930528A17Rik	60.0079	-0.40505	0.962925	-0.420645	0.674014	0.843315
4930528D03Rik	4.65815	-0.19901	2.27627	-0.087428	0.930331	0.969695
4930528G23Rik	32.5583	-1.2322	2.25454	-0.54654	0.584695	0.786569
4930528H21Rik	18.14	2.73532	1.92055	1.42424	0.154377	0.350986
4930528P14Rik	3.40105	4.04714	2.40862	1.68027	0.0929042	0.253586
4930529C04Rik	114.925	0.0464986	0.735446	0.063225	0.949587	0.978864
4930529K09Rik	6.45124	2.78323	2.09755	1.32689	0.184544	0.393946
4930529L06Rik	1.78692	3.47017	2.69887	1.28579	0.198517	NA
4930532I03Rik	5.91339	1.28783	2.15166	0.598526	0.549489	0.76362
4930532M18Rik	3.32907	-0.277426	3.58538	-0.0773771	0.938324	0.973513
4930533B01Rik	3.41296	0.633456	2.40686	0.263187	0.792406	0.906521
4930533N22Rik	15.2202	2.88012	1.82907	1.57464	0.115339	0.291489
4930533P14Rik	1.28074	1.32672	3.97456	0.333803	0.738528	NA
4930538K18Rik	17.1684	-41.6816	1.7241	-24.1759	3.99189e-129	6.73984e-126
4930539C22Rik	1.0331	1.33195	4.8131	0.276735	0.781984	NA
4930539E08Rik	111.464	-0.811579	1.3063	-0.621281	0.534415	0.753062
4930539J05Rik	18.6481	-0.561108	0.995959	-0.563384	0.573173	0.77802
4930539M17Rik	21.3594	1.43338	1.69232	0.846995	0.396998	0.635991
4930539N22Rik	25.1905	3.90385	1.87088	2.08664	0.0369211	0.135955
4930540M03Rik	10.1817	-0.887572	2.20919	-0.401763	0.687858	0.851492
4930542C21Rik	6.20224	2.34187	2.02434	1.15686	0.24733	0.477452
4930542D17Rik	3.87339	-2.92246	1.87439	-1.55916	0.118959	0.297169
4930543E12Rik	8.7686	-36.3808	2.46796	-14.7413	3.50215e-49	9.60858e-47
4930543N07Rik	1.42461	-0.660058	4.05051	-0.162957	0.870553	NA
4930544D05Rik	1.03949	4.34173	3.63733	1.19366	0.232612	NA
4930544G11Rik	53.6696	-2.20259	2.12199	-1.03798	0.299278	0.537286
4930544M13Rik	8.72437	4.03693	1.96699	2.05234	0.0401363	0.143829
4930545E07Rik	16.8605	-0.748097	2.13478	-0.350433	0.726014	0.871845
4930545H06Rik	1.75356	0.594684	3.09273	0.192284	0.84752	NA
4930545L23Rik	6.64913	0.588187	1.90301	0.309083	0.757259	0.890017
4930546C10Rik	16.3019	4.67993	1.61196	2.90325	0.00369316	0.0269665
4930546K05Rik	77.0149	3.18523	1.70698	1.86601	0.0620404	0.192661
4930547E08Rik	4.49735	-0.615724	1.82824	-0.336786	0.736278	0.877631
4930547E14Rik	8.01547	1.56469	1.61744	0.96739	0.333349	0.571839
4930548G14Rik	37.3408	4.64955	1.85791	2.50257	0.0123296	0.0632232
4930548H24Rik	133.205	5.63408	1.387	4.06206	4.86413e-05	0.000863078
4930548J01Rik	11.221	-0.896925	2.42741	-0.369499	0.711756	0.864198
4930548K13Rik	0.770372	1.33365	5.22191	0.255394	0.798418	NA
4930549C01Rik	9.86745	0.191076	1.95342	0.0978162	0.922078	0.964876
4930549C15Rik	33.0818	2.94864	1.52704	1.93095	0.0534898	0.17432
4930549G23Rik	46.3703	1.89261	0.879747	2.15132	0.0314513	0.121729
4930550C14Rik	47.216	-3.88071	1.51462	-2.56217	0.0104019	0.0562205
4930550C17Rik	12.0694	-1.56345	2.07737	-0.75261	0.451684	0.686139
4930550L24Rik	812.353	6.38575	1.25544	5.08646	3.64801e-07	1.17577e-05
4930552N02Rik	10.4868	-1.47407	2.39956	-0.614308	0.539012	0.756479
4930552P12Rik	71.5511	4.90187	1.49232	3.28474	0.00102077	0.0102964
4930553C11Rik	2.6262	0.587883	2.76241	0.212815	0.831471	0.923021
4930553E22Rik	1.87412	-0.130378	3.28863	-0.0396451	0.968376	NA
4930554C24Rik	3.83662	1.32304	3.59305	0.368223	0.712707	0.864456
4930554G24Rik	11.8796	0.265566	2.46917	0.107553	0.91435	0.961384
4930554H23Rik	2.34878	1.71044	2.36384	0.723586	0.46932	0.701488
4930554I06Rik	0.856785	1.33816	7.18883	0.186145	0.852331	NA
4930555B11Rik	35.5507	1.54073	1.93974	0.794298	0.427022	0.662078
4930555B12Rik	0.35475	1.3408	10.4495	0.128312	0.897902	NA
4930555G01Rik	51.2505	-0.107007	1.09431	-0.0977849	0.922103	0.964876
4930555G21Rik	0.342117	1.12336	10.4467	0.107532	0.914367	NA
4930555K05Rik	7.07445	6.01763	2.63718	2.28184	0.0224985	0.0966379
4930556C24Rik	26.719	0.501805	2.56404	0.195708	0.844838	0.928011
4930556G01Rik	20.867	-2.26337	1.88964	-1.19778	0.231003	0.457484
4930556J02Rik	4.61687	4.93975	2.7372	1.80467	0.0711261	0.211308
4930556M19Rik	123.463	1.91648	0.80969	2.36693	0.0179362	0.0822913
4930556N09Rik	25.7761	5.27103	2.0965	2.5142	0.0119301	0.0618165
4930556N13Rik	17.6875	0.786107	1.47307	0.533651	0.593583	0.792154
4930557A04Rik	0.424016	1.3408	10.4495	0.128312	0.897902	NA
4930557F10Rik	8.28546	2.12142	1.74699	1.21433	0.224623	0.449309
4930557J02Rik	12.7694	-0.764634	1.95288	-0.391541	0.695397	0.855565
4930557K07Rik	5.83426	-1.75473	1.48451	-1.18203	0.237196	0.464633
4930558C23Rik	84.8054	4.48481	1.5136	2.96301	0.00304652	0.0233832
4930558F17Rik	70.3193	2.94972	1.67459	1.76146	0.0781607	0.225789
4930558G05Rik	2.34281	0.601927	3.61448	0.166532	0.867738	0.938954
4930558J18Rik	210.053	-1.38654	1.00532	-1.3792	0.167833	0.370411
4930558K02Rik	31.283	3.33485	1.31678	2.53259	0.0113225	0.0595794
4930559C10Rik	18.3299	-2.20542	2.07682	-1.06192	0.288273	0.526019
4930562C15Rik	94.7299	-1.39738	1.26433	-1.10523	0.269058	0.504231
4930562F07Rik	4.89722	0.936025	1.59677	0.5862	0.557741	0.768228
4930563D23Rik	32.0955	-41.704	2.26797	-18.3882	1.63274e-75	8.14477e-73
4930563E18Rik	17.1898	6.74232	2.01341	3.3487	0.000811913	0.0085594
4930563E22Rik	166.986	-5.0904	1.37346	-3.70626	0.000210339	0.00289632
4930563F08Rik	85.8753	0.910415	1.55234	0.58648	0.557553	0.768074
4930563H07Rik	10.2479	0.918063	2.15289	0.426432	0.669793	0.840602
4930563M20Rik	4.16769	1.32402	3.68425	0.359373	0.719316	0.868317
4930563M21Rik	7.00345	0.153519	1.67565	0.0916178	0.927002	0.967717
4930564B18Rik	16.6137	4.43647	2.43225	1.82402	0.0681485	0.205128
4930564C03Rik	6.95083	-1.56792	2.67048	-0.587128	0.557118	0.767789
4930564D02Rik	3.41584	3.58005	3.0887	1.15908	0.246424	0.476208
4930565D16Rik	1.12057	-0.482748	4.01121	-0.12035	0.904206	NA
4930565N06Rik	14.7953	2.09592	1.45639	1.43912	0.150118	0.344947
4930567H12Rik	8.57389	25.9128	2.49442	10.3883	2.80357e-25	3.51631e-23
4930567H17Rik	2.50617	1.31596	3.08905	0.42601	0.670101	0.840892
4930567J20Rik	2.65002	0.81348	3.65514	0.222558	0.823879	0.919864
4930567K12Rik	5.86327	1.48129	2.35238	0.629699	0.528892	0.7488
4930567K20Rik	8.31524	2.49148	1.96289	1.26929	0.204337	0.422006
4930568D16Rik	25.5094	4.5388	2.08054	2.18155	0.0291427	0.11585
4930568E12Rik	4.67002	4.67498	2.08653	2.24055	0.0250555	0.104097
4930568G15Rik	6.62975	-1.25453	2.04394	-0.61378	0.539361	0.756691
4930570G19Rik	41.6329	-2.77582	1.73537	-1.59956	0.109696	0.282465
4930571K23Rik	1.76351	1.33499	5.63366	0.236967	0.812682	NA
4930571O06Rik	2.48501	0.85795	2.68049	0.320072	0.748914	0.885425
4930572K03Rik	0.253239	1.3408	10.4495	0.128312	0.897902	NA
4930572O03Rik	78.0847	3.76333	1.3035	2.8871	0.00388808	0.0279801
4930572O13Rik	0.88018	0.605211	3.95588	0.15299	0.878406	NA
4930573O16Rik	4.90787	-0.570537	2.06094	-0.276833	0.781908	0.901448
4930577N17Rik	16.802	-2.97363	1.6904	-1.75913	0.0785558	0.226484
4930578C19Rik	11.7266	-2.2116	1.97598	-1.11924	0.263036	0.496233
4930578E11Rik	55.797	1.26141	1.51964	0.830071	0.406499	0.644605
4930578I06Rik	1.87158	0.586343	2.70116	0.217071	0.828153	NA
4930578M01Rik	11.8992	-0.560957	1.55332	-0.361134	0.717999	0.867567
4930578N18Rik	21.5695	-0.887002	2.21384	-0.400662	0.688669	0.852103
4930579F01Rik	14.3986	3.41305	2.08708	1.63532	0.101982	0.269802
4930579G18Rik	52.6039	2.28232	0.916435	2.49043	0.0127588	0.0646749
4930579G24Rik	1242.74	0.633373	0.546648	1.15865	0.2466	0.476421
4930579H20Rik	7.58084	-1.31757	1.85693	-0.709543	0.477988	0.708205
4930579J19Rik	14.2044	-16.339	2.52389	-6.47373	9.56134e-11	5.18177e-09
4930579K19Rik	63.8799	1.05349	1.13074	0.931687	0.351498	0.590557
4930579P08Rik	24.5881	-1.98712	2.11976	-0.937427	0.348539	0.587463
4930581F22Rik	50.5326	2.87706	1.05861	2.71777	0.00657242	0.0404038
4930583K01Rik	24.9509	-2.39083	2.0171	-1.18528	0.235905	0.462972
4930583P06Rik	1.58614	-0.0707093	3.17088	-0.0222996	0.982209	NA
4930584F24Rik	10.6448	4.92434	2.18623	2.25244	0.0242947	0.102024
4930586N03Rik	21.5298	6.03113	1.94977	3.09326	0.00197972	0.0169672
4930587E11Rik	14.0382	2.21419	2.14186	1.03377	0.301244	0.539355
4930590J08Rik	20.2076	1.58374	1.22263	1.29535	0.195198	0.409402
4930590L20Rik	1.43712	0.61082	4.85758	0.125746	0.899933	NA
4930591A17Rik	64.8449	4.32885	1.53994	2.81106	0.00493792	0.0331647
4930591E09Rik	1.85006	1.33403	5.3285	0.250357	0.802312	NA
4930592A05Rik	13.6714	-0.563667	1.6988	-0.331804	0.740037	0.880145
4930592I03Rik	3.02886	-2.17472	2.10027	-1.03545	0.300459	0.53879
4930593A02Rik	2.32103	1.32106	3.4283	0.385341	0.699985	0.858469
4930593C16Rik	10.0654	1.6009	2.24925	0.71175	0.476619	0.707284
4930594C11Rik	63.0889	2.85785	1.27324	2.24455	0.0247972	0.103514
4930594O21Rik	16.2164	3.76189	1.9768	1.90302	0.0570377	0.181833
4930595D18Rik	6.14982	4.26555	1.58788	2.68631	0.00722465	0.0431142
4930595M18Rik	5.65503	-24.3781	3.44745	-7.07134	1.53448e-12	9.84802e-11
4930596D02Rik	15.2273	-2.41776	2.52232	-0.958544	0.337788	0.576346
4930596I21Rik	9.65855	1.0717	1.53563	0.697888	0.485247	0.714045
4930597A21Rik	4.28042	5.10903	2.11388	2.41689	0.0156536	0.0745456
4930597G03Rik	4.37492	0.579534	2.47048	0.234584	0.814532	0.915804
4930598F16Rik	2.19699	1.54796	3.26493	0.474117	0.635416	0.820349
4930599N23Rik	12.1352	4.77185	1.39898	3.41096	0.000647337	0.00711305
4931402G19Rik	36.8359	0.12558	1.30902	0.0959347	0.923572	0.965668
4931403E22Rik	4.21114	2.17147	1.64646	1.31887	0.187211	0.397934
4931403G20Rik	13.5056	-0.715079	1.22964	-0.581537	0.560879	0.77001
4931406B18Rik	15.6574	-1.13285	1.93266	-0.586158	0.557769	0.768228
4931406C07Rik	276.214	1.29401	0.755365	1.71309	0.0866953	0.242226
4931406H21Rik	254.875	1.35315	1.49231	0.906752	0.364538	0.604621
4931406P16Rik	2106.24	1.23353	0.615865	2.00293	0.045185	0.155791
4931408C20Rik	7.16727	2.04426	2.13279	0.958493	0.337814	0.576346
4931408D14Rik	38.3147	1.12294	2.22243	0.505277	0.613364	0.806891
4931409K22Rik	43.3757	-1.29244	1.57619	-0.819978	0.412229	0.649441
4931414P19Rik	286.183	-1.89465	0.999806	-1.89502	0.0580901	0.184198
4931417E11Rik	1.70853	1.33814	7.15723	0.186964	0.851689	NA
4931419H13Rik	0.934775	3.03082	2.90304	1.04402	0.296478	NA
4931420L22Rik	12.3503	-0.0731602	2.39453	-0.0305531	0.975626	0.990793
4931423N10Rik	13.2427	-0.57109	1.93817	-0.294654	0.768258	0.894343
4931428F04Rik	237.155	-0.859015	1.03726	-0.828157	0.407582	0.645288
4931428L18Rik	8.26973	1.29397	2.28626	0.565977	0.57141	0.776777
4931429I11Rik	65.3448	0.915348	1.4068	0.650661	0.515265	0.737885
4931429L15Rik	9.32013	-0.1681	1.66222	-0.101129	0.919448	0.96366
4931429P17Rik	7.84637	4.91908	1.96643	2.50153	0.0123659	0.0633267
4931430N09Rik	32.5396	2.60929	1.77634	1.46891	0.141857	0.333846
4931431B13Rik	0.128141	1.3408	10.4495	0.128312	0.897902	NA
4931431C16Rik	39.0427	0.151215	1.40591	0.107557	0.914347	0.961384
4931431F19Rik	7.3155	2.17514	3.63632	0.598171	0.549726	0.763637
4931440F15Rik	85.2062	2.17784	1.5032	1.44881	0.147391	0.341326
4931440J10Rik	3.31171	0.87005	1.63539	0.532015	0.594716	0.793033
4931440P22Rik	26.7298	-1.2798	1.27128	-1.00671	0.314077	0.552687
4932411E22Rik	16.6313	-0.107021	1.91728	-0.0558192	0.955486	0.981833
4932411N23Rik	4.88746	1.77655	2.79837	0.634852	0.525525	0.745958
4932412D23Rik	185.798	0.0530055	1.6799	0.0315529	0.974829	0.990595
4932413F04Rik	26.1339	4.99258	1.43142	3.48786	0.000486904	0.00566352
4932414J04Rik	4.06837	4.28379	2.34137	1.8296	0.0673093	0.203327
4932414N04Rik	8.87223	2.34857	1.64204	1.43028	0.152637	0.348474
4932415M13Rik	8.60208	4.3379	2.31292	1.87551	0.0607227	0.190346
4932416H05Rik	108.336	-2.67255	1.05324	-2.53746	0.011166	0.0589993
4932416K20Rik	87.6671	3.52293	1.81432	1.94174	0.0521686	0.171261
4932418E24Rik	8.13964	3.92722	1.65935	2.36672	0.0179465	0.0822916
4932429P05Rik	41.671	0.115672	2.35477	0.0491224	0.960822	0.984275
4932435O22Rik	133.533	-0.741582	1.54809	-0.479029	0.631918	0.818529
4932438A13Rik	2383.49	1.30568	0.464222	2.81261	0.00491413	0.0330753
4932438H23Rik	67.9348	2.79751	1.43571	1.94852	0.051353	0.169496
4932441J04Rik	3.31694	-1.72078	2.33209	-0.737871	0.460593	0.694433
4932443I19Rik	2.23956	1.69422	2.29272	0.738954	0.459935	0.693815
4932702P03Rik	0.781595	-0.252468	2.30099	-0.109722	0.91263	NA
4933400A11Rik	22.6009	-2.01558	2.03054	-0.992633	0.320889	0.559028
4933400B14Rik	2.94669	0.574476	2.33176	0.24637	0.805395	0.91234
4933400C23Rik	6.00275	1.2994	2.42732	0.535321	0.592428	0.791478
4933400F21Rik	85.7115	2.34305	1.28919	1.81746	0.0691463	0.207477
4933400L20Rik	0.824612	-1.14972	5.19211	-0.221435	0.824753	NA
4933401B06Rik	5.22808	-0.900606	2.89723	-0.31085	0.755914	0.889407
4933401D09Rik	18.3357	2.69336	1.31571	2.04707	0.0406513	0.144988
4933401H06Rik	13.1046	3.40973	1.68888	2.01894	0.0434938	0.152014
4933402C06Rik	7.76331	-0.654169	2.38955	-0.273763	0.784267	0.902493
4933402D24Rik	13.9439	4.26355	1.67106	2.55141	0.0107288	0.0574687
4933402E13Rik	354.451	5.53604	1.56161	3.54508	0.000392496	0.00478339
4933402J07Rik	3.56279	-2.63764	1.92401	-1.3709	0.170405	0.374171
4933402J10Rik	3.5068	3.42176	2.53792	1.34826	0.177576	0.384229
4933402J15Rik	6.40868	1.47645	2.49336	0.592155	0.553747	0.765966
4933402N03Rik	5.70064	1.3088	2.74514	0.476771	0.633526	0.819228
4933402N22Rik	13.5586	3.23284	1.85388	1.74382	0.0811902	0.231744
4933402P03Rik	10.1803	5.68532	2.49019	2.28309	0.0224253	0.0964368
4933403O08Rik	21.6685	1.29319	2.268	0.570192	0.568547	0.775179
4933404G15Rik	18.4724	2.19395	2.1303	1.02988	0.303068	0.541212
4933404K08Rik	21.6494	2.45004	1.6831	1.45567	0.145484	0.339081
4933404K13Rik	22.4683	-1.99088	1.85754	-1.07178	0.283818	0.521342
4933404O12Rik	338.899	-2.86387	0.973614	-2.94149	0.00326638	0.0246382
4933405D12Rik	17.7139	4.67378	1.48652	3.14412	0.00166589	0.0148636
4933405E24Rik	1.66151	0.600939	2.92321	0.205575	0.837123	NA
4933405L10Rik	16.9782	-1.01831	2.13523	-0.476909	0.633427	0.819228
4933405O20Rik	0.310121	1.3408	10.4495	0.128312	0.897902	NA
4933406C10Rik	29.764	-1.80143	1.58547	-1.13621	0.255867	0.487418
4933406D12Rik	3.43035	-0.512759	3.50378	-0.146345	0.883649	0.946894
4933406F09Rik	4.14194	1.47537	2.69654	0.547135	0.584286	0.786152
4933406G16Rik	12.4907	3.37191	1.71776	1.96297	0.0496495	0.165541
4933406I18Rik	11.6984	-1.96222	1.71914	-1.14139	0.253707	0.484858
4933406J08Rik	282.7	-2.3551	1.8108	-1.30058	0.193401	0.406799
4933406J10Rik	11.9539	2.26049	1.81585	1.24487	0.213181	0.434469
4933406K04Rik	8.53896	-1.27235	2.10625	-0.604083	0.545788	0.761004
4933406M09Rik	7.6914	3.10635	2.42858	1.27908	0.20087	0.417193
4933407E24Rik	2.10389	1.38195	3.09744	0.446158	0.655483	0.832606
4933407G14Rik	1.20209	3.61077	3.61224	0.999593	0.317508	NA
4933407I05Rik	1.31723	2.24048	3.85507	0.581177	0.561121	NA
4933407K13Rik	636.684	0.186795	0.91277	0.204646	0.837849	0.925001
4933407L21Rik	31.9979	3.45631	1.66775	2.07244	0.0382248	0.139183
4933408B17Rik	113.666	2.74088	0.964271	2.84243	0.00447706	0.0310088
4933408J17Rik	30.2663	0.529622	1.28382	0.412536	0.679947	0.84743
4933408N05Rik	11.5258	-0.832238	1.76667	-0.471077	0.637586	0.821377
4933409G03Rik	4.34804	1.58107	2.44564	0.646487	0.517964	0.739722
4933409K07Rik	264.333	2.54966	0.797496	3.19708	0.00138825	0.0130384
4933411E08Rik	13.5079	-2.41592	1.78491	-1.35352	0.175888	0.381476
4933411G06Rik	2.10302	1.32984	4.41559	0.301169	0.763286	0.892358
4933411K16Rik	10.0351	-31.1929	2.14777	-14.5233	8.61989e-48	2.25236e-45
4933412E12Rik	134.232	-0.702414	1.05116	-0.668227	0.503988	0.72984
4933412E24Rik	17.8277	-27.9617	3.08076	-9.07622	1.12411e-19	1.1215e-17
4933412O06Rik	3.89531	1.31154	2.86291	0.458114	0.646871	0.82711
4933413G19Rik	5.44545	2.52373	1.80737	1.39636	0.162606	0.363068
4933413J09Rik	66.8726	5.36235	1.19723	4.47896	7.50079e-06	0.000172936
4933413L06Rik	13.0853	1.24277	1.93802	0.641258	0.521355	0.743005
4933415F23Rik	39.2229	-0.92717	2.03339	-0.455972	0.64841	0.828065
4933416C03Rik	299.587	3.09883	1.63619	1.89393	0.0582346	0.184576
4933416E03Rik	1.51421	0.595884	3.16381	0.188344	0.850607	NA
4933416I08Rik	0.122706	1.3408	10.4495	0.128312	0.897902	NA
4933416M06Rik	27.5992	5.89281	1.97796	2.97924	0.00288966	0.0225632
4933416M07Rik	65.3462	0.648302	1.20028	0.540128	0.589109	0.789496
4933417A18Rik	7.22156	-1.8705	1.82217	-1.02653	0.304643	0.542525
4933417D19Rik	20.0659	-2.16315	1.51561	-1.42725	0.153508	0.349771
4933417E11Rik	15.4337	-2.68583	2.05779	-1.3052	0.191825	0.404401
4933417G07Rik	6.08288	1.06305	1.17586	0.904058	0.365965	0.605784
4933417O13Rik	6.60823	-0.169735	1.95748	-0.0867108	0.930901	0.96986
4933421I07Rik	8.71998	3.31412	2.38006	1.39245	0.163785	0.364485
4933421O10Rik	122.543	0.84392	1.09354	0.771731	0.440274	0.675019
4933422A05Rik	7.51841	-3.02912	1.95042	-1.55306	0.120409	0.299745
4933424G05Rik	5.73523	-0.0573838	2.29226	-0.0250337	0.980028	0.992847
4933424G06Rik	7.6709	-2.27069	1.80532	-1.25778	0.208473	0.427882
4933425B07Rik	12.1507	2.18108	1.85348	1.17675	0.239296	0.467413
4933425L06Rik	117.818	-17.3756	1.89572	-9.1657	4.92283e-20	5.00237e-18
4933427D06Rik	338.491	3.55044	1.32963	2.67025	0.00757946	0.0446369
4933427D14Rik	567.006	-0.358911	0.606947	-0.591339	0.554293	0.766229
4933427E11Rik	6.59803	-3.45825	1.68651	-2.05054	0.0403117	0.144269
4933427E13Rik	18.8887	1.282	1.70942	0.749964	0.453276	0.687722
4933427G17Rik	125.067	-0.0507282	1.48403	-0.0341828	0.972731	0.98983
4933427I22Rik	1.73184	1.46158	3.19094	0.458039	0.646924	NA
4933428C19Rik	5.63131	0.564786	2.11832	0.26662	0.789762	0.90551
4933428G20Rik	25.0875	-3.38022	1.55967	-2.16727	0.0302139	0.118801
4933429K18Rik	14.7395	4.58833	1.86753	2.4569	0.0140143	0.0690201
4933429O19Rik	5.70138	2.97106	1.9608	1.51523	0.129715	0.315007
4933430H16Rik	3.40165	2.17306	3.79171	0.573109	0.566571	0.773881
4933430I17Rik	69.0748	-1.8316	1.10171	-1.6625	0.0964129	0.260195
4933430M04Rik	7.69184	-1.67111	2.28669	-0.730798	0.464903	0.698162
4933430N04Rik	45.4539	4.3348	1.55957	2.77949	0.00544441	0.0355653
4933431E20Rik	323.862	0.627427	0.981908	0.638988	0.522831	0.743989
4933431G14Rik	61.0055	-3.33507	1.67181	-1.99489	0.0460552	0.157563
4933432G23Rik	29.9912	4.25129	1.84409	2.30536	0.0211463	0.0926429
4933432I03Rik	7.4997	-0.685385	2.72547	-0.251474	0.801448	0.91062
4933432I09Rik	4.5605	1.29285	2.26006	0.572044	0.567292	0.774195
4933432K03Rik	3.5112	4.85657	2.63382	1.84392	0.0651942	0.199307
4933433C11Rik	13.1261	-2.0067	1.96396	-1.02176	0.306894	0.545
4933433F19Rik	16.6399	6.65597	2.35101	2.83111	0.00463868	0.031817
4933433G08Rik	3.87225	2.42094	3.4703	0.697616	0.485417	0.714103
4933433G15Rik	27.9196	-0.638567	1.42316	-0.448696	0.653651	0.831794
4933433G19Rik	18.5415	2.41201	1.12454	2.14488	0.0319622	0.122904
4933433H22Rik	17.085	3.04218	1.80627	1.68423	0.0921365	0.252158
4933434E20Rik	4403.59	0.0876756	0.467705	0.187459	0.851301	0.930769
4933436E23Rik	3.87045	-1.70086	2.21319	-0.768513	0.442183	0.677
4933436H12Rik	3.07361	1.30525	2.6116	0.499791	0.617222	0.809623
4933436I01Rik	1.69917	0.0100396	5.93731	0.00169094	0.998651	NA
4933438B17Rik	9.82709	-1.57011	2.16797	-0.724231	0.468924	0.701261
4933438K21Rik	723.352	2.51904	1.35897	1.85364	0.0637903	0.196317
4933439C10Rik	72.4644	0.737329	1.0997	0.67048	0.502552	0.728662
4933439K11Rik	5.27997	-3.28631	1.71816	-1.9127	0.0557866	0.17893
4933440J02Rik	9.26309	-2.01028	2.30404	-0.8725	0.382936	0.622597
4933440M02Rik	6.59474	-1.26668	2.16279	-0.585671	0.558097	0.768335
5031410I06Rik	444.787	3.54138	1.40081	2.5281	0.0114683	0.0600676
5031414D18Rik	43.3175	-4.27028	1.26396	-3.37849	0.000728839	0.00783413
5031425E22Rik	167.389	0.882028	1.07552	0.820093	0.412163	0.649384
5031425F14Rik	3.06371	-2.66545	2.36878	-1.12524	0.260487	0.492839
5031426D15Rik	367.108	-5.50511	1.78968	-3.07603	0.00209774	0.0177089
5031434C07Rik	23.2496	-2.34229	1.98821	-1.17809	0.238762	0.466746
5031434O11Rik	12.0483	-1.36456	1.56794	-0.870283	0.384146	0.623529
5031439G07Rik	382.131	-0.722243	0.88923	-0.812212	0.41667	0.65325
5033403F01Rik	24.8931	-4.31907	1.70572	-2.53211	0.0113378	0.05962
5033403H07Rik	6.00032	1.29213	2.2435	0.575945	0.564652	0.772887
5033404E19Rik	6.32523	3.37156	2.55761	1.31824	0.187422	0.398308
5033406O09Rik	76.9051	-5.64017	1.25446	-4.49608	6.92185e-06	0.000161797
5033428I22Rik	7.62368	-4.48108	1.37698	-3.25429	0.00113678	0.0111989
5330411J11Rik	19.8777	5.90147	2.03807	2.89562	0.0037841	0.0275115
5330413P13Rik	24.9611	-36.4503	2.50354	-14.5595	5.08511e-48	1.34474e-45
5330417C22Rik	313.792	0.130545	1.17636	0.110974	0.911637	0.960406
5330426P16Rik	169.193	-0.929188	1.04715	-0.887351	0.37489	0.614477
5330434G04Rik	15.886	-1.257	1.545	-0.813596	0.415877	0.652565
5330439B14Rik	6.88023	5.39182	1.99891	2.69738	0.00698882	0.0422807
5430401F13Rik	38.7229	5.14124	1.76904	2.90623	0.00365815	0.0267464
5430402E10Rik	6.41646	3.95608	2.37015	1.66913	0.0950921	0.257708
5430402O13Rik	46.3111	2.4147	1.14617	2.10674	0.0351397	0.131461
5430403N17Rik	22.477	4.36409	1.93034	2.26079	0.0237726	0.100362
5430405H02Rik	89.2343	0.613456	0.54368	1.12834	0.259176	0.491174
5430416N02Rik	293.511	-0.143469	0.615929	-0.232931	0.815815	0.916355
5430416O09Rik	75.4655	-3.15829	1.88239	-1.6778	0.0933852	0.254433
5430419D17Rik	13.1198	2.14689	2.16104	0.993454	0.320489	0.558578
5430421F17Rik	14.7983	1.31069	2.82456	0.464031	0.642625	0.824174
5430421N21Rik	9.89802	-3.09759	1.97377	-1.56938	0.116559	0.293424
5430425K12Rik	3.11061	-0.846672	3.30973	-0.255813	0.798095	0.909103
5430427M07Rik	9.44171	3.54076	1.9375	1.82749	0.0676268	0.204005
5430427O19Rik	106.402	-3.40198	1.69794	-2.0036	0.0451132	0.155623
5430428K19Rik	11.038	-16.3548	2.57917	-6.34113	2.28079e-10	1.18068e-08
5430431A17Rik	66.9532	-3.43106	1.3222	-2.59496	0.00946012	0.0524079
5430434I15Rik	1.74722	-0.660078	4.04964	-0.162997	0.870521	NA
5430437J10Rik	25.4722	0.734987	1.91186	0.384435	0.700656	0.858474
5430440P10Rik	35.6009	0.378278	1.10429	0.342553	0.731935	0.875299
5530400C23Rik	12.2155	-0.0639121	2.57677	-0.0248031	0.980212	0.992878
5530401A14Rik	7.17699	3.39168	2.19607	1.54443	0.122485	0.303296
5530601H04Rik	404.245	0.62166	0.699015	0.889337	0.373822	0.613626
5730403I07Rik	22.3782	4.19251	1.50405	2.78748	0.00531191	0.0349285
5730405O15Rik	45.6057	4.28447	1.25886	3.40344	0.000665421	0.00725937
5730408K05Rik	149.042	0.199943	0.756053	0.264457	0.791428	0.906218
5730409E04Rik	98.1862	-0.93053	1.06863	-0.870771	0.383879	0.623325
5730412P04Rik	10.2511	1.29382	2.28268	0.5668	0.57085	0.776679
5730416F02Rik	6.64269	3.66423	1.95982	1.86967	0.0615292	0.19186
5730420D15Rik	40.6451	2.0764	1.36015	1.5266	0.126861	0.310555
5730422E09Rik	18.9981	-1.82267	1.50899	-1.20787	0.227097	0.452523
5730435O14Rik	4.03557	0.569373	2.21221	0.257378	0.796887	0.908603
5730455P16Rik	967.274	-1.06721	0.467318	-2.28369	0.0223895	0.0963392
5730457N03Rik	72.7504	-0.816248	1.42286	-0.573666	0.566194	0.773736
5730460C07Rik	49.7905	-3.03055	1.76445	-1.71756	0.0858762	0.240912
5730480H06Rik	84.3344	3.2668	0.933253	3.50044	0.000464483	0.00545767
5730488B01Rik	12.31	5.26272	1.85015	2.84448	0.00444843	0.030869
5730507C01Rik	160.145	0.027892	0.791636	0.0352333	0.971894	0.989422
5730508B09Rik	352.21	-3.64677	1.17328	-3.10817	0.00188247	0.016338
5730522E02Rik	104.889	-3.12978	1.4782	-2.11728	0.0342358	0.129136
5730559C18Rik	156.506	0.812663	1.22144	0.665333	0.505838	0.731118
5830411N06Rik	39.7012	5.61165	1.65457	3.3916	0.000694862	0.00752048
5830415F09Rik	795.011	0.838151	0.507868	1.65033	0.0988751	0.264241
5830416I19Rik	140.572	0.314167	1.30641	0.24048	0.809958	0.914259
5830416P10Rik	96.162	1.88918	1.33696	1.41304	0.157645	0.355799
5830417I10Rik	3865.65	-0.181258	0.369106	-0.491074	0.623374	0.813495
5830418P13Rik	21.3307	-0.356201	1.45315	-0.245123	0.806361	0.912695
5830428M24Rik	11.1325	-2.33679	1.90823	-1.22458	0.220732	0.444504
5830432E09Rik	7.60473	-0.0763297	1.69131	-0.0451304	0.964003	0.985694
5830444B04Rik	90.5182	3.78542	1.29076	2.93271	0.00336017	0.0251457
5830454E08Rik	23.6359	2.50284	0.97818	2.55867	0.0105073	0.056623
5830473C10Rik	43.8089	3.08395	1.20119	2.56741	0.0102461	0.0555289
5930403L14Rik	27.056	-5.14766	1.72419	-2.98555	0.00283073	0.0222455
5930412G12Rik	53.7918	-6.85132	1.63679	-4.18582	2.84142e-05	0.000546115
5930430L01Rik	107.521	-1.20917	0.937513	-1.28976	0.197134	0.412007
5930438M14Rik	13.3771	-0.751598	2.48619	-0.302309	0.762416	0.892114
6030407O03Rik	19.6182	-39.9562	1.8278	-21.8602	6.21377e-106	5.05133e-103
6030408B16Rik	604.21	-4.33208	1.49663	-2.89456	0.00379695	0.0275784
6030419C18Rik	38.7664	2.27335	1.66896	1.36213	0.173156	0.377889
6030440G07Rik	19.3921	2.74637	1.25362	2.19076	0.0284694	0.113958
6030443J06Rik	94.3466	0.0894233	0.951039	0.094027	0.925088	0.966617
6030458C11Rik	2153.78	0.0640982	0.346466	0.185006	0.853224	0.931695
6030466F02Rik	7.87012	-3.03721	1.74971	-1.73584	0.0825924	0.234674
6030468B19Rik	260.463	-2.39019	1.56941	-1.52299	0.127762	0.311861
6030469F06Rik	14.4614	-0.591731	2.17121	-0.272535	0.785211	0.903006
6030471H07Rik	4.87564	1.3088	2.74526	0.47675	0.63354	0.819228
6030498E09Rik	48.7618	3.00373	1.61907	1.85522	0.0635645	0.195787
6230400D17Rik	35.5734	1.22192	1.02642	1.19046	0.233865	0.461016
6330403A02Rik	35.5983	-1.62458	1.61758	-1.00433	0.315219	0.553854
6330403K07Rik	954.381	-1.33645	0.884999	-1.51012	0.131014	0.316977
6330407A03Rik	24.2123	5.14529	1.94372	2.64714	0.00811768	0.0469005
6330408A02Rik	449.723	-0.162438	0.886341	-0.183268	0.854587	0.932088
6330409D20Rik	9.60344	2.56001	1.19574	2.14094	0.0322785	0.123746
6330410L21Rik	14.7959	7.69233	1.92727	3.99131	6.5709e-05	0.00111027
6330415B21Rik	116.225	2.03204	1.76898	1.1487	0.250678	0.481124
6330415G19Rik	50.6263	-2.47886	0.990685	-2.50217	0.0123433	0.0632409
6330416G13Rik	308.467	-0.0209858	0.798564	-0.0262794	0.979034	0.992386
6330418K02Rik	68.5518	-2.59838	1.02905	-2.52502	0.0115691	0.0604384
6330549D23Rik	269.283	-0.0613778	0.569178	-0.107836	0.914126	0.96138
6430411K18Rik	0	NA	NA	NA	NA	NA
6430503K07Rik	2.50734	-1.13467	6.55988	-0.172971	0.862675	0.936225
6430531B16Rik	48.0394	1.45235	1.09383	1.32776	0.184256	0.393718
6430548M08Rik	344.484	-4.37991	1.16959	-3.74483	0.000180518	0.00253651
6430550D23Rik	48.0207	-0.263046	1.33525	-0.197002	0.843826	0.927751
6430562O15Rik	18.5916	0.3643	0.959339	0.37974	0.704138	0.860531
6430571L13Rik	49.6197	-3.18766	1.32501	-2.40576	0.0161388	0.076162
6430573F11Rik	127.409	0.27956	1.17779	0.23736	0.812377	0.914797
6430584L05Rik	68.423	0.626773	1.89123	0.33141	0.740335	0.880356
6430706D22Rik	0	NA	NA	NA	NA	NA
6430710C18Rik	101.245	4.01667	1.60593	2.50114	0.0123794	0.0633379
6530402F18Rik	46.0036	-5.17021	1.54196	-3.353	0.000799397	0.00843962
6530403H02Rik	27.3119	2.46231	1.47517	1.66917	0.0950827	0.257708
6530411M01Rik	5.9678	5.04852	1.74095	2.89986	0.00373327	0.027205
6720468P15Rik	234.056	-4.3165	1.55792	-2.77068	0.00559387	0.0361969
6720483E21Rik	8.90438	-1.66049	1.83261	-0.906078	0.364895	0.604778
6720489N17Rik	569.588	-2.82638	0.744114	-3.79832	0.00014568	0.00213454
6820408C15Rik	66.5983	2.09855	0.977193	2.14753	0.031751	0.122414
6820431F20Rik	9278.59	-0.674613	0.434691	-1.55193	0.120678	0.300108
7420426K07Rik	2.23932	1.74004	3.66627	0.474608	0.635066	0.820186
7420461P10Rik	19.7743	-3.02159	1.87974	-1.60746	0.107954	0.279355
7420700N18Rik	17.3115	2.42625	2.42504	1.0005	0.317071	0.555462
7420701I03Rik	20.6495	2.4899	1.87063	1.33105	0.183173	0.392165
7530416G11Rik	0.827472	1.64284	10.4432	0.157313	0.874999	NA
7630403G23Rik	4.94432	-0.0630047	3.60493	-0.0174774	0.986056	0.99555
8030411F24Rik	51.7192	0.576193	2.37631	0.242474	0.808413	0.913615
8030423F21Rik	19.9406	-0.966169	1.62772	-0.593573	0.552798	0.765508
8030423J24Rik	8.67341	7.41298	2.25935	3.28103	0.00103429	0.0104041
8030442B05Rik	2.85859	0.565955	2.14117	0.26432	0.791533	0.906218
8030443G20Rik	13.2412	1.74036	1.89564	0.918084	0.358575	0.598509
8030451O07Rik	13.6527	-30.1316	2.24456	-13.4243	4.35937e-41	9.2898e-39
8030455M16Rik	19.7174	5.36204	1.98404	2.70259	0.00688019	0.0418545
8030462N17Rik	196.162	1.3599	0.943401	1.44148	0.149449	0.344058
8430408G22Rik	94.8122	-1.0344	1.38793	-0.745288	0.456098	0.690301
8430419L09Rik	1079.95	-0.222368	0.746607	-0.297838	0.765827	0.893547
8430422H06Rik	9.18965	-1.34722	2.04213	-0.659712	0.509438	0.733657
8430423G03Rik	2.45317	-0.559782	2.6659	-0.209979	0.833684	0.923769
8430426J06Rik	19.0728	-1.79248	2.00684	-0.893185	0.371758	0.61149
8430429K09Rik	321.322	-0.0817655	0.79519	-0.102825	0.918102	0.963077
8430430B14Rik	4.71141	-0.16119	2.00078	-0.0805634	0.935789	0.972613
8430431K14Rik	14.5003	-0.479926	2.37385	-0.202172	0.839782	0.925878
8430436N08Rik	14.5264	1.96451	1.83404	1.07114	0.284108	0.521701
8430437L04Rik	2.63044	-0.199494	2.23446	-0.0892806	0.928859	0.968781
9030025P20Rik	1105.1	0.241736	0.468468	0.516013	0.605845	0.801162
9030204H09Rik	3.79634	5.60945	2.91462	1.92459	0.05428	0.175929
9030404E10Rik	1.37068	-1.44926	2.79107	-0.519248	0.603588	NA
9030612E09Rik	50.0535	-2.54867	1.60862	-1.58439	0.113105	0.287932
9030617O03Rik	125.967	-2.04544	1.22887	-1.66449	0.0960143	0.259404
9030619P08Rik	3.04178	-22.1131	4.08459	-5.41378	6.17064e-08	2.36782e-06
9030624G23Rik	39.634	-1.70073	0.862088	-1.97281	0.0485175	0.16318
9030624J02Rik	1542.19	-0.490062	0.396741	-1.23522	0.21675	0.439388
9030625G05Rik	10.2844	-0.375225	1.42517	-0.263284	0.792332	0.906484
9130008F23Rik	113.138	0.832623	1.19684	0.695684	0.486627	0.715164
9130011E15Rik	516.61	-0.510552	0.621386	-0.821635	0.411285	0.648605
9130015A21Rik	17.9173	-2.43133	1.71984	-1.4137	0.157451	0.355471
9130015L21Rik	0.171286	0.619487	10.4495	0.059284	0.952726	NA
9130019O22Rik	392.506	-0.627555	0.698641	-0.898251	0.369052	0.608902
9130019P16Rik	17.8749	3.65142	1.32345	2.75901	0.00579773	0.0370572
9130023H24Rik	526.674	-1.70597	0.99968	-1.70651	0.0879123	0.244468
9130024F11Rik	27.365	-3.70716	1.68513	-2.19993	0.0278119	0.112008
9130204L05Rik	0.627562	1.3408	10.4495	0.128312	0.897902	NA
9130209A04Rik	13.6324	3.80612	2.00955	1.89402	0.0582225	0.184565
9130221F21Rik	33.9164	4.6571	2.40682	1.93496	0.0529948	0.173196
9130221H12Rik	92.0152	-0.441091	0.990553	-0.445298	0.656105	0.833019
9130227L01Rik	11.4685	5.6225	2.25065	2.49817	0.0124836	0.063633
9130230L23Rik	32.1955	3.47413	1.5211	2.28396	0.0223736	0.0963089
9130401M01Rik	1470.77	0.392689	0.528039	0.743674	0.457073	0.691249
9130409I23Rik	50.5683	-0.934469	1.69959	-0.549819	0.582444	0.784951
9130409J20Rik	1.04539	-0.183604	5.54256	-0.0331262	0.973574	NA
9230009I02Rik	4.01688	1.3328	5.00396	0.266348	0.789971	0.905529
9230102K24Rik	23.814	-1.46386	1.54274	-0.94887	0.342687	0.581719
9230102O04Rik	1.23381	-0.654538	2.38157	-0.274835	0.783443	NA
9230104L09Rik	6.40877	5.6971	2.37799	2.39577	0.0165856	0.0776158
9230105E05Rik	10.4998	-3.93156	1.39974	-2.80877	0.00497305	0.0333007
9230110C19Rik	930.423	-5.40698	1.02141	-5.29363	1.19912e-07	4.35033e-06
9230110F15Rik	13.7813	-2.87219	2.07247	-1.38588	0.165785	0.367742
9230112D13Rik	12.6155	2.20858	2.00732	1.10026	0.271219	0.50694
9230112J17Rik	4.87295	-0.0813408	1.68621	-0.0482388	0.961526	0.98452
9230114K14Rik	260.012	-1.51724	0.984231	-1.54154	0.123184	0.304342
9230116L04Rik	16.1488	-4.23068	1.63705	-2.58434	0.00975661	0.0536174
9230116N13Rik	68.1086	-4.86784	1.54521	-3.15027	0.00163118	0.0146134
9230117E06Rik	3.70076	-0.77621	5.82045	-0.133359	0.893909	0.952155
9330020H09Rik	212.338	-0.0494284	0.738834	-0.0669006	0.946661	0.977508
9330102E08Rik	189.878	2.60446	1.19662	2.17652	0.0295163	0.116793
9330111N05Rik	3.38581	1.31202	2.88492	0.454784	0.649265	0.828747
9330117O12Rik	5.37618	-3.18718	1.94508	-1.63859	0.101299	0.268579
9330133O14Rik	287.293	0.37661	1.03367	0.364343	0.715602	0.866145
9330136K24Rik	59.5957	-2.04713	1.42741	-1.43415	0.151528	0.346922
9330151L19Rik	72.1638	-0.638733	1.29016	-0.495082	0.620542	0.811804
9330158H04Rik	12.2122	5.30092	1.41561	3.74461	0.000180674	0.00253651
9330159F19Rik	193.985	1.97011	1.18826	1.65798	0.0973209	0.261712
9330159M07Rik	162.395	0.460547	0.924722	0.498039	0.618457	0.81065
9330162012Rik	29.6266	-0.274855	1.54596	-0.177789	0.858889	0.934041
9330162B11Rik	17.329	-2.88312	2.38494	-1.20888	0.226707	0.451993
9330175E14Rik	18.2503	-2.38254	1.91984	-1.24101	0.214602	0.436608
9330175M20Rik	8.79255	-30.7313	2.28924	-13.4243	4.35942e-41	9.2898e-39
9330178D15Rik	104.154	3.76466	2.05786	1.8294	0.067339	0.20336
9330179D12Rik	54.3557	-2.21819	1.35912	-1.63208	0.102663	0.270999
9330182L06Rik	73.3969	0.298197	1.05971	0.281396	0.778407	0.899697
9330182O14Rik	14.1192	0.586949	2.72458	0.215427	0.829434	0.9227
9330188P03Rik	20.6478	5.48084	1.84802	2.96579	0.00301911	0.0232595
9330199G10Rik	22.9192	-2.97735	1.91235	-1.55691	0.119493	0.298073
9430007A20Rik	3.47175	2.19937	2.62632	0.837437	0.402347	0.64054
9430014N10Rik	16.4338	1.52472	1.83832	0.829411	0.406872	0.644936
9430015G10Rik	1523.16	-0.673644	0.336138	-2.00407	0.0450622	0.1555
9430016H08Rik	795.155	0.0886099	0.600967	0.147446	0.88278	0.946517
9430018G01Rik	40.0447	-42.8214	1.91465	-22.3652	8.59711e-111	8.20426e-108
9430019J16Rik	1.15985	1.3408	10.4495	0.128312	0.897902	NA
9430020K01Rik	1296.21	-3.12535	0.80787	-3.86862	0.000109452	0.00169419
9430021M05Rik	15.0499	0.707919	2.16756	0.326597	0.743972	0.882489
9430037G07Rik	104.143	1.62712	0.904137	1.79963	0.0719184	0.213142
9430038I01Rik	231.7	1.05232	0.516552	2.03719	0.0416306	0.147736
9430041J12Rik	19.2756	5.20243	1.79218	2.90285	0.00369778	0.0269763
9430060I03Rik	96.8042	0.275857	1.10235	0.250245	0.802398	0.911161
9430065F17Rik	43.5809	-3.75612	1.5113	-2.48536	0.0129419	0.0652865
9430069I07Rik	1.76266	0.573678	2.31187	0.248145	0.804022	NA
9430076C15Rik	28.0073	-1.35752	1.39429	-0.973634	0.330238	0.568731
9430078K24Rik	72.9319	-4.73278	1.53375	-3.08575	0.00203037	0.0172953
9430083A17Rik	259.617	-3.28177	1.07993	-3.03887	0.00237468	0.0193689
9430091E24Rik	96.2789	-0.837646	0.838231	-0.999302	0.317648	0.556119
9530002B09Rik	0.992164	1.84538	4.49805	0.410263	0.681613	NA
9530003J23Rik	34.5091	2.88147	1.75681	1.64017	0.100969	0.268138
9530014B07Rik	2.23624	1.3408	10.4495	0.128312	0.897902	0.95372
9530020I12Rik	9.20473	0.567607	1.84889	0.306998	0.758845	0.890784
9530026F06Rik	9.08665	5.2989	1.89451	2.79698	0.00515824	0.0341533
9530026P05Rik	16.4482	-3.94145	1.60431	-2.45679	0.0140185	0.0690201
9530027J09Rik	53.0831	3.1211	0.877101	3.55843	0.000373084	0.00460122
9530036O11Rik	5.65481	0.638392	1.98676	0.321323	0.747966	0.884956
9530051G07Rik	58.9831	3.18948	1.4942	2.13457	0.0327963	0.125256
9530052E02Rik	7.21414	-0.796965	1.67829	-0.474867	0.634882	0.820093
9530053A07Rik	60.2527	1.55961	1.27278	1.22536	0.220441	0.444425
9530059O14Rik	52.2456	1.71639	2.00378	0.856577	0.391679	0.630489
9530062K07Rik	44.4638	2.13937	0.935765	2.28622	0.0222412	0.0959679
9530068E07Rik	3323.58	-1.04306	0.709731	-1.46965	0.141657	0.333608
9530077C05Rik	371.23	1.24456	0.918491	1.35501	0.175416	0.380932
9530080O11Rik	58.5842	-0.690087	1.67298	-0.412489	0.679981	0.84743
9530082P21Rik	563.315	-0.125411	0.51743	-0.242373	0.808491	0.913615
9530091C08Rik	510.455	0.73553	1.38308	0.531806	0.59486	0.793033
9630001P10Rik	43.8234	6.30493	1.73951	3.62455	0.000289462	0.00375053
9630013A20Rik	2.85774	0.569003	2.20419	0.258146	0.796294	0.908522
9630013K17Rik	9.67853	-39.2521	2.10993	-18.6035	3.0105e-77	1.57327e-74
9630028B13Rik	19.4536	1.0065	1.69989	0.592093	0.553789	0.765966
9630028H03Rik	3.79652	-0.937032	3.14363	-0.298074	0.765647	0.893513
9630028I04Rik	58.2586	6.34487	1.82449	3.47762	0.000505888	0.00584118
9830107B12Rik	44.8361	5.53459	1.82927	3.02557	0.00248166	0.0200626
9830132P13Rik	177.077	-4.01529	1.83512	-2.18802	0.028668	0.114365
9830147E19Rik	677.29	0.184109	0.675828	0.27242	0.785299	0.903006
9830166K06Rik	18.218	-9.93743	2.28312	-4.35256	1.34554e-05	0.000289258
9930012K11Rik	212.705	-4.96215	1.08013	-4.59405	4.34717e-06	0.000107807
9930014A18Rik	74.8394	-0.257851	1.22766	-0.210035	0.83364	0.923769
9930021J03Rik	1404.82	0.552192	0.489629	1.12778	0.259414	0.491285
9930104L06Rik	464.73	-2.06344	0.68954	-2.99249	0.00276715	0.0218397
9930111H07Rik	23.8269	2.60202	1.65434	1.57284	0.115756	0.292167
9930111J21Rik1	46.57	-3.53213	1.41118	-2.50296	0.0123161	0.0631897
9930111J21Rik2	57.4106	-3.16841	1.44003	-2.20023	0.0277902	0.111982
A130010J15Rik	890.778	-0.684979	0.456665	-1.49996	0.133625	0.321199
A130077B15Rik	9.52164	7.35402	1.54687	4.75412	1.9931e-06	5.38752e-05
A1bg	12.8715	1.30032	2.45395	0.529888	0.59619	0.793847
A1cf	61.6292	-22.4395	2.02247	-11.0951	1.32556e-28	1.84144e-26
A230001M10Rik	2.06304	-1.38014	2.61151	-0.528484	0.597164	0.794483
A230009B12Rik	13.1327	1.84759	2.38947	0.773224	0.43939	0.674158
A230020J21Rik	37.5476	-4.22184	1.70581	-2.47498	0.0133245	0.0664831
A230028O05Rik	14.1598	3.17818	1.95863	1.62266	0.104663	0.274154
A230046K03Rik	1545.65	0.281685	0.43111	0.653394	0.513503	0.73668
A230050P20Rik	117.796	5.14923	0.88181	5.83939	5.23913e-09	2.34681e-07
A230056J06Rik	76.9632	-4.01017	1.62487	-2.468	0.0135872	0.0673956
A230056P14Rik	49.2205	-0.160215	1.0079	-0.15896	0.8737	0.941968
A230057D06Rik	27.0546	2.07543	1.42198	1.45953	0.144418	0.337654
A230065H16Rik	45.4435	0.541749	1.7719	0.305745	0.759799	0.890951
A230070E04Rik	6.36725	-2.99488	2.05422	-1.45792	0.144864	0.338293
A230072C01Rik	351.299	1.09655	0.809734	1.35421	0.17567	0.381148
A230072E10Rik	8.80142	-1.18961	1.50762	-0.789068	0.430073	0.665284
A230077H06Rik	48.9751	-1.32627	1.66913	-0.794588	0.426853	0.662078
A230103J11Rik	67.1006	0.445988	0.839827	0.531047	0.595386	0.793451
A230108P19Rik	38.6561	1.60654	1.34702	1.19266	0.233003	0.460061
A2m	313.032	1.95461	1.24789	1.56633	0.117272	0.294577
A330009N23Rik	49.3033	2.20418	1.21436	1.8151	0.0695088	0.208044
A330015K06Rik	5.88213	-3.74395	1.76181	-2.12506	0.0335817	0.127332
A330023F24Rik	65.3393	3.17687	1.0798	2.94208	0.00326011	0.0246321
A330032B11Rik	9.64045	-1.09178	1.51496	-0.720663	0.471117	0.702816
A330033J07Rik	59.2878	-3.82582	1.65072	-2.31768	0.020467	0.0904428
A330035P11Rik	50.3203	-1.44609	1.18279	-1.22261	0.221476	0.44523
A330040F15Rik	37.4579	-2.24792	1.4625	-1.53704	0.124283	0.306228
A330041J22Rik	16.3179	-2.20559	1.95572	-1.12777	0.259418	0.491285
A330048O09Rik	23.6103	1.77463	1.6578	1.07047	0.284408	0.521933
A330049N07Rik	18.2642	-0.745502	1.63955	-0.454699	0.649326	0.828747
A330050F15Rik	1.56713	3.84466	4.41485	0.870847	0.383838	NA
A330069E16Rik	112.116	0.882954	0.821721	1.07452	0.282591	0.520002
A330070K13Rik	12.2611	4.07001	1.92779	2.11122	0.034753	0.130442
A330074K22Rik	13.4004	-2.85414	1.78317	-1.6006	0.109466	0.282102
A330076C08Rik	129.698	4.25105	1.56282	2.72012	0.00652589	0.0401674
A330076H08Rik	69.6688	-0.997166	1.50216	-0.663821	0.506805	0.731977
A330093E20Rik	12.7155	5.11872	2.08999	2.44916	0.0143191	0.0700288
A330102I10Rik	9.59974	-3.90124	1.68984	-2.30864	0.0209634	0.0920434
A3galt2	18.7028	2.39026	1.27728	1.87137	0.0612945	0.191293
A430005L14Rik	2293.16	1.20274	0.498024	2.41503	0.0157341	0.0748343
A430033K04Rik	518.766	-4.01179	0.886244	-4.52673	5.9904e-06	0.000141837
A430035B10Rik	50.3703	0.566951	1.29313	0.438434	0.661072	0.836101
A430046D13Rik	126.193	-4.99674	1.19099	-4.19546	2.72315e-05	0.000528996
A430078G23Rik	23.2001	1.24827	2.01467	0.619591	0.535527	0.753959
A430078I02Rik	61.2387	1.02861	1.20254	0.855366	0.392349	0.63103
A430085M09Rik	73.4976	0.872489	1.86067	0.468912	0.639133	0.822293
A430088P11Rik	56.2544	3.35784	1.54537	2.17284	0.0297926	0.117515
A430089I19Rik	274.451	3.26151	1.65281	1.97331	0.0484605	0.163113
A430090L17Rik	72.8049	1.19113	1.29949	0.91661	0.359347	0.599129
A430093F15Rik	32.3393	3.2163	1.86338	1.72606	0.0843364	0.237994
A430105I19Rik	56.5911	1.98836	1.42039	1.39987	0.161552	0.361459
A4galt	216.798	4.87025	1.01905	4.77922	1.75974e-06	4.81602e-05
A4gnt	33.1738	2.96201	1.89903	1.55975	0.118819	0.297023
A530006G24Rik	12.0794	-0.608918	2.09985	-0.289982	0.77183	0.89623
A530013C23Rik	19.6704	2.59164	2.02277	1.28123	0.200112	0.415895
A530016L24Rik	12.5845	-2.94157	1.69616	-1.73425	0.0828735	0.235187
A530032D15Rik	239.612	3.76658	0.97303	3.87097	0.000108401	0.0016803
A530046M15Rik	21.9916	4.89122	1.88952	2.5886	0.00963658	0.0531708
A530050N04Rik	33.2637	1.42503	1.80603	0.789041	0.430088	0.665284
A530053G22Rik	0.931014	-0.816619	5.01203	-0.162932	0.870572	NA
A530058N18Rik	60.9718	4.26367	1.82602	2.33496	0.0195456	0.0875882
A530064D06Rik	187.256	2.5679	1.34532	1.90876	0.0562933	0.180124
A530065N20Rik	135.649	0.112279	1.60203	0.0700853	0.944126	0.976193
A530072M11Rik	26.5903	-0.0669443	1.24538	-0.0537539	0.957131	0.98265
A530088E08Rik	21.9906	-0.255944	2.41142	-0.106138	0.915473	0.961532
A530099J19Rik	141.857	4.23123	1.99503	2.12088	0.0339317	0.128254
A630001G21Rik	66.8928	-0.626362	1.1871	-0.52764	0.59775	0.795007
A630010A05Rik	16.9561	4.56078	1.94761	2.34173	0.0191947	0.0864747
A630012P03Rik	100.559	1.01838	1.3896	0.73286	0.463644	0.697022
A630019I02Rik	2.71055	1.3408	10.4495	0.128312	0.897902	0.95372
A630020A06	190.951	-1.13935	1.4413	-0.790506	0.429233	0.664313
A630023A22Rik	20.6317	3.29627	1.86244	1.76986	0.0767496	0.222651
A630023P12Rik	5.28498	0.572093	2.27376	0.251607	0.801345	0.910578
A630033H20Rik	30.1429	-2.08174	1.75321	-1.18739	0.235074	0.462208
A630066F11Rik	94.0112	-1.48628	1.12942	-1.31597	0.188183	0.399282
A630072M18Rik	239.061	-2.90518	0.919986	-3.15786	0.00158935	0.014344
A630073D07Rik	0.284268	1.34079	10.4495	0.128311	0.897902	NA
A630075F10Rik	35.355	2.63396	1.33851	1.96782	0.0490885	0.164481
A630076J17Rik	16.6137	-2.35066	1.91973	-1.22447	0.220774	0.444504
A630077J23Rik	2.39643	0.610627	4.81574	0.126798	0.8991	0.954246
A630089N07Rik	290.845	-0.392062	0.641496	-0.611168	0.541088	0.757903
A630095E13Rik	2.81944	3.50563	3.30249	1.06151	0.288457	0.526272
A630095N17Rik	3.04681	1.29522	2.31675	0.559069	0.576115	0.779986
A730004F24Rik	13.2518	1.07659	3.00286	0.358521	0.719954	0.868499
A730006G06Rik	92.6344	3.15297	1.83874	1.71474	0.0863925	0.241681
A730008H23Rik	1.92372	0.940038	1.19542	0.786365	0.431654	NA
A730017C20Rik	232.509	-6.67239	1.33323	-5.00468	5.59552e-07	1.74455e-05
A730017L22Rik	95.7064	-1.11689	0.965147	-1.15722	0.247183	0.477213
A730018C14Rik	1.79728	0.0744943	4.13495	0.0180158	0.985626	NA
A730020E08Rik	78.8503	3.50131	1.19225	2.93671	0.00331715	0.024918
A730020M07Rik	16.1094	-20.0458	2.66081	-7.53374	4.93075e-14	3.54836e-12
A730036I17Rik	43.1871	0.706927	1.47017	0.480847	0.630625	0.817481
A730043L09Rik	22.5091	0.757555	1.53428	0.493753	0.62148	0.812307
A730046J19Rik	37.4928	-19.3752	1.81851	-10.6544	1.66295e-26	2.14706e-24
A730056A06Rik	20.8175	0.489234	1.82668	0.267827	0.788832	0.90498
A730082K24Rik	30.1816	2.86388	1.46385	1.9564	0.0504175	0.167339
A730085K08Rik	4.10505	-2.12269	2.06426	-1.0283	0.303808	0.541888
A730090H04Rik	13.9448	-3.7673	2.23016	-1.68925	0.0911721	0.250173
A730090N16Rik	54.3169	-0.920738	1.21477	-0.757953	0.448479	0.682925
A830009L08Rik	3.54226	1.49418	1.58369	0.943481	0.345435	0.584441
A830010M20Rik	355.744	0.653206	0.808366	0.808057	0.419058	0.655261
A830011K09Rik	17.0571	-18.3603	1.93379	-9.49443	2.21422e-21	2.40594e-19
A830018L16Rik	141.025	4.69633	1.09743	4.27939	1.87409e-05	0.00038733
A830019L24Rik	4.1318	1.32505	3.7879	0.349812	0.72648	0.872099
A830052D11Rik	14.441	-4.34226	1.51169	-2.87245	0.00407307	0.0289039
A830080D01Rik	2260.57	1.5902	0.464444	3.42388	0.000617335	0.006865
A830082K12Rik	133.225	-5.67825	1.29845	-4.3731	1.22492e-05	0.000266725
A830082N09Rik	86.4393	-2.83051	1.12124	-2.52444	0.0115881	0.0605014
A930001A20Rik	16.8492	-17.9229	1.84935	-9.69148	3.27736e-22	3.7466e-20
A930001C03Rik	3.5871	-2.60826	1.40897	-1.85119	0.0641425	0.197097
A930002C04Rik	150.356	3.4154	1.48617	2.29813	0.0215546	0.0939497
A930003A15Rik	53.9166	-3.71355	1.91389	-1.94031	0.0523418	0.171624
A930003O13Rik	6.16516	-0.971262	2.18344	-0.444831	0.656442	0.833183
A930004D18Rik	92.6439	-1.47084	1.12136	-1.31165	0.189638	0.401347
A930005H10Rik	138.364	-1.04575	0.925714	-1.12967	0.258613	0.490775
A930006I01Rik	30.8737	-2.98444	2.34082	-1.27495	0.202326	0.419462
A930006K02Rik	54.0493	-5.51371	1.4748	-3.73862	0.000185031	0.00259173
A930007I19Rik	33.2993	2.21914	1.30049	1.70638	0.0879366	0.244505
A930009A15Rik	3.42684	-1.03764	2.45609	-0.422476	0.672678	0.842627
A930011G23Rik	4.77532	-1.92491	1.86224	-1.03365	0.301299	0.539355
A930012L18Rik	20.979	2.43207	1.35642	1.79301	0.0729714	0.215189
A930013F10Rik	418.36	0.0720701	0.849271	0.084861	0.932372	0.970486
A930015D03Rik	46.9919	-2.43102	1.3528	-1.79703	0.0723302	0.213901
A930016O22Rik	8.56191	6.05395	1.57077	3.85412	0.000116146	0.00178085
A930017M01Rik	19.3561	-2.08773	2.3968	-0.871049	0.383727	0.623325
A930018P22Rik	8.46968	3.62393	2.48118	1.46057	0.144134	0.337306
A930019D19Rik	34.8407	2.83647	1.75656	1.61479	0.106357	0.27715
A930024E05Rik	95.147	-0.112959	1.15252	-0.0980107	0.921924	0.964855
A930031H19Rik	5.12428	4.58557	2.14476	2.13804	0.0325138	0.12443
A930041C12Rik	13.1032	3.32477	1.35884	2.44676	0.0144147	0.0703385
AA387883	16.285	-1.00223	1.7475	-0.573525	0.566289	0.773736
AA388235	93.5945	-1.42079	0.968795	-1.46655	0.142498	0.334905
AA413626	27.7381	2.70436	1.51032	1.79059	0.0733599	0.215957
AA414768	91.5077	1.92233	1.41678	1.35683	0.174836	0.380137
AA415398	144.212	2.02021	1.03407	1.95365	0.0507426	0.168079
AA465934	134.631	-0.483295	1.13513	-0.42576	0.670283	0.841024
AA467197	79.1381	4.8492	1.2816	3.78372	0.000154504	0.00223916
AA474331	23.4567	-4.15773	1.24417	-3.34176	0.000832483	0.00870104
AA536875	8.3454	4.6523	2.00879	2.31597	0.0205599	0.0907987
AA543186	90.3406	-1.07229	1.20668	-0.888635	0.374199	0.613985
AA543401	27.2576	-2.03613	2.38038	-0.85538	0.392341	0.63103
AA545190	21.2456	-15.5223	2.56752	-6.04564	1.48822e-09	7.13208e-08
AA619741	14.6695	-2.25865	2.44973	-0.922	0.356529	0.596406
AA792892	67.1307	2.92185	1.4984	1.94998	0.0511783	0.169046
AA986860	185.308	-4.91082	1.24913	-3.93138	8.44609e-05	0.00135812
AB124611	169.86	-4.33717	1.21126	-3.58071	0.000342659	0.00430757
AF067061	4.23225	3.43244	2.51052	1.36722	0.171555	0.375757
AF067063	18.1909	4.30828	1.84738	2.33211	0.0196951	0.0880379
AF251705	62.1819	-18.7973	1.69344	-11.1001	1.2533e-28	1.76337e-26
AF357355	1.34542	-0.246868	2.14552	-0.115062	0.908396	NA
AF357359	0	NA	NA	NA	NA	NA
AF357399	2.33753	-2.21217	1.49455	-1.48015	0.138832	0.329376
AF357425	3.47705	-1.37757	1.6363	-0.841881	0.399855	0.638285
AF357426	0.98332	3.56237	3.12213	1.14101	0.253867	NA
AF366264	69.6801	-0.460037	1.48355	-0.310093	0.756491	0.889606
AF529169	103.155	4.42158	1.52731	2.89501	0.00379149	0.0275561
AI115009	18.7813	2.861	1.94536	1.47068	0.141378	0.333238
AI118078	27.7989	0.787286	1.32134	0.595826	0.551292	0.764332
AI182371	84.1925	-14.5917	1.95424	-7.46669	8.22399e-14	5.80413e-12
AI197445	21.8143	-3.51551	1.49957	-2.34434	0.019061	0.0860133
AI314180	1562.12	0.806735	0.533822	1.51124	0.130727	0.316527
AI314278	16.8824	-1.7691	1.57124	-1.12593	0.260197	0.492503
AI317395	47.9084	4.85718	1.14596	4.23852	2.24993e-05	0.000449761
AI413582	113.25	-0.179105	0.553086	-0.323828	0.746068	0.88376
AI414108	180.136	2.79672	1.1233	2.48973	0.0127839	0.0647872
AI427809	272.45	-1.64442	1.74281	-0.943543	0.345403	0.584433
AI429214	97.9765	0.654093	1.3719	0.476779	0.633519	0.819228
AI450353	326.763	1.23698	0.686923	1.80075	0.071742	0.21277
AI463170	7.52527	2.19139	2.1027	1.04218	0.297328	0.53479
AI464131	164.085	-0.683904	1.1339	-0.603144	0.546413	0.761486
AI467606	151.846	2.35222	1.31732	1.78561	0.0741629	0.217475
AI504432	49.9575	-4.1539	1.38053	-3.00891	0.00262185	0.0209338
AI506816	41.4338	-1.45301	0.988664	-1.46967	0.141651	0.333608
AI507597	5.34539	-3.45091	2.06297	-1.67278	0.0943701	0.256226
AI593442	142.04	-4.98284	1.57747	-3.15875	0.00158448	0.0143236
AI597479	1372.34	-0.857019	0.580559	-1.4762	0.139891	0.330763
AI606473	11.8937	1.81426	2.1144	0.858053	0.390863	0.629748
AI607873	154.48	-0.592033	1.3123	-0.451142	0.651888	0.830476
AI646519	11.0486	-4.72352	3.5944	-1.31413	0.188801	0.400155
AI661453	67.7377	3.53141	1.68872	2.09117	0.0365126	0.134919
AI662270	797.487	3.95874	1.01697	3.89267	9.91461e-05	0.00155551
AI837181	334.948	-0.410663	0.78193	-0.525191	0.59945	0.796352
AI839979	23.0188	-2.16851	1.70462	-1.27213	0.203325	0.420919
AI846148	271.661	1.64036	0.724321	2.26468	0.023532	0.099596
AI847159	1.84072	0.610052	4.69734	0.129872	0.896668	NA
AI854517	133.014	4.94235	1.35498	3.64755	0.000264758	0.00348395
AI854703	182.915	-3.6414	1.35246	-2.69243	0.00709332	0.0426318
AI987944	639.208	0.310082	0.685955	0.452045	0.651237	0.830129
AK010878	514.066	0.743262	0.583522	1.27375	0.202751	0.420066
AU015228	57.8455	1.59398	0.905281	1.76076	0.0782787	0.226011
AU015791	5.21995	3.19004	2.24943	1.41816	0.156145	0.353466
AU015836	253.551	8.17368	1.38737	5.8915	3.82698e-09	1.75362e-07
AU016765	6.26801	3.60816	1.90711	1.89195	0.0584974	0.185222
AU018091	311.454	3.96433	1.04312	3.80045	0.000144433	0.00212336
AU019823	1053.25	1.57612	0.410992	3.83491	0.000125613	0.00190122
AU019990	86.7706	2.91934	1.49855	1.94811	0.0514015	0.16963
AU021063	0	NA	NA	NA	NA	NA
AU021092	42.6018	-3.34185	1.35394	-2.46824	0.0135779	0.0673648
AU022252	306.145	-0.190239	0.599484	-0.317338	0.750987	0.886634
AU022751	239.355	5.26235	2.19986	2.39213	0.0167508	0.0781442
AU022754	8.4111	-0.343061	1.6794	-0.204276	0.838138	0.925088
AU022793	9.81956	0.562911	2.08308	0.270231	0.786983	0.904181
AU023762	2.23042	1.18931	1.80669	0.65828	0.510358	0.734139
AU040320	790.261	-0.160059	0.530405	-0.301767	0.762829	0.892214
AU040972	11.3563	-1.22531	2.02182	-0.606041	0.544487	0.760209
AU041133	272.634	0.386594	0.9835	0.39308	0.69426	0.855125
AV039307	23.7197	2.78051	1.14768	2.42272	0.0154046	0.0737299
AV051173	38.7761	0.851225	1.12655	0.755602	0.449888	0.684263
AV064505	5.24778	1.09884	2.32989	0.471628	0.637193	0.821281
AV320801	730.965	4.77515	1.53893	3.10291	0.00191628	0.0165593
AW011738	27.053	-5.91551	1.50291	-3.93603	8.28407e-05	0.00133598
AW046200	12.3579	-32.5936	1.98477	-16.4218	1.33437e-60	4.88134e-58
AW112010	19.4467	-4.59461	1.84166	-2.49481	0.0126023	0.0640443
AW146154	411.76	-0.35066	0.689903	-0.508274	0.611261	0.805123
AW209491	1244.12	-0.675882	0.802409	-0.842315	0.399611	0.63824
AW495222	13.9134	1.151	1.6614	0.692787	0.488443	0.716682
AW549542	172.935	1.76456	1.06439	1.65782	0.0973542	0.261738
AW549877	2793.25	1.17664	0.497421	2.36547	0.0180071	0.0824958
AW551984	1461.84	2.18296	0.77679	2.81023	0.00495063	0.0332158
AW554918	740.786	-0.244363	0.549891	-0.444385	0.656764	0.833352
AW822252	12.6452	0.955922	1.14594	0.834179	0.40418	0.642479
AY074887	76.3941	-0.465175	0.755773	-0.615496	0.538227	0.755825
AY358078	73.0973	-0.636982	0.478018	-1.33255	0.18268	0.391644
AY512915	16.3237	4.17964	1.91265	2.18526	0.0288696	0.115022
AY512931	15.0846	2.0307	1.43905	1.41114	0.158203	0.356554
AY702102	5.13288	0.595236	3.12459	0.1905	0.848917	0.929784
AY702103	80.3211	1.8157	1.87633	0.967685	0.333202	0.571657
AY761184	4.41294	-0.620359	2.07622	-0.298793	0.765098	0.89311
AY761185	3.29748	-0.849172	2.61969	-0.32415	0.745824	0.88358
Aaas	2217.99	-0.285496	0.380074	-0.751157	0.452558	0.687057
Aacs	951.085	-0.0341809	0.7489	-0.0456415	0.963596	0.985507
Aadac	204.044	-14.8043	2.76534	-5.35352	8.62593e-08	3.24196e-06
Aadacl2	20.0566	3.9711	1.90313	2.08661	0.0369233	0.135955
Aadacl3	5.67456	1.8293	2.35917	0.775402	0.438102	0.673147
Aadat	47.8152	-0.574777	1.2927	-0.444634	0.656584	0.833268
Aaed1	153.432	-1.1285	0.951273	-1.1863	0.235502	0.462366
Aagab	1790.86	-0.150171	0.490447	-0.306192	0.759458	0.890892
Aak1	1226.65	1.17747	0.497038	2.36897	0.0178378	0.0819082
Aamdc	514.892	0.527434	0.752137	0.701248	0.483148	0.712054
Aamp	5557.66	0.492771	0.469151	1.05035	0.293559	0.530839
Aanat	10.2685	2.76616	2.14108	1.29195	0.196375	0.410889
Aar2	2428.39	0.393794	0.353821	1.11297	0.26572	0.499982
Aard	119.762	2.063	1.29617	1.59161	0.111472	0.285296
Aars	3291.06	-0.540595	0.436314	-1.239	0.215344	0.437607
Aars2	330.335	0.258167	1.00595	0.256639	0.797457	0.908936
Aarsd1	976.101	-0.621644	0.40974	-1.51717	0.129224	0.31424
Aasdh	802.732	-0.598872	0.542299	-1.10432	0.269454	0.504672
Aasdhppt	2618.83	0.639651	0.46132	1.38657	0.165574	0.367349
Aass	281.224	-1.26376	1.14428	-1.10441	0.269415	0.504642
Aatf	1186.64	0.0876099	0.50233	0.174407	0.861545	0.935632
Aatk	56.1094	3.21616	1.61774	1.98806	0.0468056	0.159302
Abat	1576.76	-0.486458	0.612216	-0.794585	0.426855	0.662078
Abca1	1189.3	3.11374	0.787503	3.95395	7.68725e-05	0.00125448
Abca12	145.853	3.1434	1.22222	2.57187	0.0101151	0.0550635
Abca13	254.659	4.54849	1.19474	3.8071	0.000140604	0.00208149
Abca14	48.26	0.385186	1.36884	0.281397	0.778406	0.899697
Abca15	44.4304	3.26045	1.50915	2.16046	0.0307371	0.120113
Abca16	167.085	3.6284	1.40024	2.59126	0.00956243	0.0528014
Abca17	108.69	3.86095	1.08377	3.56252	0.000367313	0.00454975
Abca2	465.826	0.579133	0.945983	0.612203	0.540403	0.757428
Abca3	645.106	-1.31975	0.934285	-1.41258	0.15778	0.356031
Abca4	100.243	0.136405	0.846009	0.161233	0.87191	0.941117
Abca5	476.774	-1.28206	0.808521	-1.58569	0.112811	0.287393
Abca6	110.763	2.41788	1.03238	2.34205	0.0191784	0.0864188
Abca7	301.953	1.49176	1.02658	1.45313	0.146188	0.33977
Abca8a	119.217	2.67364	1.16538	2.29422	0.021778	0.0945922
Abca8b	156.619	-1.18229	0.924756	-1.27849	0.201075	0.417462
Abca9	227.902	-1.52503	1.15935	-1.31542	0.188369	0.399586
Abcb10	1831.04	-1.18945	0.986522	-1.2057	0.227932	0.453528
Abcb11	214.242	4.05971	1.25608	3.23204	0.0012291	0.0119317
Abcb1a	117.405	0.567012	0.923146	0.614217	0.539072	0.756479
Abcb1b	127.682	1.67295	0.877366	1.90679	0.0565475	0.180611
Abcb4	231.136	3.18882	1.32679	2.40341	0.0162428	0.0764707
Abcb5	61.135	4.03684	1.51707	2.66094	0.00779218	0.0454265
Abcb6	1388.64	-2.36119	0.73459	-3.21429	0.00130767	0.0125063
Abcb7	1103.32	0.885987	0.718633	1.23288	0.217622	0.440407
Abcb8	1170.14	-0.0257593	0.610238	-0.0422119	0.96633	0.986694
Abcb9	81.7111	2.37365	1.15927	2.04753	0.0406058	0.144896
Abcc1	842.439	-0.610346	0.631282	-0.966835	0.333627	0.572136
Abcc10	263.146	-1.28847	0.822075	-1.56735	0.117034	0.29418
Abcc12	17.2825	2.00146	1.44251	1.38748	0.165295	0.366767
Abcc2	150.366	0.0805465	1.12451	0.0716281	0.942898	0.975479
Abcc3	125.149	2.72551	0.91722	2.97149	0.00296363	0.0229611
Abcc4	446.356	1.14395	0.836841	1.36698	0.171631	0.375886
Abcc5	2600.86	1.20598	0.513821	2.34707	0.0189216	0.0855987
Abcc6	36.8997	3.20074	1.35722	2.35831	0.0183585	0.0836166
Abcc8	82.2289	2.26475	1.19397	1.89682	0.0578511	0.183679
Abcc9	331.049	0.553955	0.936357	0.591607	0.554114	0.766077
Abcd1	906.629	2.24732	0.587771	3.82346	0.00013159	0.00197555
Abcd2	489.616	-2.88325	0.927637	-3.10817	0.0018825	0.016338
Abcd3	1382.48	-0.125373	0.475276	-0.263791	0.791941	0.906394
Abcd4	431.998	2.3437	0.496365	4.72172	2.33858e-06	6.20671e-05
Abce1	5871.41	-1.22858	0.396842	-3.09589	0.00196224	0.0168569
Abcf1	3333.74	-0.289177	0.5056	-0.571948	0.567357	0.774195
Abcf2	6159.63	-0.871632	0.303036	-2.87633	0.00402334	0.0286529
Abcf3	2055.4	-1.33039	0.35768	-3.71948	0.000199632	0.00276798
Abcg1	1863.78	3.89642	0.645914	6.03242	1.6152e-09	7.67361e-08
Abcg2	2579.54	0.193625	0.503139	0.384835	0.70036	0.858474
Abcg3	108.923	-0.310577	1.225	-0.253533	0.799856	0.909884
Abcg4	245.678	-5.7114	1.36583	-4.18164	2.89413e-05	0.000555273
Abcg5	68.6028	-4.66845	1.2246	-3.81222	0.000137724	0.00205121
Abcg8	9.16482	-0.0258859	1.52977	-0.0169214	0.986499	0.995625
Abhd1	6.04281	-2.44472	1.45396	-1.68142	0.092681	0.253269
Abhd10	1289.38	0.394579	0.490084	0.805125	0.420748	0.656547
Abhd11	868.502	0.775646	0.383192	2.02417	0.0429529	0.150989
Abhd11os	34.6482	-0.0611652	0.797245	-0.0767207	0.938846	0.973715
Abhd12	515.438	-0.759626	0.827623	-0.91784	0.358703	0.598538
Abhd12b	6.14063	5.18364	2.08557	2.48548	0.0129376	0.0652806
Abhd13	564.921	0.622444	0.74136	0.839597	0.401134	0.639397
Abhd14a	1342.33	1.13559	0.557688	2.03624	0.0417259	0.147931
Abhd14b	308.948	-0.889156	0.916726	-0.969926	0.332084	0.570779
Abhd15	178.095	-2.80414	1.34751	-2.08098	0.0374357	0.137266
Abhd16a	580.698	-0.598394	0.714267	-0.837773	0.402158	0.640285
Abhd16b	14.423	-0.571285	1.94324	-0.293985	0.768769	0.89454
Abhd17a	348.094	0.644364	1.06898	0.602784	0.546652	0.761566
Abhd17b	368.738	1.13162	0.670584	1.68752	0.0915035	0.250871
Abhd17c	569.752	0.851868	0.610952	1.39433	0.163219	0.363852
Abhd2	220.062	0.569517	0.938978	0.606528	0.544164	0.759981
Abhd3	310.069	-4.41967	1.37681	-3.21008	0.00132697	0.0126304
Abhd4	2250.17	0.627006	0.469478	1.33554	0.1817	0.390145
Abhd5	627.089	-1.08967	0.815382	-1.33639	0.181421	0.389611
Abhd6	635.375	0.866804	0.595244	1.45622	0.145333	0.338848
Abhd8	322.166	-1.00961	1.14069	-0.885087	0.37611	0.615833
Abi1	2214.14	-0.370875	0.37737	-0.982788	0.325712	0.563672
Abi2	3062.06	-0.139877	0.433778	-0.322462	0.747103	0.884486
Abi3	65.6283	-6.68589	1.41574	-4.72255	2.3291e-06	6.19654e-05
Abi3bp	230.528	-2.05026	1.0211	-2.00791	0.0446532	0.154491
Abl1	1962.58	-0.350523	0.649432	-0.539738	0.589378	0.789615
Abl2	1700.56	1.67104	0.457963	3.64884	0.000263428	0.00347683
Ablim1	1162.05	-2.17178	0.79635	-2.72717	0.00638802	0.0395294
Ablim2	44.2351	0.428904	1.11431	0.384907	0.700306	0.858474
Ablim3	229.434	1.92622	1.17983	1.63262	0.102548	0.270793
Abo	29.0609	-41.0929	2.08115	-19.7453	8.79568e-87	5.36267e-84
Abr	759.813	-0.353567	0.850205	-0.415861	0.677512	0.845791
Abra	31.8913	2.94473	1.48105	1.98827	0.046782	0.159271
Abracl	1435.96	-0.893967	0.634848	-1.40816	0.159084	0.357598
Abt1	1195	0.240015	0.444607	0.539836	0.58931	0.789615
Abtb1	897.507	1.1216	0.590384	1.89979	0.057461	0.182864
Abtb2	260.516	-1.32236	1.06231	-1.2448	0.213206	0.434469
Acaa1a	663.65	0.515479	0.910025	0.566445	0.571091	0.776683
Acaa1b	177.666	0.465237	0.984222	0.472695	0.636431	0.82091
Acaa2	4748.76	-0.903927	0.526788	-1.71592	0.0861765	0.241261
Acaca	1464.38	0.0515873	0.550252	0.0937522	0.925306	0.966753
Acacb	195.811	1.87139	0.731425	2.55856	0.0105108	0.0566275
Acad10	264.633	1.71236	0.640769	2.67235	0.00753219	0.0444335
Acad11	557.593	-0.987437	0.642162	-1.53768	0.124128	0.305949
Acad12	331.424	0.728434	0.643792	1.13147	0.257856	0.489718
Acad8	1198.98	0.302355	0.475041	0.636481	0.524463	0.745173
Acad9	1053.56	-0.129393	0.428623	-0.301879	0.762744	0.892214
Acadl	1033.1	-0.250473	0.598192	-0.418718	0.675423	0.843951
Acadm	2590.99	2.01491	0.471925	4.26955	1.95869e-05	0.000402917
Acads	503.2	-1.1687	0.890949	-1.31175	0.189605	0.40133
Acadsb	1825.63	-1.30755	0.626986	-2.08546	0.0370276	0.136223
Acadvl	2000.17	-0.305399	0.357753	-0.853658	0.393295	0.631881
Acan	120.681	-3.96751	1.55519	-2.55115	0.0107369	0.0574778
Acap1	87.9785	2.61643	1.14271	2.28967	0.0220404	0.0952787
Acap2	815.453	1.31875	0.713032	1.8495	0.0643863	0.197569
Acap3	338.338	-2.34203	1.0864	-2.15576	0.0311023	0.120933
Acat1	3170.55	-0.584084	0.351654	-1.66096	0.0967216	0.260836
Acat2	7506.66	-1.25401	0.436899	-2.87025	0.00410147	0.0290772
Acat3	1910.63	-1.60875	0.503107	-3.19763	0.0013856	0.013019
Acbd3	1081.74	1.93238	0.428476	4.5099	6.48578e-06	0.000152907
Acbd4	213.962	1.05675	1.22768	0.860771	0.389364	0.628348
Acbd5	987.436	-0.311662	0.616133	-0.505836	0.612972	0.806698
Acbd6	562.926	0.0824037	0.844713	0.0975523	0.922288	0.965023
Acbd7	36.199	-3.05799	1.55214	-1.97018	0.0488179	0.163839
Accs	291.273	-1.39146	0.888692	-1.56574	0.117409	0.294819
Accsl	22.7553	-0.843053	1.77022	-0.476242	0.633902	0.819503
Acd	940.727	0.0560103	0.411773	0.136022	0.891804	0.951081
Ace	100.88	-2.97709	1.41062	-2.11049	0.0348166	0.130631
Ace2	916.231	0.0177583	1.49576	0.0118724	0.990527	0.99684
Ace3	13.8599	-0.252538	1.71794	-0.147001	0.883132	0.946708
Acer1	27.8497	4.18863	1.56541	2.67573	0.00745662	0.0441144
Acer2	396.431	1.76625	0.572416	3.0856	0.0020314	0.0172953
Acer3	1089.17	0.322732	0.564206	0.572011	0.567314	0.774195
Ache	123.476	-1.06949	1.4732	-0.725966	0.46786	0.700434
Acin1	1939.21	0.423836	0.401988	1.05435	0.291722	0.529349
Ackr1	185.074	-3.15348	1.55062	-2.03369	0.0419833	0.148628
Ackr2	29.6877	6.33593	1.44374	4.38856	1.14102e-05	0.000250945
Ackr3	573.6	-1.06536	1.02466	-1.03972	0.298471	0.536232
Ackr4	110.54	-3.62944	1.50793	-2.40691	0.0160883	0.0760056
Acly	6593.64	-1.50815	0.38488	-3.91851	8.90992e-05	0.00141919
Acmsd	61.8417	-2.02219	1.40063	-1.44378	0.148802	0.343073
Acnat1	250.579	2.81846	1.12152	2.51307	0.0119684	0.0619417
Acnat2	64.7025	4.56008	1.50224	3.03552	0.00240118	0.0195439
Aco1	1851.56	-1.05307	0.436057	-2.41497	0.0157364	0.0748343
Aco2	5835.88	-0.588579	0.299248	-1.96686	0.0491992	0.164665
Acot1	605.951	0.803641	0.841566	0.954936	0.33961	0.57842
Acot10	121.175	0.705867	0.511729	1.37938	0.167778	0.370367
Acot11	246.333	1.10352	1.07642	1.02518	0.305279	0.543304
Acot12	31.2329	-1.34688	1.82138	-0.739484	0.459613	0.69348
Acot13	1031.58	1.96004	0.481147	4.07367	4.62777e-05	0.000827832
Acot2	900.454	0.585163	0.369774	1.58249	0.113538	0.288565
Acot3	98.562	3.26207	1.18602	2.75044	0.00595146	0.0377103
Acot4	151.344	3.21321	1.04438	3.07665	0.00209341	0.0176928
Acot5	43.7106	1.5601	1.28678	1.21241	0.225356	0.450241
Acot6	37.8971	1.0216	1.16728	0.875193	0.381469	0.620718
Acot7	1316.46	-1.25357	0.518968	-2.4155	0.0157137	0.0747669
Acot8	296.002	-1.02103	0.625502	-1.63233	0.102609	0.270916
Acot9	1299.16	-0.454745	0.517488	-0.878755	0.379534	0.619084
Acox1	1175.06	-0.520444	0.503928	-1.03277	0.301709	0.539777
Acox2	84.1174	2.64597	1.5712	1.68405	0.0921728	0.252226
Acox3	333.173	1.08675	0.762447	1.42534	0.154058	0.350653
Acoxl	35.4694	-0.789397	1.09404	-0.721543	0.470576	0.702392
Acp1	4690.17	-1.43868	0.510666	-2.81727	0.0048434	0.0327504
Acp2	1569.57	-0.850986	0.468761	-1.81539	0.0694632	0.208024
Acp5	930.097	-1.85238	1.12344	-1.64884	0.0991804	0.264895
Acp6	804.888	0.139469	0.528645	0.263824	0.791916	0.906394
Acpp	109.668	2.23116	1.06873	2.08768	0.036827	0.135737
Acpt	9.95157	4.73971	1.44729	3.27489	0.00105705	0.0105845
Acr	15.0627	2.70832	1.73077	1.5648	0.117629	0.295202
Acrbp	184.155	2.10838	0.779107	2.70615	0.00680677	0.041466
Acrv1	9.25502	3.20604	2.02613	1.58235	0.11357	0.288613
Acsbg1	1281.87	-0.130089	1.20298	-0.108139	0.913885	0.961294
Acsbg2	53.6541	3.69841	1.35753	2.72438	0.00644232	0.0397868
Acsf2	136.002	-0.728006	0.979761	-0.743045	0.457455	0.691506
Acsf3	496.302	-1.90665	0.63819	-2.98759	0.00281185	0.0221209
Acsl1	1358.38	0.227956	0.675779	0.337323	0.735874	0.877483
Acsl3	1081.17	0.243785	0.600464	0.405994	0.684747	0.849653
Acsl4	895.548	-0.878281	0.5699	-1.54112	0.123289	0.304486
Acsl5	684.463	0.11462	0.701322	0.163435	0.870176	0.940272
Acsl6	44.2766	0.712458	1.17104	0.608399	0.542923	0.759359
Acsm1	24.7075	3.2771	1.54486	2.12129	0.0338976	0.128191
Acsm2	30.3772	4.48043	1.57821	2.83893	0.00452651	0.0312921
[truncated: 22,422 more rows]

## Sheet: results_E11.5f
	baseMean	log2FoldChange	lfcSE	stat	pvalue	padj
0610005C13Rik	45.4899	-2.39791	1.36032	-1.76275	0.0779419	0.181416
0610007P14Rik	2888.95	1.05614	0.497715	2.12197	0.03384	0.0963113
0610009B22Rik	1170.6	0.502002	0.636229	0.789027	0.430096	0.604102
0610009L18Rik	17.5866	-5.18091	1.4073	-3.68146	0.000231905	0.00147144
0610009O20Rik	1066.37	-1.08544	0.520042	-2.08721	0.0368687	0.103047
0610010B08Rik	17.8002	0.467016	0.655944	0.711976	0.47648	0.647068
0610010F05Rik	453.621	0.298809	0.693318	0.430983	0.666481	0.800677
0610010K14Rik	1422.12	1.39276	0.314898	4.42288	9.73948e-06	8.84009e-05
0610011F06Rik	335.054	-0.733748	0.459563	-1.59662	0.11035	0.234302
0610012G03Rik	376.52	-0.765678	1.10676	-0.691817	0.489052	0.658514
0610030E20Rik	640.986	-0.899033	0.669955	-1.34193	0.179619	0.333079
0610031O16Rik	5.64308	-0.816008	2.26135	-0.360851	0.718211	0.837139
0610037L13Rik	1201.94	-0.0274052	0.526551	-0.0520466	0.958492	0.975556
0610038B21Rik	19.4115	-2.3327	1.3274	-1.75734	0.0788603	0.182852
0610039H22Rik	3.2151	0.277116	1.97119	0.140583	0.888199	0.948233
0610039K10Rik	5.85195	1.73085	1.19773	1.44511	0.148427	0.290338
0610040B10Rik	47.2675	-0.0968786	1.06302	-0.0911355	0.927385	0.962655
0610040F04Rik	35.1661	2.11974	1.53533	1.38064	0.16739	0.316474
0610040J01Rik	99.8828	-8.53416	1.75553	-4.8613	1.16619e-06	1.30086e-05
0610043K17Rik	8.34838	2.82725	1.40059	2.01861	0.0435275	0.116849
1010001N08Rik	44.8712	-6.61564	1.32688	-4.98588	6.16811e-07	7.32913e-06
1110001J03Rik	290.235	0.690913	0.560038	1.23369	0.217319	0.381522
1110002L01Rik	84.2436	-1.02818	0.785334	-1.30922	0.190459	0.347177
1110004E09Rik	641.388	1.93863	0.648855	2.98776	0.00281029	0.012659
1110004F10Rik	6489.89	0.166793	0.468784	0.3558	0.72199	0.840005
1110006O24Rik	52.4143	-0.143155	1.0683	-0.134002	0.893401	0.950129
1110007C09Rik	175.971	-1.15599	0.780969	-1.4802	0.138821	0.276828
1110008F13Rik	234.058	1.52948	1.24154	1.23192	0.217979	0.382142
1110008L16Rik	1132.97	0.808872	0.475257	1.70197	0.0887612	0.199552
1110008P14Rik	327.785	1.30384	0.669915	1.94627	0.0516224	0.133586
1110012L19Rik	683.413	0.65801	0.810996	0.811361	0.417158	0.592428
1110015O18Rik	14.0162	-2.42324	2.06588	-1.17298	0.240804	0.408509
1110017D15Rik	12.6603	1.33544	1.46704	0.910299	0.362665	0.540344
1110019D14Rik	311.169	0.904457	0.893128	1.01268	0.311211	0.487164
1110020A21Rik	34.7905	-1.08708	1.04067	-1.0446	0.296208	0.470301
1110025L11Rik	7.40502	1.75397	2.47616	0.708343	0.478732	0.649419
1110028F11Rik	8.32462	-5.18943	1.86685	-2.77978	0.00543957	0.0221075
1110028F18Rik	71.1432	1.6216	1.47187	1.10173	0.270579	0.442313
1110032A03Rik	438.472	-0.885188	0.692154	-1.27889	0.200936	0.360844
1110032F04Rik	20.7012	-6.84735	1.69022	-4.05115	5.09659e-05	0.000386121
1110034G24Rik	383.118	-0.362478	0.76963	-0.470978	0.637657	0.78011
1110036E04Rik	16.3828	1.37979	2.05978	0.66987	0.50294	0.671286
1110037F02Rik	2464.01	-0.710685	0.492817	-1.44209	0.149278	0.291455
1110038B12Rik	736.037	0.161407	0.34963	0.461651	0.644332	0.785037
1110038F14Rik	880.626	0.32839	0.362908	0.904886	0.365526	0.542911
1110046J04Rik	30.2315	-6.35854	1.35975	-4.67626	2.9216e-06	2.96905e-05
1110051M20Rik	760.498	-1.84675	0.592071	-3.11914	0.00181381	0.00873238
1110058D11Rik	3.01078	1.24411	3.10426	0.400776	0.688585	0.816124
1110059E24Rik	2092.14	0.149106	0.562829	0.264922	0.791069	0.889328
1110059G10Rik	832.595	-0.359698	0.649104	-0.554145	0.579479	0.735467
1110065P20Rik	67.3375	-0.69294	1.09304	-0.633959	0.526108	0.691699
1190002F15Rik	289.913	-3.15907	0.933032	-3.38581	0.000709691	0.00389617
1190002N15Rik	655.193	-4.77883	0.77928	-6.13237	8.65818e-10	1.81167e-08
1190003K10Rik	22.3597	3.62217	1.67476	2.16279	0.0305572	0.0887762
1190005I06Rik	0.246231	0.424323	10.4527	0.0405944	0.967619	NA
1190007I07Rik	227.202	2.14846	0.466799	4.60254	4.17374e-06	4.10955e-05
1200014J11Rik	1473.77	0.111766	0.386428	0.289228	0.772407	0.877566
1300002E11Rik	479.687	2.04105	0.568706	3.58894	0.000332029	0.00202626
1300017J02Rik	241.502	-5.57826	1.34888	-4.13548	3.5422e-05	0.000277846
1500004A13Rik	220.868	-0.00686744	0.73842	-0.00930018	0.99258	0.994983
1500009C09Rik	7.48469	-2.52922	1.98652	-1.27319	0.20295	0.363587
1500009L16Rik	317.891	2.20278	0.601993	3.65914	0.000253062	0.00159167
1500011B03Rik	403.048	0.473963	0.701162	0.675967	0.499062	0.667939
1500011K16Rik	178.92	-0.251653	0.622748	-0.404101	0.686139	0.814685
1500012F01Rik	779.858	0.765512	0.572431	1.3373	0.181125	0.33512
1500012K07Rik	133.744	2.51786	1.62828	1.54633	0.122025	0.252039
1500015A07Rik	175.677	-0.223704	0.986258	-0.226821	0.820563	0.910095
1500015L24Rik	2.47065	-3.04415	3.78944	-0.803325	0.421787	0.59662
1500015O10Rik	40.114	-5.58179	1.44121	-3.873	0.000107503	0.00075051
1500017E21Rik	7.23336	-1.70766	1.48481	-1.15009	0.250107	0.419403
1500026H17Rik	87.6102	2.97471	1.32404	2.24669	0.0246599	0.0752183
1600002D24Rik	7.40424	1.35319	1.99835	0.677154	0.498308	0.66709
1600002H07Rik	591.06	0.191003	0.581984	0.328192	0.742767	0.854618
1600002K03Rik	130.507	1.86457	0.730301	2.55315	0.0106753	0.0385923
1600010M07Rik	7.03706	3.05022	1.37276	2.22195	0.0262865	0.0788807
1600012H06Rik	962.471	-0.389329	0.594192	-0.655225	0.512323	0.679964
1600014C10Rik	636.636	-0.943262	0.652177	-1.44633	0.148086	0.289884
1600014C23Rik	2.09618	-3.69731	2.05391	-1.80013	0.0718399	0.170533
1600014K23Rik	32.7913	5.96739	1.83162	3.25799	0.00112203	0.0057857
1600015I10Rik	9.41487	-0.137911	2.9742	-0.0463691	NA	NA
1600019K03Rik	3.99112	5.38269	2.49043	2.16135	0.0306682	0.0890366
1600020E01Rik	198.824	-0.346994	0.606751	-0.571888	0.567398	0.725893
1600023N17Rik	27.7801	1.40464	1.5507	0.905808	0.365038	0.542509
1600025M17Rik	11.3689	3.42756	2.38326	1.43818	0.150383	0.292907
1600027J07Rik	6.45861	-4.10545	1.63133	-2.51663	0.0118484	0.0418476
1600029I14Rik	2.72029	-0.408384	4.17823	-0.0977409	0.922138	0.959869
1600029O15Rik	77.5672	-1.67532	1.08836	-1.53931	0.123729	0.254593
1700001C02Rik	1.89092	1.9225	3.17563	0.605392	0.544919	0.707428
1700001C19Rik	37.366	-4.45126	1.84866	-2.40784	0.0160474	0.0534514
1700001D01Rik	10.5556	-0.227649	1.94466	-0.117063	0.90681	0.954156
1700001F09Rik	5.25485	-0.434059	1.82984	-0.237212	0.812492	0.904888
1700001G01Rik	22.9206	0.604683	1.60213	0.377424	0.705859	0.828356
1700001G11Rik	22.7276	1.33041	1.12266	1.18505	0.235996	0.402978
1700001G17Rik	20.5609	-3.40258	1.45497	-2.33859	0.0193565	0.0620393
1700001J03Rik	5.17606	5.27343	2.18672	2.41157	0.015884	0.0530177
1700001J11Rik	76.3587	1.79259	1.28307	1.39711	0.162381	0.309461
1700001K19Rik	8.85352	-0.540228	1.55498	-0.347419	0.728277	0.844232
1700001K23Rik	3.06654	-2.16598	1.47751	-1.46596	0.142658	0.282343
1700001L05Rik	1184.49	3.06396	0.619169	4.9485	7.47893e-07	8.73386e-06
1700001L19Rik	68.2464	1.27369	1.3764	0.925375	0.354771	0.532834
1700001O22Rik	9.41748	-0.504817	1.67771	-0.300897	0.763493	0.870925
1700001P01Rik	31.0853	1.09752	1.09658	1.00085	0.316898	0.493618
1700003C15Rik	2.69846	0.780942	1.63153	0.478655	0.632184	0.77599
1700003D09Rik	1.96326	0.424344	3.21376	0.13204	0.894953	0.950544
1700003E16Rik	52.5148	-1.45904	1.21859	-1.19732	0.231183	0.397472
1700003E24Rik	0	NA	NA	NA	NA	NA
1700003F12Rik	4.41102	-4.02081	2.55801	-1.57185	0.115985	0.242917
1700003G13Rik	4.73361	-2.66473	2.06558	-1.29007	0.197028	0.355593
1700003G18Rik	53.7485	1.22995	1.36359	0.901993	0.367061	0.544252
1700003H04Rik	0.229001	-0.422892	10.449	-0.0404719	0.967717	NA
1700003I22Rik	3.01579	0.424323	10.4527	0.0405944	0.967619	0.979118
1700003L19Rik	2.58421	2.67461	3.17504	0.842388	0.399571	0.574633
1700003M02Rik	51.993	-3.0409	1.33175	-2.28339	0.0224073	0.0696266
1700003M07Rik	136.445	-6.43668	1.54272	-4.17229	3.01548e-05	0.00024126
1700003P14Rik	5.69067	0.424343	3.9165	0.108347	0.91372	0.957068
1700006A11Rik	8.77632	0.994858	2.02972	0.490146	0.624031	0.769607
1700006E09Rik	3.42092	4.27023	2.27869	1.87398	0.060933	0.150985
1700006F04Rik	3.51374	0.869275	2.21205	0.392972	0.69434	0.819667
1700006H21Rik	7.71851	-0.379994	2.56655	-0.148057	0.882298	0.946157
1700007B14Rik	31.5386	-0.878894	1.45161	-0.605462	0.544872	0.707428
1700007F19Rik	19.9012	-26.5106	2.22198	-11.9311	8.15096e-33	1.21775e-30
1700007G11Rik	12.0013	1.54944	1.22187	1.26808	0.204769	0.365676
1700007J10Rik	8.31259	0.65885	1.0826	0.608581	0.542802	0.705498
1700007K09Rik	3.22874	4.38767	2.55561	1.71688	0.0860012	0.195188
1700007K13Rik	82.1903	4.45514	0.995026	4.47741	7.55551e-06	6.99377e-05
1700007L15Rik	132.348	2.49512	0.845704	2.95034	0.00317421	0.0140276
1700007P06Rik	1.4841	1.48824	2.72865	0.545412	0.58547	0.740344
1700008C04Rik	3.97342	2.88595	2.5079	1.15075	0.249837	0.419107
1700008J07Rik	180.391	0.365759	0.92793	0.394167	0.693458	0.819244
1700008K24Rik	4.41889	5.17134	3.40251	1.51986	0.128546	0.261384
1700008O03Rik	8.49089	1.65361	1.16173	1.4234	0.15462	0.298968
1700008P02Rik	6.31624	4.19352	1.91403	2.19094	0.0284559	0.0840513
1700009C05Rik	12.3657	2.69763	1.92642	1.40033	0.161413	0.30801
1700009J07Rik	0.784116	1.92583	5.77358	0.333559	0.738712	NA
1700009N14Rik	11.7416	-5.11465	2.02566	-2.52493	0.0115722	0.0411117
1700010B08Rik	15.0338	-0.270159	1.75617	-0.153834	0.877741	0.945499
1700010D01Rik	5.525	5.83008	2.96955	1.96329	0.0496125	0.129552
1700010I02Rik	0.421384	1.2054	10.4508	0.115341	0.908175	NA
1700010I14Rik	82.6044	-2.24837	1.23452	-1.82126	0.0685679	0.16466
1700010J16Rik	15.9971	-1.45313	1.89243	-0.767866	0.442567	0.616134
1700010K23Rik	0.507204	-0.418308	6.41337	-0.0652243	0.947995	NA
1700011A15Rik	10.1424	-4.12648	2.12808	-1.93906	0.0524941	0.135249
1700011B04Rik	1.6964	-1.93893	3.85158	-0.503411	0.614675	0.762939
1700011C11Rik	0.915818	2.85282	2.83416	1.00658	0.314135	NA
1700011E24Rik	2.32958	2.63003	1.80572	1.4565	0.145255	0.285817
1700011H14Rik	57.8681	-3.56448	1.23537	-2.88535	0.00390975	0.0167528
1700011I03Rik	3.48198	2.01561	1.78783	1.12741	0.25957	0.430345
1700011L22Rik	5.39104	3.80236	2.35186	1.61675	0.105933	0.227092
1700011M02Rik	4.01172	4.35444	1.96677	2.214	0.0268287	0.0802497
1700012A03Rik	2.72281	4.14935	2.93184	1.41527	0.156989	0.302011
1700012B07Rik	50.14	3.24003	1.87652	1.72661	0.0842376	0.192432
1700012B09Rik	4.49614	0.424344	2.8497	0.148908	0.881626	0.946157
1700012C14Rik	15.2352	1.70077	1.39058	1.22307	0.221305	0.385679
1700012D01Rik	14.2697	-6.09027	1.38464	-4.39846	1.0902e-05	9.78039e-05
1700012D14Rik	35.6888	1.65502	0.808303	2.04752	0.0406067	0.111011
1700012D16Rik	1.06654	-2.97523	3.37403	-0.881803	0.377884	NA
1700012H19Rik	1.64647	-0.684605	2.56423	-0.266983	0.789482	0.88845
1700012I11Rik	5.88157	-3.70112	1.93174	-1.91595	0.0553717	0.140785
1700012L04Rik	8.91903	0.334428	1.67003	0.200253	0.841282	0.923314
1700012P22Rik	2.91321	0.376063	2.80611	0.134016	0.89339	0.950129
1700013D24Rik	1.22731	1.80611	4.20708	0.429302	0.667703	NA
1700013F07Rik	10.9498	2.64651	1.75619	1.50697	0.131819	0.266613
1700013G24Rik	0.317561	0.424323	10.4527	0.0405944	0.967619	NA
1700013H16Rik	1245.96	8.93844	1.63086	5.48079	4.23419e-08	6.3769e-07
1700015E13Rik	4.17158	-4.5802	2.19997	-2.08193	0.0373486	0.104089
1700015F17Rik	14.29	-3.59456	1.89858	-1.89329	0.05832	0.146191
1700015G11Rik	8.31428	0.438013	1.7434	0.251241	0.801628	0.896565
1700016C15Rik	13.3474	3.11663	1.54725	2.0143	0.0439779	0.117804
1700016D06Rik	35.2737	1.60934	1.83835	0.875423	0.381344	0.557973
1700016G22Rik	2.13288	-0.947356	3.71706	-0.254867	0.798826	0.894995
1700016H13Rik	17.6772	-3.6754	2.05581	-1.78781	0.0738071	0.17418
1700016K19Rik	61.1034	-3.00751	1.91843	-1.56769	0.116953	0.244534
1700016L04Rik	8.64149	-2.30675	1.62916	-1.41591	0.156802	0.30178
1700016L21Rik	0.626553	-0.415592	5.47357	-0.0759271	0.939477	NA
1700016P04Rik	5.21439	2.61626	2.33088	1.12244	0.261677	0.432845
1700017B05Rik	1466.39	-0.90647	0.67489	-1.34314	0.179228	0.332572
1700017D01Rik	6.5662	2.53034	2.29212	1.10393	0.269625	0.441237
1700017G19Rik	4.60017	-1.9011	2.69538	-0.70532	0.480611	0.651179
1700017J07Rik	5.42291	5.11185	2.3181	2.20519	0.0274405	0.0816872
1700017L05Rik	0.154776	0.424323	10.4527	0.0405944	0.967619	NA
1700017N19Rik	19.2626	-2.95236	1.95168	-1.51272	0.13035	0.264262
1700018A04Rik	6.21111	-0.409867	1.56875	-0.26127	0.793884	0.891156
1700018B08Rik	18.1852	7.65815	1.87847	4.0768	4.56597e-05	0.000350182
1700018B24Rik	281.763	6.77128	1.6388	4.13185	3.59859e-05	0.000281974
1700018C11Rik	6.41326	0.424344	3.09288	0.1372	0.890872	0.94885
1700018F24Rik	7.76338	2.85727	1.77903	1.60608	0.108256	0.230807
1700018G05Rik	3.50834	-2.48245	1.97111	-1.25942	0.207879	0.369845
1700018L02Rik	7.4734	-5.02771	2.0796	-2.41764	0.0156215	0.0523091
1700019A02Rik	56.596	6.93406	1.19474	5.80383	6.48175e-09	1.15191e-07
1700019B03Rik	16.5226	-4.36379	1.69998	-2.56697	0.0102593	0.0373534
1700019B21Rik	117.664	-3.49934	1.68319	-2.07899	0.0376186	0.104714
1700019C18Rik	14.7528	0.424341	4.78574	0.0886678	0.929346	0.963304
1700019D03Rik	223.26	6.63687	0.926643	7.16227	7.93495e-13	2.71484e-11
1700019E08Rik	26.248	5.80326	2.41834	2.39969	0.0164091	0.05443
1700019G17Rik	396.367	0.407914	0.794008	0.513741	0.607433	0.756927
1700019G24Rik	10.2746	-0.824254	1.75191	-0.470489	0.638006	0.780299
1700019L03Rik	38.0759	2.36927	0.988154	2.39767	0.0164998	0.0546601
1700019M22Rik	2.39844	-0.412645	4.81563	-0.0856887	0.931714	0.963858
1700019N19Rik	10.1113	-3.63615	1.99364	-1.82387	0.0681711	0.1639
1700019O17Rik	1.84037	0.424324	10.0334	0.0422912	0.966267	0.979118
1700020A23Rik	2.15912	-4.0688	2.56553	-1.58595	0.112751	0.237788
1700020D05Rik	3.55613	-4.09125	2.36732	-1.72822	0.0839496	0.191971
1700020D14Rik	0	NA	NA	NA	NA	NA
1700020G17Rik	1.62466	1.53	5.11864	0.298908	0.76501	0.871862
1700020I14Rik	1601.84	0.238998	0.576314	0.414701	0.67836	0.808921
1700020L24Rik	6.32198	-4.01239	2.3467	-1.7098	0.0873023	0.197202
1700020M21Rik	12.2881	-2.40698	2.27614	-1.05748	0.290291	0.464035
1700020N01Rik	58.0966	-0.334802	2.00448	-0.167027	0.867349	0.940256
1700020N15Rik	33.1356	3.64358	1.56011	2.33547	0.0195188	0.0624525
1700020N18Rik	1.04319	0.424323	10.4527	0.0405944	0.967619	NA
1700021F05Rik	1393.46	1.70389	0.454472	3.74917	0.000177421	0.00116257
1700021F07Rik	33.4385	0.424333	7.72116	0.0549572	0.956173	0.974612
1700021K19Rik	886.447	-1.74011	0.738436	-2.35648	0.0184489	0.0597716
1700021N21Rik	3.1914	-3.65025	3.69354	-0.988279	0.323016	0.499744
1700022A21Rik	21.5909	1.44137	2.28662	0.630351	0.528465	0.69354
1700022A22Rik	15.4551	4.4617	2.21764	2.01191	0.0442295	0.118322
1700022E09Rik	0.151619	0.424323	10.4527	0.0405944	0.967619	NA
1700022H01Rik	39.9626	1.85106	1.71386	1.08005	0.280119	0.453541
1700022H16Rik	1.08369	-1.80102	4.3595	-0.413126	0.679514	NA
1700022I11Rik	18.6311	-28.8204	2.0645	-13.96	2.73375e-44	5.51921e-42
1700023C21Rik	0.734663	4.24567	10.4135	0.407706	0.683489	NA
1700023F02Rik	10.6936	-2.14923	2.05293	-1.04691	0.295142	0.469195
1700023F06Rik	3.28868	-3.12554	1.81769	-1.71951	0.0855211	0.194374
1700024B18Rik	7.27009	0.722783	1.59599	0.452873	0.65064	0.789562
1700024F13Rik	17.2754	0.257609	1.34086	0.192122	0.847647	0.927935
1700024G13Rik	13.0907	6.93669	2.65953	2.60824	0.00910083	0.0337721
1700024I08Rik	0.961242	-0.241289	3.18269	-0.075813	0.939568	NA
1700024N05Rik	15.9867	4.66712	2.33353	2.00002	0.0454977	0.121151
1700024P04Rik	2.74669	4.27996	2.72949	1.56804	0.116871	0.244432
1700024P16Rik	37.6052	3.11258	1.21125	2.56973	0.0101778	0.0371051
1700025B11Rik	1.59427	0.424344	2.77512	0.15291	0.878469	0.945623
1700025C18Rik	0.219587	0.424323	10.4527	0.0405944	0.967619	NA
1700025F22Rik	4.21842	0.886316	2.00275	0.44255	0.658091	0.794731
1700025F24Rik	13.0021	-4.74575	1.53615	-3.08938	0.00200573	0.0094928
1700025G04Rik	569.93	-1.78201	0.900687	-1.9785	0.0478722	0.125977
1700025J12Rik	0.459447	4.13121	6.49593	0.635969	0.524796	NA
1700025K24Rik	4.22725	-1.98047	2.42137	-0.817912	0.413407	0.588499
1700025M24Rik	9.71407	3.28828	2.00272	1.6419	0.10061	0.218567
1700025N23Rik	0.711888	-0.80366	3.27486	-0.245403	0.806145	NA
1700026D08Rik	87.243	-0.574993	1.40289	-0.409864	0.681905	0.81145
1700026D11Rik	3.61474	-1.3863	2.25791	-0.613975	0.539232	0.702324
1700026F02Rik	6.23904	0.0431306	2.16721	0.0199014	0.984122	0.98942
1700026J14Rik	6.92262	-39.791	2.38042	-16.7159	1.00343e-62	3.40711e-60
1700026L06Rik	119.746	-3.28919	1.0234	-3.21396	0.00130916	0.00660622
1700027A15Rik	1.15621	-1.95293	3.95	-0.494411	0.621016	NA
1700027F06Rik	6.20009	4.23576	2.66322	1.59047	0.111729	0.236079
1700027F09Rik	37.8813	2.43618	1.65383	1.47306	0.140736	0.27975
1700027H10Rik	3.07747	-3.29215	2.37515	-1.38608	0.165723	0.314333
1700027I24Rik	1.56971	-2.01317	2.93214	-0.686589	0.492342	0.661791
1700027J07Rik	13.9458	1.33114	1.75432	0.758776	0.447987	0.621534
1700028B04Rik	10.6639	2.12414	2.03822	1.04216	0.297339	0.471442
1700028D13Rik	2.26175	0.424341	4.99223	0.0850001	0.932261	0.96397
1700028E10Rik	107.506	2.66571	1.06477	2.50355	0.0122955	0.0431004
1700028I16Rik	20.0747	6.15382	1.55161	3.96609	7.30625e-05	0.000534901
1700028J19Rik	80.5047	1.69364	1.10712	1.52977	0.126074	0.257926
1700028K03Rik	339.477	0.74278	0.676569	1.09786	0.272264	0.444252
1700028M03Rik	0.332454	-0.417692	6.15945	-0.0678131	0.945934	NA
1700028P14Rik	28.0305	-2.31016	1.79812	-1.28476	0.198875	0.358119
1700028P15Rik	4.54313	-0.387526	2.81032	-0.137894	0.890324	0.948669
1700029B22Rik	0.792933	0.424341	4.65076	0.0912413	0.927301	NA
1700029F12Rik	22.5874	2.21453	1.84566	1.19985	0.230196	0.396335
1700029H14Rik	6.71663	-3.34582	1.8379	-1.82046	0.0686888	0.164862
1700029I15Rik	5.85284	-0.734854	1.28784	-0.57061	0.568264	0.726541
1700029J03Rik	3.81121	3.69313	2.51973	1.46569	0.142733	0.282417
1700029J07Rik	550.297	0.654072	0.886805	0.737561	0.460781	0.632921
1700029M20Rik	36.8145	1.06228	1.83769	0.57805	0.56323	0.722743
1700029N11Rik	6.68002	-3.02692	2.02628	-1.49383	0.135219	0.271456
1700029P11Rik	51.6877	7.68414	1.50764	5.09681	3.45419e-07	4.36104e-06
1700030A11Rik	11.3851	3.16664	2.37163	1.33522	0.181805	0.335993
1700030C10Rik	163.225	1.83714	0.761913	2.41122	0.0158992	0.0530405
1700030F04Rik	4.21707	2.64051	2.03374	1.29835	0.194167	0.351789
1700030F18Rik	9.53527	3.37251	1.62886	2.07047	0.0384081	0.106433
1700030J22Rik	154.539	1.8922	0.952247	1.98709	0.0469124	0.124019
1700030K09Rik	674.721	-0.615203	0.618957	-0.993935	0.320254	0.49705
1700030L20Rik	0.874603	0.424331	8.48508	0.050009	0.960115	NA
1700030M09Rik	5.13257	-3.21271	2.15438	-1.49125	0.135896	0.272327
1700030N03Rik	5.32029	-1.8066	2.81096	-0.642698	0.52042	0.687112
1700030O20Rik	11.9193	-0.668586	3.01475	-0.221772	0.824492	0.912663
1700031A10Rik	23.2779	1.12464	1.76425	0.637459	0.523826	0.689858
1700031F05Rik	15.3671	6.96131	2.10423	3.30825	0.000938821	0.00495618
1700031M16Rik	2.84645	-0.392003	2.99211	-0.131012	0.895765	0.950677
1700031P21Rik	6.82388	1.50392	2.1713	0.692636	0.488538	0.658139
1700034E13Rik	12.4721	3.06626	1.77832	1.72425	0.0846626	0.192971
1700034G24Rik	2.35655	0.523664	3.00608	0.174202	0.861707	0.936602
1700034H15Rik	52.9883	1.41349	1.00161	1.41122	0.15818	0.303598
1700034I23Rik	61.7268	2.15009	1.83068	1.17448	0.240205	0.40774
1700034J05Rik	16.452	-0.975265	1.95132	-0.499797	0.617218	0.764486
1700034K08Rik	18.8711	0.220563	1.80069	0.122488	0.902512	0.952839
1700034O15Rik	18.8547	-4.38265	2.05794	-2.12963	0.033202	0.0948809
1700034P13Rik	20.8816	-1.01374	1.03289	-0.981459	0.326367	0.503364
1700036G14Rik	0.252398	0.424323	10.4527	0.0405944	0.967619	NA
1700037C18Rik	89.3442	-0.187635	1.01959	-0.184029	0.853991	0.933059
1700037H04Rik	2324.15	0.76237	0.764025	0.997834	0.31836	0.495207
1700039E15Rik	29.5211	1.10009	1.86056	0.591265	0.554343	0.715322
1700039E22Rik	2.10283	-0.694074	2.38639	-0.290847	0.771169	0.876853
1700040L02Rik	63.2584	1.14184	1.18409	0.964316	0.334887	0.511911
1700041A01Rik	3.58848	2.60926	1.83739	1.42009	0.155582	0.300128
1700041C23Rik	0.189335	0.424323	10.4527	0.0405944	0.967619	NA
1700041M19Rik	0.250593	0.424323	10.4527	0.0405944	0.967619	NA
1700042G07Rik	5.43874	3.69379	1.92557	1.91828	0.0550753	0.140222
1700042G15Rik	30.6432	-21.9804	2.49861	-8.79707	1.40431e-18	1.01191e-16
1700042O10Rik	30.5915	-1.44968	1.56284	-0.927595	0.353618	0.53178
1700044C05Rik	0.81425	-0.237343	4.39557	-0.053996	0.956938	NA
1700044K03Rik	1.09915	0.424323	10.4527	0.0405944	0.967619	NA
1700045H11Rik	3.79821	-0.0604704	2.20071	-0.0274777	0.978079	0.985792
1700046C09Rik	2.75478	-3.22846	2.6542	-1.21636	0.223849	0.388812
1700047A11Rik	4.63561	-0.674349	1.39727	-0.482619	0.629367	0.774098
1700047E10Rik	31.9963	3.10037	1.20793	2.56668	0.0102676	0.0373778
1700047G03Rik	27.4065	3.93801	1.98536	1.98353	0.0473085	0.124789
1700047I17Rik2	0	NA	NA	NA	NA	NA
1700047L14Rik	8.84988	-3.7601	2.03848	-1.84456	0.0651021	0.158718
1700047M11Rik	5.81232	1.68743	1.89586	0.890062	0.373432	0.550495
1700048M11Rik	3.83432	-0.0447952	1.46825	-0.0305092	0.975661	0.984532
1700048O20Rik	175.827	-2.21627	0.914636	-2.42312	0.0153879	0.0517237
1700049E15Rik	11.3218	0.424125	2.55722	0.165854	0.868272	0.940544
1700049E22Rik	2.15505	-0.897554	2.4159	-0.371519	0.710251	0.831565
1700049G17Rik	493.684	-4.63002	0.746398	-6.20316	5.53417e-10	1.19827e-08
1700049L16Rik	0.911299	0.0434658	4.71108	0.0092263	0.992639	NA
1700051A21Rik	4.32564	5.98159	5.50406	1.08676	0.277143	0.450272
1700052I22Rik	1.24487	0.424338	5.895	0.0719827	0.942616	NA
1700052K11Rik	180.149	-2.98527	1.12647	-2.65011	0.0080465	0.030589
1700054A03Rik	1.98592	-1.01257	2.37816	-0.425778	0.67027	0.80342
1700054K19Rik	1.20225	0.424323	10.4527	0.0405944	0.967619	NA
1700054M17Rik	0.833559	5.78608	10.4027	0.55621	0.578067	NA
1700055C04Rik	2.99059	-0.67637	2.7648	-0.244636	0.806738	0.900394
1700056E22Rik	7.45665	-1.42351	1.44799	-0.983098	0.325559	0.502511
1700057G04Rik	17.8845	1.32087	1.68856	0.782245	0.43407	0.608312
1700057H15Rik	11.2174	-37.7117	2.93048	-12.8688	6.74302e-38	1.15352e-35
1700057H21Rik	8.48614	3.46085	1.72882	2.00185	0.0453008	0.120727
1700060C16Rik	1.47516	-0.242362	2.9995	-0.080801	0.9356	0.965015
1700060C20Rik	9.6121	-1.59544	1.80088	-0.885927	0.375657	0.552285
1700061F12Rik	8.35766	-3.4997	2.06921	-1.69132	0.0907751	0.202879
1700061G19Rik	95.0923	4.29406	0.876726	4.89783	9.6899e-07	1.10061e-05
1700061I17Rik	6.13018	1.29872	1.94599	0.667381	0.504529	0.672885
1700061J23Rik	10.3221	1.04185	2.17485	0.479043	0.631908	0.775823
1700063A18Rik	2.38622	6.68346	3.37996	1.97738	0.047999	0.126236
1700063D05Rik	20.6969	2.7247	1.33831	2.03593	0.0417576	0.113305
1700063O14Rik	0.2009	0.424323	10.4527	0.0405944	0.967619	NA
1700064J06Rik	1.38443	-0.407215	4.04412	-0.100693	0.919794	0.959095
1700064M15Rik	7.22798	-19.2973	2.03492	-9.48306	2.46929e-21	2.23132e-19
1700065D16Rik	6.84716	-1.62243	2.00409	-0.80956	0.418193	0.593169
1700065I16Rik	5.40565	-3.19958	2.99821	-1.06716	0.285898	0.459809
1700065J11Rik	5.10522	-3.76625	2.0162	-1.868	0.0617621	0.152618
1700065J18Rik	1.7946	0.377575	2.70496	0.139586	0.888987	0.948546
1700065L07Rik	1.4514	-1.3806	3.82967	-0.360499	0.718474	0.837356
1700065O20Rik	15.6945	1.95168	1.66252	1.17393	0.240422	0.408017
1700066B17Rik	6.95483	-2.31828	2.03763	-1.13774	0.25523	0.424878
1700066B19Rik	38.8539	0.604461	1.39515	0.433257	0.664828	0.799513
1700066J03Rik	2.89139	0.424345	2.3381	0.181491	0.855982	0.934094
1700066M21Rik	226.151	0.0671413	1.02891	0.0652551	0.947971	0.970534
1700066N21Rik	1.56593	4.9795	3.4658	1.43675	0.150788	0.293356
1700066O22Rik	0.670454	-1.729	10.436	-0.165676	0.868412	NA
1700067G17Rik	7.9624	-1.21152	2.22593	-0.544275	0.586252	0.740999
1700067K01Rik	35.9794	1.12865	1.26699	0.890806	0.373033	0.550051
1700067P10Rik	0.826372	-4.49195	7.04415	-0.637685	0.523679	NA
1700069L16Rik	0.837504	-1.14036	6.32053	-0.180422	0.856821	NA
1700069P05Rik	1.48469	0.424343	3.51676	0.120663	0.903958	0.953034
1700071K01Rik	1.37707	2.69337	1.53766	1.7516	0.079843	0.184595
1700071M16Rik	54.1635	1.24784	1.4836	0.841091	0.400297	0.575315
1700072B07Rik	0.442311	0.424323	10.4527	0.0405944	0.967619	NA
1700072I22Rik	0.531279	0.424335	7.04662	0.0602182	0.951982	NA
1700072O05Rik	1.53439	0.424344	2.9181	0.145418	0.884381	0.946903
1700073E17Rik	84.4465	-2.93797	1.44274	-2.03639	0.0417114	0.113226
1700074H08Rik	2.95061	2.41124	2.64634	0.911161	0.36221	0.539883
1700074P13Rik	37.9769	2.89902	2.01717	1.43717	0.150669	0.293225
1700080E11Rik	1.14936	1.11237	10.4515	0.106432	0.91524	NA
1700080N15Rik	9.40204	2.17116	1.90064	1.14233	0.253317	0.422824
1700080O16Rik	87.8006	8.32888	1.92143	4.33472	1.45945e-05	0.000126425
1700081H04Rik	1.74242	-2.07794	2.77611	-0.748508	0.454154	0.62666
1700084C01Rik	7.9533	-3.14786	1.87475	-1.67909	0.093135	0.206897
1700084D21Rik	8.45468	2.47672	1.73547	1.42712	0.153545	0.297223
1700084E18Rik	15.9484	-0.694655	1.40367	-0.494884	0.620682	0.767039
1700084F23Rik	2.95526	0.424344	2.92304	0.145172	0.884575	0.946903
1700084J12Rik	25.9497	-0.509457	0.835473	-0.609783	0.542005	0.704749
1700084M14Rik	5.49543	-1.08707	2.88576	-0.376702	0.706395	0.828743
1700085C21Rik	2.91158	-2.58325	2.82814	-0.913411	0.361026	0.5388
1700086L19Rik	21.1315	-5.28089	1.43618	-3.67705	0.000235949	0.00149326
1700086O06Rik	114.842	-0.126563	0.78467	-0.161295	0.871861	0.942309
1700088E04Rik	5.93477	-4.66259	1.26503	-3.68574	0.000228037	0.00145138
1700091H14Rik	108.538	1.13853	1.46212	0.778685	0.436165	0.610218
1700092C02Rik	11.802	-0.0698524	1.74321	-0.0400711	0.968036	0.979436
1700092C10Rik	0.580942	0.424334	7.41236	0.0572468	0.954349	NA
1700092E19Rik	7.32809	-28.926	2.88745	-10.0179	1.2723e-23	1.31393e-21
1700092K14Rik	0.869043	-1.21023	5.86723	-0.206269	0.83658	NA
1700092M07Rik	11.3722	-0.612668	1.20953	-0.506534	0.612482	0.761306
1700093K21Rik	46.1685	3.2621	1.55265	2.10098	0.0356424	0.100429
1700094D03Rik	253.403	0.248092	0.555723	0.446431	0.655286	0.792924
1700094J05Rik	0.536194	-1.95969	4.5474	-0.430948	0.666506	NA
1700094M24Rik	0.619034	4.12332	5.11999	0.805337	0.420625	NA
1700095A21Rik	29.9229	2.23898	1.43815	1.55685	0.119506	0.248481
1700095B10Rik	0.81632	0.424337	6.44221	0.0658682	0.947483	NA
1700095J12Rik	2.91741	-1.83989	1.98124	-0.928657	0.353067	0.531291
1700096J18Rik	1.64576	3.93819	3.08421	1.27689	0.201642	0.361822
1700096K18Rik	61.0101	0.48206	1.04691	0.460461	0.645185	0.78558
1700096P03Rik	1.92753	-0.239436	3.60589	-0.0664013	0.947058	0.970132
1700097N02Rik	36.96	4.82651	1.25941	3.83234	0.000126928	0.000864578
1700099I09Rik	4.87117	-2.36205	2.41144	-0.979518	0.327324	0.504285
1700100I10Rik	63.4792	1.47985	1.66958	0.886359	0.375424	0.552196
1700100L14Rik	2.9107	-0.6543	3.78136	-0.173033	0.862625	0.937009
1700101E01Rik	13.065	2.08611	1.24278	1.67858	0.0932337	0.207032
1700101I11Rik	9.44039	-5.71411	1.62147	-3.52403	0.000425042	0.00251492
1700101O22Rik	3.01796	1.08823	2.58578	0.420852	0.673863	0.806348
1700102H20Rik	21.0735	2.08603	0.878182	2.3754	0.01753	0.0574088
1700102P08Rik	103.774	-7.87243	1.54247	-5.10377	3.32949e-07	4.22132e-06
1700104L18Rik	1.84991	-0.392765	3.02665	-0.129769	0.896749	0.951072
1700105P06Rik	7.05198	1.14692	1.33255	0.86069	0.389409	0.565265
1700106J16Rik	11.4993	-0.920164	2.09126	-0.440004	0.659934	0.796442
1700108F19Rik	35.7586	0.864322	1.00762	0.857788	0.39101	0.566714
1700108J01Rik	0.453582	0.0275989	10.4339	0.00264512	0.99789	NA
1700109G14Rik	10.0076	-4.40926	1.84397	-2.39118	0.0167943	0.0553959
1700109G15Rik	8.77326	4.15983	2.42297	1.71683	0.0860099	0.195188
1700109H08Rik	19.4085	-0.779695	0.940464	-0.829054	0.407074	0.582165
1700109I08Rik	0.930333	0.424331	8.3613	0.0507494	0.959525	NA
1700109K24Rik	27.8206	-1.17966	1.16743	-1.01048	0.312265	0.488303
1700110C19Rik	3.97215	0.252159	1.50118	0.167974	0.866604	0.939782
1700110I01Rik	73.6662	-0.256305	1.54271	-0.166139	0.868047	0.940483
1700110I07Rik	6.06117	0.424344	2.52213	0.168248	0.866388	0.939775
1700110K17Rik	2.30974	2.60381	2.72116	0.956877	0.338629	0.516061
1700111N16Rik	5.4883	-2.93508	2.34085	-1.25385	0.209895	0.372321
1700112E06Rik	12.8787	-5.67492	1.34142	-4.23054	2.33133e-05	0.000191444
1700112H15Rik	9.54454	2.56763	2.00936	1.27783	0.201308	0.361367
1700112J05Rik	2.33457	-2.89355	2.45595	-1.17818	0.238724	0.406273
1700112J16Rik	29.0539	0.849713	1.30343	0.651903	0.514464	0.681615
1700113A16Rik	268.243	-0.503107	0.561742	-0.895619	0.370456	0.547693
1700113B09Rik	7.43853	6.02197	2.40607	2.50282	0.0123208	0.0431689
1700113H08Rik	5.98925	0.278191	1.87855	0.148088	0.882273	0.946157
1700116B05Rik	12.7755	2.47714	1.5846	1.56326	0.117992	0.246132
1700119H24Rik	2.07778	-4.639	2.07104	-2.23994	0.0250947	0.0762546
1700120C14Rik	12.1028	-1.79518	1.06791	-1.68102	0.0927589	0.206264
1700120E14Rik	11.5045	1.91565	1.89594	1.0104	0.312305	0.48833
1700120G07Rik	18.6246	2.47551	1.95128	1.26866	0.204562	0.365413
1700120K04Rik	7.68892	-3.55855	1.44819	-2.45724	0.0140009	0.0478292
1700121L16Rik	2.21012	-0.395739	3.17407	-0.124679	0.900778	0.952607
1700121N20Rik	10.7383	6.1439	2.42355	2.53509	0.011242	0.0401615
1700122C19Rik	7.10018	-4.50249	2.7901	-1.61374	0.106585	0.228296
1700122O11Rik	2.55437	-0.396209	3.19934	-0.123841	0.901441	0.952801
1700123I01Rik	497.253	1.95272	1.58739	1.23014	0.218645	0.382889
1700123J17Rik	7.49545	2.39714	2.06859	1.15883	0.246526	0.415387
1700123K08Rik	1.02451	1.54779	5.2085	0.297167	0.766339	NA
1700123L14Rik	2.82036	-1.40338	3.83114	-0.366308	0.714135	0.83401
1700123M08Rik	35.1322	1.07617	1.09923	0.979018	0.327571	0.504561
1700123O12Rik	0.988366	-0.408807	4.23078	-0.0966268	0.923023	NA
1700123O20Rik	1633.43	-1.18035	0.560281	-2.1067	0.0351432	0.0993265
1700123O21Rik	2.50135	-4.62226	2.14012	-2.15982	0.0307868	0.0892753
1700124L16Rik	3.05249	-4.70189	1.7027	-2.76142	0.00575501	0.0231793
1700125G02Rik	0.682204	0.424338	6.22406	0.068177	0.945645	NA
1700125G22Rik	7.93237	2.72331	2.24723	1.21185	0.225571	0.390652
1700125H03Rik	0.92817	0.532683	3.05857	0.174161	0.861739	NA
1700125H20Rik	40.7689	-0.156761	1.25318	-0.125091	0.900452	0.952548
1700126H18Rik	8.32016	1.37431	1.94422	0.706867	0.479649	0.650387
1700128A07Rik	4.54317	2.52232	2.10658	1.19735	0.23117	0.397472
1700128F08Rik	4.39264	4.30115	2.26537	1.89865	0.0576108	0.144851
1700129C05Rik	10.6094	4.65787	2.26383	2.05752	0.0396366	0.108983
1810006J02Rik	35.4144	-5.00164	1.87364	-2.66948	0.0075969	0.029257
1810007C17Rik	3.57702	-1.31201	2.63667	-0.497601	0.618766	0.765853
1810007D17Rik	6.38963	-31.8439	3.45503	-9.21668	3.06443e-20	2.5341e-18
1810008I18Rik	5.89124	-2.31981	2.3565	-0.984431	0.324904	0.501841
1810009A15Rik	63.2069	0.979917	0.638071	1.53575	0.1246	0.255822
1810009J06Rik	2.54875	4.36906	2.99343	1.45955	0.144414	0.284536
1810010D01Rik	3.55928	-4.35873	2.10986	-2.06589	0.0388393	0.107349
1810010H24Rik	62.3153	-0.103245	1.10928	-0.0930734	0.925845	0.961919
1810011H11Rik	84.1383	-7.16441	1.69441	-4.22828	2.35489e-05	0.000193025
1810011O10Rik	525.154	-3.39588	0.869962	-3.90348	9.48203e-05	0.000670111
1810012K16Rik	5.88382	-0.690636	1.47288	-0.468903	0.639139	0.781157
1810013A23Rik	0.806296	-2.04453	3.85973	-0.529708	0.596315	NA
1810013L24Rik	2082.7	0.724661	0.435927	1.66235	0.0964433	0.212266
1810014B01Rik	293.027	0.31852	0.768016	0.414731	0.678339	0.808921
1810018F18Rik	2.70346	-3.05496	3.61147	-0.845904	0.397606	0.572709
1810019D21Rik	67.6541	0.32918	1.18056	0.278834	0.780372	0.882615
1810020O05Rik	14.9337	-5.3039	1.73086	-3.06431	0.00218173	0.010186
1810021B22Rik	13.9551	-0.625512	1.13729	-0.55	0.582319	0.737776
1810022K09Rik	1319.37	1.14819	0.621821	1.84649	0.0648208	0.158256
1810024B03Rik	11.4867	-2.69986	1.20826	-2.2345	0.0254499	0.0770511
1810026B05Rik	1016.72	-1.0372	0.483331	-2.14593	0.0318784	0.0917891
1810026J23Rik	894.569	-0.0846231	0.902047	-0.0938123	0.925258	0.961775
1810030O07Rik	1645.54	0.331597	0.417598	0.794059	0.427161	0.601242
1810032O08Rik	585.799	1.26104	0.665599	1.8946	0.0581461	0.145804
1810034E14Rik	49.8133	-1.25727	1.17273	-1.07208	0.283682	0.457382
1810037I17Rik	2223.02	2.40144	0.52191	4.60126	4.19949e-06	4.13285e-05
1810041H14Rik	30.5443	-0.235464	1.08898	-0.216226	0.828812	0.915667
1810041L15Rik	167.913	-1.77066	1.20052	-1.47491	0.140236	0.27888
1810043G02Rik	447.284	-1.36359	0.684904	-1.99092	0.0464896	0.123221
1810043H04Rik	252.227	1.47665	0.605144	2.44015	0.014681	0.0497582
1810044D09Rik	68.9935	0.396252	1.01446	0.390606	0.696089	0.821297
1810046K07Rik	35.3663	-0.949813	1.61259	-0.588997	0.555863	0.716313
1810053B23Rik	19.3662	0.822937	1.51632	0.542721	0.587322	0.741723
1810055G02Rik	1362.82	-0.101752	0.538121	-0.189087	0.850025	0.929766
1810058I24Rik	2357.44	-1.0629	0.526992	-2.01692	0.0437041	0.117252
1810062G17Rik	21.0352	-6.91332	1.47632	-4.6828	2.82981e-06	2.89043e-05
1810062O18Rik	31.9568	-0.144424	1.10112	-0.131161	0.895648	0.950677
1810063I02Rik	2.88569	-0.243968	2.7788	-0.0877962	0.930039	0.963335
1810064F22Rik	26.1928	0.768509	1.6949	0.453425	0.650243	0.789208
1810065E05Rik	5.4703	-6.25451	2.24932	-2.78062	0.00542548	0.0220583
2010001A14Rik	21.5522	-3.09123	1.10804	-2.78981	0.00527385	0.0215355
2010001E11Rik	37.0914	0.197159	1.12675	0.17498	0.861095	0.936379
2010003K11Rik	9.67931	-1.74609	2.40609	-0.725698	0.468024	0.639394
2010005H15Rik	125.358	-5.89962	1.59229	-3.70511	0.000211301	0.00135487
2010009K17Rik	14.4811	-2.60879	1.38902	-1.87815	0.0603602	0.149993
2010010A06Rik	22.872	3.38156	1.21763	2.77717	0.00548349	0.0222618
2010012O05Rik	497.153	-1.36173	0.611883	-2.22547	0.0260495	0.0783372
2010016I18Rik	17.294	-5.31341	1.9333	-2.74836	0.00598938	0.023964
2010106C02Rik	0.984508	-1.24151	3.34869	-0.370745	0.710827	NA
2010106E10Rik	6.67517	1.90732	2.00514	0.951214	0.341496	0.519253
2010107E04Rik	1862.42	1.40534	0.724251	1.94041	0.0523303	0.134935
2010107G12Rik	43.9048	-7.13831	1.38223	-5.16435	2.41276e-07	3.15461e-06
2010107G23Rik	101.2	1.50419	1.13266	1.32802	0.184171	0.339209
2010109A12Rik	18.6544	-0.24758	1.15256	-0.214808	0.829917	0.916315
2010109I03Rik	5.1855	-0.919422	1.6788	-0.547666	0.583921	0.739105
2010111I01Rik	1111.32	-0.356927	0.635864	-0.561326	0.574575	0.731397
2010204K13Rik	364.041	1.13706	0.773793	1.46947	0.141706	0.28103
2010300C02Rik	197.426	1.17669	1.43184	0.821805	0.411188	0.586351
2010308F09Rik	4.69954	-4.52663	1.9192	-2.3586	0.0183441	0.0595008
2010310C07Rik	3.6599	-2.31421	2.30464	-1.00415	0.315306	0.491484
2010315B03Rik	293.199	-1.18122	0.813087	-1.45276	0.146291	0.287427
2010320M18Rik	321.867	-0.273498	0.681187	-0.401502	0.688051	0.815832
2200002D01Rik	29.6568	-1.32881	0.907086	-1.46493	0.142941	0.282652
2200002J24Rik	27.6751	-6.24367	1.64905	-3.78623	0.000152949	0.00101951
2210010C04Rik	29.3593	2.73086	2.12259	1.28657	0.198245	0.357357
2210011C24Rik	15.9521	1.53903	1.64555	0.935266	0.349651	0.52794
2210013O21Rik	630.991	-0.325458	0.586074	-0.555319	0.578676	0.734905
2210015D19Rik	318.728	0.0799672	0.44398	0.180114	0.857063	0.934818
2210016F16Rik	461.025	0.100529	1.10089	0.0913169	0.927241	0.962592
2210016L21Rik	597.043	-0.548507	0.595617	-0.920905	0.3571	0.534541
2210018M11Rik	1630.76	-1.20166	0.481552	-2.49539	0.0125819	0.0438438
2210019I11Rik	7.0047	2.10841	2.11313	0.997762	0.318395	0.495227
2210039B01Rik	21.1823	-4.08821	1.7187	-2.37866	0.0173755	0.0569942
2210404E10Rik	2.76324	0.424344	3.26519	0.12996	0.896598	0.950957
2210404O09Rik	355.321	-0.0376133	0.64142	-0.0586407	0.953238	0.973259
2210406O10Rik	39.2648	1.16322	1.23479	0.942037	0.346174	0.524279
2210407C18Rik	4.3506	-4.52252	2.0931	-2.16068	0.0307202	0.0891645
2210408F21Rik	7.98379	-0.948672	1.54767	-0.612968	0.539898	0.702987
2210408I21Rik	385.595	-0.665918	0.660619	-1.00802	0.313444	0.489566
2210409D07Rik	10.7389	2.53002	2.01566	1.25518	0.209413	0.371867
2210409E12Rik	5.77719	-1.7558	2.86724	-0.612364	0.540297	0.703223
2210414B05Rik	1.81136	-3.06253	3.8079	-0.804257	0.421248	0.596159
2210416O15Rik	3.32425	-0.907901	2.14982	-0.422316	0.672795	0.805628
2210417A02Rik	9.16454	2.26933	2.13167	1.06458	0.287065	0.460958
2210420H20Rik	0.738946	1.79083	4.81653	0.371809	0.710035	NA
2300002M23Rik	2.83815	0.424344	3.17987	0.133447	0.89384	0.950219
2300003K06Rik	1.04566	0.424335	6.97747	0.0608151	0.951506	NA
2300005B03Rik	1.36464	1.20108	5.16537	0.232525	0.81613	0.907171
2300009A05Rik	63.0579	-0.094608	0.919257	-0.102918	0.918028	0.958346
2310001H17Rik	12.5372	0.181165	1.41232	0.128275	0.897932	0.95147
2310001K24Rik	0.589065	-1.7668	6.21528	-0.284267	0.776205	NA
2310002D06Rik	2.15263	0.424344	3.08781	0.137426	0.890694	0.948797
2310002F09Rik	61.7203	2.8361	1.90227	1.49091	0.135986	0.272483
2310002L09Rik	9.33785	-3.92709	2.78645	-1.40935	0.15873	0.304394
2310003N18Rik	4.1632	-4.62785	3.42437	-1.35145	0.176552	0.329081
2310005A03Rik	6.97256	0.770523	2.3658	0.325693	0.744657	0.8559
2310005E17Rik	1.82077	-3.73862	2.79033	-1.33985	0.180294	0.333945
2310007B03Rik	48.1786	-4.62453	1.89884	-2.43545	0.0148732	0.0502802
2310008N11Rik	5.98295	1.28896	1.58027	0.815654	0.414698	0.589982
2310009A05Rik	287.325	0.107751	0.567843	0.189754	0.849502	0.92933
2310009B15Rik	101.17	-0.153679	0.589048	-0.260894	0.794174	0.891383
2310010G23Rik	151.137	2.34827	0.687622	3.41507	0.000637663	0.00355739
2310010J17Rik	43.8773	0.359367	0.831835	0.432018	0.665729	0.80016
2310011J03Rik	655.217	-0.515647	0.549748	-0.937969	0.34826	0.526265
2310015A10Rik	112.486	-4.29529	1.00416	-4.27747	1.89026e-05	0.000159671
2310015D24Rik	10.6122	-2.49146	2.30493	-1.08093	0.27973	0.453108
2310016D03Rik	17.9768	-0.258844	2.08324	-0.124251	0.901117	0.952728
2310020H05Rik	1.8323	0.424343	3.82845	0.110839	0.911744	0.956382
2310022A10Rik	810.722	0.296327	0.665575	0.44522	0.656161	0.793331
2310022B05Rik	666.152	-3.09659	1.07908	-2.86967	0.00410905	0.0174567
2310030A07Rik	2.15632	4.10049	3.59738	1.13986	0.254347	0.423911
2310030G06Rik	263.435	1.87411	0.932603	2.00954	0.0444794	0.118877
2310033P09Rik	331.781	0.171433	0.528836	0.32417	0.745809	0.856755
2310034C09Rik	5.62428	1.5817	2.69282	0.587375	0.556952	0.717299
2310034G01Rik	16.7946	-0.0171433	1.23364	-0.0138965	0.988913	0.992278
2310034O05Rik	2.94281	-0.371035	2.34445	-0.158261	0.874251	0.943464
2310035C23Rik	1422.98	0.498627	0.427246	1.16707	0.243182	0.411236
2310036O22Rik	852.268	0.565686	0.89193	0.634227	0.525933	0.691554
2310039H08Rik	198.367	0.240608	0.906642	0.265384	0.790714	0.889107
2310039L15Rik	21.8353	2.98463	1.57048	1.90046	0.0573732	0.144465
2310040G24Rik	48.7307	1.59594	1.04616	1.52553	0.127127	0.259559
2310043L19Rik	2.5073	-2.02977	3.41933	-0.593618	0.552767	0.71406
2310043O21Rik	2.36874	4.58904	4.15293	1.10501	0.269154	0.440788
2310045N01Rik	557.518	-1.2355	0.492504	-2.5086	0.0121211	0.0426225
2310045n01rik-mef2b	0	NA	NA	NA	NA	NA
2310047M10Rik	135.017	-3.64224	1.37743	-2.64423	0.00818773	0.0310049
2310050C09Rik	0.330985	0.424323	10.4527	0.0405944	0.967619	NA
2310057J18Rik	6.51821	2.01621	2.28177	0.883618	0.376902	0.553716
2310057M21Rik	798.337	0.670411	0.472148	1.41992	0.155632	0.300173
2310057N15Rik	0.616341	-0.233893	10.4502	-0.0223816	0.982144	NA
2310061I04Rik	1305.32	2.84004	0.453349	6.26458	3.73827e-10	8.40266e-09
2310061N02Rik	1.92655	0.424338	5.9231	0.0716412	0.942887	0.968146
2310065F04Rik	37.5625	-19.1481	2.05831	-9.30283	1.36762e-20	1.17878e-18
2310067B10Rik	1033	-0.345023	0.529739	-0.651308	0.514848	0.681899
2310068J16Rik	28.4993	-0.628013	1.06285	-0.590876	0.554604	0.715446
2310069B03Rik	15.0111	-3.96871	2.12417	-1.86836	0.0617123	0.152511
2310069G16Rik	25.1577	-0.487098	1.42198	-0.342549	0.731938	0.84684
2310075C17Rik	4.79826	2.9432	2.12349	1.38602	0.16574	0.314339
2310079G19Rik	17.3151	-5.03626	2.28812	-2.20105	0.0277326	0.0823599
2310081J21Rik	71.9392	2.07666	1.50326	1.38144	0.167145	0.316094
2400006E01Rik	28.0989	5.33205	1.37705	3.87209	0.000107906	0.000752856
2410002F23Rik	3834.13	-0.0441083	0.570526	-0.0773117	0.938376	0.966206
2410003L11Rik	22.2138	4.34172	1.06038	4.09449	4.23107e-05	0.000326734
2410004B18Rik	309.048	0.764456	0.772055	0.990157	0.322097	0.49878
2410004I01Rik	34.7914	-1.04029	1.50042	-0.693337	0.488098	0.657743
2410004P03Rik	40.9672	0.299559	1.50214	0.199421	0.841933	0.923892
2410006H16Rik	711.968	1.03385	0.48271	2.14177	0.0322121	0.0925597
2410012E07Rik	75.6137	8.36678	1.51364	5.52759	3.24656e-08	5.0107e-07
2410015M20Rik	1345.77	0.508898	0.554046	0.918512	0.358351	0.536185
2410016O06Rik	294.522	3.29268	1.11774	2.94583	0.00322088	0.0142002
2410017I17Rik	19.5857	8.52669	1.6666	5.11622	3.11715e-07	3.97809e-06
2410018L13Rik	115.6	-3.71115	0.875006	-4.24129	2.2224e-05	0.000183575
2410021H03Rik	31.9396	1.75145	1.47432	1.18797	0.234846	0.401468
2410089E03Rik	1257.69	0.67349	0.511846	1.31581	0.188239	0.34426
2410124H12Rik	12.1328	4.15273	1.63447	2.54072	0.0110623	0.0396525
2410127L17Rik	584.14	1.99335	0.708701	2.81267	0.00491314	0.0202993
2410131K14Rik	477.883	-0.739115	0.633295	-1.16709	0.243172	0.411236
2410137M14Rik	4.59899	-3.98292	2.17034	-1.83516	0.0664817	0.161083
2410141K09Rik	450.361	8.56106	1.37457	6.22816	4.7195e-10	1.0369e-08
2500002B13Rik	98.1378	1.53233	0.73444	2.08639	0.0369429	0.103177
2500004C02Rik	686.482	-1.46801	0.656335	-2.23667	0.0253079	0.0767249
2510002D24Rik	405.67	0.478902	0.613143	0.781061	0.434767	0.608869
2510003B16Rik	21.4029	1.86044	0.978207	1.90189	0.0571858	0.144138
2510009E07Rik	485.835	-3.20429	0.933423	-3.43284	0.000597296	0.00336695
2510039O18Rik	476.528	1.62016	0.897518	1.80515	0.0710509	0.169065
2610001J05Rik	1540.28	-1.13004	0.552501	-2.04532	0.0408234	0.111418
2610002M06Rik	729.702	-1.37656	0.492878	-2.7929	0.00522383	0.0213585
2610005L07Rik	4242.39	-1.64458	0.433308	-3.79539	0.000147411	0.000987446
2610008E11Rik	1215.24	-5.25284	0.828581	-6.33957	2.30408e-10	5.36183e-09
2610015P09Rik	1086.08	2.21735	0.470098	4.71679	2.39596e-06	2.49042e-05
2610016A17Rik	5.18218	-0.954379	3.62148	-0.263533	0.79214	0.89015
2610020C07Rik	167.492	0.9301	0.769834	1.20818	0.226977	0.39236
2610020H08Rik	581.164	-0.228633	0.476687	-0.479629	0.631491	0.775649
2610027K06Rik	34.2948	-5.82802	1.22753	-4.74776	2.05684e-06	2.17923e-05
2610028E06Rik	160.171	-6.92183	1.28335	-5.39354	6.9082e-08	1.00138e-06
2610028H24Rik	12.4265	3.16952	1.71193	1.85142	0.0641085	0.156942
2610035D17Rik	165.389	-2.0484	1.03431	-1.98044	0.0476539	0.125543
2610035F20Rik	3.74433	2.4141	2.24574	1.07497	0.282389	0.456085
2610037D02Rik	190.343	6.14631	1.21901	5.04203	4.60608e-07	5.63747e-06
2610042L04Rik	55.9579	-3.85297	0.875947	-4.39864	1.08934e-05	9.77654e-05
2610044O15Rik8	321.83	-1.82132	0.695262	-2.61961	0.00880293	0.0328899
2610100L16Rik	22.6426	4.67584	2.09294	2.2341	0.0254762	0.077089
2610203C22Rik	42.5401	-4.69867	1.41958	-3.30989	0.000933317	0.00493526
2610206C17Rik	34.1401	-2.28611	1.1417	-2.00238	0.0452438	0.120603
2610301B20Rik	592.413	-1.92534	0.625131	-3.07989	0.00207077	0.00975323
2610305D13Rik	1501.8	3.67113	0.558931	6.56813	5.09527e-11	1.32312e-09
2610306M01Rik	192.81	-2.22929	1.02583	-2.17316	0.0297684	0.0870218
2610307P16Rik	261.206	-2.9759	1.041	-2.85869	0.00425399	0.0179905
2610316D01Rik	24.7808	-7.81037	1.61023	-4.85046	1.23177e-06	1.36586e-05
2610318N02Rik	503.711	-0.51286	0.444549	-1.15366	0.248638	0.417779
2610507B11Rik	3624.62	0.695867	0.468347	1.48579	0.137334	0.274618
2610507I01Rik	336.029	-3.98881	1.11224	-3.58628	0.000335423	0.00204206
2610524H06Rik	690.809	0.249517	0.466114	0.535314	0.592433	0.74546
2610528A11Rik	83.4809	0.515405	1.28723	0.400398	0.688863	0.816234
2610528J11Rik	113.582	4.80353	1.42658	3.36717	0.000759437	0.00413684
2700029M09Rik	1501.28	1.67593	0.485264	3.45364	0.000553076	0.00315782
2700038G22Rik	347.417	0.474484	0.728273	0.65152	0.514711	0.681799
2700046A07Rik	49.8479	2.53992	1.32474	1.9173	0.0551995	0.140475
2700046G09Rik	38.285	0.505298	1.10852	0.45583	0.648512	0.788303
2700049A03Rik	1757.94	0.49546	0.417607	1.18643	0.235454	0.402256
2700054A10Rik	128.45	-1.93366	0.869408	-2.22411	0.0261412	0.0785499
2700060E02Rik	3573.03	1.41367	0.290369	4.86853	1.12433e-06	1.2573e-05
2700062C07Rik	747.8	0.445619	0.457971	0.973029	0.330539	0.507737
2700069I18Rik	38.4424	0.830341	1.5022	0.55275	0.580434	0.736178
2700070H01Rik	54.5895	-0.174998	1.51883	-0.115219	0.908271	0.954618
2700081O15Rik	784.663	-0.339284	0.809681	-0.419034	0.675191	0.807211
2700089I24Rik	4.48761	-1.06511	1.74062	-0.611917	0.540593	0.703442
2700094K13Rik	3104.64	2.21992	0.410013	5.41426	6.15413e-08	9.014e-07
2700097O09Rik	812.137	1.42119	0.635013	2.23805	0.0252175	0.0765337
2700099C18Rik	481.123	1.01601	0.577339	1.75982	0.0784379	0.182155
2810001G20Rik	240.368	-3.81444	0.710427	-5.36922	7.90765e-08	1.13735e-06
2810002D19Rik	367.989	-1.34116	0.875371	-1.53211	0.125495	0.257094
2810004N23Rik	2221.34	1.44897	0.30486	4.75292	2.00497e-06	2.12945e-05
2810006K23Rik	779.44	-0.212297	0.720161	-0.294791	0.768154	0.874262
2810013P06Rik	678.044	-0.215697	0.631813	-0.341394	0.732807	0.847428
2810021J22Rik	561.992	-0.362788	0.687622	-0.527598	0.597779	0.749672
2810025M15Rik	1154.36	0.815418	0.494749	1.64814	0.099323	0.216407
2810029C07Rik	93.4225	-0.184891	1.25933	-0.146817	0.883276	0.94644
2810032G03Rik	51.7775	-31.7054	1.86134	-17.0337	4.62072e-65	1.64366e-62
2810047C21Rik1	159.281	-0.51605	0.97334	-0.530184	0.595984	0.748236
2810049E08Rik	5.11333	1.51684	2.88288	0.526153	0.598782	0.750487
2810403A07Rik	1914.02	-0.539469	0.40648	-1.32717	0.184452	0.339304
2810403D21Rik	46.184	-1.36533	0.794248	-1.71902	0.0856107	0.194499
2810404M03Rik	2.35445	0.725549	1.96897	0.368491	0.712507	0.832887
2810405F15Rik	13.6782	-6.25149	1.73267	-3.60801	0.00030855	0.0018991
2810408A11Rik	102.537	-6.84314	0.914886	-7.47977	7.44509e-14	3.05576e-12
2810408I11Rik	348.176	1.41658	0.673763	2.10249	0.0355108	0.100125
2810410L24Rik	35.6309	-2.72333	1.23413	-2.20668	0.0273365	0.0814584
2810417H13Rik	5158.31	-2.31804	0.515236	-4.499	6.82754e-06	6.39119e-05
2810428I15Rik	474.777	0.590748	0.760058	0.777242	0.437016	0.610943
2810429I04Rik	44.8358	0.986543	0.902593	1.09301	0.274389	0.446523
2810433D01Rik	33.7135	-5.83405	1.57739	-3.69854	0.000216844	0.00138644
2810442N19Rik	33.3385	-1.13835	1.47412	-0.772222	0.439983	0.613681
2810454H06Rik	139.248	-1.97456	0.918391	-2.15002	0.0315539	0.0910421
2810459M11Rik	146.147	-1.26318	1.52267	-0.82958	0.406776	0.581962
2810468N07Rik	156.736	-0.56421	1.15701	-0.487646	0.625801	0.771026
2810471M01Rik	9.02045	2.03804	1.94404	1.04835	0.294477	0.468429
2810474O19Rik	6032.56	0.131799	0.539661	0.244225	0.807057	0.900614
2900005J15Rik	85.5211	3.11408	1.22919	2.53345	0.0112945	0.0403235
2900008C10Rik	31.2487	-4.2381	1.1608	-3.65101	0.000261212	0.00163696
2900009J06Rik	24.249	-0.955338	1.05893	-0.90217	0.366967	0.544185
2900011O08Rik	271.112	-0.106785	1.08461	-0.098455	0.921571	0.959653
2900026A02Rik	328.689	-1.31098	0.93299	-1.40514	0.159981	0.305954
2900041M22Rik	61.2241	4.38673	1.32235	3.31736	0.000908728	0.00482116
2900052N01Rik	26.3286	-43.437	1.82722	-23.7722	6.4737e-125	1.45076e-121
2900055J20Rik	34.1562	-7.30035	1.79611	-4.06453	4.81284e-05	0.000367356
2900057B20Rik	4.24444	-39.246	1.8797	-20.8789	8.33353e-97	7.18287e-94
2900060B14Rik	72.6491	3.88237	1.25134	3.10258	0.0019184	0.00913543
2900076A07Rik	142.982	-0.553063	0.692353	-0.798817	0.424396	0.598724
2900079G21Rik	12.8928	-2.47188	2.1516	-1.14886	0.250615	0.419971
2900092C05Rik	14.2108	2.25418	1.70407	1.32282	0.185894	0.341115
2900092D14Rik	52.5675	1.44231	1.53613	0.938926	0.347769	0.525806
2900097C17Rik	13862.9	-1.89765	0.55128	-3.44225	0.000576898	0.0032705
3000002C10Rik	295.986	-0.405693	0.677313	-0.598975	0.54919	0.710996
3010001F23Rik	43.1194	-8.14582	1.53719	-5.29917	1.16327e-07	1.61218e-06
3010026O09Rik	633.499	1.00308	0.5949	1.68613	0.0917714	0.204657
3100003L05Rik	7.93619	-1.75991	1.77547	-0.991234	0.321571	0.4983
3110001I22Rik	451.997	0.657571	0.707205	0.929817	0.352466	0.530866
3110002H16Rik	1276.27	1.9423	0.478934	4.05547	5.00326e-05	0.000379563
3110009E18Rik	109.535	1.71334	0.779693	2.19745	0.027988	0.0829535
3110009F21Rik	8.64639	20.056	3.86247	5.19254	2.07443e-07	2.73941e-06
3110015C05Rik	4.46515	-0.311516	1.93303	-0.161154	0.871972	0.942315
3110021A11Rik	46.8877	1.80364	1.16047	1.55423	0.120129	0.249406
3110021N24Rik	66.5113	-0.276174	0.957516	-0.288428	0.773019	0.878066
3110035E14Rik	35.8279	-3.52966	1.5223	-2.31863	0.0204149	0.0647648
3110039I08Rik	1058.71	-5.17658	1.04332	-4.96163	6.99025e-07	8.21024e-06
3110039M20Rik	2.08756	-1.38184	3.41668	-0.404438	0.68589	0.814477
3110040N11Rik	293.312	0.67793	0.507241	1.3365	0.181385	0.335465
3110043O21Rik	1736.59	-0.774209	0.732582	-1.05682	0.290593	0.464327
3110045C21Rik	131.006	-0.123971	1.12307	-0.110386	0.912103	0.956492
3110052M02Rik	382.864	-0.488347	0.762877	-0.640138	0.522083	0.688621
3110056K07Rik	294.574	0.338092	0.755437	0.447545	0.654482	0.792302
3110057O12Rik	359.772	-1.86668	0.920322	-2.02829	0.042531	0.114861
3110062M04Rik	53.6304	-3.75877	0.945678	-3.97468	7.04734e-05	0.000518486
3110070M22Rik	22.8802	-0.113495	1.23521	-0.0918833	0.926791	0.962452
3110079O15Rik	11.0401	-1.25121	2.8783	-0.434703	0.663778	0.798972
3110082I17Rik	509.308	0.552466	0.621833	0.888447	0.374301	0.551267
3110082J24Rik	14.1986	-1.55978	2.24311	-0.695363	0.486828	0.656703
3110099E03Rik	29.4763	-27.2322	1.86504	-14.6014	2.75015e-48	6.41988e-46
3200001D21Rik	34.2874	0.884981	1.15686	0.764984	0.444281	0.617946
3300002I08Rik	35.052	-0.634525	0.622534	-1.01926	0.308079	0.483714
3300002P13Rik	10.6765	-3.25312	1.64836	-1.97355	0.0484327	0.127213
3300005D01Rik	6.92353	0.424345	2.35253	0.180378	0.856856	0.934638
3425401B19Rik	34.5711	2.00068	1.68134	1.18993	0.234073	0.400549
3632451O06Rik	666.602	-0.345226	0.940499	-0.367067	0.713569	0.833731
3632454L22Rik	69.8084	1.38649	1.49312	0.928587	0.353103	0.531291
3830403N18Rik	246.529	3.64386	1.12249	3.24622	0.00116948	0.00598141
3830406C13Rik	1350.63	-0.125469	0.588545	-0.213184	0.831183	0.916894
3830408C21Rik	109.423	-2.26801	0.80052	-2.83318	0.00460881	0.0192406
3830417A13Rik	72.4175	3.08066	1.6538	1.86277	0.0624942	0.153934
3830432H09Rik	12.796	-3.85298	1.91047	-2.01677	0.0437196	0.11728
3930402G23Rik	28.4702	-1.5703	1.56381	-1.00414	0.315309	0.491484
4430402I18Rik	48.8234	-1.13651	1.15489	-0.984083	0.325075	0.502017
4631405J19Rik	3.21995	-3.14747	1.98654	-1.58439	0.113104	0.238355
4632404H12Rik	115.625	-3.32324	0.867837	-3.82934	0.000128488	0.000874404
4632415L05Rik	290.383	-0.991518	1.18243	-0.838543	0.401726	0.576909
4632427E13Rik	373.316	-0.284209	0.945158	-0.300699	0.763644	0.870992
4632428C04Rik	50.717	2.34909	1.45185	1.618	0.105663	0.226615
4632428N05Rik	291.412	-1.17374	1.1396	-1.02995	0.303032	0.478
4732416N19Rik	3.75902	0.615903	1.09549	0.562216	0.573969	0.730707
4732456N10Rik	7.64578	-6.57738	2.07383	-3.17161	0.00151596	0.00747473
4732471J01Rik	144.433	0.477801	0.840346	0.568576	0.569644	0.72735
4732490B19Rik	48.3944	3.19553	1.68146	1.90046	0.0573732	0.144465
4732491K20Rik	85.6982	-1.80929	1.09418	-1.65357	0.0982155	0.214697
4831407H17Rik	45.4154	2.75468	1.95939	1.40588	0.159759	0.305683
4831440E17Rik	262.235	2.6047	0.947398	2.74932	0.00597187	0.0239238
4833411C07Rik	15.4035	-5.5385	1.75193	-3.16138	0.00157025	0.00771189
4833412C05Rik	37.2476	2.71798	1.33933	2.02935	0.0424224	0.114672
4833415N18Rik	11.8712	-3.79684	1.45317	-2.6128	0.00898049	0.0334585
4833417C18Rik	77.4893	0.947521	0.989387	0.957685	0.338222	0.515616
4833418N02Rik	20.6904	-2.21235	1.18691	-1.86395	0.0623281	0.15361
4833419F23Rik	10.0956	-3.49194	1.84918	-1.88838	0.0589756	0.147554
4833420G17Rik	2960.32	-0.53996	0.348279	-1.55036	0.121054	0.250816
4833422C13Rik	52.9611	-5.09925	1.39215	-3.66286	0.000249417	0.00157095
4833422M21Rik	11.2307	-5.81809	1.7503	-3.32406	0.000887177	0.00472922
4833423E24Rik	17.1669	3.07677	1.99934	1.53889	0.123831	0.25472
4833427F10Rik	14.3989	1.85006	1.51185	1.2237	0.221064	0.385378
4833427G06Rik	12.0692	1.95983	1.72931	1.1333	0.257087	0.42724
4833428L15Rik	1.08534	0.424336	6.84992	0.0619475	0.950605	NA
4833439L19Rik	4461.37	0.353512	0.426098	0.829649	0.406737	0.581943
4921501E09Rik	12.6192	-3.78514	2.63136	-1.43847	0.1503	0.292863
4921504A21Rik	60.6328	-3.5032	1.4252	-2.45805	0.0139694	0.0477363
4921504E06Rik	57.0142	0.543402	1.62872	0.333639	0.738652	0.851809
4921506M07Rik	19.2909	0.362027	1.26215	0.286835	0.774239	0.878694
4921507L20Rik	17.14	-0.114962	1.03819	-0.110734	0.911828	0.956382
4921507P07Rik	80.299	-2.24721	0.846882	-2.65351	0.00796585	0.0303596
4921508D12Rik	6.97431	-3.7397	1.9485	-1.91928	0.0549495	0.13995
4921509C19Rik	41.5846	0.620667	1.83056	0.339058	0.734566	0.848756
4921509O07Rik	16.4171	-2.89539	1.95853	-1.47835	0.139314	0.277662
4921511C10Rik	113.441	-0.808273	1.3221	-0.611355	0.540965	0.703769
4921511C20Rik	1.49344	-3.37858	4.56198	-0.740595	0.458939	0.631126
4921511H03Rik	3.43197	-3.09228	3.56454	-0.867512	0.385661	0.561577
4921511I17Rik	38.8365	2.88037	2.00269	1.43825	0.150362	0.292907
4921511M17Rik	0	NA	NA	NA	NA	NA
4921513I03Rik	18.0853	-3.72023	2.1623	-1.72049	0.0853428	0.19407
4921515E04Rik	15.094	0.43146	1.50163	0.287328	0.773861	0.878532
4921517D22Rik	3.62234	-1.38834	1.36938	-1.01385	0.310656	0.486534
4921518K17Rik	16.7549	-3.78936	1.74573	-2.17065	0.0299579	0.0874732
4921524J17Rik	1902.64	0.902087	0.493689	1.82724	0.0676641	0.163066
4921524L21Rik	10.5237	-0.928045	1.69478	-0.547589	0.583974	0.739105
4921525O09Rik	14.0342	-6.55917	1.79824	-3.64754	0.000264759	0.00165502
4921529L05Rik	5.83924	4.03924	2.01858	2.00103	0.0453892	0.120905
4921530L21Rik	9.3626	0.98072	6.31964	0.155186	NA	NA
4921531C22Rik	269.017	-0.690105	1.00969	-0.683483	0.494302	0.663589
4921531P14Rik	44.5401	7.88201	1.81422	4.34457	1.39551e-05	0.000121544
4921533I20Rik	5.48122	5.76097	2.1515	2.67766	0.00741394	0.0286706
4921534H16Rik	51.2052	0.843874	1.72348	0.489634	0.624393	0.769884
4921536K21Rik	30.9957	-5.68008	1.61637	-3.5141	0.000441249	0.00259674
4921539E11Rik	30.6608	1.42766	1.49905	0.952374	0.340907	0.518687
4922502D21Rik	12.1711	-0.390698	2.93559	-0.13309	0.894122	0.950219
4922502H24Rik	0.465386	3.48054	10.4119	0.334286	0.738164	NA
4922502N22Rik	40.2406	1.16407	1.65504	0.703347	0.481839	0.652291
4930401C15Rik	1.62548	3.7685	3.37025	1.11817	0.263496	0.434794
4930401O10Rik	0.479435	1.20541	10.4508	0.115341	0.908175	NA
4930401O12Rik	9.2362	2.82964	2.66614	1.06132	0.288544	0.462305
4930402F06Rik	2.83399	-1.78481	2.09632	-0.851403	0.394545	0.569845
4930402F11Rik	21.6564	-4.5922	2.19731	-2.08992	0.0366248	0.102528
4930402H24Rik	768.227	-2.67385	0.546896	-4.88915	1.01274e-06	1.1422e-05
4930402K13Rik	5.78892	1.29138	2.42437	0.532668	0.594264	0.746988
4930404A05Rik	14.9681	3.03562	1.74331	1.7413	0.0816317	0.187815
4930404H11Rik	2.49485	-3.54116	2.27507	-1.55651	0.119588	0.248629
4930404I05Rik	29.5348	-7.597	1.48361	-5.12062	3.04532e-07	3.89307e-06
4930404N11Rik	46.1433	1.01503	1.28058	0.792635	0.427991	0.601975
4930405A10Rik	1.3664	-1.47816	5.9014	-0.250476	0.802219	0.897003
4930405A21Rik	28.2883	2.79502	1.23636	2.26069	0.0237785	0.0730991
4930405D11Rik	38.6942	2.86581	1.8635	1.53787	0.124082	0.255107
4930405J17Rik	3.59427	2.82575	3.15378	0.895987	0.37026	0.547547
4930405L22Rik	1.65707	-1.89453	3.51005	-0.539744	0.589373	0.743353
4930405O22Rik	19.9751	-1.23169	1.33262	-0.924256	0.355353	0.533351
4930406D18Rik	0.477748	4.13875	10.4144	0.397408	0.691067	NA
4930407G08Rik	11.9672	-3.75087	2.19185	-1.71128	0.087029	0.196724
4930407I10Rik	10.5731	-1.78343	2.23052	-0.799557	0.423968	0.598382
4930407I19Rik	23.0576	3.76933	1.85865	2.02799	0.0425608	0.114914
4930412B13Rik	4.53185	1.24409	2.34457	0.530626	0.595678	0.747977
4930412C18Rik	60.8877	0.0395634	1.16579	0.033937	0.972927	0.983016
4930412O13Rik	36.0846	-1.8073	1.41401	-1.27814	0.201202	0.361234
4930413E15Rik	25.5562	-4.77042	1.96021	-2.43363	0.0149483	0.0505115
4930413F20Rik	6.21035	-0.907854	2.37732	-0.381882	0.702549	0.826159
4930413G21Rik	41.4139	1.13009	1.30247	0.867651	0.385585	0.561539
4930413M19Rik	0.0913782	-0.913349	10.4465	-0.0874314	0.930329	NA
4930414N06Rik	20.8678	0.938892	1.24566	0.753729	0.451012	0.624219
4930415F15Rik	2.56384	1.67869	1.73201	0.969217	0.332437	0.509674
4930415L06Rik	13.6806	-4.69968	2.76581	-1.69921	0.0892797	0.200316
4930415O20Rik	7.62403	-4.29081	1.46471	-2.92946	0.00339549	0.0148037
4930417O13Rik	13.2148	3.02873	2.13872	1.41614	0.156734	0.301753
4930417O22Rik	18.4577	4.43972	2.03405	2.1827	0.029058	0.0854692
4930419G24Rik	4.08791	-0.0780285	1.65622	-0.0471125	0.962424	0.97756
4930423M02Rik	15.6523	-4.13553	2.41394	-1.71318	0.0866789	0.196245
4930425K10Rik	1.38649	-3.05557	3.42678	-0.891675	0.372567	0.54958
4930425L21Rik	3.06966	-1.89182	2.74782	-0.688479	0.491151	0.660549
4930425O10Rik	20.7701	0.95302	2.17322	0.438529	0.661003	0.796885
4930426D05Rik	10.2374	-3.97541	1.91712	-2.07364	0.0381127	0.105818
4930426L09Rik	6.57442	-6.52267	1.60184	-4.072	4.66121e-05	0.000356632
4930427A07Rik	825.683	2.02921	0.599287	3.38605	0.000709063	0.00389368
4930428D20Rik	29.5823	-3.14727	2.09378	-1.50316	0.132799	0.267822
4930428E07Rik	0.950842	-0.407576	4.08409	-0.0997961	0.920506	NA
4930428G15Rik	4.91543	1.22461	1.96533	0.623106	0.533215	0.697235
4930428O21Rik	30.8191	1.67368	2.08647	0.802155	0.422463	0.597199
4930429B21Rik	39.1954	1.45931	1.18571	1.23075	0.218418	0.382671
4930429D17Rik	37.9812	-18.2595	1.97844	-9.22925	2.72533e-20	2.27891e-18
4930429F11Rik	3.15253	0.424338	5.91388	0.0717529	0.942799	0.968114
4930429F24Rik	35.0657	3.21842	1.74772	1.8415	0.0655484	0.159511
4930430A15Rik	8.7694	-0.267697	1.63099	-0.164132	0.869628	0.941321
4930430F08Rik	270.678	-0.370887	0.59206	-0.626434	0.53103	0.695603
4930430F21Rik	41.8124	0.451855	1.58529	0.28503	0.775622	0.879729
4930430J02Rik	10.072	-5.3446	1.81505	-2.9446	0.00323372	0.0142404
4930431F12Rik	6.94352	2.7569	1.57781	1.7473	0.0805854	0.185928
4930431P03Rik	120.848	2.37158	1.75284	1.353	0.176057	0.328596
4930432J09Rik	72.9385	2.98747	1.92982	1.54805	0.121609	0.251664
4930432K21Rik	814.769	2.36469	0.776477	3.0454	0.00232369	0.0107367
4930432M17Rik	1.09479	1.3708	3.58821	0.382029	0.70244	NA
4930433B08Rik	3.12596	-1.79169	2.50178	-0.716163	0.473891	0.644707
4930433I11Rik	9.872	-18.7766	2.65521	-7.07163	1.53127e-12	5.05388e-11
4930433N12Rik	23.8979	0.596462	1.38637	0.430233	0.667026	0.801032
4930434J06Rik	1.67189	4.35792	3.13456	1.39028	0.164443	0.312409
4930435E12Rik	11.1355	4.68557	2.05246	2.28291	0.0224359	0.0696769
4930438E09Rik	6.10727	-1.77596	2.23381	-0.795038	0.426591	0.600775
4930440C22Rik	14.6883	1.3565	1.93793	0.699973	0.483944	0.653955
4930440I19Rik	22.7065	3.35557	1.49612	2.24285	0.0249066	0.0758055
4930441H08Rik	2.18248	-0.246674	2.50281	-0.0985589	0.921489	0.959653
4930441J16Rik	2.5662	3.24823	2.67741	1.2132	0.225054	0.39015
4930442J19Rik	23.334	-2.14875	1.95246	-1.10053	0.271099	0.442906
4930442L01Rik	9.16459	0.424345	2.42132	0.175253	0.860881	0.936379
4930443O20Rik	6.13153	0.703782	1.61389	0.43608	0.662779	0.798156
4930444F02Rik	21.0339	-2.28201	1.44282	-1.58163	0.113734	0.239479
4930444G20Rik	9.55038	-2.45629	2.03853	-1.20493	0.228231	0.394224
4930444M15Rik	40.0423	1.81436	1.58436	1.14517	0.252139	0.421565
4930444P10Rik	25.3651	-2.57086	1.32088	-1.94633	0.0516151	0.133583
4930445N18Rik	3.69099	-3.94303	2.08643	-1.88984	0.0587793	0.147129
4930447A16Rik	0.47047	-1.4587	6.46168	-0.225746	0.821399	NA
4930447C04Rik	2187.48	3.43063	0.674211	5.08836	3.61176e-07	4.54972e-06
4930447F24Rik	30.9896	-5.20199	1.60411	-3.24292	0.00118311	0.00603321
4930447J18Rik	2.30627	0.424342	4.36706	0.0971687	0.922592	0.960034
4930447K03Rik	9.7629	-4.59308	1.14292	-4.01874	5.85108e-05	0.000438244
4930447M23Rik	80.3238	-1.68438	1.51567	-1.11131	0.266434	0.437831
4930447N08Rik	5.17127	-3.33778	2.00183	-1.66737	0.0954416	0.210579
4930448C13Rik	2.90993	-0.394638	3.11678	-0.126617	0.899243	0.951953
4930448F12Rik	1.73526	-2.00817	2.82686	-0.710388	0.477463	0.648129
4930448H16Rik	5.19301	-0.079284	1.64761	-0.0481207	0.96162	0.977209
4930448I06Rik	1.11976	-1.45345	5.95973	-0.243878	0.807325	NA
4930448I18Rik	12.8394	1.28441	2.02044	0.635709	0.524966	0.690891
4930448K20Rik	9.34542	-2.88633	2.71287	-1.06394	0.287355	0.46116
4930449E01Rik	4.44478	3.5669	2.02424	1.76209	0.0780541	0.181583
4930449E18Rik	1.46112	3.75894	2.74204	1.37085	0.170421	0.320747
4930449I24Rik	9.90838	0.381183	2.50274	0.152306	0.878946	0.945623
4930451G09Rik	130.484	-0.719668	0.946433	-0.7604	0.447015	0.620632
4930451I11Rik	0.250024	0.424323	10.4527	0.0405944	0.967619	NA
4930452A19Rik	1.42025	0.636036	3.25621	0.19533	0.845134	0.92636
4930452B06Rik	331.853	2.8485	0.801802	3.55263	0.000381404	0.00228598
4930452G13Rik	52.6419	1.58019	1.44981	1.08993	0.275744	0.448401
4930452N14Rik	3.24968	1.26127	2.26824	0.556056	0.578172	0.734431
4930453H23Rik	38.9719	2.43835	1.96664	1.23985	0.215029	0.378509
4930453L07Rik	97.2368	1.20776	1.61241	0.749042	0.453832	0.626409
4930453N24Rik	956.095	0.811439	0.473861	1.7124	0.0868232	0.196477
4930455B14Rik	57.4973	3.17548	1.54953	2.04932	0.040431	0.11063
4930455C13Rik	15.0773	0.553231	0.891623	0.620476	0.534944	0.698811
4930455D15Rik	44.3353	3.35593	1.8249	1.83896	0.0659204	0.160104
4930455F16Rik	31.3957	1.70087	1.66327	1.02261	0.306495	0.481868
4930455G09Rik	23.3509	-1.52155	1.18405	-1.28504	0.19878	0.358005
4930455H04Rik	2.49583	-2.20925	2.40533	-0.918483	0.358366	0.536185
4930455J16Rik	16.8872	-3.40453	1.98448	-1.71558	0.0862386	0.195469
4930456L15Rik	6.84043	1.80346	2.03009	0.888367	0.374343	0.551293
4930459C07Rik	7.42637	-2.12073	2.12129	-0.999735	0.317439	0.494288
4930459L07Rik	0.442592	0.424323	10.4527	0.0405944	0.967619	NA
4930461G14Rik	114.753	7.50651	1.08336	6.92892	4.24069e-12	1.30362e-10
4930463O16Rik	57.5751	0.964163	1.54746	0.623064	0.533243	0.697235
4930465K10Rik	39.3785	1.74747	1.31509	1.32878	0.183919	0.338839
4930465M20Rik	3.26521	1.19475	3.54548	0.336979	0.736133	0.850128
4930467D21Rik	20.2409	-1.17697	1.95863	-0.600918	0.547895	0.709958
4930467E23Rik	72.3057	1.20852	1.42254	0.849555	0.395572	0.570633
4930467K11Rik	19.2568	1.91955	1.59739	1.20168	0.229489	0.395665
4930469G21Rik	35.3915	2.55075	1.28563	1.98404	0.0472513	0.124694
4930470H14Rik	14.9341	1.43	1.66153	0.860652	0.38943	0.565265
4930470O06Rik	2.8158	-3.55336	2.53232	-1.40321	0.160555	0.306817
4930470P17Rik	10.124	5.38824	2.18796	2.46267	0.0137905	0.0472329
4930471C04Rik	1.63432	-1.53027	6.23597	-0.245395	0.806151	0.899986
4930471G03Rik	4.60935	-1.77713	2.7663	-0.642422	0.520599	0.687202
4930471M09Rik	7.89475	-1.75035	2.08212	-0.840656	0.400541	0.575565
4930473A02Rik	22.2369	-0.451051	0.842413	-0.535427	0.592355	0.745433
4930473O22Rik	4.83748	-3.26273	2.68801	-1.21381	0.224822	0.389988
4930474G06Rik	45.0671	2.12554	2.09079	1.01662	0.309334	0.485122
4930474H20Rik	9.33338	-4.325	2.01665	-2.14465	0.031981	0.0920254
4930474M22Rik	14.0004	-3.21238	1.60533	-2.00108	0.0453841	0.120905
4930474N05Rik	2.05772	0.424344	2.92445	0.145102	0.88463	0.946903
4930474N09Rik	3.05832	0.424344	2.57999	0.164475	0.869357	0.941219
4930477N07Rik	22.5474	2.23579	1.77094	1.26249	0.206773	0.36836
4930478L05Rik	25.5381	0.445854	1.54914	0.287807	0.773494	0.878338
4930478P22Rik	36.2101	1.32244	1.82117	0.726147	0.467748	0.639122
4930479D17Rik	3.51854	-2.97708	1.7734	-1.67874	0.0932018	0.206982
4930480E11Rik	7.13916	-4.08631	3.53571	-1.15572	0.247794	0.41674
4930480G23Rik	3.24098	2.05754	2.65713	0.774348	0.438725	0.61246
4930480K15Rik	40.2452	-5.85351	2.0212	-2.89605	0.00377894	0.016239
4930480K23Rik	105.781	0.740443	0.970873	0.762657	0.445668	0.619452
4930480M12Rik	14.4341	3.11466	1.82425	1.70736	0.0877543	0.197805
4930481A15Rik	95.6858	-0.868501	1.02053	-0.851033	0.394751	0.569961
4930482G09Rik	5.99443	4.13202	2.62046	1.57683	0.114835	0.241148
4930483J18Rik	41.7765	1.25244	1.7072	0.733622	0.463179	0.634814
4930483K19Rik	30.3106	0.649536	0.654839	0.991901	0.321246	0.498071
4930483O08Rik	12.0994	-4.02784	2.07238	-1.94358	0.0519459	0.134284
4930484H19Rik	59.1361	1.96994	1.85631	1.06122	0.288591	0.462349
4930486F22Rik	0.490963	0.424341	4.5501	0.0932599	0.925697	NA
4930486I03Rik	3.2349	2.33752	2.6108	0.895324	0.370614	0.547817
4930486L24Rik	84.5477	1.53587	1.4427	1.06459	0.287063	0.460958
4930487D11Rik	2.07378	3.09404	2.42698	1.27485	0.202362	0.362707
4930487H11Rik	27.7171	0.365468	1.53892	0.237483	0.812282	0.904824
4930488B22Rik	0.647559	-1.46593	7.40372	-0.197999	0.843046	NA
4930488L21Rik	3.09319	-2.69364	3.26664	-0.82459	0.409605	0.584777
4930500F04Rik	1.6535	0.424343	3.48414	0.121793	0.903063	0.953032
4930500L23Rik	6.08788	-3.4741	2.07692	-1.67271	0.0943835	0.208799
4930502A04Rik	14.2105	-4.02359	2.19558	-1.83259	0.0668634	0.161728
4930502E09Rik	38.0534	3.10371	1.41423	2.19462	0.0281906	0.0833889
4930502E18Rik	53.9361	-0.0325202	1.249	-0.026037	0.979228	0.986314
4930503B20Rik	13.5109	-0.544958	1.35499	-0.402186	0.687547	0.81545
4930503E14Rik	63.0672	6.07945	1.24178	4.89577	9.79196e-07	1.10915e-05
4930503E24Rik	36.5568	-0.137484	0.996924	-0.137908	0.890313	0.948669
4930503F20Rik	1.32243	-0.395185	4.48417	-0.0881289	0.929774	0.963335
4930503H13Rik	3.21927	-1.70616	3.61894	-0.471454	0.637317	0.779855
4930503L19Rik	639.069	-0.185196	0.676852	-0.273613	0.784382	0.885363
4930503O07Rik	3.33954	-0.17565	2.25369	-0.077939	0.937877	0.966011
4930504C09Rik	2.06161	1.18311	2.49782	0.473657	0.635745	0.778625
4930504O13Rik	34.1893	7.69189	1.9589	3.92664	8.61401e-05	0.000617333
4930505A04Rik	9.27333	0.721093	1.72204	0.418743	0.675404	0.807386
4930505G20Rik	1.80772	0.424344	2.93436	0.144612	0.885017	0.947103
4930505K13Rik	2.9361	-0.377386	2.49565	-0.151218	0.879804	0.945949
4930505K14Rik	0.585051	-0.421229	8.27476	-0.0509053	0.959401	NA
4930506A18Rik	2.46755	-3.00876	2.77052	-1.08599	0.277482	0.450606
4930506C21Rik	28.1711	1.30809	0.982538	1.33133	0.183079	0.337596
4930507D05Rik	60.5685	2.37785	1.30223	1.82599	0.0678521	0.163431
4930507D10Rik	4.54919	-1.73544	2.1857	-0.793997	0.427197	0.601242
4930509E16Rik	62.1827	-27.0588	1.77606	-15.2353	2.06148e-52	5.56599e-50
4930509J09Rik	13.4329	2.79331	1.89647	1.47289	0.14078	0.279786
4930509K18Rik	23.1213	-4.98651	2.17492	-2.29274	0.021863	0.0683125
4930511A02Rik	19.3362	3.34104	1.86279	1.79357	0.0728825	0.172453
4930511A08Rik	5.07028	-1.69523	1.32737	-1.27714	0.201555	0.361694
4930511E03Rik	8.94519	5.35828	2.21296	2.42132	0.0154642	0.0518793
4930511M06Rik	32.4152	-1.72657	1.32083	-1.30718	0.19115	0.348089
4930512B01Rik	28.4576	0.838417	1.31973	0.635294	0.525236	0.691022
4930512J16Rik	2.93243	-2.37812	2.66256	-0.89317	0.371766	0.548942
4930512M02Rik	10.2464	0.723837	1.44065	0.502439	0.615359	0.763407
4930513D17Rik	7.76886	3.03056	2.07437	1.46096	0.144027	0.28395
4930513N10Rik	198.174	1.01242	0.682477	1.48344	0.137957	0.275692
4930513O06Rik	1.03769	-0.409949	4.38248	-0.0935426	0.925473	NA
4930515B02Rik	0.730702	-0.63565	8.55429	-0.0743077	0.940766	NA
4930515G01Rik	15.2511	-1.82813	1.38779	-1.31729	0.18774	0.343561
4930515G16Rik	1.28115	0.424332	8.11051	0.0523187	0.958275	0.975424
4930515L03Rik	0.340146	0.424323	10.4527	0.0405944	0.967619	NA
4930515L19Rik	7.30516	5.27966	2.77589	1.90197	0.0571748	0.144127
4930517E11Rik	164.303	-19.6562	2.05769	-9.55255	1.26543e-21	1.17669e-19
4930517M08Rik	13.2597	-3.8995	1.99908	-1.95065	0.0510993	0.132631
4930518J21Rik	7.76221	1.22112	2.27529	0.536689	0.591482	0.744711
4930518P08Rik	4.01282	-2.90586	2.79433	-1.03991	0.29838	0.472658
4930519D14Rik	7.03943	40.3871	2.57915	15.6591	2.88016e-55	8.49267e-53
4930519F09Rik	12.2545	0.660567	0.814463	0.811046	0.417339	0.592543
4930519F16Rik	31.9715	-1.34523	1.73687	-0.774513	0.438627	0.612388
4930519F24Rik	0.936212	0.424342	4.40075	0.0964249	0.923183	NA
4930519G04Rik	27.8818	0.424345	2.0677	0.205226	0.837396	0.921094
4930519H02Rik	19.2467	2.32983	1.74845	1.33251	0.182694	0.337163
4930519K11Rik	0.203599	0.424323	10.4527	0.0405944	0.967619	NA
4930520O04Rik	20.1194	0.561937	1.35394	0.415038	0.678114	0.808921
4930520P13Rik	0.144708	0.424323	10.4527	0.0405944	0.967619	NA
4930521E06Rik	5.00701	-4.89989	2.49326	-1.96525	0.0493849	0.129018
4930522H14Rik	6.45491	-0.24945	2.29617	-0.108638	0.91349	0.95697
4930522O17Rik	0.681831	0.424326	9.71677	0.0436694	0.965168	NA
4930523C07Rik	182.271	-1.41755	0.930368	-1.52364	0.127598	0.260209
4930523O13Rik	8.41257	4.66556	2.0298	2.29853	0.0215317	0.0675333
4930524B15Rik	252.439	-0.644797	1.56466	-0.412101	0.680265	0.810287
4930524B17Rik	22.1891	-3.22676	2.18706	-1.47539	0.140108	0.278679
4930524C18Rik	18.4674	0.482865	1.75441	0.275229	0.78314	0.884541
4930524N10Rik	1.41315	4.12669	4.53263	0.910441	0.36259	0.540329
4930524O05Rik	3.46994	2.8136	2.64054	1.06554	0.286632	0.460602
4930524O08Rik	3.204	-1.9919	2.47149	-0.805953	0.42027	0.595112
4930525C09Rik	1.24802	0.424337	6.55005	0.0647837	0.948346	NA
4930525D18Rik	3.1011	-1.10229	2.22189	-0.496104	0.619821	0.766651
4930525G20Rik	35.1249	-0.363071	1.49918	-0.24218	0.808641	0.901888
4930526H09Rik	5.39537	-1.03907	2.16217	-0.480567	0.630824	0.775294
4930526I15Rik	118.9	0.0350626	0.904846	0.0387498	0.96909	0.980421
4930526L06Rik	45.8254	-0.842808	1.61198	-0.522841	0.601085	0.752405
4930527F14Rik	2.46947	2.83641	2.42745	1.16847	0.242615	0.410615
4930527G23Rik	2.87163	3.70321	2.55233	1.45092	0.146804	0.28822
4930528A17Rik	60.0079	-1.86028	0.944819	-1.96892	0.0489618	0.128151
4930528D03Rik	4.65815	-2.39839	2.1854	-1.09746	0.272441	0.444417
4930528G23Rik	32.5583	2.21378	1.9241	1.15055	0.249916	0.419208
4930528H21Rik	18.14	2.34087	1.89282	1.23671	0.216193	0.380051
4930528P14Rik	3.40105	3.50876	2.49511	1.40626	0.159647	0.305593
4930529C04Rik	114.925	0.415483	0.725538	0.572655	0.566879	0.725733
4930529K09Rik	6.45124	-2.72122	2.21432	-1.22892	0.219102	0.383241
4930529L06Rik	1.78692	-0.907804	2.7483	-0.330315	0.741162	0.853605
4930532I03Rik	5.91339	0.0995243	2.08132	0.0478179	0.961861	0.977224
4930532M18Rik	3.32907	-0.239409	3.61349	-0.0662543	0.947175	0.970163
4930533B01Rik	3.41296	-2.10292	2.37279	-0.886262	0.375476	0.5522
4930533N22Rik	15.2202	4.97501	1.99823	2.48971	0.0127846	0.0444317
4930533P14Rik	1.28074	-2.58563	3.89926	-0.663107	0.507262	0.675565
4930538K18Rik	17.1684	1.85517	1.35863	1.36547	0.172105	0.323088
4930539C22Rik	1.0331	0.424341	4.82014	0.0880349	0.929849	NA
4930539E08Rik	111.464	2.45011	1.03581	2.36541	0.0180103	0.0587155
4930539J05Rik	18.6481	0.509357	0.986423	0.516368	0.605598	0.755447
4930539M17Rik	21.3594	4.24125	1.52116	2.78817	0.0053006	0.0216172
4930539N22Rik	25.1905	0.210495	1.79571	0.117221	0.906685	0.954156
4930540M03Rik	10.1817	1.05787	1.90124	0.55641	0.577931	0.734249
4930542C21Rik	6.20224	4.09745	1.91008	2.14517	0.0319393	0.0919291
4930542D17Rik	3.87339	-4.32688	1.87976	-2.30182	0.0213454	0.0670615
4930543E12Rik	8.7686	-3.07777	2.36446	-1.30168	0.193025	0.350429
4930543N07Rik	1.42461	0.424342	4.09944	0.103512	0.917556	0.958346
4930544D05Rik	1.03949	-0.0311308	3.67206	-0.00847775	0.993236	NA
4930544G11Rik	53.6696	4.18105	1.90274	2.19738	0.0279933	0.0829581
4930544M13Rik	8.72437	-1.19141	2.04998	-0.581179	0.56112	0.720944
4930545E07Rik	16.8605	-0.990458	1.77498	-0.55801	0.576838	0.733402
4930545H06Rik	1.75356	-0.394115	3.09106	-0.127502	0.898543	0.951755
4930545L23Rik	6.64913	-4.0825	1.97521	-2.06687	0.0387465	0.107159
4930546C10Rik	16.3019	-1.47439	1.68763	-0.873641	0.382314	0.558707
4930546K05Rik	77.0149	0.81888	1.69256	0.483813	0.628519	0.773355
4930547E08Rik	4.49735	-2.0087	1.7937	-1.11986	0.262774	0.433891
4930547E14Rik	8.01547	2.39503	1.53914	1.55608	0.119688	0.248745
4930548G14Rik	37.3408	1.11526	1.86664	0.59747	0.550193	0.712049
4930548H24Rik	133.205	6.53874	1.37273	4.76331	1.90447e-06	2.03428e-05
4930548J01Rik	11.221	-3.52917	2.35052	-1.50144	0.133242	0.2684
4930548K13Rik	0.770372	-1.44237	5.20744	-0.276982	0.781794	NA
4930549C01Rik	9.86745	2.63054	1.6676	1.57744	0.114694	0.240912
4930549C15Rik	33.0818	-3.08523	1.55228	-1.98755	0.0468618	0.123952
4930549G23Rik	46.3703	0.30247	0.858966	0.352132	0.724739	0.841785
4930550C14Rik	47.216	0.834427	1.12276	0.743196	0.457363	0.629633
4930550C17Rik	12.0694	-4.66396	2.01754	-2.31171	0.0207939	0.0656697
4930550L24Rik	812.353	7.72162	1.21322	6.36455	1.9586e-10	4.62998e-09
4930552N02Rik	10.4868	0.884549	2.13543	0.414225	0.678709	0.809208
4930552P12Rik	71.5511	1.6022	1.49291	1.07321	0.283179	0.456878
4930553C11Rik	2.6262	3.46443	2.59162	1.33678	0.181295	0.335327
4930553E22Rik	1.87412	1.95427	3.17197	0.616105	0.537825	0.701077
4930554C24Rik	3.83662	-0.656991	3.58708	-0.183155	0.854677	0.933442
4930554G24Rik	11.8796	-4.67214	2.50156	-1.86769	0.0618053	0.152707
4930554H23Rik	2.34878	1.54773	2.39463	0.646332	0.518064	0.684784
4930554I06Rik	0.856785	-1.28339	7.18105	-0.17872	0.858158	NA
4930555B11Rik	35.5507	-1.78674	1.95059	-0.916001	0.359666	0.537548
4930555B12Rik	0.35475	0.424323	10.4527	0.0405944	0.967619	NA
4930555G01Rik	51.2505	-0.577992	1.07283	-0.538753	0.590057	0.743795
4930555G21Rik	0.342117	0.424323	10.4527	0.0405944	0.967619	NA
4930555K05Rik	7.07445	-0.61465	2.54259	-0.241742	0.80898	0.902222
4930556C24Rik	26.719	1.73705	2.19936	0.789797	0.429646	0.603622
4930556G01Rik	20.867	1.54963	1.59367	0.972367	0.330868	0.508069
4930556J02Rik	4.61687	-40.3147	2.81801	-14.3061	2.00483e-46	4.23852e-44
4930556M19Rik	123.463	-0.55507	0.806433	-0.688303	0.491262	0.660657
4930556N09Rik	25.7761	-0.724143	2.08275	-0.347687	0.728076	0.844099
4930556N13Rik	17.6875	1.95526	1.37217	1.42494	0.154176	0.298237
4930557A04Rik	0.424016	0.424323	10.4527	0.0405944	0.967619	NA
4930557F10Rik	8.28546	-4.02377	2.00116	-2.01072	0.0443552	0.118587
4930557J02Rik	12.7694	1.41258	1.53269	0.921632	0.356721	0.534453
4930557K07Rik	5.83426	-2.04156	1.17715	-1.73432	0.0828607	0.190062
4930558C23Rik	84.8054	2.38464	1.34723	1.77003	0.0767217	0.179321
4930558F17Rik	70.3193	1.08943	1.63976	0.664384	0.506445	0.674758
4930558G05Rik	2.34281	-0.402557	3.61306	-0.111417	0.911286	0.956204
4930558J18Rik	210.053	2.55721	0.99117	2.57999	0.00988019	0.036173
4930558K02Rik	31.283	1.26887	1.30133	0.975056	0.329532	0.506643
4930559C10Rik	18.3299	-3.56572	2.07652	-1.71716	0.0859494	0.19511
4930562C15Rik	94.7299	0.378421	1.1188	0.338237	0.735185	0.84934
4930562F07Rik	4.89722	3.17931	1.37187	2.31751	0.0204762	0.0648856
4930563D23Rik	32.0955	-4.80848	2.21465	-2.17121	0.0299154	0.0873831
4930563E18Rik	17.1898	-7.02342	1.82058	-3.8578	0.000114411	0.000791482
4930563E22Rik	166.986	1.04475	1.1584	0.901893	0.367114	0.544295
4930563F08Rik	85.8753	-0.895547	1.48671	-0.602369	0.546928	0.709216
4930563H07Rik	10.2479	2.62668	1.8503	1.4196	0.155724	0.300298
4930563M20Rik	4.16769	6.19869	3.55782	1.74227	0.0814605	0.187484
4930563M21Rik	7.00345	-1.17266	1.41482	-0.828842	0.407194	0.582262
4930564B18Rik	16.6137	3.10982	2.30706	1.34796	0.177672	0.330536
4930564C03Rik	6.95083	2.68902	2.66216	1.01009	0.312453	0.488425
4930564D02Rik	3.41584	6.05662	3.08151	1.96547	0.0493601	0.128971
4930565D16Rik	1.12057	0.424342	4.05311	0.104695	0.916618	NA
4930565N06Rik	14.7953	0.0793337	1.45469	0.0545365	0.956508	0.974821
4930567H12Rik	8.57389	-23.4087	2.52951	-9.25422	2.15803e-20	1.8181e-18
4930567H17Rik	2.50617	-2.02058	3.02085	-0.668877	0.503574	0.671771
4930567J20Rik	2.65002	-0.655655	3.6798	-0.178177	0.858584	0.935208
4930567K12Rik	5.86327	4.04707	2.1294	1.90057	0.057358	0.144459
4930567K20Rik	8.31524	1.10055	1.85541	0.59316	0.553074	0.714415
4930568D16Rik	25.5094	-2.13023	2.15237	-0.989716	0.322313	0.498953
4930568E12Rik	4.67002	0.0962548	2.14233	0.04493	0.964163	0.978536
4930568G15Rik	6.62975	-2.20994	2.05612	-1.07481	0.282458	0.45611
4930570G19Rik	41.6329	0.580544	1.50611	0.385459	0.699897	0.824079
4930571K23Rik	1.76351	-1.14484	5.62603	-0.20349	0.838752	0.921901
4930571O06Rik	2.48501	-1.72508	2.66018	-0.64848	0.516674	0.683914
4930572K03Rik	0.253239	-1.1297	10.4456	-0.108151	0.913876	NA
4930572O03Rik	78.0847	0.145105	1.28446	0.11297	0.910054	0.955282
4930572O13Rik	0.88018	0.424342	3.96442	0.107038	0.914759	NA
4930573O16Rik	4.90787	-1.55332	2.0763	-0.748119	0.454388	0.626921
4930577N17Rik	16.802	2.22096	1.45637	1.52499	0.127261	0.25976
4930578C19Rik	11.7266	-1.34936	1.6685	-0.80873	0.41867	0.593635
4930578E11Rik	55.797	3.36891	1.45253	2.31934	0.0203768	0.0646626
4930578I06Rik	1.87158	-0.244623	2.70314	-0.0904959	0.927893	0.962919
4930578M01Rik	11.8992	1.87959	1.37206	1.3699	0.170717	0.321143
4930578N18Rik	21.5695	1.40778	1.86149	0.756265	0.44949	0.622868
4930579F01Rik	14.3986	-2.93711	2.04785	-1.43424	0.151503	0.294253
4930579G18Rik	52.6039	0.92675	0.911939	1.01624	0.309514	0.485285
4930579G24Rik	1242.74	0.244289	0.545915	0.447486	0.654524	0.792302
4930579H20Rik	7.58084	-5.20563	1.76098	-2.95609	0.00311561	0.0138095
4930579J19Rik	14.2044	0.105578	2.28569	0.0461909	0.963158	0.978129
4930579K19Rik	63.8799	0.703946	1.11996	0.628546	0.529647	0.694522
4930579P08Rik	24.5881	-2.9989	2.05975	-1.45595	0.145406	0.285988
4930581F22Rik	50.5326	-2.23672	1.03558	-2.15987	0.0307829	0.0892753
4930583K01Rik	24.9509	1.22293	1.71237	0.714178	0.475117	0.645765
4930583P06Rik	1.58614	-2.87807	3.07974	-0.934517	0.350037	0.528402
4930584F24Rik	10.6448	1.04084	2.06365	0.504368	0.614003	0.762443
4930586N03Rik	21.5298	-16.7542	2.16779	-7.72873	1.08628e-14	5.04596e-13
4930587E11Rik	14.0382	3.55772	2.04048	1.74357	0.0812343	0.187098
4930590J08Rik	20.2076	-1.17564	1.17666	-0.999137	0.317728	0.494636
4930590L20Rik	1.43712	-0.907705	4.85074	-0.187127	0.851561	0.931174
4930591A17Rik	64.8449	3.38826	1.46866	2.30703	0.021053	0.0663179
4930591E09Rik	1.85006	0.42434	5.33487	0.0795408	0.936602	0.965334
4930592A05Rik	13.6714	1.10932	1.36592	0.812139	0.416712	0.592132
4930592I03Rik	3.02886	1.72576	2.08351	0.828294	0.407504	0.582594
4930593A02Rik	2.32103	-1.22373	3.4125	-0.358602	0.719893	0.838285
4930593C16Rik	10.0654	2.39928	1.96563	1.22061	0.222232	0.386753
4930594C11Rik	63.0889	3.16806	1.22276	2.59091	0.0095723	0.0352689
4930594O21Rik	16.2164	3.14794	1.81845	1.73111	0.0834313	0.191
4930595D18Rik	6.14982	0.897944	1.2851	0.698734	0.484718	0.654764
4930595M18Rik	5.65503	-29.1207	3.41025	-8.53916	1.35202e-17	8.68159e-16
4930596D02Rik	15.2273	-2.98833	2.54798	-1.17282	0.240866	0.408585
4930596I21Rik	9.65855	0.957228	1.15591	0.828115	0.407606	0.582665
4930597A21Rik	4.28042	2.77556	2.02541	1.37037	0.170573	0.320924
4930597G03Rik	4.37492	2.52072	2.19635	1.14768	0.251099	0.420516
4930598F16Rik	2.19699	4.58808	3.1599	1.45197	0.146511	0.287731
4930599N23Rik	12.1352	2.57334	1.32214	1.94634	0.0516137	0.133583
4931402G19Rik	36.8359	-1.16675	1.26394	-0.923101	0.355955	0.534022
4931403E22Rik	4.21114	-1.13486	1.53793	-0.737915	0.460566	0.632664
4931403G20Rik	13.5056	-0.23169	1.11432	-0.20792	0.835291	0.919323
4931406B18Rik	15.6574	1.68314	1.64314	1.02434	0.305673	0.480914
4931406C07Rik	276.214	-1.95452	0.753325	-2.59452	0.00947224	0.0349651
4931406H21Rik	254.875	-2.13105	1.48932	-1.43089	0.152462	0.295662
4931406P16Rik	2106.24	-0.279393	0.614949	-0.454335	0.649588	0.788904
4931408C20Rik	7.16727	1.77338	2.04651	0.866539	0.386195	0.56202
4931408D14Rik	38.3147	4.76515	2.21866	2.14776	0.0317327	0.0914519
4931409K22Rik	43.3757	1.40669	1.3057	1.07734	0.281326	0.454937
4931414P19Rik	286.183	-0.528082	0.991167	-0.532788	0.59418	0.746933
4931417E11Rik	1.70853	-2.47845	7.1179	-0.348199	0.727691	0.843938
4931419H13Rik	0.934775	0.424344	2.9776	0.142512	0.886675	NA
4931420L22Rik	12.3503	2.24233	2.09289	1.0714	0.283988	0.45769
4931423N10Rik	13.2427	-3.13782	1.82524	-1.71913	0.0855915	0.194495
4931428F04Rik	237.155	-0.969612	1.03323	-0.938423	0.348027	0.526027
4931428L18Rik	8.26973	2.9959	1.91687	1.56291	0.118073	0.246233
4931429I11Rik	65.3448	-7.20652	1.65307	-4.35948	1.30373e-05	0.000114485
4931429L15Rik	9.32013	0.942638	1.52232	0.619212	0.535777	0.69949
4931429P17Rik	7.84637	1.6877	1.98127	0.851827	0.39431	0.569619
4931430N09Rik	32.5396	-5.1594	2.02655	-2.5459	0.0108997	0.0391885
4931431B13Rik	0.128141	0.424323	10.4527	0.0405944	0.967619	NA
4931431C16Rik	39.0427	0.732027	1.349	0.542645	0.587374	0.741748
4931431F19Rik	7.3155	0.424343	3.65896	0.115974	0.907673	0.954526
4931440F15Rik	85.2062	2.49103	1.50481	1.65538	0.0978465	0.214323
4931440J10Rik	3.31171	0.114624	1.50744	0.0760389	0.939388	0.966694
4931440P22Rik	26.7298	-0.880396	1.231	-0.715187	0.474493	0.645281
4932411E22Rik	16.6313	0.424345	2.27337	0.186659	0.851928	0.931394
4932411N23Rik	4.88746	-3.03897	2.81741	-1.07864	0.28075	0.454269
4932412D23Rik	185.798	0.729398	1.65967	0.439484	0.660311	0.796553
4932413F04Rik	26.1339	-4.12873	1.70125	-2.42688	0.0152294	0.0513066
4932414J04Rik	4.06837	-3.75236	2.28584	-1.64156	0.10068	0.218671
4932414N04Rik	8.87223	0.929981	1.96956	0.472177	0.6368	0.779556
4932415M13Rik	8.60208	2.8507	2.07258	1.37544	0.168997	0.318655
4932416H05Rik	108.336	-0.834468	1.00443	-0.830784	0.406096	0.581323
4932416K20Rik	87.6671	0.420753	1.88635	0.223051	0.823496	0.911785
4932418E24Rik	8.13964	-1.54487	1.58404	-0.975272	0.329425	0.506582
4932429P05Rik	41.671	2.24672	2.23534	1.00509	0.314853	0.49101
4932435O22Rik	133.533	-5.24848	1.73335	-3.02794	0.00246231	0.0112959
4932438A13Rik	2383.49	0.964557	0.460652	2.09389	0.0362694	0.101727
4932438H23Rik	67.9348	0.724347	1.41461	0.512046	0.608619	0.757875
4932441J04Rik	3.31694	-3.6435	2.2837	-1.59544	0.110615	0.234611
4932443I19Rik	2.23956	-0.68752	2.50453	-0.274511	0.783692	0.884896
4932702P03Rik	0.781595	3.06505	2.16683	1.41453	0.157206	NA
4933400A11Rik	22.6009	1.33585	1.74377	0.766069	0.443635	0.617239
4933400B14Rik	2.94669	-2.80588	2.18732	-1.28279	0.199564	0.359071
4933400C23Rik	6.00275	-0.333466	2.26166	-0.147443	0.882782	0.946336
4933400F21Rik	85.7115	0.594883	1.27616	0.466151	0.641108	0.782541
4933400L20Rik	0.824612	-0.414663	5.24025	-0.0791304	0.936929	NA
4933401B06Rik	5.22808	-0.242559	2.96944	-0.081685	0.934897	0.964952
4933401D09Rik	18.3357	1.32673	1.23859	1.07116	0.284096	0.457818
4933401H06Rik	13.1046	-1.35154	1.73771	-0.777772	0.436704	0.610704
4933402C06Rik	7.76331	-0.375789	2.45507	-0.153067	0.878346	0.945623
4933402D24Rik	13.9439	2.38861	1.61877	1.47557	0.14006	0.278629
4933402E13Rik	354.451	6.94083	1.5584	4.45381	8.43596e-06	7.74477e-05
4933402J07Rik	3.56279	-3.64189	1.93802	-1.87918	0.0602203	0.149775
4933402J10Rik	3.5068	-1.2605	2.58047	-0.488475	0.625213	0.770599
4933402J15Rik	6.40868	5.41921	2.3165	2.3394	0.0193149	0.0619504
4933402N03Rik	5.70064	3.9081	2.43152	1.60726	0.107996	0.230451
4933402N22Rik	13.5586	-1.15518	1.7469	-0.661274	0.508437	0.676687
4933402P03Rik	10.1803	1.22076	2.68181	0.455199	0.648966	0.788637
4933403O08Rik	21.6685	-4.68406	2.0258	-2.3122	0.0207665	0.065603
4933404G15Rik	18.4724	-3.67357	2.32236	-1.58182	0.11369	0.239455
4933404K08Rik	21.6494	0.975098	1.66653	0.585107	0.558476	0.718741
4933404K13Rik	22.4683	0.866517	1.59185	0.544346	0.586203	0.740999
4933404O12Rik	338.899	-1.55471	0.951066	-1.63471	0.10211	0.220963
4933405D12Rik	17.7139	-0.0680329	1.22727	-0.0554345	0.955792	0.974447
4933405E24Rik	1.66151	0.424344	3.04016	0.139579	0.888992	0.948546
4933405L10Rik	16.9782	3.69544	1.80632	2.04584	0.0407724	0.111355
4933405O20Rik	0.310121	-3.22688	10.4146	-0.309841	0.756682	NA
4933406C10Rik	29.764	-2.25046	1.32343	-1.70048	0.0890409	0.199929
4933406D12Rik	3.43035	-1.89444	3.49189	-0.542526	0.587456	0.741809
4933406F09Rik	4.14194	4.3818	2.51669	1.7411	0.0816664	0.187861
4933406G16Rik	12.4907	1.78878	1.64681	1.0862	0.277389	0.450539
4933406I18Rik	11.6984	1.94603	1.4277	1.36305	0.172867	0.324125
4933406J08Rik	282.7	3.96415	1.451	2.73201	0.00629492	0.0249371
4933406J10Rik	11.9539	-1.37487	1.80093	-0.763422	0.445212	0.619009
4933406K04Rik	8.53896	-4.07948	2.03664	-2.00304	0.0451728	0.120429
4933406M09Rik	7.6914	-1.31158	2.63338	-0.498059	0.618442	0.765621
4933407E24Rik	2.10389	-0.492024	3.13657	-0.156867	0.87535	0.94424
4933407G14Rik	1.20209	-0.404727	3.79596	-0.106621	0.91509	NA
4933407I05Rik	1.31723	-0.907733	3.8607	-0.235121	0.814114	0.905919
4933407K13Rik	636.684	-2.86676	0.912787	-3.14067	0.00168564	0.00821021
4933407L21Rik	31.9979	-6.46092	1.91557	-3.37285	0.000743957	0.00406339
4933408B17Rik	113.666	1.20991	0.952336	1.27047	0.203918	0.364675
4933408J17Rik	30.2663	1.99373	1.32023	1.51013	0.13101	0.265287
4933408N05Rik	11.5258	-4.83433	1.85039	-2.6126	0.00898565	0.0334666
4933409G03Rik	4.34804	3.60319	2.30776	1.56134	0.118445	0.246746
4933409K07Rik	264.333	-2.3676	0.790319	-2.99576	0.00273764	0.012374
4933411E08Rik	13.5079	-3.50303	1.83957	-1.90427	0.0568753	0.14363
4933411G06Rik	2.10302	1.19899	4.41874	0.271342	0.786128	0.886392
4933411K16Rik	10.0351	-42.5499	2.10455	-20.2181	6.79096e-91	5.07285e-88
4933412E12Rik	134.232	-6.84821	1.26887	-5.39711	6.77233e-08	9.8359e-07
4933412E24Rik	17.8277	-37.0391	2.9774	-12.4401	1.58358e-35	2.49915e-33
4933412O06Rik	3.89531	-0.977548	2.84824	-0.343211	0.73144	0.846551
4933413G19Rik	5.44545	-3.94359	1.94965	-2.02272	0.0431023	0.116041
4933413J09Rik	66.8726	2.28555	1.15875	1.97243	0.0485606	0.127399
4933413L06Rik	13.0853	1.52862	1.65328	0.924596	0.355176	0.53314
4933415F23Rik	39.2229	5.65213	1.90591	2.96559	0.00302103	0.0134602
4933416C03Rik	299.587	3.15488	1.60131	1.97019	0.0488167	0.127891
4933416E03Rik	1.51421	-1.22764	3.14611	-0.390209	0.696382	0.82137
4933416I08Rik	0.122706	1.2054	10.4508	0.115341	0.908175	NA
4933416M06Rik	27.5992	1.44913	1.90361	0.761256	0.446504	0.620138
4933416M07Rik	65.3462	6.64319	1.15707	5.74142	9.38883e-09	1.62349e-07
4933417A18Rik	7.22156	-3.44798	1.80714	-1.90798	0.0563943	0.14277
4933417D19Rik	20.0659	0.722781	1.17533	0.614961	0.53858	0.701679
4933417E11Rik	15.4337	2.35238	1.76564	1.33231	0.182757	0.337244
4933417G07Rik	6.08288	1.28391	1.09778	1.16955	0.242181	0.410038
4933417O13Rik	6.60823	-1.91136	1.93993	-0.985276	0.324488	0.501295
4933421I07Rik	8.71998	-1.45018	2.67123	-0.542891	0.587205	0.74166
4933421O10Rik	122.543	-4.53907	1.15429	-3.93236	8.41156e-05	0.000604758
4933422A05Rik	7.51841	-4.90311	1.9491	-2.51558	0.0118836	0.041952
4933424G05Rik	5.73523	-3.07874	2.15048	-1.43165	0.152245	0.295347
4933424G06Rik	7.6709	3.01772	1.55801	1.9369	0.052757	0.135748
4933425B07Rik	12.1507	0.160521	1.83972	0.0872531	0.93047	0.963579
4933425L06Rik	117.818	1.46584	1.62919	0.899735	0.368261	0.545512
4933427D06Rik	338.491	-0.358793	1.25133	-0.286728	0.77432	0.878742
4933427D14Rik	567.006	-1.2165	0.603895	-2.01442	0.0439652	0.117784
4933427E11Rik	6.59803	-2.96219	1.46033	-2.02844	0.0425149	0.114832
4933427E13Rik	18.8887	1.90134	1.61445	1.1777	0.238915	0.406382
4933427G17Rik	125.067	-0.794074	1.42455	-0.557422	0.577239	0.733699
4933427I22Rik	1.73184	-1.30494	3.1039	-0.420419	0.674179	0.806557
4933428C19Rik	5.63131	-3.09293	1.94302	-1.59181	0.111427	0.235617
4933428G20Rik	25.0875	-2.30916	1.25779	-1.83589	0.066374	0.160944
4933429K18Rik	14.7395	2.73386	1.84998	1.47778	0.139466	0.277865
4933429O19Rik	5.70138	-2.48298	2.06527	-1.20226	0.229264	0.395451
4933430H16Rik	3.40165	-0.404805	3.80302	-0.106443	0.915231	0.957682
4933430I17Rik	69.0748	0.42102	1.03569	0.406514	0.684365	0.813355
4933430M04Rik	7.69184	3.08386	2.07195	1.48839	0.136649	0.273445
4933430N04Rik	45.4539	1.0046	1.52203	0.660038	0.509229	0.677381
4933431E20Rik	323.862	-2.94081	0.980913	-2.99804	0.00271724	0.0122942
4933431G14Rik	61.0055	0.755991	1.37779	0.548699	0.583212	0.738614
4933432G23Rik	29.9912	1.37232	1.83034	0.749764	0.453397	0.626037
4933432I03Rik	7.4997	-0.243511	2.83644	-0.0858509	0.931585	0.963858
4933432I09Rik	4.5605	1.0614	2.03192	0.522364	0.601417	0.752737
4933432K03Rik	3.5112	0.424344	2.86609	0.148057	0.882298	0.946157
4933433C11Rik	13.1261	-4.13555	1.86728	-2.21475	0.0267774	0.0801356
4933433F19Rik	16.6399	-21.538	2.38251	-9.04004	1.56614e-19	1.23581e-17
4933433G08Rik	3.87225	1.09828	3.52347	0.311705	0.755265	0.864427
4933433G15Rik	27.9196	4.66961	1.10752	4.21628	2.48369e-05	0.00020276
4933433G19Rik	18.5415	-0.0854717	1.05985	-0.0806451	0.935724	0.965042
4933433H22Rik	17.085	-3.16284	2.02705	-1.56032	0.118685	0.247107
4933434E20Rik	4403.59	0.57381	0.467398	1.22767	0.219571	0.383738
4933436E23Rik	3.87045	4.67198	2.14878	2.17424	0.0296868	0.0868202
4933436H12Rik	3.07361	0.935088	2.53751	0.368507	0.712496	0.832887
4933436I01Rik	1.69917	5.01231	5.87172	0.853637	0.393306	0.568631
4933438B17Rik	9.82709	-4.71595	2.1105	-2.23452	0.0254491	0.0770511
4933438K21Rik	723.352	2.38939	1.35639	1.76157	0.0781416	0.181707
4933439C10Rik	72.4644	-0.643458	1.09177	-0.589369	0.555614	0.716243
4933439K11Rik	5.27997	-4.31504	1.73409	-2.48836	0.0128333	0.0445816
4933440J02Rik	9.26309	1.3512	2.08783	0.647181	0.517515	0.684363
4933440M02Rik	6.59474	-4.58257	2.08527	-2.19759	0.0279786	0.0829365
5031410I06Rik	444.787	-4.31536	1.40259	-3.07672	0.00209293	0.00983487
5031414D18Rik	43.3175	-2.09849	0.875225	-2.39765	0.0165005	0.0546601
5031425E22Rik	167.389	-1.03987	1.07427	-0.967982	0.333053	0.510196
5031425F14Rik	3.06371	-5.06603	2.34614	-2.15931	0.0308263	0.0893685
5031426D15Rik	367.108	0.701567	1.49177	0.470293	0.638145	0.780401
5031434C07Rik	23.2496	2.09382	1.69578	1.23473	0.216933	0.380992
5031434O11Rik	12.0483	-0.17898	1.10622	-0.161795	0.871467	0.942142
5031439G07Rik	382.131	-2.48836	0.886274	-2.80767	0.00499017	0.0205532
5033403F01Rik	24.8931	-2.90862	1.40137	-2.07555	0.0379359	0.105359
5033403H07Rik	6.00032	0.303083	1.8505	0.163785	0.869901	0.941398
5033404E19Rik	6.32523	2.49542	2.5642	0.973175	0.330466	0.507661
5033406O09Rik	76.9051	-4.16354	1.06275	-3.91771	8.93952e-05	0.000638619
5033428I22Rik	7.62368	-5.21842	1.49695	-3.48603	0.00049025	0.0028433
5330411J11Rik	19.8777	0.76946	2.12899	0.361421	0.717785	0.836951
5330413P13Rik	24.9611	2.56516	2.22593	1.1524	0.249156	0.418338
5330417C22Rik	313.792	-5.87529	1.45575	-4.03591	5.43914e-05	0.000409994
5330426P16Rik	169.193	-3.11912	1.04739	-2.97799	0.00290147	0.0130174
5330434G04Rik	15.886	-9.1082	1.82553	-4.98935	6.0583e-07	7.21395e-06
5330439B14Rik	6.88023	-24.6309	2.0919	-11.7744	5.28819e-32	7.69534e-30
5430401F13Rik	38.7229	1.56008	1.73947	0.896874	0.369786	0.547029
5430402E10Rik	6.41646	0.374163	2.36139	0.15845	0.874102	0.943394
5430402O13Rik	46.3111	-1.32336	1.11554	-1.1863	0.235503	0.402288
5430403N17Rik	22.477	3.48703	2.00126	1.74242	0.0814351	0.187464
5430405H02Rik	89.2343	0.158754	0.535626	0.29639	0.766932	0.873347
5430416N02Rik	293.511	0.049413	0.614979	0.0803491	0.93596	0.965099
5430416O09Rik	75.4655	2.78935	1.65637	1.68401	0.0921795	0.205342
5430419D17Rik	13.1198	-0.477774	2.14867	-0.222359	0.824035	0.912292
5430421F17Rik	14.7983	0.328345	2.60477	0.126055	0.899688	0.952251
5430421N21Rik	9.89802	2.1311	2.14524	0.99341	0.32051	0.497359
5430425K12Rik	3.11061	-0.240376	3.36982	-0.0713321	0.943133	0.968147
5430427M07Rik	9.44171	2.56672	1.74495	1.47094	0.141307	0.28037
5430427O19Rik	106.402	-0.623236	1.43733	-0.433607	0.664574	0.799415
5430428K19Rik	11.038	2.01529	2.31525	0.870443	0.384058	0.560276
5430431A17Rik	66.9532	-0.444713	1.11421	-0.399128	0.689799	0.816864
5430434I15Rik	1.74722	0.424342	4.09857	0.103534	0.917539	0.958346
5430437J10Rik	25.4722	1.36992	1.5448	0.886789	0.375192	0.551927
5430440P10Rik	35.6009	-0.880278	1.04594	-0.841613	0.400005	0.575064
5530400C23Rik	12.2155	1.73367	2.22589	0.778866	0.436058	0.610175
5530401A14Rik	7.17699	-2.09492	2.32931	-0.899372	0.368455	0.5457
5530601H04Rik	404.245	0.0253269	0.696314	0.0363728	0.970985	0.981541
5730403I07Rik	22.3782	4.09408	1.50374	2.7226	0.00647696	0.0255814
5730405O15Rik	45.6057	0.60409	1.22692	0.492363	0.622463	0.768246
5730408K05Rik	149.042	2.5501	0.756881	3.36922	0.000753813	0.00410844
5730409E04Rik	98.1862	0.457054	1.03692	0.44078	0.659373	0.795978
5730412P04Rik	10.2511	-1.9112	2.0363	-0.938568	0.347953	0.525978
5730416F02Rik	6.64269	3.1232	1.76817	1.76635	0.077338	0.180423
5730420D15Rik	40.6451	3.93403	1.31226	2.9979	0.00271848	0.0122974
5730422E09Rik	18.9981	3.10599	1.1834	2.62463	0.00867442	0.0325345
5730435O14Rik	4.03557	-2.14842	2.10219	-1.02199	0.306784	0.482188
5730455P16Rik	967.274	-0.855059	0.463789	-1.84364	0.0652356	0.158974
5730457N03Rik	72.7504	0.110555	1.42113	0.077794	0.937992	0.966011
5730460C07Rik	49.7905	-3.06944	1.68173	-1.82517	0.0679758	0.163589
5730480H06Rik	84.3344	1.04117	0.923826	1.12702	0.259736	0.430489
5730488B01Rik	12.31	0.424345	2.11636	0.200507	0.841084	0.923192
5730507C01Rik	160.145	0.446962	0.787883	0.567295	0.570514	0.728021
5730508B09Rik	352.21	0.563691	1.0832	0.520392	0.602791	0.753567
5730522E02Rik	104.889	-0.297797	1.30509	-0.228181	0.819505	0.909337
5730559C18Rik	156.506	-1.95984	1.22157	-1.60437	0.108633	0.231479
5830411N06Rik	39.7012	2.2954	1.5915	1.44229	0.149221	0.291413
5830415F09Rik	795.011	2.70345	0.505764	5.34528	9.02758e-08	1.28531e-06
5830416I19Rik	140.572	1.07244	1.28741	0.833028	0.404829	0.579954
5830416P10Rik	96.162	3.16347	1.32234	2.39233	0.0167419	0.0552392
5830417I10Rik	3865.65	0.365275	0.36787	0.992947	0.320736	0.497521
5830418P13Rik	21.3307	-5.52107	1.63071	-3.38569	0.000709998	0.00389691
5830428M24Rik	11.1325	-3.56376	1.9134	-1.86253	0.0625287	0.153969
5830432E09Rik	7.60473	2.56453	1.16312	2.20487	0.0274633	0.0817227
5830444B04Rik	90.5182	-0.460354	1.28532	-0.358163	0.720221	0.838537
5830454E08Rik	23.6359	0.999722	0.961643	1.0396	0.298527	0.472761
5830473C10Rik	43.8089	1.57121	1.17248	1.34007	0.180221	0.333945
5930403L14Rik	27.056	-7.05856	1.77556	-3.9754	7.02601e-05	0.000517257
5930412G12Rik	53.7918	-0.0921378	1.42223	-0.0647842	0.948346	0.970741
5930430L01Rik	107.521	-1.18246	0.917002	-1.28948	0.197231	0.355875
5930438M14Rik	13.3771	1.72029	2.14718	0.801187	0.423023	0.597765
6030407O03Rik	19.6182	-4.94383	1.65045	-2.99544	0.00274052	0.0123846
6030408B16Rik	604.21	-4.90456	1.15681	-4.23971	2.23805e-05	0.000184528
6030419C18Rik	38.7664	0.738905	1.6105	0.458805	0.646374	0.786429
6030440G07Rik	19.3921	0.845904	1.33371	0.634248	0.525919	0.691554
6030443J06Rik	94.3466	-0.275554	0.908222	-0.3034	0.761585	0.869317
6030458C11Rik	2153.78	0.642712	0.345422	1.86066	0.0627925	0.154365
6030466F02Rik	7.87012	-5.56261	1.70241	-3.26749	0.00108507	0.00562229
6030468B19Rik	260.463	-8.09597	1.74899	-4.62893	3.67561e-06	3.65117e-05
6030469F06Rik	14.4614	-3.33805	1.98499	-1.68164	0.0926385	0.206078
6030471H07Rik	4.87564	-3.94222	2.57133	-1.53315	0.125239	0.256663
6030498E09Rik	48.7618	-6.14073	1.61913	-3.79262	0.000149069	0.000997204
6230400D17Rik	35.5734	0.766331	1.01498	0.755017	0.450239	0.623485
6330403A02Rik	35.5983	-0.718487	1.59549	-0.450324	0.652477	0.790842
6330403K07Rik	954.381	-6.41444	0.888658	-7.21812	5.27099e-13	1.85436e-11
6330407A03Rik	24.2123	3.47324	1.87761	1.84982	0.0643401	0.157288
6330408A02Rik	449.723	-2.14935	0.884747	-2.42934	0.0151265	0.051006
6330409D20Rik	9.60344	-0.908747	1.21714	-0.746623	0.455291	0.62777
6330410L21Rik	14.7959	3.33952	1.65008	2.02385	0.0429852	0.115823
6330415B21Rik	116.225	1.76382	1.75224	1.00661	0.314122	0.490317
6330415G19Rik	50.6263	-0.634659	0.916632	-0.692381	0.488698	0.65818
6330416G13Rik	308.467	0.183403	0.79595	0.230421	0.817765	0.908168
6330418K02Rik	68.5518	-0.589264	0.971631	-0.606468	0.544204	0.706869
6330549D23Rik	269.283	0.66469	0.562512	1.18165	0.237347	0.404696
6430411K18Rik	0	NA	NA	NA	NA	NA
6430503K07Rik	2.50734	3.43534	6.55406	0.524154	0.600171	0.751639
6430531B16Rik	48.0394	-2.1837	1.08082	-2.0204	0.043342	0.11647
6430548M08Rik	344.484	-0.312752	0.883721	-0.353903	0.723411	0.841028
6430550D23Rik	48.0207	0.198165	1.27224	0.15576	0.876222	0.944863
6430562O15Rik	18.5916	-0.647804	0.906831	-0.71436	0.475005	0.645651
6430571L13Rik	49.6197	1.93206	1.09365	1.76662	0.0772919	0.180397
6430573F11Rik	127.409	-0.197512	1.17582	-0.167979	0.8666	0.939782
6430584L05Rik	68.423	2.81483	1.85781	1.51514	0.129738	0.263283
6430706D22Rik	0	NA	NA	NA	NA	NA
6430710C18Rik	101.245	-5.30082	1.62628	-3.25948	0.00111617	0.00575936
6530402F18Rik	46.0036	-1.56146	1.35906	-1.14892	0.250588	0.419969
6530403H02Rik	27.3119	-0.577846	1.43636	-0.402299	0.687464	0.815434
6530411M01Rik	5.9678	-2.28525	1.71499	-1.33251	0.182692	0.337163
6720468P15Rik	234.056	-7.55493	1.24215	-6.08217	1.1857e-09	2.42221e-08
6720483E21Rik	8.90438	-6.00355	1.92412	-3.12015	0.00180757	0.00870758
6720489N17Rik	569.588	-2.15449	0.735441	-2.92952	0.00339485	0.0148037
6820408C15Rik	66.5983	-2.03337	0.980892	-2.07298	0.0381738	0.105954
6820431F20Rik	9278.59	-2.08255	0.43435	-4.79463	1.62972e-06	1.76435e-05
7420426K07Rik	2.23932	-3.86191	3.64307	-1.06007	0.289113	0.462839
7420461P10Rik	19.7743	-4.06523	1.86934	-2.17468	0.029654	0.0867554
7420700N18Rik	17.3115	-1.36111	2.38004	-0.571886	0.567399	0.725893
7420701I03Rik	20.6495	2.23295	1.87908	1.18832	0.234707	0.401357
7530416G11Rik	0.827472	-0.422869	10.449	-0.0404697	0.967719	NA
7630403G23Rik	4.94432	-0.656631	3.61186	-0.181799	0.855741	0.93406
8030411F24Rik	51.7192	-3.69103	2.20189	-1.6763	0.0936799	0.207755
8030423F21Rik	19.9406	-0.256395	1.43117	-0.17915	0.85782	0.935007
8030423J24Rik	8.67341	-4.17633	2.27564	-1.83523	0.066471	0.161074
8030442B05Rik	2.85859	1.11421	1.74372	0.638987	0.522831	0.689093
8030443G20Rik	13.2412	0.899057	1.52259	0.59048	0.554869	0.715702
8030451O07Rik	13.6527	-6.35439	2.18092	-2.91363	0.00357253	0.0154646
8030455M16Rik	19.7174	3.81878	1.75719	2.17323	0.0297628	0.087017
8030462N17Rik	196.162	-1.15125	0.939592	-1.22527	0.220475	0.384712
8430408G22Rik	94.8122	-7.10199	1.5106	-4.70143	2.58345e-06	2.66185e-05
8430419L09Rik	1079.95	-1.43819	0.744982	-1.9305	0.0535443	0.137229
8430422H06Rik	9.18965	1.87623	1.75985	1.06613	0.286363	0.46026
8430423G03Rik	2.45317	-1.45164	2.58875	-0.560749	0.574969	0.731685
8430426J06Rik	19.0728	-3.76225	1.97915	-1.90094	0.05731	0.144354
8430429K09Rik	321.322	-0.697956	0.792935	-0.880219	0.378741	0.555505
8430430B14Rik	4.71141	-1.47007	1.89356	-0.776354	0.43754	0.611355
8430431K14Rik	14.5003	-3.66047	2.23843	-1.63529	0.101989	0.220722
8430436N08Rik	14.5264	2.02584	1.76472	1.14797	0.250982	0.420429
8430437L04Rik	2.63044	-3.68909	2.05665	-1.79374	0.0728553	0.172424
9030025P20Rik	1105.1	0.275695	0.466627	0.590824	0.554638	0.715446
9030204H09Rik	3.79634	0.424344	3.10785	0.13654	0.891395	0.948941
9030404E10Rik	1.37068	1.10607	2.865	0.386062	0.69945	0.823883
9030612E09Rik	50.0535	-5.71737	1.61381	-3.54279	0.000395923	0.00236415
9030617O03Rik	125.967	-0.0954937	0.954691	-0.100026	0.920324	0.959165
9030619P08Rik	3.04178	1.09056	4.08459	0.266992	0.789475	0.88845
9030624G23Rik	39.634	-1.39048	0.859306	-1.61814	0.105632	0.226571
9030624J02Rik	1542.19	-0.869323	0.394652	-2.20276	0.0276118	0.0820773
9030625G05Rik	10.2844	-4.79774	1.52967	-3.13644	0.0017101	0.00830409
9130008F23Rik	113.138	2.46109	1.19403	2.06116	0.039288	0.108256
9130011E15Rik	516.61	-0.394877	0.617054	-0.639939	0.522213	0.688683
9130015A21Rik	17.9173	3.23029	1.44558	2.2346	0.0254436	0.0770511
9130015L21Rik	0.171286	0.424323	10.4527	0.0405944	0.967619	NA
9130019O22Rik	392.506	-1.16243	0.695451	-1.67148	0.094627	0.209234
9130019P16Rik	17.8749	1.75459	1.30037	1.3493	0.177241	0.329898
9130023H24Rik	526.674	-1.67934	0.993216	-1.69081	0.0908734	0.203041
9130024F11Rik	27.365	-0.872479	1.51499	-0.575898	0.564684	0.723946
9130204L05Rik	0.627562	0.424323	10.4527	0.0405944	0.967619	NA
9130209A04Rik	13.6324	1.96606	1.94623	1.01019	0.312405	0.488384
9130221F21Rik	33.9164	3.71382	2.3065	1.61016	0.107364	0.229473
9130221H12Rik	92.0152	0.652482	0.95363	0.684209	0.493843	0.663213
9130227L01Rik	11.4685	3.0298	2.27175	1.33368	0.182307	0.336701
9130230L23Rik	32.1955	3.53865	1.47499	2.3991	0.0164354	0.0544927
9130401M01Rik	1470.77	2.01903	0.527592	3.82688	0.000129779	0.000881853
9130409I23Rik	50.5683	-1.36787	1.55148	-0.881657	0.377963	0.554801
9130409J20Rik	1.04539	0.424339	5.56243	0.0762866	0.939191	NA
9230009I02Rik	4.01688	1.92755	4.99329	0.386027	0.699476	0.823883
9230102K24Rik	23.814	-7.27474	1.74278	-4.17423	2.99001e-05	0.000239479
9230102O04Rik	1.23381	-1.47334	2.07569	-0.709806	0.477824	NA
9230104L09Rik	6.40877	-4.18119	2.36906	-1.76492	0.0775777	0.180832
9230105E05Rik	10.4998	-6.42293	1.44423	-4.44731	8.69534e-06	7.96333e-05
9230110C19Rik	930.423	-1.03261	0.943296	-1.09469	0.273654	0.445843
9230110F15Rik	13.7813	6.19513	1.85379	3.34187	0.000832154	0.00447423
9230112D13Rik	12.6155	2.47894	1.83068	1.35411	0.175702	0.328151
9230112J17Rik	4.87295	0.193426	1.44845	0.13354	0.893767	0.950219
9230114K14Rik	260.012	0.355461	0.96053	0.370068	0.711332	0.832208
9230116L04Rik	16.1488	2.42467	1.30188	1.86244	0.0625412	0.153978
9230116N13Rik	68.1086	1.30939	1.22602	1.068	0.285519	0.45943
9230117E06Rik	3.70076	6.24783	5.77297	1.08226	0.279138	0.452542
9330020H09Rik	212.338	0.646739	0.732508	0.88291	0.377285	0.554132
9330102E08Rik	189.878	0.0203463	1.17401	0.0173306	0.986173	0.990593
9330111N05Rik	3.38581	-3.21837	2.75567	-1.16791	0.242843	0.410819
9330117O12Rik	5.37618	-2.24306	1.79928	-1.24664	0.212528	0.375325
9330133O14Rik	287.293	-1.11608	1.03226	-1.08121	0.279606	0.453037
9330136K24Rik	59.5957	0.613869	1.28994	0.475889	0.634154	0.777421
9330151L19Rik	72.1638	0.461618	1.283	0.359796	0.719	0.837637
9330158H04Rik	12.2122	-2.31528	1.50999	-1.53331	0.125199	0.256628
9330159F19Rik	193.985	1.37898	1.18401	1.16467	0.244152	0.412254
9330159M07Rik	162.395	0.931086	0.898526	1.03624	0.300092	0.474598
9330162012Rik	29.6266	3.68536	1.25561	2.93511	0.00333425	0.0145967
9330162B11Rik	17.329	5.01681	2.16029	2.32229	0.0202173	0.064238
9330175E14Rik	18.2503	-3.76458	1.92054	-1.96017	0.0499758	0.130334
9330175M20Rik	8.79255	-39.0832	2.24163	-17.4352	4.45874e-68	1.69357e-65
9330178D15Rik	104.154	-0.00320044	2.07392	-0.00154319	0.998769	0.999081
9330179D12Rik	54.3557	-1.08187	1.27699	-0.847198	0.396885	0.571937
9330182L06Rik	73.3969	-2.45782	1.04279	-2.35697	0.0184247	0.059719
9330182O14Rik	14.1192	7.04502	2.49264	2.82632	0.00470858	0.0195909
9330188P03Rik	20.6478	3.42322	1.83907	1.86139	0.0626886	0.154193
9330199G10Rik	22.9192	2.93157	1.65392	1.7725	0.076312	0.178578
9430007A20Rik	3.47175	-0.382683	2.64632	-0.144609	0.885019	0.947103
9430014N10Rik	16.4338	3.76225	1.80463	2.08477	0.0370902	0.103536
9430015G10Rik	1523.16	-0.0175489	0.3342	-0.0525101	0.958122	0.975402
9430016H08Rik	795.155	-0.0434939	0.600299	-0.0724538	0.942241	0.967851
9430018G01Rik	40.0447	-2.76847	1.6445	-1.68347	0.0922835	0.205513
9430019J16Rik	1.15985	-0.913392	10.4465	-0.0874355	0.930325	NA
9430020K01Rik	1296.21	-0.634762	0.78398	-0.809666	0.418132	0.593169
9430021M05Rik	15.0499	1.15071	1.96203	0.58649	0.557546	0.717958
9430037G07Rik	104.143	1.52254	0.89484	1.70146	0.0888558	0.199705
9430038I01Rik	231.7	0.92863	0.513642	1.80793	0.0706169	0.168318
9430041J12Rik	19.2756	-0.498584	1.52745	-0.326415	0.74411	0.855519
9430060I03Rik	96.8042	0.889291	1.09178	0.814533	0.41534	0.590781
9430065F17Rik	43.5809	1.97471	1.11535	1.77047	0.0766483	0.179262
9430069I07Rik	1.76266	-3.74567	2.13061	-1.75803	0.0787425	0.182673
9430076C15Rik	28.0073	0.259132	1.29243	0.2005	0.841089	0.923192
9430078K24Rik	72.9319	-9.26684	1.67757	-5.52396	3.31447e-08	5.10497e-07
9430083A17Rik	259.617	-1.60349	0.994156	-1.61292	0.106762	0.228602
9430091E24Rik	96.2789	0.904469	0.789219	1.14603	0.251782	0.421298
9530002B09Rik	0.992164	0.424341	4.51241	0.0940389	0.925078	NA
9530003J23Rik	34.5091	0.0925276	1.71713	0.0538851	0.957027	0.974995
9530014B07Rik	2.23624	0.424323	10.4527	0.0405944	0.967619	0.979118
9530020I12Rik	9.20473	-3.50766	1.92022	-1.8267	0.0677452	0.163224
9530026F06Rik	9.08665	2.27355	1.71063	1.32907	0.183825	0.33872
9530026P05Rik	16.4482	-6.8992	1.60577	-4.2965	1.73513e-05	0.000147737
9530027J09Rik	53.0831	1.61212	0.866189	1.86116	0.0627211	0.154256
9530036O11Rik	5.65481	-2.86362	1.96036	-1.46076	0.144081	0.28403
9530051G07Rik	58.9831	-2.56753	1.49567	-1.71664	0.0860448	0.195228
9530052E02Rik	7.21414	-6.92644	1.62359	-4.26614	1.98886e-05	0.000166743
9530053A07Rik	60.2527	1.37725	1.26332	1.09018	0.275635	0.448257
9530059O14Rik	52.2456	-3.61799	2.07892	-1.74032	0.0818023	0.188077
9530062K07Rik	44.4638	1.6686	0.914124	1.82535	0.0679477	0.163572
9530068E07Rik	3323.58	-2.36678	0.709424	-3.33619	0.000849342	0.0045533
9530077C05Rik	371.23	0.147849	0.914131	0.161737	0.871513	0.942142
9530080O11Rik	58.5842	3.42715	1.39043	2.46482	0.0137084	0.0470019
9530082P21Rik	563.315	-1.26429	0.516348	-2.44852	0.0143446	0.0488246
9530091C08Rik	510.455	0.132306	1.37285	0.0963731	0.923224	0.960424
9630001P10Rik	43.8234	-1.55301	1.73812	-0.893499	0.37159	0.54879
9630013A20Rik	2.85774	-4.96826	1.98913	-2.49771	0.0124999	0.0436395
9630013K17Rik	9.67853	1.30842	1.81572	0.720606	0.471152	0.642331
9630028B13Rik	19.4536	-5.73048	1.74326	-3.28722	0.00101181	0.00529657
9630028H03Rik	3.79652	0.424344	3.22138	0.131727	0.8952	0.950544
9630028I04Rik	58.2586	6.19242	1.55148	3.99131	6.57105e-05	0.000486479
9830107B12Rik	44.8361	-20.6997	1.84388	-11.2262	3.03311e-29	4.07017e-27
9830132P13Rik	177.077	-3.79906	1.64237	-2.31315	0.0207141	0.0654947
9830147E19Rik	677.29	-1.68165	0.673044	-2.49857	0.0124697	0.043568
9830166K06Rik	18.218	3.17814	1.81117	1.75474	0.0793034	0.183594
9930012K11Rik	212.705	-3.01444	0.983487	-3.06506	0.0021763	0.0101691
9930014A18Rik	74.8394	-2.37003	1.2217	-1.93995	0.0523861	0.135048
9930021J03Rik	1404.82	0.677293	0.483475	1.40088	0.161248	0.307821
9930104L06Rik	464.73	-1.03389	0.684354	-1.51075	0.130853	0.26508
9930111H07Rik	23.8269	-3.48128	1.81109	-1.92219	0.0545812	0.139202
9930111J21Rik1	46.57	-5.76121	1.08329	-5.31827	1.04756e-07	1.46999e-06
9930111J21Rik2	57.4106	-4.1032	1.12835	-3.63645	0.000276426	0.00172075
A130010J15Rik	890.778	0.520652	0.453721	1.14752	0.251168	0.420553
A130077B15Rik	9.52164	3.08505	1.59833	1.93017	0.0535861	0.13732
A1bg	12.8715	-4.24274	2.25408	-1.88225	0.0598026	0.148991
A1cf	61.6292	0.215293	1.75744	0.122504	0.9025	0.952839
A230001M10Rik	2.06304	0.424344	2.73391	0.155215	0.876652	0.944871
A230009B12Rik	13.1327	4.91832	2.2248	2.21068	0.0270582	0.0808607
A230020J21Rik	37.5476	1.19607	1.38347	0.864542	0.38729	0.563071
A230028O05Rik	14.1598	-4.26993	1.99373	-2.14168	0.0322192	0.0925683
A230046K03Rik	1545.65	-0.576576	0.429149	-1.34353	0.179099	0.332527
A230050P20Rik	117.796	1.98441	0.839628	2.36343	0.0181064	0.0589004
A230056J06Rik	76.9632	-1.28858	1.35459	-0.951264	0.34147	0.519253
A230056P14Rik	49.2205	-1.0392	0.906742	-1.14609	0.25176	0.421292
A230057D06Rik	27.0546	-7.77113	1.64898	-4.7127	2.44456e-06	2.53271e-05
A230065H16Rik	45.4435	-7.33653	1.4634	-5.01336	5.34871e-07	6.46519e-06
A230070E04Rik	6.36725	-5.60248	2.04512	-2.73944	0.00615441	0.0245105
A230072C01Rik	351.299	0.00595837	0.806858	0.00738465	0.994108	0.996072
A230072E10Rik	8.80142	-0.820639	1.30327	-0.629675	0.528907	0.693837
A230077H06Rik	48.9751	0.208586	1.52266	0.136988	0.89104	0.948879
A230103J11Rik	67.1006	-0.509033	0.820618	-0.620304	0.535057	0.69884
A230108P19Rik	38.6561	-0.230482	1.30235	-0.176974	0.859529	0.935529
A2m	313.032	-2.75696	1.25274	-2.20075	0.0277536	0.0824005
A330009N23Rik	49.3033	0.295713	1.20746	0.244906	0.806529	0.900249
A330015K06Rik	5.88213	-4.72097	1.77908	-2.6536	0.00796374	0.0303568
A330023F24Rik	65.3393	0.0993439	1.0627	0.0934827	0.92552	0.961793
A330032B11Rik	9.64045	0.158443	1.32317	0.119745	0.904685	0.953353
A330033J07Rik	59.2878	3.12208	1.27635	2.44611	0.0144408	0.0490851
A330035P11Rik	50.3203	-0.381283	1.12973	-0.337499	0.735741	0.849851
A330040F15Rik	37.4579	-0.932655	1.25877	-0.740925	0.458739	0.630889
A330041J22Rik	16.3179	-4.01284	1.91784	-2.09237	0.0364057	0.102032
A330048O09Rik	23.6103	1.35107	1.61002	0.839167	0.401376	0.576592
A330049N07Rik	18.2642	1.64081	1.28381	1.27809	0.201219	0.361236
A330050F15Rik	1.56713	2.59471	4.50697	0.575711	0.564811	0.724027
A330069E16Rik	112.116	1.68292	0.80921	2.0797	0.0375526	0.104554
A330070K13Rik	12.2611	1.52974	1.90666	0.802316	0.42237	0.597159
A330074K22Rik	13.4004	-4.8559	1.7352	-2.79847	0.00513456	0.0210588
A330076C08Rik	129.698	1.85244	1.55429	1.19183	0.233329	0.39958
A330076H08Rik	69.6688	-3.59241	1.38124	-2.60087	0.00929884	0.0343826
A330093E20Rik	12.7155	4.22093	1.9113	2.2084	0.0272161	0.0811595
A330102I10Rik	9.59974	0.286917	1.37688	0.208382	0.834931	0.919133
A3galt2	18.7028	-2.32285	1.28375	-1.80942	0.070386	0.167964
A430005L14Rik	2293.16	2.37275	0.497843	4.76606	1.87865e-06	2.00957e-05
A430033K04Rik	518.766	-3.46369	0.853229	-4.05951	4.91761e-05	0.000373898
A430035B10Rik	50.3703	-0.640792	1.27745	-0.501617	0.615937	0.763575
A430046D13Rik	126.193	-1.46526	0.885268	-1.65516	0.097892	0.21435
A430078G23Rik	23.2001	-0.0723854	1.58813	-0.045579	0.963646	0.978361
A430078I02Rik	61.2387	2.45554	1.17233	2.09459	0.0362077	0.101592
A430085M09Rik	73.4976	-0.248618	1.81301	-0.13713	0.890928	0.94885
A430088P11Rik	56.2544	0.39017	1.55528	0.250868	0.801916	0.896843
A430089I19Rik	274.451	1.2564	1.65017	0.761372	0.446435	0.620138
A430090L17Rik	72.8049	1.47062	1.25728	1.16969	0.242126	0.410007
A430093F15Rik	32.3393	-1.8035	1.85408	-0.972719	0.330693	0.507893
A430105I19Rik	56.5911	-2.53695	1.342	-1.89042	0.0587015	0.14702
A4galt	216.798	2.42994	1.00777	2.4112	0.0159	0.0530405
A4gnt	33.1738	-0.593294	1.92685	-0.307909	0.758151	0.866669
A530006G24Rik	12.0794	-5.12192	2.05727	-2.48967	0.0127863	0.0444317
A530013C23Rik	19.6704	2.26457	1.8425	1.22907	0.219046	0.383232
A530016L24Rik	12.5845	-6.17859	1.66021	-3.72156	0.000197996	0.00127991
A530032D15Rik	239.612	0.268411	0.965061	0.278129	0.780914	0.882954
A530046M15Rik	21.9916	-1.53459	1.91303	-0.802181	0.422448	0.597199
A530050N04Rik	33.2637	1.2264	1.7758	0.690618	0.489806	0.659371
A530053G22Rik	0.931014	-1.43913	5.03471	-0.285842	0.774999	NA
A530058N18Rik	60.9718	2.24003	1.80508	1.24096	0.214621	0.377909
A530064D06Rik	187.256	-0.263316	1.29441	-0.203426	0.838802	0.921901
A530065N20Rik	135.649	0.859547	1.5756	0.545538	0.585383	0.740277
A530072M11Rik	26.5903	1.77514	1.08909	1.62992	0.103117	0.222648
A530088E08Rik	21.9906	3.08507	2.0246	1.52379	0.12756	0.260159
A530099J19Rik	141.857	1.48032	1.88317	0.786078	0.431822	0.60607
A630001G21Rik	66.8928	-6.86074	1.3201	-5.19715	2.02365e-07	2.68184e-06
A630010A05Rik	16.9561	-0.00504653	1.64935	-0.0030597	0.997559	0.998316
A630012P03Rik	100.559	-4.62754	1.40102	-3.30298	0.00095664	0.00503483
A630019I02Rik	2.71055	0.424323	10.4527	0.0405944	0.967619	0.979118
A630020A06	190.951	1.99544	1.35726	1.4702	0.141508	0.280685
A630023A22Rik	20.6317	2.58926	1.8318	1.4135	0.157508	0.302731
A630023P12Rik	5.28498	-2.01481	2.17807	-0.925043	0.354944	0.532938
A630033H20Rik	30.1429	-30.8319	1.85933	-16.5823	9.35905e-62	3.08436e-59
A630066F11Rik	94.0112	0.996316	1.1082	0.899037	0.368633	0.545825
A630072M18Rik	239.061	0.866408	0.88878	0.974829	0.329645	0.506712
A630073D07Rik	0.284268	-0.233893	10.4502	-0.0223816	0.982144	NA
A630075F10Rik	35.355	0.140061	1.21494	0.115282	0.908221	0.954618
A630076J17Rik	16.6137	-0.122641	1.6466	-0.0744812	0.940627	0.967222
A630077J23Rik	2.39643	-1.43416	4.80011	-0.298777	0.76511	0.871862
A630089N07Rik	290.845	-0.904216	0.637959	-1.41736	0.156379	0.301354
A630095E13Rik	2.81944	-1.29965	3.43944	-0.377865	0.705531	0.828058
A630095N17Rik	3.04681	3.33345	2.09257	1.59299	0.111162	0.235302
A730004F24Rik	13.2518	7.20638	3.04147	2.36938	0.0178181	0.0582063
A730006G06Rik	92.6344	-4.89171	2.10079	-2.3285	0.0198854	0.0634441
A730008H23Rik	1.92372	0.946891	1.28896	0.734616	0.462574	0.634434
A730017C20Rik	232.509	-3.37421	1.23221	-2.73833	0.00617513	0.0245711
A730017L22Rik	95.7064	-1.34735	0.919537	-1.46525	0.142854	0.282531
A730018C14Rik	1.79728	-2.41403	4.13474	-0.583841	0.559328	0.719466
A730020E08Rik	78.8503	-7.01498	1.55218	-4.51944	6.20042e-06	5.8432e-05
A730020M07Rik	16.1094	3.58997	2.43076	1.47689	0.139705	0.278193
A730036I17Rik	43.1871	-1.23639	1.42154	-0.869756	0.384434	0.560587
A730043L09Rik	22.5091	-4.83496	1.72935	-2.79582	0.00517675	0.021197
A730046J19Rik	37.4928	-0.0928166	1.48237	-0.0626137	0.950074	0.971578
A730056A06Rik	20.8175	-1.24937	1.89192	-0.660375	0.509013	0.677254
A730082K24Rik	30.1816	0.117503	1.56619	0.0750246	0.940195	0.96708
A730085K08Rik	4.10505	3.19407	2.05804	1.552	0.120663	0.25026
A730090H04Rik	13.9448	3.55762	2.03556	1.74774	0.0805094	0.185791
A730090N16Rik	54.3169	-2.63502	1.17954	-2.23395	0.0254863	0.0771093
A830009L08Rik	3.54226	-1.22809	1.63075	-0.753082	0.451401	0.624476
A830010M20Rik	355.744	0.999605	0.79081	1.26403	0.20622	0.367691
A830011K09Rik	17.0571	-6.1061	1.90975	-3.19733	0.00138708	0.00694004
A830018L16Rik	141.025	1.4125	1.09316	1.29213	0.196312	0.354528
A830019L24Rik	4.1318	-2.50462	3.7117	-0.674789	0.49981	0.668621
A830052D11Rik	14.441	-6.9189	1.51927	-4.55409	5.26121e-06	5.05591e-05
A830080D01Rik	2260.57	2.71601	0.46285	5.868	4.41086e-09	8.1289e-08
A830082K12Rik	133.225	-8.35944	1.25301	-6.67151	2.53187e-11	6.82783e-10
A830082N09Rik	86.4393	-0.586079	1.04062	-0.563201	0.573298	0.730194
A930001A20Rik	16.8492	-1.34636	1.61507	-0.833622	0.404494	0.579592
A930001C03Rik	3.5871	-5.89041	1.37472	-4.28479	1.82911e-05	0.00015509
A930002C04Rik	150.356	1.46777	1.47523	0.99494	0.319766	0.496532
A930003A15Rik	53.9166	2.63139	1.63608	1.60835	0.107759	0.23012
A930003O13Rik	6.16516	0.638696	1.83521	0.348023	0.727823	0.844011
A930004D18Rik	92.6439	-2.23495	1.1115	-2.01075	0.0443517	0.118587
A930005H10Rik	138.364	-0.300963	0.917515	-0.32802	0.742897	0.854724
A930006I01Rik	30.8737	-0.260484	2.16551	-0.120287	0.904255	0.953165
A930006K02Rik	54.0493	-2.74726	1.14931	-2.39035	0.0168323	0.0555051
A930007I19Rik	33.2993	1.59791	1.27552	1.25276	0.210294	0.372811
A930009A15Rik	3.42684	-0.907829	2.53365	-0.358309	0.720112	0.838454
A930011G23Rik	4.77532	-1.45923	1.82325	-0.80035	0.423508	0.598111
A930012L18Rik	20.979	-1.89349	1.34054	-1.41248	0.157809	0.303068
A930013F10Rik	418.36	-1.01057	0.841058	-1.20154	0.229541	0.395692
A930015D03Rik	46.9919	0.0345804	1.29188	0.0267676	0.978645	0.985926
A930016O22Rik	8.56191	2.49435	1.55212	1.60706	0.108041	0.230459
A930017M01Rik	19.3561	-40.9852	2.34475	-17.4796	2.0507e-68	7.92347e-66
A930018P22Rik	8.46968	-1.78701	2.5233	-0.708204	0.478819	0.649496
A930019D19Rik	34.8407	2.3487	1.65757	1.41696	0.156496	0.301502
A930024E05Rik	95.147	-0.70127	1.15456	-0.607392	0.543591	0.7064
A930031H19Rik	5.12428	3.49958	2.21629	1.57902	0.11433	0.240351
A930041C12Rik	13.1032	-1.72563	1.3219	-1.30542	0.191749	0.348819
AA387883	16.285	-7.18686	1.80013	-3.99242	6.54029e-05	0.000485003
AA388235	93.5945	-3.4359	0.958483	-3.58473	0.000337432	0.00205262
AA413626	27.7381	0.136038	1.50609	0.0903249	0.928029	0.962919
AA414768	91.5077	-3.4352	1.41588	-2.4262	0.0152578	0.0513702
AA415398	144.212	-2.06484	1.03888	-1.98757	0.0468593	0.123952
AA465934	134.631	-0.967209	1.13143	-0.854854	0.392632	0.568124
AA467197	79.1381	4.85783	1.29353	3.75548	0.000173007	0.00113698
AA474331	23.4567	-0.515632	0.822704	-0.626753	0.530821	0.695457
AA536875	8.3454	-5.37606	2.13675	-2.51601	0.0118693	0.0419149
AA543186	90.3406	0.177221	1.18439	0.149631	0.881056	0.946157
AA543401	27.2576	-4.43958	2.35553	-1.88475	0.0594636	0.148477
AA545190	21.2456	-3.84513	2.35876	-1.63015	0.10307	0.222573
AA619741	14.6695	5.07757	2.24137	2.26539	0.023489	0.0723855
AA792892	67.1307	2.00595	1.46098	1.37301	0.169749	0.319751
AA986860	185.308	-7.21647	1.231	-5.86228	4.56541e-09	8.39222e-08
AB124611	169.86	-1.01091	0.819623	-1.23338	0.217434	0.381664
AF067061	4.23225	-1.38049	2.42741	-0.568707	0.569555	0.727327
AF067063	18.1909	-1.23316	2.17139	-0.567915	0.570093	0.727716
AF251705	62.1819	-6.40043	1.53322	-4.1745	2.98646e-05	0.00023928
AF357355	1.34542	3.13344	2.06143	1.52004	0.128502	0.261319
AF357359	0	NA	NA	NA	NA	NA
AF357399	2.33753	0.442509	1.20664	0.366728	0.713822	0.833859
AF357425	3.47705	-3.54619	1.74078	-2.03713	0.041637	0.113087
AF357426	0.98332	-0.907768	3.16544	-0.286775	0.774285	NA
AF366264	69.6801	1.65477	1.43052	1.15676	0.24737	0.416321
AF529169	103.155	3.13268	1.52612	2.05272	0.0401	0.109872
AI115009	18.7813	-3.25763	2.11201	-1.54243	0.12297	0.253519
AI118078	27.7989	3.90574	1.3569	2.87843	0.00399664	0.0170762
AI182371	84.1925	-5.63649	1.91301	-2.9464	0.00321498	0.0141798
AI197445	21.8143	-8.51561	1.54442	-5.5138	3.51175e-08	5.37189e-07
AI314180	1562.12	-0.403408	0.532445	-0.757652	0.448659	0.622066
AI314278	16.8824	-0.516621	1.49801	-0.344872	0.730191	0.845837
AI317395	47.9084	3.95303	1.09617	3.60622	0.000310694	0.00191071
AI413582	113.25	0.631662	0.535861	1.17878	0.238486	0.40596
AI414108	180.136	2.41785	1.12152	2.15587	0.0310935	0.0899683
AI427809	272.45	-7.28075	1.54015	-4.7273	2.27522e-06	2.38261e-05
AI429214	97.9765	-6.85939	1.44933	-4.73278	2.21461e-06	2.3269e-05
AI450353	326.763	0.103184	0.685643	0.150493	0.880376	0.946157
AI463170	7.52527	4.72414	1.7392	2.71627	0.00660227	0.0260213
AI464131	164.085	-0.196816	1.12191	-0.175429	0.860742	0.936348
AI467606	151.846	-0.475239	1.31186	-0.362264	0.717154	0.83659
AI504432	49.9575	-7.25505	1.5013	-4.83251	1.34822e-06	1.48034e-05
AI506816	41.4338	-2.02332	0.984877	-2.05439	0.0399384	0.109523
AI507597	5.34539	-5.8477	2.06199	-2.83595	0.00456893	0.0191097
AI593442	142.04	-4.6152	1.21852	-3.78754	0.000152148	0.00101507
AI597479	1372.34	-1.26429	0.579282	-2.18251	0.0290722	0.0854887
AI606473	11.8937	-4.13865	1.8414	-2.24755	0.0246048	0.0750707
AI607873	154.48	-2.52489	1.24992	-2.02004	0.0433794	0.116535
AI646519	11.0486	-1.26957	3.77551	-0.336264	0.736672	0.850503
AI661453	67.7377	-4.36161	1.91165	-2.2816	0.0225131	0.0698779
AI662270	797.487	2.87093	0.990605	2.89816	0.00375356	0.016159
AI837181	334.948	-1.32487	0.777506	-1.70399	0.0883821	0.1989
AI839979	23.0188	-6.8674	1.77621	-3.86633	0.000110484	0.000769166
AI846148	271.661	1.33998	0.722036	1.85584	0.0634765	0.155653
AI847159	1.84072	-1.27667	4.68515	-0.272492	0.785244	0.886068
AI854517	133.014	6.28081	1.33134	4.71765	2.38583e-06	2.48335e-05
AI854703	182.915	-1.29098	1.21234	-1.06486	0.286939	0.460854
AI987944	639.208	0.0182404	0.683555	0.0266846	0.978711	0.985926
AK010878	514.066	0.06123	0.582893	0.105045	0.91634	0.957976
AU015228	57.8455	0.209015	0.90348	0.231344	0.817047	0.90774
AU015791	5.21995	-4.79746	2.10993	-2.27375	0.0229809	0.071074
AU015836	253.551	5.75146	1.36413	4.2162	2.48451e-05	0.00020276
AU016765	6.26801	2.54762	2.20274	1.15657	0.247448	0.416399
AU018091	311.454	7.79392	1.03743	7.51275	5.78961e-14	2.40715e-12
AU019823	1053.25	-0.134035	0.410118	-0.326821	0.743803	0.855372
AU019990	86.7706	0.332861	1.5037	0.221361	0.824811	0.912701
AU021063	0	NA	NA	NA	NA	NA
AU021092	42.6018	-7.2593	1.52024	-4.7751	1.79615e-06	1.92592e-05
AU022252	306.145	-0.408466	0.595879	-0.685485	0.493038	0.662369
AU022751	239.355	8.95581	1.78943	5.00484	5.59087e-07	6.72164e-06
AU022754	8.4111	-2.15712	1.71878	-1.25503	0.209469	0.371906
AU022793	9.81956	-1.20755	1.62149	-0.744715	0.456444	0.628845
AU023762	2.23042	2.38494	1.93553	1.23219	0.217879	0.382142
AU040320	790.261	-1.48508	0.527582	-2.81487	0.00487965	0.0201796
AU040972	11.3563	1.48231	1.63677	0.905631	0.365131	0.542557
AU041133	272.634	-0.949105	0.978017	-0.970438	0.331828	0.508985
AV039307	23.7197	-0.638134	1.125	-0.567228	0.570559	0.728021
AV051173	38.7761	2.81535	1.10907	2.53847	0.0111338	0.0398603
AV064505	5.24778	1.42443	2.40899	0.591296	0.554322	0.715322
AV320801	730.965	3.08002	1.52484	2.0199	0.043394	0.11656
AW011738	27.053	-3.24155	1.24634	-2.60086	0.0092991	0.0343826
AW046200	12.3579	4.36027	1.62925	2.67625	0.00744521	0.0287568
AW112010	19.4467	2.17878	1.586	1.37376	0.169517	0.31942
AW146154	411.76	-1.86906	0.683662	-2.7339	0.00625893	0.024834
AW209491	1244.12	0.251326	0.801546	0.313552	0.753861	0.863262
AW495222	13.9134	-0.965832	1.50959	-0.639796	0.522305	0.688683
AW549542	172.935	-5.21038	1.04241	-4.99838	5.78149e-07	6.93593e-06
AW549877	2793.25	-1.08648	0.496506	-2.18825	0.0286512	0.0845501
AW551984	1461.84	-2.51482	0.77376	-3.25014	0.0011535	0.00591802
AW554918	740.786	-0.387617	0.544552	-0.711808	0.476584	0.64717
AW822252	12.6452	1.25329	1.13791	1.1014	0.270724	0.442485
AY074887	76.3941	1.80474	0.750139	2.40588	0.0161336	0.0536715
AY358078	73.0973	0.507829	0.470297	1.07981	0.280229	0.453686
AY512915	16.3237	3.57784	2.09906	1.7045	0.0882885	0.198709
AY512931	15.0846	1.82084	1.41119	1.29028	0.196952	0.355513
AY702102	5.13288	-2.09666	3.05261	-0.68684	0.492183	0.661618
AY702103	80.3211	-4.66026	2.09591	-2.2235	0.026182	0.0786407
AY761184	4.41294	1.04825	1.80605	0.58041	0.561638	0.721294
AY761185	3.29748	-2.71798	2.57359	-1.0561	0.290921	0.464554
Aaas	2217.99	1.63848	0.379411	4.31849	1.57097e-05	0.00013499
Aacs	951.085	0.947544	0.748016	1.26674	0.205247	0.366326
Aadac	204.044	-18.7388	2.60229	-7.20088	5.98266e-13	2.08186e-11
Aadacl2	20.0566	-1.25426	1.9713	-0.63626	0.524607	0.69058
Aadacl3	5.67456	1.00824	2.19289	0.459775	0.645678	0.785881
Aadat	47.8152	-4.12714	1.35112	-3.05461	0.00225355	0.0104646
Aaed1	153.432	-4.12592	0.964654	-4.2771	1.89348e-05	0.000159762
Aagab	1790.86	0.234665	0.489692	0.47921	0.631789	0.77579
Aak1	1226.65	-1.52805	0.494342	-3.09107	0.00199437	0.00944701
Aamdc	514.892	-0.517304	0.74982	-0.689904	0.490255	0.659619
Aamp	5557.66	1.15887	0.469031	2.47078	0.0134818	0.0463669
Aanat	10.2685	4.28441	2.21067	1.93806	0.052616	0.135469
Aar2	2428.39	0.0694072	0.353327	0.196439	0.844267	0.925637
Aard	119.762	1.39663	1.29597	1.07767	0.281181	0.454768
Aars	3291.06	0.263049	0.435936	0.603412	0.546235	0.708679
Aars2	330.335	0.0474347	1.00523	0.0471877	0.962364	0.977544
Aarsd1	976.101	0.664831	0.408762	1.62645	0.103854	0.223849
Aasdh	802.732	1.17085	0.536017	2.18436	0.0289359	0.0851884
Aasdhppt	2618.83	0.772429	0.460872	1.67602	0.0937351	0.207857
Aass	281.224	-3.82185	1.13803	-3.35829	0.000784254	0.00424828
Aatf	1186.64	1.78543	0.501395	3.56093	0.000369539	0.00222347
Aatk	56.1094	-2.47396	1.65671	-1.4933	0.135359	0.271688
Abat	1576.76	-4.132	0.607489	-6.80177	1.0334e-11	2.97286e-10
Abca1	1189.3	-3.01206	0.780314	-3.86006	0.00011336	0.000786257
Abca12	145.853	0.73474	1.1914	0.616705	0.53743	0.700776
Abca13	254.659	2.74638	1.17973	2.32796	0.019914	0.0634992
Abca14	48.26	2.68122	1.27685	2.09987	0.0357402	0.100608
Abca15	44.4304	1.99264	1.48589	1.34104	0.179907	0.33353
Abca16	167.085	2.98222	1.37709	2.1656	0.0303414	0.0883054
Abca17	108.69	0.898279	1.05344	0.852708	0.393821	0.569095
Abca2	465.826	1.2653	0.935784	1.35212	0.176336	0.328814
Abca3	645.106	-3.36969	0.911134	-3.69835	0.000217009	0.0013871
Abca4	100.243	-2.70943	0.843384	-3.21258	0.0013155	0.00663226
Abca5	476.774	-2.93327	0.762205	-3.84839	0.000118894	0.000817308
Abca6	110.763	-1.85954	1.00672	-1.84714	0.0647274	0.15808
Abca7	301.953	-0.0335246	1.02101	-0.0328348	0.973806	0.983505
Abca8a	119.217	2.37171	1.12865	2.10137	0.0356084	0.10035
Abca8b	156.619	-1.59172	0.854751	-1.8622	0.0625746	0.153993
Abca9	227.902	-4.60308	1.14994	-4.00289	6.25747e-05	0.000465571
Abcb10	1831.04	-0.908619	0.985965	-0.921554	0.356761	0.534453
Abcb11	214.242	2.13091	1.23418	1.72658	0.0842425	0.192432
Abcb1a	117.405	0.243058	0.887646	0.273823	0.78422	0.88527
Abcb1b	127.682	0.0357608	0.874742	0.0408815	0.96739	0.979118
Abcb4	231.136	-0.186952	1.32029	-0.141599	0.887397	0.948079
Abcb5	61.135	2.7952	1.49884	1.8649	0.0621949	0.153379
Abcb6	1388.64	0.029799	0.731009	0.0407643	0.967484	0.979118
Abcb7	1103.32	0.191225	0.717248	0.26661	0.78977	0.888625
Abcb8	1170.14	0.253003	0.609114	0.415362	0.677877	0.808818
Abcb9	81.7111	-0.269239	1.15067	-0.233984	0.814998	0.906452
Abcc1	842.439	-0.555028	0.627286	-0.884809	0.37626	0.552916
Abcc10	263.146	-2.07814	0.80432	-2.58372	0.0097741	0.0358814
Abcc12	17.2825	2.73714	1.39688	1.95947	0.0500583	0.130477
Abcc2	150.366	4.50258	1.05943	4.25001	2.13765e-05	0.000177754
Abcc3	125.149	-2.26863	0.906913	-2.50149	0.0123673	0.0432983
Abcc4	446.356	3.10656	0.828385	3.75014	0.000176736	0.00115843
Abcc5	2600.86	-0.422395	0.512794	-0.823712	0.410103	0.585302
Abcc6	36.8997	-2.43373	1.49467	-1.62827	0.103467	0.22321
Abcc8	82.2289	-5.09203	1.45643	-3.49623	0.000471873	0.0027481
Abcc9	331.049	-2.45856	0.914806	-2.68752	0.00719841	0.027982
Abcd1	906.629	1.01009	0.585717	1.72453	0.0846123	0.192961
Abcd2	489.616	-6.97444	0.934601	-7.46248	8.49091e-14	3.43468e-12
Abcd3	1382.48	-1.83159	0.473899	-3.86493	0.000111119	0.000772759
Abcd4	431.998	1.64505	0.494122	3.32924	0.000870826	0.0046533
Abce1	5871.41	-0.291875	0.396487	-0.736153	0.461637	0.63367
Abcf1	3333.74	0.319759	0.505315	0.632791	0.52687	0.692299
Abcf2	6159.63	1.2017	0.302527	3.9722	7.1212e-05	0.000523405
Abcf3	2055.4	-0.0640808	0.354682	-0.180671	0.856626	0.934478
Abcg1	1863.78	3.4889	0.64462	5.41234	6.22059e-08	9.10538e-07
Abcg2	2579.54	0.92842	0.502788	1.84654	0.0648133	0.158255
Abcg3	108.923	-3.37632	1.15976	-2.91123	0.00360005	0.0155657
Abcg4	245.678	-3.68555	1.15548	-3.18962	0.00142459	0.00710392
Abcg5	68.6028	-5.29088	0.887229	-5.96337	2.47086e-09	4.77756e-08
Abcg8	9.16482	-6.21081	1.70721	-3.63799	0.000274776	0.00171286
Abhd1	6.04281	-1.48442	1.20788	-1.22895	0.219091	0.383241
Abhd10	1289.38	0.476897	0.489052	0.975146	0.329488	0.506643
Abhd11	868.502	1.90097	0.381725	4.97995	6.3602e-07	7.5334e-06
Abhd11os	34.6482	0.276274	0.795913	0.347115	0.728505	0.844321
Abhd12	515.438	0.764259	0.826255	0.924967	0.354983	0.532938
Abhd12b	6.14063	3.52217	1.90071	1.85308	0.0638702	0.156481
Abhd13	564.921	-0.0691471	0.7395	-0.0935052	0.925502	0.961793
Abhd14a	1342.33	0.76415	0.55717	1.37149	0.170223	0.320429
Abhd14b	308.948	-0.351287	0.9013	-0.389756	0.696717	0.821615
Abhd15	178.095	0.605505	1.26215	0.479742	0.631411	0.775593
Abhd16a	580.698	-1.30375	0.71187	-1.83145	0.0670339	0.162088
Abhd16b	14.423	-5.00637	1.90744	-2.62465	0.00867382	0.0325345
Abhd17a	348.094	1.60745	1.06795	1.50518	0.132278	0.267252
Abhd17b	368.738	1.34583	0.669371	2.01059	0.044369	0.118596
Abhd17c	569.752	1.87322	0.610342	3.06913	0.00214682	0.0100481
Abhd2	220.062	1.44688	0.935285	1.54699	0.121866	0.251962
Abhd3	310.069	-0.861155	1.00884	-0.853608	0.393322	0.568631
Abhd4	2250.17	-2.03375	0.468413	-4.34178	1.4133e-05	0.000122903
Abhd5	627.089	-4.6678	0.817775	-5.70793	1.14361e-08	1.95041e-07
Abhd6	635.375	-0.672476	0.592435	-1.13511	0.256331	0.426331
Abhd8	322.166	-2.33491	1.1395	-2.04907	0.0404549	0.110682
Abi1	2214.14	-1.18468	0.376162	-3.1494	0.00163609	0.00798621
Abi2	3062.06	-0.845311	0.432982	-1.9523	0.0509022	0.132165
Abi3	65.6283	-7.782	1.36184	-5.71433	1.10136e-08	1.88696e-07
Abi3bp	230.528	-3.3729	0.9403	-3.58705	0.000334441	0.00203774
Abl1	1962.58	-0.895735	0.648348	-1.38156	0.167105	0.316046
Abl2	1700.56	2.12017	0.456633	4.64306	3.43291e-06	3.43598e-05
Ablim1	1162.05	-3.88206	0.794327	-4.88723	1.02263e-06	1.15277e-05
Ablim2	44.2351	1.01076	1.01774	0.993149	0.320637	0.497403
Ablim3	229.434	-7.96478	1.49459	-5.32908	9.87103e-08	1.39301e-06
Abo	29.0609	2.11719	1.73849	1.21784	0.223286	0.388112
Abr	759.813	-3.63824	0.849319	-4.28372	1.83795e-05	0.000155781
Abra	31.8913	4.53647	1.50443	3.0154	0.00256639	0.0117063
Abracl	1435.96	-2.66646	0.634972	-4.19933	2.67704e-05	0.000216971
Abt1	1195	1.33278	0.443697	3.00381	0.00266623	0.0120976
Abtb1	897.507	0.837663	0.589283	1.4215	0.155173	0.299649
Abtb2	260.516	-4.28985	1.08488	-3.95423	7.67825e-05	0.000558668
Acaa1a	663.65	0.00255	0.909503	0.00280373	0.997763	0.998476
Acaa1b	177.666	0.530373	0.981451	0.540397	0.588924	0.742951
Acaa2	4748.76	-3.07716	0.525159	-5.85948	4.64311e-09	8.5149e-08
Acaca	1464.38	-0.334907	0.547835	-0.611329	0.540982	0.703769
Acacb	195.811	2.08001	0.724966	2.86911	0.00411628	0.0174774
Acad10	264.633	-1.18656	0.63771	-1.86065	0.0627931	0.154365
Acad11	557.593	-0.210832	0.635476	-0.33177	0.740063	0.852748
Acad12	331.424	0.2487	0.635252	0.391497	0.69543	0.820673
Acad8	1198.98	0.15735	0.473976	0.331978	0.739906	0.852748
Acad9	1053.56	-0.810698	0.427719	-1.8954	0.0580398	0.145619
Acadl	1033.1	-0.00300729	0.595563	-0.00504949	0.995971	0.997383
Acadm	2590.99	1.45017	0.471322	3.07682	0.0020922	0.00983351
Acads	503.2	0.138694	0.889619	0.155902	0.87611	0.944787
Acadsb	1825.63	-2.48677	0.624392	-3.98271	6.81351e-05	0.000503432
Acadvl	2000.17	-0.520436	0.355151	-1.4654	0.142813	0.282531
Acan	120.681	-6.40508	1.49174	-4.29371	1.75715e-05	0.000149328
Acap1	87.9785	-2.21967	1.14093	-1.94549	0.0517164	0.133799
Acap2	815.453	-1.8736	0.711324	-2.63397	0.00843938	0.0318274
Acap3	338.338	-1.62321	1.07709	-1.50703	0.131803	0.266605
Acat1	3170.55	-1.61467	0.348228	-4.63683	3.53792e-06	3.53005e-05
Acat2	7506.66	-0.4682	0.43672	-1.07208	0.283682	0.457382
Acat3	1910.63	-0.756759	0.502306	-1.50657	0.131921	0.266747
Acbd3	1081.74	-0.231341	0.426736	-0.542118	0.587737	0.741997
Acbd4	213.962	-0.635576	1.21979	-0.521053	0.60233	0.753355
Acbd5	987.436	-1.49156	0.613844	-2.42987	0.0151044	0.0509467
Acbd6	562.926	0.866059	0.846535	1.02306	0.306278	0.481629
Acbd7	36.199	3.06424	1.22482	2.50179	0.0123567	0.0432743
Accs	291.273	-2.89422	0.882257	-3.28047	0.00103634	0.00540605
Accsl	22.7553	1.29875	1.51911	0.854942	0.392583	0.568113
Acd	940.727	-0.105371	0.410645	-0.2566	0.797488	0.894166
Ace	100.88	-1.00762	1.06851	-0.943018	0.345672	0.523766
Ace2	916.231	-6.68601	1.14287	-5.85022	4.90926e-09	8.9663e-08
Ace3	13.8599	0.484462	1.54668	0.313227	0.754108	0.863456
Acer1	27.8497	-3.74554	1.67922	-2.23052	0.025713	0.0775544
Acer2	396.431	-0.211272	0.570367	-0.370414	0.711074	0.831993
Acer3	1089.17	-0.0375049	0.561433	-0.066802	0.946739	0.969938
Ache	123.476	-8.51721	1.68179	-5.06436	4.09769e-07	5.09031e-06
Acin1	1939.21	0.122846	0.40122	0.30618	0.759467	0.867465
Ackr1	185.074	-3.56478	1.35286	-2.63499	0.00841385	0.0317592
Ackr2	29.6877	3.06316	1.43185	2.13931	0.0324109	0.0930355
Ackr3	573.6	-5.35457	1.02509	-5.2235	1.7557e-07	2.35178e-06
Ackr4	110.54	1.2519	1.09914	1.13898	0.254711	0.424265
Acly	6593.64	-1.76236	0.384287	-4.58606	4.51699e-06	4.40677e-05
Acmsd	61.8417	-6.91747	1.53424	-4.50874	6.52141e-06	6.13281e-05
Acnat1	250.579	0.619324	1.12323	0.551378	0.581374	0.736959
Acnat2	64.7025	0.425043	1.48551	0.286125	0.774782	0.879132
Aco1	1851.56	-0.583076	0.43448	-1.34201	0.179593	0.333079
Aco2	5835.88	0.0302078	0.298758	0.101111	0.919462	0.958914
Acot1	605.951	1.04186	0.840794	1.23914	0.215293	0.378795
Acot10	121.175	1.24608	0.49092	2.53825	0.0111408	0.0398691
Acot11	246.333	-2.83446	1.07485	-2.63708	0.00836238	0.0315703
Acot12	31.2329	0.440284	1.5159	0.290445	0.771476	0.877029
Acot13	1031.58	1.61234	0.480216	3.35753	0.000786432	0.00425596
Acot2	900.454	-1.0003	0.368298	-2.71601	0.00660734	0.0260321
Acot3	98.562	3.85873	1.19342	3.23335	0.00122347	0.00621589
Acot4	151.344	2.11101	1.03825	2.03323	0.0420293	0.113932
Acot5	43.7106	0.960381	1.33252	0.720726	0.471078	0.642301
Acot6	37.8971	-3.38339	1.32844	-2.5469	0.0108686	0.0391018
Acot7	1316.46	-0.176206	0.516864	-0.340913	0.733169	0.847634
Acot8	296.002	0.442059	0.619855	0.713165	0.475744	0.646342
Acot9	1299.16	1.51938	0.51234	2.96557	0.00302119	0.0134602
Acox1	1175.06	-1.58254	0.500275	-3.16333	0.00155976	0.00766877
Acox2	84.1174	2.3671	1.57026	1.50746	0.131693	0.266405
Acox3	333.173	-2.01002	0.759954	-2.64493	0.00817081	0.0309513
Acoxl	35.4694	1.09487	1.04117	1.05158	0.292992	0.466877
Acp1	4690.17	-1.08123	0.510355	-2.11858	0.0341262	0.0969781
Acp2	1569.57	-2.23619	0.466789	-4.79059	1.66292e-06	1.79595e-05
Acp5	930.097	-5.59937	1.12579	-4.97374	6.56726e-07	7.74591e-06
Acp6	804.888	0.789738	0.527104	1.49826	0.134066	0.2696
Acpp	109.668	0.400906	1.04715	0.382854	0.701828	0.825658
Acpt	9.95157	2.20031	1.39305	1.57949	0.114223	0.240203
Acr	15.0627	0.99117	1.66235	0.596246	0.551011	0.712818
Acrbp	184.155	-1.42497	0.778629	-1.8301	0.067235	0.162399
Acrv1	9.25502	-1.56538	2.34875	-0.666473	0.505109	0.673424
Acsbg1	1281.87	-1.69334	1.18988	-1.42312	0.154702	0.299037
Acsbg2	53.6541	4.04999	1.34945	3.00121	0.00268908	0.012189
Acsf2	136.002	-3.64472	0.965343	-3.77557	0.00015964	0.00105938
Acsf3	496.302	0.430398	0.630251	0.6829	0.49467	0.663886
Acsl1	1358.38	1.45934	0.6729	2.16874	0.0301028	0.0877933
Acsl3	1081.17	0.709511	0.599853	1.18281	0.236885	0.404095
Acsl4	895.548	-3.62406	0.569329	-6.36549	1.94663e-10	4.61445e-09
Acsl5	684.463	-0.33348	0.700264	-0.47622	0.633917	0.777351
Acsl6	44.2766	-7.89988	1.54978	-5.09744	3.44282e-07	4.34913e-06
Acsm1	24.7075	3.05694	1.57514	1.94074	0.0522893	0.134907
Acsm2	30.3772	-0.443303	1.54179	-0.287526	0.77371	0.878405
[truncated: 22,422 more rows]

## Sheet: results_E11.5m
	baseMean	log2FoldChange	lfcSE	stat	pvalue	padj
0610005C13Rik	45.4899	-2.26384	1.93071	-1.17255	0.240978	0.450563
0610007P14Rik	2888.95	0.890049	0.703898	1.26446	0.206066	0.405415
0610009B22Rik	1170.6	0.578019	0.89977	0.642408	0.520609	0.730402
0610009L18Rik	17.5866	-4.87556	2.25615	-2.16101	0.0306947	0.103494
0610009O20Rik	1066.37	-0.869281	0.735336	-1.18216	0.237144	0.44555
0610010B08Rik	17.8002	0.977319	0.95021	1.02853	0.303701	0.522842
0610010F05Rik	453.621	-0.769076	0.981275	-0.783752	0.433186	0.65175
0610010K14Rik	1422.12	1.5016	0.445588	3.36993	0.000751872	0.00496046
0610011F06Rik	335.054	-0.750068	0.650751	-1.15262	0.249067	0.460542
0610012G03Rik	376.52	0.0100985	1.56346	0.00645902	0.994846	0.997446
0610030E20Rik	640.986	-0.913884	0.947677	-0.964341	0.334875	0.556175
0610031O16Rik	5.64308	-3.07033	3.08791	-0.994305	0.320074	0.540672
0610037L13Rik	1201.94	0.503856	0.744631	0.676652	0.498627	0.71136
0610038B21Rik	19.4115	-0.32111	1.84676	-0.173877	0.861962	0.968007
0610039H22Rik	3.2151	-3.71647	2.84174	-1.30782	0.190936	0.386331
0610039K10Rik	5.85195	-1.16821	2.03512	-0.574028	0.565949	0.768047
0610040B10Rik	47.2675	-0.86294	1.51815	-0.568415	0.569753	0.771194
0610040F04Rik	35.1661	-0.255396	2.12351	-0.120271	0.904269	0.995626
0610040J01Rik	99.8828	-7.56498	2.49299	-3.0345	0.00240931	0.0133569
0610043K17Rik	8.34838	-0.75243	2.35787	-0.319115	0.74964	0.894853
1010001N08Rik	44.8712	-9.27046	2.21843	-4.17883	2.93014e-05	0.000291225
1110001J03Rik	290.235	0.499117	0.79258	0.629737	0.528867	0.736513
1110002L01Rik	84.2436	-0.222853	1.1093	-0.200895	0.84078	0.953438
1110004E09Rik	641.388	2.2563	0.917822	2.45832	0.0139589	0.0565296
1110004F10Rik	6489.89	0.161575	0.662964	0.243715	0.807451	0.933431
1110006O24Rik	52.4143	-0.202781	1.51364	-0.133969	0.893427	0.988923
1110007C09Rik	175.971	-1.08014	1.10702	-0.97572	0.329203	0.5505
1110008F13Rik	234.058	0.885791	1.75325	0.505228	0.613399	0.80479
1110008L16Rik	1132.97	1.012	0.672123	1.50568	0.13215	0.299231
1110008P14Rik	327.785	1.49914	0.948797	1.58004	0.114098	0.27073
1110012L19Rik	683.413	-0.0394225	1.14713	-0.0343662	0.972585	0.99588
1110015O18Rik	14.0162	-5.47903	2.99441	-1.82975	0.0672867	0.186346
1110017D15Rik	12.6603	2.99796	2.18316	1.37322	0.169684	0.355847
1110019D14Rik	311.169	2.34976	1.26295	1.86053	0.0628099	0.177447
1110020A21Rik	34.7905	0.161587	1.46437	0.110346	0.912135	0.99588
1110025L11Rik	7.40502	-0.218953	3.43165	-0.063804	0.949126	0.99588
1110028F11Rik	8.32462	-3.56233	2.71145	-1.31381	0.18891	0.383229
1110028F18Rik	71.1432	1.46012	2.0857	0.700062	0.483889	0.698495
1110032A03Rik	438.472	-1.34378	0.979178	-1.37236	0.169952	0.356147
1110032F04Rik	20.7012	-3.81381	2.19311	-1.739	0.0820349	0.214788
1110034G24Rik	383.118	-0.454526	1.08849	-0.417574	0.676258	0.847216
1110036E04Rik	16.3828	-41.7482	3.03531	-13.7542	4.80696e-43	1.14769e-40
1110037F02Rik	2464.01	-0.960447	0.696962	-1.37805	0.168189	0.353807
1110038B12Rik	736.037	0.419964	0.494326	0.849568	0.395565	0.615846
1110038F14Rik	880.626	0.283049	0.513338	0.551388	0.581367	0.779802
1110046J04Rik	30.2315	-2.70112	1.46567	-1.84293	0.0653392	0.182472
1110051M20Rik	760.498	-1.92327	0.837351	-2.29685	0.0216276	0.0797004
1110058D11Rik	3.01078	-28.0653	4.67145	-6.00783	1.88028e-09	4.77706e-08
1110059E24Rik	2092.14	0.437352	0.795932	0.549485	0.582673	0.780959
1110059G10Rik	832.595	-1.05368	0.918544	-1.14713	0.25133	0.46311
1110065P20Rik	67.3375	-0.359553	1.54966	-0.232021	0.816522	0.938396
1190002F15Rik	289.913	-2.89689	1.31772	-2.19841	0.0279196	0.0963097
1190002N15Rik	655.193	-3.67437	1.08555	-3.38479	0.000712331	0.00474034
1190003K10Rik	22.3597	-1.69548	2.84725	-0.595481	0.551522	0.75564
1190005I06Rik	0.246231	-0.0812038	14.7816	-0.00549357	0.995617	NA
1190007I07Rik	227.202	2.06109	0.661028	3.11802	0.00182073	0.0105398
1200014J11Rik	1473.77	0.451743	0.54653	0.826565	0.408483	0.62822
1300002E11Rik	479.687	1.22046	0.80497	1.51615	0.129481	0.294825
1300017J02Rik	241.502	-3.00608	1.89051	-1.59009	0.111815	0.266995
1500004A13Rik	220.868	-0.210678	1.04459	-0.201685	0.840163	0.95319
1500009C09Rik	7.48469	-2.55706	2.85286	-0.896313	0.370085	0.592091
1500009L16Rik	317.891	1.66664	0.851577	1.95713	0.0503326	0.150675
1500011B03Rik	403.048	0.505238	0.991601	0.509517	0.61039	0.803434
1500011K16Rik	178.92	-0.950457	0.882852	-1.07658	0.28167	0.499504
1500012F01Rik	779.858	1.29121	0.809652	1.59478	0.110762	0.265335
1500012K07Rik	133.744	-1.29146	2.36969	-0.54499	0.585761	0.783428
1500015A07Rik	175.677	0.877305	1.39471	0.629023	0.529334	0.736864
1500015L24Rik	2.47065	-0.0812114	5.49968	-0.0147666	0.988218	NA
1500015O10Rik	40.114	-2.88105	2.06141	-1.39761	0.16223	0.345011
1500017E21Rik	7.23336	-3.07581	2.49388	-1.23334	0.217447	0.420038
1500026H17Rik	87.6102	-16.3635	2.37485	-6.89032	5.56677e-12	2.10596e-10
1600002D24Rik	7.40424	-4.87282	3.17995	-1.53236	0.125434	0.288615
1600002H07Rik	591.06	-0.0417117	0.82319	-0.0506708	0.959588	0.99588
1600002K03Rik	130.507	1.32624	1.03505	1.28133	0.200077	0.397751
1600010M07Rik	7.03706	-4.82969	2.39691	-2.01497	0.0439079	0.135715
1600012H06Rik	962.471	-0.191401	0.840303	-0.227776	0.81982	0.940489
1600014C10Rik	636.636	-1.70688	0.922851	-1.84957	0.0643752	0.180681
1600014C23Rik	2.09618	-3.09666	2.96438	-1.04463	0.296196	NA
1600014K23Rik	32.7913	9.58589	2.84527	3.36906	0.000754247	0.00497243
1600015I10Rik	9.41487	-0.0812118	4.52147	-0.0179614	NA	NA
1600019K03Rik	3.99112	-0.0812121	3.81119	-0.0213089	0.982999	0.99588
1600020E01Rik	198.824	0.137595	0.859365	0.160113	0.872792	0.975936
1600023N17Rik	27.7801	0.401949	2.19434	0.183175	0.854661	0.963072
1600025M17Rik	11.3689	-0.0812121	3.78796	-0.0214395	0.982895	0.99588
1600027J07Rik	6.45861	-8.61394	2.6623	-3.23552	0.00121421	0.00746737
1600029I14Rik	2.72029	-0.0812112	5.92203	-0.0137134	0.989059	NA
1600029O15Rik	77.5672	-2.38217	1.58283	-1.50501	0.132322	0.29955
1700001C02Rik	1.89092	-0.0812118	4.53061	-0.0179252	0.985699	NA
1700001C19Rik	37.366	-4.80318	2.61567	-1.83631	0.0663115	0.184522
1700001D01Rik	10.5556	-5.92767	3.08785	-1.91967	0.0548991	0.160631
1700001F09Rik	5.25485	0.624218	2.66344	0.234365	0.814702	0.937269
1700001G01Rik	22.9206	-5.59364	2.65977	-2.10305	0.0354613	0.115506
1700001G11Rik	22.7276	0.52836	1.60053	0.330115	0.741313	0.889559
1700001G17Rik	20.5609	-1.07411	2.12602	-0.50522	0.613404	0.80479
1700001J03Rik	5.17606	-0.0812122	3.44343	-0.0235847	0.981184	0.99588
1700001J11Rik	76.3587	-1.65402	1.8534	-0.892424	0.372166	0.593609
1700001K19Rik	8.85352	0.37205	2.06274	0.180367	0.856864	0.9645
1700001K23Rik	3.06654	-3.83885	2.38852	-1.60721	0.108009	0.260909
1700001L05Rik	1184.49	3.52068	0.876195	4.01815	5.86579e-05	0.000540498
1700001L19Rik	68.2464	0.781133	1.94691	0.401218	0.68826	0.855023
1700001O22Rik	9.41748	-4.71817	2.78879	-1.69183	0.0906781	0.230516
1700001P01Rik	31.0853	1.34172	1.55505	0.86282	0.388236	0.608981
1700003C15Rik	2.69846	-3.07329	2.70904	-1.13445	0.256604	NA
1700003D09Rik	1.96326	-2.4826	4.43241	-0.560101	0.575411	NA
1700003E16Rik	52.5148	-2.3354	1.73304	-1.34757	0.177796	0.367213
1700003E24Rik	0	NA	NA	NA	NA	NA
1700003F12Rik	4.41102	-0.081212	3.85834	-0.0210484	0.983207	0.99588
1700003G13Rik	4.73361	-0.0812122	3.14783	-0.0257994	0.979417	0.99588
1700003G18Rik	53.7485	2.32346	1.89136	1.22846	0.219274	0.422178
1700003H04Rik	0.229001	-0.0812038	14.7816	-0.00549357	0.995617	NA
1700003I22Rik	3.01579	-0.0812038	14.7816	-0.00549357	0.995617	0.997474
1700003L19Rik	2.58421	-0.0812118	4.58291	-0.0177206	0.985862	NA
1700003M02Rik	51.993	-4.73969	2.23993	-2.116	0.0343446	0.11274
1700003M07Rik	136.445	1.13556	1.76861	0.642066	0.52083	0.730522
1700003P14Rik	5.69067	-4.06339	5.38092	-0.755147	0.450161	0.667568
[truncated: 24,306 more rows]

## Sheet: results_E12.5f
	baseMean	log2FoldChange	lfcSE	stat	pvalue	padj
[truncated: 24,421 more rows]

[truncated: 9 more sheets: results_E12.5m, results_E14.5f, results_E14.5m, results_E15.5f, results_E15.5m, results_E16.5f, results_E16.5m, results_E18.5f, results_E18.5m]
