# Supplementary material for: Dynamic and regulated TAF gene expression during mouse embryonic germ cell development
Source: PLoS Genet. 2020 Jan 8;16(1):e1008515. doi: 10.1371/journal.pgen.1008515 (PMC7010400; doi:10.1371/journal.pgen.1008515)
Supplement: S2 Table — Sheet 2 (“All_TPMs”) contains a TPM values table for all samples and genes. Sheets 3–10 contain search and plotting tools to quickly evaluate the data. S2 Table is associated with Fig 1, Fig 2, Fig 4, and S3 Fig. (XLSX) [file pgen.1008515.s008.xlsx]

## Sheet: Description
Table S2 Description
Transcripts per million (TPM) of all re-processed time course data from Sangrithi et al with quick and easy tabs for asking specific questions about the data
In the colored tabs, simply enter gene names into the yellow highlighted boxes
Tab Name	Description
All_TPMs	Full Table of all TPMs for all samples
GermvsSomatic-Female	Tab for comparing the expression of a gene between the germ cells and somatic cells of the embryonic female gonad
GermvsSomatic-Male	Tab for comparing the expression of a gene between the germ cells and somatic cells of the embryonic male gonad
Gene1vsGene2-Female(Germ)	Tab for comparing two genes in the female germ cells
Gene1vsGene2-Male(Germ)	Tab for comparing two genes in the male germ cells
FvsM-Germ	Tab for comparing the expression of a gene between the female and male germ cells
FvsM-Somatic	Tab for comparing the expression of a gene between the female and male somatic cells
Gene1vsGene2-Female(Somatic)	Tab for comparing two genes in the female somatic cells
Gene1vsGene2-Male(Somatic)	Tab for comparing two genes in the male somatic cells
Note: Taf7l2 is labeled "4933416C03Rik" in this file

## Sheet: All_TPMs
	TPM_Germ_E11.5f_1	TPM_Germ_E11.5f_2	TPM_Germ_E11.5f_3	TPM_Germ_E11.5f_4	TPM_Germ_E11.5m_1	TPM_Germ_E11.5m_2	TPM_Germ_E12.5f_1	TPM_Germ_E12.5f_2	TPM_Germ_E12.5f_3	TPM_Germ_E12.5f_4	TPM_Germ_E12.5m_1	TPM_Germ_E12.5m_2	TPM_Germ_E12.5m_3	TPM_Germ_E12.5m_4	TPM_Germ_E12.5m_5	TPM_Germ_E12.5m_6	TPM_Germ_E14.5f_1	TPM_Germ_E14.5f_2	TPM_Germ_E14.5f_3	TPM_Germ_E14.5f_4	TPM_Germ_E14.5f_5	TPM_Germ_E14.5m_1	TPM_Germ_E14.5m_2	TPM_Germ_E14.5m_3	TPM_Germ_E15.5f_1	TPM_Germ_E15.5f_2	TPM_Germ_E15.5m_1	TPM_Germ_E15.5m_2	TPM_Germ_E16.5f_1	TPM_Germ_E16.5f_2	TPM_Germ_E16.5f_3	TPM_Germ_E16.5m_1	TPM_Germ_E16.5m_2	TPM_Germ_E16.5m_3	TPM_Germ_E16.5m_4	TPM_Germ_E16.5m_5	TPM_Germ_E16.5m_6	TPM_Germ_E18.5f_1	TPM_Germ_E18.5f_2	TPM_Germ_E18.5m_1	TPM_Germ_E18.5m_2	TPM_Germ_E9.5f_1	TPM_Germ_E9.5f_2	TPM_Germ_E9.5m_1	TPM_Germ_E9.5m_2	TPM_Germ_E9.5m_3	TPM_Germ_E9.5m_4	TPM_Somatic_E11.5f_1	TPM_Somatic_E11.5f_2
0610005C13Rik	0	0	1.14523	0	0	0.188076	0	0	0	0	0	0	0.416307	0	0	2.52822	0.434509	0	14.1627	0.799397	0.823539	2.39754	1.52009	8.77585	0.307706	0	1.66763	0.955552	0	1.27948	0	2.74387	1.42298	1.28901	1.52867	2.21751	1.69088	0	0.349106	6.80956	0.332709	32.4838	15.4238	0	0.396656	0	0	1.27811	1.19462
0610007P14Rik	271.296	239.158	224.259	305.275	249.79	244.952	452.333	500.027	194.569	177.803	270.392	409.428	349.217	156.595	156.713	274.633	202.667	231.739	232.161	233.317	183.471	220.926	252.447	278.666	52.4404	69.7572	121.867	282.599	94.9727	17.4941	60.7386	395.96	410.647	466.558	472.314	296.207	427.725	67.1704	67.1397	325.28	200.279	280.839	199.554	147.504	93.3173	105.952	61.4558	134.288	118.651
0610009B22Rik	139.931	174.853	118.376	102.401	168.687	120.621	171.548	150.506	122.595	83.4813	378.259	241.575	130.647	102.751	125.29	50.7043	116.029	138.858	56.3509	74.5437	87.7428	169.287	98.4215	127.298	51.2269	50.7891	27.4944	20.2878	96.0812	26.9516	24.6329	77.2836	62.4545	47.1074	47.4913	36.3783	50.1522	50.3716	45.4819	30.0287	31.9711	151.491	118.193	155.603	35.7713	84.6677	104.823	110.706	97.8503
0610009L18Rik	0	0	0	0	0	0.154688	0	0	9.61551	0	0	0	0	0	3.23529	15.2219	0	0	0	0.85384	0.716147	2.09736	6.70043	0	0.743663	1.85126	4.76969	5.01125	0	0	0	2.89015	0.926167	0.857146	0.793785	0	1.92438	5.78737	4.38216	13.2549	1.81812	0	0	0	0	3.28501	0	2.6556	0.669727
0610009O20Rik	29.181	22.2331	28.8934	37.9273	29.1645	42.3552	10.5008	7.82639	7.61142	59.4512	0.897077	1.7505	36.6464	39.942	33.142	75.5285	4.93791	4.3979	27.2497	20.4762	12.0971	26.698	3.35323	8.95949	6.92137	13.7544	50.604	19.6419	20.3185	8.88759	40.165	23.7441	16.4627	18.7351	17.042	13.9871	19.9952	18.8398	11.1985	36.2086	15.3346	48.0552	56.7635	23.5898	50.3274	8.63857	44.9262	69.0639	50.8167
0610010B08Rik	0.485969	0.907632	0	0.526264	0.474399	0.505381	0	0	0	0	0	0.518311	0.571572	0.803778	0.042653	0	0.901104	0	0	0.460749	0	0.249837	0	0.83123	0.355984	0	0	0.543863	0.153063	0	0	0.653111	0.800551	0.679605	0	0.868932	0.979012	0.793342	0	0	0	1.17494	0	0.510127	1.39108	0	0	2.53746	1.57352
0610010F05Rik	12.4767	5.06252	11.0239	4.80147	4.07688	3.42345	0.920466	6.23505	1.38567	5.09191	0.685916	6.08448	6.21538	0.773864	35.6127	11.7602	23.8129	16.374	9.7183	20.0658	38.6717	1.53255	2.61943	3.19659	22.6876	37.1498	15.2102	11.1202	7.00169	47.8387	16.4935	6.04688	3.97064	7.62441	4.43384	5.28432	6.85095	23.2525	27.6301	5.98862	9.55965	2.01717	7.81391	0	0.178135	2.93426	13.3688	8.63152	5.20811
0610010K14Rik	237.236	241.112	247.845	276.53	251.164	219.542	222.962	141.034	211.571	79.5277	40.2994	73.5198	200.561	243.72	204.161	199.437	167.836	134.674	339.493	205.91	247.314	266.31	300.668	355.176	189.23	204.215	218.609	284.187	263.367	297.25	153.756	324.737	352.096	302.465	313.279	361.423	400.344	419.361	392.008	259.732	264.046	264.607	221.375	170.79	107.982	288.28	238.201	104.855	92.2507
0610011F06Rik	23.2163	8.3901	53.6514	42.2423	24.4431	26.6448	46.8227	21.2212	53.8621	71.4266	2.83435	4.79961	19.2645	9.63621	3.76357	12.9434	47.3866	60.0573	87.4018	127.377	114.025	49.0278	22.0763	44.3418	63.2934	72.5599	44.6133	14.6248	62.611	15.0938	96.5251	9.10475	15.948	22.6414	11.6689	12.7371	21.5866	28.532	31.8406	6.07957	5.53769	147.929	99.1735	126.079	53.5692	3.77475	78.3113	59.048	46.2311
0610012G03Rik	2.01933	0.156149	1.40758	0.752035	2.82636	0.290785	4.30863	0.759983	1.05122	27.9604	0.305938	0.787062	1.898	1.18154	0.058376	0.478133	2.47409	0.27885	0.752942	0.975088	0.375158	4.92973	2.06441	0.766933	37.6089	26.8975	70.5618	22.6382	1.16665	8.34751	1.24073	1.19937	1.52429	0.855408	2.08614	3.15645	0.891889	85.8316	97.8191	88.6725	28.6698	0.193141	49.9088	0.949028	0.349308	97.9398	35.1236	1.76406	1.2633
0610030E20Rik	9.34274	5.73596	1.42608	5.66261	3.47257	6.25394	1.87175	0.690446	11.2135	11.2057	0.621543	0.909425	1.68771	6.45526	3.91247	13.4484	2.75711	1.17275	6.27403	2.56782	2.5747	6.85788	0	4.12597	8.22095	8.32695	6.90831	9.48197	0	6.8613	10.408	0.269347	3.41737	3.9946	6.15112	6.53578	6.49264	10.3008	11.0891	10.7282	9.80756	4.05324	15.3573	4.04722	0.179486	12.5163	10.2827	11.404	8.27161
0610031O16Rik	0	0	0	0	0	0	0.269073	0	0	0	0	0	1.02311	0	0	0	0.726087	0	6.21531	1.35857	1.19277	0	7.91813	0	0	0	3.87315	0.302824	0	0	2.16552	0	0	0	1.27057	0	0.621276	0	0	11.2518	0	0.846573	0	0	0	0	0	0	0
0610037L13Rik	57.6776	60.1244	51.0844	60.6227	70.5031	63.1082	90.9936	107.741	72.0319	82.7051	113.615	82.9291	82.6609	66.5423	27.6335	62.5081	125.139	139.161	85.3427	97.3535	96.2676	141.836	135.719	144.419	108.193	104.146	105.023	34.0375	128.326	225.301	214.083	103.702	72.4572	73.9216	56.5645	68.8475	86.5087	117.811	106.692	76.4621	30.2283	39.6927	72.4132	72.949	58.2076	68.4742	46.5703	59.5301	49.4102
0610038B21Rik	0.011456	0.556218	0	0	0.940586	0.351071	0	0	0	0	2.80009	0	0	0	0	0	0.323266	0	0.363618	0.240715	0.138109	1.25062	0	0	0	0.61421	2.21063	1.28032	0	0	0	0	1.47439	0.928441	0.38171	0	1.19305	1.31579	1.01995	11.7293	0.327213	0	0.238608	0.047469	0	0	11.676	0.743934	0.822957
0610039H22Rik	0	0	0	0.330173	0	0.048829	0	1.68456	0.386672	0	0.379308	0	0.050113	0	0	0.944007	0.276743	0.400549	0	0.209251	0.018589	2.59738	1.70489	0.803843	0	0	0	0.421499	0	0	0	0.012155	1.21445	0.302657	0.511157	0.87623	1.11606	0	0	0.041946	0	0.626245	0	0	0.442476	0	10.6006	0.169711	0.020603
0610039K10Rik	0.020886	0	0.930737	1.1873	0	0.074964	0	0	0.589919	0	0	0	0	0	0	0	0.15548	0.019876	0	0.160623	0	0.402175	0	0	1.22076	0.708827	3.57475	0.734418	0.260776	0	0.242317	3.10388	0.734694	0.442522	0.620761	0.814741	1.15507	0.568588	0.530296	7.23699	0.882717	0	0.462718	0	0	0	0	0.140516	0.058575
0610040B10Rik	8.9543	0.196696	1.4906	0	0	3.03926	8.28251	0	0	12.8794	9.80261	9.69906	3.31172	0	8.92979	0	7.05036	43.1239	0	8.0707	12.0179	2.02508	27.4003	17.2207	36.076	24.5037	3.09485	1.95986	30.9575	84.0489	156.922	0	1.81544	6.8683	2.45431	1.95487	6.75863	26.7505	18.5919	6.33318	9.77132	0	0	0	0	0	0	4.58827	4.41589
0610040F04Rik	0	0	2.57588	0	0	1.09028	3.22961	9.12363	0	0	11.3757	4.74668	1.26943	8.08042	0	1.47517	5.47042	3.89269	26.9116	5.2453	3.47458	14.1611	25.5621	6.136	1.6079	0.636455	0	0	0	14.5247	0	2.16288	0	0.443129	1.20778	1.15972	1.0347	0.904143	3.62274	5.21722	0	11.5406	2.4735	0	0	2.71742	0	0.189118	0
0610040J01Rik	0	0	0	0	0	0	0	0	0	0.169413	0	0	0	0	0	0	0	0	3.72696	0	0	0	0	0	0	0.54482	0	16.7572	0	0.259465	0	4.96647	0.536356	0.766906	5.00534	2.28457	4.21444	1.30757	1.29449	15.2946	24.8188	10.2576	40.033	0	23.9777	0	25.3429	3.27991	2.46426
0610043K17Rik	0	0	0	9.2349	0	0	2.38435	0	0	0	0	0	1.15729	0	0	0	0	0	0	0	0	1.10238	0	2.95495	0	0	0	0	0	0	0	0	0	0	0	0	3.30272	0	0	0	0	3.82398	3.08481	0	8.02489	0	0	0.12894	0
1010001N08Rik	0	0	0	0	0	0	0	0	0	27.3648	0	0	0.985936	0	0	0	1.02497	0	6.2321	1.47541	0	0.712897	0	0	0	0	2.42563	0.512727	0	0	0	0	0.611567	0	0	0	0.471711	0	0	4.18941	0	0	0	0	0.253193	0	0	12.4567	6.49625
1110001J03Rik	114.156	48.2602	59.8617	84.446	68.7904	53.9773	94.1493	59.4052	44.9382	59.8528	4.66841	6.56331	33.5558	30.1418	31.7481	56.4082	28.9688	53.459	85.1151	52.6116	83.8113	49.8078	14.5218	72.9835	56.5457	59.9791	16.8579	16.9441	45.2694	57.7619	138.235	32.6119	30.4589	28.7453	13.9966	38.4544	21.6578	15.1556	8.62381	20.8138	4.6414	127.387	68.698	120.107	149.114	248.446	64.6676	51.8842	43.9842
1110002L01Rik	10.5231	14.7054	0.107172	4.48994	13.1669	10.1943	4.20294	0.921851	0	0	0.18335	5.17697	8.03242	5.95441	2.48998	0	4.83988	3.59265	12.7134	1.41283	7.28874	3.6067	4.74851	3.15526	4.37019	2.99394	4.36152	3.19572	4.05004	0	3.6136	0.467742	5.52941	2.84098	6.02715	3.64791	6.19172	2.30294	2.40067	1.61341	1.5365	0.641708	0	0	9.72187	0	0	16.9177	7.00089
1110004E09Rik	138.103	86.5467	200.565	198.204	174.321	158.607	19.4022	10.498	100.821	179.745	7.99806	0	75.8309	118.595	132.356	17.5432	8.41485	11.0101	107.929	97.5521	101.213	19.1172	34.4448	132.894	90.4037	94.8269	59.6834	114.246	195.002	151.129	148.2	107.51	50.7667	77.0581	74.2471	97.0417	74.981	217.521	204.938	168.36	118.715	83.9659	59.9124	68.8838	161.145	116.872	111.406	40.4527	33.4628
1110004F10Rik	395.381	430.183	400.266	497.341	412.533	464.917	641.978	559.771	365.4	282.139	590.306	554.613	492.867	534.042	414.005	583.551	660.526	547.966	373.934	509.461	526.152	422.2	241.754	576.618	303.522	355.981	241.045	76.032	429.255	69.8029	220.997	124.316	166.274	103.752	145.769	153.479	157.369	247.291	229.513	84.3438	108.798	367.475	338.571	474.815	319.382	178.172	289.293	437.75	382.603
1110006O24Rik	0.796169	0.837434	5.24718	8.48655	3.87871	2.02548	0	0	0.726778	0	2.51739	0	1.78338	0	0	0	1.63675	0.854066	0	0.93283	3.63683	16.758	0	7.07613	2.62377	5.95984	27.2891	20.2891	0	7.98558	3.07859	19.5178	5.49374	10.6525	7.10909	2.59576	10.4739	10.7952	20.7992	151.922	9.69979	0	4.02253	0	0	3.64872	10.421	4.94322	3.21392
1110007C09Rik	5.86039	0	14.6567	3.6753	2.34077	6.05174	0.995973	0	5.84788	0	0	0	1.82357	16.5854	0	0	4.63148	11.3569	38.4383	38.9863	34.7925	3.31378	1.90375	1.457	55.7738	54.8683	8.94707	65.5926	94.9024	32.6276	44.493	29.6157	14.1596	29.9265	29.9506	13.1337	27.5158	140.396	139.489	111.991	93.2059	18.0111	37.4468	1.81716	10.0692	0	0	15.0319	6.62591
1110008F13Rik	29.2747	18.1391	50.3348	30.8563	25.9185	21.9172	38.6139	36.6794	15.8561	0	63.8225	29.0347	28.6827	7.11639	19.3431	67.2728	29.4374	36.3355	8.10644	13.4839	21.2728	32.7287	32.5809	42.6433	241.347	233.336	190.732	231.011	37.2046	46.5036	65.9492	60.0643	19.8694	18.0421	25.0251	65.3714	55.0794	230.025	216.239	143.777	273.442	18.4513	209.016	47.9639	0	327.679	191.77	9.83312	10.8293
1110008L16Rik	51.8853	26.6895	34.2066	41.7788	45.4323	46.4159	39.0029	96.9597	104.231	38.466	54.9303	33.6011	57.5119	28.051	47.4432	18.0373	36.7646	39.4416	22.2523	58.0803	41.4886	36.0523	49.663	46.5939	18.3847	16.4192	26.1272	61.7976	21.7644	9.16775	22.9042	49.5902	67.2289	76.6302	75.6935	38.4654	50.8424	14.9703	21.1271	39.9105	46.0509	11.5064	24.3677	12.8668	43.3281	5.417	27.8668	23.0015	21.4057
1110008P14Rik	62.0104	50.522	43.4261	49.0512	37.5221	42.1495	15.999	16.0215	74.5669	51.6004	2.60021	12.4563	40.4621	42.3336	16.942	16.4417	3.51223	1.87013	21.3106	21.1483	21.1988	37.1176	21.2842	31.1518	13.1715	26.8341	78.3842	197.495	12.5774	7.5739	34.8367	144.658	86.0216	107.509	87.8012	154.581	104.257	45.0042	35.3215	260.52	254.863	51.038	58.5717	66.5479	0.981829	109.93	59.5508	21.0476	20.5998
1110012L19Rik	58.6659	56.5192	58.1555	75.9153	33.202	46.5053	163.125	94.6088	60.566	104.825	116.778	122.978	62.0143	31.4471	29.1402	0	46.7831	51.3716	174.582	65.908	47.2027	67.1729	71.6276	64.7656	9.44124	14.201	40.6987	16.5753	43.3304	33.8813	0	11.7777	33.441	34.0463	24.7042	42.9622	38.4604	33.3828	33.8911	28.5572	12.8962	54.8707	51.8101	144.929	0	42.0819	118.614	42.0689	36.3996
1110015O18Rik	0	0	0	0	0	0	0	0.583397	0	0	0.234852	0	0	0	0	0	1.92472	0.388643	0	1.53503	2.12525	0	9.71447	0	0	0.373159	0	0.583246	0	0	0	0	0	0	0	0	0	0	0	5.62057	0	0	0	0	0	0	0	0.304602	0
1110017D15Rik	0	2.06443	0.228708	2.55355	0	0.185641	2.06753	0	0	0	0	4.71946	0.445101	0	0.498897	0	1.46695	0.764248	3.37842	0.682545	0	0.466682	15.2538	0	0.817299	0.227279	0.914933	3.82763	0	0	0	2.81512	1.38384	1.69085	6.51183	0.942986	5.65965	0	0	2.02183	0.717529	3.90238	0	0	0	0	0	0.257425	0.165424
1110019D14Rik	13.1776	11.3928	4.986	12.3982	30.8195	20.079	33.0832	22.5854	38.1412	13.5696	23.653	49.4784	27.0169	0	11.1833	3.21875	101.343	82.0184	9.93657	40.3308	45.6554	10.5279	62.4502	27.0149	52.2385	51.8113	16.0611	16.2385	25.3039	7.89999	69.7655	41.6159	40.9132	34.3649	24.076	19.5726	34.7414	5.06474	6.76217	52.2028	20.6344	6.22158	0	0	0	11.9387	0	6.59507	5.44068
1110020A21Rik	0	0	3.0498	0	1.13672	1.07334	0	0	0	0	10.44	0.387798	4.32794	3.03296	0	18.6081	3.05783	1.98777	12.7352	0.310786	1.95278	1.00001	14.492	9.8488	0	2.65408	6.97811	4.74212	2.06713	0.284407	0	7.76651	3.26166	9.46516	4.62828	10.7609	8.75472	1.4341	0	10.5736	5.29046	0	0	0	0	2.24956	0	1.74775	1.9918
1110025L11Rik	0	0	0.508018	0	0	0.567041	0	0	0	5.99396	0	0	1.34489	0	0	0	0.249831	0	2.39259	3.05163	1.46966	0.537477	0	3.12865	0	1.12195	0.719372	0	0	0.852576	1.08745	0	0	0	0.266332	0.318551	0.120332	0	0	3.39853	0.116754	0	1.32058	0.060957	0	0	0	0	0
1110028F11Rik	0	0	0	0	0	0	0	0	0	0	0	0	0	0	0	0	0	0.244582	0	0.672859	0	0	0	0	0.255265	0	0	0	0	0	0	0	0.411943	0	0.066537	0	0	0	0	0	0	0	0	0	0	0	0	0.039991	0.041187
1110028F18Rik	0.057764	0	2.98028	1.79736	1.64643	0	4.46591	1.95781	2.61177	0	15.0211	13.678	4.13727	0	0	19.3824	3.8575	4.70421	44.5121	7.59734	5.61291	7.67728	27.5737	13.5846	1.86228	0.173495	3.70222	0.112216	4.59006	9.08587	0.848636	5.28549	0	1.59924	1.61056	3.70848	1.46649	0.21464	0	1.36186	0	14.9151	0.99076	0	0	0	0	0.191992	0.095159
1110032A03Rik	8.10087	18.9748	5.62511	2.49042	5.65649	7.99761	19.2499	9.82608	13.4527	0	12.3141	12.7824	7.01879	4.07302	4.71106	0.697683	51.6177	54.9132	20.3431	27.0687	29.3743	32.1665	24.1042	43.2387	51.1848	45.0858	23.6571	13.9388	84.114	29.8607	15.7901	25.8509	28.1071	22.7629	20.212	31.2443	20.5662	53.8542	38.7647	49.9781	8.48047	21.5566	0.74586	6.90334	13.5648	12.0422	33.468	20.0133	16.5608
1110032F04Rik	0	0	0	0	0	0.027654	0	0.043365	0	0.122888	0	0.064157	0	0	0.072541	0	0.809178	0.25663	0.412439	0.059253	0	0.741796	0	0.061405	0	0.101548	8.79925	0.096791	0	0	0	0	0	0	0	0.422201	0	0.669898	1.28957	3.85566	0	0.026492	0	0.056087	0	0	0	0.239067	0.237686
1110034G24Rik	18.6675	17.0135	12.8544	18.1078	12.3756	19.5296	28.0489	23.0222	0.379448	0	66.7608	40.6371	19.5687	28.1112	23.8201	0	18.0952	9.69677	6.77648	7.73944	6.96132	24.542	8.51568	26.1858	1.32997	3.66081	4.43668	6.55222	9.77916	18.5372	33.5436	5.77769	9.33993	5.03848	15.1774	3.98267	9.74132	20.3124	24.3122	10.8895	10.8147	19.3047	14.2197	24.2595	24.962	14.1942	25.0877	21.2805	20.5681
1110036E04Rik	0	0	0	0	0	0	0	0	0	0	0	0.696381	0	0	0	0	0.866675	0.429125	25.7658	0.581908	1.67319	1.79608	5.04949	1.35822	0	0.846154	1.64867	0	6.69433	0	0	0	1.32284	0	0.788715	0	1.72109	0	0	0	0.482803	0	0	0	24.857	0	0	0.060182	0
1110037F02Rik	18.6528	41.1413	29.3424	28.5178	25.4433	25.5299	5.03544	21.6077	44.343	3.86045	8.73645	7.61418	31.7798	75.6206	27.2391	10.7558	27.8261	14.9195	31.1958	38.1439	43.1748	16.8448	54.3696	10.8874	40.9013	52.9649	24.5371	53.0487	10.84	14.4806	23.5972	29.8519	72.9584	65.0185	67.8111	31.031	28.5734	40.7057	43.8623	35.2601	57.6787	4.90862	13.8136	26.9445	5.20665	7.91045	15.4945	49.7081	37.2809
1110038B12Rik	134.361	107.191	150.72	110.231	215.789	101.723	43.026	37.873	81.691	58.469	69.8962	103.495	73.1143	98.1222	164.78	264.375	4.4572	16.3251	44.3319	7.5358	3.08075	146.291	117.958	129.659	15.3964	9.9146	63.5405	47.8772	38.4413	91.3874	85.0763	56.1206	55.9883	75.5356	59.3933	67.1724	99.3945	12.2536	8.7282	98.6149	21.8203	125.144	231	211.091	251.298	299.671	277.07	116.963	94.6649
1110038F14Rik	88.5126	86.727	79.3705	83.732	69.695	86.174	30.7109	19.4651	110.842	73.0419	11.8245	44.4763	51.6296	79.4804	65.2953	34.7447	53.3566	37.712	47.1984	86.94	83.3638	77.5165	84.7684	76.9829	98.1847	79.694	74.8799	26.4805	175.692	84.6551	89.5343	26.1626	32.7739	26.6165	15.7464	48.5727	48.6203	104.597	99.1823	27.4411	26.4099	62.8867	45.7836	148.119	33.6638	91.472	54.9177	69.4064	53.9583
1110046J04Rik	0	0	0	0	0	0.923936	0	0	0	0	0	0	0.602813	0	0	0	0.298304	0	0	0	0	0	7.38454	0	1.40819	0.642404	3.92409	4.45327	0	0	0	14.1731	2.92174	1.84755	3.07196	0.808735	2.8421	0	0	4.91277	1.17877	0	0	0	0	0	0	4.23827	1.77747
1110051M20Rik	12.0376	25.1201	8.52501	16.5412	10.3866	18.5068	22.78	19.275	1.76997	29.6792	6.37818	7.95135	12.8917	0.866578	8.29934	8.3063	49.4708	46.7409	46.8345	51.3874	50.2135	21.554	15.8386	77.1627	51.2075	46.2269	10.4271	33.1079	141.847	48.0659	125.346	33.2858	41.5982	36.6043	28.9987	20.2466	36.0084	70.5126	55.3219	6.39581	32.0504	29.0681	9.36741	49.8139	22.3405	20.8226	4.35382	67.8365	48.14
1110058D11Rik	0	0	0	1.75913	0	0	0	0	0	0	0	0	0	0	0	27.6474	0.61129	0	0	0	0.339086	0	0	0	0	0.321887	0	0	0	0	0.326691	0	0.284048	0	0	0.326713	0.377951	0	0	0	0	0	0	0	0	0	0	0.136961	0.250547
1110059E24Rik	123.328	117.318	83.8523	107.47	149.911	121.668	158.379	159.533	177.965	140.077	309.431	221.253	153.617	142.604	90.4393	126.247	60.8046	85.4326	84.0562	55.2565	50.1804	145.855	213.78	200.333	12.5555	23.8365	84.5005	201.674	53.7494	66.3663	6.09999	276.697	288.637	294.975	291.75	199.795	243.56	72.7654	78.1022	103.733	198.374	103.685	78.6316	50.7044	80.8224	78.554	75.1436	126.475	94.1745
1110059G10Rik	8.63088	13.4816	5.51431	8.37649	5.51422	5.3448	25.0024	17.2772	4.54288	7.07923	31.4433	24.5893	15.7763	3.88633	9.21427	1.95101	31.2449	37.0081	18.2366	17.7441	22.4677	17.9446	63.4203	33.9586	13.0529	25.916	22.0936	32.9076	28.0339	25.3268	6.23317	45.7816	25.8686	29.6311	26.5179	27.7061	23.8609	24.3187	22.3919	33.5375	22.7	10.838	13.9678	12.0379	8.98421	19.2661	18.6799	10.7639	11.8449
1110065P20Rik	7.11865	4.52033	10.933	11.5408	3.9474	7.37584	1.63883	0	0	13.1642	0	7.2583	3.45532	2.65203	0	13.3087	0.577193	6.26651	10.8432	2.31135	8.66363	7.48878	0	4.95054	22.2026	28.9705	40.6709	20.237	0	6.33355	0	2.62002	3.84608	2.86564	2.83082	0	3.78857	87.1168	83.9101	20.4388	22.7588	0	36.812	0	18.3255	48.2351	48.6137	10.7317	3.0444
1190002F15Rik	1.10188	1.28357	11.2469	1.81007	5.47758	2.65205	4.25941	6.03372	1.14474	0	9.276	0.454684	7.18937	6.57451	0	34.9448	4.82297	2.70984	50.2963	3.85093	2.25509	14.1605	0	28.0254	0	1.29583	3.53225	2.40431	0	9.34435	15.162	0	1.86268	1.802	1.40252	0	3.08798	0	1.6414	4.10609	0	31.5546	11.434	34.4421	23.072	38.2939	0	31.4383	44.1212
1190002N15Rik	0.038773	0.18585	0.464622	0.221772	0.149419	0.94537	5.10709	4.68797	0.283338	0.48286	4.79817	0.310274	2.76428	0.109722	5.21496	0.17626	9.24994	8.52975	15.9423	11.0825	6.97862	4.4459	19.7483	6.51648	4.6027	12.4692	7.03124	26.3592	6.54024	26.0509	0.518644	8.28383	11.7575	11.7217	10.7748	13.5113	20.445	10.1838	13.4852	21.0754	30.1293	0.84618	2.14913	0.528396	0.187171	0.843045	2.52849	7.77397	3.07647
1190003K10Rik	0	0	9.81427	0.698234	0	0	0	0	0	0	0	1.16325	0.910127	0	0	4.9065	2.07073	0.33084	14.414	2.7274	2.30057	4.38698	35.4733	1.10638	0	0	3.91389	0.284329	0	2.37346	0.846695	7.28194	1.27377	1.05497	2.99178	0.738513	0.42658	0	0	5.14527	0	5.29603	0	0	0	0	0	0.070192	0.220562
1190005I06Rik	0	0	0	0	0	0	0	0	0	0	0	0	0	0	0	0	0	0	0	0	0	0	0	0	0	0	0	0	0	0	0	0	0	0	0	0	0	9.86507	0	0	0	0	0	0	0	0	0	0	0
1190007I07Rik	76.7266	66.5798	48.6493	61.802	77.7518	31.7063	58.0085	48.7963	79.2959	65.5776	8.23314	10.0984	26.4057	52.4657	34.4048	40.836	28.8377	38.6421	50.5527	24.4732	43.4895	28.0512	28.4678	38.7202	37.0151	46.7683	13.7768	11.5938	85.7035	71.772	66.7516	1.51444	14.124	7.42389	15.4853	22.7572	23.1339	55.1645	40.6828	17.5333	7.21224	51.9488	55.3993	25.601	19.5636	83.4817	68.826	14.4332	11.0381
1200014J11Rik	15.0138	33.6721	23.568	31.3631	13.1422	46.2356	9.14482	16.1642	21.3157	50.6153	11.0856	6.12622	25.0429	40.2081	49.9607	39.549	18.8577	17.5952	35.9122	54.1254	50.983	12.6767	44.0203	21.9745	29.4997	38.7497	20.7557	27.7337	28.9484	21.2062	17.0875	8.88358	16.1449	16.1761	19.9509	22.9582	21.9969	37.1345	34.1504	22.3589	33.9748	8.62064	19.4182	8.96903	57.3795	10.6052	38.9397	27.8183	20.8845
1300002E11Rik	58.2524	49.1773	95.9916	53.7529	37.891	41.8576	75.4679	102.105	19.9621	44.0452	80.0805	104.387	49.2408	47.568	42.5854	4.74682	54.242	45.3171	20.6601	39.1561	31.9468	54.7563	35.0276	95.5708	13.9419	28.8179	7.49222	34.8107	36.2798	34.0407	87.8232	45.2211	65.8168	57.2685	53.9948	67.1186	62.9772	77.7577	63.9698	23.6711	42.7165	61.8664	11.6307	46.9009	9.19172	25.6021	9.23156	17.6961	16.0735
1300017J02Rik	0	0	0.725032	0.324423	0	1.12172	0.555084	0.793964	0	25.1626	3.00566	1.50869	0.903775	0	0	0	1.19054	0.359638	2.61978	1.69723	2.43735	2.81043	2.20459	4.46026	9.87021	4.20988	0	7.76999	11.7249	23.6859	0	19.8549	5.67057	5.02045	9.63719	11.5998	8.75063	1.76741	5.61504	3.03541	14.0162	10.5183	0	0	0.52809	4.38536	0	10.15	19.3322
1500004A13Rik	1.97223	1.59152	8.42785	4.19429	0.621415	6.3662	1.07772	1.74804	6.6222	20.1281	0.133394	1.6219	1.09736	0	0.99735	11.921	2.11081	3.43847	4.3017	6.50411	6.71101	3.4074	0.932911	2.93935	9.79015	7.38688	0.937765	1.9549	2.21869	5.48092	11.8195	0.676249	1.10823	3.20083	1.56107	3.25697	2.19098	4.30449	3.66299	2.71159	2.4164	0	3.81753	0	0	1.28296	0	3.99363	2.59311
1500009C09Rik	0	0	0	0	0	0	0	0	0	0	0	0	0.328242	1.72124	0	0	0.432931	0.55688	0.713645	1.48219	1.87886	2.04492	0	0	1.50004	0.219175	0	0.512228	0	2.17861	0	0.508931	0	0.195234	0.14322	0	0.56504	0.70389	0.324943	0	0	0.30713	0	0	0	4.70046	0	0	0
1500009L16Rik	114.939	78.3214	64.2279	63.0343	77.1653	44.7872	56.175	35.5417	126.292	84.0613	2.66102	7.16906	16.23	9.31234	17.7976	22.5657	3.08157	2.74199	16.3238	15.2037	5.81338	9.1079	28.1151	11.6167	0	2.51401	1.14329	51.889	0	0	0	57.9812	41.976	51.6535	43.6477	69.3671	55.3083	0.120533	0	79.3657	40.135	39.7375	25.0425	45.2811	11.7602	75.5655	57.8045	20.7985	14.8369
1500011B03Rik	58.5946	29.0898	38.5474	36.9878	50.6144	34.6953	29.4265	8.61808	0	34.1993	12.9254	2.03487	16.903	34.8556	36.8056	35.5369	3.4105	5.60054	61.4776	17.8245	7.64953	47.0617	50.2064	60.1155	6.01957	17.092	48.2069	24.8184	89.5436	1.18243	0	16.8399	20.8641	30.8954	22.9183	22.9428	27.7462	31.0355	41.4486	59.9003	9.37275	23.6275	33.1852	22.161	101.376	56.9896	45.3604	39.5178	26.1151
1500011K16Rik	6.04933	17.5611	15.9347	3.42102	5.81576	6.9058	12.7281	2.45091	2.77405	3.85454	0	2.74911	4.29643	3.1996	2.20238	5.66336	17.7951	17.7955	13.9796	13.1263	17.3658	10.3293	14.2908	32.1423	18.8339	13.7118	8.16439	2.15375	41.5006	42.265	28.0369	6.37859	3.061	1.53994	1.94519	2.71404	3.81713	22.4603	17.0701	0	8.16967	18.5856	30.02	11.701	8.86325	25.0019	36.1746	12.4408	10.8134
1500012F01Rik	155.705	174.841	176.9	153.884	259.177	150.04	143.369	117.483	206.463	125.839	379.956	268.681	174.255	126.984	190.279	226.821	23.4582	25.7645	7.98681	4.45195	9.30617	257.273	46.9496	75.9909	20.44	20.5856	60.3444	23.7408	99.6981	136.827	148.29	73.7483	37.795	35.6158	22.5777	49.9666	60.247	13.5435	11.4186	36.3259	17.2958	180.933	100.064	195.039	171.91	223.05	263.359	101.076	88.3721
1500012K07Rik	0	0	8.01011	0.047205	0.141076	0	3.93143	8.30739	0	0	5.62925	3.99182	1.74072	1.03793	0	27.3203	4.4932	4.31346	49.64	7.6049	9.34985	10.0478	50.9635	0.473348	1.03234	0.90816	0	0	1.667	4.73271	0	5.98187	0.445424	0	0.879662	3.29088	1.72167	0	0	8.0688	0.560865	3.95426	0	0	6.68785	3.41273	0.373239	0.139425	0
1500015A07Rik	0.102758	10.5714	16.443	5.44983	15.1916	9.87133	9.33075	1.9144	0.598889	0	7.98862	1.98936	5.00614	0.459674	7.24299	15.215	2.00143	2.53219	0.594193	5.35211	0	9.42632	7.04215	7.08957	1.53742	4.59891	7.58546	21.8996	0.02927	16.4015	0.123629	15.9421	11.4051	10.0141	20.6816	17.3724	23.1715	5.34932	3.02807	26.1338	20.6483	24.8409	6.58123	0.038785	0.294501	6.04423	0	10.7961	7.92691
1500015L24Rik	0	0	0	0	0	0	0	0	0	0	0	0	0	0	0	0	4.14356	1.33631	0	0.63773	0	0.670022	0	0	1.62712	0	0	0	0	0	0	2.35597	0	0	0	0	0	0	0	4.51522	0.686746	0	0	0	0	0	0	0	0.211539
1500015O10Rik	0	0	0	0	0	0	0	0	2.41452	0	0	0	0.700727	0	0	0	1.33152	0.847214	0	3.82523	2.49553	0	0	0	1.41118	1.15824	4.20496	12.9549	0	0	0	25.3176	7.46576	9.17147	14.7658	19.9841	12.1724	1.7033	1.99532	38.7671	25.6205	0	0	0	0	0	0	0.399858	0
1500017E21Rik	0	0	0	0	0	0	0	0	0	0	0	0	0.113899	0	0	0.381552	8.79483	5.69792	0	0.197576	1.79701	0	0	0	0	1.2293	0.810554	0.08878	0.468274	24.0687	0	0	0	0.239622	1.4607	0	0	1.28314	0.258927	0	0.522991	0.371256	0	0	0	0	0	0	0
1500026H17Rik	0.097142	0	10.2854	1.28701	0	0	1.00094	3.43119	0.683554	0	2.81167	0	2.37698	0	0	0	2.42441	3.4827	1.79183	4.12229	0.853262	7.34367	11.5751	1.31283	0	1.13886	2.0306	1.4555	4.54414	1.21791	1.68012	1.31588	2.40486	0.222608	1.25155	1.06046	3.26502	0.837264	0.502387	2.53322	0.876481	13.5184	0.572563	0	22.0252	0	0	0.205042	0.093486
1600002D24Rik	0	0	2.01185	0	0	0	0	0	0	0	0	0	0	0	0	2.8741	0.887058	0	0	1.51167	1.03204	0	0.894529	0	0	0.398961	0	0.063993	0	0	0	0	0	0.652595	0.072808	0	0.570595	0	0	3.45238	0	0.624735	0	1.02431	0	0	0	0.250989	0.194697
1600002H07Rik	36.8692	30.3819	62.796	51.4669	36.7323	35.5709	14.0962	7.80373	25.9909	66.3783	3.71704	0.712558	21.1253	10.6318	41.0307	64.8436	5.24769	2.94932	27.9187	18.0909	4.50406	19.0285	11.9007	40.2029	1.11051	6.33315	20.6541	22.4084	16.2315	2.91465	24.7822	10.0772	23.5899	15.4721	12.2179	23.3355	20.7889	10.2152	19.876	9.23743	7.74519	33.1397	41.3526	19.951	2.79533	11.3216	9.2004	46.0316	30.5286
1600002K03Rik	20.3469	21.0685	28.7245	21.1473	19.5116	10.9685	33.2092	11.7649	2.84273	1.71492	22.8184	12.6575	15.9253	3.83226	19.9122	61.2495	54.2426	36.9575	7.62203	16.8475	27.1856	54.6444	37.3649	16.3699	65.4109	46.1226	17.1761	17.162	19.2005	107.12	95.5901	23.405	25.0418	18.4254	20.0953	15.3893	32.4248	15.1498	11.851	22.3387	23.5754	29.4795	21.4538	33.4157	0.632645	47.2756	0	6.35599	6.00861
1600010M07Rik	2.01924	0	3.49432	0	0	0	0	0	0	0	0	0	0	0	0	0	0.54964	1.65372	4.80482	0.371964	1.68707	0	0	0	0	0.888432	2.3599	0	0	0	0	2.23076	0	0	0	0	0.372671	0	0	4.52488	1.37023	0	0	0	0	0	0	0.176114	0.179956
1600012H06Rik	34.766	38.0999	17.7086	23.8323	36.2125	28.0112	11.7994	11.8458	25.582	24.6805	8.75695	9.93362	16.8225	48.0585	81.2654	0.463906	8.45586	6.95949	25.0491	19.7393	15.0809	9.98444	10.1213	32.3071	35.3923	34.1929	29.3733	16.1155	16.7287	3.72112	36.9929	5.82783	12.5249	14.1045	14.5914	5.81371	17.0104	40.532	42.4838	11.3012	12.4393	4.4259	34.4751	40.1101	72.1177	14.8614	30.9006	39.2822	32.2297
1600014C10Rik	13.6853	8.43663	8.54998	7.53125	3.10132	7.3984	11.3695	8.5014	14.657	23.3954	0.04455	5.10357	10.4897	6.36445	5.28059	15.0637	13.0712	10.0723	27.8819	18.8393	11.401	2.13578	5.51535	2.15481	2.8183	3.18069	20.7224	4.15352	0	0.915693	0	2.84039	2.32736	1.24909	3.41152	2.44275	1.68839	1.95675	0.209738	0.274213	7.11529	8.26449	0	8.08597	12.009	5.63172	9.5488	23.0262	15.5427
1600014C23Rik	0	0	0	0	0	0	0	0	0	0	0	0	0	1.22185	0	0	0	0	0	0	0	0	0	0	0	0	0	0	0.202385	0	10.3246	0	0	0.193089	0	0	0	0.833492	0	0	0	0	0	2.57918	0	0	0	0.147416	0
1600014K23Rik	0.47117	8.74487	0	5.45516	2.8607	11.0977	5.92769	6.12202	0.833994	0	0	31.9989	5.30323	0	10.6133	49.4948	3.10414	3.66974	0	2.78471	4.168	0	0	0	3.69368	1.51857	0	6.05084	14.1828	15.3671	0	0	3.29066	0.6776	1.10909	9.10426	1.48216	1.02461	1.52013	30.5404	9.77216	0	11.2577	0	0	0	0	0.125902	0
1600015I10Rik	0	0	0.066845	0	0	0	0	0	0	0.192608	0	0	0	0	0	0	0.060244	0.076098	0	0.059035	0	0	0.783675	0	1.38897	1.86685	5.61851	0	0	0	0	0	0	2.03452	0	0	0	0	0.446652	0.502972	0	0	0	0	0	0.479059	0	0	0
1600019K03Rik	0	0	2.45794	0	0	0	0	0	0	0	0	0	0	0	0	5.78476	0	0	5.70361	0.537617	0	0	0	1.14951	0	0.353066	3.05776	0.653897	0	0	0	0	0	0	0	0	0	0	0	0	3.0363	0	0	0	2.12443	0	0	0	0
1600020E01Rik	12.446	22.9351	15.5648	23.9202	27.3371	10.8548	28.509	3.09858	18.8075	37.195	33.5974	11.4888	8.92824	15.5491	4.61632	0	21.4308	21.8469	24.8778	3.7164	10.799	45.0981	19.0943	3.83362	108.343	110.374	82.1218	63.9532	33.2303	309.241	101.806	40.3326	27.2049	19.808	14.401	73.657	55.4128	62.3886	44.2033	210.308	42.4114	3.09154	17.395	43.2476	10.157	48.7091	24.4872	21.9938	17.2363
1600023N17Rik	0	0	4.52332	2.84013	0	2.43153	4.09813	0	0.694997	0	0.060719	0	0.819765	0	0	22.825	1.33612	3.00042	0	2.91868	1.00071	6.67425	9.22014	2.80639	3.78994	7.75498	16.3672	5.27614	12.1108	0.240674	0	0	0.496526	6.4827	0.401748	0	3.23396	2.92267	1.20074	12.6133	0.09304	6.1751	0	0	0	1.19006	0	1.11893	0.743286
1600025M17Rik	0	0	2.39804	0	0	0	2.47554	0	0	0	0	0	0	0	0	0	1.43933	2.95868	0	0	0	5.0921	9.29003	1.14877	0	0	0	8.07624	0	0	0	37.8284	17.7709	21.5151	22.6624	10.0925	12.368	0	0	16.2368	3.40173	0	0	0	0	0	0	0	0
1600027J07Rik	0	0	1.6123	0	0	0	0	0	0	0	0	0	0.374967	0	0	0	0.822197	0	8.82304	1.08308	4.47855	0	0	0	0	0	0	3.66256	0	3.91307	0	0	0	0	0	0	0	0	0	12.2801	0	2.49022	0	0	0	0	0	13.4047	4.05542
1600029I14Rik	0	0	0	0	0	0	0	0	5.41156	0	0	0	0	0	0	0	0	0	0	0	0	0	0	0	0.44774	0	0	0.675765	0	5.54371	0	4.27567	1.89187	1.01058	1.07411	2.42308	2.15005	0	0	0	1.73675	0	0	0	0	0	0	0	0
1600029O15Rik	0.467295	0.106658	0.141903	0.256321	0.10748	0	2.93115	3.08745	3.00993	35.8641	5.00463	0.715251	4.58784	0	0	29.7736	3.14834	2.84178	17.5055	6.04203	1.31827	6.30555	14.805	12.1137	0	0.692958	3.58554	1.82742	0	0.720196	0.5242	0.318334	0.284574	0.268695	0.427362	0.207145	1.14559	0	0	0	0	17.5746	2.15999	0.286144	0.204346	0	0.483005	0.475126	0.369519
1700001C02Rik	0	0	0	0	0	0	0	0	0	0	0	0	0	0	0	0	0	0	0	0	0	0	0	0	1.85929	0	0	0.83311	0	0	0	6.51776	0	0	0	0.977982	0	0	0.373983	0	3.80013	0	0	0	0	0	0	0	0
1700001C19Rik	0	0	0	0	0	0	0	0.890489	0	0	0.597036	0	0	0	0	0	0	1.27645	0	0.276878	0	0	0.75493	0.422692	1.06426	1.02826	0	5.73091	0	0	0	8.74633	5.92175	25.5654	8.93266	19.8699	7.36065	0	0	21.8172	7.57595	0	3.78157	0	21.9729	1.52585	12.9403	0	0
1700001D01Rik	0	0	1.97342	0	0	0	0	0	0	0	0	0	1.61214	0	0	14.6882	0	1.64317	0	2.72967	0.513968	1.45776	0	6.32076	0	0	0	0	0	0	0	0	2.00465	1.8718	0	0	1.07148	0	0	0	0	6.40847	0	0	7.84678	0	0	0.484877	0
1700001F09Rik	0	0	0	0	0	0	0	0	0	0	0	0	0	0	0	0	0	0	0	0	0	0	0	1.3362	0	0.150067	0	1.11179	0	0	0	0	0	0.326028	0	0	0.311154	0	0	3.9329	1.68155	0	0	0	0	0	0	0	0
1700001G01Rik	0	0	1.24699	0	0	0	0	1.25535	6.2017	0	0	0	0.375572	0	0	6.23552	0.532392	0.706345	6.26299	1.769	2.59721	2.95995	11.9575	3.66318	0.28459	0.863117	0.436967	0.974439	0.159771	5.46372	0	2.09245	0.275505	0.727156	0.201645	0	0.110227	0	0	0	0	0	4.06118	0	2.52632	0	0	0.114572	0
1700001G11Rik	3.10995	0	2.252	0.275275	0	0.938593	0	0	0.873689	0	2.68968	0	2.04943	5.55118	0	7.2098	1.7631	3.55046	0	4.62959	3.46756	3.65107	6.69781	6.3999	7.5561	8.49338	1.06254	1.25732	7.64472	3.24648	32.439	2.06124	1.2116	5.31401	5.56215	8.70525	3.68828	8.82711	5.41611	14.0791	7.1074	0	7.41916	0	4.63518	0	0	0.832939	0.193073
1700001G17Rik	0	0	0	0.372913	0	0.151563	0	0.62876	4.56799	0	0	0	0.955462	0.244382	8.40579	0	3.78912	1.06314	0	2.77843	0.46557	6.54802	0.674916	0.259976	0.388351	4.20146	0.767762	0.546231	0.071136	12.0181	0.518435	4.94559	0.776925	0.878127	0.64482	0	1.41768	4.43281	1.86868	1.05403	0.21099	0.153647	0	0	10.3185	0	0	0.89525	0.894163
1700001J03Rik	0	0	2.10339	0	0	0	0	0	0	0	0	0	0	0	0	0	0	0	0	1.5211	0	0	0	0	0	0.824744	0	0	0	14.3425	0	3.62504	0.577381	0.687676	0	0	0	0	0	8.07758	0.444539	0	0	0	0	0	0	0	0
1700001J11Rik	0.04467	0.035739	0.011213	4.20076	0.024256	0.119203	1.55126	0.770051	1.86583	0.058942	5.76562	0.067017	2.64928	0.067444	0.111727	5.26497	1.46594	1.41425	8.87453	5.50668	3.91949	5.59189	10.2442	0.295692	1.06082	2.24647	6.26929	2.67395	0.775747	0.136962	0.093374	8.31975	0.591012	0.237801	0.96336	0.207896	0.730184	0.124915	0.057296	11.0564	0.240668	6.42171	0.121291	0.029293	0	3.01353	0.425331	0.144482	0.16552
1700001K19Rik	0	0	0	0.52879	0	0.248136	0	0	0	6.45262	0	0	0	0	0	8.01354	0	0	4.28147	1.04826	1.29141	0.273443	0	0	1.92541	0.551982	2.52364	0.95149	0	0	3.05358	0	0	0	1.29461	0	1.03043	0.301711	1.33874	2.33067	0	0.923253	2.08981	0	0	1.20421	0	0.032677	0
1700001K23Rik	0	0	0	0	0	0	0	0	0	0	0	0	0	0	0	0	0.240467	0	0	0	0	0	0	0	0	0	2.1127	0	0	0	0	3.16621	0	0	2.27191	0	1.7867	0	0	0	1.70703	0	0	0	0	0	0	0	0
1700001L05Rik	8.69252	8.46161	20.2526	11.8768	12.822	19.5905	4.05	22.186	36.7769	17.4119	4.14914	1.16119	13.9332	29.9127	22.1666	40.0154	71.3253	66.204	78.1135	80.9256	85.7828	13.0351	49.0712	11.9915	130.606	119.396	17.5839	23.9855	36.857	61.2582	73.275	17.453	16.427	26.2788	22.1258	11.5898	18.8564	95.9595	87.4131	43.1488	15.3229	2.11566	14.2988	2.93029	6.29068	5.79716	1.37669	1.11681	1.34705
1700001L19Rik	0	2.60644	4.30349	0	1.51469	1.16597	1.95576	0	7.33525	0	0	10.1982	1.62176	0	0	0	3.84626	5.01113	0	5.29772	2.23093	6.20267	5.74658	1.60671	0.753788	1.17404	1.31389	16.1556	0	0	0	15.5517	20.3571	12.6677	18.7552	34.4409	34.625	1.23379	1.74579	8.11324	12.4828	0	3.34783	10.7199	0	3.26594	0	0.337857	0.586605
1700001O22Rik	0	0	1.07697	0	0	0	0	0	0	0	0	0	0	0	0	0	0	0	0	0.328586	0.534014	0	4.57548	0	0.631745	1.73061	0	2.08048	0	0	0	0	0.535731	0	0	0	0.27109	0.249854	1.12915	10.6277	0.130256	0	0	0	0	0	0	0.102905	0
1700001P01Rik	1.67086	0	6.7541	4.27237	3.27184	4.45015	2.51242	23.5626	24.9526	0	2.25	0	5.11654	0	5.64743	16.0278	2.05987	4.12095	27.7556	2.26486	4.7908	3.98794	10.6977	3.30037	0.975523	1.95478	6.4769	1.36288	1.75753	4.82881	0	0	3.91425	2.04619	4.48831	1.80396	4.80434	1.97819	1.91469	11.1679	0	7.18417	0	3.39599	8.05282	0	1.19051	0.752592	1.00476
1700003C15Rik	0	0	0	0	0	0	0	0	0	0	0	0	0	0	0	0	0	0	0	0	0	0	0	0	0	0	0	0	0	0	0.876789	0	0	0	0	0	0	0	0	0	0	0	0	0	0	0	0	0	0
1700003D09Rik	0	0	0	0	0	0	0	0	0	0	0.259199	0	0	0	0	0	0	0	0	0	0	0	0	0	0	0.306119	0	0	0	0	0	0	0	0	0	0	0	0	0	0	0	0	0	0	0	2.35598	0	0	0
1700003E16Rik	0	0	0	0.897708	0	0.243432	0	0	0	0	0	0	0	0	0	0	0	0.092207	0	0.642406	0.513333	0.737283	0.879192	0	2.24769	2.71855	8.04349	20.714	12.908	0.525435	0	0	2.60845	3.57507	5.26544	5.72821	3.42647	6.01991	4.51115	19.9006	29.9284	1.31784	4.98106	0	13.1071	0	0	0.928799	0.304762
1700003E24Rik	0	0	0	0	0	0	0	0	0	0	0	0	0	0	0	0	0	0	0	0	0	0	0	0	0	0	2.33067	18.187	0	0	0	31.0544	17.3183	27.9737	14.7285	55.1498	29.1329	0	0	33.3881	16.5537	0	0	0	0	0	0	0	0
1700003F12Rik	0	0	0	0	0	0	0	0	0	0	0	0	0	0	0	4.73993	0	0	0	0	0	0	0	0	1.40551	1.73262	3.70269	2.17111	0	0	0	0	0	0	0	0	0	0	1.36496	0	5.32883	0	0	0	0	0	0	0	0
1700003G13Rik	0	0	0	0	0	0	0	0	0	0	0	0	0.184313	0	0	0	0	0	2.816	0	1.27041	0	0	2.06265	0	0.455613	3.495	1.41708	0	0	0	3.26536	0	0	1.63261	0	0.171066	0	0	7.01952	1.54103	2.5346	0	0	0	0	0	0	0
1700003G18Rik	0	0	0	1.68505	2.49918	1.66613	3.18241	7.3928	13.7069	0	8.88168	16.3553	4.55175	0	7.5332	31.2236	45.724	84.3791	8.75254	8.88873	31.8791	14.3118	5.5583	24.7431	61.0748	53.536	0	2.28457	62.9135	92.8609	100.273	0	7.85297	10.1049	8.53079	0	3.96191	9.04175	7.39401	22.0182	3.32726	5.41718	0	0	0	0	0	0.123691	0.179694
1700003H04Rik	0	0	0	0	0	0	0	0	0	0	0	0	0	0	0	0	0	0	0	0	0	0	0	0	0	0	0	0	0	0	0	0	0	0	0	0	0	0	0	0	0.260515	0	0	0	0	0	0	0	0
1700003I22Rik	0	0	0	0	0	0	0	0	0	0	0	0	0	0	0	0	0	0	0	0	0	0	0	0	0	0	0	2.97672	0	0	0	3.48237	5.1275	3.81112	2.24045	7.68932	2.5972	0	0	8.41185	5.77236	0	0	0	0	0	0	0	0
1700003L19Rik	0	0	0	0	0	0	0	0	0	0	0	0	0.473949	0	0	10.7418	0	0	0	0.307144	0	0	0	0	0	0	0	0	0	0	0	0	0	0.092857	0	0	0	0	0	0	0	0	2.9253	0	2.36814	0	0	0	0
1700003M02Rik	0	0	0	0.276596	0	0.042244	0	0	0	0	0	0	0	0.72172	0	5.86348	0.347383	0.984882	5.71617	1.00882	1.73798	0	7.29968	1.79652	1.01832	0.322879	3.31636	37.1742	0	1.97366	0	12.8066	16.9154	21.2412	41.4139	19.5104	32.3285	0	0	11.2128	40.6222	0	0	0	0	0	2.87349	0.27995	0.334882
1700003M07Rik	0	0	0	0	1.05428	0	0.438962	2.25431	0	0.145191	0	0	0.126939	0	0	0	1.37027	0.289345	0	0.466592	0	0.525854	4.92353	3.17835	2.78415	1.40305	5.37136	66.9503	2.17765	4.80567	0	58.2957	37.6086	47.2152	54.4091	91.5962	54.0107	0.890407	2.92943	13.9074	41.7623	0	3.79471	0	0	0	7.76961	0.738922	0.319117
1700003P14Rik	0	0	0	0	0	0	0	0	0	0	0	0	0	0	0	0	0	3.61898	0	0	0	0	13.1668	2.35786	0	0	0	0	0	0	0	0	0	0.423379	0	0	0	0	0	0	0	3.88237	2.13121	0	0	0	0	0	0
1700006A11Rik	0	0	0.591419	0	0	0	0	0	0	0	0	0	0.08103	0	0	0	0	0	11.3782	1.07938	0.235905	0.257865	1.12384	1.33741	0	0	0	1.72851	0	0	0	0	0.825834	0.846627	0.089569	0	0	0	0	0	0	0	3.28179	0	0	0	0	0	0.054245
1700006E09Rik	0	0	1.22881	0	0	0	0	0	8.15896	0	0	0	0	0	0	13.8182	0.733811	0	0	0	0	0	0	0	1.91284	0.518079	0	0	0	0	0	0	0	0	0	0	0	0	0	0	0.482239	0	0	0	0	1.71104	2.99997	0	0
1700006F04Rik	0	0	0	0	0	0	0	0	0	0	0	0	0	0	0	0	0	0	0	1.2298	2.57463	0	0	0	0	0	0	0	0	0	0	0	4.37565	0	3.41883	0	4.12852	0	0	0	0	0	0	0	0	0	0	0	0
1700006H21Rik	0	0	0	0	0	0	0	0	0	0	0	0	0	0	0	23.4144	0	1.1607	0	2.83352	0	0	21.8562	3.97111	0.427666	0.465221	0	0	2.82863	0	0	1.18879	0	1.02162	0.645276	0	0.808754	0	0	2.06162	0.576509	2.44699	0	0	0	0	9.12693	0	0
1700007B14Rik	0	0	0.548014	0	0.668058	0	0.416438	0	0	0	0	0	0.102646	3.43785	1.22165	0	0.236672	0.816648	0	0.495804	0.589441	1.01326	10.0765	1.17442	0.548353	0.274598	2.02423	3.31039	6.91497	1.51676	0	1.58095	4.86296	1.56724	5.80124	7.74543	0.103044	0.359102	0	16.0394	2.16483	0.730986	0.404016	0	0	0.541903	0	0.090594	0
1700007F19Rik	0	0	0	0	0	0	0	0	0	0	0	0	0	0	0	27.018	0.794179	0.667109	4.66214	3.42179	0	1.60867	9.0111	0	0	0.172635	0	1.38101	0	0	0	0.540385	0	0	0	0	0.13142	0	0	4.13426	0	0	0	0	0	0	2.21809	0.112584	0.11478
1700007G11Rik	2.53789	0	1.04523	0	0	0.188271	0	0	0	0	0	0	0.900304	0	0	0	3.1111	1.92759	0	1.62273	0	0	21.4625	1.88511	3.73463	0	11.5335	0.652074	0	2.41146	0	0.585824	5.41327	2.17312	4.047	0	4.06395	11.1925	1.80312	0	0	0	0	0	0	0	0	0.122177	0
1700007J10Rik	0.31145	0	0.867937	0	1.27525	0	0.266721	0	0	0	0	0	0	0	0	3.15961	0	0.109821	1.72277	0.696936	0.983231	1.87454	0	0	0.824728	0	0	0	0	4.25919	0	0	0.673716	0	0	0	0	0.259075	1.38157	0	0	0	0	0	0	0	0	0.398729	0
1700007K09Rik	0	0	2.81975	1.67524	0	0	0	0	0	0	0	0	0	0	0	0	0	0	0	0	0	0	0	0	0	0	13.6959	0	0	0	0	0	0.64767	0.886195	0	0	0.897488	0.31934	0	4.1501	0	0	0	0	0	0	0	0	0
1700007K13Rik	17.1592	28.6058	13.3969	14.9908	25.2358	10.9188	6.78536	11.1154	48.6638	29.018	3.37019	26.571	7.25063	13.0443	26.2077	24.4443	1.58554	4.47082	12.9477	3.00377	3.71822	5.47065	8.64931	6.24856	4.94626	2.28595	8.81391	77.7141	0	0	0	29.0841	23.257	34.4797	24.4723	25.2037	31.404	1.68477	0.361593	26.4054	36.4055	2.29374	5.46763	2.86843	0	36.1351	17.6523	1.05274	0.554279
1700007L15Rik	33.1721	16.821	37.5728	23.844	15.591	12.5947	9.87304	0	55.3355	0	0	11.0374	16.1553	0	16.9636	56.0339	41.4721	26.9901	13.2553	36.579	67.7906	13.0121	8.57309	7.28678	77.0972	80.4529	16.5248	4.01235	94.0151	73.7234	116.268	4.83647	1.90308	2.99414	1.79742	4.98091	5.20494	52.7328	54.7571	24.7807	1.38103	4.61433	2.9334	0.193562	50.0159	22.5463	6.64866	7.06907	4.23716
1700007P06Rik	0	0	1.26707	0	0	0	0	0	0	0	0	0	0	0	0	0	0	0	0	0	0	1.06545	0	0	2.35843	0.413318	0	0	0	0	0	0	0.299203	0	0	2.37388	0	0	0	0	0	0	0	0	0	0	0	0	0
1700008C04Rik	0	0	0	0.376213	0	0	1.28561	0	0	0	0	0	0.49658	0	0	2.46428	1.60134	0	0	1.73947	0.269652	0	2.05371	0	0	0	0	0	0	0	0	0	0	0	0	0	1.39678	0	0	0	0	2.02027	0	0	0	0	0	0	0
1700008J07Rik	0.598661	1.73219	7.40599	5.07657	0.675447	3.91888	1.00991	0	13.5486	0	4.40266	0	2.04407	0.052829	3.06127	15.8038	3.48763	2.86882	3.61602	8.45549	5.73709	12.2685	25.0436	15.6023	37.3021	29.7089	18.0624	8.80716	7.92335	24.4266	21.1607	15.7858	4.76079	4.68422	3.06729	5.87548	6.46123	8.95452	12.5488	99.4254	10.0009	0	0.897317	0.326994	34.551	7.66902	16.2622	3.08455	2.41443
1700008K24Rik	2.26608	0	0	0	0	0	0	0	0	0	0	0	0	0	0	1.0042	0	0.19573	2.90637	1.16408	0	0	0	0	0	0.514244	0	0	0	0	0	0	0	0.49994	0.751239	0	0	3.21503	1.70411	8.42798	0	0	0	0	0	0	0	0.065179	0
1700008O03Rik	2.46423	4.57946	0.312009	0	1.29525	0.668873	0	0	2.26769	0	0	0	0	0.62218	0	0	0	0	0	0.491794	0.210255	0	0	0	3.21687	4.10235	2.21844	5.98136	0.741805	0	0	0	1.42816	0.634768	0	2.26554	0.566985	0	1.10716	4.0604	4.29773	0	1.66556	0	0	1.49143	0	0.950139	0.072398
1700008P02Rik	0	0	3.06613	0.883075	0	0	0.924227	0	0	0	0	0	0.822653	0	0	0.366402	0.742523	0	0	1.53473	0.690343	0	7.63039	5.94123	0	0.34576	0	0	0	0	2.18031	1.75387	1.78596	0.855481	1.0394	0	1.02	0	0	0	2.71664	2.07024	1.74556	0	1.73429	0	0	0	0.106522
1700009C05Rik	0	0	2.874	0	0	0	0	0	0	0	0	0	0	0	0	25.1878	0	1.09578	3.16094	3.41784	6.01199	0	20.0345	5.79261	2.97895	1.91634	0	3.49601	0	9.95261	0	0	2.51232	0.393032	0	0	0.356269	0	0	4.69499	1.88083	0	0.754307	0	0	0	0	0.083695	0
1700009J07Rik	0	0	0.405768	0	0	0	0	0	0	0	0	0	0	0	0	0	0	0	0	0	0	0	0	0	1.38347	0	0	0.332277	0	0	0	0	0	0	0.552973	0	0	0	0	0	0	0	0	0	0	0	0	0	0
1700009N14Rik	0	0	0	0	0	0	0.379483	0.531507	0	0	0	0	0	0	0	0	1.14231	1.49783	0	1.41546	0	0	0	2.03458	2.05194	0.26954	2.28267	0.148293	0	0	0	0	0	3.05283	0	0	2.03735	0	0	7.16777	0	0	0	0	0	0	0	0.16007	0.132421
1700010B08Rik	0	0	0	0	0	0	0	0	0	0	0	0	0	0	0.793121	0	0.944	0	0	0.675115	0	1.49402	4.48508	0	1.52036	0.186099	7.31145	16.3087	0	0	0	11.4497	17.6854	22.3418	16.8382	17.1741	18.7445	2.56521	1.12569	2.02329	4.61934	0	0	0	0	0	0	0.031499	0
1700010D01Rik	3.2838	0	0	0	0	0	0	0	0	0	0	0	0	0	0	0	0	0	0	0.545286	0	0	0	0	0	0.556202	8.09775	1.69548	0	0	0	13.5714	3.79702	0.913001	2.44631	5.22405	12.075	0	0	20.4248	12.5342	0	0	0	0	0	0	0	0
1700010I02Rik	0	0	0	0	0	0	0	0	4.22043	0	0	0	0	0	0	0	0	0	0	0	0	0	0	0	0	0	0	0	0	0	0	0	0	0	0	0	0	0	0	0	0	0	0	0	0	0	0	0	0
1700010I14Rik	0	5.93443	0	0	0.089792	0	0	0	0	0	5.25857	0.264209	0	0	0	4.39077	0	0	0	0.086239	0	1.72565	1.80812	0	0.704783	0.264198	3.24957	6.98797	9.90248	4.38453	0	6.12018	6.44195	11.0977	4.39511	4.01906	7.86546	3.06705	0.859317	0.691462	4.97785	0	1.38916	0	0.098419	1.3746	0	8.05831	5.61948
1700010J16Rik	0	0	0.92706	0	0	0	3.04103	0.874907	0	0	0	0	1.12097	0	0	19.1334	1.61424	0	0	3.04422	2.39186	2.26753	25.3394	7.19477	0.474432	0	0	0	0	17.0322	0	0	0.193603	0.827814	2.30586	0	1.51941	0	0	0	0	1.55178	0	0	5.23577	0	0	0	0
1700010K23Rik	0	0	0	0	0	0	0	0	0	0	0	0	0	0	0	0	0	0	0	0	0	0	0	0	0	0	0	0	0	6.38671	0	0	0	0	0	0	0	0	0	3.17378	0	0	0	0	0	0	0	0	0
1700011A15Rik	0	0	0	0	0	0	0	0	0	0	0	0	0	0	0	9.79014	0	0	0	0	0	0	0	0	0.410467	0.236565	0	5.18257	0	0	0	12.8759	0	1.98651	0.543578	2.40688	0.31524	0	0	5.86681	13.995	1.98676	0	0	0	3.6718	0	0.068355	0.061689
1700011B04Rik	0	0	0	0	0	0.32785	0	0	0	0	0	0	0.356199	0	0	0	0	0	0	0	0	0	0	0	0	0	0	0	0	0	0	0	0.629674	0	0	1.25919	0	0	0	0	0	0	0	0	0	0	0	0.118347	0
1700011C11Rik	0	0	0	0	0	0	0	0	0	0	0	0	0	0	0	0	0	0	0	0.942327	0	0	2.84889	0	0	0.626907	0	0	0	0	0	0	0	0	0	0	0	0	0	0	0	0	0	0	0	0	0	0	0
1700011E24Rik	0	0	1.65439	0	0	0	0	0	0	0	0	0	0.35444	0	0	0	0	0	0	0	0	0	0	0	0	0	0	0	0	0	0	0	0	0.607113	0.139234	3.34818	0	0	0	0	0	0	0	0	0	0	0	0	0
1700011H14Rik	0	0	0.790963	0	0	0	1.13816	3.64023	6.04043	0	8.55756	0	2.72752	0	0	0.304388	4.96887	2.22936	7.91213	4.40558	4.06395	3.15268	25.4574	8.26265	0	0.887905	3.74417	6.46835	0.642452	4.89841	0	21.2817	2.78213	1.80127	4.15485	2.34652	3.82297	0	0.249515	12.5343	5.05977	35.3056	36.5407	0	0	0	0	0.302659	3.6539
1700011I03Rik	0	0	1.21587	0	0	0	0	0	0	0	0	0	0	0	0	0	0	0	0	0.306601	0	0	0	0.421636	0.511462	0.152859	0	2.35927	0	0	0	0	0	0	0	0	1.9946	0	0	0	2.01767	0	0	0	0	0	0	0	0
1700011L22Rik	0	0	0	0.818319	0	0	0	0	0	0	0	0	0	0	0	13.9469	0	0	8.00451	0	1.10197	0.389668	0	0	0	0	0	0.446496	0	0	0	0	1.52787	1.17258	0	2.16807	0	0	0	0	0.870315	1.06272	0	0	0	2.11376	0	0	0
1700011M02Rik	0	0	0	0	0	0	0	0	0	0	0	0	0	0	0	0	0	0	0	0	0	0	0	0	0	0	0	3.65641	0	0	0	7.94575	6.24907	4.32111	7.43715	9.98446	5.99194	0	0	17.181	9.1781	0	0	0	0	0	0	0	0
1700012A03Rik	0	0	2.24345	0	0	0	0	0	0	0	0	0	0.44902	0	0	0	0	0	0	0.49605	0.820149	0	0	0	0.224382	0	0	0	0	4.75664	0	0	0.656391	0.561493	0	0	0	0	0	3.99483	0	0	0	0	0	0	0	0	0
1700012B07Rik	0	0	0	0	0	0	0	0	0	0	0	0	0.066184	0	0	21.7489	1.1665	0.291997	0	0.676846	1.22821	2.48893	5.94058	7.51175	0	0.226222	15.4939	16.8311	1.44684	0	0	29.9547	26.901	22.6218	26.4817	28.1133	30.8205	0	0.277666	49.9684	25.9358	0	0	0	0	0	0	0	0.05193
1700012B09Rik	0	0	0	0	0	0	0	0	0	0	0	0	0	0	0	0	0	0	0	0	0	0	0	0	0.760826	1.49811	0	5.44853	0	0	0	13.8871	0.657588	4.16268	3.47672	0	0	4.07835	1.1359	4.51427	7.25096	1.79098	0	0	0	0	0	0	0
1700012C14Rik	10.9243	0.36899	4.81339	3.79294	0	0.214731	13.4919	8.72348	0	0	0	0	4.19874	0	13.7448	0	3.75617	3.93639	10.0082	2.73607	1.81663	3.07205	0	0	0	0	0	2.89199	0	0	0	7.54633	1.78814	3.15417	0.449957	0	0.460975	1.42654	2.81081	9.30199	0	8.71119	0	0	12.8868	0	0	1.08734	1.38871
1700012D01Rik	0	0	0	0	0	0	0	0	0	0	0	0	0	0	0	0	0	1.20487	0	0	1.76381	2.20127	2.8508	2.83119	0	2.27869	0	6.0525	0	10.0007	0	0	1.39964	3.9692	0.917917	1.88794	6.20323	2.02594	1.63214	9.5809	1.80491	0	0	0	0	0	0	1.03796	1.13574
1700012D14Rik	3.91882	5.43091	11.017	4.44151	2.54481	3.43532	0	3.30664	4.00648	7.18512	2.97757	0	0.884082	0	0	9.18617	2.01296	15.3417	0	11.9912	14.1225	4.54829	0	2.14357	18.7318	22.7346	1.76267	0.819758	34.182	1.36428	0	4.16159	1.4557	3.84797	0.531245	0	2.50033	7.75125	11.3907	28.85	0.975935	0	0	0	20.3142	0	0	2.26886	1.3777
1700012D16Rik	0	0	0	0	0	0	0	0	0	0	0	0	0	0	0	0	0	0	0	0	0	0	0	0	0	0.703527	0	0	0	0	0	0	0	0.169859	0	0	0	0	0	0	0	0	0	0.124863	0	0	0	0.052764	0
1700012H19Rik	0	0	0	0	0	0	0	0	0	0	0	0	0.569415	0	0	0	0	1.42899	0	0	0	0	0	0	0	0.529845	3.6333	0	0	0	0	0	0	0	0	0	0	0	0	3.95283	0	0	0	0	0	0	0	0	0
1700012I11Rik	0	0	0	0	0	0	0	0	4.07536	0	0	0	0.209376	0	0	0	0	0.422004	0	1.23268	1.59023	0.580731	4.32208	0	0	0	0	0.170702	0	0	0	0	0	0	0	0	0	0	0	0	0	0	0	0	0	0	0	0	0
1700012L04Rik	0	0	1.71155	0.025259	1.00482	0.028516	0	0	0	0	0	0	0.08793	0	0	0	0.14252	0.36005	0	0.029096	0.172319	2.84606	1.5588	0	0.361756	0.356358	2.18337	1.1226	0	8.45788	0	0	0.598055	1.30226	0.468812	0	2.2187	0.358783	0	6.48252	0.035728	0	0	0	0	0	0	0.145341	0.511425
1700012P22Rik	0	0	0	0	0	0	0	0	0	0	0	0	0	0	0	7.28287	0.524184	0	0	0	0	1.44598	5.92668	0	0	0	0.910135	0	0	0	0	0	0	0	0	0	0	0	0	0	0	0	0	0	0	0	0	0	0
1700013D24Rik	0	0	0	0.882237	0	0	0	0	0	0	0	0	0	0	0	0	1.22781	0	0	0	0	0	0	0	0	2.00151	0	1.1056	0	0	0	0	0	0	0	0	0	0	0	0	2.0319	0	0	0	0	2.65815	0	0	0
1700013F07Rik	0	0	4.37338	0	1.70909	0	0.61093	0	19.6408	0	0	0	0	0	0	14.663	0	0	0	1.59425	0	0	5.44756	0	0.659184	0	0	1.8978	3.64217	0	0	0	0.982638	0.969592	0.567413	0	0	0	0	11.9407	1.98491	0	0	0	0	0	0	0.468128	0
1700013G24Rik	0	0	0	0	0	0	0	0	0	0	0	0	0	0	0	0	0	0	0	0	0	0	0	0	0	0	0	0	0	0	0	0	0	0	0	0	0	0	0	0	0	0	0	0	0	0	0	0	0
1700013H16Rik	52.0433	17.1574	58.8709	48.2921	5.03505	22.751	174.947	301.011	124.075	0	0	0.127019	16.8581	10.8179	0	0	1183.72	2148.08	1219.33	1598.57	1301.11	12.9214	3.98661	19.5585	845.199	497.107	12.9686	3.56748	1245.77	429.095	851.714	8.98364	17.8216	17.9209	5.16558	17.7321	23.0738	213.332	132.233	30.2544	7.34514	0	0	0	0	0	0	0	0
1700015E13Rik	0	0	0	0	0	0	2.26235	0	0	0	0	0	0	0	0	0	0	0	0	1.03344	0	0	0	0	0	0.197418	0	0	0	0	0	0	0	1.37237	0	0	2.58961	0	0	0	0	0	0	0	0	0	0	0.129856	0.452629
1700015F17Rik	0	0	0	0	0	0	1.91427	0	0	0	1.28694	0	0.390112	1.68626	0	0	2.50048	1.63047	0	2.02443	1.56612	0	0	1.18584	0.812987	0	0	2.45742	0	20.3447	0	32.4816	1.63519	0.952978	4.29755	0	0.356959	0	0	0	7.23825	0	0	0	5.82528	0	9.2678	0.344913	0
1700015G11Rik	0	0	1.23465	0	0	0	2.49715	0	0	0	0	0	0	0	0	0	1.185	0	0	1.99174	0	0	16.0796	3.71082	0.929256	0	0	5.00865	2.53041	2.68108	4.37212	44.2974	12.265	9.09764	7.67671	41.834	12.7365	0	0	0	1.35628	0	0	0	0.347444	0	0	0.339219	0
1700016C15Rik	2.5451	0	4.92151	0.478079	0	1.99094	0.617606	2.92299	13.8616	0	0	0	2.61489	8.19434	0	12.074	0.357841	0	6.36265	1.04885	0	0	0	2.0326	1.69305	0	0	0	0	0	0	6.31598	3.53209	1.27232	3.55618	0	3.59002	0	0	2.15431	0	0	0	0	0	0	0	0.305862	0
1700016D06Rik	0	0	0.54648	1.60582	0	0.701619	0.825357	0	11.411	0	11.1519	0	2.70563	0	0	0.277938	6.37128	7.72952	26.6295	3.97803	3.33543	5.45605	20.433	1.49283	1.12138	2.09552	0	0	0	9.36114	0	0	0	0.802195	0	0	1.43744	0	0.941434	2.22573	0	0	0	0	0	0	0	0.175561	0.088211
1700016G22Rik	0	0	0	0	0	0.384095	0	0	0	0	0	0	0	3.98908	0	0	0	1.82956	0	0	0	2.30289	0	0	1.94067	0.43022	0	0	0	0	0	0	0.93729	0	0	0	1.09011	0.43529	0	11.0611	1.42337	0	0	0	0	0	0	0.078855	0
1700016H13Rik	0	0	0	0	0	0	0	0	0	0	0	0	0	0	8.16289	0	0	0	0	0	0	0	0	0	0	0.412406	0	8.80914	0.532068	0.531126	0	31.7087	13.1365	10.8126	7.4707	5.28841	8.73109	36.7718	37.0851	0.963293	2.32127	0	0	0	0	0	0	0	0.148468
1700016K19Rik	0	0	0	0	0	0	0	0	0	0	0	0	0	0	0	0	0	0	0	0	0	0	13.5346	32.1019	2.1242	0.369337	9.16581	70.701	0	0	0	51.2686	19.7351	30.9883	30.9674	41.607	28.2246	12.7935	5.1214	107.16	100.028	0	0	0	0	0	0	0.184134	0
1700016L04Rik	0	0	0	0	0	0	0	0	0	0	0	0	0	0	0	0	1.0531	1.5413	3.12974	0.600507	0	5.00993	4.58849	1.47168	3.27151	2.80266	0	1.46243	4.90639	0	0	7.38472	0.464536	1.03591	0.372298	0	2.3148	0.789199	1.75602	0	0	0	0	0	0	0	0	0	0
1700016L21Rik	0	0	0	0	0	0	0	0	0	0	0	0	0	0	0	0	0	0	0	0	0.980418	0	0	0	0	1.30684	0	0	0	0	0	0	0	0	0	0	0	0	0	0	0	0	0	0	0	0	0	0	0
1700016P04Rik	0	0	1.26899	0	0	0	0	0	3.52498	0	0	0	0	0	0	0	3.37975	6.23728	5.1732	1.49389	0	3.1334	29.1121	0	1.29734	0	0	0	0	0	0	0	0	0	0	0	0	0	0	0	0	0	0	0	0	0	0	0	0
1700017B05Rik	14.0951	20.933	37.5754	28.7833	13.4552	25.4193	3.68488	4.56967	59.9513	12.2412	0.289686	1.35327	8.17822	31.1639	15.2698	3.51978	2.73829	1.52288	21.9953	14.9309	11.5604	10.1974	9.05465	9.73004	4.70268	7.89556	58.3968	41.3818	5.58146	13.8506	0.789787	10.7971	22.4197	19.2074	20.9727	22.8621	19.7108	7.07769	11.8932	10.1796	40.7925	3.86799	24.7941	20.2189	36.065	22.0894	13.3973	47.9929	36.1953
1700017D01Rik	0	0	0	0	0	0	0	0	0	0	0	0	0	0	0	0	0	0	0	0	0	0	0	0	0.192766	0.133606	0	4.29082	0	0	0	14.4529	4.96725	4.15247	4.81311	3.7587	2.01423	0	0	0	2.41646	0	0	0	0	0	0	0	0
1700017G19Rik	0	0	0	0	0	0	0	0	0	0	0	0	0	0	0	0	0	0.481139	0.698305	0.233963	0	0	0	0.550211	0	0.069733	0	0.371213	0	0	0	0	0	0	0.517335	0	0.141184	0	0	10.7937	0	0	0	0	0	0	0	0.037617	0
1700017J07Rik	0	0	2.92215	0	0	0	0.536068	0	0	0	0	0	6.67412	0	0	0	0	0	0	1.70355	0	6.70504	14.7521	2.29588	0	0	0	2.14314	0	0	0	10.9625	5.72012	3.78327	2.48759	0	5.0449	0	0	14.3897	0.324603	0	0	0	0	0	0	0	0
1700017L05Rik	0	0	0	0	0	0	0	0	0	0	0	0	0	0	0	0	0	0	0	0	0	0	0	0	0	0	0	0	0	0	0	0	0	0	0	0	0	0	0	0	0	0	0	0	0	0	0	0	0
1700017N19Rik	0	0	0	0	0	0	2.10337	0	0	0	0.282916	3.88329	0.358721	0	0	0	2.11329	1.23959	1.53879	1.02435	2.00704	1.73487	6.80175	6.33971	0.404756	0	1.10739	0.910512	0	0	0	1.84353	0.960117	0	1.48699	0.877375	0.952421	0	0	6.15383	2.01915	0.107197	0	0	0.777605	0	0	0.045301	0
1700018A04Rik	0.797863	0	0	0	0	0	0.402953	0	0	0	0	0	0.842756	2.4521	0	0	0	0	0	1.32282	0.374091	0	0	0	0.73025	0	2.31324	0	0.380387	3.18883	3.1444	0	0	0	0	1.9756	0.47388	0	0.808088	3.30187	0.791877	0.890414	0	0	2.36935	0	0	0.70005	0.502777
1700018B08Rik	0	0	0	4.54066	1.81807	1.51139	0	1.53123	0	0	0	0	0.838064	6.65665	0	0	0	0	2.76612	8.26	2.18032	2.24441	0	5.36075	3.303	6.78101	0	18.5364	0	0	0	5.42026	9.96786	4.96447	9.72645	2.38394	11.2263	1.64342	0.447646	7.67908	15.6215	0	0	0	0	0	0	0	0
1700018B24Rik	2.37542	4.18333	0.730682	3.19059	6.81576	3.68523	6.32831	6.50796	0	2.02116	2.16017	4.46666	5.36864	4.89658	2.48867	0.158108	26.9879	55.2743	9.62967	13.822	19.6764	14.3813	9.30905	18.957	22.5932	13.3051	5.95491	2.87101	69.2395	31.2205	40.9176	10.524	7.66905	8.80877	6.15421	3.56028	6.50227	44.1705	30.6474	20.1399	3.00423	0	0	1.71814	0	0	0	0	0.041324
1700018C11Rik	0	0	0	0	0	0	0	0	0	0	0	0	0	0	0	2.15172	0	0	0	0	0	2.24048	0	2.18981	0.857539	0	0	9.70729	0	0	0	8.12224	10.0035	7.45047	8.51781	9.47944	9.94006	0	0	0	1.10125	0	0	0	0	0	0	0	0
1700018F24Rik	0.720853	0	0	0	0	0	0	0	0	0	0	0	0	0	0	0	0.60016	0.530074	0	0	0	1.97113	4.61783	0.845053	0	0	0	0	0	5.61544	0	0	0	0.880378	0.321685	0.228075	0.839818	0	0	0	0	0	0	0	6.15839	2.40354	0	0.123972	0.047804
1700018G05Rik	0	0	0	0	0	0	0.559812	0	0	0	0	0	0	0	0	0	0	1.84366	0	0	0.804869	0	0	0	0	3.30933	0	2.16908	0	2.64	0	4.57769	0	0	0	2.14707	1.54991	0	0	0	0	0	0	0	0	0	0	0	0
1700018L02Rik	0	0	0	0	0	0	0	0	0	0	0	0	0.037019	0	0	0	0.480019	0.606341	0	0	0	0.610357	0	0	0	0	0.525881	1.21893	0	0	0	0	0.117198	0	0	0	0.138071	1.84656	2.37573	2.33494	1.3139	0	2.37126	0.115951	0	0	0	0.243484	0.044671
1700019A02Rik	48.0294	11.8614	45.5878	47.9073	38.6868	41.2998	108.557	13.6614	20.3355	18.7155	95.4034	92.7837	34.1896	82.956	68.3337	28.4493	2.76803	4.45568	55.8776	0.802258	1.18181	50.7598	7.44004	33.0309	0	1.40902	24.1652	23.1217	0	4.93286	0	60.3339	52.8219	39.2874	33.3822	36.9246	32.7195	14.1367	14.5406	42.6305	19.456	0	0	22.0581	0	0	0	0	0
1700019B03Rik	0	0	0	0	0	0	0	0	0	0	0	0	0.171717	0	0	0	0.56413	0.565819	3.86522	0.727999	0.191137	2.58081	2.62583	1.47821	2.44089	0.543693	0	1.61702	0	0	0	2.50181	0.796745	1.45578	0.221491	2.11405	0.641782	0.178445	0.125061	3.70278	1.59168	0	1.14937	0	0	0	0	0.128122	0
1700019B21Rik	0	0	0	0	0	0	0	4.17841	0	0	0	0	1.66732	0	0	0	22.5109	41.0064	0	4.2506	10.1608	0	12.1246	11.0959	44.97	21.9703	1.14214	68.2234	31.6049	15.7122	26.5489	133.407	90.3022	93.059	88.4632	121.106	101.846	14.508	11.4199	58.6362	92.7993	115.011	75.044	0	0	0	0	0	0
1700019C18Rik	0	0	0	0	0	0	0	0	0	0	0	0	0	0	0	0	0	0	0	0	0	0	0	3.98455	0	0	0	31.3967	0	0	0	64.6584	41.7049	30.734	36.2204	39.5227	37.4192	0	0	40.5853	31.3692	0	0.963553	0	0	0	0	0	0
1700019D03Rik	106.443	81.0288	110.918	103.843	56.6458	68.8516	55.7043	67.5229	141.56	92.985	44.374	28.7384	46.5735	52.6447	40.7645	85.9853	4.30029	5.22138	21.8594	5.79394	5.19325	5.8427	17.5784	7.2039	0	3.56915	8.30519	18.9005	0	0	0	10.0976	2.25049	6.5245	9.69607	4.56311	8.68304	5.62354	0	24.2028	19.6151	55.3247	86.6342	52.9914	0	124.113	127.845	1.70785	0.53998
1700019E08Rik	0	0	0	3.04127	3.26553	2.00302	0	0	0	0	0	0	0	0	0	0	2.28822	2.98913	0	0	0.53426	15.8884	27.8284	16.9688	0	0.476503	0	5.4905	4.71936	0	0	33.7386	23.8943	12.0102	10.1187	5.4291	42.1832	0.85143	3.68545	127.642	1.47197	0	0	0	0	0	0	0.039324	0
1700019G17Rik	1.00957	13.0494	6.94938	0.857782	4.57444	11.4451	8.83462	18.2437	0.10098	45.0147	10.5451	6.07239	11.6598	14.7829	71.2811	4.10926	35.6164	33.9479	40.5401	28.3798	32.9472	7.16016	2.92676	10.5102	9.83439	19.2148	8.20318	13.7754	22.7527	15.8367	5.41338	22.7414	10.9863	20.3967	12.7909	1.75607	12.2477	22.8419	16.4845	18.0721	2.96915	0	0	0	0.239662	2.36742	0	6.67955	3.11425
1700019G24Rik	0	0	0	0	0	0.971762	3.16968	7.6783	4.91953	0	1.66777	0	3.08957	0	0	9.65749	2.41796	2.18748	5.42441	2.04374	3.17818	3.94483	5.04583	0	0	0.424075	0	6.39612	0	12.2867	0	6.15663	3.15498	9.82143	5.22391	4.32544	2.77931	0	0	10.2555	3.46001	4.25157	0	0	0	0	0	0.090799	0.215249
1700019L03Rik	6.16049	0	4.70804	3.80253	4.13741	3.2894	1.10281	2.84475	8.23807	10.8214	0	0	1.54583	1.38839	0	5.05086	1.06006	2.21009	3.27683	2.814	1.94209	1.24164	0.993792	4.2619	1.0913	1.66122	2.03316	0	2.7115	0	0	0.30036	1.55161	2.15143	1.72862	1.05599	1.46971	1.08104	0.078884	5.42265	0	1.35143	1.00951	1.97214	0	2.1833	1.76502	0.679929	0.477804
1700019M22Rik	0	0	0	0	0	0	0	0	0	0	0	0	0	0.541335	0	0	0	0	0	0.667345	0	0	6.06144	0	0	0.988838	0	0	0	0	0	0	0.831392	1.17443	1.04043	0	1.70649	0	0	3.6319	2.19631	0	0	0	0	0	0	0	0
1700019N19Rik	0	0	0	0	0	0	0	0	0	0	0	0	0	0	0	0	1.39887	0	0	0.287511	0	0	0	0	0.203131	0	0	8.67939	0	0	0	15.2659	8.68252	14.1795	4.73449	8.12281	9.35337	0	0	15.7233	8.17516	0	0	0	0	0	0	0	0
1700019O17Rik	0	0	0	0	0	0	0	0	0	0.080769	0	0	0	0	0	0	0.260858	0	0	0	0	0	0.341523	0	0	0.049413	2.10546	0.578537	0	0.070483	0	0	0.289655	0	0.595585	0.301483	2.65982	0	0	0	1.43288	0.079368	0	0.042008	0	0	0	0	0
1700020A23Rik	0	0	0	0	0	0	0	0	0	0	0	0	0	0	0	0	0	0	0	0.54958	0.550264	0	0	0	0	0.726838	0	1.78662	0	0	0	0	0	0	1.7773	0	0.642588	0.410017	0	5.4939	0	0	0	0	0	0	0	0.294861	0
1700020D05Rik	0	0	0	0	0	0	0	0	0	0	0	0	0	0	0	0	0.082239	0.92751	0	0	0	0	0	0	0	0.80509	0.167453	0.241273	0	0	0	0.290256	0	2.54919	1.58434	0.056576	1.20978	0.848781	0	0	2.52467	0	0	0	0	0	0	0.270441	0
1700020D14Rik	0	0	0	0	0	0	0	0	0	0	0	0	0	0	0	0	0	0	0	0	0	0	0	0	0	0	0	0	0	0	0	0	0	0	0	0	0	0	0	0	0	0	0	0	0	0	0	0	0
1700020G17Rik	0	0	0	0	0	0	0	0	0	0	0	0	0	6.7822	0	0	0	1.09469	0	1.665	0	0	0	0	0.943293	0	0	0	0	0	0	0	0	0	0	0	0	0	0	0	0	0	0	0	0	0	0	0	0
1700020I14Rik	127.478	172.722	148.382	132.904	127.603	137.868	121.439	105.58	171.282	1.11861	18.8248	39.4528	76.8478	92.9153	92.3843	155.476	87.7926	64.7704	69.3884	142.503	139.543	67.839	71.3896	101.529	62.958	64.956	30.6478	61.3372	90.1095	33.3071	26.0994	78.1658	74.5447	67.5361	85.8395	59.0405	64.5528	44.018	43.6765	74.9214	83.3408	89.2662	45.42	79.2273	51.8507	89.4096	31.51	131.551	106.1
1700020L24Rik	0	0	0	0	0	0	0	0	0	0	0	0	0	0	0	0	0	0	0	0	0	0	0	0	0.741666	0	0	0	0	0	0	0	0	0	0	0	0.184935	0	0.33683	1.67746	0	0	0	0	0	0	0	0.374511	0.079526
1700020M21Rik	0	0	0	0	0	0.872237	1.50964	0	0	0	0	0	1.92436	0	0	0	2.27742	3.53321	0	0.709746	0.849804	0	7.26784	0	2.14121	2.23793	10.4574	2.00799	26.5287	4.87795	0	10.1088	3.19765	3.17426	3.05271	1.69095	0	0.729682	0	25.1927	0.578763	0	0	0	13.4325	0	0	0	0
1700020N01Rik	0	0	0.606141	0	7.08453	2.01311	0	0	23.0253	0	2.94663	8.64355	0.989096	0	0	0	0	10.417	6.7749	5.28851	6.94286	0	10.8053	6.23784	19.8203	10.3269	0	24.7182	61.1311	34.563	0	0.337307	8.18816	13.82	19.9177	9.5545	19.3952	35.6739	29.5908	43.9404	37.3918	0	0	0	0	0	0	0	0
1700020N15Rik	4.36663	0.668054	0	0	2.84756	1.23388	5.08729	0	2.2897	0	13.9429	7.50009	4.71948	0	0	0	0.710719	1.23906	0	0.553941	2.03542	8.52502	16.321	6.03631	0.475637	0	16.0763	8.49685	0	0	0	5.50507	28.7135	19.1583	19.9291	26.2456	37.8437	0	0	13.7182	7.71771	8.51074	0	0	0	2.5925	0	0.429359	0
1700020N18Rik	0	0	0	0	0	0	0	0	0	0	0	0	0	0	0	0	0	0	0	0	0	0	0	0	0	0	0	0	0	0	0	0	0	0	0	0	0	0	0	8.30564	0	0	0	0	0	0	0	0	0
1700021F05Rik	251.372	158.305	198.829	330.409	219.288	228.994	280.367	286.453	253.275	142.196	258.073	195.511	297.544	173.311	202.875	125.617	136.674	127.501	325.662	157.741	145.92	424.414	312.582	589.595	59.2797	57.0058	112.171	110.105	270.797	190.533	139.349	262.9	188.549	196	194.64	249.352	257.017	111.964	99.7391	95.4015	68.8098	132.252	69.35	169.656	61.9976	118.524	123.514	86.391	68.8956
1700021F07Rik	0	0	0	0	0	0	0	0	0	0	0	0	0	0	7.10309	0	0	0	0	0	0	0	0	0	0.861655	0	0	28.6196	0	0	0	175.894	22.1921	23.7731	44.1618	68.7018	27.1611	0	0	76.9132	79.0503	0	0	0	0	0	0	0	0
1700021K19Rik	2.76754	2.06445	5.47962	8.83852	8.52499	8.13796	0.200521	0.481237	1.52393	26.5676	0.202149	0.165275	5.84883	20.8845	28.7706	0.634433	4.94919	2.65571	25.6214	31.6564	35.4424	5.79856	43.5773	4.71555	39.6534	36.543	27.5746	58.781	3.33885	36.2705	49.2325	19.058	35.8577	44.3396	41.0302	54.2555	33.7439	21.4536	24.3932	51.966	32.3061	2.15929	0.699215	7.48891	0.103779	4.73635	8.77721	18.0759	12.6707
1700021N21Rik	0	0	0	0	0	0	0	0	0	0	0	0	0	0	0	0	0	0	0	0	0	0	0	0	0	0	0	2.64019	4.94619	0	0	7.6866	0	1.82419	0.447471	0	0	0.578902	0	1.50187	2.13455	0	0	0	0	0	0	0	0
1700022A21Rik	0	0	1.61626	0	0	0	3.35042	1.41395	0	0	0	0	0.844132	0	0	34.9937	0	0.614514	0	2.32653	1.22338	5.62271	0	2.60302	0	0.587294	0	0	0	0	0	0	0	0	0	0	0	0	0	0	0	3.70697	0	0	0.127647	0	0	0	0
1700022A22Rik	0	0	0	1.88395	0	0	0	4.18149	0	0	0.481438	0	2.82332	0	0	4.08318	1.65923	0	0	1.61826	0.985918	3.04339	30.3183	5.45038	0.713159	1.28649	0	0	0	0	0	0	0	0	0.263351	0	0	0	0	4.01953	0	1.97658	0	0	19.2159	0	0	0	0
1700022E09Rik	0	0	0	0	0	0	0	0	0	0	0	0	0	0	0	0	0	0	0	0	0	0	0	0	0	0	0	0	0	0	0	0	0	0	0	0	0	0	0	0	0	0	0	0	0	0	0	0	0
1700022H01Rik	0	0	0	2.78952	0	0	0	4.56521	0	0	11.5201	13.6481	0.395175	0	0	36.2319	17.4346	9.90295	28.8533	1.55396	4.32963	1.48967	18.12	0	11.9159	9.14445	5.49322	0	12.0412	91.6807	8.32159	0	3.63453	0	0	0	1.55786	5.21028	5.8612	0	0	0	3.25322	0	1.23852	0	0	0.29266	0
1700022H16Rik	0	0	0	0	0	0	0	0	0	0	0	0	0	0	0	0	0	0	0	0	0	0	0	0	1.12027	0	3.72243	0	0	0	0	0	0	0	0	0	0	0	0	0	0	0	0	0	0	0	0	0	0
1700022I11Rik	0	0	0	0	0.022628	0	0.128532	0	0	0	2.23582	0	0	0	0	0	0.261057	0.86244	0	1.55542	1.14785	0	1.74362	0	2.8685	1.2829	0.25065	0.178339	0	7.71712	0	0.039689	0	0	0	0	0	0	0	1.29778	0.274899	0	0	0	0	0.190594	0	0.055089	0
1700023C21Rik	0	0	0	1.50905	0	0	0	0	0	0	0	0	0	0	0	13.4119	0	1.45174	0	0	0	0	5.47717	0	0	0	0	0	0	0	0	0	0	0	0	0	0	0	0	0	0	0	0	0	0	0	0	0	0
1700023F02Rik	0	0	0	0	0	0	8.71137	0	0	0	0	0	0.94047	0	0	18.2657	3.48554	10.3399	9.09604	2.21898	3.92293	0	31.987	8.05882	0	0.735924	3.59569	1.92784	0	0	0	15.2297	1.84922	0	1.1506	2.95436	1.6369	0	3.20676	0	3.982	0	0	0	21.2505	0	0	0	0
1700023F06Rik	0	0	0	0	0	0	0	0	0	0	0	0	0.139723	0	3.34865	0	0	0	0	0	0.437468	0.372155	0	0	0.571805	0	0	0	0	0	0	0	0.536315	0	0.85184	0	0.76332	0	0	0	1.22259	0	0	0	0	0	0	0	0
1700024B18Rik	1.39689	0	0	0	0	0	0	0	0	0	0	4.0833	1.11752	0	0	0	0	1.52104	0	0	0	0	0	0	0	0	0	2.81596	0	0	0	2.29214	0	0	0	0	0.728286	0	0	0	0	7.38926	0	0	0	0	0	0	0
1700024F13Rik	2.41329	0	0	0	0	2.43427	4.79909	0	0	0	4.40102	2.38573	1.5489	19.3053	0	0	0	0.918292	0	2.66073	0	0.98333	5.78593	4.82883	0	0	4.70242	4.26254	0	6.71393	0	13.3668	8.26931	11.1007	15.1945	0.366525	11.7542	0.268902	0	8.36011	11.8911	0	0	0	0.523552	0	0	1.01483	0.517125
1700024G13Rik	0	9.17512	2.44477	2.40124	0	3.47157	6.22961	0	0	0	71.3921	16.7905	9.43297	2.79873	1.12471	0	0	0	0	0.656073	0	9.94362	0	10.5399	0	0	0	0	0	0	0	0	0	2.73069	1.35442	12.4377	0	0	0	0	4.6287	0	0	0	0	0	0	0	0
1700024I08Rik	0	0	0	0	0	0	0	0	0	0	0	0	0	0	0	0	0	0	0	0	0	0	0	0	0	0	0	0	0	0	0	0	0	0	0	0	0	0	0	0	2.1376	0	0	0	0	0	0	0	0
1700024N05Rik	0	0	3.86181	0	0	0	0	0	0	0	4.67903	0	0.368979	0	0	0	3.27666	3.47382	0	0.397376	0	9.10708	15.4861	0	0	0	0	0.57895	0	0	0	0.257341	0	1.70874	0	0	0.808837	6.93615	10.0392	0	0.543995	0	0	0	0	0	0	0.062247	0
1700024P04Rik	0	0	5.77658	0	0	0	0	0	0	0	0	0	0	0	0	0	0	1.65597	0	1.99286	1.13085	0.401754	11.0487	0.821436	2.17592	0	0	0	0	0	0	0	0.52363	0.110514	0	0	0.935625	0	0	0	0	0	0	0	0	0	0	0	0
1700024P16Rik	1.14469	0	0.748033	0.904118	0	0	0	0	0	0	0	0.279598	0	0	0	2.37325	0.369226	0.555789	0.540564	2.01065	1.31361	2.42123	6.81694	1.50757	0	0.317168	0	2.75289	0	2.52497	0	0.302662	4.1937	2.12029	2.32562	0	2.16756	0.876787	3.39931	10.5939	1.98195	1.52113	0	0	1.77258	0	0	0	0.030729
1700025B11Rik	0	0	0	0	0	0	0	0	0	0	0	3.07021	0.317682	0	0	0	0.236967	0	2.69837	0	0	0	1.91361	1.34425	0	0	0	0.4001	0	0	0	0	0	0	0.479542	0	0.524747	0	0	1.3055	0	1.3553	0	0	0	0	0	0	0
1700025C18Rik	0	0	0	0	0	0	0	0	0	0	0	0	0	0	0	0	0	0	0	0	0	0	0	0	0	0.23773	0	0	0	0	0	0	0	0	0	0	0	0	0	0	0	0	0	0	0	0	0	0	0
1700025F22Rik	0	0	0	0	0	0	0	0	0	0	1.9156	0	0.544302	0	0	0	0	0	0	0	0	0	0	0.732218	0	0	0	0	0	0	0	0	0	0	0	0	0	0	0	0	0	0	0	0	0	0	0	0	0
1700025F24Rik	0	0	0	0	0	0	0	0	0	0	0	0	0.214342	0	0	0	0.167389	0	0	0.878261	0	1.4445	1.22524	0	0.643634	0.157126	7.23156	5.51501	0	0	0	19.3634	3.75194	5.60527	7.38785	4.00918	5.40991	0.238765	1.856	27.7113	7.03206	0	0	0	0	0.698683	0	0.274189	0
1700025G04Rik	1.21742	0.606575	2.22756	1.79699	0.077279	0.794987	0.635416	2.67965	0.057223	0.178636	1.60544	4.11386	1.61765	1.89916	0.039127	13.9696	3.38117	4.28963	5.89671	2.6907	3.22737	3.65476	0.713641	4.995	3.58637	3.08349	0.873418	1.84529	3.00857	6.61593	3.96083	8.88624	3.56858	2.44975	3.02118	2.93665	4.03023	5.88375	4.35907	13.3664	9.87591	1.89268	0	2.14121	7.52469	1.74144	0	4.26454	2.47046
1700025J12Rik	0	0	1.02197	0	0	0	0	0	0	0	0	0	0	0	0	0	0	0	0	0	1.40191	0	0	0	0	0	0	0	0	0	0	0	0	0.250499	0	0	0	0	0	0	0	0	0	0	0	0	0	0	0
1700025K24Rik	0	0	0	0	0	0	0	0	0	0	0	0	0	0	0	0	0	5.49424	0	0	0	3.18647	0	0	0	0	0	0	2.58067	0	0	0	0	0	0	0	0	0	0	0	0	4.52613	0	0	0	0	0	0	0
1700025M24Rik	2.94412	0	0	0	0	0	0	0	0	0	9.40361	0	0.401525	1.00372	0	0	1.30214	2.04603	0	1.95892	5.78064	1.02402	17.6731	6.43684	0	1.87297	0	0	0	0	0	0	0.465796	0	1.36065	0	0	0.288177	0.35157	0	0	0	0	0	0	0	0	0.062599	0
1700025N23Rik	0	0	0	0	0	0	0	0	0	0	0	0	0	0	0	0	0	0	0	0	0	0	0	0	0	0	0	0	0	0	0	0	0	0	0	0	0	0	0	0	0	0	0	0	0	0	0	0	0
1700026D08Rik	0	8.14623	3.00901	0.523739	0	0	5.68829	1.36848	21.0829	0	0	0	0.749172	0	0	0	1.91181	3.20498	0	2.35028	2.91815	0.865288	3.59379	0	0	1.34991	1.99247	4.63604	0.547644	3.27444	0	0	0.151096	0	0.344514	0	0.394139	0	0	7.65213	5.06517	0	0	0	0	0	0	3.17062	2.1608
1700026D11Rik	0	0	0	0	0	0	0	1.04534	5.14738	0	0	0	0	0	0	0	0.498074	0	0	1.47409	1.27163	0	7.72599	0	1.12157	0	0.878872	0	0	0	0	0	0	0	0.371865	0	0	0	0	0	0	0.242413	0	0	0	0	0	0.054104	0
1700026F02Rik	0	0	0	0	0	0	0	0	0	0	0	0	1.33986	0	0	0	2.25498	0	14.3006	1.62628	1.72912	7.05564	0	6.1199	0	0	0	0	0	0	0	4.62864	0.819771	0.753642	0.553057	0	0	0	0	4.18742	0	13.6702	0	0	0	0	0	0	0
1700026J14Rik	0	0	0	0	0	0	0	0	0	0	0	0	0	0	0	0	0	1.64029	0	1.89467	0.854549	0	0	3.98344	0	1.49945	0.644717	0	0	0	35.5197	0.35172	0.62367	2.71109	0.497776	0	0.699685	0.362509	0.586194	3.17907	1.18117	0	0	0	0	0	10.715	0.246418	0
1700026L06Rik	0.731245	0	1.00066	1.05861	0	0	0	0	0	0	8.42782	0	2.27498	0	8.78933	9.43514	4.92828	4.4486	21.0719	4.98099	4.48773	2.0007	23.8213	13.3117	0	1.1615	6.02417	121.801	3.84895	1.66224	0	353.83	99.0433	102.988	152.051	114.17	96.327	2.61686	0	188.273	127.066	4.893	0	0	0	0	0	5.24107	8.68393
1700027A15Rik	0	0	0	0	0	0	0	0	0	0	0	0	0	0	0	0	0	0	0	0.334313	0	0	5.02353	0	0	0	0	0	0	0	0	0	0	0	0	0	0	0	0	0	0	0	0	0	0	0	0	0	0
1700027F06Rik	0	0	0.965839	1.94754	0	0	1.11541	0	0	0	0	0	0	0	0	33.775	0	1.24316	0	2.59191	1.28141	2.63105	11.0525	0	0	0	0	0	0	0	30.5606	0	0	0	0	0	0	0	0	4.25809	0	6.99342	0	0	0	0	0	0	0
1700027F09Rik	0	0	6.83468	0.70401	0	0.397124	0.761063	1.89728	21.9922	0	2.08243	0.292917	2.07862	0	0	46.2298	4.46834	3.84481	13.2486	9.74286	5.73707	14.5547	33.87	2.61752	0.450712	1.05643	0	0	2.08511	0	0	0	2.75162	2.64691	0	2.92532	3.01098	0	0.757602	0	0	2.49468	0	10.9155	23.0859	4.9236	0	0.311193	0
1700027H10Rik	0	0	0	0	0	0	0	0	0	0	0	0	0.714427	0	0	0	0	0	6.58762	0.450154	0	0	6.77526	0	0	0	0	0	3.41065	1.01696	0	2.45472	0	1.16803	0	0	0	0	0	0	0	0	0	0	0	0	0	0.233773	0
1700027I24Rik	0	0	0	0	0	0	0	0	0	0	0	0	0	0	0	0	0	0	0	0	0	0	0	0	0	2.60038	0	0	0	0	0	0	0	0	0	0	0	0	0	1.59072	0	0	0	0	0	0	0	0	0
1700027J07Rik	0	0	0	0.841225	0	0	0	0.206905	0	0	0	0	0.260748	0	0	7.92436	0.696996	0.534981	11.0934	2.35522	0.947356	0.72164	0	4.96755	0	0.160452	0	4.39661	0	4.59926	0	3.23313	1.43217	3.22299	1.66791	2.93902	1.94728	0	0	1.87376	0	4.86297	0	0	6.98011	0	0	0	0
1700028B04Rik	0.049872	0.129828	5.24897	0	0.067208	0	2.34	0	0	0	0	0.437459	2.17436	0	0	0	4.27792	2.13682	8.24663	3.74135	3.52777	3.98406	5.61226	1.22454	0.907507	0.151038	0	1.64641	0	0.171402	0	4.07489	1.43984	2.8113	0	0.066841	4.59548	0	0	9.05345	0	3.84536	0.585688	0.031433	0	0.434632	0	0.046874	0.033302
1700028D13Rik	0	0	0	0	0	0	0	0	0	0	0	0	0	0	0	0	0	0	0	0	0	0	0	0	0	0.712626	2.38318	1.28275	0	0	0	0	0	0	0.613578	0	0.207019	0	0	8.38513	3.81858	0	0	0	0	0	8.55218	0	0
1700028E10Rik	6.1311	7.09828	0.447469	3.58904	4.43671	2.12663	0.556721	3.43916	10.4322	0	0.130572	4.71153	7.22539	0	0	0	31.0568	43.653	16.33	18.2949	35.044	15.2333	21.1498	15.4497	46.6299	42.7608	9.09484	2.09885	42.5809	27.4474	40.377	6.39773	6.86034	3.52943	12.19	8.43752	11.9566	8.52183	15.3138	4.21842	1.03674	5.77201	0	0	0.764556	0	0	0.529567	0.215493
1700028I16Rik	5.71051	5.3994	4.50461	7.66762	0	2.85838	6.5759	5.28267	0	0	7.76827	0	5.30959	6.97522	0	0	1.20028	2.23395	0	2.73394	2.34309	1.81094	8.10531	1.63997	2.53929	2.32749	5.96603	1.41777	0	0	0	11.5507	2.64088	3.80189	1.23568	0	2.82814	4.54548	2.20805	0	0	0	4.67837	0	0	0	0	0	0.149446
1700028J19Rik	4.61735	0	7.42445	1.48832	5.50125	1.63084	5.84189	0	7.28621	0	12.2311	2.36876	4.71019	0	0	0	16.1564	26.7529	11.594	4.86214	11.132	0.402768	21.3783	0	28.0568	18.5053	0.269129	6.2873	14.5996	120.611	42.7872	9.89977	6.12189	5.78444	4.09954	3.22378	10.0221	3.55307	2.53365	2.08446	6.10564	0	0	14.8708	0.311426	0.396154	0	1.62495	0.328505
1700028K03Rik	3.12522	3.51656	10.5229	9.9462	3.02808	3.34168	17.4015	8.49415	0.649087	3.26562	35.9568	22.3477	5.00444	2.68004	8.14623	16.2406	182.012	206.404	9.26592	77.3287	116.732	6.37785	7.08282	55.3833	150.335	136.776	3.33651	20.4445	224.168	79.3018	161.044	39.5042	42.7713	38.035	26.5234	25.7063	27.4595	61.7665	40.5426	5.19441	8.39649	2.42632	1.62357	1.54472	2.1472	1.64205	0.858459	3.96142	2.88492
1700028M03Rik	0	0	0	0	0	0	0	0	0	0	0	0	0	0	0	0	0	0	0	0	0	0	0	0	0	0	0	0	0	0	0	0	0	0	0	0	0.369087	0	0	0	0	0	0	0	0	0	0	0	0
1700028P14Rik	0	0	0	0	0	0.242991	4.30097	0	0	0	9.02243	0	2.35631	0	0	4.94725	0.970565	2.73518	12.8426	4.4074	3.76757	1.8208	17.786	5.12649	0.882826	0	0	13.3168	0.874992	1.20348	4.11717	19.5818	11.7199	9.43492	25.2795	17.7175	12.4198	0.514574	0.925049	32.7246	11.167	10.2853	0	0	0	0	2.59909	0.084216	0.144234
1700028P15Rik	0	0	0	0	0	0	1.3256	0	0	0	7.62449	0.744501	0.524046	0	0	0	0	0	0	0	0	0	0	2.5635	0	0	0	0	0	0	0	0	0	1.30978	1.06581	0	2.89018	0	0	7.93113	0	0	0	0	0	0	0	0	0
1700029B22Rik	0	0	0	0	0	0	0	0	0	0	0	0	0	0	0	0	0	0	0	0	0	0	0	0	0	0	0	0	0	0	0	0	0	0	0.496446	0	0	0	0	0	0	0	0	0	0	0	0	0	0
1700029F12Rik	0	0	0	3.83494	0	0	0	4.37589	7.54701	0	0.850224	0	0.877489	0	0	0	1.73066	2.83661	13.2878	1.81104	4.48619	4.43845	2.41676	0.40157	0	0.549946	0	4.36372	0	0	1.05727	7.41566	2.88349	3.36327	3.59254	4.4866	6.36601	1.13618	0	6.45275	11.9134	0.449815	0	0	8.73946	0	0	0.03839	0.097728
1700029H14Rik	0	0	0	0	0	0	0	0	7.01595	0	0	0	0.161185	0	0	0	0	0	0	0.708862	0	0	1.92792	0.394226	1.06839	0	0.642723	1.01946	1.47649	0	0	0	0	1.17869	0.692286	0	1.51246	0	0	0	0	1.25018	1.99666	0.045511	0	0	0	0	0
1700029I15Rik	0	0	0	0.389291	0	0	0	0	3.78185	0	0	0	0	0	0	0	0	0	0	0	0	0	0	0	9.65937	7.74731	0	0	0	7.35363	0	0	0	0	0	3.31077	0	2.10435	0	5.98569	0	0	0	1.61024	0	3.64532	0	1.34297	0.656622
1700029J03Rik	0	0	0	0.424133	0	0	0	0	0	0	0	0	0	0	0	0	1.13799	0	0	0.528011	1.09524	4.02238	0	0	1.65572	0	0	2.20781	2.33268	0	0	0	0	0	0	4.60284	0	0	0	3.3958	0	0	0	0	0	0	0	0	0
1700029J07Rik	10.2771	3.26989	26.4037	1.60193	3.8308	5.02574	1.95727	3.49579	1.74314	8.8857	2.16017	0.441255	6.51205	0	0	10.3792	27.5851	35.6108	31.4679	32.8977	41.9307	9.57118	20.7309	16.9328	145.194	108.956	9.26759	30.9913	78.0112	234.745	181.992	56.4178	36.3314	34.6972	36.1148	12.5244	52.6523	60.6515	52.9646	107.056	37.5017	3.29485	0	0	22.9027	0	0	6.72454	4.98743
1700029M20Rik	0	0	0	0.72342	0	0.143161	0	1.05644	0	0	0	0	0	0	0	0	1.30808	1.30673	0	7.44388	1.21138	0.516327	1.23565	1.67223	0.116519	0.602714	0	2.81763	18.0319	8.79935	0	7.1557	4.46187	8.14442	6.52866	7.10675	4.62291	2.51951	3.02628	0.210832	0.126607	0	0	0	0	0	0	0	0.279706
1700029N11Rik	0	0	0	0	0	0	0	0	0	0	5.27655	0	0	0	0	8.91383	0.682255	0	22.1653	1.51208	0.98256	0	9.02013	0	0	0	0	1.10128	0	0	3.07809	2.61744	0	0	0	0	0	0	0	3.79387	1.27443	0	0	0	0	0	0	0.176131	0
1700029P11Rik	3.54035	9.28565	5.40285	9.80745	6.39527	12.1703	9.05567	13.3486	5.13102	0.467227	2.542	7.87324	12.1661	27.4731	0	0	5.47142	15.4544	0	6.83437	6.55983	5.75946	12.4602	14.6676	10.8407	7.98961	4.99908	3.74179	35.7902	14.8924	31.236	3.14906	7.64921	5.1901	4.54175	0.394093	6.50922	14.2341	8.78663	1.97368	7.84142	0	0.429732	0	0.180499	0	0	0.044904	0
1700030A11Rik	0	0	4.86657	0	0	0	0	0	0	0	9.13332	0	0.883757	0	0	0	2.34243	0.984453	13.5278	2.8994	0.888764	0	11.8775	0.445668	0.259193	0	0	0	0	0	3.47123	3.80685	1.19457	0	1.08975	0	2.07346	0	0.633255	0	0	0	0	0	0	0	0	0.269615	0
1700030C10Rik	4.24433	9.40614	17.2379	8.60742	14.9707	6.13058	1.9348	3.85701	0.906197	0	3.51204	9.23223	3.53943	0	3.51194	8.19898	11.9944	6.72531	27.1992	13.8457	18.605	8.21836	17.0996	7.1508	15.9385	34.657	7.01801	13.3548	4.29202	3.36061	3.85686	6.69192	2.20954	3.25748	1.3316	3.1647	6.88428	14.0193	12.2676	54.1291	13.6475	2.88133	12.8952	0.926485	2.33985	1.36403	0	3.16745	0.60331
1700030F04Rik	0	0	0	0	0	0	0	0	0	0	0	0	0	0	0	0	0	0	0	0	0	0	5.86255	0	0	0	0	0	0	0	0	0	0	0	0	0	0	0	0	0	0	0	0	0	0	0	0	0	0
1700030F18Rik	0	3.79516	0	1.27892	0	0	0	0	0	0	0	0	1.29369	0	0	10.0474	0	0	12.7563	2.62181	3.37478	3.25782	3.73338	2.20685	0	0	2.4354	1.22686	0	0	0	2.42434	0.547132	0	1.32681	0	0.322723	0	0	10.3983	1.01323	1.70002	0	0	0	0	0	0.119534	0
1700030J22Rik	6.52063	9.36691	1.13955	1.7871	8.50885	5.93778	0.276332	0	21.9359	8.1143	3.62755	0	2.92021	3.69045	6.33753	0.358687	4.44555	5.23943	7.41118	16.1997	7.7915	11.6324	0.412146	7.58906	18.2708	13.5872	15.5713	3.96112	12.9002	4.54399	1.65678	6.65111	9.18079	14.1974	5.33133	9.5539	8.2585	20.0201	21.4298	0.210263	6.9962	0	2.01012	8.49804	21.0321	4.55283	0	1.76479	1.08238
1700030K09Rik	38.3668	12.0678	11.1034	14.7991	16.5642	23.5001	6.29155	5.49199	11.0775	34.089	4.66881	8.56186	17.1838	20.7453	0	58.088	52.3556	28.5646	69.3447	76.3911	78.2417	29.9318	57.7373	21.4517	49.3862	48.131	16.9354	16.3775	27.7737	37.582	40.8288	9.93068	27.2973	26.2887	24.494	19.3699	33.6865	10.5033	16.4999	18.9804	3.8521	20.659	7.39188	19.4559	0	8.03223	27.4405	33.1916	25.0053
1700030L20Rik	0	0	0	0	0	0	0	0	0	0	0	0	0	0	0	0	0	0	0	0.660596	0	0	0	0	0	0	2.6588	0	0	0	0	0	0	0	0	0	0	0	0	0	0	0	0	0	0	0	0	0	0
1700030M09Rik	0	0	0	0	0	0	0	0	0	0	0	1.13143	0.921524	0	0	0	0	0	6.02543	1.42907	0.344017	0	0.952668	1.91753	0.580998	1.0863	1.74872	0.704545	0	0	0	0	0	0	0	0	0	0	0	1.27134	0	1.82323	0	0	0	0	0	0	0
1700030N03Rik	0	0	0	0	0	0	2.46479	0	13.6805	0	0	13.3924	0	0	0	0	0.985991	2.85018	0	0	0	0	16.2888	0	0	0	0	1.50226	0	0	0	5.93931	0.745415	0	1.46812	0	2.20517	0	0	0	0	0	0	0	0	0	0	0.161218	0
1700030O20Rik	0	0	0	0	0	0	0	2.61802	0	0	0	0	0	0	0	2.99006	0	0	0	0	0	0	0	0	6.44459	0	2.78908	13.4755	0	0	0	50.2736	11.1451	23.1479	13.1063	16.8952	9.83384	0	0	11.0743	13.4575	0	0	0	0	0	0	0	0
1700031A10Rik	0	0	1.13901	0	0	0.535267	1.89634	12.9625	10.7859	0	9.1025	0	2.81823	0	0	0	3.08213	11.2404	15.9839	6.90203	3.81901	9.71039	14.8764	4.51564	5.16155	0.777805	2.06052	0.261644	0	0	0	0	1.07653	0	0	0	0	0	0	6.42813	0.696055	9.90181	1.25357	0	0	0	0	0.203938	0
1700031F05Rik	0	0	0.843479	1.36093	0	0	0	1.91308	0	0	0	0	0	0	0	0	6.74073	9.70502	0	1.36205	5.38652	0.477877	0	0	5.14922	1.1897	0.458062	9.69046	1.37974	0	0	10.1558	4.89293	1.35354	1.56028	7.69769	1.76985	0	0	5.03011	3.16096	1.70825	0	0	0	0.323416	0	0	0
1700031M16Rik	0	0	0	0	0	0	0	0	0	0	0	0	0	0	0	0	0	0	4.97793	0	0	0	3.26179	0	0	0	0	0	0	0	0	0	0.931704	0.359991	0.311826	0	0	0	0	2.28576	0	0	0	0	0	0	0	0	0
1700031P21Rik	0	0	0	0	0	0	1.57696	0	0	32.2911	0	0	1.90577	6.71863	0	0	0	0	0	0	0	14.8427	3.31062	3.18652	0.800008	2.65116	1.9482	0	0	10.2083	0	10.6707	1.07091	3.82813	4.92006	5.81243	0	0	0	16.7678	1.82969	8.3956	0	0	17.3654	0	0	0	0
1700034E13Rik	0	0	7.45128	0	0	0.462963	2.85908	0	6.39159	0	2.70735	0	0	0	0	18.3608	2.01202	3.60352	5.52994	4.20996	3.15374	0	23.9718	9.2689	1.73079	0.512205	0	3.1581	0	3.23013	0	1.59197	0	0	0	0	2.43874	0	0	0	0	5.78719	0	0	0	0	0	0.409189	0
1700034G24Rik	0	0	0	0	0	0	0	0	0	0	0	0	0	0	0	0	0.521493	0.917607	0	0	0	0	0	0	0	0	0	0	0	0.224422	0	0	0	0	0	0	0	0	0	3.23613	0	0.211081	0	0	0	0	2.42651	0	0
1700034H15Rik	0	0	0	2.27305	0	0.025496	0	0.563837	0.11032	0	0	0	0.519924	0	0	0	2.1994	0.706705	2.31028	0.843095	1.09898	1.63001	4.6268	0.594083	5.19304	2.13163	3.42631	4.75729	2.45835	5.31204	0	1.58645	5.79357	3.0517	5.04518	3.11893	5.0707	2.61318	3.08395	12.0619	2.22049	0.06576	0	0	0	0	0	0.271845	0.055995
1700034I23Rik	0	0	5.03246	0	0.017978	0	0.612285	1.59578	0	0	0	0.176328	1.87042	0	0	0.07574	5.26578	5.08934	2.18681	2.72134	9.9528	1.75143	0	0.963532	4.47035	4.41845	0.797328	1.88083	2.59842	0	0.098271	0.850105	0.773477	1.17129	1.24894	4.1109	0.906271	0.030685	0.086024	0.599382	0.559124	1.68143	0.507427	0	0.216754	0	0	0.196971	0.095019
1700034J05Rik	0	0	0	0.416857	0	0	0	1.48399	0	0	1.08566	0	0	0	0	0	1.13354	2.23957	0	0.8809	2.90197	0	3.77714	0	3.04036	3.65642	0	0.200285	0	0.353046	0	0	0	0	0.36959	0.994416	0.958903	0	2.14416	4.39558	0.138325	0	2.0612	0	0.505459	0.775312	0	0.084477	0.027387
1700034K08Rik	0	0	0	0.89917	0	0.300921	1.80328	4.01851	5.89724	15.6453	9.58639	2.42003	0.362256	0	0	11.3405	5.95221	2.75002	10.4003	3.12096	3.0462	4.04056	21.5856	10.4924	3.26017	1.94382	0	0.802893	4.73635	0	1.77576	0	0.390989	1.23385	0	0	0.489958	0	0	7.2269	0	14.4848	0	0	0	0	0	0.176955	0.314187
1700034O15Rik	0	0	0	0	0	0.384836	0.541821	0	10.2039	0	0	0	0.792643	0	0	0	2.01693	6.68376	9.6558	3.71911	1.09977	9.85778	15.1044	0.305274	0	0.899204	2.34282	0.315043	8.76481	9.09932	0	2.95431	0.680483	0	1.51746	3.62395	2.96315	0	0	4.01568	0	5.1429	0	0	0	0	0	0.050924	0
1700034P13Rik	0.03987	0	0.8177	0.33559	1.3601	0	0	0	0	0.225873	0	0	0.440859	0	0	0	1.20785	0.812393	0	1.68909	0.53367	0.359816	0	3.42146	3.62411	5.22243	0	2.77544	0	7.49095	2.39097	8.06375	4.41669	10.4024	6.15605	4.75661	3.6283	2.02584	0.471256	13.5493	5.60713	1.5924	0.796892	0	0	2.7189	0	0.380774	0.240902
1700036G14Rik	0	0	0	0	0	0	0	0	0	0	0	0	0	0	0	0	0	0	0	0	0	0	0	0	0	0	0	0	0	0	0	0	0.363998	0	0	0	0	0	0	0	0	0	0	0	0	2.05403	0	0	0
1700037C18Rik	6.19634	0	8.15319	1.40358	3.92618	3.55674	0.669674	0	0	0	0	0	1.09294	0	12.8631	0	4.47682	2.40447	27.6951	12.8367	14.1021	5.10773	0.505679	1.78199	76.7674	76.8275	17.6836	5.07592	26.3167	31.9515	26.5307	0	0.625631	0.191813	1.16027	1.08048	0.845884	50.1637	47.5457	42.1524	1.33873	6.45391	0	0	0	6.00993	0	4.26066	2.52463
1700037H04Rik	173.661	121.12	158.018	170.148	120.619	153.155	109.388	66.434	78.0045	145.63	0.507697	0.847311	143.699	64.1266	133.406	111.038	61.1811	52.2664	91.9106	150.693	129.267	190.892	462.737	316.465	89.0677	84.2433	185.617	703.419	48.1776	25.5918	3.30681	823.379	881.604	958.776	925.491	843.12	727.088	93.2212	72.1291	522.824	842.116	99.5504	43.1551	179.954	86.2691	80.6947	55.8401	98.9939	103.485
1700039E15Rik	0	0.299743	0	0	0	0.654013	1.2672	0	5.88226	0	1.27363	0	2.38915	0	5.66136	26.7696	0.464448	1.53546	15.1028	5.98705	5.90371	4.168	0	3.87088	0.573436	1.57127	0	0.2081	0	2.72248	0	0	0.618844	1.0431	1.02765	0	0.349475	0.890397	0	7.29895	0.372667	0	0	0	0	0	0	0	0
1700039E22Rik	0	0	0	0	0	0	0	0	0	0	0	0	0	0	0	0	0	0	0	0	0	1.53425	0	0	3.53639	0	0	0	0	0	0	0	0.159126	0.266098	0	0	0	0	0	0	2.47165	0	0	0.159331	0	0	1.95429	0.055619	0
1700040L02Rik	0	1.04145	4.54121	0	1.12375	0	3.02066	1.27978	0	0	5.889	3.83646	1.14069	0	0	0	1.14833	0	0	2.40407	0.881997	1.06326	13.7499	17.8309	0	0	1.21868	41.3364	0	0	0	46.5373	44.2314	42.8164	47.7209	41.4606	28.6585	3.06692	8.43154	36.4198	38.4932	0.316126	2.99768	0	0	0	0	1.03909	0.134988
1700041A01Rik	0	0	0	0	0	0	0	0	0	0	0	0	0	0	0	0	1.40251	0	8.47718	0	0	0	0	0	0	0	0	0	0	0	19.8597	0	0	0	1.50268	0	1.67341	0	0	0	0	3.70168	0	0	0	0	0	0	0
1700041C23Rik	0	0	0	0	0	0	0	0	0	0	0	0	0	0	0	0	0	0	0	0	0	0	0	0	0	0	0	0	0	0	0	0	0	0	0	0	0	0	0	0	0	0	0	0	0	0	0	0	0
1700041M19Rik	0	0	0	0	0	0	0	0	0	0	0	0	0	0	0	0	0	0	0	0.334807	0	0	0	0.140213	0	0	0	0	0	0	0	0	0	0	0	0	0	0.186209	0	0	0	0	0	0	0	0	0	0	0
1700042G07Rik	0	0	1.69782	1.87936	0	0	0.801275	0	14.0791	0	0	0	0.695036	0	0	0	2.37329	3.49904	0	3.40587	0	3.76337	0	0	0	0	0	0.900946	2.26275	2.58558	0	0	0	0	0.8348	0	0.603378	0	1.48327	10.3749	0	0	3.33322	0	0	2.96223	0	0.104326	0
1700042G15Rik	0	0	0	0	0	0	3.13092	0	0	0	0	4.71499	0.090962	0	0	0	0.99297	2.63928	4.36484	2.42877	3.25761	1.13045	6.06123	0.964622	0	0.335133	0	0.18438	4.24345	0.239014	0	0.80135	0	0	0	4.94969	1.12973	0	0	3.23114	0.323395	8.28622	3.15203	11.8739	0	0	0	0.075709	0.054882
1700042O10Rik	0	0	0	0	0	0	0	0	0	0	0	0.983964	0.326324	0	0	8.4579	1.28587	7.36764	2.25964	0.63375	0	0.711574	0	0	0	0.316427	0	1.61743	0	0	0	6.35356	1.2827	1.89964	0.912189	4.69889	0	0	0	14.4406	1.13414	0.779885	0	0	0.340434	2.78525	0	0.61002	0.181365
1700044C05Rik	0	0	0	0	0	0	0	0	1.92072	0	0	0	0	0	0	0	0	0	0	0	0	0	0	0	0	0	0	0	0	0	0	0	0	0	0	0	0	0	0	0	0	0	0	0	0	0	0	0	0
1700044K03Rik	0	0	0	0	0	0	0	0	0	0	0	0	0	0	0	0	0	0	0	0	0	0	5.54206	0	0	0	0	0	0	0	0	8.14214	0	0	0	0	0	0	0	17.0277	0	0	0	0	0	0	0	0	0
1700045H11Rik	0	0	0	0	0	0	0	0	0	0	0	1.92575	0.532723	0	0	0	0	0	1.86775	0	0	0	0	0	0	1.31723	0	0	0	0	0	0	0	0	0.788824	0	0.967815	0	0	0	0	2.20508	0	0	0	0	0	0	0
1700046C09Rik	0	0	0	0	0	0	0	0	0	0	0	0	0	0	0	0	0	0	0	0	0	0	0	0	0	0	0	0	0	0	0	0	1.90672	0	0	4.0651	0	0	0	4.63207	0	0	0	0	0	0	0	0	0
1700047A11Rik	0	0	0	0	0	0.072532	0	0	0	0	0	0	0.125832	0	0	0	0	0	0	0	0	0	0	0	0	0	0	0	0	1.00961	0	0	0	1.0036	0	0	0	0	0	0	0	0	0	0	0	0	0	0	0
1700047E10Rik	0.806867	0	3.95553	2.41294	0	0.118881	1.84347	0	0	0	0	0.951857	3.07962	0	1.25301	0	4.15212	1.70445	0	1.80163	0	10.1767	31.9085	5.34297	0	0.714477	0	3.56894	3.24326	1.05703	0	12.7728	4.37985	5.54766	5.65762	3.71894	3.86793	0	0	18.0243	2.05829	2.58952	0	6.0532	1.70572	0	0.864363	0	0
1700047G03Rik	0	0	11.8826	5.11121	0	0	0	0	24.1802	0	9.81193	0	2.79807	0	11.3864	0	2.8504	1.26925	26.6173	3.43285	2.57341	4.45042	43.4046	1.92553	2.96696	0	0	0	4.14342	38.2084	0	8.25956	0	0	2.08849	2.56296	4.75152	0	0	5.22031	0.446593	0.569134	0	0	0	1.31871	0	0.069073	0.066316
1700047I17Rik2	0.854002	4.24487	5.45168	0	3.01831	3.8427	0	0	20.2027	0.970877	0	0	0	1.17204	15.4251	0	0	0	17.5982	0	0	0	0	0	0	0	1.17194	3.5758	0	0	0	0	0	7.3807	2.94327	0	3.30706	1.89904	1.53389	5.99495	3.33325	0	0	0	3.04146	0	0	1.418	1.59967
1700047L14Rik	0	0	0	0	0	0	0	0	1.99103	9.69778	4.03189	0	0	0	8.47703	0	6.85775	6.37208	0	5.20014	1.30065	0	28.2482	1.35626	3.37225	3.99501	0	1.00282	0	0	6.58464	2.66778	5.4881	4.39442	6.12382	0	4.80325	2.1326	3.89484	0	0	0	0	0	0	0	0	0.238224	0
1700047M11Rik	0	0	0	0.534812	0	0	0	0	2.45155	0	0	0	1.1334	0	0	0	1.40764	0	0	0.392912	0	0.836305	1.78497	0	0	0.24793	4.24382	1.7972	0	0	0	1.70559	0	3.99053	1.06914	0	1.45738	0	0	9.11451	1.36712	0	0	0	0	0	2.63584	0	0.077451
1700048M11Rik	0	0.249805	3.2631	0	0	0	0	0	0	0	0	0	0.630574	0	2.76367	0	0	0	0	0.316259	0.468261	0	0	0	0	0	4.06781	0.387464	0	0	0	0	0	0	0.377457	0	0	0	0.924347	8.20007	0	0	0	0	0	6.25713	0	0.281819	0.471354
1700048O20Rik	1.71606	1.68084	0.98492	2.96478	3.2996	1.81892	4.01606	13.9005	0	0.162686	2.01102	0.64052	2.95847	0	0	0	26.6182	36.1245	5.19587	15.7368	17.2957	2.75091	4.30038	15.5483	28.6518	22.8055	2.12371	4.22626	11.8248	25.6313	52.6517	9.80412	5.49613	12.7014	9.48807	19.0762	14.6162	5.03328	6.08257	19.5771	4.61449	0.082881	11.6684	14.9782	0.110019	0.773753	0	11.4345	4.50694
1700049E15Rik	0.419309	0	0	0	0	0	0	0	0	0	0	0	0	0	0	24.3483	0.573233	1.8716	0	1.05883	0.6954	2.04547	12.7632	0	0	1.10236	0	0.677327	0	0	5.65356	9.00775	0.193947	1.20504	3.91599	6.89778	3.05486	0	0.328542	7.14785	1.95472	1.73481	0	0	0	2.29236	0	0.133362	0.120966
1700049E22Rik	0	0	0	0	0	0	0	0	0	0	0	0	0	0	0	4.45245	0	0	0	0	0	1.7995	0	2.91551	0	0	0	0	0	3.32945	3.3899	0	0	0	0	0	0	0	0	0	0	1.6835	0	0	0	0	0	0	0
1700049G17Rik	0.16087	0.757658	0.093367	0.096195	0.375996	1.79731	1.48833	1.9682	0.300071	0.107171	1.37727	0.048099	2.12486	0.261618	0	0.565144	4.2675	1.78158	5.24335	5.38306	3.44605	7.37789	33.1494	3.39871	3.02446	5.00244	2.50921	3.94392	4.51858	14.3431	11.4936	1.55545	9.73231	7.66517	15.6572	5.98546	7.59027	5.24277	5.37865	6.55754	3.92166	2.66656	0.640429	0	0.273235	1.78236	0	13.4817	6.19762
1700049L16Rik	0.024053	0	0	0.045702	0.04812	0	0	0	0	0	0	0	0	0	0	0	0	0.234524	0	0	0	0	0	0	0	0.84407	0	1.14729	0	0	0	2.30268	0	0	0	0	0.464259	0	0	0	0	0	0	0	0	0.892986	0	0	0.069113
1700051A21Rik	1.64116	0	0	0	0	0	0	0	0	0	0	0	0	0	0	0	0	0	0	0	0	0	0	0	0	0	0	0	0	0	0	0	0.57777	0.344759	1.15372	5.65464	0.587438	0	0	0	12.9618	0	0	0	0	0	0	0	0
1700052I22Rik	0	0	0	0	0	0	0	0	0	0	1.14086	0	0	0	0	0	0	1.74158	0	0	0	0	0	0	0	0	0	0	0	0	0	0	0	0	1.48068	0	0	0	0	13.4421	0	4.21988	0	0	0	0	0	0	0
1700052K11Rik	0.047884	1.02692	0.137622	1.56807	0.104826	0.2659	0	1.99218	0.811967	0	0	3.55467	0.173781	6.34723	0	0	6.55631	7.43058	9.59778	3.73008	3.90363	4.07659	0	2.26911	100.196	87.6426	13.8662	3.10154	13.4408	10.6393	3.28046	0	0.082966	0.174405	0.587191	0.903098	3.44826	22.8846	17.9125	43.6338	0.716397	1.60926	0	3.34754	0	0	0.24643	4.23991	5.31566
1700054A03Rik	0	0	0	0	0.162145	0.187367	0	0	2.82248	0	0	0	0	0	0	0	0.383707	0	0	0	0	0	0	0	0	0	0	0	0	0	0	0	0.402637	0.474896	0	1.77333	1.36584	0	0	0	0	0	0	0	0	0	0	0	0
1700054K19Rik	0	0	0	0	0	0	0	0	0	0	0	0	0	0	0	0	0	0	0	0	0	0	0	0	0	0.754236	0	0	5.25288	0	0	0	0.864244	0	0	0	0	0	0	3.46279	0	0	0	0	8.82404	0	0	0	0
1700054M17Rik	3.07205	0	1.30595	0	0	0.160204	0	0	0	0	0	0	0	0	0	0	0	0	0	0	0	2.57845	0	0	0	0	0	1.19488	0	0	0	0	0	0	0	1.29551	0	0	0	5.20123	0	0	0	0	0	0	0	0	0
1700055C04Rik	0	0	0	0	0	0	0	0	0	0	0	5.24141	0	0	0	15.1757	1.71794	0	0	1.93578	1.43067	1.97267	12.333	0	0	0	3.43134	0	0	0	0	3.24644	0	0	0	0	0	0	0	0	0	0	0	0	0	0	0	0	0
1700056E22Rik	0	0	0.600978	0	0	0	0	0	0	0	0.186158	0	0	0	0	0	0.154753	0.390954	0	0.315932	0	0.395524	0	0.081851	4.27499	2.04336	0.062279	0.258043	0.256461	0	0	0	0	0.485247	0.093063	0.889494	0.05935	2.32288	3.54635	4.0217	3.33553	0	0	0	0	0	0	0.414259	0.259227
1700057G04Rik	0	1.06813	0	0	0.599503	0.292992	0.82533	0	0	0	0	3.32192	1.86175	0	0	7.70715	1.63418	1.90573	6.9657	2.85528	2.89811	2.64478	10.3434	4.23684	1.2195	0	4.34527	0.184737	1.23763	0	0	5.97917	0.886313	2.7005	0.400566	3.55765	2.44675	0	0	7.17813	0.713191	0	1.62229	0	0	0	0	0.194341	0
1700057H15Rik	0	0	0	0	0	0	2.26978	6.03913	0	0	0	0	0	0	0	0	2.38977	2.85283	11.6897	3.72903	2.70499	2.10644	0	5.47923	0	0	0	0	0	14.4407	0	5.60329	0	0	0	0	0	0	0	2.54975	0	0	0	0	0	0	0	0	0
1700057H21Rik	0	1.98256	0	0	4.08579	7.16519	1.6012	0	0	0	0	6.21384	5.30141	2.68165	8.63563	24.1073	0	0	0	0	1.43164	0	1.63602	0	0	1.25178	0	1.36561	0	0	0	12.137	1.33436	0	2.75048	0	1.42388	0	0	0	0	0	0	0	0	0	0	0	0
1700060C16Rik	0	0	0	0	0	0	0	0	0	0	0	0	0	0	0	0	0	0	0	0	0	0	0	0	0	0	0	0	0	0	0	0	0	0	0.362389	0.499602	0	0	0	2.33581	0	0	0	0	0	0	0	0	0
1700060C20Rik	0	0	0	0.189701	0	0.241664	0	0	0	0	0	0	2.63424	0	0	0	4.39074	1.11244	11.3437	4.56176	2.31432	0	11.3626	4.91208	0	0	0.754087	1.10836	9.63634	0	0	4.70681	1.17781	1.77122	0.301739	4.23757	2.94317	0	0	2.80852	1.74853	0	1.45874	0	0	0	0	0.210822	0
1700061F12Rik	0	0	0	0	0	0	0	0	0	0	0	0	0.626838	0	0	0	0	0	0	0.111151	0	0	2.56793	0	0	0.455952	0.372487	0.941882	0	0	0	6.59988	0	1.63498	0	0	0.338505	0	0.38865	7.02569	1.59317	1.17439	0	0	0	0	0	0	0
1700061G19Rik	19.5355	6.59145	20.8183	16.5514	5.01253	5.89677	8.55321	6.66384	27.3603	100.389	1.61535	0	6.44482	8.76161	3.62535	1.29355	1.20887	2.2809	9.61969	4.10447	2.81298	2.76152	1.68785	3.97895	0.636181	0.74886	0.672868	1.36654	2.35199	10.7044	0	1.83075	2.11432	1.79239	3.27088	3.57606	2.98228	0.275385	0	2.07558	0.315648	1.62723	2.91326	0.401054	0	0	0	0.611568	0.33611
1700061I17Rik	0	0	0	0.593857	0	0	0	0	0	0	0	0.758695	0.169338	0	2.91922	0	0.126927	0.085408	0	0.284641	0.251271	0.165996	2.2853	0	0	0.50302	0	0.329043	0	0	0	0	0	0.246022	0.056114	0	0.077288	0	0	2.96888	0	0.06525	0	0	0	0	0	0.096638	0.056784
1700061J23Rik	0	0	0.713045	0.272655	0	0	0	0	0	0	0	3.29446	0	0	0	20.9777	1.16622	0	21.7279	4.07437	1.98662	0	23.8907	2.08428	0	0	0	0	0	9.57236	0	3.64224	0	0	0.611903	0	0.686416	0	0	0.812002	0	1.04892	0	0	0	0	0	0	0
1700063A18Rik	2.6964	0	4.33215	0	0	0	0	0	0	0	3.78198	0	0	0	0	0	2.06264	1.73122	0	0	0	0	0	0.587822	0	0	0	0	0	1.26868	0	0	0	0	0	0	0	0	0	0	0.451611	8.86789	0	0	0	0	0	0	0
1700063D05Rik	0.383271	1.95119	2.32768	0.980517	4.581	2.28362	0.927979	0	0	0	0.714544	14.9748	2.72167	0	0	6.60527	0.796213	0	0	7.21196	6.93299	1.98817	33.9759	2.20631	0	0.593195	1.85578	1.34124	0	0	0	7.69403	3.37259	2.63099	2.41856	1.37938	6.50889	0	1.18326	0	2.10347	1.15873	0	5.60792	0	0	0	0.069811	0
1700063O14Rik	0	0	0	0	0	0	0	0	0	0	0	0	0	0	0	0	0	0	0	0	0	0	0	0	0	0	0	0	0	0	0	0	0	0.797757	0	0	0	0	0	0	0	0	0	0	0	0	0	0	0
1700064J06Rik	0	0	0	0	0	0	0	0	0	0	0	0	0	0	0	9.51405	0	0	0	0	0	0	1.36821	0	0	0	0	0	0	0	0	0	0	0	0	0	0	0	0	0	0	0	0	0	0	0	0	0	0
1700064M15Rik	0	0	0	0	0	0	0	0	0	27.5165	0	0	0	1.22552	0	0	0.961479	0	0	0	0.305129	0	2.84766	0	0	0	3.9245	0	0.16586	0	0	2.47779	0.758982	2.05852	1.72309	2.56393	1.41655	8.22504	13.2459	17.8463	0.677485	0.192152	0	0	0	0	0	0	0.125621
1700065D16Rik	0	0	0	0	0	0	0	0	0	0	0	0.318681	0	0	0	0	1.30383	0	0	0	0	0	0	0	15.7094	11.0566	1.76641	3.54176	9.85681	23.8773	0	0	0	0	0	0	0.692189	3.47793	4.60216	28.9046	0.733857	0	0	0	0	9.57028	0	0	0
1700065I16Rik	0	0	0	0	0	0	0	0	2.35413	0	0	0	0	0	0	0	0	0	0	0	0	2.70859	11.3081	0	0	0.296043	0	0	0	0	0	0	0.316646	1.48447	0.786687	0	0.211048	0	0	4.51336	0	0	0	0	0	5.60167	0	0	0
1700065J11Rik	0	0	0	0	0	0	0	0	0	10.1908	0	0	0	0	0	0	1.38271	0	0	4.05646	1.47663	0	13.5349	6.16446	0	0	0	0	0	0	0	0	0	1.33833	0.650885	2.05667	0.753933	0	0	0	0	0	0	0	0	0	0	0.603925	0.490378
1700065J18Rik	0	0	0	0	0	0	0	0	0	0	0	0	0	0	0	0	0	0	0	0.615276	0	0	3.93201	0	0	0.628751	0	1.38269	0	0	0	0	0.495543	0	0.611806	0	0.804796	0.483128	0	11.0078	0	0	0	0	0	0	0	0	0
1700065L07Rik	0	0	0	0	0	0	0	0	0	0	0	0	0	0	0	0	0	0	0	0	0	0	1.00743	0	0.017768	0	1.11844	0	0	3.91769	0	0	0	0	0	0	0	0	0	0	0	3.71229	2.21439	0	0	0	0	0	0
1700065O20Rik	0	0	1.84264	0	0	0	0	0	0	0	0	6.70638	0.220218	0	0	26.878	0	0	0	1.53179	0.966945	2.1104	13.594	2.41585	0	0	2.63843	0	0	14.1511	36.5367	0	0	0.253551	0.185339	0	0.86452	0	0	3.35412	1.40186	5.3954	0	0	0	2.55309	0	0.148458	0
1700066B17Rik	0	0	0	0	0	0	0	0	0	0	0	0.700828	0	0	3.91412	7.63502	1.48956	0	12.9233	0.55698	1.5504	3.32503	0	0	0	0	0	0	0	1.13683	0	0	0	0	0	0	1.88972	0	0	0	0	0	0	0	0	0	0	0.068493	0
1700066B19Rik	0	0	0.793076	0	0	0.18506	0.916276	1.71936	0	0.726881	0	0	0.331845	0	0	0	2.31698	2.18984	6.29164	3.90421	6.82048	2.96872	0.855774	0	2.06959	2.30226	0	1.83968	0	9.19045	0	2.32636	1.18658	0.854003	1.47619	3.06845	2.43222	0.11495	2.17514	13.0409	0.145348	0.321923	2.05551	0	2.55444	2.44037	5.62953	0.086656	0.097662
1700066J03Rik	0	0	0	0	0	0	0	0	0	0	0	0	0	0	0	0	0	0	0	0	0	0	0	0	0	0	0	0	0	0	0	6.24739	3.26513	2.99929	1.98818	0	2.01035	0	0	0	0	0	0	0	0	0	0	0	0
1700066M21Rik	3.18694	2.17826	5.05113	5.05589	5.69252	3.84293	0.068257	2.52734	1.37133	0.263392	0	0	0.377164	0	0	0.23626	3.13425	3.44274	2.57833	3.47246	4.68512	2.39759	5.79827	0.091074	17.6296	30.0194	3.14495	17.4902	4.27172	5.64103	0	0.049181	2.50451	4.71711	4.61808	0.724271	6.97935	41.9731	47.4192	18.2937	9.71866	3.10148	5.39967	0	0.183787	6.64296	16.367	3.53229	1.67412
1700066N21Rik	0	0	0	0	0	0	0	0	0	0	0	0	0	0	0	0	0	0	0	0	0.29221	0.590166	0	0	0	0	0	0	0	0	0	2.68629	0	0	0	0	0	0	0	2.71694	0	2.56867	1.60485	0	0	0	0	0	0
1700066O22Rik	0	0	0	0	0	0	0	0	0	0	0	0	0	0	0	0	0	0	0	0.152753	0	0	0.956635	0	0	0	0	0	0	0	0	0	0	0.984797	0	0	0.793994	0	0	0	0	0	0	0	0	0	0	0.125338	0
1700067G17Rik	0	0	0	0	0	0	0	0	0	0	0	0	0	0	0	0	0	0	0	1.65214	1.32719	1.9809	6.43105	0	0	0	2.28412	1.04271	0	0	0	0	0.996015	2.40049	2.5122	4.01663	1.70156	0	0	14.4299	5.64062	1.90263	0	0	0	4.19496	0	0	0
1700067K01Rik	0	0	1.90325	2.26971	2.32014	1.05538	0	0	0	0.533685	0	0	0	0	0	0	0.307585	0.877099	0	1.30878	0	0	0	0	0	2.68136	11.1928	9.1928	0	4.63375	0	1.51988	0	0	0.417615	0.324928	0.877828	132.375	165.015	23.2352	3.77428	0	1.18884	0	0	0	0	0.174081	0
1700067P10Rik	0	0	0	0	0	0	0	0	0	0	0	0	0	0	0	0	0	0	0	0	0	0	0	0	3.4631	0	0	0	0	0	0	0	0	0	0	0	0	0	0	0	0	0	0	0	0	0	0	0	0
1700069L16Rik	0	0	0	0	0	0	0	0	0	0	0	0	0	0	0	0	0	0	0	0	0	0	0	0	0	0	0	0	0	0	0	0	1.25022	0	0	0	0	0	0	1.22239	0.7993	0	0	0	0	0	0	0.08812	0
1700069P05Rik	0	0	0	0	0	0	0	0	0	0	0	0	0	0	0	0	0.350062	0	0	0.479249	0	0	3.01769	0	2.20467	0.324168	0	0	0	0	0	0.605958	0.224405	1.3823	0	0	0.216408	0	0	2.56483	0.238334	0	0	0	0	0	0	0	0
1700071K01Rik	0.236825	0.044258	1.40688	0.312996	0.302982	0.262361	0.159503	0	0.268865	0	0	0	0.044474	0.262696	0.005515	0.342215	0.004325	0	0	0	0	0	0	0.230589	0	0	0	0	0.183012	0	0.111005	0	0.072326	0.09933	0.430883	0.217716	0.050867	0	0.19434	0	0.260425	0	0.410958	0.096811	0.089033	0	0	0.071779	0.020751
1700071M16Rik	0.023227	0	3.63925	1.33027	0	0	0	0	23.0225	4.16049	0.90202	0	0	0	0	0.181773	0.932741	0.745085	14.1456	3.40878	1.91855	0.305486	24.3977	7.6145	1.67936	1.37388	0	1.05662	4.09295	0	0	0	0	0	0	0	1.29688	0	0	0.869388	0	0	0	0	0	0	0	0.223209	0.538146
1700072B07Rik	0	0	0	0	0	0	0	0	0	0	0	0	0	0	0	0	0	0	0	0	0	0	0	0	0.474762	0	0	0.704245	0	0	0	0	0	0	0	0	0	0	0	4.48799	0	0	0	0	0	0	0	0	0
1700072I22Rik	0	0	0	0	0	0	0	0	0	0	0	0	0	0	0	0	0	0	0	0	0	0	0	0	0	0.187403	0	0.743546	0	0	0	0	0	0.21767	1.04798	0	0	0	0	0	0	0	0	0	0	0	0	0	0
1700072O05Rik	0	0	0	0	0	0	0	0	0	0	0	0	0	0	0	0	0	0	0	0	0	0	0	0	0.995385	0	0	0	0	0	0	0	0	0	0	0.964458	0	0	0	0	0	0	0	0	0	0	0	0	0
1700073E17Rik	0.004215	0.009989	0.018052	0.016019	0.018333	0.023252	0.029454	1.7852	0.029104	9.19484	0.037969	0.035964	0.154379	0.02362	0	1.61351	1.63157	0.941228	7.76436	2.2742	1.51616	2.75688	9.00465	2.29001	0.200186	0.326674	2.09448	0.751085	0	0.130293	0.050108	0.031834	0.31832	0.249583	2.0364	0.262491	0.048669	0	0.144488	0.135833	0.020392	2.25842	0	0.023265	0.020095	0	0	0.123504	0.023498
1700074H08Rik	0	0	0	1.39644	0	0.487154	0	0	0	0	0	0	0	0	0	0	0	0.570123	0	0.558514	3.42863	0	0	0	0	0.932798	0	0	0	0	11.0794	0	0.478562	0	0.214977	0.609671	1.39565	0	0	7.772	0	0	0	0	0	0	0	0	0
1700074P13Rik	0	0	3.72666	0	0	0	2.12885	1.4721	0	0	0.560255	0	2.21811	0	0	15.0927	3.99874	3.69841	0	2.99535	2.52347	6.35012	12.2182	7.48972	0	0.309799	0	1.09543	0.851621	11.1423	0	6.60513	0	0	0	3.07922	0.87365	0	0	4.88919	6.85964	0	0	0	3.75559	0	0	0.12384	0.033822
1700080E11Rik	0.043585	0	0	0	0	0	0	0	0	0	0	0	0	0	0	0	0	0	0	0	0	0	0	0	0	0	0	0	0	0	0	1.9333	0.677683	0.726062	0.592955	0	1.92111	0	0	5.05862	1.06954	0	0	0	0	0	0	0	0
1700080N15Rik	0	0	2.47655	0	0	0.221566	0	0	9.12718	0	3.47493	0	0	0	0	17.5421	2.02386	2.07549	0	2.16356	1.65652	1.11148	15.2405	0	0	0	0	0	0	6.14037	0	0	0	0	0	0	1.21323	0	0	4.92661	0	7.89784	0	0	0	0	0	0	0
1700080O16Rik	3.25362	0	13.2725	8.51371	2.42455	5.07941	2.40065	7.34407	0	0	2.76746	0	2.88918	0	0	0	1.89476	3.95734	46.2187	2.24508	5.11031	3.41961	44.6289	25.4969	3.65014	2.45557	0.586778	18.675	29.0533	6.9017	1.5849	50.2739	22.2521	23.183	8.74123	20.5011	16.2008	40.6464	49.776	13.7003	18.2426	0.187885	3.46498	0	0	0	0	0.02144	0
1700081H04Rik	0	0	0	0	0	0	0	0	0	0	0	0	0	0	0	0	0	0	0	0	0	0	0	0.709247	0	0	2.39372	0	0	0	0	0	0.17424	0	0.562429	0	0	0	0.422197	4.583	0	0	0	0	0	0	0	0.053552	0
1700084C01Rik	0	0	0	0	0	0	0	0	0	0	0	0	0	0	4.81769	0	0	0.260384	0	0	0.365413	0	5.5513	0	0	0	1.42108	0.618502	0	0	5.24441	4.31613	0.182851	0.290056	1.09829	0	0	0	0	7.57496	0.509684	0	0	0	0	0	0	0.069343	0.077368
1700084D21Rik	0	0	3.18797	0	0	0	0	0	5.83944	0	0.990367	0	0	0	0	13.8624	0	2.80277	0	2.52548	0	4.22824	0	3.59279	0	0	0	0	2.45949	5.70772	3.36723	1.32483	0	0	1.43231	1.14822	1.68011	0	0	0	0	6.27158	0	0	2.10576	10.5317	0	0.098467	0.089238
1700084E18Rik	0	0	1.72163	0	0	0.474725	0	0	0	0	9.83858	1.33384	3.08039	0	0	0	7.41333	12.3521	0	0.351967	0	5.56079	0	5.51135	5.56847	10.9038	7.77858	1.29927	8.52564	30.0343	32.1825	16.1652	10.8333	7.80587	8.51393	2.91705	4.68388	5.80958	3.48147	6.46307	5.65233	0.472092	0	0	0	2.18909	2.74027	1.06237	0.510844
1700084F23Rik	0	0	0	0	0	0	0	0	0	0	0	0	0	0	0	0	0.286678	0	7.77601	0	0.536554	0	0	0	0	0	0	1.10696	0	0	0	0	0.143821	0.833341	0	0	0	0	0	0	0.952263	0	0	0	0	0	0	0	0
1700084J12Rik	0.379602	0.216185	0.340715	1.15495	0.681672	0.877238	2.85453	0.841128	17.3555	0.110559	1.32979	1.01817	3.4733	0.747559	0.48816	0.724044	4.17104	1.03435	0.757572	3.99332	1.65838	6.38845	36.8144	4.71546	0.393577	0.174501	1.81249	2.2238	0.169629	0.74008	0.285822	0.8072	1.49533	4.83446	5.72777	6.37859	1.96748	0.718018	0.403113	6.47627	1.49427	9.27649	1.20703	0.370872	0.695331	0	0.614244	1.07766	0.38102
1700084M14Rik	0	0	0	0	0	0	0	0	0	0	0	0	0	0	0	0	0.938638	0	0	0	0	0	0	0	0	0	3.0312	7.23107	0	0	0	5.61373	5.14729	2.05423	11.1903	15.1358	7.94119	0	0	4.16359	1.87746	0	0	0	0	0	0	0.248992	0
1700085C21Rik	0	0	0	0	0	0.162743	0	0	0	0	0	0	0	0	0	0	0	0.1747	0	0.791046	0	0.353482	4.51613	0	0	0	1.5179	0	0	0	0	0	0	0	0	0	0	0	0	0	0	0	0	0	0	0	0	0.142906	0
1700086L19Rik	0	0	0	0	2.35225	0	0	0	0	0.544004	0	0	0.088266	0	0	0	0.459021	1.62643	0	0	0.531913	0	8.90237	0	0	0	0	8.77436	0	0	0	44.9019	13.4916	17.389	15.1524	14.3921	9.32749	0	0	21.8232	13.8288	0	0	0	0	0	0	2.8338	0.186394
1700086O06Rik	5.86071	10.5757	4.66129	5.97138	6.83092	2.27265	2.17494	0	10.0339	0.915659	1.51984	6.89303	3.60664	0.091221	6.33118	0	3.41743	6.98032	10.8253	5.82379	10.8864	4.62569	3.28335	2.73499	0.710273	6.2841	1.63439	4.47838	5.74105	1.88177	0	2.35861	2.59705	2.08304	2.58085	2.04336	3.0122	1.71628	1.40513	19.1202	0.845464	9.49032	0.537283	10.1241	8.98616	0	1.85058	10.8836	7.88544
1700088E04Rik	0	0	0	0	0	0.056896	0	0	0	0	0	0	0.183077	0	0	0	0.684692	0.715205	0	0	0.056622	0	0	0.761473	3.54685	2.19378	0	0.117214	22.8955	45.2278	16.3417	2.37191	0.864021	0.093368	2.93922	0	0.530667	19.6951	18.4953	2.55645	0.790702	0	0.575733	0	0	0	4.88381	3.26086	1.30004
1700091H14Rik	0.677756	0	1.21399	0	0	0.434024	0	3.05731	0.322119	0	7.11715	0	1.08767	0	0	0	2.39893	1.46803	4.72931	2.15781	0.464475	2.16604	17.5168	2.55939	0	0.638164	0	0.192236	3.8353	7.4001	7.65774	0	0	0	0	0	0.709155	0	0	3.15396	0	0	0	0	0	0	0	0.165855	0.172239
1700092C02Rik	0	0	0	0	0	0	0	0	0	0	5.50866	3.74567	0	0	0	42.7154	0	0	0	0	2.85309	0	0	8.66624	0	0	0	0	5.62577	18.4934	0	4.70368	0	0	0.680851	0	0	0	0	0	0	6.2103	0	0	0	0	0	0	0
1700092C10Rik	0	0	0	0	0	0	0	0	0	0	0	0	0	0	0	0	0	0	0	0	0	0	0	0	0	0.387423	0	0	0	0	0	0	0	0.377661	0	0	0	0	0	2.96046	0	0	0	0	0	0	0	0	0
1700092E19Rik	0	0	0	0	0	0	0	0	0	0	0	0	0	0	0	0	0	0	0	0	0	0	9.61615	0	1.89348	0.837713	0.586346	0.779027	0	0	0	2.56389	0.887918	1.75696	1.30841	0.90006	0	0	0.165317	10.1512	2.34285	0	0	0	0	2.12091	0	0	0
1700092K14Rik	0	0	0	0	0	0	0	0	0	0	0	0	0	0	0	0	0	0	0	0	0	0	0	0	0	0	0	0	0	0	0	0	0	0	0	0	0	0	0	16.3598	0	0	0	0	0	0	0	0	0
1700092M07Rik	0	0	5.58316	0	0	0.707014	0	0	0	32.7269	0	0	0	0	0	0	5.24419	0.630376	0	2.00187	6.17208	0	0	0	0	8.07037	0	2.62271	6.98425	1.27684	19.9955	0.459388	1.53371	2.32206	1.70793	0	2.03373	5.4874	2.00992	9.49285	1.12542	0	0	0	0	4.87008	0	2.80326	1.31833
1700093K21Rik	0	0	4.93651	0	0	0.176816	7.20959	1.101	14.1086	0	13.8819	4.73017	1.80089	0	0	11.5569	1.85773	0.719059	7.39229	4.65466	4.00031	5.41841	9.63754	10.0507	0.782319	0.697034	0	0.994088	0	0	0	12.5714	0.227499	4.25381	1.05263	0	2.4973	0	0.305642	5.52402	2.75382	3.82816	0	0	0	0	0	0.018641	0
1700094D03Rik	10.7195	8.453	13.4059	13.2105	18.6091	12.0939	2.83677	4.954	0.090115	8.22624	2.34534	1.13699	3.75134	10.9982	3.80481	0	3.77956	3.34251	5.7598	5.59808	3.63309	6.21413	15.2628	4.16207	1.95037	1.63084	7.25601	1.8318	4.85406	20.236	5.62158	10.524	14.9796	13.6346	13.0271	10.207	17.506	2.11938	1.44116	10.3175	1.29799	3.10044	3.17958	6.9913	2.97187	3.34286	4.71784	11.9102	9.13025
1700094J05Rik	0	0	0	0	0	0	0	0	0	0	0	0	0	0	0	0	0	0	0	0	0	0	0	0	0	0	0	0	0	0	0	0	0	0	0	0	0	0	0	0	0	0	0	0	0	0	0	0	0
1700094M24Rik	0	0	0.772118	0	0	0	0	0	0	0	0	0	0	0	0	0	0	0	0	0.448147	0	0	0	0	0	0.640362	0	0	0	0	0	0	0.143928	0.868295	0	0	0	0	0	0	0	0	0	0	0	0	0	0	0
1700095A21Rik	0.270769	0.893057	3.02732	0	0	0.203626	1.06879	0	4.66276	0	0	0	0.782669	0	21.7648	24.8199	1.0905	0.884567	6.9322	2.8678	2.84364	2.30394	16.5518	2.20329	4.42694	2.04	0	4.12781	0	0	1.01318	0.135572	0.338935	1.13435	0.303499	7.86589	1.5843	0.269255	0	4.10594	0	0.353824	0.289541	0	0.172901	0	0	0.104894	0.11585
1700095B10Rik	0	0	0	0	0	0	0	0	0	0	0	0	0	0	0	0	0	0	0	0	0	0	0	0	0	0	0	0.380171	0	0	0	0	0	0.946628	0	0.148978	0.265097	0	0	2.13277	0.425115	0	0	0	0	1.34738	0	0	0
1700095J12Rik	0	0	0.835227	0	0	0.283457	0	0	0	0	0	0	0	0	0	0	0	0	0	0.191476	1.01651	0	0	0	0	0	0	0	0	0	0	0	0.81852	0.559625	0	0	1.4056	0	0	0	0	0	0	0	0	0	0	0.192341	0
1700096J18Rik	0	0	5.59155	0	0	0	0	0	0	0	0	0	0	0	0	0	0	0	0	0	0	0	0	0	0	0	0	0	5.91018	0	0	0	0	1.31975	1.02609	0	1.53224	0	0	0	1.11331	2.65149	2.61876	0	0	0	0	0.191251	0
1700096K18Rik	0.033716	0.344306	5.35711	3.09022	5.20845	2.08805	3.25315	0.771523	2.31714	0	0.494449	0	1.48653	3.70783	1.6857	0	0.516377	1.43629	2.66766	1.26082	1.00989	4.23647	0.42253	0.491618	3.82313	6.01733	7.28731	2.91654	8.95805	0.154031	0	0	1.03208	0.536576	2.25879	3.11208	1.58114	4.65933	6.21424	28.9947	8.29478	18.4272	2.28697	0.07484	0.31762	3.72209	14.3298	1.85066	1.34438
1700096P03Rik	0	0	0	0	0	0	0	0	0	0	0	0	0	0	0	0	0	1.98103	0	0.699101	0	0	0	0	0	0	0	0	0	7.3041	0	0	0	0	0	0	2.0854	0	0	9.49484	0	0	0	0	0	0	0	0	0
1700097N02Rik	8.29544	4.78788	8.01816	4.67479	4.06173	1.3894	12.0028	0	13.1988	0	0	6.08801	1.80984	0	0	0	1.39743	1.58882	0	0.852937	2.80633	2.58792	12.2616	0	0.725505	0.65338	3.4235	4.48645	0	0	0	16.0304	1.23199	1.98051	3.49724	0	3.61396	0	0	2.21058	2.38271	0.720385	3.90991	0	0.294481	0	0	0.538631	0
1700099I09Rik	0	0	0	0	0	0	0	0	0	0	0	0	0	0	0	18.0282	0	0	8.40091	1.16682	1.03476	2.25979	0	2.40453	0	0	0	0	1.47297	0	0	0	0	0	0	0	0	0	0	0	0	3.73009	0	0	0	0	0	0	0.050199
1700100I10Rik	0	0	4.75042	0	0	0	12.8695	13.8735	18.588	0	8.36912	0	4.76276	0	0	0	5.47439	5.00432	0	6.76715	8.17089	4.73158	62.1976	11.5084	0	0.72746	0	0.960541	7.37389	17.3352	0	0	1.38128	0	0.930785	0	1.29118	0	0.776527	0	3.22292	4.69099	1.5134	0	4.79799	4.21975	0	0.40816	0.265144
1700100L14Rik	0	0	0	0	0	0.310111	0	0	15.0969	0	0	0	0	0	0	0	0	1.71353	0	0	0	0	0	0	0	0.703518	0	0.448377	0	0	0	7.63765	0	0	0.857689	2.20569	0	0	0	0.915964	0	0	0	0	0	0	0	0	0
1700101E01Rik	6.89328	0	1.03934	2.79939	0	6.83121	0.658628	0	4.82795	0	0	0	1.48339	8.48898	0	0	0	0	0	0.382001	0	0	0	6.66696	0.283473	0.929346	0	1.98004	0	0	0	0	0.524022	0.790294	3.979	0	1.96736	0	0.325012	10.4112	1.66425	0	1.20521	0	0	4.05322	6.66044	0.668333	0.239335
1700101I11Rik	0	0	0	0	0	0	0	0	0.353322	0	0	0	0.114549	0	0	0	0.261936	0	0	0	0	1.42358	0	0	0	0.678653	0	1.22976	5.10569	0	0	11.1078	0	4.01493	0.776267	0.778206	2.26516	0.355221	0	5.42533	4.34136	0	0	0	0	0	0	0.753343	0.514892
1700101O22Rik	0	0	0	1.50002	0	0	1.12403	0	0	0	3.65524	0	0	0	0	12.9637	0	0	0	1.72905	0.936878	0	5.56093	0	0	0	0	0	0	0	0	0	0	0	0	0	0.655725	0	0	0	0	3.28651	0	0	0	0	0	0	0
1700102H20Rik	6.54191	1.87021	8.55632	3.85643	1.565	1.24303	6.79594	0	0	0	2.3693	3.78382	0.891222	0	3.29794	1.93734	3.58831	12.0487	0	2.03805	4.7067	3.99474	3.433	0.876982	7.50593	8.13504	7.71129	3.14587	19.1279	41.0038	5.28016	1.97005	2.33155	1.55969	0.712524	1.22878	2.36339	3.24291	0	13.0627	0	5.57043	0	5.76693	13.1024	6.69889	0	1.45098	0.964475
1700102P08Rik	0	0	0	0	0	0	0	0	0	0	2.16243	0	0.847293	0	0	0	0.477012	2.31721	2.01744	3.15058	0.605054	0.808335	1.84238	0	1.90847	2.03295	0	63.0881	9.46114	37.8372	0	185.988	35.5177	31.0229	69.4271	68.4397	41.0882	3.40298	5.21486	110.723	56.6548	0	1.40679	0	0	0	9.14841	1.03599	1.84195
1700104L18Rik	0	0	0	0	0	0	0	0	0	0	0	0	0	0	0	0	1.48005	1.06197	0	1.15449	1.01899	0	0	2.85456	0	0	0	0	0	0	1.49376	2.64313	0	0	0.399162	0	0	0	0	0	0	0	0	0	0	0	0	0	0
1700105P06Rik	0	0.071185	2.51007	3.20037	0.151919	1.93192	0	0	5.80846	0	0	0	0	0.095865	0	0	0.746881	0.851471	5.5279	1.76699	2.64477	1.0337	2.20629	0	0	2.49367	1.84471	4.30645	0	2.60522	0	0	4.37741	2.61987	1.46905	0	3.95846	1.15926	1.0904	19.1235	0.583151	0	0	0.186274	4.91885	0	0	0.908264	0.539987
1700106J16Rik	0.063297	0	2.50357	0.030218	0	0	0	0	0.228945	0.241325	0	0	0	0	0	0	0	0	0	0	0	0	0	0	0.188813	0.139524	0	1.02349	0	0	0	0.120104	0	0	0	0.189172	0.038606	0	0	0	0.076936	0	0	0	0	15.0208	0	2.43691	0.384315
1700108F19Rik	0	9.9081	9.2312	5.87945	9.51802	6.79094	6.32874	0	7.50442	2.18742	2.85823	0	6.05297	18.9912	0	25.2554	2.12308	1.42069	9.46432	0.930052	2.00718	7.37963	0	1.08671	0.556481	1.98587	0	0.890498	0	0	0	2.66879	2.07069	0.72483	1.62983	0.801294	1.99608	0.245281	0	0	0	16.2846	1.253	11.1132	4.3266	0	10.0036	3.69641	2.15006
1700108J01Rik	0	0	0	0	0	0	0	0	0	0	0	0	0	0	0	0	0	0	0	0	0	0	0	0	0	0	5.20822	0	0	0	0	0	0	1.34434	0	0.234543	0	0	0	0	0	0	0	0	0	0	0	0	0
1700109G14Rik	0	0	0	0	0	0	0	0	0	0	0	0	0.79164	0	5.36929	0	0	0.473752	2.89154	2.41055	1.9366	2.30941	12.2982	1.16819	0	0	2.7277	0.524423	0	5.27446	0	0	0.607905	0.340381	0	0	0.287677	0	0	13.7779	0	3.77697	0	0	0	2.20292	0	0.287544	0.104709
1700109G15Rik	0	0	0	1.81067	0	1.0081	0	0	0	0	0	30.3486	0.927416	0	0.590702	0	0.868318	0	25.1301	5.29117	7.2015	3.41172	19.0071	0	0.989118	0	0	0	0	0	0	2.83447	0	0	0.527294	0	0	0	0	0	0	6.09709	0	0	0	0	0	0	0
1700109H08Rik	0.667327	0	0	0.151638	0.981907	0.902811	0	0	0	8.04241	0	0	0	0	0	0	0	0.376641	0	1.77511	0	2.57328	2.15453	0	0	0	0	0.397848	0	0	0	0.637331	1.32569	1.22229	1.05792	0	1.76817	0	0	0	0	0.900987	0	0	14.8579	0	0	1.66654	1.16047
1700109I08Rik	0	0	0	0	0	0	0	0	0	0	0	0	0	0	0	0	0	0	0	0	0	0	0	0	0	0	0	0	0	0	0	0	0	0.764287	0	0	0	0	0	8.31882	0	0	0	0	0	0	0	0	0
1700109K24Rik	0.106716	0	2.09702	0	0	0.855932	0	1.80812	0	0	0	3.11707	0.473312	0.403117	0	7.56458	2.00539	0	8.06803	2.32803	3.79119	0	3.63262	0	1.27821	2.65543	1.60871	0.934867	0	4.32216	0	0	2.20847	1.03947	0.660726	2.46149	0.697801	1.31778	0.185068	0	0	0	0	0	2.22903	0	0	0.852311	0.430616
1700110C19Rik	0	1.11711	0	0.253052	0	0.155095	0	0	0	0	0	0	0	0	0	0	0	0	0	0.194852	0	0.910948	1.17237	0.657759	0	0.353352	6.22004	0	0	0	0	0	0	0	0.414993	0.800528	0.622351	0	0	1.27482	0	0	0	0	0	0	0	0.205631	0.248489
1700110I01Rik	0	0	0	0	0	0	0	0	0	0	0	0	0.141039	0	0	0.81768	0	0	0	0	0	0	0	0	0.79948	0	0	0	0	0	0	0	0	0.083424	0	0	0	0	0	0	0.755063	0	0	0	0	0	0	0	0
1700110I07Rik	0	0	0	0	0	0	0	0	0	0	0	0	0.256109	0	0	13.5207	0.764877	0	0	1.39119	0	0	10.1511	0.769192	1.1212	0.165033	0	0	0	1.36581	0	0	0.395728	1.94265	0.973138	0	1.40825	0	1.36189	6.07773	1.16262	0	0	0	0	0	0	0	0
1700110K17Rik	0	0	0.605747	0	0	0	0	0	0	0	0	0	0	0	0	0	0	0	0	0	0	0	3.65129	0	0	0.837545	0	0	0	0	0	0	0	0	0	0	0	0	0	0	1.85792	0	0	0	3.3028	0	0	0	0
1700111N16Rik	0	0	0	0	0	0	0	0	0	0	0	0	0	0	0	0	1.18712	0	0	0.674706	0	0	3.13538	0	0.479945	1.41327	0	0	6.67083	0	0	0	0	0	0.569588	0	0	0.992046	0	0	0	0	0	0	0	0	0	0.041309	0
1700112E06Rik	0	0	0	0	0	0	0	0	0	6.34986	0	0	0.294232	0	0	0	0	2.57666	0	0.784245	1.89506	0	0	1.05895	0	0	1.48008	0	0	2.58133	0	0	0	0	0	0	0	0	0.712584	0	0.797333	0	0	0	0	0	0	1.99296	1.26542
1700112H15Rik	0	0	1.07131	0	0	0	4.16872	0	0	0	2.02236	0	0.584705	0	0	0	0.730373	0	0	0.952763	0	0	1.51916	3.00156	3.58302	0	1.84641	1.16131	0	6.84617	0	5.44002	3.64572	2.42735	4.46409	1.10875	3.46481	2.45248	1.86942	11.4635	4.90446	0	0	0	3.09564	0	0	0	0
1700112J05Rik	0	0	0	0	0	0	0	0	0	0	0	0	0.953346	0	0	0	0	0	0	0.96992	0.346052	0	0	0	3.69889	0	1.4801	0.413951	0	0	0	0	0	0	0	0	0.568175	0	0	0	0	0	0.611723	0	0	0	0	0.160888	0
1700112J16Rik	2.49478	0	0.506155	0.165508	0	0	1.56388	0	0	0	1.59961	0.387541	0	0	0	0	1.17705	3.35708	0	1.16852	1.01923	1.63003	0.509285	1.51662	0.719058	1.00532	7.24686	2.09826	0.959802	3.18216	0	2.13742	1.40195	1.08397	2.42378	6.10067	1.40898	2.47294	2.0014	13.4807	0.959229	0	1.27281	0	0	0	0	0.456828	0.422597
1700113A16Rik	3.56992	6.674	8.42202	12.4783	4.64719	9.18803	6.59515	7.0791	5.36386	3.96212	12.3404	6.18002	20.0508	21.7271	0	1.5354	33.289	24.9042	43.8862	24.7109	19.5823	42.8927	52.2994	37.7329	34.8392	23.7531	15.7547	38.1461	52.7002	130.686	33.4296	58.259	44.2892	55.4967	38.3741	72.4445	56.3067	52.1633	60.0761	31.4618	46.0795	34.7052	6.21944	17.5833	0	4.09053	3.28308	12.1754	9.16441
1700113B09Rik	3.94588	4.96894	3.59168	0	2.8052	1.65627	0	0	0	0	0	0	3.51915	0	0	0	5.65712	3.30777	0	0	0	4.00259	31.1107	0	0	0	0.793651	5.06052	0	0	0	17.8666	6.94411	7.26874	3.13714	1.72146	10.5972	1.67344	0	0	3.20612	0	0	0	0	0	0	0.178345	0
1700113H08Rik	0	0	0	0	0	0	0	0	0	0	0	0	0	0	0	4.55536	0	0	0	1.05096	0	0	0.836776	0	0	0	0	0.705671	2.85072	0	0	0	1.25963	0	0.459673	0	0	0	0	0	0	0	0	0	0	0	0	0.137417	0.082956
1700116B05Rik	0	3.12297	5.70407	0	1.0183	4.15299	1.36704	0	0	0	5.87622	29.0506	4.02553	3.29054	0	0	2.24457	3.66069	0	3.95982	1.91207	16.2938	4.26403	18.3692	0	0	0	1.72984	0	0	0	5.14541	0.710852	0.635323	0.858241	0	0.937117	2.06936	1.94903	0	0	0	0	9.65737	0	0	0	0.344463	0.134553
1700119H24Rik	0	0	0	0	0	0	0	0	0	0	0	0	0	0	0	0	0	0	0	0	0	0	0	0	1.3747	0	0	0	0	1.02225	0	0	0	0	0.287986	0	0.165678	0	0	4.27906	0	0	0	0	0	0	0	0.416318	0
1700120C14Rik	0	0	0	0	1.03169	0.790446	0.744753	0	6.01101	0	0	0	0.685203	0	0	0	14.6865	0	0	0.803961	1.6303	1.88348	0	7.94034	3.72389	3.18934	6.76196	18.2446	3.38506	0	8.59414	40.2189	12.2583	20.4597	20.9358	18.2005	24.5977	0	0.641887	22.0613	12.0027	0	0	0	0	0	0	0.672522	0.58852
1700120E14Rik	0	0	1.56953	0.126822	0	0	0	0	0	0	0	0	0.047788	0	0	0	0.397791	0	0	0.237196	0	0.791862	6.20169	1.10596	0	0	0.34652	0	0	0	0	0	0.881698	0	0.411834	0	0	0	0.261031	9.48557	0	0	0	0	0.722277	1.85298	0	0	0
1700120G07Rik	0	0	1.51326	0	0	0	0.496483	0	0	0	11.1141	7.02675	0.261104	0	0	21.9673	3.84771	2.70177	5.51624	1.90135	3.49764	4.0359	13.9449	1.95218	0	0.638913	0	0	0	3.75825	11.0792	0	0	1.79665	0	0	0.503798	0	0	0	0	5.54524	0	0	0	0	0	0	0.099465
1700120K04Rik	0	0	1.00909	0	0	1.32866	0	0	0.204537	0	0	0.304596	0	0	0	0	0	0	11.5857	0	0.40819	0	0	0	2.9962	0.156612	0	2.05214	0	0	0.373465	0	6.41337	0	4.15154	0	3.58934	0.602834	3.8789	3.45131	0.2777	0	0	0	0	0	0	2.06622	1.38186
1700121L16Rik	0	0	0	0	0	0	0	0	0	0	0	0	0	0	0	0	0	0	0	0	0	0	0	0	0	0.287806	0	0	0	0	0	0	0	0	0	0	0	0	0	0	0	0	0	0	0	0	0	0	0
1700121N20Rik	0	0	7.40908	1.9323	5.4597	2.04618	0	2.66356	8.70133	0	6.76975	0	6.45514	0	0	0	0	0	0	0	0	4.03622	0	0	0	0	0	2.48677	0	0	0	0	0.411768	0	0.88206	0	1.76635	0	0	12.2855	3.4359	0	1.49385	0	0	0	0	0	0
1700122C19Rik	0	0	0	0	0	0	0	0	0	0	0	0	0.911649	0	0	0	0	0	12.7236	2.24382	4.13805	1.6754	0	1.4434	1.40213	0	0	0.53778	0	0.303628	0	2.41459	0	1.51837	1.10094	0	0	0	0	0	0	0	0	0	0	0	0	0.201878	0
1700122O11Rik	0	0	0	0	0	0	0	0	0	0	0	0	0	0	0	0	0.388186	0.490341	0	0	0	0	0	0	0	0	0	0	0	0	0	0	0	0	0	0	0	0	0	0.747904	0	0	0	0	0	0	0	0	0
1700123I01Rik	0	0	0.516545	0.11903	0.199542	0	0	2.00993	0	0	0.716747	0.153469	0.350024	0	3.64667	16.5559	341.594	448.713	126.666	263.284	341.74	0	7.23196	0	351.689	300.786	6.08687	6.17596	272.643	266.996	274.057	22.2439	5.63033	11.4372	10.0823	11.3833	17.6456	38.583	40.7836	15.2297	4.05231	0	0	0	0	3.64708	0	0.075084	0
1700123J17Rik	0.537683	0	0.27597	0	0.682623	1.68691	0	0	0	0	0	0.135786	0	0	0	0	0.572882	0	14.0213	0	0	0	6.35764	0.482357	0.255028	0	0	0	0	0	0	0	0	0	0	0	0	0	0	0	0	0	0	0	0	0	0	0	0
1700123K08Rik	0	0	0	0	0	0	0	0	0	0	0	0	0	0	0	0	0	0	0	0	0	0	0	0	1.9505	0.193685	0	0	0	0	0	0	0	0.789012	0.81665	0	1.10617	0	0	0	0	0	0	0	0	0	0	0	0
1700123L14Rik	0	0	0	0	0	0	0	0	0	0	0	0	0	0	0	0	0.571167	0.332989	0	0	0.929649	0	0.719022	0.278863	0.135151	0.12337	0	1.01919	0	0	0	0	0.013519	0.370673	0.572817	0	0	0	0	0	0	0	0	0	0	3.29937	0	0	0
1700123M08Rik	1.11628	8.53752	0.130315	1.36331	2.52075	1.8684	0.512369	6.96654	0	0	3.37738	4.10576	3.36485	0	0	0	5.53148	4.63457	0	1.50838	1.88501	3.91936	16.67	1.40812	3.3403	2.19406	3.26467	1.22891	0	4.74023	0	4.12862	1.68648	0.467809	1.48116	1.55969	1.52812	0	0.662323	0	2.35404	0	0	5.01136	0.173389	0	7.72553	1.12648	0.828044
1700123O12Rik	0	0	0	0	0	0	0	0	0	0	0	0	0	0	0	0	0	0	6.821	0	0	0	0	0	0	0	0	0	0	0	0	0	0	0	0	0	0	0	0	0	0	0	0	0	0	0	0	0	0
1700123O20Rik	35.1493	41.463	52.7161	34.7653	72.9349	58.6551	56.6924	45.1033	43.4553	66.7202	79.5885	29.2826	40.7459	22.704	29.3554	24.8864	38.931	40.2999	11.4982	45.2591	39.354	44.3952	29.0447	49.6615	48.5176	39.386	43.789	28.06	63.3905	43.6451	1.00918	30.7801	29.4061	22.9409	33.6009	14.3948	33.9836	43.0228	46.1705	41.0301	23.6078	86.0601	89.4596	69.3344	73.1209	40.4415	50.9094	106.657	90.8727
1700123O21Rik	0	0	0	0	0	0	0	0	0	0	0	0	0	0	0	0	0	0	0	0.673395	0	0.503223	0	0	0	0	0	0	0	0	0	0	0	0	0	0	0.422087	0	0	0	0	0	0	0	0	0	0	0.068352	0.175781
1700124L16Rik	0	0	0	0	0	0	0	0	0	0	0	0	0	4.1977	0	0	0	0	0	0	0	0	0	0	0	0	2.87336	3.31959	0	0	0	5.81224	2.6309	3.41927	2.24586	0	1.81132	0	0	10.6222	3.00887	0	0	0	0	0	0	1.02768	0.563491
1700125G02Rik	0	0	0	0	0	0	0	0	0	0	0	0	0	0	0	0	0	0	0	0	0	0	0	0	0	0	0	0	0	0	0	0	0	0	0	0	0	0	0	0	0	0	0	0	0	0	0	0	0
1700125G22Rik	0	0	0	0	0	0	0	0	0	0	0.185031	7.69779	0	0	0	0	0.774525	3.59956	0	0.731665	1.32434	2.4916	6.64243	0	2.93667	0.592614	0	3.68013	2.78241	0	0	1.26506	3.69091	5.08394	4.17869	1.65977	2.04234	0	0	2.92274	2.83774	0	0	0	0	0	0	0	0
1700125H03Rik	0	0	0	0	0	0	0	0	0	0	0	0	0	0	0	0	0.54258	0	0	0	0	0	0	0	0	0	0	0	0	0	0	0	0	0	0	0	0	0	0	0	0	0	0	0	0	2.4165	0	0	0
1700125H20Rik	0.477544	0	0.742727	0.498893	0	0	1.36384	2.3163	0	0	0	1.31631	0.493897	0	0	0	7.97798	6.33248	7.67842	6.4149	13.1957	0	17.3375	4.70125	32.6083	32.6034	3.25901	1.70115	16.6214	69.5001	28.9482	7.04996	1.48087	0.427313	2.31688	0	0	24.07	15.9006	4.60753	3.25346	4.75714	0	0	2.18554	4.23507	2.61761	0.34126	0
1700126H18Rik	0.76795	0	0	0	0	0	0	0	0	0	0	0	4.88208	3.39385	0	0	2.66009	5.19367	13.5699	2.63434	7.93266	0	7.8563	11.8168	0	0.482901	0	0	4.84426	0	0	0	1.1238	0.992681	0	0	1.69553	0	0	0	3.26557	12.1435	0	0.211554	20.4851	0	0	0	0
1700128A07Rik	0	0	1.91728	0	0	0	0	0	7.16565	0	0	0	0	0	0	1.43488	0	2.30788	2.84885	0.263182	0	0	0	0	0.773372	0	0	0.801234	0	0	0	0	0	0	0	0	0	0	0.743195	0	0	0	0	0	0	0	0	0.236558	0
1700128F08Rik	0	0	0	0	0	0.273805	0	0	0	0	0	0	0	0	0	0	0	0.332445	1.47677	0.191988	0	0	0	0	1.10468	0.282286	1.04352	0	0	0	0	0.39969	0	0.773482	0.607523	0	0	0	0	9.52557	0	0	1.18931	0	0	0	0	0	0
1700129C05Rik	0	0	3.35353	0.97296	0	0	0.827778	0	0	0	0	0	1.20272	0	0	0	0.762701	3.38116	10.3767	1.79537	0	3.54842	20.3159	0.755814	2.66341	0	4.99534	0.292323	0	0	0	0	0	0	0	0	0.237043	0	0	0.585461	0	0	0	0	0	0	0	0.163679	0
1810006J02Rik	0	0	0	0	0	0	2.03285	1.12655	0	0	2.8624	0	0	0	0	7.79636	1.75892	2.27484	12.4232	2.55114	2.68963	1.76247	45.1423	3.18328	0	0	0	0	0	1.86803	0	0	0	0	0.278322	0	0	0	0	0	0	12.3931	0	0	0	0	3.96246	0.30918	0.162928
1810007C17Rik	0	0	0	0	0	0.226381	0	0	0	0	0	0	0	0	5.28235	5.83459	0.739774	0	0	2.09919	0	0.982519	1.44556	1.24631	0	0.320773	0	0	0	4.93863	0	1.46215	0	0	0	0	0.104323	0	0.883652	0	0	0.227775	0	0	0	0	0	0	0
1810007D17Rik	0	0	0	0	0	0	0	0	7.65725	0	0	0	0	0	0	22.9046	2.61768	0.626871	0	0	0	0	5.90237	0	0	0	0	1.50929	0	0	0	0	2.68326	1.83091	2.62841	2.12489	1.63821	0	0	20.583	0.758366	0	0	0	0	0	0	0	0
1810008I18Rik	0	0	0	0	0	0	0	0	0	0	0	0	0	0	0	0	1.94718	0	0	0.718971	0	0	0	0.801813	0	0	3.82339	4.1627	0	0	0	0	1.82729	2.40017	2.65131	0	1.85307	0.312408	0.555866	13.6347	1.57279	0	0	0	0	0	0	0.16976	0
1810009A15Rik	294.612	260.198	270.595	265.691	323.783	247.44	359.186	247.852	301.216	123.51	629.163	623.809	388.178	238.784	305.024	460.794	190.001	217.608	148.808	90.3502	141.761	426.206	220.771	485.11	57.015	67.2269	89.9646	17.5741	232.775	214.317	129.418	52.8679	84.2356	46.0208	48.9255	95.2444	82.4145	145.035	119.607	24.9459	29.5078	279.713	244.68	389.057	280.571	347.465	323.166	155.515	128.49
1810009J06Rik	0	0	0	0	0	0	0	0	0	0	0	0	0.682324	0	0	0	0.401817	0	0	0	0	0	0	0	0	0	0	0	0	0	0	4.64492	0	0	0	0	0	0	0	0	1.89408	0	1.26771	0	0	0	0	0	0
1810010D01Rik	0	0	0	0	0	0	0	0	0	0	0	0	0	0	0	0	0.153647	0	0	0	0	0	0	0	0	0.454759	2.33972	0.61937	0	2.06793	0	0.294295	0	0	0	0	0	0	0.827391	13.6656	0	0	0	0	0	0	0	0.23131	0
1810010H24Rik	0	0	5.41207	1.74958	0	0.517653	0.373513	0	1.51145	0.502628	0	0	1.16689	8.67873	4.19987	0	1.01852	4.97471	7.00699	5.87802	0.762545	2.95118	12.2003	0	8.68126	13.5546	4.16751	6.88609	33.2799	31.2791	0	0	1.54423	3.96373	0.286596	4.34503	4.55779	20.0536	24.78	6.3946	3.31925	0	0	0	0	0	0	1.76807	0.860666
1810011H11Rik	0	0	0	0	0	0	0	0	0	0	0	0	0	0	0	0	0	0	0	0	0	0	0	0	0.859401	0.425891	5.77403	1.84742	0	0	0	4.70563	0	0	2.7474	0	1.53084	0.390812	0	5.07664	4.37819	0	0	0	0	0	0	0.689938	1.16932
1810011O10Rik	8.8273	0.207089	5.56134	2.08504	1.3588	1.68613	3.07483	0.923913	1.02058	0.476042	0.626196	0.492086	0.629152	0.081614	0	1.06753	0	0.710092	8.32971	2.32057	1.19118	6.56607	13.0407	0.993098	0	0.319459	9.88906	0.628587	0	0	0	0	1.8764	0.69639	0.709248	0.043314	1.13317	0	0.570574	0	12.7522	0.892826	6.2884	27.5303	1.2498	10.2564	15.5911	43.6441	49.8675
1810012K16Rik	0	0	0	1.4833	0	0	0	0	0	0	0	0	0	0	0	0	0.93095	0	0	0	0	1.72888	0	0	0	0	0	0	0	0	0	0	1.53772	2.50503	0.295268	0	4.22883	3.67058	5.52441	3.21494	0	0	0	0	0	0	0	1.11447	0.800048
1810013A23Rik	0	0	0	0	0	0	0	0	0	0	0	0	0	0	0	0	0	0	0	0	0	0	0	0	0	0	0	0	0	0	0	0	0	0	0.336374	0	0	0	0	0	0	0	3.53861	0	0	0	0	0	0
1810013L24Rik	32.4109	69.497	49.4512	34.7562	36.3289	27.2501	17.4823	34.298	91.0603	132.946	7.61941	14.6371	18.6959	57.2314	34.9392	49.8266	71.0092	93.7128	134.649	145.078	142.204	31.7628	111.503	74.8468	34.1616	40.6107	2.80048	16.711	145.056	106.244	104.492	26.7012	39.6693	37.4993	31.7174	16.6493	47.8354	27.2592	11.6373	12.2683	10.5934	30.2719	11.6463	56.1987	13.2479	16.4702	16.9528	30.3647	20.9975
1810014B01Rik	6.52823	1.7973	23.0358	15.6508	16.8758	4.65747	20.252	8.90101	5.61383	0.318616	4.10187	1.16355	9.79896	21.158	0	35.545	14.3659	13.7009	13.8174	12.6054	10.0186	15.7771	56.3108	15.2646	22.4963	13.4849	0	9.46939	27.4445	43.9916	7.05012	13.5667	9.08469	5.61595	4.57678	1.49748	8.02854	29.8798	32.3619	11.6262	1.17333	26.6229	7.00337	2.4827	0.541945	3.11298	24.0994	8.4332	7.28485
1810018F18Rik	0	0	0	0	0	0	0	0	0	0	0	0	0	0	0	0	0.308185	0	0	1.25517	0	0	0	0	0	0	0	0	0	0	0	0	0	0	0	0	0	0	0	0	0	0	0	0	0	0	0	0	0
1810019D21Rik	0.023085	3.04646	1.04309	2.29227	1.16804	0.452605	0	0	0	0	0	0	0	0	2.16331	1.07011	0.72182	0	0	1.14618	0.813481	2.43052	0	0	1.81968	1.76815	3.66742	2.50415	0	13.1288	0	5.16964	2.18419	2.87095	2.4107	2.65065	2.063	1.84812	1.53794	16.3319	1.78862	1.02568	9.06858	0	20.1653	0	1.2444	1.44335	0.670192
1810020O05Rik	0	0	0	0	0	0.414162	0	0	0	4.10247	0	0	0.168017	0	0	0	1.46466	0	0	0.623384	0.846025	0	4.75414	0.8225	2.26378	1.12078	0	7.1032	0	6.15474	0	10.0401	3.96956	9.74821	11.4161	16.9878	9.77245	8.4414	2.25688	0	7.34297	0	1.27358	0	0	0	0	0	0
1810021B22Rik	0.319569	0	1.0547	0	0	0.488637	0	0	0	0	0	0	0.779973	0	0	0	7.7624	2.67003	0	3.63982	0	0	0	0	1.75648	6.01309	0	0	8.34858	0	28.0188	0	0	0	3.28468	0	0.468024	3.75401	1.20657	0	1.53485	0	0	0	0	0	0	0.924986	0.15262
1810022K09Rik	394.746	342.032	285.731	383.821	540.355	314.089	618.155	574.345	235.912	217.232	1205.01	1191.62	478.335	299.8	278.781	244.065	244.96	264.753	179.938	105.585	142.197	621.723	213.294	505.791	54.0891	101.243	213.496	115.515	141.533	200.562	119.828	267.975	287.442	259.341	208.699	362.447	284.005	153.504	109.848	131.56	71.8598	388.683	368.767	349.154	338.753	469.146	427.981	156.687	164.905
1810024B03Rik	0	0	0	0	0	0	0	0.618131	0	0	0	0	0	0	0	0	1.3905	5.24528	0	0.819266	0.17865	0.906327	0.928349	0	0.445536	1.87461	0	0.36699	0	1.78764	0	0	0	0.282072	1.43409	0	1.62836	1.52001	0	10.3621	0	0	0	0	0	0	0	0.11007	0.220004
1810026B05Rik	9.93793	6.97158	6.53829	7.7932	12.1023	7.3144	0.954618	0.234091	6.43522	0	0.672035	3.1997	4.25051	3.38045	0	21.3751	10.9197	3.32324	0.385359	0	0.10058	14.7165	61.9236	15.3234	0.185153	0.203933	8.58139	4.47032	0	0.411556	0	7.38973	3.27181	4.81079	0.196601	4.56469	8.71651	4.21023	0.481059	27.6228	0.13046	6.01545	0.254939	6.39527	3.79112	0.79962	7.16551	17.8881	10.1329
1810026J23Rik	2.1367	5.45445	0.782543	4.46534	4.41098	2.19045	1.50902	5.8309	1.0951	0.099939	0.397508	3.93453	7.28181	9.42496	8.57333	1.84669	21.6203	27.5198	14.6186	16.473	25.8876	4.4798	1.44853	2.13082	183.137	227.788	49.8378	21.1844	24.6147	54.5704	90.7154	2.65168	1.42918	4.42046	4.82828	4.04279	5.95512	88.6366	75.8718	52.2606	23.9014	0.086177	32.3597	21.1068	0.174919	19.4582	25.8482	3.98892	3.10578
1810030O07Rik	74.7495	107.673	62.737	87.4346	37.3268	59.0188	89.0928	134.653	81.1586	182.739	12.1593	13.9953	58.7304	74.6061	104.069	22.3759	89.5536	62.7654	226.351	151.817	102.655	50.3086	60.7962	23.1593	100.989	98.5021	47.8384	14.5295	110.759	18.2427	21.7671	13.3052	44.7708	23.6555	39.6473	21.7018	37.4751	112.813	121.502	38.1262	24.1969	21.0201	53.2261	50.6665	57.9496	12.571	27.3113	70.3068	59.7502
1810032O08Rik	62.1931	54.6469	54.0491	40.6087	92.0022	65.7245	8.71806	8.68672	18.6752	20.2431	2.7656	20.2657	36.057	21.5299	29.0993	133.009	4.12567	3.26914	34.5698	2.19949	2.42012	48.0307	6.07481	31.1213	3.21013	5.74876	14.2514	8.46026	1.99031	0	0.057699	15.9142	5.94601	12.4035	10.3657	21.3116	11.4124	4.7785	8.16148	18.9712	0.953033	40.6386	36.5675	83.5527	22.1875	39.5412	48.9326	23.4209	16.4927
1810034E14Rik	0.042604	0	2.81729	0.530258	0	0	0	4.63692	15.6089	0	0.199794	0	0.392496	0.060055	0	0	1.0278	0.480614	0	0.577165	0.829815	3.03026	0	0	0.424178	0.377536	0	0.519271	0	0	0	0	6.20706	7.1574	7.78161	3.84164	2.52624	1.42739	1.13215	1.21332	9.00677	0	8.30276	0.060179	0	0	0	1.39291	0.686268
1810037I17Rik	434.95	492.478	245.816	263.916	482.546	267.938	267.955	199.77	259.515	171.516	420.596	418.548	238.6	207.341	221.784	363.105	110.29	117.283	116.299	59.1372	90.8344	200.314	201.905	247.029	39.7813	34.3818	85.0125	126.466	75.5324	41.8974	83.2633	300.727	210.779	208.072	195.387	255.521	205.789	35.0763	18.6118	158.553	142.773	494.059	236.784	577.743	304.28	817.507	282.31	77.32	80.9201
1810041H14Rik	0	0	4.24755	0.250283	2.85766	1.68419	3.03797	0	0	0	0	4.16206	2.41284	0	0	3.2373	26.6149	18.7504	0	2.30155	8.43946	3.29465	0	7.47563	33.4493	23.1624	56.0087	6.94744	66.8055	129.188	117.493	10.076	0	0.852927	0	6.41116	2.55961	15.1817	18.298	124.276	10.6781	13.8609	7.69213	0	0	4.55679	0	1.24206	1.36038
1810041L15Rik	0	0	0.707571	0.428803	0	0	0.102212	0.302299	0	0.107084	1.3225	0.027952	0.373863	0	0	0.090052	1.29926	0.733807	27.3719	10.3719	4.16472	2.72355	4.42138	4.75205	0.466785	0.831612	0	3.25907	6.71568	10.1173	0	0.29567	2.01146	0	1.83895	0.475465	1.53942	0.036484	0.629038	6.00536	2.15343	1.46658	0.259537	0.024314	0.019991	0.972178	1.86021	1.10466	0.197515
1810043G02Rik	5.47755	15.6069	18.2998	15.2924	2.62739	9.92438	1.23511	2.17523	13.9132	0	0	2.52092	2.09845	22.7082	17.2734	0	33.3394	20.0975	12.4029	46.3115	84.834	13.3857	16.0964	8.17099	98.3728	98.7917	9.94017	12.4553	111.795	105.652	45.0113	11.6033	12.8193	18.4538	19.6341	4.27151	15.8964	136.045	141.523	26.35	19.108	27.713	8.10949	8.91798	1.95839	16.4772	23.0923	33.62	26.7243
1810043H04Rik	71.5481	56.522	87.1115	98.7281	62.5331	60.7545	34.5428	6.48918	74.0424	22.2952	0.541611	4.34492	39.8182	61.6782	74.5149	31.6832	10.6557	10.157	13.7738	87.4931	105.311	65.9716	36.9511	109.974	156.156	172.364	64.5724	42.608	225.59	198.23	186.58	39.3752	32.2081	30.3638	28.0303	38.4763	42.4232	97.2808	70.9767	38.0526	53.8459	54.2801	72.1533	74.9719	91.2035	141.094	112.831	30.9969	21.372
1810044D09Rik	2.59968	4.05513	8.19276	3.60187	4.22139	2.93169	10.3974	9.26092	16.3777	9.11944	10.7188	13.4086	6.82951	0	0	0	22.2498	17.0046	0	10.5262	7.04572	11.0914	6.82687	14.7161	10.9935	17.7896	16.488	9.52011	106.583	156.452	48.6446	33.3412	19.746	12.7355	16.9984	27.0529	24.5579	72.8378	76.1655	29.4643	21.1891	16.0172	4.04679	0	0	54.2427	0	3.73513	2.70273
1810046K07Rik	0	0	0	1.47223	0	0	1.00674	0	0	28.7695	0	2.08452	1.41857	0	0	0	1.32153	1.3789	8.24868	5.03989	2.6654	3.48227	6.5839	10.5172	0.831003	1.13304	1.71673	7.34339	0	5.03453	0	6.38909	5.0144	0.587238	5.54879	0.612369	3.02289	0.873543	0.609663	32.6542	12.7552	2.52964	0	0	0	0	0	0.100732	0
1810053B23Rik	0	0	1.28207	0.524045	0	0	0.402105	0	0	0	0	0	0	0	0	0	3.07212	0	0	0.779608	0	2.84447	3.88	1.78874	1.27482	0.259863	0	0.503574	0	0	0	1.78014	0.684013	0	0.755542	0	0.419114	0	0	3.8643	0.501521	1.70817	1.95111	0	0	0	0	0	0.285912
1810055G02Rik	47.689	57.2809	41.7892	62.2152	53.2121	55.6072	34.1735	11.9254	8.22711	83.0284	5.59173	2.58639	37.3275	60.7579	29.6144	47.7093	32.423	23.0219	73.199	108.207	82.2506	56.0292	45.9738	31.9143	69.2179	68.7014	22.993	63.0207	162.599	37.2714	136.476	100.548	53.6575	73.2078	67.4916	30.3365	70.636	157.703	156.637	22.3628	56.3209	54.0429	40.6629	18.3818	79.0847	5.86404	59.2883	61.9831	48.5991
1810058I24Rik	96.1482	59.0667	75.5006	58.7353	80.4064	73.5815	104.415	50.5793	76.1866	64.4002	176.224	133.111	90.844	104.49	50.9335	67.9068	41.2208	72.154	64.216	56.5406	39.2335	137.48	59.8737	135.71	28.7134	29.6988	51.2388	46.8479	66.3961	108.88	111.973	72.6592	75.8766	44.1292	49.2246	59.0687	61.7271	81.6136	70.5727	45.1451	72.4146	162.143	139.968	179.596	53.783	109.094	170.626	144.004	139.286
1810062G17Rik	0	0	0	0	0	0	0	0	0	0	0	0	0	0	0	0	0.557555	1.06308	0	0.167676	0.550569	0	0	0	1.0607	0	0	3.43702	0	0	0	0	0.329636	0	1.52587	0	0.251993	0.78988	1.21602	0	0	0	0	0	0	0	0	1.36148	1.44978
1810062O18Rik	0	0.514137	1.28485	2.58551	1.71843	0.687402	0	0	0	0	0	0	2.78257	0.950515	0	0	2.64015	2.26956	0	3.30192	7.07156	0	7.0538	8.27753	4.58806	1.60514	0	0	0	51.3059	58.4002	0	1.9375	1.81191	0.546429	0	1.43354	1.22725	0.796244	2.45668	0	0	0	0	0	0	0	1.01622	0.609385
1810063I02Rik	0	0	0	0	1.74223	0	0	0	0	0	0	0	0	0	0	2.56692	0	0	0	0	0	0	0	0	0	0.499612	0	3.40669	0	0	0	0	2.58524	2.00675	3.41675	2.3324	5.12334	0	0	18.204	2.4375	7.36213	0	0	0	0	0	0	0
1810064F22Rik	0	0	1.98428	0.206251	0.053253	0	0.015731	0.077701	0.024246	0	0.337234	0.007185	0	0	0	0.14451	0.227524	2.05272	0	0.254985	0.160088	0.679542	0.393625	3.01889	0.666953	0.738113	3.0006	2.53992	0.212721	0.013173	0.01001	0.34755	0.040044	1.63457	0.003597	0.642284	0	0	0	5.55239	0.01358	0.558061	0	0.016205	0.080291	1.12767	0.024775	0.06171	0.072595
1810065E05Rik	0	0	0	0	0	0	0	0	0	0	1.58032	0	0	0	0	0	0.742354	0	0	1.92008	1.67235	2.1513	5.01637	0.402396	0	0.434512	0	0	0.837371	0	0	0	0	0	0	0	0	0	0	0	0	4.13471	0	0	0	0	0	2.07929	0
2010001A14Rik	0	0	0	0.287355	0.869638	0.093313	0	0	0	0	0.699794	0	0	0	6.84891	0	6.40062	1.82099	0	2.55801	0	0.972973	0	1.75291	0	0.82296	0	0	9.21248	36.3455	0	0	0.262041	0	1.23524	0	0.102625	7.36867	3.94503	0	0	0	0	1.50363	0	0	0	0.613188	2.23768
2010001E11Rik	0.168499	0	0	0	0	0	0	1.08593	7.34769	0	0	0	0.080033	0	0	10.9839	0.434966	0.521869	0	1.61053	0.226096	2.5537	13.8124	0.787974	0	0.875208	2.65762	0	0	10.057	0	0.21541	0	0	1.13376	0.187154	0.849099	0	0.863262	1.90503	0	0.721565	0	0	0	0	0	0.155101	0
2010003K11Rik	0	0	0	0	0	0	0	0	0	0	0	0	0	0	0	0	0	0.161977	0	0	0.193806	0	0	0	0	1.89035	0	2.76812	0	0	0	3.06688	1.58642	2.13755	3.14931	1.91871	4.04606	0.431626	0	7.73027	5.18741	7.94247	6.31083	0	0	0	0	0	0.0716
2010005H15Rik	0	0	0	0	0	0	0	0	6.69362	0	0	6.49561	1.89985	0	0	10.8145	1.18839	0.704336	14.2012	1.56462	0	2.07291	27.2142	35.4085	0	0	0	40.8825	0	0	0	32.3433	112.91	122.524	85.4546	121.744	123.591	0	3.56296	9.82104	1.4622	0	0	0	0	0	0	0.641789	0
2010009K17Rik	0.614145	0	0	0	0	0.495535	0.237681	0	0	0	0	0	0	0	0	7.45718	1.87785	1.97942	12.7999	4.01803	3.03415	0	9.86157	0.9821	4.87866	0.918103	0	1.39469	0	0	0	1.41346	0.634604	0.998527	1.38787	0	0.385657	0	0.661811	0	0	0	0	0.930749	10.9662	0	0	0.905082	0.339154
2010010A06Rik	0	6.2013	7.89586	3.39938	0	0.165792	1.08277	0	0	0	0	0	1.20898	0	0	10.625	2.172	2.40653	12.082	6.34911	3.20575	6.72297	6.76363	4.79447	1.66763	2.23446	0	0	0.332586	1.59853	23.5252	1.83236	0	2.29279	2.10542	0	1.31929	0.502033	0.309685	0	0	13.2585	0	0	19.9834	0	0	0.101745	0.200667
2010012O05Rik	18.345	1.12803	8.51694	6.41354	9.89908	7.8818	10.6138	12.7032	4.14598	10.0755	19.0231	18.2672	5.94522	8.97456	16.3558	6.79151	43.0039	39.9784	25.3337	37.393	35.1801	13.571	16.1446	15.7151	22.4406	23.4286	8.6397	4.84547	12.8972	27.3566	7.72991	29.8007	4.75431	5.18949	7.98012	8.55003	8.06725	12.635	19.4143	4.99021	13.6702	14.0503	21.2524	11.1523	0.806939	14.851	6.10679	23.441	20.0994
2010016I18Rik	0	0	0	0	0	0	0	0	0	0.197118	0	5.23257	0.474078	0	0	0	1.10458	0	0	0.096083	0.423889	0	0.966707	0	0.813964	2.29444	0	5.09318	0	3.1703	0	0	0.648365	3.95598	1.86191	3.80314	0.294693	0.554234	0.453168	26.4773	1.40755	0	0.714752	0	0	0.597482	0	0.049222	0.12514
2010106C02Rik	0	0	0	0	0	0	0	0	0	0	0	0	0	0	0	0	0	0	0	0.231394	0	0	0	0	0	1.15078	0	0	0	0	0	0	0	0	0	0	0	0	0	0	0	0	0	0	0	0	0	0.046781	0
2010106E10Rik	0	0	3.29547	0	0	0	0	0	0	0	0	0	0	0	0	0	2.02724	1.12124	0	0	0.653034	0.807826	0.935868	0	0	0	0	0	0	0	0	0	0	0	0	0	0	0	0	0	0	0	0	0	0	0	1.27835	0.036334	0.115771
2010107E04Rik	494.015	432.118	399.995	463.964	505.731	321.127	1160.18	824.42	326.224	247.364	1877.83	1908.77	586.616	359.602	405.994	315.099	1462.24	1657.02	339.101	325.49	554.995	809.406	430.686	557.676	644.668	712.576	308.214	392.851	1111.06	1192.27	1507.93	1032.04	595.949	552.569	525.085	923.251	578.2	570.555	375.759	333.905	383.953	643.373	764.742	585.308	367.154	1420.39	1125.61	183.476	180.352
2010107G12Rik	0	0	0	0	0.372624	0	0	0	0	0.246759	0	0	0.294324	0	0	0	1.55471	1.67132	5.40727	1.25269	1.07352	2.68766	6.83847	2.0543	1.73724	1.37573	0	7.2511	3.65482	23.3348	0	4.6924	4.93178	1.52494	7.67591	0.98272	8.94638	0.199416	0	5.43727	9.82189	0.073974	0	0	0	2.37692	2.05334	1.33737	0.335573
2010107G23Rik	5.68794	1.77441	16.5698	2.47868	2.69217	8.37739	5.425	7.93986	0.649842	0	0	11.9264	3.72487	0	0	15.2877	2.32973	0.796755	0	2.92146	1.68027	10.3605	0	11.8641	0.132965	0.589533	21.2118	13.6591	0	0	0	13.4267	4.81799	5.18313	5.2404	17.0566	10.2216	2.1069	3.89026	30.0038	23.1484	1.95801	15.725	26.8649	0	12.8622	0	2.86997	1.08961
2010109A12Rik	0.778104	1.9364	0	0.897115	0	0	7.30675	0	0	0	0.266303	5.28607	1.88146	0	0	0	16.2989	16.8983	6.01776	0	4.27806	13.184	6.30368	1.4552	13.5679	13.7618	10.9045	0.382009	51.6338	6.81934	0	5.62365	1.62295	2.23803	1.45159	0	4.0041	2.90421	6.53965	12.4591	0	0	0	0	0	0	0	0.560908	0.814229
2010109I03Rik	0	0	0	0	0	0	0	0	0	0	0	0	0	0	0	0	0	0	0	0	0	0.759119	0	0.045804	0	0.533727	0.180853	0.504698	0	0	0	0	0	0	0	0	0	0	0	1.07337	0	0	3.18798	5.67769	0	0	0	0.048901	0.095351
2010111I01Rik	21.2459	1.45032	27.2115	31.1109	23.1973	18.2805	17.5706	8.9631	7.70284	37.5569	11.3358	2.97852	25.7082	3.47557	6.35272	33.3888	19.0752	10.853	2.64218	14.3494	15.3269	121.356	40.7798	52.4376	29.9588	17.7199	54.512	40.4264	6.38946	17.6199	22.4903	25.9955	41.3071	34.658	31.7327	39.6998	56.3478	19.7193	23.5702	38.204	27.8109	3.86042	4.31029	25.2343	0.271817	13.3577	0	22.231	21.677
2010204K13Rik	46.3958	19.5603	29.1619	17.3885	39.4617	32.95	28.9199	10.7896	10.4292	0	86.9846	59.2901	36.412	35.0168	29.6999	42.9654	5.02397	4.69134	3.34094	4.62941	2.61151	9.8665	12.5044	35.7546	0	1.44996	15.1785	16.2781	10.1016	1.17482	0	49.5997	9.80393	11.6873	15.8127	13.0918	14.8392	1.91656	3.00006	12.4341	37.4434	294.224	257.44	24.14	79.9877	110.582	105.142	14.8904	9.76337
2010300C02Rik	0	0	1.99513	0.183629	0.840251	0	0.497205	1.52219	0	0.472936	0.981014	1.53904	0.253629	0	0	0	0.490256	1.9578	0	2.18071	1.58737	4.2817	0	5.87484	0.859401	2.22312	13.1892	31.0573	0	0	1.85898	11.5562	6.33375	7.13723	15.2106	15.4418	7.60474	3.12907	6.7467	24.6577	37.0425	7.43368	0	0	0	2.77161	0	0.150226	0.146767
2010308F09Rik	0	0	0	0	0	0.266854	0	0	0	0	0	0	0	0	0	0	0	0	2.30425	0.633126	0.710234	4.93993	0	0	0	0	0	0	1.88588	8.14556	0	0	0	0.363424	0.875414	0	0.30933	0	0.872804	0	0	0.49413	0	0	1.91052	0	0	0.405057	0
2010310C07Rik	0	0	0	0	0	0	0	0	2.75196	4.7551	0	0	0	0	0	0	0.429627	0	0	0	0	0	0	0.834938	0	0	4.22622	0	5.65396	0	0	0	0	1.2231	1.30129	0	0.543351	0	0	1.94528	0	0	0	0	0	0	0	0	0
2010315B03Rik	3.32849	0.07293	8.8864	2.94327	0	3.17236	10.4282	16.0109	3.47992	0.471239	18.3882	2.5067	6.4955	0.082845	3.30477	1.2517	17.2006	14.4532	3.88668	11.6032	23.6692	2.95404	1.40545	0.484121	8.19959	6.1495	0	0.485911	2.87184	8.89743	7.07316	0.115741	0.851737	2.1543	1.64621	0.886279	5.42884	0.800198	3.27857	3.27393	1.9917	9.50281	1.58686	0.079643	0.340731	8.08826	14.4762	10.252	7.25619
2010320M18Rik	36.6469	17.9897	24.4048	28.439	21.467	21.3021	20.9305	3.90152	69.2108	0.425244	14.9134	11.6021	20.2623	15.2936	12.4075	0	25.7491	25.5046	0	27.8955	25.8927	53.3558	37.9921	50.0975	15.7834	20.1683	17.8292	6.79558	33.776	119.255	34.0686	22.2702	7.98781	8.421	6.75358	16.4949	8.91147	31.8021	23.7243	4.19254	5.5587	17.8156	23.0541	48.3903	1.59526	27.8174	33.1242	34.8381	27.8465
2200002D01Rik	2.3994	0	0	0	0	0	0	0	0	0	0	0	0	0	0	0	0	0	0	1.38933	0	0	0	0	4.27267	1.25253	0	3.31793	0	7.21967	9.88592	0	0.37534	0	0.655419	0	0	0	0	0	0	102.711	80.2137	0	0	0	7.468	4.0259	1.41323
2200002J24Rik	0	0	0	0	0	0	0	0	0	0	0	0	0.812131	0	0	0	3.77244	0	0	0.567953	0	0	13.8724	8.98029	0	0.694186	8.54931	8.06692	0	6.02112	0	6.53363	1.21888	3.06832	4.09545	2.48365	1.37244	0	0	0.893206	4.66937	0	0	0	0	0	0	1.13271	0.855271
2210010C04Rik	0	0	0.077517	0	0	0	0	0	0	0	0	0	0	0	0	0	0	0.42651	0	0	0	1.69216	0	2.82411	0	0.079402	3.57506	6.9914	0	0	0	0.374202	14.4408	16.6288	15.2957	5.17184	13.0889	0	0	22.2974	4.83583	0	0	0	0	0	0	0	0
2210011C24Rik	0	0	1.90803	0	0	0.189427	0	0	0	4.17722	0	0	1.17964	0	0	0	0	0	5.54246	0	1.05224	1.05422	0	1.14005	0	0.177255	0	2.19177	0	0	0	0	0	0	0	0	0.339895	4.07105	1.44348	3.47168	2.80091	1.1503	95.745	0	0	0	21.0219	0.191951	0.184251
2210013O21Rik	70.5637	71.2924	43.6442	42.7731	51.9247	36.3283	61.4011	60.8282	83.5606	15.6743	18.1213	33.1332	46.955	39.0223	36.2703	109.338	18.697	17.5336	36.6561	19.9971	11.7385	39.1763	15.3402	14.2378	8.4698	8.27688	32.6566	8.83033	85.7722	20.3545	0	0.810874	2.68257	6.83124	6.47497	0.40409	3.03119	86.0758	72.143	10.5541	13.9788	124.291	71.1781	185.597	81.8981	116.69	104.506	84.6416	68.789
2210015D19Rik	4.2249	17.6796	10.5865	10.502	10.8465	12.3994	7.25972	9.86613	8.53174	7.6163	9.89308	6.90762	7.53576	15.202	10.1781	6.09041	9.79879	9.64576	25.9028	9.50804	11.1178	21.1739	11.8693	19.3358	8.69667	14.5434	18.011	19.7681	22.3588	38.8635	44.3009	19.1806	30.2482	27.5976	22.3137	26.764	26.0297	14.2539	12.3903	17.2708	15.0847	6.05072	11.058	9.5265	21.1746	7.29918	13.4645	11.5297	9.16691
2210016F16Rik	3.12482	3.31277	17.2314	9.81845	2.31881	0.704797	0.50669	2.17566	13.472	22.5846	0.318948	0	1.57493	0	0	20.6737	2.46162	4.1383	1.39227	3.86809	4.56544	9.48107	3.9898	4.18034	53.3797	60.5861	24.5803	9.96006	5.08028	63.9554	23.8683	1.37745	1.63346	1.43205	3.04032	3.66217	3.48326	154.697	145.798	18.6022	15.0038	3.0065	40.6797	0.036891	1.96031	41.3502	35.4303	2.22583	0.59005
2210016L21Rik	42.5256	53.9041	37.0594	36.8196	61.7365	51.7142	6.55332	2.28668	29.1691	83.4049	0.197742	5.86938	14.9242	33.6511	29.9163	55.3577	4.98311	2.24831	18.2369	13.5577	11.7099	36.5201	75.2261	38.1181	36.5983	21.74	58.6882	54.2445	60.7524	58.9885	6.39461	39.1511	25.3237	32.6939	34.8522	28.1516	52.1141	88.9568	95.3404	54.933	47.1169	39.994	60.5914	29.058	55.6	39.6261	55.9548	65.5148	46.9973
2210018M11Rik	24.912	1.81277	27.1384	18.8974	21.3331	28.0325	7.97564	33.7299	33.3516	2.12806	3.31535	4.72294	40.0734	50.9735	63.2807	26.3477	125.251	76.1386	46.3976	97.9194	99.8992	25.8205	39.1107	12.3886	86.8015	86.0483	51.5127	33.8786	20.7338	49.7772	22.3909	53.8065	61.3639	79.1481	63.7296	75.2243	67.4191	29.7267	29.3638	56.2134	36.7981	4.06588	15.1986	29.7881	19.9195	2.50583	9.52084	48.9064	32.3309
2210019I11Rik	0	0	0	0	0	0	0.351615	0	2.69012	0	0	0	0.868111	0	0	4.60075	0	0.504663	1.53617	0.642499	0	0	0	0.469149	0	0	0	0.297772	3.38423	0.589161	0	0	0.379972	0	0	0	0.55481	0	0	7.10001	0.780455	0	1.22689	0	0	0	0	0.053614	0
2210039B01Rik	0	0	0	0	0	0	0.921861	0	0	0	0	1.28895	0.373852	0	0	27.6327	0	3.83382	1.59901	2.32775	2.15421	3.82838	7.99476	6.27782	0	1.57679	1.75292	2.34808	0	0	0	9.67408	1.62043	2.23468	1.87474	1.60995	6.12345	0.621955	0	1.06887	0	13.0596	1.90156	0	0	0	0	0.102076	0.152864
2210404E10Rik	0	0	0	0	0	0	0	0	0	0	0	0	0	0	0	0	0	0	0	0	0	0	0	0	0	0	0	3.26459	0	0	0	0	0.940901	1.06145	2.28978	0	1.70126	0	0.692022	11.4236	7.3099	1.89454	0	0	0	0	0	0	0
2210404O09Rik	2.12758	12.701	14.4308	14.0576	16.4936	9.20738	3.25815	12.4652	39.2947	0	0.546014	2.11248	11.9847	18.2876	17.5274	36.1492	7.53633	4.91947	29.874	22.3031	19.0436	8.61904	19.4783	16.2109	2.88139	4.51612	1.23267	15.2308	1.46219	5.00618	28.1524	11.1539	7.73096	14.5862	11.3645	5.38529	10.0012	2.44104	2.69825	16.0739	5.06537	1.78735	8.97235	2.2301	0.729839	1.25187	7.09936	11.0007	8.90911
2210406O10Rik	0	0	0	3.43048	0	0.336522	0.768168	2.55773	0	0	7.49304	0	1.74413	0	0	0	7.22659	8.93152	0	9.17132	6.44922	5.62263	2.40596	9.18105	14.0758	19.1224	1.61761	1.22938	2.38193	56.3883	41.9065	0	3.98201	4.06146	2.13107	4.58416	4.59037	21.2469	20.5155	15.055	0.599644	7.53569	0	0	4.19939	0	22.7812	0.761925	0.181007
2210407C18Rik	0	0	0	0	0	0	0	0	0	0	0	0	0	0	0	0	0	0	0	0	0	0	0	0	0.749507	0.254843	0	0	0	0	0	0	0	0	0	0	0	0	0.988586	0	0	0	0	0	0	0	0	0.274148	0.90687
2210408F21Rik	0	0	0	0	0	0	0	0	0	0	0	0	0	0	0	6.97947	0	0	0	0.417885	0.586227	0	0	0	0	0	0	0.54794	0	1.86149	2.03948	9.84044	2.04749	2.04584	3.34245	0	3.326	0	0	21.3284	7.52836	0	0	0	0	0	0	0	0
2210408I21Rik	4.30179	18.6356	2.22482	9.91042	2.44827	13.9857	8.82881	2.54106	21.9396	1.03055	3.92579	15.6565	14.3069	36.5314	2.06182	47.4178	36.3536	26.0396	25.1269	12.0168	4.10565	10.5794	18.1255	2.7774	28.4884	18.6509	25.2951	1.97106	1.21454	4.90033	36.9752	9.0544	7.53406	5.12287	16.0431	1.39648	8.17176	8.72322	14.5308	7.86953	15.3387	0.987613	9.39731	19.3035	1.35058	1.53194	3.29497	13.7192	8.62824
2210409D07Rik	1.73078	0	1.77533	0	0	0.182053	0	0	0	0	0	0	0	0	0	22.9003	1.74033	0	9.72413	6.60065	1.16738	1.34587	25.6697	0	0	0.664363	0	0	3.17884	7.68564	0	0	0	0	0	1.60317	0	0	0	3.46858	0	2.54095	0	0	12.8147	0	0	0.18332	0
2210409E12Rik	0	0	0	0	0.111824	0	0	0	0	0	0	0.107486	0	0	0	0	0	0	0	0	0	0.507254	0.811998	1.04974	2.59468	3.45432	1.81045	7.63428	0.161165	0	0	0	4.98639	5.22559	4.06274	0	1.42794	0.639977	0	9.04851	0.497531	0	0	0	0	0	0	0	0.21425
2210414B05Rik	0	0	0	0	0	0	0	0	0	0	0	0	0	0	0	8.65679	0	0.611036	0	0	0	1.00944	0	0	0	0	0	0	0	0	0	0	0	0	0	0	0	0	0	0	0	0	0	0	0	0	0	0	0
2210416O15Rik	0	0	0	0	0	0	0	0	0	0	0	0	0	0	0	0	0	0	0	0	0	0	1.24298	0	0.153034	0	0	0.455436	0	0	0	0	0	0	0	0	0	0	0	5.61308	0.435275	0	0	0	0	0	0	0	0
2210417A02Rik	0	0	2.99479	0	0	0	2.23904	0	10.2106	0	6.32014	0	0	0	0	0	0.544166	2.39205	9.60572	1.09705	0	7.28874	5.52135	5.73913	0	1.23695	0	2.68218	0	0	0	8.22879	3.58974	1.28029	3.10389	0	5.96545	0.523332	0	0	0	7.7319	0	0	0	0	0	0.282248	0.151923
2210420H20Rik	0	0	0	0	0	0	0	0	0	0	0	0	0	0	0	0	0	0	0	0	0	0	0	0	0	0.892009	1.18572	0	0	0	0	0	1.06817	0	1.16997	0	1.60004	0	0	0	0	0	0	0	0	0	0	0	0
2300002M23Rik	0	0	0	0	0	0	0	0	0	0	0	0	0	0	0	0	0.119908	0.681587	0	0.305997	0.271839	0	0	0	0	1.02212	0	0	0	0	0	0	0	0	0.672507	0	0.223278	0.115318	0	6.463	2.78194	0	0	0	0	0	0	0	0
2300003K06Rik	0	0	0	0	0	0	0	0	0	0	0	0	0	0	0	0	0	0.205687	0	0.166217	0.123053	0	0	0	0	0.061691	0.185675	0	0	0.065994	0	0	0	0	0.721694	0	0	0.548104	0	0.339873	0	0	0.078176	0	0	2.24095	1.30731	0	0
2300005B03Rik	0	0	0.327582	0	0	0	0	0	0	0	0	0	0	0	0	0	0	0.611078	0	0	0	0	0	0	6.38752	1.55961	2.95601	0	0	0	0	0	0	0.895238	0	0	0	0	0	3.51582	0	0	0	0	0	0	0	0	0
2300009A05Rik	2.51286	0	7.36637	3.19693	0.834691	0	0.658861	0	0	33.5867	0	4.67384	2.14914	10.3134	9.6498	22.0906	5.59313	4.01443	0	1.51656	2.69215	5.50334	9.34696	0.647948	42.6208	33.2542	8.21341	3.26656	5.45353	27.191	14.3353	1.59261	1.45965	3.39387	2.20313	4.31509	3.8005	30.1772	38.135	11.5352	2.56976	0	11.9206	0	12.2799	18.9445	0	4.25648	2.72005
2310001H17Rik	0	0	0	0.972598	1.22035	0	3.59133	0	0	0	2.37929	0	1.46674	0	0	0	0.621796	0	0	0.725382	0	0.704804	0	0	0	0.872275	3.30872	1.02947	14.2596	0	0	0	0	1.41024	1.61785	0	2.13032	0	0.534141	10.475	0	5.73767	0	0	0	0	0	0.530611	0.807029
2310001K24Rik	0	0	0	0	0	0	0	0	0	0	0	0	0	0	0	0	0	0	0	0	0	0	2.0008	0.17244	0	0	0	0	0	1.25264	0	0	0.752382	1.07043	0.313696	0	2.64826	0	0	0	0	0	0	0	0	0	0	0	0.121362
2310002D06Rik	0	0	0	0	0	0	0	0	0	0	0	0	0	0	0	0	0	0	0	1.20278	1.78087	0	0	0.311615	1.26012	0	8.69971	0	0	0	0	0	0	0	0	0	1.60569	0.788857	0	2.68199	3.12081	0	0	0	0	0	0	0	0
2310002F09Rik	0	0	10.0731	0	2.60703	0	0	0	3.38574	0	0	0	0	0	0	12.9668	2.62906	1.62308	18.409	0.622018	4.542	6.93957	26.6098	10.5014	0	0.399562	6.95078	0	5.52606	0	0	10.4278	0.548689	0.657456	0.71669	0.203152	0	0	0	3.21638	1.0649	0	0	0	0	0	0	0.508137	0.196298
2310002L09Rik	0	0	0	0	0	0	0	0	0	0	0	0	0	0	0	0	0	0	0	0	0	0	0.317223	0	0	0	1.12538	0.348746	0	0	0	4.21107	0	0	0.826643	0	0	0	0	7.33747	1.16242	0	0	0	0	0	0	0	0
2310003N18Rik	0	0	0	0	0	0	0	0	0	0	0	0	0	0	0	0	0	0	0	0	0	0	0	0	0	0	0	1.49825	0	0	0	5.29858	11.1044	5.44726	8.75686	4.30571	7.14244	0	0	0	1.63816	0	0	0	0	0	0	0	0.425694
2310005A03Rik	0	0	0	0.448722	0	0	0	0	0	0	0	0	0	0	0	0	0	0.542401	0	3.01689	1.71046	1.34857	0.439201	0	0.165111	0	0	0	0	0	0	1.22663	0	0.286883	0	0	0	0	0	1.79251	0	1.40904	0	0	0	0	0	0.052928	0
2310005E17Rik	0	0	0	0	0	0	0	0	0	0	0	0	0	0	0	0	0	0	0	0.119288	0	0	0	0	0.171576	0	0.564532	0	0	0	0	0	0	0.354838	0	0	0	0	0	5.57965	0	0	0	0	0	0	0	0.160393	0
2310007B03Rik	0	0	0.108195	0	0	0	0	0	0	0	0	0	0	0	0	0	0	0	0	0	0	0	0	0	0.399936	0.110826	0	2.55214	0	0	0	6.69247	3.0843	2.34779	1.80839	11.3815	1.82334	0	0.129968	2.44231	0.443353	0	0	0	22.3188	0	0	0.147339	0.251181
2310008N11Rik	0	0	0	0	0	0	0	0	0	0	3.52772	0	0	0	0	0	0	0.56674	9.05948	1.07706	0	0	6.50688	4.76132	0	0	0	0.568102	0	5.91237	0	1.04883	0	1.32818	0	0	0.790111	0	0	5.51662	0	0	0	0	6.85937	0	0	0	0.231475
2310009A05Rik	55.9607	46.5238	36.2626	26.6413	39.6178	23.9969	59.8911	58.9382	66.1091	16.0847	21.1151	83.9516	53.131	18.909	30.92	28.2692	90.0186	70.6237	37.7972	26.0923	36.0999	45.5388	23.0712	65.09	32.8248	35.979	29.9877	2.56692	70.6038	135.008	139.362	5.53669	9.21648	7.45876	5.5952	2.79346	4.84359	33.6562	22.6952	18.9005	6.79986	30.4056	50.2052	80.7268	38.762	63.5582	54.4371	39.0564	37.2952
2310009B15Rik	23.8827	9.73655	10.1777	5.32921	12.3386	13.2281	6.3234	7.21297	0	0	0	0	5.58164	6.60022	7.64474	0	1.05707	5.57276	20.1536	13.7077	13.4871	10.0506	5.92536	12.2732	51.6487	36.8431	24.6042	13.9979	43.4409	5.68049	53.4683	19.1966	14.9483	12.4298	8.91718	35.0525	13.8383	16.0603	13.9824	39.5189	13.0205	26.5051	19.2114	15.1662	1.45664	40.1218	21.8216	15.2112	11.8537
2310010G23Rik	32.0501	6.22436	24.3032	25.4612	14.6756	14.2582	21.1125	16.7927	23.0271	26.796	32.798	24.8906	21.7457	13.5118	8.35737	0	16.4021	19.5054	20.8468	15.1032	21.8737	20.391	16.7041	38.9286	5.51912	8.10433	9.30834	7.88923	1.8856	39.1236	21.9715	10.6512	13.3707	6.78513	4.63482	9.11205	10.3979	30.8611	39.2878	26.9056	0.993863	17.915	12.255	8.85695	17.1555	8.60276	0	7.0238	4.62813
2310010J17Rik	0	2.29231	0	8.87356	5.06558	2.20687	0	12.4651	0	0	0	10.0225	1.932	12.6584	5.89375	0	14.6338	12.4571	15.0299	8.12762	20.3673	0	4.74833	0	56.652	41.0151	11.3637	11.5115	35.1114	48.5588	53.1192	19.4114	5.81302	12.1458	11.1971	10.8275	7.34713	34.0111	38.4196	11.0091	13.7695	4.05996	0	0	0	0	0	1.59853	1.66414
2310011J03Rik	24.5582	14.2365	37.3049	26.8866	22.4769	26.3075	7.35783	4.88486	24.504	20.0849	0.108507	1.23724	9.62334	4.49059	10.5409	33.7726	6.30695	8.62869	6.31566	13.6742	16.1799	27.5567	23.5414	27.6631	12.3421	13.3808	26.1694	13.1098	55.1119	32.9652	22.8062	4.93486	8.78812	10.7975	9.65278	8.77089	13.7165	65.8619	66.7348	5.76352	10.8539	73.0031	42.9756	24.203	20.7905	37.247	31.4605	42.2067	32.0413
2310015A10Rik	0	0.075854	0	0.197672	0.104415	0.661996	0	0	0.057602	2.32487	0	0.034138	0.604253	0.547704	0	1.08259	0.200763	0.424803	0	0.697646	0.377556	0.197354	2.88296	1.64698	0.142516	0.820684	1.22921	2.43561	4.9899	0.198287	12.6162	0.182224	0.632291	0.237563	0.682969	2.98027	1.29762	3.26578	3.28367	0	0.67218	0	0.725672	0	0	0	0	1.51502	1.01005
2310015D24Rik	0	0	0	0	0	0	0	0	0	0	0	0.113402	0.174082	0	0	0	0.203666	0.486012	0	1.63572	1.33598	0.131118	6.11842	0.162805	0.118356	0.242524	0.115848	0.259162	0	0.790063	1.13853	0	0	0.246134	0.123402	0	0.270761	0	0.069154	0	0	3.75988	0	0	0	0	0	0	0
2310016D03Rik	0	0	0.845759	0	0	0	0	2.02341	8.04252	0	0	0	0	0	0	0	1.05426	0.172602	5.97746	1.79148	2.74347	0.605932	0	0.204655	0	0	0	0.22427	0	15.1314	0	0	0.267747	1.99223	0.639323	0	0	0	0	7.15906	0	0	0.568903	0	24.8714	0	0	0.163943	0
2310020H05Rik	0	0	0	0	0	0	0	0	0	0	0	0	0	0	0	0	0	0.456205	0	0	0.616453	0	0	0	0	0	0	1.68062	0	0	0	7.48902	0	0	0.322966	0	1.43742	0	0	4.28362	0	0	0	0	0	0	0	0	0
2310022A10Rik	36.0462	25.4538	29.0505	55.3809	34.761	73.2876	3.88205	5.99531	39.1201	0.119866	2.36273	4.28609	20.5467	67.6338	24.4392	52.8434	1.48398	0.607917	8.36026	19.319	13.7126	16.8337	47.6403	19.2966	17.0762	20.473	26.0135	57.8939	71.3419	21.2098	15.7724	19.2576	30.1604	26.5861	31.4671	31.8828	33.3734	60.594	55.4531	8.4211	41.9186	36.1353	56.1886	45.3768	50.1348	22.7018	8.96273	30.0021	25.7984
2310022B05Rik	1.42842	0.190036	0	0.177328	1.30004	0.268823	0.062064	0	0.167923	0.28935	0.377229	0	0.041878	1.67916	0.227352	0	0	0	1.00476	0	0	0	0.412201	1.55955	0.659824	0.540018	3.19504	1.106	0	0	0	1.61831	0.283015	1.09037	1.21775	3.25328	0.623375	0.065277	1.458	15.0193	5.19386	0.265838	20.8447	6.28774	0.083836	4.04817	8.95209	5.01238	3.6861
2310030A07Rik	0	0	1.03941	0	0	0	0	0	0	0	0	0	0	0	0	0	0	0	0	0	0	0	7.29041	0	0	0	2.48094	0	0	0	0	1.6499	0	0	0.35023	1.21538	0	0	0	4.07071	0	0	0	0	0	0	0	0	0
2310030G06Rik	21.5823	10.6459	24.2464	23.1352	12.0587	23.4212	46.6491	38.8379	19.8038	54.7869	99.0391	64.5056	26.5911	10.5454	35.2572	53.8149	7.74773	3.2722	0	4.70805	6.60302	24.4694	0	15.7066	1.93674	1.78023	17.7041	5.12117	0	0	0	19.9574	3.79524	3.21705	1.91946	0.546795	5.61346	1.44503	0	15.0946	0	30.2708	10.9075	9.26338	31.5508	9.83616	29.3714	5.34568	4.70242
2310033P09Rik	29.3038	26.3242	31.9641	51.1455	20.4907	33.6713	3.93725	3.36662	35.8452	25.1063	1.04016	3.08707	15.1993	17.076	41.0839	57.9039	3.93582	6.4803	17.2518	34.0575	36.1353	18.0835	26.1663	45.4162	28.7345	33.6635	80.4095	26.1538	14.0625	35.3496	24.5847	20.235	19.5053	18.9398	20.532	25.3545	18.67	54.6294	55.1259	78.6597	36.6849	13.9762	52.0911	22.1526	6.5839	70.2967	36.6265	31.4971	20.1927
2310034C09Rik	0.040295	0	0	0	0	0	0	0	0	0	0	0	0.538165	0	0	0	0	0.501131	0	0	0.092739	2.97161	5.62254	0	0.081358	0.219262	0.18095	0	0	0	0	0	0	0	0.147918	0	0.443064	0	0.155195	8.43321	0	0.120224	0	0	0	4.92553	0	0	0
2310034G01Rik	0.097426	0	6.31085	2.33354	0	1.35072	2.42405	0	0.354165	0	0	0.104947	0	0	0	0	1.23439	0.119941	0	3.77231	3.74272	0.48537	1.94241	2.49505	2.62591	3.01538	1.29501	1.42497	0	0.153934	1.43296	3.73092	2.85055	0.794412	3.92513	3.93309	1.07063	3.58645	2.17596	0	0.833112	0	4.99742	0.091746	0	0	20.3747	2.4698	1.86697
2310034O05Rik	0	0	0	0	0	0	0	0	0	0	0	0	0	0	0	0	0	0	0	0.819652	0.408618	0	0.553067	0	0	0.460922	0.308284	0	0	0	0	0	0	0.326024	1.288	0	0.255073	0	0	0	0	0	4.28623	0	0	0	0	0	0
2310035C23Rik	6.66366	37.6546	27.1973	22.0321	8.08823	18.6827	12.7845	16.6821	13.9917	6.79413	19.4207	13.0025	11.5808	44.6678	42.3249	21.4249	57.9744	63.4484	46.4722	41.9915	58.7119	9.2591	42.9763	14.8951	183.881	162.297	44.3723	57.1361	29.4427	57.4087	95.2432	17.1632	29.4439	31.2371	28.7132	19.2455	25.5118	58.3184	88.9478	43.2573	72.6009	3.411	15.7356	13.87	11.0075	4.20802	18.2896	12.8282	10.0677
2310036O22Rik	89.8215	70.6548	88.2665	75.6474	60.7872	79.1751	9.83891	19.3784	71.5426	65.5421	30.9395	42.5856	19.8678	34.4066	25.2438	51.24	2.9342	4.96725	40.2061	9.27001	9.63634	36.589	12.1488	17.3011	71.3632	85.1616	154.739	259.14	1.10654	34.6533	51.8189	36.1955	24.2831	37.8129	35.819	102.966	62.9646	146.947	119.992	366.234	322.851	11.7462	118.217	29.5954	23.2613	233.681	144.619	42.0331	30.0595
2310039H08Rik	24.8391	13.9018	31.999	29.0691	10.1124	18.0459	6.60964	1.15698	40.8932	0.610578	1.96316	0.213965	13.2387	18.25	10.8349	18.7949	0	0.489072	20.6471	6.59231	9.16386	25.2242	3.16816	14.8225	1.5997	3.39962	11.1757	7.65551	9.01839	10.7428	0.298116	0	4.18786	4.14169	6.32967	4.71344	2.95199	8.17727	2.19772	5.65694	17.5779	25.387	59.0764	9.0009	0.478218	56.2638	35.4096	19.0017	15.6803
2310039L15Rik	0	0	3.0274	0	2.24058	0.441779	6.262	0	0	0	6.0287	0	6.02256	0	9.60967	0	3.84776	3.23877	0	2.7819	4.99169	14.8265	8.31936	8.89336	0	1.4175	5.31887	4.26042	0	0	5.97284	9.54047	7.41219	10.9826	5.87234	10.3574	9.01265	0.771201	1.41396	24.3806	4.11792	13.214	1.37972	0	0	0	0	0	0
2310040G24Rik	0.048529	5.53685	8.1262	4.48269	0	2.07951	7.56374	10.063	0	0	0.820977	4.25609	4.2232	1.7518	0.235115	15.547	8.75283	4.3928	6.76957	4.42887	2.28302	11.2716	32.7021	7.57453	1.56005	2.26444	7.06877	4.53915	2.35987	0	7.4173	5.34528	4.65624	2.82095	1.651	2.1612	6.81412	0.185699	0.650724	10.1208	4.71237	0	0	0	3.87481	3.98725	0	1.06193	0.926421
2310043L19Rik	0	0	0	0	0	0	0	0	0	0	0	0	0	0	0	0	0	0	0	0	0	0	0	0	0	0.410145	0	0	0	0	0	0	1.62519	1.07464	2.72593	6.18901	5.63683	0	0	5.26418	0.882261	0	0	0	0	0	0	0	0
2310043O21Rik	0	1.59284	0	0	0	0	0	0	0	0	0	0	0	0	0	15.6837	0	0.447426	0	0	0	0	0	0	0	0.197538	0	0	0	0	0	0	0	0	0.125312	0	0	0	0	0	2.28875	0	0	0	0	0	0	0	0
2310045N01Rik	12.7985	8.15942	30.9938	20.0962	20.9635	11.2544	20.3943	13.2298	4.73343	15.6238	9.71416	26.0282	35.8412	7.33863	5.46802	5.2724	34.2062	36.2757	34.8631	22.104	29.5234	26.1893	10.6624	20.0051	26.5324	8.01825	13.853	11.2827	56.3479	34.3717	4.98271	9.21472	3.40844	11.2141	8.73602	10.5772	13.9951	24.4807	37.4471	18.7127	3.77357	77.5063	10.1508	38.0504	103.676	48.3252	7.89127	38.9646	34.6539
2310045n01rik-mef2b	2.06016	0	0	2.07394	0	0	0	0	0	0	2.09966	0	0.147818	0	0	0	0	0	0	4.84787	3.24934	2.09877	2.91696	7.98024	5.93262	4.64307	7.2026	0	1.03586	5.96241	0	0	2.27961	0	0	4.62909	2.43396	0.715549	0.877895	32.5445	15.1296	0	3.36184	0	0	0	0	0.412303	0.035962
2310047M10Rik	0.021517	0	0	1.3058	0	1.19992	0.110861	0	0.154874	0.089698	0	0.183569	0.153707	4.23019	0	0	0.986565	0.157348	0	0.787502	0.872301	2.2286	0	0.653585	9.3804	8.96649	16.6565	2.31941	0.580084	8.4533	0	0	0	0	0.549337	0.729425	1.84277	9.84294	15.264	7.96987	15.4369	0.0758	0	0.991753	0	0	0.161627	2.52404	1.92897
2310050C09Rik	0	0	0	0	0	0	0	0	0	0	0	0	0	0	0	0	0	0	0	0	0	0	0	0	0	0	0	1.24866	0	0	0	0	0	0	0	0	0	0	0	0	0	0	0	0	0	0	0	0	0
2310057J18Rik	1.36505	0	0	0	0	0	0	0	0	0	0	0.64794	0.163883	0	0	0	0	0.394979	0	0.654871	2.55883	0	2.53854	5.3816	0	0.249614	0.388102	0	0	1.19205	0	0	0	0	0	0	0	0	0.189716	0	2.77559	0	0	0	0	1.11367	0	0	0
2310057M21Rik	30.0706	17.0808	33.291	59.6114	75.2005	41.487	29.8134	44.3835	29.0839	92.6367	2.51565	4.85345	40.5226	28.837	12.1414	96.1103	35.8861	37.2003	50.6082	76.1166	65.3756	44.5959	34.6672	34.3884	50.2353	58.2118	29.4208	46.1263	89.1468	30.0732	99.9619	53.2138	50.5479	58.8096	61.3149	26.3508	51.5924	61.61	65.1951	62.4263	27.842	34.6502	37.4469	26.5605	35.9375	9.71584	19.347	25.5395	17.7673
2310057N15Rik	0	0	0	0	0	0	0	0	0	0	0	0	0	0	0	0	0	0.611972	0.269872	0	0	0	0	0.077145	0.205637	0.16577	0.083156	0	0	0	0	0	0	0	0	0	0	0	0	0	0	0	0	0	0	0	0	0.005064	0
2310061I04Rik	161.773	99.9739	182.16	138.118	115.032	138.331	63.7717	39.1076	239.375	120.093	29.1673	20.9839	72.9454	87.2537	32.092	38.4824	181.452	133.342	144.717	380.549	455.459	137.627	66.6426	204.742	1024.66	1064.4	159.875	281.78	369.989	357.804	310.458	109.618	84.618	86.0704	132.746	157.136	130.601	623.819	620.808	449.917	524.141	46.5644	91.261	53.207	81.7052	60.8029	10.2026	23.2663	9.92763
2310061N02Rik	0	0	0	0	0	0	0	0	0	0	0	0	0	0	0	0	1.67785	1.92368	0	1.08393	2.19603	0.101412	0	3.71368	0	0	0	0	0	0.306314	0	0.186725	0	0	0	0	0	0	0	2.36624	2.81874	0	0	0	0	0	0	0	0
2310065F04Rik	0	0	0	0	0	0	0	0	13.0921	0	0	0	1.38163	0	0	0	0.574631	0.431616	7.55898	0.918346	0.738162	1.98972	6.14691	0	0	0.121732	0	0.060812	0	3.72007	0	1.86865	0.123848	0	0	0	0	0	0.111967	5.07536	0.51576	6.08357	0	0	0	0	0	0.158579	0.163189
2310067B10Rik	7.50857	25.0469	24.439	17.0351	10.3248	23.0146	3.91457	0.921469	12.9751	7.96931	3.01876	7.23212	9.42287	15.432	21.3455	25.4152	14.0851	10.9654	32.4271	54.4179	45.8932	5.09142	19.95	4.1142	49.5487	64.3781	45.71	52.3244	7.01912	51.7186	19.0114	7.72698	17.0473	21.284	24.2924	21.8675	23.3518	30.2819	36.4243	34.7881	38.1145	1.50345	17.4919	2.90672	13.5731	7.99364	2.04464	27.8227	17.2132
2310068J16Rik	0.886314	0	1.66417	0.49623	0.911172	1.0142	0	0	9.4992	0	0.160584	0.221314	0.510578	0.067115	0.333648	0	1.92752	3.29827	0	1.73217	1.96882	0.999677	2.22288	2.5122	14.2387	15.6044	28.1004	2.31706	3.42131	0.8808	0	4.67534	0.483772	1.04102	1.36553	6.29781	3.36442	2.99658	2.23703	35.9724	2.43805	0.085785	5.76115	0.067279	0	6.35205	0	1.33251	0.191812
2310069B03Rik	0	0	0	0	0	0	0	0	0	0	0	0	0	0	0	0	0	1.49693	8.8433	0.417132	0	0	5.07836	0	0.93908	0.325112	1.85471	2.3891	0	0	0	4.42812	0.736396	2.9189	2.95555	0	0	0.510898	2.14943	10.9087	2.19645	0	0	0	0	0	0	0.041066	0
2310069G16Rik	0	0.563417	0	0.81021	0	0	1.20181	0	0	0	0	0	0.160661	11.6615	0	10.4863	0	1.36866	13.5834	2.99392	0	5.77995	15.4582	2.22126	1.96628	1.80917	3.02005	3.54768	1.12353	13.3763	0	1.97295	2.69383	3.6866	4.04126	4.7712	6.03391	0.333912	0.984	9.14019	7.55463	0	4.36525	19.5835	0	0	0	0.192339	0.646021
2310075C17Rik	0	0	7.34386	0	0	0	0	0	0	0	0	0	1.73942	0	0	0	0	0	0	2.07886	2.07151	0	21.103	0	0	0.461393	0	0	0	0	0	2.66457	5.31709	1.08641	3.9023	0	3.38025	0	0	10.9666	0.417748	0	0	0	0	0	0	0.114653	0.124065
2310079G19Rik	0	0	0	0	0	0	0	0	0	0	0	0	1.94842	0	0	26.7971	0.847823	1.8107	18.9888	0.695125	1.8706	6.58771	16.9952	5.29471	0.811211	0	0	1.73109	0	0	0	0	0	0	0.606086	0	1.82164	0	0	11.8865	0.422595	7.61124	0	0	0	0	0	0.480912	0.063373
2310081J21Rik	0.840484	0	4.2412	2.12269	0	1.39639	0	0	35.9249	0	4.30238	0	2.36868	0	0	48.0503	0	1.34522	0	3.52873	0	11.591	8.47208	6.62214	0	0	11.0903	15.9074	0	0	0	42.3099	37.0655	36.2043	15.1044	7.96091	23.6635	0.379077	0	22.9839	4.66374	0	0	0	0	0	0	0.436544	0
2400006E01Rik	3.71165	2.84557	2.37972	6.5576	12.5843	4.33834	1.81812	0	6.37713	1.90091	18.5948	7.93567	3.2287	2.36151	1.51643	14.5848	0.985844	0	0	1.21898	0.275071	3.68277	8.47588	4.45809	0.371615	0.400117	1.82517	2.97915	5.54717	0	0	7.61945	1.63371	2.26561	0.815593	1.72542	4.36903	0	0.404976	7.24655	5.08524	0	0	0	0	0	0	0	0
2410002F23Rik	180.244	141.987	291.017	243.462	167.868	274.296	21.7164	21.661	269.511	257.938	3.56154	9.48419	121.012	146.466	150.451	171.328	42.6883	26.5059	239.273	165.77	155.052	118.017	102.875	136.082	174.863	122.065	117.564	73.4943	141.281	102.477	127.631	36.6206	89.9649	92.9391	105.44	73.4974	93.2384	105.66	112.806	111.462	46.275	84.8543	120.044	131.646	97.4447	96.5033	97.1514	232.049	154.797
2410003L11Rik	7.42715	10.9308	1.54479	12.9406	11.9791	5.67997	4.50405	11.0551	25.7743	9.73599	6.51523	2.05916	3.50141	7.54723	5.74151	6.43429	2.91749	0.791967	0	4.69581	0	15.0824	10.9144	0	0	1.07077	19.8692	0	0	0.742142	0	2.05396	1.41297	0	4.50943	0	2.27673	0.82305	0	3.10839	0	0	0	13.338	19.7182	9.27439	15.4412	0.537974	0.227553
2410004B18Rik	48.3998	13.0581	68.4365	66.3477	73.7467	51.0969	10.7436	0	34.9854	45.9609	6.86773	0	8.17698	1.6147	8.66264	26.1273	6.63091	1.16324	19.3311	8.77836	13.8015	7.92628	9.69547	3.9126	30.6977	29.224	23.429	70.3807	4.11508	19.2309	17.1074	5.29951	8.81394	18.2289	18.8991	38.1248	20.8928	55.5977	39.7678	66.7339	64.7552	1.58795	61.2196	1.25858	27.933	78.8794	168.83	38.2458	6.37294
2410004I01Rik	0	0	3.99614	0	3.56616	0	0	0	0	0.50151	0.66043	10.0434	1.44585	0	0	0	0.779035	1.36944	0	0	0	18.1017	12.4439	0.741724	0	0.880919	11.4122	4.10288	2.55164	0	0	13.9484	2.6533	3.2401	5.32968	2.90838	6.56212	0.301711	0	21.1664	2.24563	0	0	0	0	0	12.2378	2.8426	1.14606
2410004P03Rik	0	7.43988	2.121	0	0	1.90586	0.567374	1.09201	0.302517	0.355993	0	0.183978	3.16652	0	5.32252	0.302267	0	0	0	4.39262	2.525	0	6.64481	0	2.3285	1.50691	0	3.83205	0	12.5132	0	0.531617	1.98317	0.241374	2.90519	3.19101	3.5934	0	0	2.11038	8.01539	2.45314	0	0	0	0.7994	11.0089	1.89136	1.03278
2410006H16Rik	502.336	308.501	428.64	328.577	476.573	293.694	372.137	249.302	297.031	158.669	111.358	367.174	297.739	238.22	287.692	223.373	100.639	68.543	68.8091	19.6856	33.5724	496.257	118.571	165.385	33.9969	38.5829	86.8708	41.5215	168.937	229.535	158.052	148.888	73.0305	63.4871	46.8254	81.6515	90.1947	39.5921	45.8515	127.935	36.2118	553.407	212.679	485.676	497.939	538.841	523.16	197.51	153.83
2410012E07Rik	12.5915	9.33791	17.1346	4.82616	6.10092	11.2831	29.2058	7.90381	0	0	11.1287	9.89808	19.0843	35.7594	0	0	2.4866	2.63267	0	17.4558	7.8666	5.60599	6.408	20.8935	3.10742	1.22793	0	8.34416	0	3.15634	0	13.8718	15.3292	9.68362	7.32531	11.8096	15.9622	0	0.590246	19.1556	8.59139	11.9811	0	0	0	0	0	0	0
2410015M20Rik	156.613	111.257	173.464	139.661	204.507	164.326	252.421	173.85	132.884	95.0374	453.405	427.853	223.348	118.758	151.743	132.607	237.525	267.682	51.6954	102.778	152.142	301.584	299.206	388.145	120.847	150.367	164.52	145.728	308.559	141.624	156.125	389.754	185.33	166.494	177.737	226.696	233.366	129.708	116.126	220.648	176.604	168.775	207.105	201.749	213.646	302.04	303.259	110.016	89.4999
2410016O06Rik	9.57867	15.411	13.1191	10.1874	2.44356	3.89334	1.50595	3.56729	6.68125	0.136417	0.383663	0.317255	4.63522	0.162535	0	4.45917	1.01677	0.903236	1.88845	1.36606	0	7.22226	5.46481	7.71531	30.1694	20.927	49.0844	22.0541	0.151695	7.27799	0.392914	0.656218	2.78666	2.54503	1.22213	9.16456	3.43223	62.3287	67.8012	27.9696	15.0617	0	22.1394	12.0135	0.078786	14.0411	25.3806	0.94094	0.947888
2410017I17Rik	4.61398	7.24103	4.43786	4.15242	7.05157	6.27816	0.903037	0	2.92585	0	0	0	1.0877	3.90514	4.2592	3.50212	0	0.469126	0	0.438289	0.722841	0	0	0	0	1.21102	1.15126	1.04743	0	0	0	0.394127	0	0	1.14536	1.36611	0.763308	0	0	7.62716	2.45132	0.98938	3.16521	1.47692	0	6.29856	0	0	0
2410018L13Rik	0	0.072811	0.220288	0	0	0.143291	0.660604	0	2.20177	0	0	1.44455	1.67631	5.08515	0	0	2.97344	0.681589	21.5068	5.18573	1.66087	2.61435	10.392	2.80655	2.18838	1.83077	0.88808	1.98535	0	3.41418	4.1349	0.337007	0.060383	0.745195	0.443377	0	1.84781	1.05542	0.952234	3.44893	1.70798	3.57884	4.90982	0	0	0	1.94654	2.04136	2.0457
2410021H03Rik	0	6.34496	11.83	13.4706	3.71727	0.888796	9.84569	9.03344	39.4218	0	0	0	2.29279	0	0	0	2.92823	8.69635	0	1.89831	2.46645	9.36443	7.40935	8.1976	0	0	0	2.37411	6.69221	0	0	12.2392	2.46434	3.6682	5.36944	0	4.20135	0.934747	0	1.46263	0	2.93571	0	0	0	0	0	1.22421	0.614333
2410089E03Rik	7.69054	11.9157	10.2764	9.90372	6.26613	10.9068	2.58884	2.68684	30.9981	14.8738	1.37665	0.971907	3.53083	13.8605	3.21592	18.8869	18.6772	13.4033	27.7939	27.0576	37.8167	8.79075	25.3812	6.12458	37.3203	36.9377	14.5205	32.0593	20.8253	66.306	66.2458	14.3469	35.1125	31.3478	37.1245	40.2665	42.2985	30.4334	23.8733	31.7241	21.5973	1.86317	3.03462	3.1756	5.80032	2.5463	2.72546	6.34558	2.78083
2410124H12Rik	1.17485	1.56389	0	3.47246	2.75677	0	0	0	0.337702	0	0	32.3049	1.47058	0	0	0	0	1.74174	2.43547	0	0	2.07236	2.3903	0	0.86441	0	0	1.20476	0	0	0	0	3.10737	2.45728	2.05621	4.12863	1.53008	0	0	8.63759	0	3.71744	0	0	0	0	0	0	0
2410127L17Rik	19.2849	12.8418	9.55392	8.13075	7.98389	6.49097	4.67814	11.1388	12.8806	2.47166	16.0507	9.43775	8.71082	7.72509	11.7316	33.9902	13.0864	10.6855	2.14396	5.1119	5.71294	5.74606	13.0853	4.63918	34.6526	33.6643	17.5248	6.82717	5.52629	37.1415	69.844	2.09449	3.01454	1.53717	1.90509	6.73641	4.4999	95.5804	97.2673	26.9905	1.4786	6.77887	22.2194	15.8711	2.67858	33.2487	58.2679	3.12871	2.2783
2410131K14Rik	15.5255	6.41291	5.81745	14.5441	14.9844	23.5094	6.12816	8.92757	4.76273	37.267	0.067421	0.123891	16.2986	16.217	1.64209	10.5914	2.06478	2.09406	10.3125	8.77438	12.691	17.727	4.83612	7.86821	24.1066	11.4854	7.46535	19.6294	8.04089	1.70365	25.8046	18.0564	13.0171	20.809	10.5754	18.7616	9.86488	18.318	18.8073	72.7449	12.8806	9.9748	44.4183	19.3296	25.3731	3.49511	13.2172	19.4469	12.8954
2410137M14Rik	0	0	0	0	0	0	2.94575	0	0	0	0	0	0	0	0	0	0.820985	0	0	0	1.97367	1.32649	2.1234	0	0	0	0	0.649059	0	0	0	0	0	0	0	1.26631	0.925575	1.62394	3.53938	0.722182	0	2.15934	0	0	0.781562	0	0	0.106677	0
2410141K09Rik	10.1641	147.31	18.1611	7.68914	26.9295	136.497	9.73176	40.9405	184.146	47.0188	19.1694	3.1543	18.1557	176.634	22.3794	8.17156	3.60943	11.6381	166.897	6.46762	2.54371	86.8577	2.81744	7.99027	5.45126	1.73346	26.3364	62.0202	0	9.20116	17.2887	13.8864	23.1247	24.1685	26.3617	14.6816	101.045	0.749842	1.83108	13.7329	18.7081	4.24829	3.21667	0	0	0	0	0	0
2500002B13Rik	26.7804	3.85023	27.2719	30.1878	28.828	13.3281	17.7954	28.8628	24.5988	7.1868	25.7609	19.8021	19.4174	1.42293	12.6089	3.25325	3.20047	6.31649	11.4096	8.5203	8.1802	4.42149	0	20.8673	1.81844	0.736734	3.15945	14.9929	1.5775	6.30299	3.55933	23.0138	26.222	23.9354	28.0204	4.53536	22.8041	2.91509	2.72505	6.34974	18.1883	1.13285	3.88053	18.3767	12.236	13.1758	0	8.70009	6.15303
2500004C02Rik	13.4487	6.02922	29.5889	22.3932	15.9751	11.4197	5.204	37.8598	46.8177	4.49991	7.21251	7.53517	17.6825	0.453991	41.7119	1.31008	42.2294	37.2888	71.6026	56.2999	37.8282	23.976	53.0021	6.26271	31.4158	23.3749	6.40349	8.336	61.9897	53.588	54.8558	34.0659	20.4513	24.4395	30.103	36.1683	26.519	19.1512	13.2017	23.5171	18.9752	11.4648	3.8411	3.16317	0.447958	0	0	53.3514	43.5574
2510002D24Rik	54.6061	51.8364	55.1402	25.4102	46.9277	40.8407	5.14205	12.7308	21.906	0	16.9122	12.025	20.079	15.2967	12.2571	42.9032	6.15097	4.98076	29.4339	13.7559	16.1506	20.6576	67.4517	32.8694	4.70479	7.51166	8.94085	5.70576	5.14218	31.1023	1.54659	7.78143	7.91449	7.18158	5.2338	12.5173	3.70498	4.26023	8.41161	16.1125	4.09687	100.294	53.093	54.9375	132.661	42.8565	1.20173	30.865	28.4978
2510003B16Rik	4.56712	1.32586	10.8698	2.49908	6.04874	4.88751	8.62752	0	11.2304	0	5.70806	2.94023	8.13418	0	0	4.8578	3.09052	6.41459	0	2.21883	0	5.07838	14.3963	11.1728	0	3.48006	15.7704	1.8775	0	21.6753	27.9939	1.93338	4.17083	5.59976	0.724785	5.81255	4.99401	0	1.53103	36.7376	1.9995	0.407479	3.07979	0	12.2343	0	0	2.56432	0
2510009E07Rik	0.015017	0.04448	2.19126	0.014266	0.089638	0	0	0.909243	0.234079	0.185299	0	0	0	0	0.036215	0	1.53225	0.673893	8.40622	2.92214	2.72287	0	1.83769	0.122618	4.0708	3.20187	0.560858	0.487406	0.69011	9.42913	0.221342	0.882903	1.13886	2.38734	2.53907	0.154282	1.6122	1.48942	2.98377	2.35593	5.19532	0.052902	0.382593	3.04063	0.107378	1.22374	0	4.53927	2.68871
2510039O18Rik	5.19772	10.8841	10.1972	3.75045	5.38956	6.16178	2.91121	2.86545	23.2706	10.8333	0.851591	3.57378	7.39323	1.35441	1.24026	1.24206	11.7885	8.48025	1.19457	13.933	12.0028	10.7171	18.6459	2.50138	28.7921	29.4372	15.5828	18.6201	15.6169	84.6791	81.0698	7.81995	7.13283	11.281	7.47808	31.5753	21.4376	75.4015	57.9784	66.3076	4.93295	4.56815	2.31743	33.5658	0.094565	15.9578	13.1777	2.37122	1.62338
2610001J05Rik	57.9934	19.927	36.18	33.2173	64.4011	49.8451	44.83	39.0578	8.3633	34.6167	35.1353	51.6691	44.9966	34.1529	9.51802	65.1492	12.9137	13.5611	13.1828	21.8667	16.2017	71.3669	44.4041	88.9472	3.57436	7.01939	11.983	24.9173	21.2965	0.269106	16.7229	37.4376	42.4722	38.1471	36.0995	34.6779	46.3203	12.8001	13.2072	45.7462	25.2946	31.548	45.1881	79.6588	40.5174	49.9361	21.7939	98.2516	76.2923
2610002M06Rik	3.72998	7.72843	4.78346	6.43666	12.0072	6.0801	12.3602	17.549	21.9159	0.975735	0.566651	8.46558	10.0757	8.14485	10.36	0.651036	5.33714	5.816	3.77156	8.56576	5.47072	7.43563	2.12573	4.66345	2.82774	2.74636	4.01454	5.91818	11.4763	2.35654	8.69911	5.41867	6.73937	4.29133	5.68851	5.04629	4.48992	22.665	19.7009	6.92021	5.70469	6.75009	6.06195	5.18865	9.0277	5.00951	14.5243	13.7177	12.0182
2610005L07Rik	10.788	14.647	20.3095	10.2493	24.2818	23.3053	4.21853	11.8258	18.2491	13.8253	4.37632	10.258	8.28191	17.365	10.9446	28.0893	9.09199	7.04396	11.4405	12.4038	9.10811	18.62	28.5361	12.216	14.0399	18.0212	16.0484	15.1998	5.98015	18.3176	16.8953	15.9473	14.8461	18.2657	11.738	7.70099	18.9995	19.0891	18.6276	34.9202	8.27856	13.1151	9.35232	16.257	26.064	3.67591	15.7684	48.5639	30.0313
2610008E11Rik	0.131109	4.28781	0.731751	0.373668	3.97958	4.19672	0.291197	4.14606	1.41884	0.224738	1.61433	1.95549	2.1947	0.102745	0.198993	0.166314	1.68117	1.23958	10.8453	2.32447	1.76846	7.98872	0.568961	1.5887	3.17373	2.14591	15.7177	12.241	0.181843	0.20078	0	0.938948	9.24044	15.7695	5.51974	0.889071	5.45192	2.10578	3.41941	15.4906	2.7812	0.063629	12.8847	0.622044	0.995617	4.38759	36.2762	60.6921	47.4374
2610015P09Rik	23.264	34.3892	42.7786	42.0966	24.4985	32.1165	24.9772	34.1455	42.3652	19.4894	50.4424	42.2925	30.3651	26.7924	23.889	81.0266	77.2231	79.5158	30.7924	60.1504	52.4817	90.4184	55.3945	79.1085	48.4984	59.9187	62.1244	39.4194	87.0042	199.077	110.292	69.1713	63.647	63.6492	60.8184	97.4553	101.152	37.6341	36.5414	79.047	29.1188	19.4649	37.4926	33.3888	5.80934	24.4546	14.0359	9.70456	6.33399
2610016A17Rik	0	0	0	0	0	0	0	0	0	32.0182	0	0	0	0	0	0	0	0	0	0	0	0	0	0	0	0	0	0	0	0	0	0	0	0	0	0	0	0	0	7.70468	1.63568	0	0	0	0	0	0	0.292669	0
2610020C07Rik	1.27696	12.4696	1.51025	15.5561	1.90558	3.86226	2.31985	11.6665	3.6222	0	5.00353	0.176328	5.7183	26.5971	1.50752	1.89353	14.5301	12.4935	18.6504	4.6846	10.5978	3.02908	28.7062	3.63759	14.0156	13.4342	0	3.59015	4.77731	70.3176	44.9366	1.96845	10.3719	8.69014	7.73796	1.44376	10.2285	7.54079	7.035	7.0956	1.16059	4.76985	1.11387	1.16402	7.75472	2.19586	0	4.64758	2.92998
2610020H08Rik	11.443	3.00949	29.6709	20.2578	28.134	17.8436	16.1942	15.9712	43.3624	13.3763	1.98344	8.0562	23.2134	31.3359	35.3003	6.28198	151.298	114.063	111.273	124.664	178.546	16.4951	49.3426	17.0641	189.496	211.542	13.243	56.1874	147.633	79.0402	74.1005	55.4447	69.993	80.1035	85.164	44.6164	71.123	125.147	116.432	49.7165	48.6011	10.3913	5.78094	7.13222	0.230119	0	1.75487	24.8313	17.9371
2610027K06Rik	0.026673	0.044164	0	0.092657	0.022925	0.050241	0	0	0	0	0	0	0.184897	0	0	0	1.18671	0.322466	0	1.13739	0.111247	0.823802	1.84172	0.463891	0.99554	2.25709	4.03872	0.64246	0	0.754861	0.83769	0.193581	0.557582	0.306537	0.777276	0.448284	1.00416	0.869632	0.045532	25.4242	3.89656	0	0.857129	0	0	0	0	0.852872	0.90552
2610028E06Rik	0	0	0	0	0	0	0.115474	0	0	0	0	0	0.450726	0	0	0.100261	0.542358	0.605061	0	1.67577	0.095754	1.07149	0	0.212627	1.02377	0.188896	2.75512	1.06867	0	3.38562	0	2.42305	0.761776	0.118174	0.985136	0.97438	0.958745	0	0	1.20841	0	0	0.618472	0	0	1.22971	0	4.59157	2.10462
2610028H24Rik	2.63343	0	0.404954	0	0.184948	0.500821	0	0	1.75328	0	0	0	0	0	0	0.302228	0.376512	0	0	0.567328	0.186577	0	0	0	0	0.122053	0	0.712762	2.00559	4.7324	0	2.59687	0.781344	0.953362	1.38586	0.89498	0.417592	0	0.174092	3.33871	0.967338	4.34921	0	0	0	1.14009	17.1346	0	0
2610035D17Rik	0.072595	0.099436	7.90206	6.16332	0	0	0.222128	0	0	0.517793	0.097411	0	0	1.99684	0.401685	0.288328	0.481469	0.969817	2.0282	1.63678	0.83706	0.310447	14.6455	12.0753	0.565936	1.04433	8.68855	5.53448	0	0	0	0.582436	4.99723	4.20615	9.96057	10.5935	7.18692	2.59728	5.22889	7.80809	0.862737	0	3.57666	1.17128	10.0877	3.95186	0	24.2839	6.8611
2610035F20Rik	0	0	0	0	0	0	0	0	0	0	0	0	0	0	0	0	0	0	0	0	0	3.6151	0	0	1.02959	0.222036	0	0	0.138851	3.57909	0	0	1.5656	0	0	0	0.945037	3.14607	0	1.90288	1.70608	0.839719	0	0	0	0	0	0	0
2610037D02Rik	7.83696	19.5516	4.86368	1.9272	15.4814	12.06	8.43268	3.2719	0.921168	0.086359	24.0714	23.1788	10.3935	15.2865	9.3257	1.85818	1.29765	0.571089	2.14875	0.758916	0	11.6063	13.5155	15.5763	1.73551	0.092175	5.94998	4.50283	0	0	0	3.45831	6.84956	7.72625	10.7985	5.13305	8.33502	0.156599	0.381083	9.15378	2.62998	13.2617	3.49305	5.08055	17.7958	12.7421	1.51389	0.094784	0.059985
2610042L04Rik	0	0	0.173235	0	0	0.120268	0.782365	0	0.314817	0	0.341502	0.372907	0	0.22608	0	0	0.350587	0	0	0.753559	0.647117	0	0	0	0	0.396337	0.095623	1.10786	0.665121	1.93471	0.747812	1.81775	1.51243	0.543685	0.872675	4.76618	1.9394	0.313028	0	2.40717	3.90254	1.25602	2.24514	1.01266	2.10197	0	0.421041	0.846376	0
2610044O15Rik8	3.80813	2.46763	4.50464	11.5518	25.1724	22.56	5.64423	28.8252	44.484	7.50884	12.9894	15.6043	18.7086	30.0012	39.5429	3.41765	6.23444	1.96371	8.59552	8.93529	5.10004	13.6027	21.4061	16.9084	0.145795	1.66014	17.3606	4.09263	1.69451	3.18153	0	18.8334	13.476	9.89104	16.1029	7.74025	20.9211	2.82992	5.3829	9.30245	3.80118	7.48876	13.0802	0	11.0087	11.5743	11.3871	22.6404	18.1666
2610100L16Rik	0.373025	0	0	0	0	0	0	0	0	0.232432	0	0	0.238263	0	0	0	3.39578	4.5904	2.94171	2.62583	2.01532	1.10102	0	0	8.41156	4.96134	1.41569	1.50855	6.61869	1.56275	19.0618	0	0	0.035507	0.906849	0.252087	0.827928	2.54697	2.3564	1.14579	0.122187	0	1.7941	5.73219	3.65007	15.1313	0	0	0
2610203C22Rik	0	0	0.200051	0	0	0	0	1.70249	0	0	0	0	0	0.498156	0	7.08928	3.43296	2.35447	16.4198	8.71034	7.72005	2.94153	28.6115	8.27785	0	0.614748	2.86743	1.27347	3.72993	0	0	0.178175	0	1.00815	0.770324	0.742628	4.78672	0.500091	0.691163	11.6553	2.09135	5.22822	8.21185	0	0	0	0	0.768186	0.201344
2610206C17Rik	0	0	0	0.380129	0	0	0	2.67727	8.59163	3.65985	0	0	1.12615	0	0	3.81551	0.608931	1.2097	11.7398	3.23313	2.23833	0.891017	15.9477	2.17755	4.89239	2.44475	1.13764	2.4987	2.02169	1.86479	19.6403	0.336024	1.3823	0.839419	1.05012	0	2.56242	0.693664	1.44785	5.85171	0	1.10336	0	0	3.18371	0	2.50619	0.062779	0.155032
2610301B20Rik	19.7181	8.30666	2.79595	9.82941	29.8495	9.54391	9.56212	4.46646	0.496144	0.750942	0.636596	3.77639	9.36998	11.8596	10.3227	5.0566	17.027	14.8976	39.8267	31.9051	41.188	28.2739	2.72591	20.6628	64.679	57.5992	12.9213	25.5284	50.8729	63.5268	1.20899	16.6377	23.9421	31.1734	32.2847	9.46598	25.6853	21.884	16.8552	12.4159	30.9654	17.7905	35.7027	12.1047	29.5687	16.3909	12.1069	45.9248	42.3174
2610305D13Rik	148.253	144.705	54.9726	114.264	146.12	145.38	114.609	231.948	135.994	73.6571	101.797	90.4053	190.193	201.714	150.675	159.327	28.6933	19.1196	95.283	46.4137	27.3898	50.4072	77.0661	43.0009	17.8169	24.834	70.5906	82.7066	8.16824	27.1432	22.0807	107.713	75.8649	85.3668	108.614	68.3929	70.6821	19.6873	20.624	68.7942	173.067	5.28321	22.1043	30.064	88.0476	18.3761	46.8743	9.72272	10.743
2610306M01Rik	0	0.044429	5.17556	4.92399	7.08524	4.91383	9.52123	4.8242	0	1.53819	4.33671	9.97811	3.43591	0	11.6323	0	39.2408	31.3265	0	14.5234	15.8232	10.013	14.4002	20.5072	35.7571	28.8724	4.45566	0.613952	24.205	1.96145	26.6749	3.77866	9.64015	5.65323	9.34205	12.2091	11.4716	6.11727	8.77529	1.48668	3.76319	0.264202	15.3598	0.766301	0.178754	10.6361	0.575089	13.9123	8.50014
2610307P16Rik	0.023236	0.728484	4.02651	5.28472	2.58516	1.31292	2.77239	2.53161	3.2205	0.064577	0	0	2.16271	1.20423	3.27025	0	1.95966	1.08328	1.45623	2.4057	1.08613	8.18038	24.8196	9.35105	0.683798	2.11505	10.1659	5.14234	7.31769	0.218847	0.078916	17.6067	21.6008	14.8746	13.3755	8.98276	21.8129	2.2617	2.09008	18.1067	0.224813	0.249391	0.434137	0.014442	15.8919	5.69582	0	21.2832	17.3062
2610316D01Rik	0	0	0	0	0	0	0	0	0	0	0	0	0	0	0	6.90059	0	0	0	0	0	0	0	0	0.637481	0	0	0	0	1.21525	0	0	0	0	0	0	0	0.365079	0	6.36456	0	0.473902	0	0	0	0	0	2.25636	3.97833
2610318N02Rik	59.1399	22.0377	52.2596	32.2413	54.2011	39.963	17.4444	14.0268	34.5167	18.5184	12.4389	23.8432	31.0142	26.6264	5.71498	16.5079	6.19552	4.20834	0.437426	11.9924	7.17234	5.07376	20.8736	16.2701	1.11343	2.47132	4.53409	9.57849	0	0	0	10.7984	9.86273	7.10503	10.709	7.30418	15.1519	0	0	13.0343	6.38086	58.9164	47.007	90.3431	141.171	74.9633	47.8992	73.0226	61.8296
2610507B11Rik	36.3774	83.7395	122.78	89.6083	63.7616	113.463	13.8294	37.6383	110.672	85.7999	14.4333	19.4077	41.6059	86.7361	91.962	148.31	28.0888	24.3406	69.0902	58.1052	48.148	36.0278	64.3248	23.8788	75.4049	80.9549	35.1168	92.5783	10.734	99.063	77.8303	42.0786	156.94	145.027	131.785	77.8664	80.0939	66.1359	82.4017	67.7588	79.0187	9.03475	44.6319	32.1547	5.91611	13.6324	21.0122	50.5506	31.257
2610507I01Rik	0.085555	1.54565	0.806527	0	0.043536	2.64409	2.05768	0.808146	0.233208	20.8649	0.24415	0	0.619768	0	2.24919	2.53924	11.2036	3.02198	4.10442	1.41677	8.36403	6.14848	6.96555	6.08402	9.02903	1.04295	2.31149	10.2322	0	37.2638	0.368545	5.2021	2.61603	3.21361	5.47668	3.48907	14.3773	19.7441	19.9531	19.9877	3.13997	1.29022	1.35494	2.54116	0.1018	0.779621	0	20.0266	0.324863
2610524H06Rik	87.9502	75.599	89.6034	104.363	65.607	56.6955	77.9246	19.1014	64.9868	83.1713	39.714	24.1058	45.5885	54.8571	37.6442	50.693	10.0584	10.1926	14.5216	40.9263	48.8526	90.8862	117.529	212.16	33.4858	40.0227	76.9543	74.6501	90.3827	54.6081	57.0428	33.0851	83.6943	84.8402	76.5116	73.2548	103.563	70.7204	53.4856	24.6645	26.7288	38.889	24.2227	7.38712	51.7313	107.066	84.9549	84.1172	68.0893
2610528A11Rik	0	6.45146	0	0	0	0	0.542978	0.786134	0	0	9.5066	0	1.73597	0	0	23.9438	5.72422	5.39592	12.0418	5.20022	7.06749	8.01269	32.9916	24.2046	1.28087	0.338149	0	2.86466	9.69532	14.966	0	12.3081	4.56891	8.26924	4.91024	4.95212	7.56056	0	0	23.0182	1.73675	10.4416	7.7629	0	29.5633	0	69.1531	1.64283	0.847365
2610528J11Rik	8.10308	8.47592	9.94981	7.62314	11.4881	3.84425	0	2.92007	0	0	0	0	0	0	0	0	0	0	24.1921	0.995293	1.30441	2.97194	0	0	0	0.622347	1.98608	7.12821	0	0	0	7.51077	5.14643	13.6388	4.15042	0	5.70702	3.14262	1.85881	26.4229	12.1763	259.416	272.974	15.6695	23.9567	9.92774	25.9289	0.220093	0.18264
2700029M09Rik	300.719	321.496	362.496	402.423	464.071	274.183	169.844	142.416	95.7222	315.806	100.632	68.0789	188.491	235.402	171.626	175.784	36.2048	40.2784	275.63	176.029	135.974	59.3818	70.2971	118.679	118.664	114.471	108.658	190.71	48.629	104.964	48.2398	114.512	154.794	164.159	156.229	191.007	179.839	145.358	113.53	213.686	170.463	184.383	235.9	303.344	159.288	415.989	357.002	117.359	119.749
2700038G22Rik	14.8247	19.324	44.4511	9.23016	35.9178	37.1906	10.4427	22.8784	71.1839	79.8633	12.2197	12.2904	12.7516	47.3234	106.032	61.4048	1.91044	4.71877	48.1158	4.12211	3.86168	36.3922	20.0611	12.2018	2.05638	1.77943	13.2064	5.68432	0	1.58841	2.98823	12.3494	5.50919	14.0176	11.4013	5.53862	21.3965	3.27504	1.76116	16.7154	9.3827	16.0608	10.4181	0.05277	52.1214	1.2994	21.6136	19.0381	16.5644
2700046A07Rik	10.5621	4.68315	0.803354	3.91729	6.61689	1.86632	3.48074	1.51888	0	0	0	5.33561	1.45468	9.25257	0	34.3862	0	0	0.519254	0	0	0	0	0	0.484519	0.698478	0	1.97774	0	0	0	0	3.99493	8.52757	0.84127	1.72114	2.43027	0	0	1.46241	0.652081	0.686783	1.43992	0	23.4449	0	0	0.432756	0.632568
2700046G09Rik	0	7.29194	1.13308	0.514485	0	0.89839	0	0	0	0	0.109697	0	0	1.91429	0	0	0	0.575949	0	1.1699	0	1.25414	0.373091	0.289398	3.06051	1.70607	5.55779	4.26226	3.18347	0.208449	0	0	0	0.665493	0.570329	0.698407	0.795997	8.63143	11.3086	7.83838	0	1.72567	3.08739	12.4396	0	2.01173	0	1.49447	1.35846
2700049A03Rik	29.0335	32.1315	61.6915	44.8225	42.6858	43.6702	17.4752	67.2892	41.7346	45.9649	12.48	20.7297	41.3492	76.4036	81.1481	54.9135	39.1513	21.6811	19.7071	32.5276	22.3817	34.4085	58.1068	19.4289	12.4655	20.3705	26.0639	38.8176	25.3613	74.0839	76.7603	44.0251	76.4987	66.6869	71.0846	48.6911	61.9816	15.2753	17.5451	50.9308	25.1008	5.0242	24.6199	27.3259	20.6731	3.78979	8.34902	31.5404	23.9496
2700054A10Rik	0.146307	0	0.406751	0.434559	0	1.80769	0.171564	0.411384	0	0.072862	0.481753	0	0.718743	7.28173	0	1.39546	0.781001	0	2.36778	1.39129	1.35008	1.07524	5.34868	2.10943	1.16541	0.622772	3.10391	3.76687	0.334817	0	0.10199	7.1411	19.6278	9.90316	10.2063	12.6181	10.8171	29.1451	37.3132	12.475	3.295	0.705833	0	0	1.70727	1.19185	0	1.4178	0.272366
2700060E02Rik	595.142	598.099	487.398	471.686	581.734	424.278	311.066	233.31	528.58	447.943	92.1251	137.795	386.693	614.391	733.138	360.904	404.455	290.016	305.831	430.932	619.512	197.41	325.648	303.758	797.245	583.748	297.46	606.752	453.327	532.042	568.106	310.425	454.716	448.374	410.164	474.738	472.167	467.659	322.029	238.765	423.81	264.254	351.566	167.957	244.485	287.068	300.619	240.007	221.873
2700062C07Rik	46.9129	89.0385	42.6735	64.9347	63.9774	68.5697	48.8383	52.1561	127.287	130.809	70.5632	48.2083	54.156	102.779	73.4244	87.372	37.626	50.2553	28.629	60.9474	53.4638	61.8929	99.0955	118.215	34.4161	44.9227	32.5517	48.8515	67.568	121.588	65.407	82.7783	67.0059	58.4021	77.3342	88.7427	89.7331	116.759	125.846	38.1898	58.9843	106.631	58.8888	56.0001	74.6204	57.3799	121.184	52.7205	39.7163
2700069I18Rik	0.327742	3.58232	4.70806	0	0	0.364659	8.69382	4.08079	0	0.405123	1.69081	9.7009	2.45756	0	0	9.6373	5.69222	4.608	33.8152	1.98499	4.60403	10.8728	6.99594	16.4202	0	0	2.52221	0	0	0	0	13.3382	0	0	0	5.82721	0.980187	0	0	0	0	6.86231	0	0	15.5083	0	0	1.58027	1.20813
2700070H01Rik	0	0	3.06614	0	0	0	2.19081	1.59943	5.77348	0	2.42222	0	1.62454	0	0	6.18684	2.12364	1.7887	16.2328	5.21471	5.59677	3.81042	7.86643	4.40322	0.329558	0	0	0.382158	0.554346	21.4387	0	1.67544	0.112369	0.38892	0.81674	0.821499	2.67334	0	0	0	2.10668	7.17042	0	2.69927	0	0	7.81209	0.992539	0.466208
2700081O15Rik	8.69617	6.09956	14.2146	10.4941	2.16718	2.30898	0.915906	3.38509	0.770884	21.3583	0.126287	3.94874	2.70984	4.60229	1.65849	6.87942	0.987315	1.45684	0.217561	1.53396	3.0659	2.37041	3.94702	0.190062	4.89404	4.71836	2.73551	5.35538	1.91603	31.893	17.9346	4.58136	2.00199	0.777775	1.43393	0.836615	4.32266	1.52548	1.31053	3.18556	2.36821	0.082136	0	14.1269	0.074095	13.048	0.204325	9.84068	6.84504
2700089I24Rik	0	0	0	0.670721	0	0	0	0	0	0	0	0	0	0	0	0	0	0	0	0	0	0	0	0	0	0.183446	0.186792	0	0	0	0	0	0	0	0.979217	0	0	0.193841	0	0	3.58902	0	0	0.079141	0	0	3.39954	0.162952	0.094748
2700094K13Rik	1292.14	998.628	1122.73	1131.95	1139.27	1024.88	807.616	466.674	1185	710.929	55.2969	174.026	789.41	869.571	909.249	1002.72	307.643	176.056	564.187	463.041	372.689	1138.56	604.671	1199.22	135.944	175.568	589.77	390.182	154.035	39.2161	113.98	399.99	427.363	420.676	394.454	513.591	465.193	91.4702	96.5184	236.631	236.495	1175.53	1041.27	1406.51	733.21	2869.88	1390.39	302.799	211.297
2700097O09Rik	129.037	152.122	106.258	94.67	92.9672	106.094	164.65	182.933	58.6068	0	285.115	223.049	111.7	131.099	135.046	113.636	60.5074	79.3578	79.9042	48.3553	49.9918	106.478	136.924	118.322	59.642	40.6148	49.8732	32.5374	48.4511	50.6254	34.4348	100.88	67.2803	74.0418	51.6687	56.1164	73.303	28.816	21.64	70.3587	24.3996	123.48	48.2663	132.285	95.0486	71.7266	116.013	49.247	45.6059
2700099C18Rik	28.6171	47.8114	61.4645	67.8191	62.5634	53.0455	54.574	82.418	54.816	0	75.071	44.3857	68.169	7.6603	49.1234	39.7948	40.6935	40.5641	40.5429	16.9956	13.9128	49.2033	39.934	43.7333	25.897	42.6697	46.215	17.6915	51.0903	273.89	221.035	45.7434	20.5426	19.7764	23.0566	25.298	46.9645	44.5814	35.8166	3.93187	3.00572	36.8736	62.2976	72.8618	4.67671	42.7613	46.5398	31.5002	20.5906
2810001G20Rik	0.298224	0	8.71015	1.20973	6.7031	1.5271	0	1.73412	0.90712	0	6.58652	2.85898	3.74296	15.02	9.58509	5.074	19.8559	11.564	42.0412	18.9848	30.218	9.00354	31.6165	5.74097	43.4521	51.6475	16.0494	44.0016	11.5494	14.0778	50.9279	38.007	29.5944	24.0896	27.9233	22.584	19.7857	3.46863	6.16822	50.3546	35.8966	15.1146	4.85407	0.157268	0.711838	5.99656	17.7344	31.9537	25.5192
2810002D19Rik	16.7275	6.7142	7.51558	6.97389	1.73864	10.6973	21.2623	6.15694	2.36931	0	13.9396	34.4339	4.64561	6.69322	32.4121	0.234896	20.7454	15.038	0	9.72283	15.2657	14.6278	22.5908	20.8034	10.8053	10.43	9.68066	5.1601	14.7368	23.5888	35.7188	28.9295	12.1822	4.76567	8.10833	1.54745	10.3328	5.42385	6.64738	39.1267	5.73637	10.0545	5.9234	20.6476	0.873024	6.79276	0	28.7347	24.1509
2810004N23Rik	285.869	344.381	250.443	314.334	312.502	356.552	296.67	207.374	183.474	290.628	89.2556	187.382	293.242	349.557	328.507	349.994	106.401	92.6477	169.575	187.908	150.667	297.552	249.568	392.28	98.3326	104.012	177.838	74.5303	294.988	405.359	329.922	77.7565	114.151	127.217	150.088	132.037	156.856	252.599	278.013	65.3165	76.1792	356.401	119.769	354.9	210.851	251.238	231.207	120.937	90.2647
2810006K23Rik	20.2521	22.9162	32.0106	42.1889	27.2037	40.4147	65.3938	64.4781	7.90585	2.87823	35.5144	108.657	48.0712	0.278748	36.0429	69.9952	49.6601	48.5543	62.7012	45.7845	50.507	38.1411	16.0942	23.7883	68.1953	51.7571	18.4416	12.2775	24.5833	69.8963	4.84535	7.8165	18.2708	17.9621	16.9419	27.65	19.2602	14.5138	19.8517	23.132	15.1777	3.23741	27.3893	7.51991	54.7896	23.409	85.8839	37.9543	34.6872
2810013P06Rik	10.1358	4.95501	85.8779	29.3234	3.69814	19.818	25.7158	6.42868	49.6495	27.003	8.7439	2.1335	14.9942	18.3413	35.4474	25.5835	28.829	29.809	42.4844	17.7647	30.9802	85.1278	30.3572	48.6796	50.0638	38.9335	56.3059	13.8365	12.6934	4.89506	2.44553	39.7949	14.9641	14.8829	14.9853	7.55593	37.6798	11.8692	11.0792	113.048	7.40462	43.2399	11.7128	24.8014	28.4862	34.9771	17.2997	35.2858	28.4031
2810021J22Rik	8.11749	10.9127	12.8768	5.07623	7.01484	7.45488	3.32119	12.9706	8.32576	0	1.24732	0.371903	6.59258	0	16.6655	3.73271	10.4361	9.94729	13.1032	17.3784	13.4709	4.48982	13.275	11.0536	5.24496	5.79577	3.64463	6.71329	7.67	5.20244	0	1.94654	3.92579	9.45968	4.2401	6.21744	8.04742	9.62568	16.026	9.30051	1.1683	0.178996	0	10.6359	14.0437	1.39673	0	16.0697	7.90706
2810025M15Rik	124.877	83.6541	76.8249	72.8988	90.9459	80.0899	81.1162	72.8764	38.4439	28.7641	165.635	144.767	95.0674	60.7836	74.8409	117.029	47.2368	51.5802	78.5229	36.7363	32.3988	117.512	170.188	89.3094	20.1066	29.8557	98.9964	67.1085	99.0771	47.0002	54.7314	159.31	99.9256	74.8803	94.3146	140.089	128.499	59.5766	55.6761	86.2392	79.0897	159.807	71.314	122.576	124.602	142.326	88.3991	54.7512	53.8284
2810029C07Rik	10.9448	0.047021	0	0	2.10831	0.781141	3.2658	1.4841	0.572764	0	0	3.29691	3.23616	7.19644	0	0	1.17025	4.15878	3.80815	2.39074	1.43765	3.4254	8.74925	0.067458	8.88931	7.48401	0	6.14514	16.599	18.5079	7.61739	8.86096	2.6341	2.53983	3.2855	7.8049	4.68221	6.09603	6.05631	39.8332	1.79943	0	2.70322	0	0.232089	5.86652	16.1769	3.57877	1.81551
2810032G03Rik	0	0	0	0	0	0	0	0	0	0	0	7.25089	0	0	0	0	1.18955	0	0	8.78029	3.14863	3.4872	10.9318	0	9.07983	5.29396	1.70412	7.87575	14.2963	0	42.0588	6.92758	4.46374	8.93612	8.8944	4.36701	8.60963	6.83351	8.17577	30.0572	20.3274	0.69	0	0	0	0	0	1.90534	0.940608
2810047C21Rik1	0	0	0	0	0	0	1.52127	0	0	0	0	0	0	0	1.44256	2.62904	0	1.35797	0	3.16346	0	0.812901	18.5308	1.19415	0	0.128937	0	0.135119	0	13.918	0	0	0.918359	0	2.02154	0	2.64467	0	0	1.46535	0	0	0.21648	0	5.68214	0	0	0	0
2810049E08Rik	0	0	0.32385	0	0	0	0	0	0	0	0	0	0	0	0	0	2.15284	2.65786	0	1.39327	2.92531	4.96424	0	0	0	0	0	0	0	1.32736	0	0	0	0	0.70393	0	0.365383	0.326488	0	0	0	0.371847	0	0	0	0	0	0	0
2810403A07Rik	46.4659	36.9422	83.1787	75.1473	50.3811	61.4864	18.0516	31.8977	126.52	85.3985	17.6877	7.40064	29.8078	70.6114	97.2914	56.4678	27.4782	24.0455	93.7208	43.7403	38.7637	20.0353	59.1779	6.96705	94.8402	103.116	73.6024	92.1144	40.724	35.0864	46.4549	22.5815	42.8993	36.9	38.8342	18.4062	53.5132	67.4684	69.0454	108.016	90.6181	5.12334	99.807	44.1211	56.3561	76.6323	92.5726	91.2044	69.6651
2810403D21Rik	1.49823	1.73518	0	0.323416	0	0.597282	0	0	0	0	0	0	0.50527	0	0	0	6.4951	4.95419	0	1.50528	2.35172	2.43788	0	7.3795	0.794829	1.67741	0	1.03388	0	5.50627	0	2.18777	2.40663	1.84697	2.75497	1.86364	3.85122	5.77923	2.50901	3.1079	0.746544	4.6849	1.24815	6.07856	0	0	0	3.70343	2.9246
2810404M03Rik	0	0	0	0	0	0.09698	0	0	0	0	0	0	0.248178	0	0	0	0	0	0	0.594326	0.479131	0	2.62153	0	0	0	0	0	0	0	0	0.145466	0	0	0	0	0	0	0	1.19519	0	0.861776	0	0	0	0	0	0	0
2810405F15Rik	0.024781	0	0	0	0	0.017489	1.61652	2.8883	0	0	2.24524	1.32615	0.670545	0	0	0	1.14674	0.122032	0	1.32045	0	1.11111	2.84582	0.584558	0.594354	0.379994	0	0.972062	0	0	0	0	0.255257	0.592271	0	0	0	0	0	3.1986	1.62879	0.625202	0.139144	0	0.182564	0.154885	0	1.24148	0.725712
2810408A11Rik	0.046093	0	0	0	0	0.525993	0.531302	0	0.71394	0	0	0	1.08885	0	0	0	3.11588	4.11703	13.0413	9.36993	10.2102	0	0	0	25.5388	39.671	7.73796	10.4582	20.5951	23.0048	9.83371	2.03936	3.72576	3.77047	0.159125	0.805129	2.53248	8.18296	6.55748	25.2915	6.78662	0	0.898588	14.6689	8.27691	0	7.83999	8.82081	6.26297
2810408I11Rik	48.5441	20.7777	50.1921	52.6071	68.7221	45.1012	114.588	54.5765	116.512	72.8017	52.9667	137.025	46.2242	36.2585	93.9812	49.4667	61.2519	68.4844	63.3323	59.3318	43.1025	66.7847	53.7164	15.3994	77.3763	44.5886	22.1488	26.7005	61.9977	115.56	67.2328	73.9427	26.9876	24.3989	21.4263	23.0407	27.6348	36.3699	33.2407	41.17	12.8569	49.9854	35.4309	36.8838	1.5502	61.4023	62.0732	19.3678	23.5938
2810410L24Rik	0	0	0.86898	0.766074	0	0	0	0	0	0.893101	0	0	0	0	0	3.65285	0	0.264575	2.30868	0.501841	0.264993	0	0	0.61501	0.467956	0.754482	3.99842	1.89712	0	0	0	0	0.058392	0.707752	0.184164	0	0.676723	1.86723	0.427543	10.7686	0.601121	0	0.381421	0.084705	0	3.78869	4.64372	2.25907	1.43742
2810417H13Rik	24.5569	71.1733	46.4646	38.4926	44.4696	31.5775	44.6011	63.2216	9.00522	12.151	81.6749	74.0346	29.6177	38.9866	49.2434	60.149	17.1891	18.0276	51.4298	21.0095	12.1974	17.0755	9.68005	14.0965	4.86471	3.07619	13.8929	19.6126	5.77994	11.1379	23.9775	24.6699	8.94557	8.33089	16.1278	8.42511	16.4141	0.756034	1.41464	29.9008	16.2374	179.093	175.467	244.032	223.697	133.605	119.761	277.725	217.865
2810428I15Rik	80.9215	78.6225	114.104	84.9425	76.8974	88.724	45.1353	8.82437	27.2758	88.3558	0	0	55.5674	80.2604	60.5214	99.8064	18.4633	27.9133	105.313	143.123	158.64	63.8151	33.4198	106.394	183.484	168.913	99.2508	67.5109	70.234	68.5889	65.7765	36.6517	35.1552	55.1109	39.8893	64.7823	71.2605	28.4313	53.5608	41.2289	70.9815	81.7078	130.464	88.1848	43.6197	269.904	201.732	53.5551	43.3016
2810429I04Rik	3.04524	5.2511	2.27812	8.4308	1.00418	5.99359	23.0413	13.587	1.63199	0	11.1567	4.41336	10.4562	9.22919	0	0	5.75736	0	8.4294	0.97261	0.735753	7.17783	3.82031	10.4074	0	0.529086	9.17862	8.01571	0	0	2.1539	2.61787	14.6656	8.54095	10.6982	13.0586	10.6581	0.549516	0	22.44	7.64954	8.87941	3.77442	10.4401	46.3187	0	11.2552	3.22482	2.08914
2810433D01Rik	0	0	0	0	0	0	1.22366	3.3001	0	0	0	10.1289	1.91228	0	0	0	1.31613	0	0	0.275538	0.672159	3.13212	7.25608	4.5633	1.49034	0.558228	3.34401	0.343583	1.97237	1.83512	0	0.376531	0	0	0	2.38215	0.800624	1.74953	0.26893	0	0	0	0	0	0	0	0	1.2902	1.00094
2810442N19Rik	0	0	3.82683	0	0	0	1.85898	0	0	0	0	0	0	5.69592	0	0	0	2.20697	17.0829	3.72814	6.39719	0	0	9.56054	0.809905	0.706755	5.49719	3.11041	0	0	0	0	0	0.859276	0.978493	0	0	0	0	0	0	2.56805	5.8035	16.9538	0	2.29551	6.62419	2.13201	1.48497
2810454H06Rik	0.31211	0	2.38747	0.339278	0	1.19264	0.72169	0.237438	2.77117	0	4.16614	2.7119	3.39403	0.038452	0	1.56045	5.33904	4.17866	0.940953	5.35367	8.14695	16.8422	5.32275	0.881442	19.1543	18.2068	12.5517	10.1344	17.348	14.6281	6.29826	3.27023	3.65957	9.60107	4.1619	1.20076	4.91393	4.01757	5.1763	38.7907	2.73136	1.32289	0	1.30362	2.52483	2.24545	1.66675	2.98798	2.2495
2810459M11Rik	0.220076	0	0	0.022117	0	0	1.99228	0	5.12917	0	0	0	0	0	0	7.37885	1.30328	0.905559	1.99171	2.34931	1.28079	0.685482	6.80096	2.49629	5.07987	2.52496	3.46084	1.12041	0	0	0	2.8915	0	0	0.202623	3.49086	0.734069	0.302436	1.50924	9.93398	3.81542	0.266131	9.55884	0	0	1.83376	0	0.264106	0.413623
2810468N07Rik	4.34749	0	5.27666	0.759646	0	3.18563	4.14752	5.20267	0	0.589507	0	15.3208	7.74339	8.31953	10.7041	0	17.6657	15.841	0	20.2656	17.6065	4.6384	0	2.74826	7.14382	6.27632	0	4.1655	12.3679	2.75459	0	13.017	3.2237	6.86552	2.88319	6.59494	6.85294	0.693443	1.19629	12.3939	11.8255	0	0	0	8.34962	1.57929	0	6.00143	2.64898
2810471M01Rik	0	0	0	0	0	0	0.063946	0	0	0	0	0	0.181753	0	0	0	1.3379	0.670727	0	1.43114	0.283245	1.4855	12.8717	1.07923	0	0.794721	0	0	0	0	0	0	0	0.410619	0.9557	0	0	0	0	0.78233	0	0	0	0	0	0	0	0	0
2810474O19Rik	42.0685	95.9733	72.5006	65.4655	63.1113	63.5285	82.8816	25.2764	93.7153	78.3884	24.6705	12.0367	75.9193	89.0027	96.3128	99.0023	30.2874	32.0092	77.5237	9.97885	14.2028	88.9611	108.772	20.9835	9.24976	14.3487	43.6265	76.082	47.3363	54.9233	37.3815	77.851	128.414	110.028	54.3258	35.4155	60.0299	48.3267	71.3279	30.9204	40.5514	4.11694	27.4254	17.2999	100.799	33.797	73.0221	66.2147	39.8885
2900005J15Rik	5.15155	9.78621	7.64789	1.14221	1.76261	0.822667	1.33533	2.0709	15.5024	0	3.71186	0	1.72755	0	5.70601	0	5.69876	2.17292	37.9017	5.25057	7.10458	11.1336	3.26451	12.2374	9.10594	6.26546	0.908449	1.71052	0.256171	14.9558	0	11.8061	0.935509	8.27606	3.9073	0	5.43709	8.09644	11.9362	24.453	3.40747	0.074578	13.166	0	0	1.61439	0	0.756584	0.094531
2900008C10Rik	0	0.13444	0	0.595869	0	0	0.503053	0	0	3.97908	0	0	0.263402	0	0	0	0	0	0	0.107671	0.582057	0	0	2.49208	0.590674	0	0	1.55378	5.34563	0	0	0	0	0.351025	0.520097	0	0	33.5134	33.7792	5.62253	3.76842	0	0	0	0	0	0	3.77001	3.59994
2900009J06Rik	1.90023	0	1.567	1.90528	0	0.99254	9.46578	3.80982	4.15785	0	0	28.6091	4.75686	0	2.21671	0	6.21159	12.2053	5.96755	1.30819	3.88	5.3075	0	3.55495	7.11721	4.57112	3.26647	7.83463	17.4614	5.74083	48.4678	19.0594	6.64022	4.29228	9.16205	18.0704	3.20106	4.16897	0	20.4586	10.9601	0	0	0	0	0	0	2.16023	3.15142
2900011O08Rik	8.24418	0.13655	17.1987	7.27139	0	5.46387	3.5575	8.33087	7.77681	1.54154	4.3127	1.26791	8.22598	0.137439	4.48421	0.301674	5.90576	4.98487	39.191	9.32544	2.30241	27.0327	41.2757	20.2448	0	0.080805	17.5643	17.2252	0	3.57274	0.097853	20.2236	24.6783	35.5323	27.4805	21.7323	20.0419	0	0.256973	14.6106	19.1061	10.6987	1.57112	8.81142	0	6.95739	0	7.65304	5.50286
2900026A02Rik	2.44091	0.11772	1.14966	0.947699	4.44481	2.06586	0.049805	1.33662	0.28878	0.327813	0.431381	0	1.62467	0	1.55426	5.71041	1.08575	1.40329	0	1.4459	1.6392	5.13521	3.19552	1.72848	1.76863	3.58579	13.0616	9.11387	0	3.99388	0.434007	3.03345	6.2077	6.93965	2.98792	1.93151	5.76543	2.77101	4.70873	4.26394	3.78864	2.46601	1.91363	0	0	5.09092	4.71295	3.5329	1.85789
2900041M22Rik	13.586	6.12865	10.9462	4.2301	4.5564	8.62544	12.0999	6.59948	8.44377	0	16.1651	2.56584	8.52579	4.3307	0.820231	9.20558	2.44956	0	0	0.549996	1.15778	12.3878	8.84659	10.3932	0	0	10.688	7.49532	0	0	0	25.7864	6.37986	11.4188	4.50493	1.36662	15.3437	0	0.223667	27.4458	3.20578	2.54078	0.668197	0	0	11.2897	0	0.286691	0.620465
2900052N01Rik	0	0	0	0	0	0	0	0	0	0.246362	0.069639	0	0.035717	0	0	1.77317	1.13172	2.79945	0	0.918887	1.66383	2.51232	0	2.70144	1.83624	1.01368	3.78826	1.46213	11.2128	0	0	0.114417	0.358926	0.445258	0	0	1.29603	0.361879	0.741347	0	0	0	0	0	0	2.96637	0	0.212381	0.22519
2900055J20Rik	0.047586	0.045812	0.039795	0.035212	0.054584	0.106347	1.75034	5.76645	17.242	0.268949	0.178774	1.00923	3.32147	15.7797	14.0265	28.6793	1.09967	1.1352	7.52878	1.04718	0.032399	1.4714	7.56875	2.71423	0	0.117135	0	0.876101	0.045091	0.252959	0.079038	10.9796	0.084933	0.250415	2.09583	6.21304	1.07637	0	0	28.7239	0	0.006585	0.077929	0.037243	0.006111	0.208189	0.02006	0.952444	0.565874
2900057B20Rik	0	0	0	0	0	0	0	0	0	0	0.162152	0	0	0	0	0	0	0	0	0	0	0	1.59542	0	0	0	0	0	0	13.8571	0	0.618914	0.291629	0.229218	0.371838	0.898182	0	0	0.297822	0	0	0	0	0	0	0.429872	0	0.265243	0.13707
2900060B14Rik	6.05048	0.1539	24.9869	3.14181	2.47155	1.91064	0	4.11969	38.0754	47.0665	0	0	5.47619	7.0963	10.9925	0.297503	1.37865	5.53465	0	5.45512	7.73223	78.275	25.1667	5.88922	0.771068	3.97172	206.974	12.1928	0.488103	4.56348	27.2017	27.3229	3.48923	8.46787	12.7917	14.539	19.815	3.49545	4.71399	103.212	4.55262	5.44538	0	0	0	0.73944	0	0.608341	0.602772
2900076A07Rik	2.18389	19.0063	13.9947	3.6499	20.5162	9.37181	18.4314	8.72356	0	59.6495	13.9168	16.7723	7.15531	9.89392	3.22294	14.174	6.34943	10.9414	1.29693	5.50722	3.00159	7.78214	4.48351	3.19413	0.134756	1.06438	0	4.77807	5.39555	13.65	32.3323	3.1759	5.8435	16.617	8.29515	14.2755	20.1611	7.88203	19.9077	25.2213	2.91982	7.55989	6.32002	4.29549	23.4189	11.049	2.65934	18.5748	12.7964
2900079G21Rik	0	0	0	0	0	0	0	0	0	0.278142	0	0	0	0	0	0	0.530307	5.0104	0	1.40883	0.152002	2.2832	0	0	0	1.14415	5.09639	0.047877	3.54071	9.54655	0	0	0	0	0.271754	0	0.497919	0	0	7.65104	3.14854	0	0	0	0	0	0	0	0
2900092C05Rik	0	3.13538	0	0	0	0.135316	0.393433	0	6.41211	0	0	0	2.04327	0	0	5.46023	1.25778	2.49494	10.872	2.92821	1.9631	0	16.5946	5.56502	0.699133	1.06004	1.05603	0	0	24.8725	0.822485	0.906598	0	0	0	0	0.172228	0	0.331995	0	0.522088	0	0	0	0	0	0	0.105089	0
2900092D14Rik	0.01201	0.113191	0	2.60117	0	0.002158	0	1.21041	0.043104	0.666795	8.84548	0	2.25828	0.007101	0	0.086272	2.25549	1.22358	0.389856	1.80713	3.08168	4.44128	3.12825	1.62034	2.22314	0.957862	0	0.218715	0	0	1.85183	1.84063	0.659579	0	0.3402	0	1.77811	0	0	0.101316	0.031716	3.64342	2.16216	0.012723	0.372179	0	0	0.172495	0.058823
2900097C17Rik	72.4971	99.1254	56.716	53.4588	71.0682	69.9652	9.87444	82.1045	69.5188	210.402	13.1421	8.52579	56.655	46.4586	88.546	55.2424	67.8095	44.4453	258.864	132.667	86.0734	27.9066	102.892	39.7657	15.9037	28.9843	25.7852	28.7808	52.216	20.8124	25.095	19.5361	100.586	46.9039	51.6755	39.6207	39.4282	38.5494	35.5692	21.6382	35.1014	31.0866	47.1409	159.813	119.83	36.5128	74.9141	314.959	209.316
3000002C10Rik	5.90219	8.34383	13.6047	3.27638	0.810383	7.00847	19.8022	7.98125	17.7491	1.68718	5.47227	17.0893	10.972	9.98124	16.2142	30.1237	51.0712	63.6545	1.48081	22.0604	63.1001	18.4322	14.7975	7.20529	82.4495	69.0922	11.0716	9.19964	35.2013	93.8545	17.707	2.88172	18.5131	12.843	12.0274	2.45487	13.741	22.0084	25.2964	74.6991	1.81385	5.78254	1.93875	17.3569	28.8635	2.54183	11.4926	14.3456	6.32246
3010001F23Rik	0.033008	0	0	0	0	0.616653	3.03781	4.47935	0	22.6473	0	0	0	0	0	0	0	1.17281	9.19982	3.01668	0	0.638174	0	0	0	0.723951	0	0.389443	0.660321	1.68176	0	0	0.666437	0.895418	0.531036	0	0.776459	0	0	3.01353	0.477993	10.4213	0.739035	0	0	0	8.70554	6.63258	2.9344
3010026O09Rik	69.8474	57.2556	46.0824	60.8025	53.6858	61.327	41.5269	38.038	69.1088	0.5558	35.7455	79.1359	65.4669	56.8478	27.7754	0.311595	114.111	106.792	42.9422	97.4326	128.306	49.55	76.523	97.244	89.2428	75.7989	53.7119	64.8807	303.332	276.01	249.636	46.0897	98.2301	92.2457	94.3646	81.7925	76.0588	122.803	165.444	64.4834	66.9566	24.8058	62.4305	75.9373	49.7245	16.2752	40.7231	33.5174	28.0236
3100003L05Rik	0	0	0	0	0	0	0	0	0	0	0	0	0	0	0	0	0.534095	0.931346	5.50837	0.708164	1.18637	0	7.83515	0	1.11995	1.40537	0	0	0	0	0	0	0	0	0	0	0	0.281561	0.988689	0	0	0	0	0	0	0	0	0	0
3110001I22Rik	23.7668	29.8231	20.5329	37.9902	29.9439	24.4922	25.7938	40.2193	49.3227	111.462	32.8109	43.5745	41.4365	21.9007	16.8166	43.3934	30.5734	27.0626	30.161	22.2929	32.3333	19.8033	9.41195	16.1029	22.4872	19.3303	0.523365	8.2638	5.792	5.99794	1.03523	12.3706	17.9161	18.711	14.1687	7.59436	12.7757	24.9236	9.07526	6.97975	15.0115	5.40564	4.11399	22.8482	8.81733	2.34703	0	22.481	16.3855
3110002H16Rik	146.598	165.136	192.776	177.149	137.222	173.037	143.539	179.22	195.5	55.2166	26.8147	24.3435	191.483	142.059	153.242	65.0226	64.0477	83.7597	126.412	114.927	111.232	243.676	256.652	294.145	68.9499	57.9614	113.093	181.181	146.341	40.5731	144.065	254.52	345.343	296.828	334.822	197.504	228.297	61.4371	42.7462	110.271	147.589	74.4002	145.87	81.4928	28.281	33.0828	81.7256	41.8531	36.6162
3110009E18Rik	47.769	25.6466	59.8947	33.0857	44.8145	25.9596	105.63	46.1689	0	21.5731	104.036	155.431	40.321	0	64.8826	64.078	33.0015	32.7432	7.58765	18.9521	31.5931	27.4491	4.94297	25.8342	13.7315	6.50059	3.64768	8.92036	32.1331	4.87368	38.9809	23.7288	13.8735	16.3257	18.0424	35.5506	26.5653	5.08564	8.72977	11.9127	8.8646	58.9674	7.78503	14.6993	57.9051	23.2113	31.9413	11.7984	11.0889
3110009F21Rik	0	0	0.429847	0	0	0	0	0	11.8221	0	0	0	0.17087	2.92171	0	0	0.819615	0	0	0	1.75594	0.707841	12.1788	0	0	0	0	0	0	0	0	0	0.333712	0	0	0	0.708099	0	0	12.9746	2.71923	0	0	0	0	0	0	0	0
3110015C05Rik	0	0	0	0	0	0	0	0	0	0	0	0	0	0	0	0	0	0	0	1.03996	0	0	3.69726	0	3.20138	0	4.43227	1.31848	0	0	0	0	0	0.356769	0	0	0.305925	0	1.18282	5.24012	2.69792	0	1.69986	0	0	0	0	0	0.071918
3110021A11Rik	8.55087	4.51141	11.4496	5.047	3.83204	1.94492	1.6423	0	2.21187	20.2044	4.57901	0	0	10.2908	6.25743	0	1.35844	0	1.35759	4.86624	3.83173	1.39249	11.7917	7.42708	4.73483	7.92647	25.2274	15.2511	0	7.28977	24.7811	7.42299	5.31718	9.64378	7.02348	0	12.6526	5.83898	4.15219	72.6825	2.11341	0.165767	0.795604	0.043869	6.9581	5.42722	14.0501	1.74296	0.97957
3110021N24Rik	0.129752	0	0.824712	0	0	0	0.716624	0	0	1.85469	5.34977	0	0.693051	0	3.0797	0	3.85314	4.39528	3.95356	2.08921	2.26695	2.95506	8.99738	4.45973	10.0144	8.83751	7.90629	1.76767	13.3802	0.26777	0	4.98003	2.3615	0.807651	1.43399	0.153352	2.40337	7.42053	8.9374	27.5342	2.5694	0	0.820197	0.076372	0	0	0	0.595896	0.090383
3110035E14Rik	0	0.115317	0	0	0	0	0	0	0	1.5489	1.41107	0	0	0	0	2.54854	0	0	0	0.06081	0	0	0	0	0.072219	0.419913	12.2119	4.51119	0	0	0	2.38835	0.203117	0	0	0	0.287407	0.315216	0.673048	0.392022	3.0575	0	0	0	0	0	0	0	0.926649
3110039I08Rik	6.00411	0.180528	0.193329	0.9126	0.179887	0.477529	0	2.44823	0.873701	0.424733	0.209598	0.079469	1.36285	0.181054	19.1913	0.84939	3.5026	2.48259	3.64038	4.05021	0.33858	5.4391	4.67991	0.698819	0	1.15716	2.01533	1.32825	0.452303	1.57778	3.95345	1.63284	0.423378	1.98843	0.45102	4.67795	2.1552	0	0.372008	18.8817	3.00236	0.09088	0	0	12.2064	0.15643	3.85651	53.94	35.144
3110039M20Rik	0	0	0	0	0	0	0	0	0	0	0	0	0.35497	0	0	0	0.367578	1.21738	0	0.242055	0	0	0	2.75463	0	0	0	0.802081	0	0	0	6.65138	0	0.492785	0	0	0	0	0	0	0	0.22422	0	0	0	0	0	0	0
3110040N11Rik	44.8361	21.9105	22.8292	57.5479	31.5645	29.6197	33.5262	50.0344	42.8703	28.7398	26.8056	46.4542	30.6568	10.399	25.9685	66.5756	51.4434	58.3068	51.6901	32.5127	55.0955	47.8192	26.9606	51.5248	33.3188	27.7968	32.3849	25.0405	93.3111	10.6948	37.8223	33.9733	29.7376	35.1995	29.7074	32.6446	38.5656	38.5458	35.3286	60.4805	24.1039	21.4909	24.2275	13.6762	29.4144	39.4673	7.46735	24.8768	21.707
3110043O21Rik	10.5929	4.65052	42.9404	48.8703	30.4272	34.6026	29.0665	63.7144	3.45238	101.762	19.7723	12.1795	55.2331	50.5779	23.64	0.215487	129.4	107.087	115.061	181.836	109.809	31.1897	188.931	44.6421	41.8053	53.2205	45.5058	92.3338	88.8767	55.6897	53.4186	142.585	181.109	185.722	179.841	50.8955	92.7172	82.8301	86.7927	53.5073	83.4595	1.86402	3.03194	32.3177	25.8394	1.41432	0	50.33	40.2801
3110045C21Rik	0	0	8.52592	13.3835	1.00287	9.75208	22.8911	13.6618	18.4594	0	41.3018	0	13.2871	0	0	3.68094	15.3601	13.7781	5.89045	8.16348	14.3578	15.5938	23.6467	20.0728	7.97431	5.99401	0	20.198	33.755	7.60178	0	27.3442	20.2166	28.4194	21.4774	15.2989	20.7941	3.99415	9.26642	31.5588	27.7749	0.605313	0	8.15669	4.07484	3.72028	0	6.73328	7.37527
3110052M02Rik	1.8016	12.1812	1.78872	4.89962	4.34781	3.61958	0.639106	4.9612	17.0653	0	2.09323	2.71942	6.03313	0.944224	0.593118	6.23784	4.61039	1.84564	28.974	13.9622	6.87254	1.77872	42.1036	0.639347	2.35924	2.46529	4.00343	9.93166	0.552349	14.0164	1.60394	1.78631	5.60365	6.70795	5.83178	4.8198	6.3192	0.395518	0.721311	4.02769	2.13514	4.76148	0.611592	0	14.6327	1.96789	0	7.08683	5.75796
3110056K07Rik	12.7794	7.21891	34.3586	20.66	17.5502	13.112	46.2284	8.80574	39.3838	32.1558	42.0473	8.33536	10.7373	0	11.3331	19.6923	41.1557	62.2721	18.2997	16.9999	10.8188	13.5494	9.36122	34.1406	24.4163	34.2061	4.37466	19.4428	37.0758	97.3054	0	29.869	13.8536	22.9669	31.9527	7.04864	52.62	5.34498	3.07977	92.6665	2.29994	2.70111	8.21323	6.76752	26.8562	0.619137	8.10836	15.6785	12.2486
3110057O12Rik	0	0	2.31828	5.88111	0	0.860743	0	5.31727	7.53286	0	0	0	3.66058	0	14.8202	9.84714	144.546	136.418	30.9353	66.2649	132.928	1.24854	0	0	110.46	103.222	0	0.403258	44.2849	23.2725	52.2831	7.08582	3.39144	2.2908	7.43887	0	4.66518	4.29472	4.97068	13.6584	0.974063	8.1707	6.49692	0	0.111256	0	0	9.482	5.72027
3110062M04Rik	0	0	0	1.28099	2.35127	0.133164	0	0	10.6311	0.128442	0	0	0	2.98446	0	0	0.501364	0	0	0.526517	0	0	0	2.16662	1.59655	1.1406	3.68063	1.27504	3.92203	0	1.38929	0	2.52711	0.056206	0.982827	0.275483	0.303095	1.31239	2.03678	4.25436	9.82088	5.7382	1.87408	5.94314	0	1.01119	0	5.74547	4.04506
3110070M22Rik	0	7.17706	0.048086	0.141507	3.03088	0	0.028506	0.282457	0.310531	0.045853	0	0	0.093036	0	0	0.292239	0.751104	1.54897	0.14074	0.775955	3.06841	0.506344	0.419744	0.258222	7.70205	2.56893	0.416742	0.122534	0	0.559542	0.094657	1.33333	0.053244	0.046635	0	0	0.101757	0.78636	4.18822	0.683023	0	0.243153	0.39011	0.160015	0	0	0	2.62432	2.32499
3110079O15Rik	0	0	0	0	0	0	0	0	0	0	0	0	0	0	0	0	0	0	0	0	0	0	0	0	0	0	0	14.9799	0	0	0	24.4907	24.3576	20.0627	18.0275	47.3281	25.5703	0	0	26.6765	23.1616	0	0	0	0	0	1.03339	0	0
3110082I17Rik	72.3583	32.2872	30.7979	53.567	79.6723	79.6004	11.3499	7.18049	74.6097	108.052	1.19289	10.5924	15.5502	58.1617	54.8511	82.5721	1.60316	2.373	8.42761	6.65173	6.89348	35.9179	7.4425	37.3373	25.6643	14.0084	74.7324	18.8466	16.6524	0.332102	6.385	8.82508	10.8541	8.83356	13.709	27.3659	19.6203	63.0154	54.4589	30.7115	14.5969	32.5037	94.195	38.1958	33.3177	42.0882	22.0117	33.4537	25.8735
3110082J24Rik	0	0	0	0	0	0	0	0	0	0	0	0	0.572297	0	0	0	0	1.12255	0	1.69595	2.82597	0.492319	0	0	1.35037	0.73957	4.22695	2.19728	0	12.0237	8.68597	3.69887	2.50248	2.92989	1.1356	5.65468	4.20379	1.84654	1.83104	8.98776	4.38969	0	0	0	0	0	0	0	0
3110099E03Rik	0	0	0	0	0	0	0	0	0	0	0	0	0.087648	0.041085	0	24.7955	0.282991	1.91455	0	1.66009	1.08443	0.144654	12.7392	5.21462	0	0.160817	0	0	0	6.10625	11.8902	0	0	0	1.23823	0	0	0	0	0	0	0	0	0	0	0	0	2.61492	1.75184
3200001D21Rik	1.66602	1.07424	0.056426	1.14113	1.11762	1.26031	0.74035	1.83906	1.28017	0	1.22342	0	1.72615	0.992789	0	0.676313	2.27656	3.24303	4.35171	2.27314	2.99512	2.97471	1.57099	2.92947	2.55007	2.67829	1.82162	1.3485	3.2211	7.29461	0	0.837354	1.58459	2.5455	0.733252	2.89085	2.14388	0.946139	0.400465	0	0.625733	3.79355	0	0	0	4.03542	0	0.625644	0.54736
3300002I08Rik	0	5.34067	4.47846	1.20416	0	1.6784	1.69384	0	0	7.97382	0	0	0.874348	0	4.13339	0	4.69745	2.80077	0	1.6318	5.66468	4.1973	6.17146	0	1.88888	2.71217	0	0	0	0.858481	0	0	1.22484	2.46709	1.22291	0	1.76263	3.31278	1.29283	0	0	0	0	0	7.07327	0	0	6.21391	2.74472
3300002P13Rik	0.104745	0	0	0	0	0	0	0	0	0.867385	0	0	0	0	0	0	0	0	0	0	0	1.53759	0	0	0	0	0	0.788128	0	0	0	1.96233	5.22131	0.761131	6.46339	0	1.84036	0.856644	0	1.14412	0.243472	0	0	0	0	0	0	0.349863	0.348799
3300005D01Rik	0	0	0	0	0	0	0	0	0	0	0	0	0	0	0	0	0	0	0	0	0	0.321359	0	0	0.793398	0.997325	0	0.901012	0	0	0	2.54056	3.0366	1.33188	1.56581	1.61244	1.16831	0	0	0	0.633322	0	1.86172	0	0	0	0	0	0
3425401B19Rik	0	0	0	1.3434	0	0.230696	0	0	0	0	0	0	0.289024	0	0	3.50481	0.724878	0.508491	0	0.029906	0	1.10321	8.05935	1.14118	0.165973	0.291286	0.768441	1.51947	0	0	0	0.06665	0.072183	0.18967	0.26314	1.52819	1.09206	0	0.763695	3.90883	0.443811	0	0.595787	0.303674	0.115899	1.09488	0	0.055469	0.045191
3632451O06Rik	11.3225	5.73806	27.8597	21.9781	14.6165	23.7286	13.6807	29.5569	0	0.519962	12.1063	8.23329	35.8955	65.7189	19.4806	65.7995	66.2498	32.808	51.0792	77.0813	51.4337	14.1774	5.53874	24.1556	15.5354	14.7809	0.643037	8.25901	6.74594	0.176564	0	34.6054	23.3746	23.1745	24.5188	15.2212	33.6912	0.731322	0.253396	32.5107	19.1239	1.35085	11.9477	0	0.16815	3.66946	0	37.9301	12.9219
3632454L22Rik	0.030314	0	1.06937	0	0	0	3.76251	3.62176	0	0	0	0.045464	0.671259	0	0	0	1.69913	1.37137	0	1.88611	0.557033	0.786385	1.33961	6.12333	0.27862	1.02422	5.01501	1.84229	1.5764	4.52057	0	0.138211	2.34152	0	1.19799	0	0.784991	0.217576	0.44305	2.3545	0.515584	6.31935	4.02831	0	0.101611	0	0	0.135819	0
3830403N18Rik	13.6343	30.6147	8.5712	22.5662	36.9706	19.5844	67.9038	39.8051	0	0	98.486	87.2327	31.7688	17.4374	9.25423	0	84.6533	82.929	15.9929	53.0406	67.2555	19.346	7.5026	30.1635	118.633	79.8708	1.3541	38.4115	62.1547	17.247	14.2662	49.7997	41.3691	43.495	64.0263	47.5106	46.768	45.3958	45.5969	74.8879	43.4212	38.37	6.47215	5.57656	0	16.0741	0	1.76057	0.577496
3830406C13Rik	11.2191	12.2411	19.1834	24.1233	25.0952	18.2868	10.5129	20.1625	16.0067	35.4511	18.8526	54.2518	19.0317	7.02368	4.51394	36.1981	94.271	72.1363	98.3275	43.8055	144.391	8.88479	119.321	68.2548	146.818	128.052	15.4143	25.3667	126.477	76.9604	66.1132	45.6195	23.615	45.8371	34.3674	31.4833	32.5115	102.582	95.7635	32.2637	19.9435	4.50342	7.35915	6.88333	18.2345	2.15451	7.54489	14.3851	14.8109
3830408C21Rik	0.175556	0	0.087482	2.12014	1.48818	0.1831	3.84245	2.29359	0	0.500747	3.85815	3.87173	0.654064	0	0	10.2681	3.79537	7.26183	4.69654	8.27922	8.35667	4.61263	4.95868	2.42869	16.993	28.0524	14.113	16.0604	12.6209	8.77766	9.94218	4.09696	9.21833	9.90318	3.71961	11.8332	11.982	11.0727	5.86222	38.927	3.64636	0	4.04077	0	0.095007	0	0	2.73532	2.60298
3830417A13Rik	0	0	1.45299	5.85243	2.29681	2.05874	0	4.20327	7.52665	20.1488	0	0	0.809608	11.4343	0	0	1.93883	1.16249	6.22445	2.04406	3.846	3.09409	6.84275	0	0.139578	2.72712	8.54607	9.00965	0.222582	15.3284	0	35.8988	11.6569	11.1379	10.0551	23.7614	12.4435	2.74317	4.15449	39.361	31.2258	0	0	3.12987	12.6635	0	0	0.186613	0.050672
3830432H09Rik	0.031803	0	0	0	0	0	1.72824	0	0	0.265153	0	0	0	2.07777	0	0	0.433316	1.0394	0	0.063278	0	3.02712	0	0	0.476727	1.03455	0	1.97762	0	0	0	0	0	0	0.074558	0.573158	0	0	0	0.650765	0	0	0	0	0	4.76055	0	0.118849	0.206759
3930402G23Rik	0	0	0	1.11494	0	0.073931	0	0	0	0	0	0	0	0	5.56018	0	0.11289	0.199185	4.99208	1.26453	0.316177	0.268681	0	2.71119	0.640412	0.682327	2.49965	0.043823	0	0	0	0.879936	0	0.776692	0.936666	3.24186	2.01495	0	0	4.16898	0	0	0	0.050787	0	4.44944	4.6739	0.472309	0.469198
4430402I18Rik	0	0	0	0.369376	0	0	0.386925	0	0	0.147214	0	0	0	0	0	4.86075	1.09939	0.753296	0	1.57672	0	1.7619	7.14379	3.51389	0.451466	1.25585	5.96631	0.799568	0	19.729	45.0604	3.20377	1.31214	3.14929	2.96295	0.488929	3.77924	16.4917	16.1234	31.1904	3.64208	2.75296	2.73965	0	0	0	0	0.216145	0.064713
4631405J19Rik	0	0	0	0	0	0	0	0	0	0	0	0	0.28946	0	0	0	0	0	0	0	0	0	0	0	0	0.328682	0	0.329574	0	0	0	0	0.2524	0	0	0.185319	0	0.116909	0	0	0	0	0	0	0	3.69304	0	0	0
4632404H12Rik	0.026278	0.46702	0	0.309064	0.038572	0.553706	0.283769	1.00265	13.1287	0	0	0	0.029722	4.37796	9.90472	0	6.91957	5.12889	5.95411	6.02706	4.89329	2.12947	6.11209	2.56656	14.3703	12.2807	8.66874	2.33559	19.5948	5.97042	13.1737	0.592595	3.82517	6.73492	5.28238	4.66179	8.35038	4.6348	4.45739	11.0004	4.03998	0.836901	0.42605	0	0	1.29218	7.651	2.56841	2.24575
4632415L05Rik	7.62011	1.74131	8.46353	4.47165	1.52398	3.15991	1.47806	0	0.235355	8.97285	0	0.361827	0.011221	5.00338	0.195589	3.48053	1.33768	1.00012	6.95399	1.9549	2.0484	1.25321	0	0.115436	7.49462	6.28071	9.6901	1.62545	0	1.31855	0	0.016176	0	0	0	2.9764	1.00414	1.10159	0.636957	12.0374	1.33963	0.05744	5.28812	3.29634	0.649202	7.64372	1.80971	12.4017	7.80399
4632427E13Rik	22.9339	59.0729	63.0912	38.5397	24.7372	36.7627	31.8612	23.5576	61.9373	34.8955	6.33985	16.2618	35.6426	7.10081	111.335	0	119.938	94.2178	105.122	45.0429	95.9794	102.171	74.8995	97.9359	75.4462	68.6023	40.9303	11.4993	59.1024	0	33.6951	85.6599	30.0643	58.7042	40.137	4.85247	66.4591	38.473	51.6003	117.411	9.56322	7.02841	20.1659	10.8593	15.8694	20.5608	66.3985	53.039	38.6856
4632428C04Rik	0	0	3.34948	2.62861	0	0	0	0	4.2013	0	0	1.8699	0.760516	0	0	0.356974	1.04605	2.05436	0	5.42188	3.27627	1.95646	5.28722	6.12587	0.094796	0.820729	1.26501	1.84715	0.227774	0	0	3.55115	0	0	0.826898	0	0.324573	0	0	0.639864	0	2.91819	0	0	0	0	0	0.353794	0.201861
4632428N05Rik	0.775558	1.78031	0.119924	2.48025	1.06064	6.29525	0.18325	0.385256	2.52144	33.9767	0	0	3.98969	0	8.36092	1.59183	0.092641	0.45915	6.52331	1.61637	1.22237	0.31491	3.23932	3.93184	0.853988	1.589	14.3239	11.9435	0.338482	0.305836	0.88497	1.50416	5.48223	5.67699	2.09655	3.12646	5.29725	0.089094	0	0.267691	8.98301	0.56879	10.414	0	0.413359	11.4586	0	3.12593	3.3515
4732416N19Rik	0	0	2.44434	0	0	0.427448	3.15076	0	0	0	0	0	0	0	0	0	1.90496	2.33035	0	0	0	0	0	0	0	0.156515	0	0	0	0	10.4667	0	0	1.83673	0	1.4343	1.36874	0	0.788353	2.08201	2.25746	0	0	0	0	0	0	0.639446	0
4732456N10Rik	0	0	0	0	0	0	0	0	0	0	0	0	0	0	0	0	0	0	0	0	0	0	0	0.050792	0	0.154523	0	0.196943	0	0	0	0	0.055567	0	0	1.93153	1.29878	0	0	5.01457	0.81423	0	0	0	0	0	3.72525	0.491233	0.28578
4732471J01Rik	0.781508	0.927337	4.72623	5.22504	1.21147	2.3863	1.96311	1.11707	1.86902	7.94392	4.25786	0	2.81723	0	0.847577	0	24.2033	31.1273	8.6847	15.5824	18.4238	3.21601	11.5625	4.70681	18.8275	16.8892	4.88278	3.39555	28.5071	31.4406	17.3288	8.84765	8.2175	8.16943	4.86598	2.70982	7.89043	4.7699	6.55339	30.3417	0.998644	2.59745	1.78066	0.961126	5.20919	3.44729	0	2.18204	0.664736
4732490B19Rik	0	6.99629	0	0	0	0	0.05594	2.05671	0	5.04366	7.74077	0	6.00659	0.444104	0	9.5007	0.914026	2.45629	7.40346	3.30314	2.10452	2.65039	15.4873	2.8379	0.094098	0.556272	2.78223	1.78325	2.3649	2.02431	4.8821	2.85179	0.33262	0.87459	0.648932	0	0.137332	0.470699	0.082472	1.9799	0.076685	4.16594	0	0	0	0	0	0.207829	0.034161
4732491K20Rik	0.048131	1.69139	0.179435	0	0.288754	0.597908	0	0	0	0	0.502395	0	0.130898	0	3.00969	0	0	0.178664	0	0.096253	0	0.89291	0	0.172565	1.7094	0.605684	1.81415	0.346777	0	0	0	0	0.34565	0.630106	0.894243	1.28523	2.88476	1.05576	0	5.20663	1.3592	2.92851	0	0	0	0	3.08358	1.66871	1.78154
4831407H17Rik	0	0	6.71096	0	0	0	3.56473	0	0	0	4.08063	0	0.715951	0	0	30.9976	5.86254	2.62537	0	4.17292	8.19825	1.92845	10.6594	10.4353	0	0.143166	0.571712	2.24511	21.1317	15.1964	0	4.91209	0.32994	0	1.09838	0	1.02046	0	2.03762	8.6556	2.60513	17.5222	0	0	0	0	0	0.198564	0
4831440E17Rik	4.54672	0.333568	4.49346	8.03529	7.22907	3.53024	2.62719	3.867	13.3439	0	2.84936	0.565818	5.0449	6.89788	2.92135	0	10.5536	13.8215	9.06049	5.65485	4.50745	21.5426	27.8345	6.67524	20.544	21.4898	6.26522	3.35594	18.1242	21.7588	10.5429	4.96746	6.21357	4.02182	8.43223	0.703094	15.7762	4.70827	10.3612	37.587	1.5401	6.00573	1.60044	0	1.54125	4.7224	4.16712	0.849908	0.428775
4833411C07Rik	0	0	0	0	3.09233	0	0.79685	0	0	0	2.25278	1.1696	0.268838	0	0	0.576273	0	1.49285	2.70808	1.68071	0.891806	3.78584	0	2.71982	0	0.353743	4.31172	0	0	0	0	3.21273	0	0.492778	0.178446	1.43313	1.00487	0	0	0	0	3.88698	0	0	0	0	0	0.269208	0.185375
4833412C05Rik	0	0	8.37953	2.45965	0	0	3.00432	0	4.38355	0	0	0	0.761566	0	0	7.50171	0.341297	1.57086	10.2375	3.4913	0	7.46521	29.7181	3.73805	0	0	0	2.0046	0	0.256258	0	23.3619	2.28555	8.75062	6.76586	7.98402	4.32862	0	0	10.6428	9.79754	0.36681	0	0.124458	0	0	2.71172	0	0.360051
4833415N18Rik	0	0	0.332084	0	0.084315	0	0	0	0	0	0	0	0	0	0	0	0	0	0	0	0	0	0	0	0	0	0	1.30268	0	0	0	0	0	0	0	0	0	0	0	0	0	0	0	0	0	0	0	1.35483	1.47618
4833417C18Rik	3.96029	0.593968	7.50846	4.08849	5.26652	5.0563	5.0676	8.97399	26.7026	0.240187	12.8223	17.0186	4.03885	0	0.428237	12.8768	4.45307	3.03217	27.8448	2.49248	1.37177	4.45059	0	8.28706	1.26605	0.640097	2.24907	1.27371	0.09401	0	0	1.06184	2.36601	3.01524	2.62129	0	2.11552	0.224578	1.19313	13.0461	0.788894	6.94921	2.94617	0	29.4648	7.00358	4.73209	0.790877	1.66693
4833418N02Rik	0	0	0.867107	0	0	0	0	0	0	0	0	0	0	0	0	0	1.67577	4.16388	0	0.733785	4.77279	0	0	0	14.8449	10.4514	0	0	0	19.6749	8.81889	0	0	0.548052	0	0.941553	0.130537	0.651297	0.656014	2.02812	0	0	0	0	0	0	0	0.751208	0.663794
4833419F23Rik	0	0	0	0	0	0	0	0	0	0	2.58818	0	0	0	0	0	0.494289	0.974183	0	4.47302	3.90394	0	3.61497	0	3.37408	2.71181	0	0.538892	0	16.167	0	0	1.85904	0	0.369676	0	4.71445	5.55948	6.33459	9.39907	1.16724	0	0	0	0	0	1.62119	0	0
4833420G17Rik	70.5869	80.0164	108.671	108.887	160.251	103.875	81.8205	169.033	82.9815	212.736	55.1066	37.1804	133.297	134.881	109.562	138.354	123.977	103.037	224.113	150.755	114.465	116.324	171.223	108.731	81.4131	56.7876	50.8958	148.387	103.254	101.647	131.557	214.555	274.544	262.301	284.213	158.592	233.46	62.2051	68.4913	159.473	109.866	31.1346	23.2604	58.4457	59.9849	13.9902	64.7906	153.032	110.952
4833422C13Rik	0.030985	0	0.089065	0	0	0	0	0	0.308626	0	0	0	0	0	0	0	0.277698	1.58752	3.27041	4.65772	3.44643	1.13883	20.3071	1.02848	0	1.12797	1.57045	1.04977	0	0.66393	0	2.48641	1.39564	0	0.947833	3.67106	3.58176	1.34832	0.164536	9.96999	0	3.1495	0	0	7.15343	2.30427	0	0.922228	0.359247
4833422M21Rik	0	0	0	0	0	0	0	0	20.3367	0	0	0	0	0	0	0	1.50626	0	0	1.72785	0	0	0	1.12605	0.614958	0	0	0.907746	0	0	0.222969	6.63697	0	0.952667	0.758169	0.477214	0.726276	0	0	0	2.45472	0	0.312509	0	0	0	0	0.225152	0.183643
4833423E24Rik	0	0	0.696763	0	0	0	0	0	0	0	0	0	0	0	0	0	0	0.392637	0	0	0	1.48754	0	0	0	0.370104	0	0.178636	0	0	0	0	0.443319	0.774841	0	0	0	0	0	2.03904	0	0	0	0	0	0	0	0	0
4833427F10Rik	0	0	1.02965	1.53051	0	0	0	0	0	0	0	0	1.18079	0	2.004	0	1.17478	1.61303	9.41087	0.806826	0.377207	3.51775	5.31832	0.10303	0.373147	0.345926	0	0	0	0	0	2.96729	0.745413	3.08997	0.804794	0	1.42219	0.165601	0.788161	2.92535	0	0.122418	0	0	0	0	0	0.268666	0.037766
4833427G06Rik	0.05003	0	1.80535	0	0	0	0	0	0	0	0	0	0	0	0	21.7327	0	0	0	1.87175	2.88566	1.96697	0	4.76343	2.50807	0.769309	1.45732	4.12564	0.551736	0	0	6.01846	2.28297	1.31732	3.02711	3.75747	8.3095	0	0	4.74937	1.31215	20.5787	0	0	0	0	0	0.06709	0
4833428L15Rik	0	0	0	0	0	0	0	0	0	0	0	0	0	0	0	0	0	0	0	0	0	0	0	0	0	0	0	0.297292	0	0	0	0	0.159014	0.752093	0	0	1.31285	0	0	1.46941	0	0	0	0	0	0	0	0	0
4833439L19Rik	244.287	255.142	242.525	286.697	260.054	351.89	77.8735	198.909	261.732	411.195	26.6916	51.237	238.357	464.803	317.738	216.941	74.1389	50.2975	356.311	316.024	198.597	143.754	165.248	156.179	84.365	88.5879	92.8256	55.2822	197.859	130.474	135.869	55.4158	65.9547	83.8948	78.7561	30.1504	74.8833	228.881	287.516	65.585	43.0583	109.08	110.816	119.478	222.12	70.8233	95.4162	229.778	177.695
4921501E09Rik	0	0	0	0	0	0	0	0	0	0	0	0	0.188614	0	0	0	0.894589	0.573934	0	0.562099	0	0.976686	6.67123	0.798782	1.83413	0	0.087148	0	0.031664	0	0	0	0.039877	0	0.007813	0	0.029311	0	0	2.97774	0	0	0	0	0	0	0	0	0
4921504A21Rik	0	0	0.901517	0.137023	0	0	0	1.6489	0	13.3542	1.12453	3.07592	0.183579	0	0	0	0.530105	2.82137	0	0.932487	0	2.53182	18.8019	0.876202	0	1.36715	0.75483	1.67251	0	0	0	0	1.42179	0.21308	0.812368	0.793032	0	0.166879	1.44016	3.7252	2.19687	0	0.60448	0	0	3.24971	0	1.63559	2.11587
4921504E06Rik	0.381594	0	0.586812	0	0	0	2.35559	2.80422	3.39501	0.79149	3.83884	5.22931	2.32689	0	0	10.0939	1.04079	2.2295	12.5453	3.35537	2.21252	4.03988	17.9292	5.20297	2.14973	0.663686	4.11699	0.310452	3.70156	4.48447	0	3.27562	0	0	0.163469	0	1.50426	0	0.561793	12.0233	0	13.875	0	0	4.56682	4.47976	0	0.065937	0.115272
4921506M07Rik	0	0	0	0	0	0	1.85244	0	0	0	0	0.407635	0	0	0	0	0.675232	0.421908	2.39539	0.788297	0.318432	1.13891	13.3297	0.576275	0.266586	0.867599	2.48281	6.49528	3.22096	2.11775	6.76859	0	1.79627	0.549658	1.67116	1.04854	2.06062	0.386364	0	7.49425	10.2315	1.93188	0	0.088955	0	0	0	0.086635	0
4921507L20Rik	0	0	1.36883	1.39471	0	0	0.731462	0	0	0	0	0	1.24009	0.232648	0	0	2.06143	2.25043	0	1.12882	2.24128	0	4.78878	0.294473	4.59576	0.653066	0	0.80842	2.46042	5.55884	0	1.0476	1.79542	0.300988	0.930303	0	1.64455	0.740576	1.01285	0.403022	0	0	0	0	0	0	0	0.658884	0.65413
4921507P07Rik	1.2947	0	0.279819	0.139548	0	0.059615	3.06256	0	2.85697	0	0.265606	0	0.599114	0	0.201127	5.50594	3.75844	3.82817	2.73162	5.31125	6.04713	2.13046	1.17476	0.845064	20.2911	15.0853	15.3717	15.6781	0.865123	21.0642	1.58237	0.981468	2.95291	5.23619	5.9867	7.26941	5.85882	4.74665	3.76886	42.4186	3.88437	1.20611	0	0	2.20737	0	2.314	1.48606	1.05982
4921508D12Rik	0	0	0	0	0	0	1.67097	0	0	0	0	0	0	0	0	3.13824	0.639731	2.18493	0	0	0	0	1.8076	1.06085	0	0	0	3.1025	0	3.64958	2.09375	0	0	0	0	0	0	0	0.750603	0	0	0	0	0	0	0	0	0	0.193177
4921509C19Rik	0	0	0	0	0	0	0	1.06989	0	0	0	0	0.720022	0	0	8.30858	1.21831	0.440498	0	1.05826	0.84863	0.943993	5.3524	0	1.7702	0.468277	0	0	1.50027	0	0	0	0	0	0.6463	4.58963	0.085595	0	0	3.6866	0	0	1.6857	0	0	0	0	0.056161	0.033751
4921509O07Rik	0	0	0.079215	0	0	0	0.27913	1.4781	4.50943	0	0	0	0.427649	0	0	0	1.06805	0	1.68517	0.893241	0.771861	0.358034	3.27254	3.63474	0.295507	0.345274	1.82268	0	0.417158	8.34893	0.864391	0	0.44844	0.356875	0.65601	0	0.222323	0	0	1.87227	0.219971	0.651659	0	0	4.05708	0	0	0	0.041855
4921511C10Rik	2.43397	0	1.56819	0.714354	3.81252	1.88481	2.1609	4.17842	9.39408	16.9518	0	0	4.44866	2.86607	4.57579	16.0924	4.32425	6.24656	31.8599	6.97446	7.52078	7.52122	58.3578	9.2461	0.695459	1.21006	2.11472	1.00993	5.55771	4.52981	0.868507	1.33338	12.1918	11.7038	7.13172	0.175157	8.95163	0.802704	1.84293	4.21244	0	3.38499	0	0	3.11827	1.06448	4.02548	1.88824	1.95686
4921511C20Rik	0	0	0	0	0	0	0	0	0	0	0	0	0	0	0	0	0.046589	0.235401	0	0.095113	0.352071	0.595376	0	0	0.143315	0.211807	0	0	0	0	0	0	0	0	0	0	0	0	0	0	0	0	0	0	0	0	0	0.1549	0
4921511H03Rik	0	0	0	0	0	0	0	0	0	0	0	0	0	0	0	3.82986	2.1726	0	0	0.273523	0	0	7.90365	0	0.550104	0	0	0.271952	0	0	0	6.90677	0	0	0.747938	0	0.109735	0	0	0	0	0	0	0	0	0	0	0	0
4921511I17Rik	0	8.47541	0	0	0	0	0.432951	2.49931	0.711554	0	2.66891	0	2.91007	0	0	39.8031	4.58654	0	28.9318	5.2094	2.20043	8.33982	18.0389	0	1.45654	0.485045	4.69558	0	0	15.4522	0	0.139431	0	2.60807	0.574197	0	0.412795	0.874364	1.29657	1.9728	0	5.08455	0	0	0	0	0	0	0.184686
4921511M17Rik	0	0	0	0	0	0	0	0	0	0	0	0	0	0	0	0	0	0	0	0	0	0	0	0	0	0	0	0	0	0	0	0	0	0	0	0	0	0	0	0	0	0	0	0	0	0	0	0	0
4921513I03Rik	0	0	0	0	0	0	0	0	0	0	0	0	0	0	1.00862	0	0.549727	0	0	2.37908	2.22926	1.89427	11.8863	0	0.292086	3.42686	10.3801	3.48795	0	0	0	0	0	0	0	0.934309	0.175105	0.813959	0.529287	6.22463	0	0	0	0	0	0.736796	10.8466	0	0
4921515E04Rik	0	0	0	0.552686	0	0	0	0	0	0	1.05018	0	0.644575	0	0	5.43317	0.487172	0.32746	0	0.913053	0.452095	0.912745	7.18204	2.36844	0.096005	0	0.649833	0.128563	0.331039	0	0.413467	0.66544	0	0	0.315379	0.709209	0.429839	0	0.499622	1.77787	0.487404	0.249123	0	0	0	0	0	0.081994	0
4921517D22Rik	0	0	0	0	0	0	0	0	0	0	0	0	0	0	0	0	0	0.330887	0	0	0.348095	0.791235	0	0.061679	0	0	0	0.324656	0	0	0	0	0.022046	0.049892	0	0.04954	0.827296	0	0	0	0	0	0.294395	0	0	0	0	0.015657	0.023048
4921518K17Rik	0	0	0	0	0	0	0.28829	0	0	0	0	0	0	0	0	0	0.113725	0.168667	0.614473	0.418175	0	1.45789	5.56423	0.307696	1.25139	0.123527	0	0.420124	0	0	7.26091	0	0.464769	0.761664	0.380155	0.754972	0.07726	0	0	8.92745	0.384007	0.472215	0	0.441875	0	0	0	0.012927	0
4921524J17Rik	185.916	234.69	76.3156	70.3284	229.38	73.2625	173.707	176.423	154.308	177.655	68.239	114.395	140.108	220.226	224.483	70.211	99.1978	91.374	122.458	111.028	72.6908	79.5226	56.1923	112.745	37.5761	40.7867	19.0972	32.9486	80.2976	27.4427	129.573	106.804	47.2443	50.1767	70.0519	61.2042	62.5387	141.063	190.629	58.2662	24.4345	73.7259	88.9678	85.6953	67.1442	84.2443	27.5325	44.1065	43.1816
4921524L21Rik	0	0	0.296391	0	0	0	0	0	3.87076	1.45637	0	0	0	0	0	0	0.588542	0.121062	5.82517	1.13942	0	2.18743	4.87945	0	0	0	0	0.992151	0	0.841705	0	1.79897	0.363876	0	0.844208	0	1.34014	0	0	2.60535	9.2948	1.66284	0	0	0	0	0	0	0
4921525O09Rik	0	0	0	0	0	0	0	0	0	0	0	0	0	0	0	0.99281	0.554768	0.331685	0	0	2.33836	0.467566	0.875225	0.072087	0.405999	0.435417	0.197519	0.417942	0	0	0	0.352063	2.03592	0.319616	0.235198	0.264289	0.541897	0.677442	0	0	0	0	0	0	0	0	0	0.747946	0.270393
4921529L05Rik	0	0	2.16815	0	0	0	0	1.54655	0	0	0	0	0.075649	0	0	0	0.345034	0	0	0	0.210079	0	1.11211	0	0	0	0	0.710077	0	0	0	0	0	0	1.28809	0	0.771217	0	0	0	6.45207	0	0	0	0	0	0	0	0
4921530L21Rik	0	0	0	0	0	0	0	0	0	0	0	0	0	0	0	39.7435	0.636901	0	0	0.39642	0	0	1.32406	0	0	0.358441	0	1.32117	0	0	0	0	0.638427	0	0	0	0	0	0.174502	19.3361	0	5.91985	0	0	0	0	0	0	0
4921531C22Rik	3.63107	0	4.72331	5.26647	0.40199	0.594277	5.34867	4.28982	41.5334	12.2605	0.180486	4.79158	2.62973	0	0	0	3.98669	8.93995	34.1692	5.24938	8.21064	13.7518	44.9106	7.43763	71.2191	43.4737	59.8159	26.3194	1.42355	38.7289	53.3675	3.93818	4.48364	11.9757	15.2493	4.42983	21.4429	26.2921	29.3591	102.937	11.0519	0	6.94872	0	20.8273	1.22026	17.9219	4.96054	1.77326
4921531P14Rik	1.69787	8.68797	8.88056	4.38252	6.12991	1.74949	3.09599	0	0	0	0	0	9.47035	8.08191	6.07972	0	7.81197	0	12.3259	4.18605	0	7.55469	67.9075	18.8143	2.48994	1.85791	0	34.4025	9.12103	13.3239	0	106.449	95.5452	93.2313	80.113	30.779	86.3225	18.772	17.5195	76.5706	33.8015	0	0	0	0	0	0	0	0
4921533I20Rik	0	0	7.46358	0	0	0	0	0	0	0.316806	0	0	0	0.108628	0	0.35522	2.03369	2.74089	9.7799	0.152753	0	2.93737	0.306123	0	0	0.34016	0	0.216502	0	0	0	0	0	1.83275	0.31497	0	0.145774	0	0	10.981	0	0.204888	0	0.036148	0.092416	0	0.303387	0.014652	0.027853
4921534H16Rik	0.027188	0	2.6642	0	0.217347	0	0.119126	0.984791	0	0.111629	0.19029	0.116557	0.115242	0	0	38.2086	0.859157	0.395648	5.15446	2.4071	2.04859	0.896268	31.7014	0	0.886314	0.30111	0.280923	0.251389	0	0	0	0.287954	1.56311	1.33201	0.59688	0.600766	1.03598	0	0.914057	4.55973	0.666549	0.261042	0	0	0	0	0	0.261592	0.058885
4921536K21Rik	0	0	0	0	0	0.217848	0	0	0	0	0	0.318821	0.254699	0	0	0	0.381667	1.49973	0	0.228263	0.381851	0.869434	0.23386	0	3.56891	2.14132	0.533051	4.62883	0.635823	0	16.4472	0.768611	0.859713	1.7044	4.12455	0.172676	2.1985	0.096494	0.577142	17.1286	1.33784	0	3.83338	0.20711	0	2.01965	10.3655	0.443894	0.159085
4921539E11Rik	0	0	0	0.924728	0	0	0	0	0	0	0.805903	0	1.57295	0	0	0	0.885872	2.06638	2.0096	1.70084	1.44206	0.213223	5.91441	0.510793	3.27363	3.89236	0.925874	2.17756	30.5331	2.99802	0	1.00939	0.737753	1.28628	2.02456	0.471256	1.54075	5.81627	5.787	0	2.06878	0.105845	0	0	0	1.16521	0	0	0
4922502D21Rik	0	0	0	0	0	0	0	0	0	0	0	0	0	0	0	0	0	0	0	0	0	0	0.970949	0	0	0	0	4.2208	0	0	0	0	13.601	2.91514	9.01523	7.71734	7.76106	0	0	7.60343	9.21512	0	0	0	0	0	0	0	0
4922502H24Rik	0	0	0	0	0	0	0	0	0	0	0	0	0	0	0	0	0	0	0	0	0	0	0	0	0	0	0	0.305166	0	0	0	0	0	0	0	0	0	0	0	0	0	0	0	0	0	0	0	0	0
4922502N22Rik	0	0	1.16022	0	0	0	0.342665	0	0	0	0	1.10157	2.16519	0	0	0	1.78307	7.50225	15.4631	3.26975	2.42401	5.86822	27.8055	11.4131	0	0.467999	0	2.74408	1.54289	26.2828	27.7123	6.36416	6.77316	4.65743	7.7828	2.44894	9.85427	0	0.695376	4.0616	2.83209	3.41998	4.1652	0	17.7466	0	0	0	0
4930401C15Rik	0	0	0.852123	0	0	0	0	0	0	0	0	0	0	0	0	0	0	0	0	0.648807	0	0	4.38131	0	0	0.952894	0	0	0	0	0	0	0.612578	0	0	0	0	0	0	4.00789	0	0	0	0	0	0	0	0	0
4930401O10Rik	0	0	0	0	0	0	0	0	0	0	0	0	0	0	0	0	0	0	0	0	0	0	0	0	0	0	0	0.178089	0	0	0	0	0.911135	0	0.399357	0	0	0	0	0	0	0	0	0	0	0	0	0	0
4930401O12Rik	0	0	2.82306	0	0	0	0	0	7.80421	0	0	0	0.273357	0	0	12.4777	1.41181	0	0	0.817349	0.379722	0	3.83258	0	0	0	0	1.70604	0	0	4.54576	0	1.22234	0	0.579485	0	1.28841	0	0	0	0	0.939559	0	0	0	0	0	0	0
4930402F06Rik	0	0	0	0	0	0	0	0	0	0	0	0	0	0	0	0	0.32215	0	0	0.861161	0.20855	0.6157	2.17335	0	0.985251	0	0	0	0.151033	0	0	0.571531	0	0	0	0	0.400791	0	0	0	0	0	0	0	0	0	0	0	0
4930402F11Rik	0	0	0	0	0	0	0	0	0	0	0	0	0	0	0	0	0	0.472567	21.5534	0.666537	3.49431	4.76408	39.3774	1.72231	1.13728	1.61829	0	6.17863	1.39609	0	0	9.18221	1.69569	3.04536	1.47488	0	3.09237	1.00459	1.29916	15.1402	0	0	0	0	0	0	0	0.329627	0.083558
4930402H24Rik	2.28792	5.3253	6.08261	1.38258	4.61227	7.01439	1.58363	4.18918	8.86292	0.286641	2.98903	3.33346	1.56209	10.6427	1.05801	21.8777	3.29868	6.30718	29.8456	13.0849	7.20586	8.78168	27.8844	9.9708	7.62102	7.71686	10.0031	18.4296	7.6825	4.16837	1.83766	6.64943	22.6733	16.1319	23.5262	4.76483	19.5166	11.9223	14.583	21.8726	22.4083	3.31097	3.82191	5.61207	0.56718	4.40484	6.90064	23.6693	12.3734
4930402K13Rik	0	0.103176	0	0	0	0	0	0	0	0	0	0	0	0	0	0	0	0.106135	0	0.30019	0.253981	0.214749	10.392	0	0.515663	1.70397	0	0.394904	0	1.67409	0	0	0	0.295366	0	0	0	0.040404	0	0	0	0	0	0	0	0.134708	0	0	0
4930404A05Rik	0	0	3.4867	0	0	0	1.08593	3.61584	0	0	1.44803	0	1.25596	0	0	6.58443	2.67535	1.19116	16.5645	2.4997	1.74419	1.97186	36.156	5.53627	0	0.871786	0	0	0	8.97527	0	2.51148	1.77852	0	0	0	1.25024	0	0	0	0	0	0	0	0	0	0	0.222743	0.11493
4930404H11Rik	0	0	0	0	0	0	0	0	0	0	0	0	0	0	0	0	0	0	0	0	0	0	0	0	0	0	0	0	4.24988	0	0	2.34253	1.05854	0	0	0	0.67044	0	0	5.01701	0	0	0	0	0	0	0	0	0.217881
4930404I05Rik	0	0	0	0	1.46537	0.952764	0	0	0	0	0	0	0	2.86759	0	1.10283	5.29297	6.56874	0	3.14751	3.17616	0.977685	0	2.38652	6.21302	8.16769	0	1.99418	18.7938	0	87.1211	0	1.59387	0.55347	0	0	3.63783	2.32408	3.67444	18.7579	0	0	0	0	0	1.34653	0	0.697736	1.03479
4930404N11Rik	0	3.26953	6.53492	0.391984	3.36326	0.504447	0	0	6.1743	0	0	0	0.987538	1.56078	0	26.76	0.404377	0	3.68593	3.27252	0.982738	0	5.83037	4.59839	6.13829	16.9762	9.27061	5.69798	3.49554	10.6166	6.80847	0	0	0	0	6.16117	1.62724	17.1305	17.1146	1.70697	14.7009	1.71978	49.3135	0	0	0	20.1184	0.467279	0.444491
4930405A10Rik	0	0	0	0	0	0	0	0	0	0	0	0	0	0	0	0	0	0	0	0	0	0	1.8819	0	0	0.887095	0	0	0	0	0	0	0	0	0	0	0	0	0	0	0	0	0	0	0	0	0	0.157788	0
4930405A21Rik	0.926667	0	6.17275	4.44668	4.92078	2.80556	8.34002	0	0	0	6.50561	8.20586	3.43708	4.71264	2.17292	17.5021	1.46195	10.1446	0	2.07843	6.31433	0.768784	0	4.92403	8.59075	11.2986	0	0.125391	9.53477	4.24733	0	0	0	2.58549	0.528635	0	1.442	1.46121	0.810952	4.39479	1.5362	0	0	0	0	1.32261	0	0.445896	0.105075
4930405D11Rik	0	0	7.69175	0	0	0	6.9166	0	0	0	0	19.5779	1.67291	0	13.2245	0	3.10821	3.80676	25.0574	6.89134	5.51723	5.72347	6.24404	8.39907	4.81108	0.52413	0	1.43795	0	24.9028	9.33042	2.24605	0	2.16662	0	0	3.43228	0	0	0	0	27.3601	10.7883	0	0	0	0	0.241825	0
4930405J17Rik	0	0	0	0.37527	0	0	0	0.932537	0	0	0	3.19301	0	0	0	0	0	0	10.1336	0	1.93198	0	1.40031	0	0	0	0	0	0	0	0	0	0	0	0	0	1.07063	0	0	0	0	0	0	0	9.46631	0	0	0	0
4930405L22Rik	0	0	0	0	0	0	0	0	0	0	0	0	0	0	0	0	0.515132	0	0	0.394373	0.346025	0	2.10756	0	0	0.439105	0	0	0	0	7.03615	0	0	0	0	0	0	0	0	4.69711	0	0	0	0	0	0	0	0.067064	0
4930405O22Rik	0	0	0	0	0	0	0	0	0	0	0	0	2.42742	0	0	0	2.07724	0	6.45113	0.776198	0	0.63773	7.99781	0	3.43926	3.72772	6.7696	2.51886	0	9.32024	3.6866	0	2.37027	1.703	1.83487	0	0.482795	1.89274	1.53095	6.95068	1.76734	0	0	0	0	0	3.66454	0.111849	0.045982
4930406D18Rik	0	0	0.594792	0	0	0	0	0	2.80557	0	0	0	0	0	0	0	0	0	0	0	0	0	0	0	0	0	0	1.58053	0	0	0	0	0	0	0	0	0	0	0	1.86777	0	0	0	0	0	0	0	0	0
4930407G08Rik	0	0	0	0	0	0	0	0	0	0	1.89045	0	0.19841	0	0	29.9782	0.82414	3.24974	0	1.51706	0.810066	5.75843	0	4.73557	0	0	7.85356	1.62241	0	0	0	0	0.421791	1.15563	1.35616	0	2.87431	0	1.75819	16.9054	0	4.56121	0	0	0	0	0	0.109869	0
4930407I10Rik	0.008298	0	0	0	0	0	0	0	0	0.13559	0	0	0	0	0	0	0	0	0	0.294197	0.072598	0.327387	0.387815	0	0	0.200179	0.073032	0	0	0	0	0.04747	0	0.187319	0	0	0.64699	0	0	5.94746	0.280973	0.140209	0	0	0	1.55255	0	0.006538	0
4930407I19Rik	0	1.82602	4.66737	0	0	0	0	0	7.56357	0	0	0	1.32575	0	0	18.533	1.04736	0.534467	3.21828	2.54441	0	3.0706	40.7215	4.91943	0.887309	0.907338	0.84431	0	0	0	0	0	0	0	0	0	0	0	0	4.49438	1.14158	9.92954	3.10688	0	10.0617	0	0	0.210799	0
4930412B13Rik	0	0	1.41395	0	0	0	0	0	0	0	0	0	0	0	0	3.91898	0.680607	0	0	0	0.490247	0	0	0	0	0.533166	0	0	0	3.73743	0	0	0	0	0.077148	0	0	0	0	1.39174	0	0	0	0	2.96116	0	0	0	0
4930412C18Rik	0.688799	0	0	0.917685	0	0	0.305411	1.183	0	0	0	0	0	0	0	0	0.188518	0.729049	0	2.33161	0.367548	1.10524	3.30023	0	0	2.53479	2.44801	1.65816	0	0	0	7.11168	5.98376	7.7781	11.2801	5.28206	10.9514	2.5151	2.9287	6.58577	7.54048	1.10024	0	0	0	0	0	0.912684	0.335636
4930412O13Rik	0	0	1.26412	0.599796	0	0	0.660269	0.110714	0.867239	0	0	0	0	0	0	0	1.0438	0.187201	0.411332	1.16566	2.89462	0.840451	0	0	2.99491	1.58933	0.126742	0	3.29108	0.296117	0	0	0	0	0	0	0	1.22034	1.51123	11.3274	0	0	0	0	4.64847	0	0	2.15261	0.758506
4930413E15Rik	0	0	0	0	0	0	0	0.884964	0	17.6966	0.805874	0	0.741042	0	0	0	0.538367	0.888962	20.5725	4.40059	0.914763	3.89996	15.0501	5.5766	0	0.378448	5.98056	0	0	3.27202	0	0	1.39198	0	0.570603	5.59424	1.5524	0	0	3.16915	0	3.79835	3.07009	0	0	0	0	0.023683	0
4930413F20Rik	0	0	0	0	0	0	0	0	0	0	0	0	0	0	0	0	0	0.566836	0	0	0	0	0	0	0	0.950103	0	0.52488	0	0	0	0	0	0.38554	0	0	0.347754	2.91388	1.38041	23.3296	2.11743	0	0	0	0	0	0	0	0
4930413G21Rik	0	0	1.71016	0.781375	0.060139	0.076274	0.29279	0	1.39749	0	0	0	0.263414	0	0	0.253367	0.405601	0.125389	0	0.4271	0	8.4187	0.873388	4.04559	7.00933	2.52378	2.61077	6.54859	0	0.512194	0	3.7868	1.3537	3.18255	0.768971	0.569101	3.50735	5.8994	3.3996	16.1846	3.11776	0.14614	1.41242	0.051566	0	1.14653	2.34574	0.022236	0.258261
4930413M19Rik	0	0	0	0	0	0	0	0	0	0	0	0	0	0	0	0	0.211179	0	0.922977	0	0	0	0	0	0	0	0	0	0	0	0	0	0	0	0	0	0	0	0	0	0	0.577823	0	0	0	0	0	0.114195	0
4930414N06Rik	0	0	7.15687	0	0	1.0253	0	0	7.71558	8.4922	6.19452	0	0.783866	0	0	3.78587	7.74617	2.25391	6.85451	6.93266	9.16206	8.28363	66.1089	10.8438	0	0.599601	1.76665	1.30976	7.23558	0	0	0	0	1.0698	0	1.51996	0.724288	0	0	0	0	7.03673	0	0	0	0	0	0.91677	0
4930415F15Rik	0	0	0	0.709681	0	0	0	0	0	0	0	0	0	0	0	0	0	0	3.0966	0	0	0	0	0	0	0	0	1.02012	0	0	0	0	0	2.06882	0.356141	0	0.626655	0	0	0	0	0	0	0	0	0	0	0	0
4930415L06Rik	0	0	0	0	0	0	0	0	0	0	0	0	0.107958	0	0	0	1.51923	1.42672	0	0	0.975229	0.73046	0	0	4.09747	0.375922	0	0	0	0	0.176045	0	0	0	0	0	0	0	0	15.6081	0	0	1.17179	0	0	0	0	0.059538	0.042555
4930415O20Rik	0.122178	0	0	0	0	0.493104	0	0	0	0	3.89928	0	2.61202	4.68055	8.89398	0	0	2.38922	4.11931	0.904719	0	0	3.85953	3.58358	0	0	7.09002	0.944956	0	0	0	0.671635	0	0	0.60856	0	1.02433	0	0	1.92277	2.16357	1.6461	0	12.5916	0	0	0	0.865159	0
4930417O13Rik	0	0	3.81019	0	0	0	0	0	0	0.292806	0	0	0.482642	0	0	22.6085	0.945312	0	5.87206	1.99681	1.10231	0	2.31186	0	0	0.145058	3.25095	0	0	2.78147	0	0	1.19243	0	1.52871	0	1.17668	0	0	1.81352	1.30899	3.52473	0	0	2.31979	0	0	0	0
4930417O22Rik	0	7.76216	0	0	0	0	0	0	0	0	0	0	1.40214	0	0	10.7949	0.719079	0.319032	0	1.90813	0.555538	3.97511	0	0.515964	0.177573	1.17094	0	0	5.31765	0	3.46347	8.8136	0	0	1.22738	0	1.49389	3.37852	0.595811	2.86446	0.763659	6.98697	0	0	0	0	0	0.262545	0
4930419G24Rik	0	0	0	0	0	0	0	0	0	0	0	0	0	0	0	0	0	0	0	1.06196	0	0	0	2.62065	0.238052	0.311557	0	0	0	4.35419	0	0	1.63245	0.905778	0	1.68575	1.05698	0	0	3.43448	0	0	0	0	0	0	0	0	0
4930423M02Rik	0	0	0	0	0	0	0	0	0	0	8.08096	0	0	0	0	0	2.71644	1.51012	9.58702	1.67562	1.95948	3.33272	7.73804	0	2.92572	0.472698	7.11528	1.33999	0	0	0	0	0.287423	0	0	0	0.977817	0	0	8.03729	0	0	1.04432	0	0	0	0	0.113608	0.138685
4930425K10Rik	0	0	0	0	0	0	0	0	0	0	0	0	0	0	0	0	0	0	0	0	0	0	0	0	1.76564	0	1.29861	0	0	0	0	0	0	0	0	0	0	0	0	1.2964	1.92856	0	0	0	0	0	0	0	0
4930425L21Rik	0	0	0	0	0	0	0	0	0	0	0	0	0	0	0	0	0	0	0	0	0	0	0	0	0	0	0	0	0	0	0	0	0	0	0	0	0	0	0	0	0	0	0	0	0	0	0	0	0
4930425O10Rik	0	0	1.67096	0	0	0.175965	0	0	0	0	0.12441	0	0.58339	0	0	0	1.53023	0	0	1.6568	0	0	0	0	0	0.839606	0	0.193568	30.4007	17.2275	19.0864	0	0	2.0438	0.662243	0	0.242842	9.19302	9.48085	0	0	0	0	0	0	0	0	0	0
4930426D05Rik	0	0	0	0	0	0	0	0	0	0	0	0	0	0	0	0	0	0.663463	0	0.188469	0	1.04052	0	3.45605	0	0.337011	5.04331	0.692703	0	0	0	0	0	0	0	0	0	0	0	12.1343	3.62564	0	0	0	0	2.43173	0	0.227316	0
4930426L09Rik	0	0	0	0	0.05674	0	1.27622	1.95601	0	0	0	0	0.837525	0	0	0	0.245717	0.188263	0	0.41118	0	0.257383	0	0.053264	0	0.114456	0	0.08396	0	0	0.155077	0	0	0	0	0	0.077243	0.581089	0	0	0	0	0	0	0	0	0	0.197828	0.561549
4930427A07Rik	68.1359	34.0093	75.7685	57.7798	52.1964	73.4975	5.05033	5.44273	48.6449	24.6851	2.46225	9.08336	14.5827	84.918	54.1258	70.8258	3.59268	4.50695	30.8131	21.8768	17.3219	7.47742	10.5114	7.5942	51.357	41.3573	26.73	39.8823	10.8272	45.4945	28.6772	15.2296	11.313	12.0631	13.1977	11.1782	17.343	30.985	33.4909	20.7843	42.8313	14.3369	32.1596	52.8556	61.4886	60.047	88.1102	20.4075	10.239
4930428D20Rik	0	0	0	0	0	0	0	0	18.4485	0	3.64032	5.35493	1.63997	0	0	40.916	4.0877	2.48031	52.6847	7.36331	14.8823	7.19594	65.9996	8.22309	6.72606	1.06068	7.40217	2.51367	10.485	16.4308	0	7.10205	0	0	1.40874	0.213519	1.06985	0.609814	0	0	0	7.55758	0	0	0	0	0	1.06175	0.154736
4930428E07Rik	0	0	0	0	0	0	0	0	0	0	0	0	0	0	0	0	0	0.763626	0	0	0	0	0	0	0	0	0	0	0	0	0	0	0	0	0.260411	0	0	0	0	0	0	0	0	0	0	0	0	0	0
4930428G15Rik	0	0	1.42444	0	0	0	0	0	0	0	0	0	0	0	0	17.709	0	0.468467	8.76399	0.467536	0	0	1.89667	0	0	0	2.5166	0	0	0	1.42091	0	1.32262	0.456299	0.210835	0	2.17344	0	0	0	2.18056	0	0	0	0	0	0	0.268418	0.138054
4930428O21Rik	0	0	2.47772	0.287249	0	0	1.79459	0.385495	0	0	0	0	0.477551	0	0	7.12951	2.504	1.96264	10.3946	3.03964	4.33472	5.30908	29.066	2.16359	0	0	0	4.26283	0	0	0	0	0	0	1.61163	0	0.715634	0	0	7.70829	0	0.449865	0	0	2.47656	1.71677	11.7378	0.177159	0.38574
4930429B21Rik	1.4376	0.141351	0.676939	2.3518	0	0.43725	0.309448	0	0	0	0	0.121289	1.86736	0	0	24.5466	0.588606	0.678557	10.4226	0.656449	0.857128	6.75305	9.20568	1.53755	1.46846	0.261662	3.75586	1.38171	0.251813	11.6224	9.76847	5.00611	2.27508	4.73928	2.89865	0.584189	2.75008	0.482856	0.844828	22.5252	0.013873	1.15648	2.09546	0.037074	0	0	0	0.309024	0.199967
4930429D17Rik	0	0	0	0	0	0	4.04921	0	0	0	3.50483	0	0.810762	0	0	0	2.62404	0.843216	0.682002	2.07522	2.82316	4.92066	10.8663	2.31496	0.179243	0.465748	0	0.337804	0	10.0594	0	8.92594	0.763074	0.666298	1.06205	2.47165	2.32072	0	0	0	0	0	0	0	10.3118	0	0	0	0
4930429F11Rik	0	0	0	0	0	0	0	0	0	0	0	0	0	0	0	0	0	0	0	0	0	0	0	0	0	1.48783	0	0	0	0	0	0	0	0	0	0	0	0	0	8.62285	0	0	0	0	0	2.96957	0	0	0
4930429F24Rik	0	0	6.22775	0	0	0	0	0	0	0	0	0	0	0	0	0	13.5357	18.3148	7.2284	1.02826	6.11393	1.38662	0.386683	0	15.798	5.2933	0	0.369366	0	15.7307	0	1.67584	0	0.43997	0.41131	0.884348	0.387679	2.02439	4.24553	6.77794	0	0	0	0	0	0	0	0.486607	0
4930430A15Rik	0	0	0.161076	0	0	0	0	0	0	0	0	0	0.306054	0	0	0	0.277859	0	1.33854	0.544997	0.167875	0.384168	3.48777	0.513712	0.576679	0.080173	0	0.13576	0	0	1.06444	0	0	0.963371	0	0	0	0	0	6.8848	0	0.751999	0	0	1.07971	0.29074	0	0	0
4930430F08Rik	12.1355	6.84786	1.39203	25.9536	28.7535	16.832	15.3129	22.0319	14.5802	53.0223	16.195	2.65385	13.8786	8.69176	14.4946	1.5735	6.538	10.5411	2.52911	11.8527	4.09171	6.56782	8.26874	17.6916	1.37556	4.06759	13.9397	11.609	21.0384	29.0298	26.1697	14.9436	16.8963	19.7935	8.10603	8.47921	17.1024	8.08184	7.17437	13.7193	1.35543	20.709	28.4072	90.4414	35.8783	8.91999	6.57216	18.4555	14.9626
4930430F21Rik	0	0	0	0	0	0.380845	0.989087	3.98732	21.3897	0	10.5072	0	2.31527	0	4.12922	20.2793	3.84837	2.18401	8.41812	9.23621	5.19841	3.15156	48.7137	5.89676	4.19104	0.675097	1.56059	0	2.2919	15.8516	0	0	0.124502	1.08073	0.535849	0	1.12983	0	0	0	1.25167	11.7878	0	0	0.778605	1.35616	2.91142	0.082682	0.066344
4930430J02Rik	0	0	0	0	0	0	3.03696	0	0	0	3.68275	0	1.15111	0	0	1.90956	0	2.37417	15.4134	3.05194	0	2.46438	21.0185	3.98623	0.715095	1.21084	7.12257	0.888158	0	13.0625	0	1.25982	3.17897	3.10104	1.00673	0	4.49231	0	0	0	0	10.2862	0	0	0	0	0	0.44465	0
4930431F12Rik	0	0	1.08388	0	0	0.087365	0	0	0	0	0	0	0	0	0	0	0	0	0	0	0.635349	0	2.02924	0	0	0.546479	0	0.323182	0	0	0	0	0.546711	0.069273	0	0	0	0	0.338335	3.84536	0.091935	0	0.856222	0	0	0.608633	0	0.088754	0
4930431P03Rik	0.826643	0	6.35721	0	0	0	4.14799	9.99575	0	0	10.5834	7.34301	0.857363	0	0	10.5515	4.84687	4.34201	17.5747	8.45326	6.33021	6.63411	50.1994	6.77805	1.23303	1.04344	0	0.325551	0.896574	23.2878	0	1.87676	1.0181	0	2.18983	0	1.17237	0	1.08985	0.54749	0	10.2305	0.482071	0	24.2954	0	1.90274	0.302339	0.122053
4930432J09Rik	0	0	5.4749	0	0	0	1.47578	4.48887	0	0	0.057475	3.50911	3.72313	0	0	0	1.43118	2.07912	1.89413	1.84424	4.04856	1.56118	1.55994	6.21629	0	0.678268	1.19859	0	0	1.12005	0	8.99088	0.57113	0	0	0	0.060892	0	0	8.89171	1.61015	8.04399	0	0	0	0	11.1937	0.279004	0.017786
4930432K21Rik	21.5435	7.97471	29.3301	38.0075	17.6888	12.6106	22.5241	21.568	14.4506	43.2047	0.360173	6.19726	40.2118	12.3674	16.0586	65.952	177.327	164.264	149.46	247.435	248.894	36.1708	53.8427	30.8932	220.34	202.245	17.6068	23.7859	193.342	160.683	174.423	23.9722	23.0748	48.8448	38.2149	41.8345	44.7214	91.9943	81.9927	39.4116	23.7509	7.11706	5.8879	1.9222	2.77099	0.943632	1.6069	3.41651	1.85187
4930432M17Rik	0	0.270073	0	0	0	0	0	0	0	0	0	0	0	0	0	0	0	0	1.80361	0	0	0	1.16722	0	0	0	0	0	0	0	0	0	0	0.300008	0.214013	0	0	0	0	2.08267	0	0	0	0	0	0	0	0	0
4930433B08Rik	0	0	0	0	0	0	0	0	0	0	0	0	0	0	0	0	0	0	3.67103	0.971781	0	0	6.65266	0	0	0.247265	0	0.720223	0	10.1014	0	0	0	0	0	0	0	0	0	0	0	1.55699	0	0	0	0	0	0.095067	0
4930433I11Rik	0	0	0	0	0	0	0	0	0	0	0	0	0	0	0	0	0.214444	0.420683	0	0.317292	0.650876	0.756617	0.58862	0	0	0	0	1.19148	0	0	0	0	1.00042	0	0.279202	3.50349	0	0	0	0	0	0	0	0	8.4377	0	0	0	0
4930433N12Rik	0	0	0	0	0	0.333615	0	0	0	0.372744	0	0	0.358447	0	0	0	12.4852	6.77419	0	5.07491	6.92652	1.44755	1.77206	2.75283	4.08242	9.62395	7.44504	2.86798	1.45353	6.56982	0	5.48383	1.36441	2.63104	1.0013	0	1.9591	1.04491	1.74567	20.2542	3.06574	0	0	0	0	0	0	0	0
4930434J06Rik	0	0	0	0	0	0	0	0	0	0	0	0	0	0	0	0	0	0.199117	0	0.406077	0	0	0	0	0	0	0	0.271695	0	0	0	0	0	0	0.377871	0	0	0	0	0	0	0	0	0	0	0	0	0	0
4930435E12Rik	0	0	0.234124	4.60957	0	1.65998	2.25064	0	17.2082	0	0	0	0	0	0.273406	7.56477	0	0	5.05609	0.505295	0.433372	0.790603	0	0	0	0	3.86674	1.04882	2.30703	0.880586	0	1.27685	3.8569	1.10782	2.81986	6.34483	0.397646	0.783442	0.784815	2.92623	0	0	0	0	0	0	0	0.124879	0
4930438E09Rik	0	0	0	0	0	0	0	0	2.25919	7.49748	0	0	0	0	0	0	0	0.320994	3.20864	2.28673	2.57123	0	16.2059	0	0	0.219175	0	0	0	0	0	0	0.302912	0	0	0	0	0.278189	0	2.4791	0	0.157205	1.65548	0	0	0	0	0.169366	0.107677
4930440C22Rik	0	0	1.37016	0	0	0	0.292323	0	0	0	0	1.45093	0.567565	0	0	0	1.37993	2.28611	2.42515	0.383336	0	1.84773	0	1.57486	1.65748	0.163017	0.215737	0	0	13.0975	0.870067	0	0	0.593119	0.241662	0	0.369374	0	0	13.4157	0	1.30588	1.68559	0	0	0	0	0	0
4930440I19Rik	0	0	1.39812	1.25331	0	0	0.695388	0	0	9.36335	0	4.00567	0.779808	0	0	14.2125	1.35467	0.354754	11.1539	2.44694	3.06717	1.70003	14.8948	3.6703	0.515214	0	0	2.37313	0	0	0	1.87126	2.84841	1.31988	2.20432	3.8087	2.47916	0	0	10.3181	0	5.41578	0	0	0	0	0	0	0
4930441H08Rik	0	0	0	0	0	0	0	0	0	0	0	0	0	0	0	0	0	0	0	0	0	0	0	0	0	0	0	0	0	0	0	2.66922	0	0.430561	0	0	0	0	0	3.1297	0	0	0	0	0	0	0	0	0
4930441J16Rik	0	0	0	0	0	0	0	0	0	0	0	0	0	0	0	0	0	0	0	0	0	0	0	0	0	0	0	0	0	0	0	0	0	0	0	0	0	0	0	3.70216	0	0	0	0	1.14197	0	0	0	0
4930442J19Rik	0	0	0	0	0	0	0	0	0	0	0	0	0	3.2267	0	4.69424	0	0	2.95503	0	0	0.721751	7.67171	0	0	0	0	2.12002	0	0.692574	0	4.14311	3.33421	4.41592	1.87711	0.938501	1.86946	0	0	1.54644	0	0	0	0	0	0	0	0	0
4930442L01Rik	0	0	0	0	0	0.034411	0	0	0	0	0	0	0	0	0	0	0.459737	0	0	0.221198	0.110274	0	0	0	0	0.690135	0	0.842362	0	0	0	0.325585	2.46932	2.471	2.60523	0	4.06256	8.05357	10.0008	0	0.456367	0	0	0	0	0	0	0	0
4930443O20Rik	0.026471	0	0.906353	0	0	0	0	0	0	0	0	0	0	0	0	0	0	0.703408	0	0.991963	1.00977	0.927164	2.18432	1.00615	0	0	0	0	1.44112	0	0	0	0	0.290183	0	0	0.166977	0	0	0	0	0	0.616128	0	0	0	5.36973	0.074965	0.030656
4930444F02Rik	0	0	0.340462	0	0	0	0	2.30431	0	0	0.329948	0	0.496019	0	0.655903	10.4027	0.265524	0.588338	0	0.205165	0.818122	3.68849	11.9617	0.087749	2.08566	0.458855	0	0.189073	0	1.50621	0.441144	0.057076	0.52503	2.3433	0.943873	2.03939	2.34626	0	0	0.346279	0	0	0	0	0	0	0	0.099926	0.149032
4930444G20Rik	0	0	0.003281	0.029119	0	0.008051	0	0	0.067965	0	0	0	0	0	0	0.361035	0.815405	0.250825	0	0	0.063855	0	0.691416	0	1.50718	0.744281	3.32331	0.775896	0	0.206389	0	0.435055	3.18301	1.48131	1.95074	6.78566	0.465354	0	0	8.61668	0.403399	0	0	0	0	0	0.091362	0.017837	0.214936
4930444M15Rik	0	0	2.67545	0.603869	0	0	1.1871	2.83327	0	3.22264	0	0	0.702597	0	0	13.6058	1.40886	1.09018	7.09624	1.63278	0.89929	2.99544	10.9693	2.06485	2.65445	1.27724	3.01457	1.75353	1.00447	0	0	2.99145	0.205025	1.06669	1.6313	0	0.599383	0.130202	0	13.3405	0.282825	0.846598	2.11674	0	2.19471	1.5541	0	0.250447	0.179735
4930444P10Rik	0	0	0	0	0	0	0	0	0.151346	0	0	0	0.271297	0	0	6.07261	2.34108	1.92118	4.17149	1.54215	1.30954	0.62224	5.52372	0.393223	2.55509	1.50411	2.81278	1.44037	0	7.61007	4.75185	0	0.500431	2.06808	4.17211	0.129553	7.08477	0.624365	0.164093	12.2737	6.92831	1.17366	0	0	0	0	0.297914	0.579445	0.198004
4930445N18Rik	0	0	0	0	0	0	0	0	0	0	0	0	0	0	0	0	0	0	0	0.560326	0.432418	0	0	0	0	0.383928	0	0	0	0	0	0	0	0.687034	0	0	0.99655	0	0	0	0	4.71784	0	0	10.078	0	0	0	0.117972
4930447A16Rik	0	0	0	0	0	0	0	0	0	0	0	0	0	0	0	0	0	0	0	0.367144	0	0	0	0	0	0	0	0	0	0	0	0	0	0	0	0	0	0	0	0	0	0	0	0	0	0	0	0	0
4930447C04Rik	39.1585	74.2729	71.5436	68.1956	49.2691	36.9716	43.3086	66.4333	88.2852	32.3268	39.0373	64.0993	39.0242	32.7989	17.3974	32.9122	620.569	852.551	571.272	475.157	707.353	224.096	246.357	136.315	1671.75	1212.99	207.27	158.227	679.841	2407.66	2340.4	155.088	213.924	240.709	206.332	155.4	308.885	395.104	301.647	391.586	83.453	5.96208	15.2651	23.4805	46.814	13.8651	18.5756	5.4935	2.86437
4930447F24Rik	0	0	0	0	0	0	0.71446	0	0	0	2.03172	1.9807	0	0	0	26.3159	0.208454	2.19803	13.2413	1.54807	1.19258	0.728689	6.28775	0	1.06498	0.861331	6.77868	4.52833	0	0	0	17.831	8.02719	2.05355	19.5873	5.87481	7.70836	0	1.03318	5.47372	2.36824	2.84251	1.60269	0	0	0	0	0.210729	0.058197
4930447J18Rik	0	0	0	0	0	0	0	0	0	0	0	0	0	0.133014	0	0.430569	0	0.229123	0	0	0	1.68019	6.28358	0	0	0.309237	0	0.710703	0	0	0	0	0	0.446343	0	3.59693	0	0	0	4.54318	0	0	0	0	0	0	0	0	0
4930447K03Rik	0	0	0	0	0	0	0	0	0	0	0.818763	0.396971	0.588684	0	0	0	0	0	0	0.699151	0.498828	0.748616	1.3074	0	0	0	0.33037	0.663094	0	1.9146	0	0	0	0	0	0	0	0	0	0	0.363154	0.198343	0	0	0	0	0	0	0.053925
4930447M23Rik	0	0	1.57635	0	0	0	2.74844	3.51447	0	0.136886	0.14269	0.514013	3.36855	0	0	0	3.17338	1.05725	5.07836	4.97055	0.981678	7.89731	24.5912	2.70234	0.718272	0.581968	1.8977	0.453589	7.76548	4.31047	0	0	0.258457	0	0.737028	0.463569	1.12259	0.276999	1.69007	4.05867	1.34624	10.7883	0	0	24.0562	0	0	1.19303	0.505536
4930447N08Rik	0	0	0	0	0	0	0	0	0	0	0	0	0.159734	0	0	0	0	0	0	0.115508	0	0	0	0.843071	0	0.294257	0	0.940884	0	2.92259	7.13551	0.519631	0	0	1.19475	0	0.586176	0.248991	0	0	2.27074	0	0	0	0	0	0	0.053125	0
4930448C13Rik	0	0	0	0	0	0	0	0	0	0	0	0	0	0	0	0	0.37133	0.944052	0	0.929259	0	1.19001	0	2.03553	0	0.399053	1.3624	0	0	1.21215	0	1.55347	0	0	0	0	0	0	0	0	1.25156	0	2.22521	0	0	0	0	0	0
4930448F12Rik	0	0	0	0	0	0	0	0	0	0	0	0	0	0	0	0	0	0	0	0	0.388014	0	4.83826	0	0	0	0	0.322762	0	0	0	0	0	1.0098	0.760367	0	0	0	0	0	0	0	0	0	0	0	0	0	0
4930448H16Rik	0	0	0	0.757755	0	0	0	0	0	0	0	0	0	0	0	0	0	0.391506	8.79467	1.39662	0.516546	0	0	0	3.74485	2.84715	2.82145	2.28506	0	2.59025	0	8.43792	2.45965	3.02896	3.13727	0	2.18511	0.562241	3.23296	4.86915	5.31184	0	2.82834	0	0	0	0	0.249813	0.273816
4930448I06Rik	0	0	0	0	0	0	0	0	0	0	0	0	0	0	0	0	0	0	0	0	0	0	0	0	2.88756	0	0	0.406657	0	0	0	0	1.04642	1.45971	1.79585	0.577481	1.42505	0	0	0	0	0	0	0	0	0	0	0	0
4930448I18Rik	0	0	0	1.17184	0	0	1.96953	0	0.963509	5.53985	5.63488	1.46767	1.43564	0	0	0	1.74781	0	14.9464	1.67472	1.12478	1.2672	16.6027	1.92647	0	0.464065	2.3819	0	0	0	0	0	0.485885	0	1.09837	0	0.510208	1.07601	0	0	0	3.33455	0	0	0.630394	0	0	0.128867	0
4930448K20Rik	0	0	0.057935	0	0	0	0	0	0	0	0	0	0.032215	0	0	0	0.415625	0	0.772911	0	0	0	1.10657	0	0	0	2.57764	0.059751	0	0	0	0	12.5868	14.2367	11.3346	2.85877	3.05741	0	0	0	0	0	0	0	0	0	0	0	0.097182
4930449E01Rik	0	5.11141	0	1.38691	0	0.807799	0	0	0	0	1.31632	0	0.617499	0	0	0	0	0	0	2.10154	0	0	6.54687	0	0	0.772616	1.41959	0	0	0	0	2.57945	0	0	0	0	0	0	0.954372	0	0	7.52635	0	0	0	0	0	0	0
4930449E18Rik	0	0	0	0	0	0	0	0	0	0	0	0	0	0	0	0	0	0	0	0	0	0	0	0	0	0	0	0	0	4.09169	0	0	0	0.40236	0	0	1.28279	0	0	0	0	0	0	0	0	0	0	0	0
4930449I24Rik	0	0	0	0	0	0	0	0	0	0	0	0	0	0	0	4.53792	0	0	0	0	0	0	0	0	0	0	0	1.27016	0	0.363485	0	3.41363	1.17571	0.53235	1.1064	0.178635	0	0	0	4.54415	1.47719	0	0	0	0	0	0	0	0
4930451G09Rik	0.817059	0	0	5.1388	0.27888	1.09969	0.937043	1.82722	13.3204	15.8642	0.222554	0	2.27539	2.42774	0	26.8662	7.01448	8.8107	30.782	10.1325	13.9544	2.62798	0	3.02136	9.4828	13.9315	0	2.54902	10.3917	45.5563	32.9405	0.334845	4.80258	3.00586	5.25518	1.78325	4.16749	4.58401	5.20377	5.42857	0.658657	3.11202	0	0	0	0	0	2.15532	1.17377
4930451I11Rik	0	0	0	0	0	0	0	0	0	0	0	0	0	0	0	0	0	0	0	0	0	0	0	0	0	0	0	0	0	0	0	0	0	0	0	0	0	0	0	0	0	0	0	0	0	0	0	0	0
4930452A19Rik	0	0	0.532152	0	0	0	0	0	0	0	0	0	0	0	0	0	0	0	0	0.528551	0.444617	0	0	0	0.506389	0	0	0	0	5.31407	0	0	0	0	0	0	0	0	0	1.7049	0	0	0	0	0	0	0	0	0
4930452B06Rik	18.0375	18.9512	44.9997	13.6868	16.4278	32.1044	2.23127	3.76546	17.4069	83.6474	6.64362	6.95019	21.7036	48.7512	27.0437	55.702	4.25283	3.74294	2.24776	14.486	4.95319	4.32731	4.46499	4.86642	24.1675	28.9547	33.9274	94.2734	0	6.03021	0	12.6355	24.6796	13.3016	25.4603	56.6611	31.9545	46.5863	51.5594	48.679	64.9125	9.62401	45.5719	5.46064	3.33615	15.2907	15.8658	0.557443	0.901797
4930452G13Rik	0	5.88191	0	0	0	0	1.31261	1.86322	4.33843	0	7.76121	1.44501	1.26993	0	0	0	3.11187	2.51365	18.9901	8.37771	6.0214	5.91985	19.2879	18.2571	4.64805	2.6588	0	2.31215	0	3.6284	10.0061	17.9571	1.74072	0.994231	10.4566	6.09156	8.99684	4.96023	5.71383	21.3015	8.4964	10.5206	0	0	14.7124	0	0	0.560834	0.357715
4930452N14Rik	0	0	0	0	0	0	0	0	0	0	0	0	0	0	0	0	0	0	6.02272	0	0	0	0	0	0	0	0	0	0	0	0	4.20978	0	0	1.66419	0	0.470297	0	0	5.62409	1.76137	0	0	6.23508	0	0	0	0	0
4930453H23Rik	1.75088	0	0	0	0	0.310213	0	4.1973	0	0	2.42656	0.238616	0.187983	0	0	2.81322	1.99281	6.37872	12.8251	3.21283	4.05156	2.14886	11.3208	2.85105	1.79365	7.59911	0	1.66861	7.91874	27.5584	13.2864	0	0	0	0.261231	0	0	2.27131	1.79828	5.2622	0.804008	9.89445	0	0	0	0	7.11916	0.076048	0.097216
4930453L07Rik	0	0	4.56835	0	0	0	2.86178	1.47608	0	0	4.42673	4.65605	0.311366	0	0	4.61548	4.4157	3.44373	39.6791	15.6792	13.2815	1.40843	22.7463	17.9695	1.66897	1.77705	0	0.393482	19.0118	0	28.2634	4.50542	4.52396	3.60451	4.3812	2.75	14.0504	2.25545	3.9382	13.6064	5.8339	25.0158	3.8069	0	0	0	0	0.370294	0.096777
4930453N24Rik	129.083	106.29	85.845	60.1453	121.236	88.3464	45.7878	20.0861	164.467	76.3051	0.40439	11.6996	73.9875	120.372	65.0878	70.5786	10.7301	14.5014	18.6898	49.191	59.1861	35.4598	28.8835	87.0381	80.5399	73.7084	55.5238	78.4218	159.148	61.3125	75.728	75.8456	57.8434	63.4667	48.7485	19.4508	57.1181	134.199	143.043	56.7714	50.6406	63.1353	70.4493	38.7743	63.7771	68.4665	24.1038	58.0276	53.1225
4930455B14Rik	0	0	7.22348	2.78751	0	0	2.47862	4.4368	27.9082	0	6.73827	7.29951	2.41912	0	0	28.8457	4.42787	3.4016	11.7369	7.71742	3.71566	9.6818	42.594	7.04291	2.86487	1.27181	0	0.78693	21.226	21.5713	21.031	0	0.593115	1.39971	0.287119	0	0	2.80826	2.18392	10.2733	0	3.73586	0	0	1.43215	0	0	0.316058	0
4930455C13Rik	2.07236	1.58842	4.53212	1.22473	0.498935	1.70283	0.192994	1.34218	5.72046	0	0	0	1.41807	0.233849	0	0.490423	1.91696	1.87203	13.2658	3.75827	3.71252	1.7191	4.98315	3.10306	1.86068	2.59362	7.86015	3.1724	0.727539	0.377102	1.58515	1.99275	5.053	3.99123	3.51233	2.97165	1.962	1.24115	0.677739	10.2923	2.2167	0.575453	3.35613	0.366651	1.31524	5.45268	10.1652	2.43963	1.46033
4930455D15Rik	0	0	5.00209	0	0	0.33595	3.48701	0	13.4032	0	12.2503	0	3.22692	0	0	0	1.94566	4.38762	9.19806	6.2593	4.58264	2.8728	9.44664	11.8132	2.60391	2.90661	0.527956	0.965065	0.076732	5.61462	0	3.47501	0	0	0.121284	0	1.42143	0.529243	1.19226	0	1.88216	0.208603	0	0	15.0314	0	0	0	0
4930455F16Rik	0	2.10032	0	2.97052	0	0	1.17717	0	9.98306	0	4.4996	0	2.77198	0	0	17.9262	4.14364	4.34371	42.4354	5.9989	6.73574	11.2857	67.6222	4.04309	1.52536	1.40457	0	0	0	7.94466	6.71781	0	0	1.34654	0.572604	0	0.860677	0	0	0	0	12.8804	0	0	2.4675	0	0	0.140719	0.274614
4930455G09Rik	0	0	2.58017	3.10831	0	0	6.87198	2.75182	0	0	0	0	0.67528	0	0	0	15.7521	10.7856	19.084	8.4998	10.2298	1.90993	21.3026	0	1.09776	1.8822	7.36332	0	9.58084	0	0	1.97674	2.86931	2.08194	2.96049	6.86853	4.1497	1.83041	2.21312	0	3.84695	0	0	0	0	0	0	2.30777	2.24564
4930455H04Rik	0	0	0	0	0	0	0	0.500195	0	0	0	0	0	0	0	0	0	0	1.37655	0.11391	0	0	0	0	0.712455	0.8244	0	0	0	0	0	0	0	0	0.253426	0	0	0	0	3.3773	0	0	1.48671	0	0	0	0	0.02153	0.04154
4930455J16Rik	0	0	0	0	0	0	0	0	1.35926	0	0	2.76266	1.63295	0	0	0	1.36461	0	0	1.56022	1.24554	0	9.02727	2.19334	2.21236	0.722842	0	1.1266	0	1.87985	0	0.912369	0.112435	0	0.997745	0	0.06237	0	0.371956	6.19137	0	2.17301	3.34727	0	0	0	0	0.061052	0
4930456L15Rik	0	0	0	0	0	0	0	0	0	0	0	0	0	0	0	0	2.66562	1.60506	0	0	0.87343	1.54097	0	1.42756	1.987	0.430583	3.18679	0	0	1.51494	0	0	0	0.771703	0.242375	1.15949	0.657281	0.373687	0	0	0	1.04913	0	0	0	0	0	0	0
4930459C07Rik	0	0	0	0	0	0	0	0	0	0	0	0	0	0	0	0	1.34574	3.44801	0	0	0.78084	0	13.2181	1.113	0.47526	0.649273	0	0.61716	0	0	0	2.18842	0.456128	1.38555	0.700099	2.00128	0.980457	0.119235	0	12.4858	0.699306	0	0	0	0	0	0	0	0.115379
4930459L07Rik	0	0	0	0	0	0	0	0	0	0	0	0	0	0	0	0	0	0.737077	0	0	0	0	0	0	0	2.11836	0	0.986665	0	0	0	0	0.433761	0	0	0	0	0	0	0	0	0	0	0	0	0	0	0	0
4930461G14Rik	37.1669	17.358	75.2255	33.3323	33.0126	26.3456	76.7865	61.1883	45.1009	35.7132	82.7397	46.4486	42.224	22.7701	42.608	48.7937	3.51859	11.1504	20.5898	14.8406	8.80616	23.9191	15.9094	4.50143	4.58991	4.36193	18.1328	4.61042	0.909787	0	0	2.22557	11.6295	11.368	11.2605	12.9994	12.4804	0	0.905173	0	0	47.8002	18.0135	21.6682	23.9001	14.3561	10.8221	0.134252	0
4930463O16Rik	0	0	1.06916	1.14836	0	0	0.752595	1.75019	5.48268	9.3526	2.8555	0	0.58658	0	4.05	0.457562	1.59083	0.673366	17.095	4.64089	3.67495	3.56586	7.60888	4.40192	0.519084	0.386629	0	0.05357	0	9.51983	0.927809	2.88937	0.644547	0	0.635493	0.706722	1.01141	0	0.216535	2.51362	0.649366	3.52153	1.15859	3.27082	0	0	0	0.262034	0.191344
4930465K10Rik	0	0	5.27992	2.46874	1.14848	0.111851	0	0	0	0	0.059909	0.100914	1.03959	0	0.349294	15.5036	0.830048	0.299568	0.438822	0.723824	1.87101	7.49786	10.3189	0	4.066	7.19172	16.1245	5.59926	12.4697	1.15341	0	0.349206	2.58577	4.41847	5.01727	3.67189	10.7143	6.31341	3.01198	75.2058	4.81148	6.96706	0	0.057286	0	0	0	1.16323	0.483336
4930465M20Rik	0	0	0	0	0	0	0	0	0	0	0	0	0	0	0	0	0	0	0	0.317237	0	0	5.18631	0.219405	0	0.215668	2.6089	1.00633	0	0.252182	0	0	0	0	0.252822	0	0	0	0	0	0	0	0	0	0	0	0	0	0
4930467D21Rik	0	0	0	0	0	0.131156	0	1.49083	8.52499	0	0	0	0	0.03627	0	0	4.68374	3.90011	0	2.61143	5.15754	0.495222	0	0.889249	3.38137	3.18883	0.113948	0	0.968182	1.19396	0	0	0	1.72679	0	0	0	3.00155	4.46683	0	0	0	1.24588	0.020539	0	0	0	0.046423	0
4930467E23Rik	0.312944	0	0	0.162284	0	0	0	0.926623	0	0	0	0	0	0	0	4.15469	0	0	0.650258	1.06516	0.648784	0	5.0987	0	0	2.40729	0	0	0	0.618668	0	0	0	0	0	0	0.21125	0.283981	0.651113	2.40077	0	0	0	0	0	0	0	0.112796	0
4930467K11Rik	0	0	3.71348	0	0	0	0	3.84235	15.5324	0	0	0	1.32998	0	0	0	2.34261	1.78033	16.0663	3.12917	2.71797	4.15424	22.1592	4.3265	2.05164	0.888564	2.48234	1.04524	1.47988	2.50977	0.541537	2.34598	0.874925	0	1.24322	0	1.24008	0.460897	1.40817	4.16906	0.303404	5.63726	0	0	5.72876	5.55898	0	0	0.281222
4930469G21Rik	0.470243	6.49455	3.59627	1.74809	0	2.85313	1.38834	4.06457	0	0	6.22934	0	1.36734	0	0	18.2144	1.15317	1.63093	0	2.58726	1.44674	14.8618	27.6141	8.81834	0	0.399307	3.71892	2.74676	1.63207	32.5705	18.3701	6.53962	6.78988	11.0393	11.3205	2.31656	14.8982	0.599919	0	1.63702	0	0	2.09336	0	0	2.50478	6.33432	0.802716	0.229319
4930470H14Rik	0	0	0	0	0	0	0	0	0	0	0	0	0	0	0	0	0	0.693558	0	0	0	0	0	0	0.930174	0	1.96235	0.84925	0	0	0.904412	0.784636	1.54649	1.125	1.48943	0	1.99076	0	0	3.36928	0	0	0	0	0	0	0	0	0
4930470O06Rik	0	0	0	0	0	0	0	0	0	0	0	0	0.909277	0	0	0	1.09507	0	0	0.438172	1.49847	0	5.28793	0	0	0	0	0	0	0	0	0	0	0	0	0	0	0	0	3.51048	0	2.48454	0	0	0	0	0	0	0
4930470P17Rik	0	0	1.33325	0.290459	0	0	0	0	0	0	0	0	0	0	0	0	0.51532	0.271006	0	0.219001	0	0	0	1.00572	1.24445	0.488472	6.94585	3.52221	0	0	0	6.25359	1.2345	1.8817	2.90214	0	3.38854	1.06152	0.187281	19.8044	2.22893	0	0	0	0	2.49765	0	0	0
4930471C04Rik	0	0	0	0	0	0	0	0	0	0	0	0	0	0	0	0	0	0.540329	0	0	0	0	0	0	0	0.453245	0	0.983741	0	0	0	0	2.53803	0	0	0	0	0	0	0	0	2.4869	0	0	0	0	0	0.107398	0
4930471G03Rik	0	0	0	0	0	0	0	0	0	0	0	0	0	0	0	0	1.35252	0.555799	1.65557	0.603634	0	0	0	0	0	0	12.4008	0.559478	0	0	0	0	0	0	0	0	0	0	0.898683	17.2165	0.929199	4.7748	0	0	0	0	0	0.092264	0
4930471M09Rik	0	0	0	0	0	0	0	0	0	0	0	0	0	0	0	0	1.40563	1.16378	0.996022	0	0.406781	0.515921	2.91372	0	4.06052	1.4909	0	4.08547	6.15402	13.4714	0	2.12933	1.21096	2.56548	1.56509	4.16292	2.01293	1.04795	0	1.24339	0	0	0	0	0	0	0	0	0.048837
4930473A02Rik	0	0	0	0	0	0	0	0	1.97884	0	0	0	0	0	0	0	1.37853	1.32674	0	1.23072	0.475128	0	1.52012	1.21313	0.518856	1.61032	0	0	19.7462	29.3697	20.9799	0.755176	0.887537	0.704018	0.759084	0.591233	0.48057	0.893414	0.387438	1.34484	0	0	0	0	0	0	0	0.279064	0.08348
4930473O22Rik	0	0	0	0	0	0	0	0	0	0	0	0	0	0	0	0	1.4565	0	0	0	0.743911	2.193	0	0.270137	0.269752	0.522431	0	2.24848	0	0	3.64462	0	0	0	0.212539	0	0	0	0	0.426411	0	3.04409	0	0	0	0	0	0	0
4930474G06Rik	0	0	0	2.90135	0	0	0	0	0	0	0	0	0.138681	3.81901	0	14.0481	0	0	11.7692	3.06253	3.51179	0.78993	17.282	5.29651	0.172013	0.319339	0	0.554534	0	0.360756	24.1539	0	0.167647	0	0.35364	0	1.70202	0	1.01892	0	0	0.105868	0	0	0	0	0.41052	0.034417	0.083673
4930474H20Rik	0	0	0	0	0	0	0	0	5.1522	0	0	0	0.574531	0	0	8.56837	0	0	0	0.222252	0	0.387901	1.24188	4.86328	0.155622	0	0	0	0.076665	1.05268	0	0	0	0	0.207977	0	0.271629	0	0	0	2.09256	5.58221	0.263363	0	0	0	0	0.083074	0
4930474M22Rik	0	0	0	0	2.64415	0	1.86854	0	3.38939	0	0	0	0.338384	0	0	17.1349	1.30141	0.498316	0	2.56654	2.17864	3.90827	4.14179	6.65808	1.22779	0.759016	0	0	0	0	2.69763	0	0.704804	0	0	1.60484	0.508335	0	0	0	0	1.42608	2.49474	0	5.72866	0	0	0.214617	0.56478
4930474N05Rik	0	0	0	0	0	0	0	0	0	0	0	0	0	0	0	0	1.20728	0	0	0.500682	0	0.657382	0	0	0	0	0.406758	1.94054	0	0	0	0	0	0	0	0	1.45975	0	0.858828	1.4379	0	0	1.07256	0	0	0	0	0	0
4930474N09Rik	0	0	0	0	0	0	0	0	0	0	0	0	0	0	0	0	0.187057	0	0	0.503419	0.769288	0	0	0.13461	0	0	0	1.75807	0	0.206292	0	0	0	0.892898	2.27043	0	1.23504	0	0	9.14926	0	0.289213	0	0	0	0	0	0	0
4930477N07Rik	0	0	2.0743	0	0	0.207845	0	0	0	16.6482	2.40474	0	0.400858	0	0	0	1.71518	1.20174	0	1.14004	0.511028	2.94046	5.79793	12.7864	1.41776	0.6004	0	2.72864	1.83403	9.0288	0	11.8662	3.23435	4.69759	6.00355	8.26368	10.2328	0	0	26.1915	6.3635	5.81501	0	0	0	0	0	0.073721	0.111085
4930478L05Rik	0	0.63533	2.51094	0	0	0.226386	0	0	0	0	0.095751	0	0.319215	0	0	0	0.304857	2.46421	5.64603	1.03215	0	2.42502	2.51338	0	1.07235	1.26567	1.5639	0.331819	0	0	0	0	0	0	0.302524	0	1.1471	0.076551	0	6.54206	0	0.344149	0.58039	0	0	6.19031	0	0.745166	0.266673
4930478P22Rik	0	0	1.43564	0	0	0	0.431747	0	0	0	4.48288	0	0.694243	0	0	0	1.29247	1.14701	13.4192	4.84457	4.70098	2.25454	18.515	2.08972	1.53888	1.23214	2.51403	0.546494	0	0	0	0	0.771641	0.940246	1.22363	2.55827	0.586982	0	0	0	0	0.185026	0	0	0	0	0	0.331909	0.036493
4930479D17Rik	0	0	0.197613	0	0	0	0	0	0	0	0	0	1.23459	0	0	2.95943	1.57289	0.877885	0	0.957934	1.06973	0	0	0	5.48884	1.44421	0	0.316262	0	3.88208	0	0	0	1.03646	0	0	0	0.194482	2.11702	0	0	0	0	0	0	0	0	0.204533	0
4930480E11Rik	0	0	0	0	0	0	0	0	0	0	0	0	0	0	0	0	0.198387	0	0	0.359783	3.90243	0.187888	0	0	0	0.613793	0	0	0.072596	0	0	0	0	0	0	0	0	0	0	0.189587	0	0	0	0	0	0	0	0.075733	0.018743
4930480G23Rik	0	0	0	0	0.611825	0	0	0	0	0	0	0	0.571999	0	0	4.29928	0	0	0	0.098277	0	0	3.73182	0	0	0	0	0	0	0	0	0	0.487491	0.166514	0.25652	0	0.074058	0	0	0	0	0.216985	0	0	0	0	0	0	0
4930480K15Rik	0	0	0	0	0	0.193221	2.22002	0.501615	0	0	0	0	1.48171	0	0	3.82287	3.59329	2.71952	11.6277	4.74163	2.75149	3.20901	21.4579	1.01199	2.55086	0.441378	1.55937	0.06241	0	4.86007	6.12808	1.70436	1.84856	2.35854	0.7145	0.975189	2.82232	0	0.841371	8.89293	0.19192	2.73836	2.76848	0	0	0	0	0.056139	0.088662
4930480K23Rik	0	0.193022	9.82536	3.71901	5.76834	1.81918	1.49274	0.806688	0.379271	23.7047	0	0.099456	6.59474	1.85492	2.17786	0	9.86221	10.0786	0.648708	10.5679	16.2518	1.26739	10.2839	0.536838	33.2318	24.4193	1.02402	5.5725	2.78798	7.58003	14.3772	3.27665	4.31437	4.87126	5.01486	0.549739	4.14184	6.14357	4.0396	12.403	3.82873	1.25155	0.425579	0	0	0.421259	0	2.87545	2.49697
4930480M12Rik	0	0	0	0.804747	0	1.6034	0	0	0	0	11.6548	29.722	0.613078	0	2.93641	0	0	0.687369	0	3.76397	3.14391	0	15.7455	11.3244	0	0	0	1.11642	0	0	0	0	0	0	0	1.70324	0	0.680855	0	0	0	2.53696	0	0	0	0	0	0	0
4930481A15Rik	3.02869	0	2.0507	0.889717	0.153458	0	3.34143	4.6156	0.576905	0	6.21035	0	3.95476	0	0	1.1227	6.1814	8.04418	0	11.6669	12.6021	10.4192	2.34992	4.2473	1.25039	3.31019	3.97719	0.760298	0.890963	10.6296	0	0.299955	6.0558	4.24823	6.06663	4.83425	5.73013	21.7611	19.0849	5.91323	2.35924	1.43706	2.35836	0	0	0	0	3.38008	3.64794
4930482G09Rik	0	0	0.89417	0	0.589814	0	0	0	0	0	0	0	0	0	0	0	0	0	0	0	0	2.44599	1.43228	0.35473	0	0	0	1.07371	0	0	0	0	0.438096	1.00783	1.26229	0.276133	0.988855	0	0	33.3318	0	0	0	0	0	3.00514	0	0	0
4930483J18Rik	0	0	3.57245	0	2.88089	0	1.79934	0	11.9929	0	15.7181	0	2.3107	0	0	0	6.95976	3.36931	14.5787	1.91768	1.43062	5.32233	6.3687	4.39162	3.12899	1.9611	0	4.03772	0	24.1797	0	4.83495	0.628596	3.36435	4.05224	8.20533	5.83498	0.914542	0.916535	31.38	0	7.10678	0	0	43.2818	1.25181	0	0.401481	0
4930483K19Rik	1.13135	1.04489	0.324092	1.3981	1.46163	1.85305	0.423284	1.24903	5.13141	9.21737	0.263327	0.510349	0	5.63115	2.15291	1.29643	1.9023	0	8.18443	2.26652	0.789161	2.64297	0.489448	0.332756	2.41057	0.536466	0.524961	0.287053	1.01389	0	0	0.397503	1.78445	0.741852	0.469967	0	0.529074	0.564559	0.615748	3.50308	1.17982	0.329942	0	0	0	0	1.41713	0.853947	0.546671
4930483O08Rik	0	0	0	0	0	0	0	0	0	0.27682	0	0.160577	0	0	0	4.60102	2.79812	1.30357	0	3.38846	4.88694	2.75437	0.970692	5.73091	0.641461	0.754762	0.828327	0	0	0	0	1.81051	0	0	0.560751	0	0.263707	0	0	8.13901	1.58995	0.750485	0	0	0	0	0	0.058639	0.092178
4930484H19Rik	0	0	1.93106	0	0	0	2.21671	2.42752	0	0	0.925789	0	1.66157	0	0	0	1.77264	1.85508	12.2021	3.55059	2.16329	7.01496	3.651	4.16495	5.24892	0.78492	0	0.175288	0	0	20.141	1.47959	0.314026	0.838147	1.01872	0	0.565517	0.246713	0.288177	10.2299	0.681288	1.53245	0.995358	0	7.00881	0	0	0.124138	0.167487
4930486F22Rik	0	0	0	0	0.691602	0	0	0	0	0	0	0	0.478772	0	0	0	0	0	0	0.406981	0	0	0	0	0	0	0	0	0	0	0	0	0	0	0	0	0	0	0	0	0	0	0	0	0	0	0	0	0
4930486I03Rik	0	0	1.16977	0	0	0	0	0	0	0	0	0	0	0	0	0	0.898062	0	0	1.02955	0	0	3.49212	3.5491	0	0	0	0	0	0	0	0	0	0	0.312479	0	0	0	0	0	0	1.62412	0	0	0	0	0	0	0
4930486L24Rik	5.59265	0	0	0	2.61521	0.051923	0.199315	0	0	0	0.181593	0	0.095168	0	0	0	0	0.344185	0	0	0	2.8791	10.8345	3.19653	2.74791	10.3556	35.2681	9.40698	16.0661	3.70349	0	17.9875	19.3907	9.69874	17.384	5.90538	15.038	30.3941	25.3686	5.16513	10.774	0	0	0	0	0	0	0.435496	0
4930487D11Rik	0	0	0	0	0	0	0	0	0	0	0	0	0	0	0	0	0	0	0	0	0	0	0	4.95728	0	0	0	0	0	3.24805	0	0	0	0	0.820455	0	0	0	0	0	0	0	0	0	0	0	0	0.173971	0
4930487H11Rik	0	0	1.07764	0	0	0	3.69532	0.863477	0	0	0	0	0.26271	0	0	0	5.08976	3.3709	27.4629	5.93612	1.56318	8.42327	29.0526	1.15328	0	0.471037	5.54088	0	9.70345	17.5805	0	1.00019	0.483416	0	1.00197	3.39129	3.07374	0	0	13.3241	0	2.30462	0	0	6.90846	0	11.6494	0.515533	0.123641
4930488B22Rik	0	0	0	0	0	0	0	0	0	0	0	0	0	0	0	0	0	0	0	0	0	0.333162	0	0	0.467812	0.097883	0	0.181132	0	0	0	0	0	0	0	0	0	0	0	0	0	0	0	0	0	0	0	0	0
4930488L21Rik	0	0	0	0	0	0	0.073486	0	4.81156	0	0.048339	0	0	0	0	0	0.080369	0.101519	0	0	0	0.394384	0.65762	0	0.833767	0.318804	0	0.679248	0	0.130291	0	0	0.113969	0	0	0	0	0	0	3.18718	0	0	0	0.075324	0	0	0	0.016408	0
4930500F04Rik	0	0	0	0	0	0	0	0	0	0	0	0	0	0	0	0	0	0.890945	0	0	0	0	0	0	1.8433	0	5.75762	0.624641	0	0	0	0	0	0	0	0	0	0	0	0	0	0	1.30035	0	0	0	0	0	0
4930500L23Rik	0	0	0	0	0	0	0	0	0	4.57113	0	0	0	0	0	0	0	0	3.10332	0	0	0	0	0	0	0	0	5.13193	0	0	0	2.46376	0.959146	3.05899	3.89093	0.651381	1.53283	0	0	20.1692	4.15212	0	0	0	0	0	0	0	0
4930502A04Rik	0	0	0	0	0	0	2.71424	0	0	0	2.20329	0	0.511129	0	0	8.07185	2.35422	0.626941	1.05241	1.30664	2.13498	1.05734	30.7167	1.87991	0	0.774428	0	0.569871	0	0	0	5.29861	0	0	0	0	0.714645	0	0	0	0	1.47003	0	0	6.47616	0	0	0	0.093387
4930502E09Rik	0.620277	0	5.59437	0.39031	2.23782	0.445191	4.1008	0	18.8314	0.609857	0	14.6887	3.1516	0	0	8.90788	2.08333	3.41344	3.66748	4.72776	5.44281	5.33666	40.0843	15.9434	1.6928	2.83393	0.654038	0	0	12.9069	17.6082	7.46272	0.496693	2.46994	1.00825	0	1.02615	2.40515	1.90999	12.628	1.99078	26.4592	4.75234	0	0	0	0	0.09338	0.100149
4930502E18Rik	5.56881	0	0	3.19151	0	0	0	0	0	0	3.10396	0	0.383735	0	0	8.53439	5.77147	11.6672	25.7309	3.27447	1.44369	1.11275	0	6.31606	4.29985	1.80608	0	10.4568	8.73093	0	0	14.6324	13.3721	12.1642	16.3174	13.8082	20.8937	0.287758	0.503053	11.1423	5.2967	6.01516	0	20.2787	0	1.75281	0	1.76855	0.942563
4930503B20Rik	0	0	0	0.601151	0	0.264255	0.528041	0	0	0	1.71944	0.728107	0.670015	0	0	9.66925	1.0052	0.92207	0	3.21003	4.26677	0	1.82921	3.34537	0	3.6149	0	5.55369	8.90146	6.06802	0	0	4.4196	6.3272	6.44845	4.18577	3.07225	0.976609	1.70093	4.65005	4.54434	0	0	0	0	0	0	0.306333	0
4930503E14Rik	3.52286	0	9.90075	7.5434	0.952863	0	1.51935	8.31296	0	8.83853	0	0	8.0503	0	0.104704	0.448237	2.82387	1.29559	16.3628	0.503648	0.574614	2.81882	15.1812	13.4735	0	1.12034	5.05924	13.8112	11.9869	10.8571	0	14.5066	15.1885	18.822	19.5294	19.7422	12.9158	0.558248	2.43363	37.972	11.9204	0	0.332859	0.048047	2.28165	0	0	0	0
4930503E24Rik	0.373482	0.411489	0.733672	0.343761	0.510444	0.205904	1.83057	0.335465	1.44419	1.02341	4.50873	0.604257	1.37155	0.649436	0.598388	0.397057	2.88514	2.84268	0	5.89457	5.44304	4.95424	30.4002	1.09611	0.172665	0.754803	1.57292	0.167587	0.391625	2.31893	0.345754	0	0.475342	0.52802	0.363206	3.50092	0.322265	0.18682	0.37091	1.36067	0.419377	8.84834	2.78915	0.142096	1.00943	3.61763	2.86773	0.621175	0.360379
4930503F20Rik	0	0	0	0	0	0	0	0	0	0	0	0	0	0	0	0	0	0	0	1.8373	0	0	0	0	0	1.27947	0	0	0	0	0	0	0	0	0	0	0	0	0	0	0	0	0	0	0	0	0	0.043995	0
4930503H13Rik	0	0	0	0	0	0	0	0	4.53404	0	0	0	0	0	0	0	1.41398	1.07462	0	3.2403	2.02663	0	0	0.76533	0	0	0	0	0	0.764095	0	0	0	0	0	0	0.453709	0	0	0	0	0	0	0	0	0	0	0.04762	0.087724
4930503L19Rik	45.6859	32.9033	48.6628	35.0868	53.0431	27.7321	8.1986	12.5136	68.239	22.484	0	0	9.74271	0.126648	3.82252	7.24219	2.2893	4.1581	27.4198	20.1253	9.86277	12.2399	8.90186	14.6387	9.8475	11.274	13.4252	35.3688	23.9482	19.777	0	15.2959	58.6292	67.8938	48.3173	17.9011	65.5485	20.9215	25.2766	115.092	12.0265	11.4682	29.3481	18.7483	46.614	8.43506	14.0106	58.367	42.3168
4930503O07Rik	0	0	0	0	0	0	0	0	0	0	0	0	0	0	0	0	0	0	0	0	0	1.8141	2.64812	0	0.47142	0	0	0.215854	0	0	0	0	0	0	0	0	0.397173	0	0	0	0	0	0	0	0	0	0	0.334279	0
4930504C09Rik	0	0	0.137592	0	0	0	0	0	0	0	0	0	0	0	0	0	0	0	0	0	0	0	0	0	0	0	0.309964	0	0	0	0	0	0	0	0	0	0	0	0	0	0	0	0	0	0	0	0	0	0
4930504O13Rik	0	4.51617	0	5.51177	4.44194	1.07294	4.38455	15.2361	17.0549	0	6.83031	28.9292	3.4378	0	1.981	0	7.76137	20.2176	5.44455	13.3775	5.71856	3.39491	23.3841	54.2273	4.97337	0.95515	23.0401	7.05484	0	4.10628	0	28.0261	27.6982	19.3362	25.8262	32.5813	28.272	0	3.22688	7.3124	6.54562	0	0	0	0	0	0	0	0
4930505A04Rik	0	0	1.63387	0	0	0	0	0	0	0	4.30739	0	1.15287	0	0	1.00663	0.138945	0.215551	0	1.3364	1.67287	2.00072	1.65019	6.0728	0	0.323242	0	0.539518	0	0	0	0	0.883659	1.23522	0.478577	0	0.424387	0	0.817423	0	0	0	0	0	3.4307	0	0	0.439925	0.113825
4930505G20Rik	0	0	0	0	0	0	0	0	0	0	0	0	0	0	0	0	0	0.336946	0	0	1.64115	0	4.49871	0	1.20005	0	2.13212	0	0	2.82168	0	0	0	0	0	0	0	0	0	0	0	0	0	0	0	0	0	0	0
4930505K13Rik	0	0	0	0	0	0	0	0	0	0	0	0	0.448791	0	0	0	0	0	6.92782	2.28038	0	0	0	0	0	0.310933	0	0	0	0	2.67135	0.820763	1.23986	0	1.62354	0	0	0.362652	0	0	0	2.3855	0	0	0	0	0	0	0.092164
4930505K14Rik	0	0	0	0	0	0	0	0	0	0	0	0	0	0	0	0	0	0	0	0	0	0	0	0	0	0	0	0	0	0	0	0	0	0	0	0	0	0	0	0	0	0	0	0	0	0	0	0	0
4930506A18Rik	0	0	0	0	0	0	0	0	0	0	0	0	0	0	0	0	0.212831	0.275816	0	0	0	0	0	0	0.335842	0.874451	0	0.176895	0	6.68687	0	0	0	0	0	0	0	0	0	2.55402	0	0	0	0	0	0	0	0.090975	0
4930506C21Rik	2.62912	4.09388	4.53962	4.96767	1.96716	4.88167	0	0	0	15.2707	0	0	0.22509	4.30761	0	0	6.25981	3.8606	1.63679	1.92358	2.76001	1.26774	5.02517	0	1.96971	2.32398	0	0	25.5457	10.5783	0.945411	2.58075	1.49379	1.18207	2.35561	0	2.24042	0.639016	0.178309	9.05692	4.76511	0	1.38571	7.5281	0	0.395924	0	0.847149	0.913678
4930507D05Rik	5.34544	1.11598	13.5398	4.86191	0	1.14939	0.062366	3.94997	1.40442	0	0.082049	0	0.063343	0	0.564477	22.0632	5.44427	2.01778	11.0758	0.832667	0.343388	29.3644	0	0.144304	1.6289	1.9893	1.11319	4.42049	0	16.6801	0.103983	7.54256	4.71765	4.32544	1.87776	7.2306	7.74666	1.32934	0.485788	41.9366	2.09204	0.2179	2.77202	1.14901	0.270641	0.597702	0	1.30649	0.273797
4930507D10Rik	0	0.061899	0	0	0	0	1.42532	0	0	0	0	0	0.681229	0	0	0	0.389703	0	0	1.04577	0.375409	0	0	0	0	0.738195	0	0	0	0	0	0	0	0.26766	0.144384	0	0	0	0	0	0	0	0	0	0	0	0	0	0
4930509E16Rik	0	0	0	0	0	0	2.80154	0	0	0	0	0	0	3.63247	13.3669	0	12.1416	13.6874	3.71982	3.58497	4.30102	3.36548	34.5276	11.9733	17.3483	11.8371	8.89697	0	7.44514	36.9606	0	0	0.807177	2.98665	4.79473	0	5.39327	3.97576	1.11754	4.71542	0	0	5.8181	0	33.9936	0	22.6611	0.24909	0.350787
4930509J09Rik	0	0	3.14954	0	0	0	0.492041	0	0	0	0	0	1.18558	0	0	0	0	2.28862	0	0.874653	0.514007	0	15.1634	2.11781	0.458822	0	0.385723	0.32463	0	12.9178	0	0	0	0.352418	0	0	0.826672	0	0	0	0	0	0	0	0	4.02427	0	0	0.146016
4930509K18Rik	0	0	0	0	0	0	0	0	0	0	0	0	0	0	0	0	0	0	0	0.766428	0	3.4385	14.9021	0	0	0.184163	3.95152	6.7261	2.61112	0	0	11.2581	2.16947	2.4201	4.51326	0.408966	3.43031	0	0	28.2262	7.75544	0	0.918453	0	0	0	0	0.059346	0.076941
4930511A02Rik	0	0	4.4401	0	0	0	0	0	2.65363	0	0	0	0.297026	0	0	1.07354	1.59587	3.01696	0.659496	0.491037	0.741231	1.85123	3.26346	0.417028	2.36976	0.729699	0.73154	0	0.280039	3.27272	0	1.50393	0.409709	0	0.490003	0	0	0.334688	0.938254	1.61418	1.87735	0.070591	2.34966	4.01933	0	2.41528	0	0.032221	0
4930511A08Rik	0	0	0	0	0	1.30298	0	0	0	0	0	0	0	0	0	0	3.51317	1.92884	0	0	0	0	0	0	1.52462	0	0	1.98394	0.696182	0	0	6.30933	5.02375	1.30933	1.57378	3.47922	6.67857	2.03627	1.85437	1.35792	0	0	0	0	0	0	7.34386	0.669029	0.223767
4930511E03Rik	0	0	3.19511	0	0	0	0	0	0	0	0	3.05833	0.095479	0	0	0.787785	0	0	2.1681	0	0	0.514074	0	0	0	0.508158	0.941104	0.526989	0	0.201455	0	0	0.776424	0	0	0.108226	0	0	0.368481	3.30728	4.36852	0	0	0	0	0	0	0.069136	0
4930511M06Rik	0	0	0	0	0	0	0	0	0	0	0	0	0.229754	0	0	0	2.50784	2.92645	2.3284	1.35816	0	2.75199	5.94429	0.083024	0.706954	0.83724	0	1.45906	4.18124	0.739597	0	2.88191	0.791258	1.71784	0.770283	4.22593	2.24452	4.00686	1.52491	17.6295	1.64194	0	0	0	0	0	0	0.170869	0.109187
4930512B01Rik	0	1.94328	0	0	0	0	0.490333	0	2.73988	0	1.30594	3.01791	0.176707	0	0	0	1.0152	1.35035	4.75139	5.36141	4.59951	2.91344	8.72655	5.02396	0	0.428972	0.833707	0	1.78702	5.51895	0	0	0.213728	0.618882	0	0.4311	0.805738	0	0	6.18247	0	0	0	0	3.94127	0	0	0.423221	0.326424
4930512J16Rik	0	0	0	0	0	0.095873	0	1.14287	0	0	0.133041	0	1.15832	0	0	0	0.160996	0.302416	0	0.078138	0	0	0	0	0.748182	0.218004	0	0	0	0	0	0	0.644536	0.110926	0	0	1.16725	0	0	0.720626	0	0	0	0	0	0.341794	0	0.066407	0
4930512M02Rik	0	0	0.398396	0	0	0	0	0	11.0623	0	0	0	0.544588	0	0.146211	1.04373	1.50535	0	0	0.923716	0.862886	2.82693	0	3.10548	0	0	0	1.92351	0	0.805926	0	0.349935	0.553545	0.387265	0.610421	6.77112	0.681976	0.339374	0	6.67012	0	0.371668	0	0.1077	0.790364	0	0	0	0
4930513D17Rik	0	0	1.23555	0	0	0	0	0	0	0	0	0	0	0	0	0	1.15842	0	1.84289	0	0	1.31946	14.3465	0	0	0	0	0	0	2.35333	0	4.24827	2.57393	2.82818	1.83764	0	1.09419	0	0	8.06941	0	0	2.70821	0	0	0	0	0.069632	0
4930513N10Rik	8.02049	3.16484	11.1014	7.16788	2.53273	4.00258	8.92417	10.662	3.58234	1.92486	10.8806	0	3.88991	5.17338	1.77755	38.7405	5.61092	4.4809	5.62659	6.44071	1.89598	5.79876	9.25352	16.8123	19.665	12.7073	0.730513	6.55857	7.58435	7.91361	19.866	2.84055	4.21756	4.29984	4.7291	2.34423	10.613	15.136	15.2437	21.1014	1.86456	5.81875	2.77983	6.63966	3.33462	14.6729	15.4018	4.19433	1.57386
4930513O06Rik	0	0	0	0	0	0	0	0	0	0	0	0	0	0	0	0	0	0	0	0	0	0	0	0	1.62536	0.492205	0	1.92911	0	0	0	0	0	0	0	0	0	0	0	0	0	0	0	0	0	0	0	0	0
4930515B02Rik	0	0	0	0	0	0	0	0	0	0	0	0	0	0	0	0	0	0	0	0	0	0	0	0	2.42737	0.601609	0	0	0	0	0	0	0	0	0.531146	0	0.471932	0.814965	2.50683	0	0	0	1.03349	0	0	0	0	0	0
4930515G01Rik	0	0	0	1.11596	0.74138	0.056987	0.218754	0	0	0	0	0	1.07013	0	0	0	0.239242	0.299178	0	0	0	0.917193	0.244703	0.316349	0.183984	0.067977	0	0.029333	0	0	0	0	0	0	0.467581	0	0	1.66245	0	0.499352	0	0	4.04878	0.144475	0	0.935883	0	0.901584	1.35634
4930515G16Rik	0	0	0	0	0	0	0	1.4394	0	0	0	0	0	0	0	0	0.160564	0	0	0	0	0	0	0	0.460018	1.27743	0	0.330729	0	0.2603	0	5.36957	0	0	0	0	0.105916	0.569221	0	0	4.91692	0	0	0	0	0	0	0	0
4930515L03Rik	0	0	0	0	0	0	0	0	0	0	0	0	0	0	0	0	0	0	0	0	0	0	0	0	0	0	0	0	0	0	0	0	0	0	0	0	0	0	0	0	0	0	0	0	0	0	0	0	0
4930515L19Rik	0	0	10.8647	0	0	0	0	0	0.67523	0	0	0	0.928277	0	0	24.1399	0.275598	0	0	2.31421	0.735276	1.98944	0	0	0	0	0	0	0	6.61972	0	1.93086	0.43409	0.757736	0.595863	1.12492	0.144941	0.542427	0.918121	7.82836	1.26235	0	0	0	0	0	0	0	0
4930517E11Rik	0	0	0	0	0	0	1.78623	7.63648	0	0	9.64245	0.334218	2.02635	0	0.191219	1.9542	10.5835	13.8071	30.76	26.231	23.3707	8.0508	206.295	22.3077	3.64782	0.736429	5.36276	1.40789	0.170211	11.5679	0.158163	4.06083	2.47687	0	9.62802	3.63044	6.26463	0.382716	0	0	0	11.4073	0	0	43.1433	0	0	0.35836	0.393723
4930517M08Rik	0	0	0	0	0	0	0.430373	0	0	0	1.84751	0	0.311137	0	0	4.63791	0.833497	0.769127	6.41925	2.55053	1.4456	2.12222	4.31228	3.67877	0	0	0.920055	0	1.82297	10.7424	0	2.60052	0	0	0.900927	0	3.33585	0	0	0	0	1.2046	2.27561	0	1.76933	0	0	0	0
4930518J21Rik	0	0	0.505651	0	0	0.559875	0	0	0	0	0	0	0	0	0	0	0	0	0	0	0	0	2.37626	0	0	0	0	4.4696	0	7.37373	0	28.473	5.12377	3.18847	2.54377	17.3219	12.0346	0	0	0	0	0	0	0	0	0	0	0	0
4930518P08Rik	0	0	0	0	0	0	0	0	0	0	0	0	0	0	0	0	0	0	0	0	0	0.70843	0.516663	0	0	0.428107	3.88918	3.37273	0	0	0	2.91552	4.29357	0.76177	0.331983	0.753427	0.431849	0	0	5.04408	0.158286	0	0	0	0	0	0	0	0.076023
4930519D14Rik	0	0	1.7058	0	0	0	0	0	0	0	0	0.214023	0.876272	1.4895	0	8.22054	0	0	0	1.12377	0.956043	0.487091	0	1.85941	0.511732	0	1.75967	1.22667	6.68588	0	0	0	0	0	0.967336	0.24852	1.10337	0	0	8.97288	0	0	0	0	0	0	0	0	0
4930519F09Rik	0.233645	0.114179	0.211717	0.398157	0.461141	0.269013	0.123104	0.506507	0.52016	0.301302	0.251671	0.373612	0.159555	0.96496	0.419941	0.114956	0.096858	0.362149	0.597394	0.177965	0.14346	0.742661	0.594412	0.254101	0.148972	0.187143	2.71778	1.4116	0	0.303262	0.149155	3.83194	2.3823	2.55635	2.48442	0.072389	4.04526	0.139724	0.250892	7.07575	1.87581	0.213066	0.430136	0.296668	0.920369	0.276407	0.730484	0.177562	0.089777
4930519F16Rik	0	0	0.717566	0	0	0.705619	0.999054	0.990864	0	0	3.86098	0	0.109041	0	0	29.5088	3.23316	2.24472	10.9968	5.09982	3.59379	2.15607	15.6976	0	0	0.215793	0	3.90504	0	9.47467	33.8766	11.6529	4.08067	4.25201	5.59833	2.61612	5.09032	1.93251	1.17716	10.8727	7.40108	0.633183	0	0	7.55141	0	0	0.064131	0
4930519F24Rik	0	0	0	0	0	0	0	0	0	0	0	0	0	0	0	0	0	0	0	0.867243	0	0	0	0	0	0	0	0	0	0	0	0	0	0	0	0	0	0	0	0	0	0	0	0	0	0	0	0	0
4930519G04Rik	0	0	0	0	0	0	0	0	0	0	0	0	0	0	0	0	0	2.47991	0	0	0	0.210817	0	0	0.898971	1.24916	0	2.31063	9.82705	25.4931	11.8004	1.94983	0.170842	1.25986	0.738895	0.619154	1.53911	20.9886	17.7184	17.4927	0.410988	0	0	0	0	0	0	0	0
4930519H02Rik	1.26516	0	0	0	0	0	1.32243	4.04263	12.2015	0	0	0	0	0	0	12.6645	0.430172	0.694072	6.97323	0.46026	0.748993	2.79872	12.4537	0.919435	0	0	1.19434	0	3.85819	5.94214	0	0	0	0.751028	0.565191	0	0.531611	0	0	0	0	0	0	0	9.88443	0	2.55047	0.073936	0.188936
4930519K11Rik	0	0	0	0	0	0	0	0	0	0	0	0	0	0	0	0	0	0	0	0	0	0	0	0	0	0	0	0	0	1.52719	0	0	0	0	0	0	0	0	0	0	0	0	0	0	0	0	0	0	0
4930520O04Rik	0	0	7.13362	0.301464	0	0.372061	0	0	11.6156	0	0	0	0	0	0	0	0	1.70854	0	0.370804	3.97446	0	0	0	1.1366	0.623411	0	3.73241	0	0	0	0	0	0.766471	1.39261	0	5.27317	0.177382	1.59507	0.513304	3.9606	0	0	0	0	0	0	1.45215	0.572155
4930520P13Rik	0	0	0	0	0	0	0	0	0	0	0	0	0	0	0	0	0	0	0	0	0	0	0	0	0	0	0	0	0	0.428031	0	0	0	0	0	0	0	0	0	0	0	0	0	0	0	0	0	0	0
4930521E06Rik	0	0	0	0	0	0	0	0	0	0	0	0	0.203812	0	0	0	0	0	0	0	0.738924	0	0	0	0	0.375454	0	0	0	0	0	0	0	0	0	0	0	0	0	0	0	1.85953	3.20167	0	0	0	0	0.169978	0
4930522H14Rik	0	0	0	0	0	0	0	0	4.98818	0	0	0	0.407364	0	0	0	1.69667	0.277589	0	0.640527	0	2.37118	2.81603	0	0.260956	0.190388	2.87161	1.68331	0	0	2.58072	0	1.01348	0	2.8748	0	0.622371	0	0	0	2.56417	0	0	0	0	2.09994	0	0	0
4930522O17Rik	0	0	0	0	0	0	0	0	0	0	0	0	0	0	0	0	0	0	0	0	0	0	0	0	0	0	0	1.12299	0	0	0	0	0	0	0	0	0	0	0	5.34581	0	0	0	0	0	0	0	0	0
4930523C07Rik	6.46332	0.637501	1.3947	0.39648	0.058941	1.29706	0.864264	0.423194	0.388794	0	0.044624	0	0.365278	2.07703	0	0	4.70265	3.82097	10.5779	6.02245	4.92229	0.711088	4.16573	1.5672	6.59461	7.32457	0.844327	2.40452	0	7.62318	0.057125	0.527603	0.916264	3.30334	1.77345	1.48582	1.27306	0.587252	1.15014	15.2421	4.20354	0.583221	2.93177	0	22.6602	2.84321	11.2744	4.45297	4.32285
4930523O13Rik	0	0	3.8738	0.814676	0	0	0	0	9.5275	0	0	0	0.290986	0	0	0	0	0.903009	0	0.554142	1.21999	0	1.43078	0.772475	0	0.262065	0	0	0	0	0	0	0	0	0.535634	0	0	0	0	1.17665	0	0	0	0	0	0	0	0.083339	0
4930524B15Rik	0	0	0	0.148227	0	0	0	2.33973	0	0	0	0	0.5948	0	0	0	46.3444	45.6862	12.7154	45.6568	65.9543	0	0	0	380.162	242.136	0	7.54071	68.9672	136.865	72.514	0	0	0.37594	0.724892	0.406112	1.19412	65.5005	42.641	5.00273	9.06972	0	0	0	0	0	0	0.071292	0.056871
4930524B17Rik	0	0	0	0	0.608845	0	0.2561	3.04891	0	1.26162	2.79245	0	0.740094	0	0	21.0013	1.51381	0.136438	0	0.826419	0	2.34186	4.2052	3.6671	1.65678	0.391925	0	0	0	5.00875	0	0	0	0	0.670929	0	0	0	0	0	0	3.86895	0.705955	0	0	0	0	0	0.074472
4930524C18Rik	0	0	0	0	0	0.254383	0.391498	0	7.68235	0	1.7447	0	0	0	0	8.25184	1.71486	1.00087	1.37887	1.26774	0.509856	1.05117	11.7502	0.609968	1.53904	0.209542	0	0	3.36718	4.96004	0	0.616802	0.200504	0.585494	0.493001	0	0.266286	0	0	0	0	1.53437	0	0	1.0688	0	0	0	0.029396
4930524N10Rik	0	0	0	0	0	0	0	0	0	0	0	0	0	0	0	0	0	0	0	0	0	0	0	0	0	0	0	0	0.809569	0	0	0	0	0	0	0	0	0	0	0	0	0	0	0	0	0	0	0	0
4930524O05Rik	0	0	1.15163	0	0	0	0	0	0	0	0	0	0	0	0	0	0	0	0	0	0	0	0	0	0	0	0	1.97402	0	0	0	11.1494	1.65857	1.5099	0.577051	7.64887	5.45462	0	0	17.2449	1.67623	0	0	0	0	0	0	0	0
4930524O08Rik	0	0	0	0	0	0	0	0	0	0	0	0	0	0	0	0	0	0	0	0.519272	0.337476	0.807792	0.586416	0.380443	0.793121	0.396834	0.220374	0.328265	0	0	0	0	0.374583	0.336696	0.766258	1.57733	1.27939	0	0	3.22892	0	0	0	0	0	0	0	0	0
4930525C09Rik	0	0	0	0	0	0	0	0	0	0	0	0	0	0	0	0	0.545975	0	13.4769	0.504076	0.914688	0	0	0	0	0	0	0.583611	0	0	0	0	0.894813	0.318482	0.477283	0	0.169546	0	0	0.461363	0	0	0	0.744639	0	0	0	0	0
4930525D18Rik	0	0	0.151208	0	0	0	0	0	1.41886	0	0	0	0	0	0	0	0	0	4.91601	0	0	0	1.74621	0	0	0.454274	0	1.39288	0	0	0	0	0.155069	0	0.477839	0	0.844328	0	0	4.30884	0	0	0	0	0	0	0	0	0
4930525G20Rik	1.27986	0	0	0.079911	0	0	0	0	0	8.60721	5.35282	0	0.092728	0	0	0	0.325644	1.35109	0	0	1.59902	0	0	0.15899	0.099446	0.341641	0.85689	0.125307	0	0	0	0	1.25066	3.28145	0	0	0	0.335848	0	0	0	0.068594	0	0.024203	0	0	0	0.459934	0.329976
4930526H09Rik	0	0	0	0	0	0	0.306376	0	0	0	0	0	0	0	0	0	0	0	0	1.19455	0.575986	0	2.32694	1.01242	0	0	6.72466	0.715557	0	0	0	0	0	0.535872	1.91582	0	0	0	0	2.63188	1.74075	0	0	0	0	0	0	0	0
4930526I15Rik	0.932376	0.466262	5.49645	1.76673	1.77298	0.998071	0.959093	0.202691	1.67673	0	0.252357	2.23825	0.428844	0.457882	0.617063	0.331981	0.837737	2.18529	2.07024	0.809451	2.83876	11.903	2.54626	1.7709	69.4851	46.201	42.0944	22.2517	0.917824	9.36163	1.25991	4.06063	1.66427	1.90655	0.883093	4.98593	3.20427	22.5115	24.74	50.3061	20.8452	0.510625	46.4593	1.51279	5.60022	9.41277	25.3088	1.5858	0.390456
4930526L06Rik	0	0	1.16505	0	0	0	0	10.5446	0	19.2801	7.66934	0	4.35618	0	0	0	3.14616	5.19876	17.3198	5.4044	4.66436	8.12974	34.7795	2.9317	1.18513	0.65403	1.5437	2.97875	0	5.49393	0	6.38082	2.12266	0	2.72749	0.770439	4.44139	0	0	8.73254	4.7503	2.28556	3.65668	0	0	0	0	0.151433	0.054613
4930527F14Rik	0	0	0	0	0	0	0	0	0	0	0	0	0.661127	0	0	7.72073	0	0	0	0	0	0	0	1.64654	0	0	0	0	0	0	0	0	0	0	0	0	0	0	0	0	0	0	0	0	0	0	0	0	0
4930527G23Rik	0	0	0	0	0	0	0	0	0	0	0	0	0	0	0	0	0	0.29233	0	0	0	0	0	0	0	0	0	0	0	0	0	0	0	0	0	0	0	0	0	0	0	0	0	0	0	0	0	0	0
4930528A17Rik	0.346074	0.064947	2.0363	0.325198	0.210192	1.06154	2.49987	0	0	0.891203	0	0.155887	0.320984	0	1.87286	0	17.5984	8.08236	0	6.43992	10.1143	7.63421	7.27155	8.04819	22.9428	11.6712	14.2026	4.4743	26.8645	7.91082	13.3966	5.07982	4.15871	5.01833	1.16796	2.22696	2.47979	2.03681	2.45077	26.5638	2.62492	0.080462	3.55454	0.034069	0	1.108	2.53633	1.46977	0.889886
4930528D03Rik	0	0	0	0	0	0	0	0	0	0	0	0	0.490085	0	2.96893	0	0.240795	0	0	0.669237	1.35629	1.35727	0	0	0.35514	0.507908	2.89752	1.12612	0	0	0	0	0.195461	0.297587	0.378931	0	0.231604	0	0	5.02755	1.21141	0	0	0	0	0	0	0	0
4930528G23Rik	0	0	2.60459	0	1.37009	0	0.362955	0	3.74496	0	2.07454	0	1.98286	0	0	0	1.23672	0	12.8799	3.97358	3.37524	0.73889	29.8146	5.91341	1.08103	0.295167	0.703265	2.00963	0	3.79986	0	1.18287	0.41098	0	0.194809	0	0.630025	0.542923	1.27027	4.8517	2.63261	0	1.28654	0	0	0	0	0	0
4930528H21Rik	0	0	4.0921	0	0	0	3.04571	1.00958	0	0	2.13961	0	2.56758	0	0	0	3.4775	7.28799	15.6397	7.54214	1.65108	4.08507	47.0888	11.2162	0	0	2.35305	0	0	1.75684	0	3.97493	0	0	1.12859	0	0.550797	0	0.998366	0	0	22.1744	0	0	6.57995	0	0	0.049108	0
4930528P14Rik	0	0	0	0	0	0	0	0	0	0	0	0	0	0	0	0	0	0	0	0	0	0	0	0	0	0	0	0	0	0	0	0	0	0	0	0	0	0	0	0	0	0	0	0	0	0	0	0	0
4930529C04Rik	0.176648	0.56753	0.892211	0.762446	0.385042	0.599898	0.038752	1.02644	0.260168	0.089721	8.33877	4.40055	0.771093	0.604802	0.38348	1.2197	1.46361	1.04435	20.4645	4.0943	1.57608	0.709482	0.959666	0.733836	1.16324	1.61934	0.423647	0.342496	0.36444	1.15759	0.946989	0.132417	0.365066	0.290947	0.531533	0.247667	0.714714	0.430768	0.755529	2.83723	0.202223	0.11961	0.523884	0.094538	0.215096	0.843659	0.864223	0.605775	0.310406
4930529K09Rik	0	0	0	0	0	0	0.946247	0	0	0	0	0	0.811426	0	0	0	2.17957	1.46939	0	4.0828	0.948853	0	16.0962	2.49593	0	0.673934	0	0	0	9.7146	6.86679	0	0	0	0	0	0	0	0	1.2319	0	0	3.54531	0	0	0	0	0	0
4930529L06Rik	0	0	0	0	0	0	0	0	0	0	0	0	0	0	0	0	0	0	0	0	0	0	0	0	0	0	0	0	0	0	0	0	4.09472	0	0	0	3.85332	0	0	0	0	0	0	0	0	0	0	0	0
4930532I03Rik	0	0	0	0	0.319251	0	0.381865	0	0	0	0	0	0.408789	0	0	0	1.47229	0.881176	0	0.669182	0	1.15491	6.20994	0.854749	0.133506	0	0	0	0	0	0	0	0	0	0	0.424506	0	0	0	0	0	1.23684	0	0	0	0	0	0	0
4930532M18Rik	0	0	0	0	0	0	0	0	0	0	0	0	0	0	0	0	0	2.65394	0	0.267419	1.82113	4.6184	8.34051	4.91432	0	0	0	0	0	0	0	0	0	0	0	0	0	0	0	0	0	0	0	0	0	0	0	0.063048	0
4930533B01Rik	0	0	0	0	0	0	0	0	0	3.5545	0	0	0	0	0	0	0.153754	0	0	0	0	0	5.32804	0	0.324169	0	1.92853	0	0	0	0	0	0	0	0.110593	0	0	0	0	0	0	0	0	0	0	0	0	0	0
4930533N22Rik	0	0	0	0	0	0	0.693238	0	0	0	0	0	0.132541	0	0	1.76356	0.440999	0.88359	12.0219	1.64849	0	1.59608	14.7453	0	0	0.092197	0	0.473188	0	0.312452	0	0	0	0.19263	0	0	0	0	0	2.52409	0.394112	0.207654	0	0	0.83734	0.97177	0	0	0
4930533P14Rik	0	0	0	0	0	0	0	0	4.5359	0	0	0	0	0	0	0	0	0	0	0	0	0	0	0	0	0	0	0	0	0	0	0	0	0	0	0	0	0	0	0	0	0	2.54694	0	0	0	0	0	0
4930538K18Rik	0	0	0	1.64454	0	0.38677	0	0	0	0	0	0	0	0	0	0	0	0	0	0.355477	0	2.91306	1.36387	0	0.765172	1.56231	0	2.46827	0	0	26.311	3.39189	1.61885	2.36864	1.87277	0.150258	1.11307	2.32089	5.24076	8.95254	14.4069	0	0	0	0	0	0	0.121853	0
4930539C22Rik	0	0	0	0	0	0	0	0	0	0	0	0	0	0	0	0	0	0	0	0	0	0	0	0	0	0	2.47355	0	0	0	0	0	0	0	0	0	0	0	0	0	0.702625	0	0	0	0	0	0	0	0
4930539E08Rik	1.30307	0.509591	4.98437	0.657964	0.449289	0.136163	0.98841	0.754376	0.060749	8.16965	0.139994	0.74503	0.197958	0	0	5.51587	0.399976	0.50851	5.69811	2.08251	0.682823	4.24326	0.907576	0.883079	2.19566	1.54488	0.881713	19.1664	0	0	0	4.67683	14.8022	15.9289	20.9	1.75084	18.1617	0.663088	1.02974	9.34496	10.0533	0.945072	0.675704	0	0	0	0	0.422373	0.093104
4930539J05Rik	3.54405	0	0	2.33429	3.91081	0	0	0	2.12752	0	0	0	0	0	3.1378	0	0.861464	6.9383	5.02368	0	2.55728	1.74568	0	0	8.59896	10.991	0	0	6.77161	13.1962	0	3.09607	0.786965	1.18156	0.220713	0.337098	0.266279	16.1183	16.6562	6.60332	3.43546	0.317556	16.6392	0	0	0	0	2.66511	0
4930539M17Rik	4.85959	0	2.92727	4.2023	7.38819	2.12495	0.96814	0	0	24.3452	0	1.7473	4.25569	9.18366	0	0	0	0	10.856	4.83853	1.76402	4.93956	0	3.83263	0	0.75949	2.06316	1.20517	10.0502	0	12.6379	2.86993	1.72249	1.58874	2.81368	3.49146	4.02792	0	0	7.77786	0	4.89421	0	0	0	0	0	0.308632	0.06569
4930539N22Rik	0	0	0.699504	0.558675	0	0	0	0.622806	0	0	0	1.1448	0.455132	0	2.72477	2.05821	3.83122	1.32181	2.6384	5.09367	3.11635	3.49741	32.3359	2.57838	0	0.431704	0	0.897259	0.607327	10.332	0	0	0	0	0	0	1.28095	0	0	0	0	15.1107	0	0	5.61158	0	0	0.20541	0.051723
4930540M03Rik	0	0	0	1.51986	0	0	0	0	0	19.8871	0	0	0	0	0	21.0281	0	0	41.5445	8.02079	6.7021	0	37.0277	0	0	0	0	0	4.25779	7.88166	0	0	0	0	0	0	0.885005	0	0	0	0	2.61837	0	0	0	0	0	0	0
4930542C21Rik	0	1.88234	0	0	0	0	0.160835	0	0	0	0	0	0.222922	0	0	3.88595	0.621407	0	0	0.648826	0.509438	0.516656	2.93032	0	1.67715	0.505457	0	0	0	1.50531	0	0	0	1.47832	0	1.80686	2.0064	0	0	0	0.915452	1.43507	0	0	1.06736	0	0	0	0
4930542D17Rik	0	0	0	0	0	0	0	0	0	0	0	0	0	0	0	0	0.703641	0	0	0.224308	1.1321	0.702039	0	0.911999	0	0	0	0.503817	0	0	0	0	0.850679	1.31627	0.198219	0.298042	0	0	0.296219	2.28878	0	0	0	0	0	0	0	0.0977	0
4930543E12Rik	0	0	0	0	0	0	0	0	0	0	0	0	0	9.29955	0	0	1.67578	0.59609	2.32847	0	0	0	0	0	0	1.12191	0	0	0	0	0	0	0.105221	0.991639	0.345587	0	1.4105	0.554687	0	5.45263	0	0	0	0	0	0	0	0	0.136628
4930543N07Rik	0	0	0	0	0	0	0	0	0	0	0	0	0	0	0	0.947676	0	0.317998	0	0	0	1.87609	0	0	1.05098	0.362124	0	0.097376	0	0	0	0	0	0	0	0	0	0	0	1.72416	0	0	0	0	0	0	0	0	0
4930544D05Rik	0.050988	0	0	0	0.582013	0	0	0	0	0	0	0	0	0	0	0	0	0	0	0	0	0	0	0	0.743047	0	0	0.327086	0	0.557274	0	0	0	0	0	0	0	0	0	0	0	0	3.47842	0	0	0	0	0	0
4930544G11Rik	0.026851	0	9.84982	0	0	0.77857	1.83641	2.63226	0	0	0	0	3.38233	6.871	0	31.062	2.41983	1.22396	4.48707	4.85764	6.38728	5.99662	42.0177	0	4.26454	0.412244	6.86072	1.08002	2.91277	0	0	3.93883	7.06728	6.00875	7.35574	8.72498	12.3646	0	0	25.8081	6.68198	8.16715	0	0.050066	0	0	0	0.233375	0
4930544M13Rik	0	0	0	0	0	0	0	0	0.531562	0	0	0	0.298771	1.10781	0	9.99534	0	0	2.31192	1.9391	0.240266	0.502581	6.76897	0	0	0	0	0	0	2.01145	0	0	0.212676	0	0	0	0	0	0	0	0	0	0	0	2.46174	0	0	0	0
4930545E07Rik	0	0	0	0	0	0	0	8.94173	0	27.0552	0.43339	4.69603	2.25435	0	0	0.972382	1.89674	0	0	2.93947	3.18489	4.17277	16.0069	1.23321	0	1.01118	0	0	0	5.54547	2.72316	0.227137	0.246377	0	0.309019	0	0	0	0.344504	0	0	2.27877	0	0	0	0	0	0.337303	0
4930545H06Rik	0	0	0	0	0	0	0	0	0	0	0	0	0	0	0	0	0	0	0	0.55175	0	0	3.0276	0	0	0	0	1.93656	0	0	0	0	0	0.203143	0	0	0.200458	0	0	3.71812	0	0	0	0	0	0	0	0	0
4930545L23Rik	0	0	0	0	0	0	0	0	0	0	0	0.102067	0	0	0	0	0.337161	0.364884	0	0.142773	0	1.99603	1.24341	0	0	0	0	0.431906	0	0	0	0	0.120023	0	0	0	0	0	0	1.24838	0	2.40165	0	0	0	0	0	0	0
4930546C10Rik	0	0	0	0.128079	0	0	0.470463	0	4.04094	0	0	0	0.092419	0	0	3.29871	0.128894	1.37601	3.87705	0.956379	0.64348	1.15481	6.01449	0	0.297369	0.073248	2.20315	0	0	3.77141	0	0	0.435346	0	0	0	0.280431	0.08694	0	0.941607	1.81753	0	0	0	4.36615	0	0	0.117691	0.035985
4930546K05Rik	0	0.868938	1.93572	0	0	0	1.73284	2.86703	0.196343	0	3.13264	0.550059	2.45093	0	0	0	2.38771	2.58181	3.72863	2.1299	2.16165	3.48491	11.6059	3.31979	1.28997	0.420933	0	1.08504	0	9.52374	0	2.93261	1.31506	1.61065	0.853762	0	3.95112	0	0.085502	6.71033	0	2.87414	0.61496	0	5.75866	0	0	0.179652	0.023611
4930547E08Rik	0	0	0	0	0	0	0	0	0	0	0	0	1.66451	0	0	0	2.56945	1.83824	0	0.86259	2.57859	3.51809	7.1674	4.10864	0	0	0	0	0	10.0424	0	0.179279	0.796849	2.64731	0	0	2.63621	1.07712	0	2.79488	0	0	0	0	0	0	0	0.107558	0.116864
4930547E14Rik	0	0	3.58954	3.31763	0	0.216882	1.45321	0	0	0	0	0	0.465093	0.167116	0	0	3.15406	1.70473	0	1.13917	3.76687	5.58129	3.86711	0	2.20858	0.743017	0	1.15825	1.25509	11.0837	0	5.4974	2.82173	1.82693	0.751294	0	4.8763	0	0	12.9768	0	10.2336	0	0	0	5.83916	0	0.123515	0.304716
4930548G14Rik	0	0	1.2404	0	0	0	0	4.04155	0.479727	0	11.4029	5.92042	2.56769	0	0	0	3.85992	2.342	6.48451	5.86882	0.394885	5.16415	17.2768	10.779	0	0.645875	0.410743	1.82729	0	4.97198	0	2.64927	0	0	0.509047	0	0.851386	0	0.425579	2.07207	0.712288	3.70153	2.07683	0	10.8829	0	8.96256	0.221508	0.06573
4930548H24Rik	29.8414	22.4648	33.1507	26.8963	19.4707	12.0289	38.8726	53.9591	55.1854	0	15.0669	25.8727	15.5171	9.35205	8.22622	15.6512	5.19262	6.72178	28.7747	8.63476	1.32639	11.6368	15.7149	10.4488	4.86515	1.87481	1.52432	1.05713	8.34865	0.255011	0	0	2.5267	3.51692	1.05631	3.09373	3.85656	0.751449	1.52942	9.25147	1.23379	10.7739	0	19.4794	0.125639	6.35272	29.8866	0.772732	0.075579
4930548J01Rik	0	0	0	0	0	0	0	0	0	0	0	0	3.54251	0	0	7.49415	0	3.37809	3.01516	2.22006	0.842687	0	0	0	0	0	15.4852	1.41379	0	0.331874	0	0	0	0	0	0	4.26655	0	0	0	0	10.409	0	0	0	0	0	0	0
4930548K13Rik	0	0	0	0	0	0	0	0	0	0	0	0	0	0	0	0	0	0	0	0	0	0	1.434	0	0	0	0	0	0	0	0	0	0	0	0	0	0	0	0	0	0	0	0	0	0	0	0	0	0
4930549C01Rik	0	3.65637	1.49845	0	0	0	0.955162	0	0	0	0.699578	0	0.778628	0	0	0	0.435299	2.66621	16.5238	2.27485	0.646798	0	11.2149	4.94663	0	0	0	0.868476	0	0	0	0	0	0.424461	0	2.12694	1.63609	0	0	15.2283	2.51959	0.857532	5.2244	0.091337	0	0	0	0	0.13546
4930549C15Rik	0	0	0	0.109485	0	0.328186	0.213836	0	0	0	2.55863	0	1.01086	0	0	16.3706	0.800075	0.298384	0	1.97935	3.25612	0.905612	0.483228	1.51178	0.795476	1.47662	2.65383	0.705482	0.754802	4.47256	14.9	0	0	0.303467	0.731557	0	1.45891	0	0.628896	3.04863	0	2.00235	0	0	8.74931	0	0	0.442852	0.175141
4930549G23Rik	5.6687	9.24094	7.25638	8.6963	4.93384	8.39181	5.14296	4.36035	2.65048	4.72309	0	0.848424	6.07365	4.65826	0	17.1855	5.80574	7.69958	19.9264	9.74364	19.0425	12.5453	19.3317	3.75677	8.25158	4.23526	0	3.89314	19.2268	39.4318	11.2567	2.09518	12.3949	23.526	12.5979	1.89762	14.047	3.97083	5.16504	14.2324	1.5523	5.10248	3.64201	11.9095	12.1008	0	0	7.30835	3.19185
4930550C14Rik	0	8.0346	0	0	0	0	0	0	0	0	4.62777	0	0	4.34687	0	0	0.181462	0.26562	0	0.408444	0	1.18358	2.50084	0.564355	0	0	0	6.16087	0	0	2.04177	6.46313	1.73833	2.25052	1.80523	3.81309	0.696993	17.8386	25.6892	9.71665	6.22436	0.523429	0	0	0	0	0	0.628107	0.518764
4930550C17Rik	0	0	0	0	0	0	0	0	1.78461	29.577	0	0	0	3.18241	0	0	0.334288	0.735476	0	0.216517	1.86665	1.59682	0	0.919162	0	0.301347	1.63875	1.36509	1.7469	0	0	0	0.283769	1.39946	0.36495	0.156284	1.44618	0	0	3.93858	0	1.027	0	0	0	0	0	0	0
4930550L24Rik	52.1753	62.6206	41.5992	86.5001	109.934	112.022	145.036	136.325	133.913	53.0868	165.33	236.668	137.471	110.602	81.9283	136.167	84.2491	123.499	135.46	128.827	104.015	86.1968	69.1119	114.639	77.4661	43.5574	68.0843	22.0661	60.6671	0.617302	29.259	32.6768	38.2242	37.7215	39.0535	23.4407	41.8235	54.5179	60.8958	9.71643	38.4903	0.161184	5.52481	38.9731	0	3.75441	0	0.10788	0.425229
4930552N02Rik	0	1.05212	0	0	0	0.407775	0	0.640778	0	0	0	0	1.02072	0	0	0	1.16333	1.78672	6.98295	1.38604	2.22792	0.643888	8.02108	1.17316	0	0.28633	0.287266	0	0	0.295118	0	0	0	0	0	0	0	0	0	0	0	0	0	0	0	0	0	0.199394	0
4930552P12Rik	0	0	1.83364	0	0	0	1.89987	1.03015	5.92767	0	0.747897	0	0.216117	0	0	0.831818	1.06834	2.17152	11.8849	3.70434	3.66504	5.69456	4.7587	3.30756	1.7458	0.496739	1.21389	0.999218	0	0.680369	3.70905	15.554	0.979867	3.84465	2.71022	2.36934	5.47094	0	0	27.8442	6.45291	0.977171	0	0	20.6232	0	2.97162	0.031117	0.178542
4930553C11Rik	0	0	0.950317	0	0	0	0	0	0	0	0	0	0	0	0	0	0	0	0	0.816142	0	0	0	0	4.48984	0	3.64094	0	0	0	0	0	0	0	0.225863	0	0.535062	0	0	5.39822	3.05716	0	0	0	0	0	0	0	0
4930553E22Rik	0	0	0	0	0	0	0	0	0	0	0	0	0	0	0	0	0	0	0	0	0	0	0	0	0	0	0	0.458406	0	8.59721	0	0	0	0.772968	0	0	0	0	0	0	2.26197	0	0	0	0	0	0	0	0
4930554C24Rik	0	0	0	0	0	0	0	0	0	0	0	0	0	0	0	0	0	0	5.52367	0.480526	0.390192	0	2.66654	3.56216	0	0.20173	0	0	1.58326	0	0	0	0	0	0	0	0	0	0	0	0	3.36607	0	0	0	0	0	0.035783	0
4930554G24Rik	0	0	0	0	0	0	1.6884	0	0	0	0	0	3.07205	0	0	0.992753	0.864454	2.95339	0	2.39345	1.79469	0.238596	0	7.51459	0	0.105061	0	0	0	0	0	0	1.21322	0	0.536499	0	0	0	0	4.57169	0	0	0	0	0	0	0	0.182611	0.218945
4930554H23Rik	0	0	0	0	0	0	0	0	0	0	0	0	0	0	0	0.206166	0.322972	0.103974	0	0	0	0.29965	0.702363	0	0	0	0.133895	0.31185	0	0	0	0	0	0	0	0	0	0.14165	0	0	0	0	0	0	0	0	0	0	0
4930554I06Rik	0	0	0	0	0	0	0	0	0	0	0	0	0	0	0	0	0	0	0	0	1.90459	0	0	0	0	0	0	0	0	0	0	0	2.97282	0.267936	0	0	1.90581	0	0	0	0	0	0	0	0	0	0	0	0
4930555B11Rik	0	0	0.311151	0	0	0.811962	0	4.48341	0	0	0	0	2.53141	4.58444	0	0	0.863184	1.96065	23.4694	8.34204	2.39967	4.3032	15.6265	5.57432	0	0.110946	2.33747	0	0.748314	0	0	0	0.869096	0	1.19297	0	4.38676	0	0	0	1.65178	7.65447	0.758101	1.98964	0	0	0	0.030503	0.295896
4930555B12Rik	0	0	0	0	0	0	0	0	0	0	0	0	0	0	0	0	0	0	0	0	0	0	0	0	0	0	0	0	0	0	0	0	0	0	0	0	0	0	0	0	0	0	0	0	0	0	0	0	0
4930555G01Rik	0	0	0	0.413803	0	0	0	0	0.584653	0	0	0	0	0.091216	0	7.12951	1.24047	0.643813	2.60096	0	0.88026	0	0	0	0	0	1.98056	0.511192	0	1.54328	0.235465	0.917114	0	0	0	0.316829	0	0	0	0	1.21452	1.17039	0	0	0	0	0	0.093013	0
4930555G21Rik	0	0	0	0	0	0	0	0	0	0	0	0	0	0	0	0	0	0	0	0	0	0	0	0	0	0	4.04387	0	0	0	0	0	0	0	0	0	0.447858	0	0	0	0	0	0	0	0	0	0	0	0
4930555K05Rik	0	0	0	0	0	0	0.992436	0	14.7681	0	0	0	1.19043	0	0	32.5738	0	2.25859	0	1.5987	0.866858	1.15148	0	0	0	0	2.46623	0	0	6.48066	0	0	0	0	0	0	0	0	0.629632	0	0	2.96008	0	0	8.5931	0	0	0	0
4930556C24Rik	0	0	2.86723	0	0	0	0	0	0	0	0	0	0	0	0	0	0.989938	2.73214	0	0.632656	0	1.67187	0	0	0.507526	0	0	25.1291	7.89566	0	0	14.5798	25.4541	19.5102	26.9287	15.9596	21.4939	13.1617	15.6166	14.7877	36.4836	0	0	0	0	0	0	0	0
4930556G01Rik	1.24644	0	0	0.457973	0	0	4.32054	8.53088	0	0	2.20649	0	0.896146	0	0	4.48096	1.53732	1.79308	5.85619	1.72735	3.14248	2.3851	11.7857	8.19954	0	0.460154	1.39949	0.824381	0	13.2692	0	0	0	0	0.463936	0	0.421426	0	0	0	0	5.14581	0	0	0	0	0	0	0
4930556J02Rik	0	0	0	0	0	0	0	0	0	0	0	0	0	0	0	0	0	0	0	0.421181	0.412372	1.21308	3.8579	0	0	0	0	0.556717	0	17.6275	0	0	0.934459	0	0	0	0.406127	0	0	0	0	0	0	0	0	0	0	0	0
4930556M19Rik	3.83784	0	0.255615	3.47643	0.902982	3.84847	1.6321	2.19073	33.9399	0	6.12061	0	2.13171	1.40235	0.906204	6.03103	2.58095	3.58373	13.998	3.51279	3.70194	3.32954	15.9967	10.2543	1.42239	1.21463	0.999946	5.93498	0.946073	4.33317	3.57798	15.8286	8.75446	6.51253	6.14559	3.77512	6.37225	1.27234	1.72384	20.1896	5.63277	5.76005	3.43311	0.748121	20.8545	3.43737	1.45513	2.66208	1.59804
4930556N09Rik	0	0	0	0	0	0	2.08786	0	0	0	0	0	1.23335	0	0	0	2.19976	2.40239	11.7482	4.32218	2.47207	2.80854	27.4024	7.74354	0	0.601599	4.42349	0	2.46892	0	0	0	0	0.706214	0	0	2.84788	0	0	31.1062	0	0.258644	0	0	0	0	14.6182	0.176432	0
4930556N13Rik	0.035978	0	0.716442	0.43379	0	0.903136	0.522041	0	0.757585	0	0	0	1.07475	3.42584	0	6.07633	0	1.30991	13.0215	2.29711	2.59413	4.4269	9.89202	1.03504	1.06133	2.34741	0.916803	0.508536	0	0	5.3982	3.50862	0.266417	1.70171	0.964204	1.21233	1.06554	0.313838	0	0.480526	0.740155	5.23881	0	0	0	0	1.44963	0.190824	0
4930557A04Rik	0	0	0	0	0	0	0	0	0	0	0	0	0	0	0	0	0	0	0	0	0	0	0	0	0	0	0	0.173468	0	0	0	0	0	0	0	0	0	0	0	0	3.12281	0	0.171447	0	0	0	0	0	0
4930557F10Rik	0	0	0	0	0	0	1.67367	0	0	0	0	0	0.40794	0	0	1.3998	2.18215	0	0	0.796699	3.388	0	2.72576	0	2.75887	1.19158	0	1.41658	0	5.86889	0	0	0	0	0.493656	0.421817	1.4965	0	0	6.14759	0	7.67345	0	0	7.20845	0	0	0.095049	0
4930557J02Rik	0	0	0.541889	0	0	0	0	0	0	0	0	0	0	0	0	0	1.56519	0.879193	0	1.10207	3.63675	0	8.58447	0	0.323199	3.52258	0	0	0	3.53084	2.12221	0	0	0	0	0	0	0	0	0	0	0	0	0	0	0	0	0.093324	0.129754
4930557K07Rik	0	0.333503	1.17258	0	0	0.593922	0	0	0	0	0	0	0.34197	0	0	0	0	1.50556	0	0	0	0	0	0	1.25444	1.89559	2.69965	0.798217	0	0	0	0	0	1.34469	0	1.27511	0	0.782962	0	14.8468	1.53344	0	0	0	0	0	0	0	0.530245
4930558C23Rik	1.73977	0	4.5243	1.45773	4.41793	1.57926	7.82208	5.53924	22.4817	0	0	16.3815	9.99671	15.4177	12.2046	0	3.42904	3.94993	13.4901	6.30694	1.6528	16.1959	67.9907	14.8387	0.678461	1.16896	21.0762	48.6464	0	10.1452	0	73.4065	62.0798	70.1008	71.6966	91.4463	74.7994	11.9169	6.32107	8.93627	14.1451	4.14332	0	0	7.01983	0	0.810136	0.22236	0.189731
4930558F17Rik	0	0	0	0	0	0	0	0	1.95473	0	0	0	0	0	0	0.542822	0	0	0	0	0	0	0	0.549235	0	0	0	0	0.852347	0	0	0	0	0	0	0	0	0	0	0	0	0	0	0	0	0	0	0	0
4930558G05Rik	0	0	0	0	0	0	0	0	0	0	1.40727	0	0	0	0	0	0.639511	2.00196	0	0.841462	0	2.83376	0	0	1.80712	0.661674	1.03862	0	0	0	0	0	0	0	0	0	0	0	0	0	1.017	0	0	0	0	0	0	0	0
4930558J18Rik	8.8393	10.9081	14.9713	17.8763	8.47219	16.563	28.0913	24.7725	22.2169	0	52.213	3.82457	10.4682	17.1691	15.9291	0	14.6966	14.0155	10.8079	19.6657	22.6225	17.7813	47.7084	15.2641	16.3151	10.2542	6.51819	5.77073	48.5608	0.601749	13.7924	5.21347	5.47227	9.05859	6.55771	1.72556	10.6689	11.7737	11.8111	12.2361	7.73676	13.3756	4.59749	0.046041	0	4.71281	0	2.18402	2.04197
4930558K02Rik	0	0.668956	0	0	0	0.245186	2.42398	1.08593	0	0	1.15508	0	0.371918	5.18109	0	0	21.0302	7.20339	0	8.81821	11.5216	1.94915	0	0.450991	10.2429	18.1658	0	0.9853	30.5331	22.5552	74.2676	0.741483	0.945613	3.01916	0.595839	2.95636	0.883912	30.7079	25.1868	2.49298	0.623228	1.06096	0	0	1.33224	1.86154	0	0.06001	0
4930559C10Rik	0	0	0	0	0	0	3.76892	5.28564	0	0	0	0	2.0248	1.26415	0	13.6638	2.44165	2.87339	18.8048	2.33314	1.69223	2.65928	5.75719	11.6519	0	0.359886	0.461455	0	0	0	4.33232	0	0	0	0	3.87323	1.25011	0	0	0	0	0	0	0	0	0	0	0.157254	0.12855
4930562C15Rik	0.035442	0.047991	2.91894	0	0.314177	0.043887	0.140388	0	0.148005	0	0	0.64465	0.596806	0	0.544097	2.27473	1.45648	0.588703	2.84587	1.67739	0.962693	2.27742	5.16197	1.92882	0.44385	0.507878	1.13657	0.43703	6.8239	4.61355	4.06696	1.64582	2.69177	1.46363	2.9517	0.7982	2.61452	53.5734	58.0889	8.442	1.9849	1.30825	0	0	0	0	0	0.522304	0.200627
4930562F07Rik	2.6191	0	5.62457	0	0	0.714193	0	2.9632	0	0	0	0	0	0	0	0	0	0.811546	0	0.236064	0.783079	1.61283	0	0	0	0	0	1.59823	0	0	0	0	0.293496	1.20013	1.29887	3.34592	5.48307	0	0	0	2.52528	0	0	0	0	0	0	0.058425	0
4930563D23Rik	0	0.034295	0	0	0	0	0	0	5.14919	1.47336	0.604751	0	1.78243	0	0	4.59041	2.54716	0.070558	4.11776	3.38749	1.2368	2.63831	0.475354	0	0	2.09567	0	3.7727	0	0	0	0	1.45236	1.56263	0.184752	0.430386	0.64611	0	0	0.34977	0.035007	0	0	0	0	0	0	0.017222	0.093569
4930563E18Rik	0	0.059162	0	0.094876	0	0	0	0	0.179707	0	0	0	0	0	0	2.7821	0.385437	1.378	0	0.195737	1.38061	0	0	2.54525	2.45869	1.28088	0.659248	2.80707	0	0	0	0	0.123755	2.54446	0.344456	1.23239	4.79064	0	2.01335	13.8657	0	0	0	0	0.119017	2.33719	0	4.43295	1.18504
4930563E22Rik	8.59963	0	10.7929	6.11649	0.253225	3.68854	0	0	19.8434	5.33158	4.23221	0.298041	1.12554	9.95724	0	0	4.68821	2.46539	0	3.24659	3.64897	9.83432	8.93145	3.6553	10.9567	11.1314	12.626	7.98672	0.287072	4.1417	25.9168	8.3933	13.0583	9.76057	17.9246	4.21308	19.736	8.51728	6.20283	49.1779	5.92997	0	9.15944	0.065465	0	0.144832	0	3.56209	3.30816
4930563F08Rik	7.57744	0.172458	5.88157	2.69622	0.478058	0	2.15996	14.4368	5.12923	0	5.97047	1.05818	2.49949	0	17.9602	35.2738	45.1846	50.7726	6.4519	15.982	29.8779	28.5508	59.6931	9.30556	13.0596	9.0796	6.37096	5.83352	7.23278	0	0	29.4893	33.0094	29.3296	30.2645	4.3523	31.9883	0.419173	3.08666	35.2295	0	5.31236	3.19811	0	0	0	6.31766	4.47466	1.26667
4930563H07Rik	0	0	3.66424	0	0	0	0.293158	0	0	0	0	0	0	0	0	0	2.55075	0	7.26102	4.75046	4.83028	5.79434	0	3.93205	2.00935	0	4.74608	0.910028	2.84926	0.307226	0	0	0	0.434255	0	0	0.824424	0	0	0	1.64182	7.58498	0	0	0	0	0	0	0
4930563M20Rik	2.13971	0	0	0.858175	0	0	0	0	0	0	0	0	0	0	0	0	3.34067	0	0	1.26019	0	0	9.82943	0	0.563528	0	0	3.78952	0	0	11.0762	0	5.6675	5.50639	2.87507	2.43291	1.42719	0	0	0	3.3153	0	0	0	0	0	0	0	0
4930563M21Rik	0	0	1.04527	0	0	0	0	0	0	0	0	0	0	0	0	0	0.401781	0.305529	0	0	0	0	0	0	1.90954	5.83819	0	0.259095	0	67.8575	3.07365	0	0	2.86058	0.222539	4.13796	1.1577	6.1515	3.90414	0	0.871965	0	0	0	0	0	0	0.054199	0.22057
4930564B18Rik	0	0	1.83248	0.53915	0	0	0	0	2.36019	0	0	0	0.421547	0	0	0	0.966173	0	0	8.0516	3.85397	1.71924	19.4512	0.402733	0	0	0.392715	0.987775	0	17.2956	0	0	0.470913	0.673383	0	0	1.25575	0	0	0	0	0	0	0	3.6862	0	0	0.093095	0
4930564C03Rik	0	0	0	0.218146	0	0	0	0	0	0	0	0	0	0	0	0	1.55976	0.319843	0	0.129232	0.187518	0	0	0	0	1.66745	7.31431	0	0	0.718357	23.9412	0	1.00608	1.77663	0	2.05824	1.32165	0	1.6213	0	0	0	0	0	0	0	0	0	0
4930564D02Rik	0	0	0	2.12695	0	0	0	2.12059	0	0	0	0	0.39517	0	0	0.48198	2.00856	0.537998	3.75705	0.51816	0	2.73876	0	0	0	0	0	1.69286	0	0	0	0	0	1.82696	0	0	1.03837	0	0	12.7504	0	0	0	0	0	1.57557	0	0	0
4930565D16Rik	0	0	0	0	0	0	0	0	0	0	0	0	0	0	0	0	0	0	0	0.198259	0	0	0	0	0	0	0	0	0	0	0	0	0	0	0.1915	0	0.139675	0.372462	0	0	0	0	0	0	0	0	0	0	0
4930565N06Rik	0	0.078041	0.377305	0	0	0.898217	0	0.595186	0.415851	0.131128	0	0	0.382146	0	0	1.33395	0.67576	1.05623	0	0.316129	2.1475	0.158308	0	0.065522	0.460934	2.39055	0	0.430124	0	0	0.475005	0	0.062148	0.574084	0.406438	0	1.81554	1.19187	1.0185	14.4613	0	0	0	0.029924	0	1.7517	0	0.194193	0.06917
4930567H12Rik	0	0	0	0	0	0	0.286556	0	0	0	0	0	1.10396	0	0	15.761	0	0	0	0.927175	0.875504	3.85165	10.9848	0	0	0.801425	1.25073	0.130642	0	0	0	0	0	0	0.916986	0	0.856271	0	0	0	0	4.82153	0	0	11.2124	0	0	0	0
4930567H17Rik	0	0	0	0	0	0	0	0	0	0	0	0	0	0	0	0.10572	0	0	0	0.318236	0.538501	0.569153	0	0	0.762913	0.238207	2.67862	0	0	4.77691	0.020576	0	0	0	0.156414	0	0.170808	0	0	1.29049	0	0	0	0	0	0	0	0.127666	0
4930567J20Rik	0	0	0	0	0	0	0	0	0	0	0	0	0	4.36879	0	0	0	0.497331	2.90267	0.871301	0.945183	0	8.7729	0.530356	0	0	0	0	0	0	0	0	0	0	0	0	0.527863	0	0	0	1.61055	0	0	0	0	0	0	0	0
4930567K12Rik	0	0	2.86335	0	0	0	0	0	3.30595	0	0	0	0	0	0	3.51315	0	0	0	0	0	0	1.86022	0	0	0.159152	0	0	1.39651	0	0	0	0	0	0.470918	0	0	0	0.234865	0	0	2.2011	0	0	0	0	0	0.037882	0
4930567K20Rik	0	0	3.34388	0	0	0	0	0	0	0	3.58899	1.43971	1.10528	0	0	12.6853	1.31295	1.87927	0	2.22684	0	1.74976	20.758	0	0	0	0	0	0	7.82025	0	0.611691	0.471047	0	0.75112	3.37471	0	0	0	0	0	0	0	0	3.82825	0	0	0	0
4930568D16Rik	0	0	0	0	0	0	0	2.03278	0	0	0	0	0.634253	0	0	0	0.731765	1.14577	0	2.87447	2.38204	5.04679	9.67262	0	0	1.93399	0	2.50971	7.00865	0	0	5.28517	0	1.07909	0	0	0	0	0	6.3391	0	9.36639	2.13207	0	19.0757	0	0	0.176832	0.127667
4930568E12Rik	0	0	0	0	0	0	0	0	0	0	0	0	0	0	0	0	0	0	0	0	0	0	0	0	1.14325	0	0	0.880181	0	0	0	2.43974	2.54495	1.08593	3.58237	5.02307	3.47792	0	0	0	3.60968	0	0	0	0	0	0	0	0
4930568G15Rik	0	0	0	0	0.676771	0	0	0	0	0	0.310759	0	0.409695	0	0	0	0.704082	0.473514	0	1.12462	1.32853	0	3.09115	0.25937	0	0	0	0	0	4.92007	0	0	1.09582	0	0.938303	2.22576	1.13243	0	0	6.41773	0	2.79601	0	0	0	0	0	0.07045	0
4930570G19Rik	0	0	3.10297	2.61346	0	0	0	0	17.8883	0	0.720288	0	0	0	0	0	2.07462	3.46839	0.561331	4.49925	1.56731	3.77336	26.1985	3.87213	0	0.350297	5.12217	0.483363	0	2.02979	22.2088	3.73696	1.32603	0	0.563743	2.07431	1.66577	0	0	9.1243	0.391008	3.75995	0	0	0	0	0	1.27522	0.245236
4930571K23Rik	0	0	0	0	0	0	0	0	0	0	0	0	0	0	0	0	0.0702	0	0	0	0	0	0	0	0	0.111524	0	0	0	0	0.107034	0.446472	0	0	0	0.145665	0	0	0	3.24852	0.08712	0	0	0	0	0	0	0.034606	0
4930571O06Rik	0	0	0	0	0	0	0	0	0	0	0	0	0	0	0	18.2248	0	0	0	1.37322	0	0	0	0	0	0	0	0	0	1.23129	0	0.834183	0	0	0	0	0	0	0	0	0	0	0	0	0	0	0	0	0
4930572K03Rik	0	0	0	0	0	0	0	0	0	0	0	0	0	0	0	0	0	0	0	0	0	0	0	0	0	0	0	0.36207	0	0	0	0	0	0	0	0	0	0	0	0	0	0	0	0	0	0	0	0.086309	0
4930572O03Rik	0	0	2.51569	0	0.496611	0	0.489867	2.96519	3.68246	0	0	0	0.063214	0	0	1.59095	1.72315	0.884628	6.40089	3.40791	3.34985	1.05072	19.4636	3.80099	0.764826	1.27946	2.84197	4.00813	0.89585	3.83813	0	1.12919	0.296531	0	0.789037	0.604574	0.671863	0.308304	0.70545	2.59918	1.14428	0.880113	1.75197	0	0.782771	0	0	0.04882	0
4930572O13Rik	0	0	0	0	0	0	0	0	1.84634	0	0	0	0	0	0	0	0	0	0	0	0	0	0	0	0	0	0	0	0	0	0	0.191066	0	0	0	0	0	0	0	0	0.727013	0	0	0	0	0	0	0	0
4930573O16Rik	0	0	0	0	0	0	1.54371	0	7.77674	0	0	0	0.497968	0	0	0	2.6184	2.05709	0	0.52877	0	2.29712	5.97874	2.40174	0	0	0	0	0	0	0	0	3.02623	0.713707	0.507063	0	0	0	0	0	0	0	0	0	0	0	0	0	0
4930577N17Rik	0	0	1.76224	0	0	0.083973	0	0.543017	0	0.290491	0.218597	0	0.745004	0	0	0.215675	1.55552	0.688622	0	0.207381	0	0.305987	0	0	0.489115	2.51041	0	0.344051	0	0.147297	0	0	0	0	0	0	0	0.402119	0.12248	0	0	0	1.8275	0.043895	0	0	0	0.120003	0.050733
4930578C19Rik	0	0	0	0.701254	0	0	0	0.556792	0	0	0	0	0	0	0	1.25738	0.386646	0.105072	0	0	0.267612	0	2.14753	0	0	0.93765	3.77367	1.77922	1.4299	0	0	0	0.486073	0	0	0	0	0	0	0	0	0	0	0	0	0	0	0.346062	0.361602
4930578E11Rik	0	0	3.55376	0	0	0	0	0.312396	1.17657	0	0.168238	0	1.04349	0	3.11983	20.2798	1.16787	2.0831	0	4.18669	3.37753	3.17559	34.2299	2.1649	0	0	0.921394	0.72757	3.36252	2.62067	0.365291	2.3396	0	0	0.209306	0.271264	0.459187	0	0	0	0	1.53443	0.876653	0	0.918834	0	0	0.087168	0
4930578I06Rik	0	0	0	0	0	0	0	0	0	0	0	0	0.223443	0	0	0	0	0	0	0.352341	0.766309	0	0	0	0.619995	0.806095	0	0.769657	0	0	0	0	0	0	0	0	0	0	0	0	0	0	0	0	0	0	0	0	0
4930578M01Rik	0	0	4.9924	0	0	0	0	0	0	0	0	0	0.239976	0	0	0	0	0.197004	0	0	0	5.62307	0	0	0	0	0	0	1.84684	0	0	4.7414	1.38255	2.9492	1.76599	0	0.869354	0.226507	0	22.5123	0	0	0	0	0	0	0	0.270437	0
4930578N18Rik	0	0	1.20635	1.86798	0	0	8.58763	9.18735	0	0	6.03408	0	3.83203	0	0	30.1314	5.89823	5.85145	27.3909	8.45148	1.15736	4.62975	21.054	7.52901	0	1.49777	0	0	10.8874	0	0	4.69687	0	0	0.176109	0	2.24439	0	0	0	0	13.846	2.0538	0	0	0	0	0.324308	0
4930579F01Rik	0	0	0	0	0	0	0	0	0	0	0.811543	0	0	0	0	0	1.25461	1.43152	6.74614	1.54845	0.499749	2.04894	1.00579	0.185583	0.267096	0.46057	3.97499	1.50147	0	0	0	4.80443	2.70509	2.98709	0.765058	2.17016	0.825919	0	0.42837	5.02405	9.57509	0	0	0	0	0	0	0.095944	0
4930579G18Rik	0.634721	0.489493	5.66101	1.15638	0	1.49695	0.648767	1.37516	0	2.39608	12.3977	0	1.93723	0.897019	1.03185	6.38209	3.2788	3.1388	14.8679	3.76342	2.70053	5.55891	6.68188	4.8417	0	0.869678	2.55844	0	1.14639	7.20739	4.48918	0	0.986607	1.07519	1.51082	1.69287	1.43363	0.810714	1.776	0	0	4.32291	0.986355	0.546329	8.57064	1.45509	9.47655	0.722918	0.63207
4930579G24Rik	52.4354	99.1471	54.0222	61.6546	111.83	56.5659	24.0152	34.1373	24.1736	0.244629	6.46644	12.4128	60.929	101.395	107.992	112.018	77.2929	57.4549	129.838	132.184	125.476	27.3713	39.7634	47.5192	40.9185	64.7216	13.6329	63.9553	36.9314	46.5942	32.364	56.3871	40.3474	48.8559	80.3574	19.4951	74.7494	4.40409	6.54175	40.4259	61.987	32.189	23.0619	145.223	51.6345	15.1757	28.7487	68.8185	60.0109
4930579H20Rik	0	0	0	0	0	0	0	0	0	0	0	0	0	0	0	0	0	0	0	0.100761	0	0	0	0	0	0.168284	0	0	0	0	0	0	0.264115	0	0	0	0	0	0	0	0	0	0	0	0	0	0	0.203891	0.036745
4930579J19Rik	0	0	1.92129	0	0	0	0	0	0	0	0	0	0.153209	0	0	0	1.04267	0.643258	7.18048	4.6068	3.03802	1.99427	0.719445	0.905842	0	0	0	0	0	20.8123	0	4.57266	0.412209	0	1.9354	0	3.56579	0	0	2.58738	0	0	0	0	0	0	0	0.075926	0.184829
4930579K19Rik	6.21621	0	5.03314	2.07583	0	0.615131	0.35633	1.55075	0.474632	0	3.34714	0.143573	0.801447	0	0.162334	5.18337	6.59247	2.13311	0	2.63738	2.91744	5.47809	14.2645	1.23123	8.75571	6.92022	18.9943	13.0981	0	0.210591	30.6559	16.5562	3.89971	6.57925	5.74398	2.47015	7.72692	3.8507	3.72362	83.1471	4.67391	0.11857	0.343007	0	14.1094	0	0	1.54058	3.2364
4930579P08Rik	0	0	0.270148	0	0	0	0.993766	1.18057	0	0	6.48233	0.981167	2.24797	0	0	0	0.270385	3.53658	0	2.4545	2.55312	3.49528	9.26465	4.03703	0	1.09255	0	0	0	0	0	2.76501	0	0	1.6838	0	1.2524	0	0	0	0	9.51014	4.33186	0	0	0	0	0	0.090799
4930581F22Rik	1.18206	0	0	0	0.647983	0	0	0	0	0	0	0	0.096094	0	0.117577	0.137811	0.654582	1.06338	4.58836	2.94795	3.19115	1.02049	0	0	1.50126	2.13046	0.370051	0	0.794733	3.35547	3.32714	0	2.21333	1.0739	3.18401	0.742108	1.45365	0.088111	0.281352	5.09927	4.28402	0.973344	0	0	5.75402	0	0	1.37838	0.976926
4930583K01Rik	0	0	4.99837	0.244152	0	0	0	0	0	0	8.84933	0	1.09475	0	0	0	2.94157	5.92555	9.94687	4.75214	8.27259	11.7057	4.11862	15.0582	9.14928	7.32232	8.79336	1.26889	1.35294	13.3164	27.5593	3.13561	0.593392	3.13933	2.78893	0	6.47544	2.09548	1.7134	27.0494	0	0.154691	0	0	0	0	0	0.240543	0
4930583P06Rik	0	0	0	0	0	0	0	0	0	0	0	0	0	0	0	0	0.787246	0	0	0.551344	0.585578	0	2.35839	0	0	0	0	0.170209	0	0	0	0	0	0	0.23718	0	0.282989	0	0	0	0	0	0	0	0	0	0	0	0
4930584F24Rik	0	0.835132	0	0	0	0	0	0	2.54967	0	1.94996	0	0.914119	0	0	0	0.951363	0.830423	3.1347	0.456492	1.54358	0.43867	10.6545	0	0.419462	0	0	1.65526	0	0	0	0.9335	0	0	0.072414	0	1.00445	0	0	0	0	0.466308	0	0	4.16786	0	0	0.075378	0
4930586N03Rik	0	0	0	0	0	0	1.1027	0	0	34.3764	2.39292	0	0.876597	0	0	0	2.86758	0	0	3.00328	7.11482	2.15261	0	0	0	0.386107	0	0.157313	0	0	0	0	0	0	0	0.401532	0.644636	0.568541	0	1.29887	0	12.4256	0.43997	0	39.031	0	0	0.215147	0
4930587E11Rik	0.149371	0	4.61712	0	0	0	0	0	0	0	0	0	0.529129	0	0	11.6331	0.614082	0	8.49135	2.98258	0.608571	2.38494	10.8375	13.1359	0	0.511673	0	0	0	0	5.29312	0	0	0	0.714488	0	0	0	0	0	3.15936	0	0	0	2.06982	0	0	0	0
4930590J08Rik	0	0	0	0	0	0	0	0	0.412169	0	0	0	0.103882	0.110682	0	2.52086	0.176313	0.558871	0	0.478117	1.40599	0	0.450846	0.238941	1.36781	0.524622	0.76903	1.37377	0.063573	0.375511	1.03812	0	0.741081	1.35753	1.10385	0.067923	1.65582	0.403667	0.354333	10.1179	0.285217	0.72844	0	0	0	0	0	0.07908	0
4930590L20Rik	0	0	0	0	0	0	0	0	0	0	0	0	0	0	0	0	0	0	0	0	0	0	12.3165	0	0	0	0	0	0	0	0	0	0	0	0	0	0	0	0	7.22451	3.46571	0	0	0	0	0	0	0	0
4930591A17Rik	4.94907	0	0	4.64177	0	2.32398	1.45484	0	0	34.966	2.80606	13.3104	2.91672	6.79396	1.78104	56.4968	2.00533	0.856915	0	2.12634	4.54404	24.8004	10.3523	19.1425	2.1673	1.3971	0	28.1579	9.00037	14.7909	0	82.0412	55.654	44.7434	63.4054	60.1601	69.9332	0.587414	2.30351	34.9382	12.8549	10.716	1.49065	0	3.07248	2.15042	5.96721	0.226179	0
4930591E09Rik	0	0	0	0	0	0	0	0	0	0	0	0	1.17216	0	0	0	0	0.299475	0	0	0	1.87881	0	0	0	0.542381	0	1.6742	0	0	0	0	1.26301	0	0	0	0	0	0.865329	22.3655	0	0	0	0	0	0	0	0	0
4930592A05Rik	0	1.48648	1.94753	0	0	0	0	0	0.082093	0	2.08716	0.815099	0.850948	0	0	7.96111	1.42372	0.185095	0	1.16491	0.887346	0	11.3941	0.603643	1.26602	0.293127	0	1.03448	8.44204	0	0	0	0.111512	0	1.05076	3.03921	0	0.303447	0	1.86185	0	0	0	0	0	0	0	0.267503	0.145031
4930592I03Rik	0	0	0.488525	0.397716	1.89521	0	0	0	0	0	0	0	0	0	0	0	0	0	0	0	0	0	0	0	0	0	0	0.689014	0	0	0	0	0	0	0.130528	0	1.61037	0	2.13176	0.59662	0.38008	0	0	0	0	0	0	0.062538	0
4930593A02Rik	0	0	0	0	0	0	0	0	4.54869	0	0	0	0	0	0	0	0	0	0	0	0	0	3.26906	0	0	0	0	0	0	0	0	0	0	0	0	0	0.391837	0	0	4.2161	0	0	0	0	0	0	0	0.045875	0
4930593C16Rik	0	0	2.06351	0	0	0	0.613553	0	0	0	9.82744	0	1.62343	0	0	22.3011	0	2.15521	6.09515	0.733441	0	4.98601	6.75885	3.41493	1.18799	0	0	1.35425	0	3.16032	18.4926	2.83472	1.69451	0	0.214296	0	0.908638	0	0	4.81677	0	2.59386	0	0	0	0	0	0	0
4930594C11Rik	0.162272	7.88488	1.12282	0.053481	0.106503	0.09264	0.02384	3.36882	46.9135	0.229985	0.098011	0.285165	0.268099	2.08493	0	10.7095	1.61379	0.240143	0.184932	1.68389	1.45307	2.05742	0.82892	3.98482	1.93789	0.72569	0.34733	1.59434	3.27888	22.3482	14.239	0.02684	0.929055	4.54138	0.847324	0.471664	1.9911	0.457084	1.71424	1.7006	1.08933	0.471008	5.09331	0.096831	0.033545	2.31643	0.105718	0.055898	0.064399
4930594O21Rik	0	0	0	2.43442	2.74143	0.380551	0	0	0	5.82325	0.165302	0.217169	1.45605	2.53956	0	0	1.42839	0	2.03412	0.953681	1.6774	5.71704	0	0	0.422706	1.39262	0	0.885499	0	0	0	5.81199	2.36943	0.532443	1.47246	0.419274	2.4578	2.00898	0.740954	12.0444	0.918241	0.614601	3.24916	0	0	2.18987	0	0	0.177499
4930595D18Rik	0	0	0	0	0	0	0	0	0	0	0	0	0	0	0	0	0.731765	0	0	0	0	0	0	0	0	1.24753	1.81222	0	0	0	0	0	0	0	0.098433	0	0	0.350148	0.53265	0	0	0	0	0	0	0	0	0	0
4930595M18Rik	0	0	0	0	0	0	0	0	0	0	0	0	0.706471	0	0	0	0.141442	0	4.81426	0	0	0	0	0	0	0	0	0	0	6.72149	0	0	0	0	0	0	0	0	0	0	0	0	0	0	0	0	0	0	0.072129
4930596D02Rik	0	0	0	0	0	0	0.740432	0	0	0	0	1.24499	0.078093	0	0	0	2.39309	0.393145	0	2.07839	2.33351	3.61589	25.8416	0	0.594226	0	0	2.53654	0	0	0	0.571213	4.3744	1.24698	0.477798	0	3.80279	0	0	0.907849	1.45277	2.28236	0	0	0	0	0	0.086181	0
4930596I21Rik	0.43525	0	2.76918	0	0	1.93209	0	0	13.1445	0	0	0	0.883645	8.35284	1.43235	0	0	0	0	0	1.6046	2.54593	0	0	0	0	0	0.59888	5.69788	0	0	0	2.12587	7.01915	2.23251	0	2.17667	0	1.4719	0	0	0	0	0	0	0	0	0.491779	0.26571
4930597A21Rik	0	0	0	1.42913	0	0	0	0	0	0	0	0	0	1.09702	2.20527	0	1.09837	0	3.72041	0	1.63168	1.43531	5.55201	0	1.78369	0.9789	1.54937	0	0	0	0	0	0	0	0	0	0	0	0.713054	1.65215	0	0	0.765622	0	0	0	0	0.105579	0
4930597G03Rik	0	0	0.180033	0.515641	0	0	0.425187	0	0	0	0.918734	0	0.219227	0	3.13071	3.84599	0	0	0	0.333999	0.648372	0	0.537056	0.276738	0	0.480665	2.14877	0.474723	0	1.62308	0	0	0	0	0	0.645778	0.140595	0	0	4.71826	0	0	0	0	0	0	0	0.099396	0
4930598F16Rik	0	0	0.975982	0	0	0	0	0	0	0	0	0	0	0	0	0	0	0.629162	0	0.370574	0	0	4.50244	0	0	0.476516	0	0	0	0	0	0.410086	1.14151	0	0	5.8376	0.226247	0	0	0	0	0	0	0	0	0	0	0	0
4930599N23Rik	0	0	1.9423	0	1.5403	1.28005	0.142755	0	2.83023	0	0	0	1.28462	0	0	0	1.60128	0.621968	0	0.655089	1.68657	1.08656	0	0	11.6556	9.45427	6.34673	1.60673	0	0	0	0.729928	0	0.898583	0	0.954337	0.290248	4.67059	8.64083	8.78223	5.21486	0	0	0	0	1.35225	6.99529	0.281462	0.094952
4931402G19Rik	0.192279	0	0	0.072455	0	0	0.090896	0.19804	0	0	0	0	0.23348	0.235204	0	0	1.86465	2.80739	13.79	4.109	3.55695	6.01416	7.2545	3.28577	1.44361	0.626874	0	0.5472	0	11.5365	16.9703	0	1.41985	1.96581	0.638542	0.076594	0.293338	0.094117	0	1.03905	0	0.271612	0	0	0.503622	0	0	0.08661	0.086345
4931403E22Rik	0	0	0	0.251505	0	0	0	0	0	0	0	0	0	0	0	0	0	0	0	0	0	1.45793	0	0	0	0	0.585286	0.453589	0	0	0	0	0	0	0.686088	1.59821	0.63322	0	0	0	0	0.161838	0	0	0	0	0	0.329804	0
4931403G20Rik	0	0	0.789203	0	0	0	0	0	0	0	0	0	0	0	0	0	0	0	2.32917	0.2062	0	0.82607	0	0	1.06235	0.780606	0	0.487848	0	0	0	0.079852	0.216198	0.365847	0	0.221055	0.184694	1.13592	0.653536	0.866889	0	0	0	0.155755	0	0	0	0.024483	0.145363
4931406B18Rik	0	1.04218	0	0	0	0	0	0	0.22364	0	0	0	0.081396	0	0	0.178953	0.736408	1.62502	0	0.211623	0.368292	0.922663	0.185064	0	0	0.050119	1.25513	2.25734	0	0.09655	0	1.36064	1.19211	3.07513	1.35698	1.63182	2.78342	0	0	3.18748	0	0.034406	0	0.01821	0	0	0	0	0
4931406C07Rik	2.73311	2.11724	4.21047	0.579491	0.584024	2.05925	1.31568	0	0.20356	25.4981	0	0.66423	3.68818	0.950029	1.53644	6.16222	15.7898	7.83108	8.39432	11.3365	7.75253	0.953398	1.17477	3.71141	12.7702	16.1127	0	2.50684	9.66129	61.6947	13.5619	5.40094	2.46326	1.10327	1.61516	0.195521	2.29128	21.8294	20.6069	2.58557	1.01421	9.09882	12.421	0.06558	11.3582	1.44507	15.9704	9.73025	8.8734
4931406H21Rik	0.119798	4.83422	0.053225	0.589864	0.163909	0.776105	0	1.62561	0.290093	0.082955	0.859011	0.834265	1.61512	0.056601	0	18.7609	2.02359	2.23961	11.1102	5.02012	4.07259	6.9951	0.587175	7.1178	2.30096	1.76902	5.00828	2.71235	0.032141	10.4422	0	0.076664	1.94984	1.04337	0.32423	0	1.22042	0.018651	0.809942	0	0.607728	2.78247	1.4502	0.018739	5.4199	2.3805	4.35658	5.78694	1.37862
4931406P16Rik	11.3553	34.847	32.1007	36.7306	20.8916	41.5602	12.1322	8.08486	23.442	95.6446	15.2486	3.05132	23.6061	74.7349	40.9246	40.1774	49.366	52.0214	50.7362	116.851	123.019	13.8548	6.24481	12.3753	101.988	116.857	14.0159	24.5696	26.3936	33.1724	77.6353	16.6007	30.9712	23.2241	21.7288	16.7897	20.4348	42.5213	56.9595	35.8163	7.78212	0.246386	19.9033	33.6221	7.68822	8.85655	31.9329	32.1026	30.2833
4931408C20Rik	0	0	0.422593	0	0	0	0	0	0	0.073893	0	0	0	0	0	0	0.137604	0	1.79012	0.058833	0.237662	0	1.5711	0.182754	0.053143	0	0	0.633756	0	0.590042	0	0	0.805534	0.130425	0.90116	0	2.14671	0	0	0.524977	0	0.108815	0	0	0.213382	0	0	0.027228	0
4931408D14Rik	0	0	0.153743	1.24718	0	1.4565	1.07606	0.929543	0	0	0	0	1.01132	0	0	0	0.184286	1.88041	0	0.388506	0	3.64999	0	0	0	0.787408	0	0.538724	0	0	0	1.12903	0.818919	1.56742	0.025831	0.177933	0.593295	0.355349	0	0	0	3.40364	0	0	0.372981	0	0	0	0
4931409K22Rik	0.755492	0	1.19629	0	0	0	0	0	0	5.97758	0	3.34085	0.208326	0.48826	0	0	0	0.274168	0	1.02113	1.15099	1.58702	4.704	0.814905	0.913131	0.474534	0.107995	5.62728	0.582027	4.27734	0	7.13023	5.377	4.86713	6.18839	3.5619	4.18669	0	0	21.9783	0.741704	0.584919	0.610955	0.022879	0	0	0	0.182915	0
4931414P19Rik	14.2742	22.6871	10.8087	7.6434	5.6832	9.40653	0	0	25.1619	0.125057	0.139275	0	2.01199	7.08935	15.2653	0	1.99312	0	0	5.10244	1.9183	7.29039	0.22737	6.9	2.30539	3.68692	7.55527	25.0587	3.74224	12.9146	12.9361	23.2147	22.4628	18.4609	16.7809	9.45524	16.6547	9.78218	13.2119	25.031	20.2907	0.796224	5.42306	0.194372	2.4954	0	5.40816	23.503	13.9127
4931417E11Rik	0	0	0	0	0	0	0	0	0	0	0	0	0	0	0	0	0	1.3534	0	0	0	0	0	0	0.414208	0.424859	0.864709	0	0	0	0.29884	0	0	0	0	0	0	0	0	5.70491	0	0.249483	0	0	0	0	0	0	0
4931419H13Rik	0	0	0	0	0	0	0	0	0	0	0	0	0	0	0	0	0	0	0	0	0	0	0	0	0	0.454561	0	0	0	0	0	0	0	0	0	0	0	0	0	0	0.646593	0	0	0	0	0	0	0	0
4931420L22Rik	0	0	0	1.10013	0	0	0	3.02694	0	0	2.16416	0	0.836459	0	0	5.05713	0.825116	3.71941	9.94695	0.98678	0	0	17.2819	6.13425	0	0	0	0	3.90926	8.59908	8.16762	0	0	0	0	0	1.60139	0	0	0	0	0.354623	0	0	0	0	0	0	0
4931423N10Rik	0	0	0.110456	0	0	0	0	0	0	0	0.852185	0.469807	0.367945	2.01022	1.444	5.10403	0.744162	0.895928	3.6829	0.36696	0.243115	0	3.06376	0.884676	0	0.337501	0	0.913063	1.75351	0	0	0	0.080427	0	0.936067	2.1557	1.23059	0	0.295892	0	0	0.20837	0	0	0	0	0	0.03351	0
4931428F04Rik	15.261	1.74023	7.81195	10.6296	5.77993	10.4385	1.25739	0	0.117021	29.2254	0	0	8.83289	9.1921	10.9774	0	2.2377	0.075843	2.52848	6.44156	0.744391	12.2803	14.7795	15.4062	0	0.97531	19.731	15.6944	0	0	0	1.62871	18.3507	35.5981	18.4564	27.2947	18.016	2.48923	2.45392	11.4101	10.2982	0	1.53172	0	11.7335	2.42819	10.7572	27.8993	17.5101
4931428L18Rik	1.76847	0	2.14035	0.420445	1.90528	0.337721	0.496511	0	0	5.64677	0	0	0.260402	1.38714	0	0	0.341969	0	0	0.827712	1.80873	2.74111	12.6214	1.48611	0	0.310933	0	1.70842	0	0.268946	0	3.0437	3.93793	4.61115	2.13133	3.16652	2.91425	0	0	3.90675	0.418848	0	0	0	0	0	0	0.055851	0
4931429I11Rik	0	0	0	0	0	0.300804	0	0	0.686465	0	0.103096	0	0	0	0	8.55428	1.02857	0.919412	3.25277	0.296695	0.476964	0.797637	0.798235	0.6767	0	0.110874	0	14.7755	2.37611	0	0	17.0372	14.3311	10.8435	17.0745	3.26706	12.7244	1.98075	0	30.3455	17.7394	1.18171	0	0	0.774952	0	0	0.106691	0.292365
4931429L15Rik	0.548847	0	0	0.46129	0	0	0.26989	0	3.91288	0	0	0	0	2.42901	0	3.21694	0	0.236368	0	0.109485	0	0.72288	5.94103	0	0	0.188726	0	0.115693	0	0	0	2.56805	0.074859	0.819783	1.10415	0.768567	0.228728	0	0	0	0.342113	0.836158	0	0	0	0	0	0.102486	0
4931429P17Rik	0	0	0.165052	0	0	0	0	1.38908	0	3.50569	0	0	0	0	0	0	0	0	0	0.108405	0.754213	0.475234	0	0	0.604761	0.410969	0	1.89144	0.06163	0	0	6.19514	0	0	0.071026	0	0.39478	0	0	0.767074	0.650749	0	0	0.071864	2.1333	1.2747	0	0.071176	0
4931430N09Rik	0	0	0	0	0	0	0.694892	3.56129	0	0	0	0	1.71753	0	0	0	4.83257	0.77872	0	2.55221	2.2243	0	12.8798	0.611947	0.956358	0.310241	2.34775	0.292476	2.16315	1.34641	0	0	1.54504	0.11949	0.709156	0	1.0518	0	0	7.687	0	0.616409	0	0	3.579	0	0	0.035694	0.102326
4931431B13Rik	0	0	0	0	0	0	0	0	0	0	0	0	0	0	0	0	0	0	0	0	0	0	0	0	0	0	0	0.268193	0	0	0	0	0	0	0	0	0	0	0	0	0	0	0	0	0	0	0	0	0
4931431C16Rik	0.729085	0	2.79965	0	0	0.314133	1.22974	0	2.12814	0	1.03633	0	1.02318	0	0	3.75849	0.211475	0.834216	0.404963	1.3382	0.992339	0.206966	1.66598	1.86621	0	0.932188	8.2766	0.452381	0.223062	6.22671	0	1.42523	0.819647	1.14363	1.12296	0.979098	2.8579	0.156956	0.301732	16.6934	0.574701	0	0	0.053131	0.844076	0	0	0.250339	0.484544
4931431F19Rik	0	0	0	0	0	0	0	0	0	0	0	0	0	0	0	0	0	0.19783	0	0	0	0	0	0	0	0.8743	4.22469	3.53702	0.064887	9.89188	0	0	0	0.440437	0.398392	0	0	0.111487	0	5.18538	2.10835	0	0	0.037831	0	0	0	0	0
4931440F15Rik	0	0	2.70262	2.58568	0	0	0	0.341458	0	0	0	0	1.31609	0	0	29.9018	1.65461	3.67026	8.92084	2.11797	1.18128	5.21603	0	5.95635	1.86641	1.2432	5.1357	2.45195	9.8203	11.306	0.066866	0	0.830392	0	1.85484	0.126429	0.112189	0.186819	0.80068	7.33935	0	5.36397	0.370303	0.016561	0	0.983406	10.3878	0.116975	0.033944
4931440J10Rik	0	0	1.10987	0	0	0	0	0	0	0	0	0	0.27304	0	0	0	0	0.924047	0	0.684047	0	0	0	0	0	0	0	0	0.417504	0	0	0	0	0	0	0	0	0	0	2.23863	0	0	0	0	0	0	0	0.104264	0
4931440P22Rik	0	0	0.623439	0	0	0	0	0	2.55366	0	0	0	0	0	0	0.158137	0	0.152524	0	0.288415	0.243326	1.43401	0	0	5.94953	5.43757	8.46737	4.98133	0	1.48116	1.91644	0	0	0.393899	0.169429	0	0.092617	4.51415	4.39865	26.6588	4.01599	0	1.79885	0.077001	0	0	0	0.263175	0.044948
4932411E22Rik	0	0	0	0	0	0	0	0	0	0	0	0	0	0	0	0	0	0	0	0	0.586605	0	0.564975	0	0	0.606289	0	3.53228	0	0.724614	0	0	0	0	0.858042	0.473316	0	0.108005	0	29.1628	2.14722	0	0	0	0	0	0	0	0
4932411N23Rik	0	0	0	0	0	0	0	0	0	0	0	0	0.112807	0	0	0	0.16867	0.213266	0	0	0.677881	0	0	0.456994	0	0.159325	0	0	0	0.100138	4.14848	0	0	0	0.074291	0	0	0	0	0.171899	0	0	0	0	0	0	0	0	0
4932412D23Rik	0	0	4.93381	0	0	0	3.28848	5.06107	0	0	1.37785	7.16007	2.53919	0	0	0	6.43285	4.07315	41.6259	9.51382	3.43592	9.14663	50.9071	4.55367	0.168207	3.38431	8.18545	9.96132	13.0867	16.0864	0	31.6542	3.97509	6.93409	14.8602	4.57106	16.1366	0.174263	1.28895	21.7628	11.6224	5.00183	3.72572	0	0	0.626526	1.66333	0.194867	0.02714
4932413F04Rik	0	0	0	0	0	0.032716	0.404494	0.932908	0	0	0	0	0	0	0	0	0.589323	0.634706	0	0.527342	0.163596	1.63746	2.07455	0.402699	0	1.9281	4.12363	1.87234	0	1.66992	0	9.24609	1.61056	1.38021	2.30198	0.783542	1.50973	0.430461	0	7.78819	1.39801	0.195299	0	0	0	1.7857	9.0303	0.015403	0.080586
4932414J04Rik	0	0	0	0	0	0	0	0	0	0	0	0	0	0	0	1.37211	0.634564	0.233463	0	0.26518	0.288028	0.114248	1.39619	0	0	0.169647	1.10892	0	0	0	0	0	0.113047	0	0	0	0.09378	0	0.375419	0	0	0.337748	0	0	0	0	0	0.009732	0.018198
4932414N04Rik	0	0	0	0	0	0	0	0	0	0	0	0	0	0	0	0	0.24126	0.16927	0.399968	0.054819	0	0.221205	0.348185	0	0.073095	0.308097	0	0.110537	0	0	0	0	0	0	0	0	0	0	0.255674	2.31633	0	0	0	0	0	0	0	0	0
4932415M13Rik	0	0	0	0	0	0	0	0	1.21364	0	0	0	0	0	0	0	0.195424	0.448439	0	0.108084	0	0.931693	0	0	0	0.122878	0	0.690439	0	0	7.13237	0	0	0	0.086458	0	0	0	0.243766	0	0.244949	0	0	0	0	0	0	0.055468	0
4932416H05Rik	3.69734	0	0.519452	0.09343	0.013639	0.586748	1.95665	0	5.00643	0	2.5089	0.026754	0.639506	0.228431	1.21867	2.41218	4.06866	1.5845	0.684394	1.52259	2.90268	3.01794	1.25777	0.983299	19.2141	11.7436	12.5992	1.02306	8.69678	10.3852	19.2414	0.309072	0.919063	0.374411	0.624495	0.155549	0.574843	15.0459	13.1771	8.5242	0.9286	2.18565	8.03514	1.40816	0.205701	1.15185	0	1.78587	1.65169
4932416K20Rik	0	0	0.081714	0	0	0	1.6365	1.82152	0.036839	0.089999	5.27742	1.36605	0.880556	0	11.9433	0.099891	0.703621	1.2476	19.5726	2.9146	0.951176	4.78679	0.624987	7.61456	2.53705	1.26114	0.143956	2.99326	4.87976	0	0	0.010396	0.32203	0.849132	3.34823	1.06189	1.33376	0	0.099274	13.6585	1.60724	1.1875	0	0	0	2.3101	2.61241	0.007539	0
4932418E24Rik	0	0	0.105525	0	0	0.472307	0	0	0.150671	0	0	0	0	0	0	0	0.371885	0	0	0.354839	0	0	0	0	0.266847	0.523265	0.738797	0	0	0	0	0	0	0	0.042893	0	0	0	0	2.43301	0	0	0	0	0	0	1.50944	0.009268	0.106206
4932429P05Rik	0	0	2.52914	0	0	0.792656	1.28738	0	0	0	0	0	0.875144	0	0	0	0.18966	1.80287	26.2628	1.66229	1.20361	2.62109	16.3912	1.34919	0	0.30136	0	0	0.04009	4.23898	13.9809	0	0	0	0.907568	0	0	0	0	0	0	4.46961	0	0	0	0.229599	0	0	0.03602
4932435O22Rik	0	0	0	0	0	0	0	0	0	0.186246	0	0.568952	0	0	0	0	1.7556	1.25363	2.83609	0.746376	1.05239	1.83108	12.4507	8.61821	1.41067	0.235573	1.23587	12.3401	16.7107	46.5432	0.101607	7.0565	14.9843	12.8616	22.7163	17.4013	18.81	21.4263	38.1377	33.5957	2.01354	1.53325	0	0	0	0.211567	0	0.217177	0
4932438A13Rik	3.81653	13.2595	16.89	7.87365	1.33898	5.98312	2.05875	8.69834	17.7382	9.86222	2.54396	1.23167	4.13048	11.1419	10.251	13.7178	31.8721	23.5391	20.0023	25.8923	40.6057	10.2504	20.2944	4.07926	100.417	86.5486	32.8089	46.9876	17.6947	136.301	78.9304	25.5272	36.3139	37.4986	29.3173	21.7066	40.1469	66.8571	71.0667	51.0613	11.4884	1.75925	3.04068	0.306403	2.38265	3.21449	1.72859	5.08873	3.03154
4932438H23Rik	0	0	1.59002	0	0	0	0.30588	1.49425	0	1.10669	1.5426	0.184867	0.189194	0	0	16.6176	2.03782	2.22498	0	2.26522	1.44362	4.82838	9.71287	0.40106	1.17186	0.954665	2.80561	0.72005	0	0.457342	0	5.25998	1.84963	3.7806	3.6135	4.56906	2.55488	0.697061	1.98064	1.96355	3.55074	4.10451	0	0	2.50868	1.2264	0	0.222801	0.166036
4932441J04Rik	0	0	0	0	0	0	0	0	0	0	0	0	0	0	0	15.8562	0	0	0	0	0	0	0	0	0	0	0	0	0	0	0	0	0	0	0	0	0	0	0	0	0	0	0	0	0	0	0	0	0
4932443I19Rik	0	0	0	0	0	0	0	0	0	0	0	0	0	0	0	0	0	0	0	0	0	0	0	0	0	0.54443	0	0.466293	0	0	0	0	0.458708	1.68123	0	0	0	0	0	0	0	0	0	0	0	0	0	0	0
4932702P03Rik	0	0	0	0	0	0	0	0	0	0	0	0	0	0	1.20346	0	0	0	0	0.523087	0	0	0	0	0	0	0	0	0	0	0	0	0	0	0	0	0.097634	0	0.063994	0.372957	0.141653	0	0	0	0	0	0	0	0
4933400A11Rik	0	0	0	0.299475	0	0	0	0	21.427	6.04922	3.67916	0	0	0	0	7.34409	1.54433	0	0	2.12689	4.12811	0.76816	1.49328	5.86349	4.31079	0.331428	0	0	2.54772	1.17314	0	0	1.42557	0	0.996441	0	0	0	0.569351	0	0	2.77088	0	0	0	0	0	0	0
4933400B14Rik	0	0	0	0	0	0	0	0	0	0	0	0	0.255353	0	0	0	0	0.630162	0	0.390475	0.538784	0	0	0.277638	0.22922	0	0	0	0	2.3278	0	0	0.140609	0	0	0.353682	0	0	0	0.92286	1.86982	0	0	0	0	0	0	0	0
4933400C23Rik	0	0	0	0	0	0	0	0	0	0	0	0	0	0	0	0	0	0	0	0	0	0.335893	4.71106	0.092682	0	0	0	0	1.80584	0	0	0	0	0	0.131194	0	0	0	0.107917	2.3992	1.07984	0	0.767656	0	0	0	0	0	0
4933400F21Rik	1.89376	0.64806	0.409492	0.248175	0.301184	0.277535	0.463853	2.50707	0	0.088628	1.49455	3.43905	2.45582	0.619761	0	25.3732	0.641517	3.74015	1.19812	1.63748	1.99298	1.13971	4.38457	5.92253	1.11169	0.97162	2.3217	2.46428	0.292227	2.59853	0.776857	3.66583	1.2135	1.48616	1.2416	2.0753	3.57221	0.555127	1.98448	13.9493	1.91785	1.82546	0	0	1.53818	0.70541	3.57144	0.814184	0.154265
4933400L20Rik	0	0	0	0	0	0	0	0	0	0	0	0	0	0	0	0	0	0	0	0	0	0	0	0	0	0	0	1.20125	0	0	0	0	0.978338	0	0	0	0	0	0	2.17693	0	0	0	0	0	0	0	0	0
4933401B06Rik	0	0	0	0	0	0	0	0	0	0	0	0	0	0.043647	0	0	0.635902	0.741221	0	0.304505	0.927688	1.09815	0	0.116875	0	0.627859	4.5809	0	0	0	0	0	0	0	0.073824	0	0	0	0	5.54159	0	0	0	0	0	0	0	0.012787	0
4933401D09Rik	0	0	1.1458	1.55582	0.168326	0	0	0	2.31336	0	3.7418	0	2.48547	1.24555	0	0	0.84815	1.19388	0	2.07739	0	2.05307	3.63038	0.409669	0	1.46702	2.50496	1.4745	1.66672	0	0	7.2019	2.28036	2.35722	2.94057	0	4.02147	0	0	18.0712	0.707809	0	1.159	0	0	0	2.46929	0.299632	0
4933401H06Rik	0	0	0	0	0	0	0	0	0	0	0	1.51011	0.860051	0	0	13.1911	1.03972	0	6.17541	0.977998	0.586037	0.726356	2.66692	1.57003	0	0.215287	0	2.10052	0	0	0	6.29105	1.70556	3.47911	4.87047	0	2.75901	0	4.40603	8.66243	0	1.1767	1.87894	0	0	0	0	0.203882	0.059451
4933402C06Rik	0	0	0	0	0	0	0	0	0	0	0	0	0	0	0	15.7229	0.926542	0	0	0.117333	0	0.76494	2.05362	0.190176	0	0	2.88449	6.28983	0	0	0	5.6606	4.8428	2.24283	3.00404	3.79429	3.95046	0	0	0	1.50105	0	0	0	0	0	0	0	0
4933402D24Rik	0	0	5.5735	0	0	0	0	0	0	0	0	0	0.157734	0	0	2.01884	0.29827	0	0	1.76415	0.563694	0.653423	0	0	1.83502	1.00754	5.59367	0.129912	0	0	0	0	0.597771	0	0	0.913999	0.586804	0.407373	1.4685	0	1.12083	0	2.87418	0	6.52521	0	0	0.042716	0.252279
4933402E13Rik	25.3736	14.4137	8.15879	24.471	42.9967	15.5237	16.3026	36.5503	18.4727	42.4689	6.2009	5.31833	15.3347	0.055141	8.15756	0	0	1.19653	0	3.63042	0	1.35903	10.6419	0	0	0.949686	6.1498	55.6696	0.125887	0	0	38.9689	65.5489	48.0423	53.5079	35.0452	31.6617	0	0.869381	41.3412	34.201	235.534	301.92	0	6.91706	21.6485	12.3139	0.031174	0.466565
4933402J07Rik	0	0	0	0	0	0	0	0	0	4.27037	0	0	0.141782	0	0	0	0	0	1.79232	0	0	0	0	0	0	0	0	0	0	0	0	0	0	0	0	0	0.42814	0.320446	0.589635	3.21115	0	0	0	0	0	0	0	0	0
4933402J10Rik	0	0	0	0	0	0	0	0	0	0	0	0	0	0	0	0	0	0.291409	0	0.649462	0	0	0	0	0	0	0	0.758576	0	1.29845	0	0	0	0	0	0	0	0	0	2.30576	0	0	0.931654	0	0	0	0	0	0
4933402J15Rik	0	0	0.817311	0.267516	0	0	0	0	0	0	0	0	0	0	0	0	0	0	2.12002	0.974158	0.415156	1.87344	10.2195	0	0.136514	0	0	0.357572	0	0	0	0	0	0	0	0	0	0	0.303801	0.930099	0	0.685403	0	0	0	0	0	0	0
4933402N03Rik	2.0609	0	0	0	0	0	0	0	0	0	0	0	0	0	0	3.42603	1.88917	0.314467	3.33998	0.657853	1.56386	0	2.98464	0	2.75707	0.145058	1.27712	0.322387	0	0	0	0	0.827538	0	0	0	0.922088	0	0	10.8332	0	0	0	0	0	0	0	0	0
4933402N22Rik	0	0	0	0	0	0	0	0	0	0	0	0	0	0	0	0	0	0	0	0.948338	0.13091	0	4.73073	0	0	0	0	0.186292	0	1.77168	0	1.18102	0	0	0.750358	0	0	0	0.262175	0	0	0	0	0	0	0	0	0	0
4933402P03Rik	0	0	0	0	0	0	0	0	0	0	0	0	0	0	1.44016	0	0.78761	0	2.40032	1.01263	1.20303	0	0	1.23836	0.142516	0.937579	6.31416	1.33931	0	0	11.9617	0	0	0	0.353026	0	0	0	0	0	0	0.624835	0	0	0	1.80142	0	0	0
4933403O08Rik	0	0	0	0	0	0.375684	0	0	0	0	0	0.322086	0.327182	0	0	14.5368	1.7376	3.06405	0	3.03465	2.73039	0	11.7509	0	7.6569	3.42584	0	1.54265	0.528441	23.4931	0	0	0.4514	2.45058	1.17709	2.39382	5.50132	1.72006	4.07152	0	2.03006	0	0	0	0	0	0	0.489309	0.054972
4933404G15Rik	0	0	0	0	0	0	0	0	0	2.03376	0	0	0.560544	0	0	0	0.786878	0	10.5703	1.4358	0.345898	4.15165	11.9448	0.334754	0	0	0	0	3.29841	4.70518	0	0	0.126468	0.221894	0	0	0	0	0	1.60083	0	0	1.60037	0	0	2.01978	0	0.146229	0
4933404K08Rik	0	0	0	0.341788	0	0	0	0	0	0	0	0	0.492272	0	2.3462	0.613382	1.46933	0	0	1.2836	3.02377	1.19329	0.593169	0.836375	1.22428	1.19407	0.866222	2.46537	0	24.8976	12.9974	9.81476	2.55371	6.24647	6.33411	2.09981	5.05219	0.944522	0	4.46609	0.736632	0.274844	0	0	0	0.62263	0	0	0
4933404K13Rik	1.18031	0	0	2.40778	3.23234	0.984002	3.56969	3.25214	19.3724	0	3.21895	0	2.69679	0	0	0	2.50868	2.36501	0	3.87506	2.68721	6.7384	3.79853	0.284927	0	0.867401	5.08086	1.08361	8.93359	0	0	11.8121	1.01118	3.49298	2.87645	0	2.44973	14.0727	15.8931	0	0	0	0	0	0	0	0	0	0
4933404O12Rik	2.22188	3.14718	3.75391	3.18783	4.70822	11.0901	0	0.67583	0.245325	15.3086	0.185364	0	1.65807	0.883967	12.8844	2.63781	33.0921	9.87937	18.784	27.7857	36.5586	2.27029	0	0	5.4304	12.2065	0.085963	3.60832	0	1.77214	2.43921	8.21245	1.18679	4.07376	4.39133	0	3.57436	0.6152	2.23225	2.69653	0	0.915201	0	0	0	1.61717	0	8.33026	9.19512
4933405D12Rik	0	0	1.11522	0.387645	2.84971	1.00299	0	0	0	2.21126	1.21006	3.23425	0	0	0	6.84677	1.82663	1.73521	3.47906	3.25782	0	0	15.9154	1.79464	0.455275	3.62686	0	1.3629	0	0	37.6566	6.05685	4.24406	2.33398	7.30332	0.62313	4.07727	1.57038	0.577225	16.5369	3.59183	2.24804	0	0	5.58486	0	0	0.73457	0
4933405E24Rik	0	0	0	0	0	0	0	0	0	0	0	0	0.125438	0	0	0	0	0.480493	0	0	0.576988	0	0	0.425356	0	0	0	0	0	1.47075	0	0	0	0.266378	0	0	0	0.133132	1.10917	0	0	0	0	0	0.170982	0	0	0	0
4933405L10Rik	0	0	3.03715	0	0	0	0	0	0	0	0	0	0	0	0	0	0	0	0	1.53923	0	0	4.01991	0	3.49921	0.953913	4.13223	9.30043	0	1.71827	0	8.96214	0.746946	2.67845	3.86825	11.0664	3.53537	2.55284	4.54191	39.3025	20.6455	0	0	0	0	0	0	0.094562	0.058363
4933405O20Rik	0	0	0	0	0	0	0	0	0	0	0	0	0	0	0	0	0	0	0	0	0	0	0	0	0	0.12702	0.149925	0	0	0	0	0	0	0	0	0	0	0.535295	0	0	0	0	0	0	0	0	0	0.023282	0
4933406C10Rik	0	0	0	0	0	0	2.04869	0.363617	0	0	0.42975	0	0	0	0	3.78659	2.60493	1.02837	0	1.10691	0	2.92298	0	0.076323	5.72444	7.55854	0	1.63493	5.98916	27.0277	26.4577	0	3.46782	1.43067	0.488719	2.92891	1.29686	1.76446	3.58711	28.7423	3.86667	1.12376	0	0	0	0	0	0.10478	0.20836
4933406D12Rik	0	0	0	0	0	0.310148	2.65408	0	0	0	0	0	0	0	0	0	0	0	0	0.794196	3.16113	0	0	1.06669	0	0.532991	0	0	0	0	0	1.71368	0	0	0	0	0.389359	0	0	0	0	0	0	0	0	0	0	0.101746	0
4933406F09Rik	0	0	0	0	0	0.154381	0	0	0	0	0	0	0	0	0	0	0	0	0	0	0	0	0.848525	0.179358	0	0.397938	0	0.212282	0	0	0	0	0.211563	0	0	0	0	0	0	0.577389	0	0	0	0	0	0	0	0	0
4933406G16Rik	0	0	1.34026	0.200459	0	0	0.955608	0	1.52678	0	0.711185	0	0.796532	0	0	0	0.914913	0.133493	2.37528	1.21747	1.87108	1.5808	1.28787	0	0.366486	0	1.23335	0	0	1.68391	1.27164	0.492355	0	0.156743	0	0	0.150106	0	0	0	0	4.31833	0	0	1.72104	0	0	0.028176	0
4933406I18Rik	0.766198	0	1.51524	0	0	0	0	0	0	0	0	0.541875	0.782011	0	0	5.14457	4.28208	3.52047	0.97284	2.88409	0	0.947431	6.86234	3.66055	7.2881	3.64772	2.77644	0	0	5.77987	0	0	0	0	0.927906	0	0.65391	0.580541	1.78657	0	0	0	1.47743	0	0	0	0	0.107696	0.053306
4933406J08Rik	6.621	0	3.51672	6.355	0	2.78912	0	11.3944	0	38.9978	23.8311	10.3868	3.28676	1.72348	0	38.9159	149.272	179.668	58.9314	67.773	120.792	2.4855	7.47887	10.0093	84.5724	99.1901	0.160079	5.37959	76.9962	15.1618	26.1678	7.96774	3.67085	1.16573	5.24075	7.83548	5.55271	19.5797	23.1833	5.24038	0.737781	0	0	0	0	0	0	0.078133	0
4933406J10Rik	0	0	0	0	0	0.392795	0	0	4.2736	0	0	0	1.08408	0	0	19.3666	0.986215	1.40779	0	1.05918	0.933433	6.04031	0	1.79822	0.467338	1.56629	0	0.655346	8.08073	3.52794	0	0	2.69869	5.09918	2.96624	0	1.17765	0	0.716788	6.51788	0.812209	0	0	0	0	2.13367	0	0	0
4933406K04Rik	0	0	0	0	0	0	0	0	0	0	0	0	0	0	0.337957	13.996	0	0	5.95171	0	0.628763	1.86	0	1.32759	0.684637	1.69192	0	0.141998	0	0	4.53836	0	1.40279	0.1855	0	0	0.169672	0	0.400045	4.16255	0	0.975826	0	0	0	0	0	0.172857	0.082343
4933406M09Rik	0	0	0	0	0.181304	0	2.30191	0	0	0	0	0	1.44097	0	0	0	0.58806	0.258709	0	0.590417	0.380785	0	0	1.95059	0	0	0	0	0	0	0	0	1.74087	3.75998	3.48784	1.04139	3.75231	0	0.107153	1.21633	0	0	0	0	0	1.79244	0	0	0
4933407E24Rik	0	0	0	0	0	0	0	0	0	0	0	0	0	0	0	0	0	0	0	0	0	0.408405	0	0	0	0	0.438268	0.933092	0	0.771967	0	0	0	0	0	1.92927	0	0	0	0	0	0	0	0.096497	0	0	0	0	0.029741
4933407G14Rik	0	0	0	0	0	0	0	0	0	0	0	0	0	0	0	0	0	0	0	0	0	0	0	0	0	0.471696	0	0	0	0	0.182602	0	0	0	0	0	0	0	0	0	0	0	0	0	0	1.83264	0	0	0.038102
4933407I05Rik	0	0	0	0	0	0.437542	0	0	0	0	0	0	0	0	0	3.88918	0	0	0	0	0	0	0	0	0	0	0	0	0	1.66388	0	0	0	0	0	0	0	0	0	3.21271	1.48037	0	0	0	0	0	0	0	0
4933407K13Rik	1.40078	0.176899	4.59896	1.89587	2.60623	2.26087	0.913327	4.31875	0.400948	0.094799	1.2264	0	2.29653	8.98756	0	7.62437	2.61691	1.14558	1.45665	2.35493	1.88679	4.97573	2.95192	1.23235	3.00309	1.2853	6.52606	5.07151	1.38355	12.9314	0	0	1.78775	2.96302	1.34687	0.662568	4.08499	0.191832	1.10542	1.47325	2.18124	2.43723	9.47026	5.67854	20.8486	2.40982	1.86735	20.2401	8.96774
4933407L21Rik	0	0	0	0	0	0	0	0	0	26.4222	0	0	1.96457	0	0	16.0706	0	3.51367	9.23811	3.8677	3.8993	8.04088	0.690387	4.1336	0	1.10477	0.291445	1.3999	0	10.578	0	0	0	2.16148	3.40692	3.20226	5.57682	0	0	15.426	2.82816	19.0168	0	0	0	7.62567	0	0.44637	0.088294
4933408B17Rik	0.635882	5.01564	3.74392	2.76574	0.249875	0.212112	1.39356	1.88942	0	0	2.95017	1.32358	2.12567	2.58856	10.9134	2.91994	4.58141	3.52864	17.1464	10.4669	9.72804	5.21614	9.80382	4.78129	1.42109	2.87096	2.2756	1.4328	3.631	4.73093	12.3664	0	1.15355	3.21071	2.44444	1.35589	3.58161	1.99672	1.88803	8.57369	0.276381	2.20571	0	4.5072	8.71385	1.6658	0.503508	1.05212	0.931455
4933408J17Rik	0	0	0	0.396899	0.831141	0.082793	0.147209	0	0	0	0	0	0.385262	5.91752	0	17.6063	0.415747	1.80203	0	2.07548	1.54179	3.46842	8.45799	6.2032	1.80118	1.04521	4.28036	1.94072	0	0.839218	0	0.278428	1.0968	2.42971	0.807415	0	2.61969	2.21082	2.54656	14.5368	3.40291	2.37391	0	0.201291	0	1.04821	0	0.055691	0
4933408N05Rik	0	0	0	0	0	0	0	0	0	0	0	0	0.134932	0	0	0	2.04078	0	0	1.33571	0.484245	0.882553	1.62259	1.77646	1.21308	0.332338	0	0.505705	0	0	0	0.824795	0.32161	1.18834	0.704069	1.39864	0.56276	0	0	4.72033	0	7.20553	0	0	0	0	0	0	0
4933409G03Rik	0	0	0.331894	0	0	0	0	0	8.05889	0	0	0	0	0	1.77701	1.69332	0	0	0	0.31372	0.425931	0	6.1349	0.274937	0	0	0	0.276697	1.50996	0	0	0	0	0.266279	0.262642	0	0.105585	0	0	1.17476	0	0.854629	0	0	0	0	0	0	0
4933409K07Rik	0	0	0	0.009375	0	0.037596	0.013048	0	0.099581	6.91161	0	0.014464	0	0.018267	0	0.205903	0.085493	0	0	0.286435	0.197998	0	0.447987	0.074101	0.192182	0.232275	0.029995	0.358458	0	0.444101	0.388782	0	0.16948	0.484973	0.100419	0	0	0	0.013298	3.93611	0.093178	0.02292	0.061566	0	0.400962	0.113869	0.053329	0.282857	0.091226
4933411E08Rik	0	0	0	0	0	0	0	0	0	0	0	0	0	0	0	0	0.307371	0.221862	0	1.83143	0.117532	1.14525	8.53139	5.53531	0	0.247273	0	1.78954	0	0	0	0.501166	1.28884	0	0.338414	0	0	0	0	7.83467	0.715494	0	0	0	0	0	0	0.096001	0
4933411G06Rik	0	0	0.081314	0	0	0	0	0	0.758664	0	0	0	0	0	0	0	0.008795	0.370277	0	0	0	0.509461	0	0.071321	0	0	0	0	0	0	0	0	0.14608	0	0	0	0	0	0	0	0	0	0	0	0	0	0	0	0
4933411K16Rik	0	0	0	0	0	0	0	0	0	0	0	0	1.54141	0	0	0	0	0	0	0	0	0	0	0	0	0.667695	0.24359	1.11928	0	9.38018	0	0	0	0	0.73676	0	0.204823	0	1.29587	0	0	0	0	0	0	0	0	0.647738	0.039761
4933412E12Rik	0.040914	0	0	0.072218	0.048907	0.942801	0	0	0	0.185638	0	0	0	0	0	5.08847	0	0	0	0	0.13119	2.10758	21.0425	20.0029	0.415881	0.591926	4.59491	41.8439	11.649	0.844315	3.92851	40.7869	45.7271	47.196	41.5667	52.156	44.1529	8.54281	5.57926	31.2446	36.2539	0	1.38474	0	0.212277	5.0337	3.38144	3.57018	3.72746
4933412E24Rik	0	0	0	0	0	0.829218	0	0	0	0	0	0	0	0.055011	0	27.2727	0	0	0	0.062739	0	0.21818	2.4902	0	0	0.194045	1.94678	2.85314	0	0	0	4.91827	8.65721	3.38075	8.45806	0.164433	2.53793	0.246291	0.747981	14.5127	1.54729	0	0	0	0	0	0	0	0
4933412O06Rik	0	0	0	0	0	0	0	0	0	0	0	0	0	0	0	0	0	0	0	0.673592	0.859089	0	0	0	0	0.536366	0	1.05217	2.43137	0	0	5.91805	0.356543	0.421587	0.798944	0	2.3069	2.14899	1.03173	2.78134	0	0	0	0	0	0	0	0.041084	0
4933413G19Rik	0	0	0	0	0	0	0	0	0	0	0	0	0	0	0	0	0.872695	0	0	0	0.394799	0	0	0	0	0.311502	0	0	6.57739	9.56823	0	0	0	0	0.376167	0.633519	0	0	0.173831	0	0	0	0	0	0	0	0	0.098775	0
4933413J09Rik	3.20407	0.29529	1.4718	4.55212	0.58882	1.11192	0.080797	0.886558	6.25419	0	0	0	0.936067	0	0.112118	0	0.859084	0.334857	0	0.090199	0	1.01405	0.361525	0.150011	0	0.867844	0	1.44413	0	0	0	0.680041	0.334662	0	1.34548	2.05258	1.54916	0.701098	0	0	0.142216	5.43382	0	2.43285	0.080709	0	9.76537	0.457501	0.425451
4933413L06Rik	0	0	1.67031	0	0	0	0.738897	0	6.52836	0	0.662189	0.865089	0.992603	4.02073	0	2.2127	1.60568	0	1.86514	1.32953	1.64376	2.16046	11.9143	1.52083	1.15767	0	0	0.818655	4.83545	7.11716	0	6.20855	1.2	0	1.26899	2.53304	1.89751	0	0	3.74167	0	1.99819	0.837444	0	0	0	0	0.234435	0.065603
4933415F23Rik	0.001917	0	0	3.02258	0	0	0.468914	1.1933	18.6354	0	2.12882	0.278756	1.25419	0	0	0	0.786061	1.03221	0	1.13106	1.05716	7.07139	11.5157	0	1.03444	1.14661	7.2724	8.343	1.17102	0.430683	0	6.61829	2.86408	8.85415	5.62244	1.80788	8.58293	1.93965	0.509977	32.6623	9.5311	0.847178	0.126132	0.040615	0	0	0	0.056394	0
4933416C03Rik	2.7384	7.29525	0.147331	1.11095	0	3.40608	4.30706	6.74233	7.49597	0	4.87972	0	0.954806	6.52873	0	34.2013	13.332	19.608	59.9536	15.7538	15.6353	11.2942	6.07901	19.1443	186.083	112.438	6.43181	21.1396	43.7506	78.9945	64.5969	4.28828	5.29852	1.41944	6.15127	2.71012	10.7491	126.322	97.9299	82.4374	16.5633	2.2428	0	0	0	3.71902	0	0.322391	0.032128
4933416E03Rik	0	0	0	0	0	0	0	0	0	0	0	0	0	0	0	0	0	0	0	0	0	0	0	0	0	0	2.28974	0.456364	0	0	0	0	0	0	0	0	0	0	0.311678	0	0	0	0	0	0	0	0	0.046763	0
4933416I08Rik	0.067695	0	0.855207	0.420216	0	0	0	0	0	0	0	0	0	0	0	0	0.717055	0.556619	5.23949	0.17914	0.470188	0.569272	1.27063	0	0	0.681688	0	0.701798	0	0	0	0	0.997024	0.936153	1.51097	0	0.721138	0.389072	0	3.38186	1.08857	0.762051	0	0	0	0	0	0.045008	0
4933416M06Rik	0	2.32787	0	0	0	0	0	2.68273	0	0	0	0	0.329492	0	0	0	2.20263	3.07631	8.79252	2.21095	5.10409	1.44714	18.1252	2.2728	0	0.397074	3.26592	0	12.8262	0	0	0	0	0.0786	0	0	1.73679	0	0	2.50111	0	1.78696	0	0	15.1369	0	0	0	0.215418
4933416M07Rik	0.704597	7.96969	18.8266	16.5565	11.7673	8.01779	14.1913	12.0834	22.7658	0	0.554941	4.95516	14.6355	7.73089	33.1165	30.2497	0.644611	1.87379	3.46474	3.00586	1.08598	4.36395	1.24508	2.42064	0	0.077465	0	1.32007	1.38267	0	0.376645	5.57825	2.45997	3.52542	2.0064	7.11941	8.54995	5.09703	3.74516	2.62277	1.23198	21.3156	4.35142	0.047562	0	1.51591	0	0.116358	0
4933417A18Rik	0	0	0	0	0	0	0.570034	0	0	0	2.372	2.62256	1.11625	0	0	0	0	0.64452	7.27939	0.786719	0.633282	1.47434	2.87709	0.756723	0.765621	0.15464	0	0	0	1.99602	0	0	0	0	0	0	0.521308	0	0	0	0	2.54345	0	0	0	0	0	0	0
4933417D19Rik	3.24164	0	0	2.96422	0	0.507369	0	0	0	0	1.13982	0	0	0	0	0	5.50365	3.34588	4.28665	1.92145	1.42923	0	0	1.78344	6.50162	3.98294	1.35535	3.75429	3.03701	5.13032	3.21197	8.27175	3.36811	0	3.07983	2.08248	3.12452	2.3361	0.460393	0	1.05703	0.92554	0	0	0	0	0	0.742447	0.651107
4933417E11Rik	0	0	5.59649	4.12989	3.54268	0.581154	0	0	0	0	0	0	0	0	0	0	0.705724	0	0	0.556229	0	2.93158	0.744204	0	0.915633	1.08047	0.737348	3.56967	0	0	0	0	3.91497	0.481288	4.06721	12.8349	5.92094	0.395012	0	17.677	0.257415	0	0	0	0	0	0	0.169419	0.178379
4933417G07Rik	0.376438	0.136718	0.799973	0.225382	0.167577	0.069733	0.071192	0.23266	1.14089	0.797245	0.183573	0	0.18254	0.9412	0.655281	0.184817	0.700734	0.094415	0	0.499111	2.9654	1.982	0	0.164725	0	1.11742	0.710241	0.06364	0.129031	0.378667	0.110307	0.276997	0.14791	1.33127	0.023411	0.329944	0.599595	0.223168	0	2.14131	0	0.419299	0.915808	0.109082	0.282729	0.239666	1.16177	0.373052	0.057966
4933417O13Rik	0	0	0	0.096555	0	0	0	0	0	0	0	0	0.011496	0	0.861593	0	0.098064	0.214918	0	0.249251	0	0.375953	0	0	0	0.373571	0	0	0	0.709039	0	5.70125	0.715652	1.19895	0	0	0.63785	0.188619	0	4.51117	0	0	0	0.003316	0.393859	0	0	0.099692	0.200772
4933421I07Rik	0	0	0	0	0	0	0	0	0	0	0	0.316995	0	0	0	0	0	0	2.39586	0.661969	0.871229	0.750261	3.24832	0.229275	2.30589	0.24775	0	0.863259	0	0	0	0.524066	4.26426	0	0	0	0	0	1.26797	6.36972	0	0	0	0	3.65419	0	0	0.044956	0
4933421O10Rik	0.054849	0.023865	0	0	0.446415	0	0.779549	2.81487	0.152058	0	0	0.090215	0.149137	0	0	0	1.05483	2.31948	12.3073	0.727658	0.888147	1.63034	18.4673	0	2.59762	4.65662	7.21083	1.80244	0	4.32962	0.299278	0	0	1.03417	0.407182	0.457463	0.875381	3.6384	5.17302	11.1037	0.199438	1.91914	0.623972	0.037556	0	1.39255	1.27029	0.554585	0.488899
4933422A05Rik	0	0	0	0	0	0	0	0	0	0	0.286992	0	1.53077	0	0	0	0	0	16.4783	0.606798	1.61676	0	0	0.466964	0.913074	0	0	0	0.779346	0	0	0	0	0	0.119552	0.425149	0.991951	0.106133	0	0	0	0.397326	0	0	0	0	0	0	0.302476
4933424G05Rik	0	0	0	0	0	0	0	0	0	0	0	0	0	0	0	0	0.924459	0.216649	0	0	0	1.90047	0	1.10799	0	0.731003	0	0	0	0.133464	0	0	0.384588	0.292622	0.326128	0.624365	0.421513	0	0	0	0	4.96313	0	0	0	0	0	0.035015	0
4933424G06Rik	0	0	0.750321	0.305056	0	0	0.25338	0	0	0	0	0	0.319932	0	0	0	0	0	0	0	0	0.606016	0	0	0	0.300327	1.70882	1.03363	0	6.31147	0	0.750017	0.543923	1.09622	0.553865	0	1.21241	0	0.600498	7.0708	0	0.661442	0	0	0	0	0	0	0
4933425B07Rik	0	0	0.431053	0.094751	0	0	0	0	0	0.901331	0	0	0	0	7.20898	0	1.16546	0	7.43852	2.42912	0.331247	0	0	0	0	0	0	0	0.128763	0	0	0.978225	1.13384	0	1.03432	5.24103	0.280883	0	0	0	0.194776	2.03574	0	0	0	2.10774	0	0.217846	0.057845
4933425L06Rik	0	0	0.667661	0	0	4.32556	4.13284	0	0	0	8.50585	8.9156	4.35477	0	0	0	5.26341	9.00868	0	8.34973	6.46903	10.3104	42.0327	26.9266	9.80431	5.48848	10.3692	10.3921	56.7808	8.2245	5.17357	15.793	24.3241	18.8635	15.6084	17.0493	16.1791	25.1765	11.2364	14.2225	11.6527	1.16326	0	0	0	0	0	0.04278	0
4933427D06Rik	0	0.269141	0.090719	0.306377	4.58345	1.77465	0	0	1.11084	0	0	0	3.09316	0.538365	0	3.46505	51.4848	51.3242	50.905	77.7446	67.9444	8.56203	13.9806	4.44281	129.526	83.5581	22.728	41.7241	9.3736	5.41865	8.92059	24.6252	39.8779	43.6144	32.2688	41.6112	31.8131	20.9537	20.7501	76.0887	36.3229	1.3335	0	0	0.495027	0	2.25953	0.21906	0.212321
4933427D14Rik	5.88871	8.74858	5.71841	4.2363	7.23273	11.9894	1.67761	1.31355	1.89477	15.733	1.43898	6.85406	7.45302	1.9861	1.92579	2.24035	15.2593	14.8191	6.01275	12.6149	22.5304	17.5766	12.4467	4.7899	19.0281	22.5007	24.8369	7.8228	16.0262	50.445	40.569	6.20373	10.9237	14.3278	11.3865	17.2522	19.9114	8.60893	9.70068	10.7369	11.8899	4.69095	5.56128	0.033377	3.55413	3.5843	15.6492	18.5738	11.0145
4933427E11Rik	0.047908	0	0	0.120155	0	0	0.052974	0.184173	0	0	0	0	0	0	0	0.064373	0.022188	0	0	1.53508	0	0.242589	0	0.260793	2.23792	1.40099	0	0.243707	0.05107	0.397672	0	0.42514	0.123681	0	0.17939	0.533762	0	2.30818	1.99398	11.2953	0.927031	0	9.23205	0	0	0	0	0.520768	0.091771
4933427E13Rik	0	0	1.55306	0.422582	0	0	1.12395	0	1.577	1.46466	0	0	0.980657	3.18082	0	3.19124	0.908341	1.31238	6.03628	2.38115	1.85227	2.61433	7.15925	0	0	0	0	0.192782	0	3.51471	0	0.675109	0	0	0	0.252349	0.188792	0	0	1.47061	0	4.73229	0	0	0	0	0	0.050253	0
4933427G17Rik	0	0	0.176358	0.105465	0	0.074963	2.41379	0	0	0	1.36659	0	0	8.09054	0	0	43.9182	40.9497	0	18.3215	31.0613	0.203118	0.8287	1.4757	79.7526	70.568	0	3.0728	51.3019	81.7817	31.9249	17.7194	6.45822	12.84	5.51743	4.91773	7.39457	9.10434	1.42634	7.74114	1.19693	3.38044	0	0	0	0	0	0.218723	0.103541
4933427I22Rik	0.027575	0	0	0	0	0	0	0	0	0	0	0	0	0	0	0	0	0	0	0.328121	0.143254	0.832664	0	0	0.167026	0	0	0	0	0	0	0	0	0.80817	0	0	0	0	0	0	0	0	0	0	0	0	0	0	0
4933428C19Rik	0	0	0	0	0	0	0	0	0	0	0	0	0	0	0	0	0	0	0	0	0.924436	0	0	0	0.215548	0	0	0	0	4.60401	0	1.03994	2.19666	0	2.00353	0	1.2511	0	0	0	0	0	0	0	0	0	0	0	0
4933428G20Rik	0	0	0.424029	0	0	0	0	0	0	0	0	0	0	0	0	0	0.315043	1.51354	0	0.553356	0.731619	0	0	5.01936	0.201747	1.3423	0.359231	0.129169	0	1.77322	0	3.28898	0.268311	0.576288	0.482079	0.810058	1.23209	0.252484	0	12.4189	0	0.184999	2.93879	0	0	0	0	0.285995	0.135256
4933429K18Rik	1.49458	0	1.70409	0	0	0	0	0	11.0922	0	0	0	0	0	0	0	1.25976	0	0	1.85289	3.37653	1.0273	5.0152	0	0	0	0.870173	0	0	23.6914	0	0	0	0	0	0	0.837416	0	0	0	0	0.804495	0	0	0	3.61867	11.0241	0.216876	0
4933429O19Rik	0	0	0	0	0	0	0	0	0	0	0	0	0.313011	0	0	0.661852	0.380937	0.580845	0	0.49777	0	0	2.24002	1.58614	0.199522	0	0	0.277179	0	0	0	0	0.125531	0	0	0	0.190785	0	0	2.5965	0.466332	0	0	0	0	0	0	0	0
4933430H16Rik	0	0	0	0	0	0	0	0	0	0	0	0	0	0	0	0	0	0	2.38556	0	0	0	0	0	0	0	0	1.33523	0	0	0	3.11455	2.16072	1.00246	1.76527	0.38077	0.772828	0	0	2.13257	0.559594	0	0	0	0	0	0	0	0
4933430I17Rik	1.20619	0	3.92992	3.22102	3.66687	2.50736	0	1.68653	29.5333	0	6.97514	5.23951	1.77819	0	0	11.0875	8.386	8.21625	0.931782	6.68219	1.34858	0.748639	16.2247	1.51307	18.8725	10.2965	0	9.47534	5.87567	16.698	23.984	22.0794	13.1845	9.32288	17.138	1.12897	9.61003	2.13399	5.15335	3.67219	5.97303	0.565626	0	0	0	0	0	1.76484	0.584498
4933430M04Rik	0	0	2.61905	0	0	0	0.911105	0	0	0	1.79455	0	0.314483	0	0	0	0	0	0	2.24551	0	0	8.57569	0.501804	0.510218	0	0	0.390196	0	0	3.22781	0	0	0.361211	1.53043	0	0	0.223072	0	9.83257	0	4.14489	0	0	0	0	0	0	0
4933430N04Rik	0	0	2.31832	1.48914	0	0	2.67704	0	0	0	3.76459	0	0.724402	0	1.5438	23.7152	2.01981	3.95713	26.4361	7.06064	4.48215	4.79055	33.6237	12.5884	1.54504	0.445237	0	0	3.91902	4.17346	0	0.860415	0.393061	0.79619	0.410066	2.10449	0.736582	0	0	0	0.357222	7.99789	0	0	13.2433	1.19666	0	0.133225	0.133231
4933431E20Rik	0.035425	0.06797	3.44852	0.121945	0.774469	0.835527	0.202449	0.392838	0	0.322256	0	3.02051	0.808648	0.0123	0.120346	0	1.64289	1.81393	5.49794	3.04523	1.19492	2.46161	2.71897	1.33998	2.10984	0.900438	2.57351	9.88956	0.0344	0	14.3764	14.9424	22.078	13.7811	13.3841	9.99916	13.7265	0.540105	0.276974	19.4466	5.87553	0.037893	0.795604	0	8.30696	0.911388	6.24209	7.69036	5.84955
4933431G14Rik	0	0.055017	5.85966	0	0	1.17661	0.402936	8.01731	2.78319	0	0	1.35085	1.42427	0	0	2.58627	1.49489	2.83095	0	6.65048	2.56734	3.95115	28.1228	2.44001	0.721569	0.892292	7.98832	0.896505	1.03242	80.286	0	5.57497	2.28426	0.440125	1.55806	0	5.58944	0.837272	0.18119	0	1.7189	0	0	0	0	0	0	0.970513	0.288893
4933432G23Rik	0	0	0	2.2029	0	0	2.20969	2.85206	5.14541	0	6.38001	2.44372	0.577146	0	0	0	4.67305	4.59853	7.24891	6.49046	3.98875	5.65648	23.4108	5.32751	0	0	0	0	0	14.2359	0	0	4.13521	1.17529	4.08838	0.636995	0.497823	0	0	19.6885	0	10.4686	0	0	7.83347	0	9.92371	0	0
4933432I03Rik	0	0	0	0	0	0	0	0	0	0	0	0	0	0	0	0	0.348374	0	0	0.359928	0	0	0	0	0	0	7.12097	3.47804	0	0	0	8.03683	4.72949	1.52906	4.42437	5.19993	3.27956	0.135642	0	0	5.36606	0	0	0	0	0	0	0	0
4933432I09Rik	0	0	0	0.208981	0	0	0	0	0	0	0	0	0	0	0	0	0.099169	0	4.0369	1.15821	0.149881	0	0	0.39434	0	1.01439	0.845628	0	0	3.32475	0	0	0	0	0	0	0	0.143058	0	0	0	0.351271	0	0	0	0	0	0.020246	0
4933432K03Rik	0	0	0	0	0	0	0	0	0	0	0	0	0	0	0.776729	0	0	0	0	0	0.287969	0	0	0	0	0	2.98151	4.49167	0	0	0	2.47467	0.92219	1.66714	4.63556	2.45584	3.38246	0	0	0	4.07826	0	0	0	0	0	8.09368	0	0
4933433C11Rik	0	0	0	0	0	0	0	0	13.1288	7.65574	0	0	0.853454	0	0	0	0.251279	0	12.5687	1.08989	0	0.420805	1.01043	0	0	0.727251	0	1.05352	6.43157	4.81783	0	0	0.524998	0	0	0	1.33065	0.354048	0.213254	5.81473	1.85959	8.44321	0	0	0	0	0	0	0.100613
4933433F19Rik	0	0	0	0	0	0	0.933438	0	0	0	5.25994	0	0.511003	0	0	0	0.2796	0.811796	7.48255	3.22913	5.5309	0	33.0068	0.526773	1.18429	0.777782	1.65257	2.07818	0	0.335084	0	0	0	1.16432	0.903164	0.43795	0.268476	0.493971	0.686257	7.6304	0	2.48969	0	0	9.55712	0	0	0.056837	0
4933433G08Rik	0	0	0	0	0	0	0	0	0	0	0	0	0	0	0	0	0	0	0	0	0	0	0	0	2.68529	1.17411	4.4831	0	0	0	0	0	0	0	0	0	0	0	0.874213	0	0.101609	0.073993	0	0	0	0	0	0	0
4933433G15Rik	3.46121	0	2.65253	0.645372	0	0	0.648604	0	5.83389	0	0	0	0.200188	0	2.37097	10.6443	1.27699	0	10.7652	1.59715	1.17695	10.1935	2.13589	6.29243	7.69252	5.67014	3.52876	3.81794	8.00598	27.4276	35.1614	1.08235	2.98931	3.02532	1.09192	4.17238	3.56142	18.8508	12.8908	7.2169	0.242424	0	0	0	0	0	0	0	0
4933433G19Rik	0.896574	0	1.31342	0.629771	0	0.355003	0	2.92577	10.1626	0	0	0	1.43492	2.09706	0.819974	0	1.3444	0.687607	0	2.39393	1.87024	1.64857	6.00418	3.91184	0.443972	0	1.12577	0.350851	0.921964	5.72711	0	0.771817	2.40898	2.01149	1.61328	0	7.35342	0.452322	0.746052	0	0	0	0	0	1.19222	0	4.64079	0.785011	0.255528
4933433H22Rik	0.02124	0	0	0	0	0	0	0	0	0	0	1.04008	0.531221	0	0	7.54262	0.501393	1.19521	0	1.22597	0.998453	0.899393	3.51117	0.875665	0	0	0.518467	0	0	3.92092	0	0	0	0	0	0	0.256642	0	0.830128	1.57132	0.766685	2.12157	0	0	3.80495	0	0	0.086297	0
4933434E20Rik	318.695	273.379	299.291	206.749	236.497	142.696	96.2948	185.19	261.798	317.392	125.754	63.6404	173.958	258.056	259.143	232.882	265.804	153.634	354.629	341.086	366.724	335.08	601.152	432.624	67.0169	95.5257	107.038	213.259	629.392	183.386	319.991	308.504	461.25	469.495	575.851	392.868	494.192	147.315	141.321	191.876	113.94	140.846	72.2556	267.431	214.216	50.6708	103.068	167.792	141.104
4933436E23Rik	0	0	0	0	0	0	0	0	0	0	0	0	0	0	0	0	0	0.541493	0	0	0	0	0	0	0	0.285126	0	0	0	0	0	0	0	0	0	0	0	0	0	1.14244	0	0	0	0	0	0	0	0	0
4933436H12Rik	0	0	0	0	0	0	0	0	0	0	0	0	0	0	0	0	0.423004	0	0	0.452642	0.295069	0	0	0	0	0	0	0.119577	0	0	0	0	0	0	0	0	0.237478	0.187757	0	5.75801	0	0	0	0	0	0	0	0	0
4933436I01Rik	0.416056	0	0	0	0	0	0	0	0	0	0	0	0	0	0	0	0	0.304051	0	0.21424	0	0	0	0	0	0.537001	0	0	0	3.26278	0	0	0	1.64963	0	0	0	0	0	0	0	0	0	0	0	0	0	0	0
4933438B17Rik	0	0	0	0	0	0	0.385431	0	6.4694	0	0	0	0	0	0	7.27056	0.342707	0	0	1.88758	1.15711	0	8.36074	0.873875	0	0	0	0.157844	0	0	0	0	0	0.442226	0	0	0	0	0	5.40533	0	0	1.73333	0	0	0	0	0.338413	0
4933438K21Rik	1.12176	3.77971	5.00504	10.1988	0	0	15.2925	14.8252	39.5701	8.24898	24.3986	13.9468	17.4175	2.77468	0	78.4541	15.4817	18.6218	83.5492	25.785	15.154	35.7469	131.81	31.9716	7.00251	6.21183	15.6856	6.4115	12.0866	41.6809	6.8658	17.3212	1.86759	4.14069	3.73935	3.17102	8.48322	0	1.73569	16.8489	1.71006	27.4442	3.86614	0	8.44736	7.19416	3.56969	0.969042	0.385116
4933439C10Rik	0	0	4.06264	0	0	0.318328	0	0	0	0	0	0	0	0.39702	0	0	0	0.24371	0	0.366217	0	1.27062	0	0	2.43753	2.76308	1.293	1.19714	0	22.6172	0	0	0.416475	0	0	1.33839	0.589201	20.0314	18.8644	4.24903	1.94581	0	1.13979	0	3.81384	3.18735	0	2.03899	0.206505
4933439K11Rik	0	0	0	0	0	0.538958	0	0	0	0	0	0	0	0.578372	0	0	0	0.401757	0	0.459108	0	0	0	0	0	0	0.689795	0.395464	0	0	0	4.03417	0	4.39947	0.737087	1.20712	1.74732	0	0	3.81774	2.89471	0	0	0	0	0	0	0.220651	0.271522
4933440J02Rik	0	0	0.907749	0	0	0	0	0	0	0	0	0	0	0	0	2.18531	0.435758	0	6.10418	0.459551	0.556791	1.28324	2.74134	0	2.58958	0.594685	0	0	13.2919	0	0	0	2.35621	3.30006	1.26466	0	0.208805	0.314502	0	0	0	0	0	0	0	0	0	0.294142	0
4933440M02Rik	0	0	0	0	0	0	0	0	0	0	0	0	0	0	0	0	0	0	0	0	0	0	0	0.090718	0.263797	0.227269	0	3.13363	0	2.19522	0	5.65863	0	0.203184	0.438353	0	1.8635	0.082474	0.289004	4.69024	0	0	0	0	0	0	0	0.282443	0.095768
5031410I06Rik	0	0	0	0	0	0	0	0	0	0	0	0	0	0	0	0	0	0	0	0	0	0	0	0	0	0.951669	0.595701	0	0	0	0	0	0	2.26099	1.90758	1.56724	0	0	0	0	0	0.462445	0	0	0	0	0	0.272093	0
5031414D18Rik	0.014333	0.079183	0	0.401303	0	0.034746	0	0	1.75216	0	0	0	0.051791	0	0	0.735134	0.525333	1.70015	3.95349	0.756703	1.2043	0	2.49893	1.28987	0.71776	0	0.547532	5.64524	0.058141	0.389297	0	7.04424	1.07258	7.09597	3.29996	4.1171	2.26982	0	0.401715	4.6703	6.88429	0.677916	0	0	0	0	0	0.834642	0.449424
5031425E22Rik	0.029545	0.036087	7.15884	0.415521	0.049675	1.28917	0.156931	0	1.81874	0.124433	0.14141	0.162407	1.50095	0.130175	0	0.269274	0.782908	0.742446	0	0.179392	0	2.78064	1.68332	0.27544	11.1097	8.97189	14.8918	7.86943	0.266408	1.42466	0.22628	0.319469	1.25026	1.04342	0.955407	0.156692	1.43411	8.52219	5.98822	44.6102	9.65466	1.31012	4.06346	0.070989	0.145194	9.40629	12.8004	3.39409	2.37173
5031425F14Rik	0	0	0	0	0	0	0	0	0	0	0	0	0	0	0	0	0.264298	0.982107	0	0	0	0	0	0	0	0	0	0	0	0	0	0	0	0.696557	0.589421	0	0.291862	0	0.105945	1.3672	0	0	0	0	0	0	0	0.141579	0.297553
5031426D15Rik	0	0.0169	6.29872	0.324759	0.014004	0.142084	3.50792	3.37404	6.62071	0.00537	8.23414	0	1.80114	1.77819	0	24.699	1.23127	2.66351	5.60319	4.65669	3.99489	5.68147	50.6402	4.42775	0.038227	0.422332	4.2799	1.401	1.05546	0.020145	0.003828	7.63178	3.35668	3.00255	3.41641	0.047491	4.06764	0.09561	0.451311	13.3587	0.590676	3.85427	1.9293	0	0.00307	0	0	0.451827	0.157003
5031434C07Rik	6.39234	0	0	0	0	0	0	0	0	0	0	0	0.369569	0	0	0	0	0.089332	0	0.360949	0.213772	1.62676	0	0.218476	2.44276	2.68883	15.5499	3.40427	0	0	0	1.23002	3.02372	0.424799	1.29595	3.03901	1.07582	0	0	18.3062	7.57642	0	0	0	0	0	0	0.195851	0.526513
5031434O11Rik	0	0	0	0.974755	0	0	0	0	0	0	0	1.75128	0.575786	0	0	0	0	0	0	0	0	2.3971	4.11365	5.33712	0	0	3.30739	3.86774	0	23.1933	0	3.99579	4.75036	1.62161	1.20569	3.88815	8.05408	0.701541	0	12.3024	8.3782	0.86627	0	0	0	0	0	0	0
5031439G07Rik	0.083252	0.107624	1.08109	1.86618	0.064897	1.7031	0.515223	0	0.083192	9.63132	0.507182	0.058507	0.245551	0.876234	0.163383	0.503804	1.2362	1.46601	9.48131	4.06314	3.20996	0.272108	0.979962	1.77153	4.58636	5.02395	1.09432	10.3234	1.37322	12.8106	11.4545	8.60669	4.01512	9.19217	8.80991	14.0316	12.1305	8.17137	6.56884	19.0969	16.1289	2.42553	1.00444	0.013567	0.094767	2.8535	3.42095	3.91991	2.70367
5033403F01Rik	0	0	0	0.800879	5.76126	0	1.38508	0	0	0	0	0	0.77712	0	0	0	3.56167	3.40785	0	0.465418	0	5.28576	0	0	1.95534	3.06449	7.99505	3.78324	7.9794	16.9076	0	4.48768	4.62735	1.8283	1.66189	0.880913	4.58507	4.08394	5.78859	11.455	1.57795	4.07084	0	0	0	0	0	1.20057	1.34734
5033403H07Rik	0	0	0	0	0	0	0	0	0	0	0	0	0.257575	0	0	0	1.20198	0	0	1.55527	1.21106	0	0	2.30284	0	0	0	0	0	1.86961	0	0	0	0.810073	1.17793	1.90031	0	0	0	0	0	0	0	0	0	0	0	0.117116	0
5033404E19Rik	0	0	1.8103	0	0	0	0	0	0	0	0	0	3.37142	0	0	0.250508	1.93336	3.11934	1.45282	0	0	2.36279	15.5782	4.80261	0	0	0	0	0	0	0.432285	0	0.200481	0	1.83664	0	4.73378	0	0	0	2.20203	0	0	0	0	5.134	0	0.170161	0.117853
5033406O09Rik	0.229411	0	0	0.294002	0	0	0.639376	1.0872	0	0.17949	0	0	0.90756	0.062827	0.700007	0	0	0	9.43587	3.35722	0	1.38873	1.93341	0.453204	0	0.54103	0	0	0	0	0	0	0	3.241	2.72264	1.01833	1.34301	0.734666	0	14.5007	3.27821	5.79232	3.6748	0	0	0	0	1.66542	4.76795
5033428I22Rik	0	0	0	0	0	0	0	0	0	0	0	0	0	0	0	0	0	0	0	0.128365	0	0	0	0	0	0	0	0	0	0	0	0	0	0	0	0	0	0	0	0	0	0	0	0	0	0	0	0.211539	0
5330411J11Rik	0	0	0	0	0	0	0	0	0	0	1.02332	0	0	0	0	0	0.638088	2.63418	0	0	0	0.486184	0	0.740229	0	0	0	5.46312	0	1.43509	0	6.46234	3.78966	2.05118	10.7036	0	8.8657	0	0	8.69112	4.99728	1.8443	0	0	0	0	12.5895	0	0
5330413P13Rik	0	0	2.0908	0	0	0	0	0	0	0	0.08739	0	0.232756	0	0	13.3505	0.49456	0	2.13523	0.336554	0	0.735237	11.7054	0	0	0.186446	0	1.16826	0	0	0	0	0.136737	1.91788	0.628527	0	0.710004	0.079271	0	1.37634	0	0	0	0	0	0	0	0.206961	0
5330417C22Rik	0	0	0	0	0	0.332313	0.302742	0.353084	0.233641	0	1.37957	0.23534	0.453347	0	0	0	0.350361	2.28122	4.57085	2.2021	1.59462	2.08122	26.8492	2.20696	1.12763	0.109345	2.9632	61.2925	0.541903	0	1.74713	58.6356	163.559	158.357	209.671	52.5341	109.248	1.07097	0.120113	49.9391	50.4658	1.493	0.215766	0	1.41857	0	0	0.792372	0.041871
5330426P16Rik	0.041871	1.88515	0.284172	0.97132	1.13112	0.615158	0.298539	0.492754	0	0.790811	1.23977	0	0.380694	6.0241	0	0	2.05989	1.28402	0	1.12492	0.685365	0	0.337323	0	1.96558	3.66768	6.1109	8.79201	4.11361	9.45155	0.126965	0.325919	2.02019	2.87611	2.3774	1.14474	4.59842	0.111101	3.03134	27.2105	12.8025	0	7.70149	0	0.304488	0	10.7046	6.69017	6.18151
5330434G04Rik	0	0	0	0	0	0	0	0	0	0	0.052193	0	0	0	0	0	0.172251	0.382547	0	0.77999	0	0	2.07866	0	0	0.079628	0	0	0	0.140679	0	0	2.15727	0.225427	2.92162	0.728776	1.24782	0	0	1.36488	0	0	1.51869	0	0.586145	0.481051	0	2.33927	0.480536
5330439B14Rik	0	0	0	0	0.504813	0	0	0	0	0	0	0	0.085277	0	0	0	0	0	2.68693	0.147068	0	0	3.38336	0	1.51071	0.485517	0	0.316338	0	0	11.3043	0	0	0	0	0	0.471882	0	0.217376	0	0	0	2.10044	0	0	3.69526	0	0	0
5430401F13Rik	0	0	0	0	0	0	4.56433	0	0	0	16.5088	0	1.61331	0	0	18.7837	1.65007	2.0914	26.3005	1.87804	4.05441	8.72127	17.6197	9.11601	2.21758	0	4.28876	1.0331	6.11653	5.75169	0	0	0	0	0.327427	1.82752	0.843811	0	0	0	0	9.72569	0	0	12.5907	0	0	0	0.253872
5430402E10Rik	0	0	0	0	0	0	0	0	0	0	0	0	0	0	0	0	0	0	0	0	0	0	0	0	0	0.410332	0	0	0	0	0	1.9771	0.71876	0.983228	0	0	0	0	0	0	0	0	0	0	0	0	0	0.040954	0
5430402O13Rik	0	0	0	1.04882	0	0.602207	1.35879	3.65466	9.84065	0	10.304	0.594927	3.34137	3.453	0	0.855937	8.75297	13.998	20.9031	10.0992	19.1398	3.3244	1.516	8.36464	23.9802	18.457	8.08856	3.68012	51.9466	20.9756	0.548111	1.77181	2.66152	1.47732	4.41965	5.95523	4.48571	2.09117	6.72953	27.65	2.59295	0	5.5576	0	0.367094	0	7.88755	0.756837	0.38999
5430403N17Rik	0	0	0.788526	0	0	0	0.579722	0.485533	0	0	0	0	1.12469	0	0	0	0.417259	0.481266	4.4512	1.16274	1.22075	0.74906	5.68363	0	1.69151	0.512858	1.66569	0	0	0	10.5436	1.05143	0	0	0	3.65855	0.599767	0	0	0	0.330615	0	0	0	0	4.01457	0	0	0
5430405H02Rik	3.82771	1.19267	5.82566	3.66392	1.41688	2.99301	1.53188	1.86621	5.05607	0.242644	2.49933	1.11429	3.95904	1.06725	2.05542	9.18139	7.5823	6.45716	9.13897	5.47778	5.4821	11.7434	10.0138	6.44579	9.43224	20.9894	7.4849	3.57793	8.75899	20.5463	18.3569	6.89517	4.53221	3.66527	3.09966	7.29478	6.2366	5.80022	5.29142	18.1155	2.8144	3.73632	3.81671	3.95022	2.93955	10.7401	2.40214	6.24543	5.12625
5430416N02Rik	105.193	62.5904	107.81	114.292	148.862	115.656	50.6054	13.5543	41.9798	3.67019	39.1202	14.6452	54.3562	121.588	108.567	111.508	11.5294	8.49102	20.0303	7.46686	0	102.833	14.9302	46.1829	7.01297	3.68031	31.0255	11.7589	13.3091	0	0	7.34938	13.6829	16.0571	10.809	19.3067	22.6577	4.57003	5.57221	6.74232	0	111.576	72.8413	176.893	79.888	135.196	125.261	108.135	87.7203
5430416O09Rik	0	3.52516	0	0	0	0	0	2.31084	0.097574	0	0.70226	0.121435	1.45517	0	0	0.173873	0.731749	1.33882	0	3.86714	0.851322	5.08649	15.0095	4.25351	1.23925	0.478689	0.123419	0.030534	0	0.118748	16.4303	0.199063	0	2.60217	0.744202	0	1.92653	0	0.366401	9.85059	1.09767	1.1483	0	0.017694	0	0	0	0.1841	0
5430419D17Rik	0	0	0	0	0	0	0.495224	0	0.184138	0	0	0	0.135504	0	0	0	0	0.952401	3.09317	1.5339	0.257402	0	0.675651	0	0.396134	0	1.52842	0.826429	0	0	0	0.650282	0	0	0.029557	0	0.889523	0	0	13.8139	0.282621	0	0	0	0	0	0	0	0
5430421F17Rik	0	0	0	0	0	0	0	0	0	0	0	0	1.15785	0	0	0	0.065205	0	0	0	0	1.08325	0	0	0	0	0	0.318381	0	0	0	0.064438	0.133466	0.869182	0	0	0	0	0	7.88883	0	0	0	0	0	0	0	0.040207	0
5430421N21Rik	0	0	0	0	0.174452	0	0	0	0	0	0	0	0	0	0	0	0	0.107585	0	0	0	0	0	0	0.245036	0.372869	0.658184	1.42077	0	0	0	0.184213	0	2.89119	1.08675	0.541216	0.505629	0.09071	1.21327	0.533312	5.03147	0	0	0	0	0	0	0	0
5430425K12Rik	0	0	0	0	0	0	0	0	0	0	0	0	0	0	0	0	1.17995	0	0	0	0	1.83146	0	2.66332	0	0.329035	1.34141	0	0	0	0	0	0	0	0	0	0	0	0	2.11359	0	0.626199	0	0	0	0	0	0	0
5430427M07Rik	0	0	0	0	0	0	0	0	0	0	0	0	0.644637	0	0.186718	0	2.15273	0	3.20785	1.54814	2.71833	0	18.638	0.693922	0.323756	0.332839	0	0.299132	0	2.04515	0	0.494382	0	0	1.0553	0	0.420172	0	0.580992	0	0	2.94255	0	0	0	1.15497	0	0.069018	0
5430427O19Rik	0	0.527074	1.6995	0	0	0	0.443191	1.02028	0	0	6.52836	0	1.16828	0	0	18.777	4.32475	2.31841	22.566	6.29991	5.00462	3.29113	12.2211	3.45249	0	0.151503	0.312731	1.59621	1.46206	10.2519	0	0	0.194456	1.56293	0	0	0.448383	0.037527	0.680029	0	1.1724	3.76764	0.574893	0	0	0	0	0.926833	0.696495
5430428K19Rik	0	3.46289	0	0	0	0	0	0	45.7404	0	0	0	0	0	3.58896	0	3.61328	2.35262	0	1.66351	3.91696	0	14.9481	0	0.763818	0.376284	4.0843	0	0	0.536725	0	0	1.56368	0	0	0	1.01881	0	0	0	0	0	3.77832	0	0	0	0	0	0
5430431A17Rik	0	0	8.26316	0.293739	0	1.61898	5.17426	2.56259	6.62478	1.91549	0	0	1.50055	2.40871	0	6.87135	4.39345	3.99924	50.1371	5.107	9.58819	7.94206	14.3733	23.4741	0.575485	2.97994	0	2.79095	0	41.715	5.41311	2.43765	15.7626	14.2715	13.0866	17.7716	16.6226	0	0	6.05366	0	0.858849	0	0	0	0	0	0.929127	1.42039
5430434I15Rik	0	0	0	0	0	0	0	0	0	0	0	0	0	0	0	0	0	0.225569	0	0	0	0	0	0	0.503291	0	0	0	0	0	0	0	0	0	0	0	0	0	0	0	0	0	0	0	0	0	0	0	0
5430437J10Rik	0	0	1.80513	0	0	0.334764	3.275	0.851395	0	0	4.01378	7.18468	0.367529	0	0	0	3.1409	1.83635	10.7231	1.87019	1.06684	4.37409	17.8872	0	0	0	0	1.15286	0	0	0	0.570742	0	0.438306	1.1235	1.27916	1.40744	0	0	1.05577	2.05891	0.338024	0	0	0	0	0	0.081492	0.119436
5430440P10Rik	0	0	0	0	0	0	0	0	0	0	0	0	0	0	0	0	0	0	0	0	0.322682	1.28848	0	3.52886	0	1.81591	6.70475	3.1733	20.1294	42.3569	29.3301	1.74377	5.15132	4.15872	12.0762	9.06922	4.08919	74.8605	72.7885	3.78437	4.17113	0	0	0	0	0	0	0.136847	0
5530400C23Rik	0	0	0	0	0	0	0	0	15.4124	0	0	0	0	0	11.9251	0	0	0	11.3004	0.739473	2.18277	0	0	2.19565	0	0	0	0	0	17.2361	0	0	0	0.365876	0	0	0.396515	0.215894	1.24714	0	0	0	0	0	0	0	0	0.328683	0
5530401A14Rik	0	0	0	0	0	0.077574	0	0	0	0	0	0	0.153427	0	0	3.17146	0	0	0	0.166217	0.461874	0	0	0	1.05312	0.794053	0	0.27152	0	0	0	0	0	0	0.492867	0	0.460418	0.0783	0	4.29718	0	0	3.72945	0	0.858444	0	0	0.085578	0
5530601H04Rik	7.464	18.6288	11.7862	10.2421	5.10499	4.8788	6.03198	17.0495	13.7674	0	13.2333	6.12743	9.28288	6.11801	15.6921	0	10.5705	8.26814	23.4748	9.76321	5.79425	14.7034	6.7413	10.0758	5.07827	4.60292	2.45376	1.58304	14.1155	36.7132	6.27423	7.55352	7.09747	7.90584	7.55185	2.64157	12.186	8.46226	10.066	22.3056	3.33931	14.1665	12.1064	7.79634	15.0325	1.79434	7.20209	12.7396	8.18724
5730403I07Rik	0.973789	6.89338	0	0	0	0	0	0	0	0	0	0	0.774612	0	1.88759	0	1.06837	1.66224	0	1.20257	0.877809	1.5988	2.701	1.94773	0.221135	0.164658	0.497502	0.550458	0	2.85251	0	3.65163	0	0.15437	2.43728	0.395121	1.49365	0.17715	0	4.43574	0.777757	0.302642	1.57981	3.94296	0	0	11.0711	0.083499	0
5730405O15Rik	0	0	5.75023	4.72664	7.72052	1.49438	1.22638	0	0	0	0	0	2.26189	0	0	37.8548	12.6525	5.09462	10.2589	4.7657	13.7753	4.55119	23.5993	3.24041	10.3353	7.05281	0	1.78723	9.25728	14.594	0	0	4.71995	3.59494	1.63348	3.27679	1.2851	5.64364	5.98213	11.982	0	0	0	15.4238	0	0	12.2053	1.09207	0.995437
5730408K05Rik	0	0	96.8268	42.604	28.5277	22.1707	44.6675	33.1829	0	0	0	0	26.9082	38.7631	0	16.0404	17.1139	16.3537	5.76863	7.90145	0	97.9681	0	0	0	2.95287	36.1676	5.52369	18.8515	1.1056	0	23.349	0	11.5813	15.4746	26.625	15.6105	3.97187	0.890991	27.46	2.92104	0	31.5371	0	0	0	0	8.07153	0
5730409E04Rik	6.67922	0.110704	2.29376	0.180629	0.457752	0.870222	1.09474	0.195786	12.8215	0.233253	6.7012	0.426978	0.454228	4.1131	10.6675	7.06956	0.993795	0.818726	0	1.16719	0.158439	2.99747	2.13375	4.19927	0	0.119146	4.79623	0	3.56014	12.1403	9.40422	1.19034	1.55952	0.681005	0.514417	1.06617	1.70734	0.878689	0.211969	7.22056	0.852149	0	0	0	0	1.63698	0	1.62324	1.31604
5730412P04Rik	0	0	0	0	0	0	0	0	0.837016	0	0	0	0	0	0	2.35889	2.07298	0.402041	13.8183	0.93787	0.504421	0	0.979815	1.7066	1.90625	0	0	0	0	2.77611	0	0.229539	0	0	0.547789	0.290232	0.21152	0	0	0	0	2.76029	0	0	0	0	0	0.072891	0
5730416F02Rik	0.023875	1.07493	0.102242	2.88151	0	1.30202	0	0.275354	0.175355	0.195078	0.31037	0.305533	0	0	0.117503	0	0	0	0.682002	0.094059	0.139267	0	0	0	0	0	0.210142	0	0	0	0	3.5223	0.176283	1.28402	0.554135	0.212993	0.271408	0	0.24843	1.0861	0.21288	11.2386	0	0	0	2.05051	0	0.075248	0.137204
5730420D15Rik	0.837562	3.85087	11.202	0	0.238339	2.70141	2.40972	4.51942	16.8653	0	0.408654	0.629679	7.78569	2.40566	0	29.249	2.92838	7.34142	13.7192	4.84176	4.96014	10.4693	10.9099	3.66455	4.64507	7.55982	6.86736	2.57379	4.73125	8.77674	8.58508	0.578813	2.24154	5.07941	1.03653	2.43732	2.39558	5.53094	4.19947	8.90273	0	3.20245	0.368489	0	0	0.651885	1.5838	0	0
5730422E09Rik	0.961955	0.242657	2.10231	1.19426	0	0.378873	1.56661	1.07666	5.88675	0	0	2.67711	0.441915	0	0	5.44942	0.41804	2.43302	0	0.41947	1.73317	2.33053	0	1.14384	0.546566	1.84482	4.66645	1.35676	2.04727	5.82595	4.84305	2.29385	0.671649	0.802984	1.20712	2.19005	1.25205	0.377622	0	0	0.071775	0	1.28031	0	0	0	0	0.066893	0.211127
5730435O14Rik	0	0	0	0	0	0	0	0	0	0	0	0	0	0	0	0	0	0	0	0	0	0	0	0	1.17437	0	0	0	0	0	0	10.7496	0	2.82281	1.05211	0	0	0	1.19909	2.52359	2.43419	0	0	0	0	0	0	0	0
5730455P16Rik	15.482	8.78588	11.9787	17.3065	8.35753	13.6309	10.251	9.39426	4.78796	2.27956	5.52259	9.10531	12.1764	11.0041	7.54664	23.9139	31.1781	25.9595	26.5375	30.4467	36.5201	15.2138	14.2634	13.9585	34.2024	30.41	14.8871	7.30795	31.4936	67.1921	54.3096	16.0887	14.5514	7.05201	17.4406	7.55807	15.3947	27.1101	28.6262	31.6447	4.16804	19.5389	0.511621	7.57427	4.26302	3.30106	8.14553	26.6508	21.7443
5730457N03Rik	5.34606	4.35478	0.651981	1.48013	4.08622	5.40751	5.01864	0.536732	0	0	0.061734	0	3.78045	0	4.07043	9.56982	0.860338	2.70301	1.76885	1.99088	2.03755	0	1.42251	3.76556	13.5189	8.17196	1.26882	0	0.042524	19.6972	15.5811	0	1.65768	0.21648	0.131959	0.6714	0	2.35014	2.54536	0.807415	0.143121	3.60433	0	5.04654	5.11789	0	3.64772	7.28638	0.085965
5730460C07Rik	0	0	0.854775	0	0	0	0	0	0	0	0	0	0	0	0	0	0	0.618408	0	0	0	1.25127	3.6421	0	1.04542	0.092737	2.8735	0	0	0	0	0	0	0	0	2.04936	0.340468	0	0	0	0	0	7.62061	0	0	0	0	0.482468	2.41866
5730480H06Rik	7.20941	5.5474	0.526358	1.01175	4.80355	0.656339	3.25538	4.39268	38.0272	0	4.69267	1.52526	4.04816	0	2.35521	14.1695	1.45951	1.03502	2.83635	1.27133	3.73719	1.6976	19.5564	0.577752	1.06127	2.99163	0.393395	6.31789	0.48674	20.1265	22.4275	6.56271	6.93889	3.82333	5.83943	2.30241	6.12601	2.39279	4.34672	4.8395	0.216218	4.95375	3.15636	22.004	0	3.1113	7.16939	2.14963	1.26722
5730488B01Rik	0	0	0	0	0	0.030232	0	0	0.071471	0.279768	0	0	0	0	0	0	0.194261	0.613458	0.47926	0.263733	0.19182	0	0.529856	0.543881	1.14534	0.588768	2.06307	0.620848	0.026828	0.154315	0.099715	0.282844	0.291506	0.361473	0.302957	0	0.633268	0	0	19.3405	6.49707	0.059105	0	0.031283	0.079978	1.42641	0	0	0
5730507C01Rik	5.07496	0.267079	0.453503	3.27703	1.81127	0.846684	0	4.14513	5.61533	0.513607	0.929814	0	3.54807	0	0	0.643505	1.2015	2.78931	10.2038	1.34076	3.20211	3.29813	19.0145	4.42784	2.98386	6.65957	0.586962	4.67977	0.220713	7.93212	4.80444	0.893848	4.04364	1.54871	1.35765	0.692839	3.731	2.68332	7.35043	16.7715	10.5504	0.519065	7.37114	0	6.0612	0.304093	0	1.51727	1.23953
5730508B09Rik	7.57435	0	3.3053	0.183833	4.77435	0.878475	0.384116	7.83165	0	38.8994	13.4554	1.3834	2.16341	0	11.4374	17.0307	25.7749	39.8837	12.7478	19.8508	25.4777	5.44809	9.55596	15.1873	59.7305	40.2841	0	17.1778	36.8359	38.1226	111.823	8.10386	13.7084	12.7787	11.9827	13.2626	21.7973	39.8594	46.6219	32.2	23.4917	4.36258	0	0	0.34591	0	0	1.1436	2.37832
5730522E02Rik	0	0	3.71409	3.39741	0	0	2.94799	13.1229	5.59049	0	0.848152	0	3.71295	0.597614	0	0	3.96216	8.94593	12.4991	14.4453	11.5406	7.90124	100.167	9.73081	0	0.703013	0	3.18363	1.36455	60.0998	1.09622	0	0.846877	3.09471	1.8626	0.701641	2.5906	0.094681	0	4.32822	0	0	0	0	0.109099	0	0	2.37826	1.01956
5730559C18Rik	2.42533	2.01805	1.78547	2.31648	6.33986	5.64765	0.499093	0.55433	17.2389	3.01229	0	0	0.518067	6.69086	8.33086	0	0	0	3.65394	0.87259	0.075066	0.444288	1.11761	0	0.384389	1.24324	0.226533	18.8965	0.20673	0	0	8.34891	0.738907	2.67649	0.572308	3.0663	2.3899	0.143295	0.502136	29.2757	22.4166	4.96727	13.8601	1.19339	14.3326	9.89362	21.7839	9.93089	5.79236
5830411N06Rik	0	0.048297	1.86961	0	0	0	0.090953	0.249843	0	0	0	0	0.593995	0	0	1.32662	0.501216	0.270888	2.42556	1.4	0.428259	0.165866	0.183196	0.180743	1.4293	1.39478	0.750598	0.954327	0	2.92434	0	2.05942	1.2361	0	1.21724	1.54802	3.75388	0	0.138581	4.9627	0.510205	0	0	0	3.01035	1.84513	0	0.037675	0.077857
5830415F09Rik	51.9109	56.1007	81.4809	51.0856	57.5113	56.519	39.0539	93.6499	96.9615	62.3363	30.6223	55.7348	78.4325	47.4492	79.6972	54.3721	55.7747	44.3782	84.698	66.9414	46.646	112.738	175.206	111.897	63.1462	54.0447	26.697	175.944	43.9602	93.2509	76.1958	189.15	202.937	177.978	239.23	154.013	152.969	58.7488	42.3782	108.977	150.855	19.0462	36.1635	36.1136	25.7701	24.9517	12.5321	10.9036	8.06362
5830416I19Rik	0	0.102446	3.04178	1.06237	0	0.179492	3.88347	4.64935	13.7664	0	10.1349	1.1746	2.77887	0	0	16.6697	2.71306	3.06288	2.79492	12.0418	4.25929	8.90461	37.7369	15.2965	2.5731	0.549689	2.00184	0.946912	10.1184	1.91137	1.08011	5.07794	0.789942	0.36154	0.480393	0.561323	1.85845	0.038895	0	1.30638	0.882656	24.5608	0.381017	0	0	1.7775	0.486494	0.363385	0.066609
5830416P10Rik	0	0	5.92078	0.007352	0	0.552996	1.70047	0	0.643628	0	0.344335	2.25944	0.666555	0	0	0	0.125364	1.02299	8.70697	3.30308	1.27131	2.68636	0.393172	6.08526	0.26909	0.350522	0.418538	0	0.315529	18.1292	0.512344	0.487229	0.304552	0.612927	1.11849	0.448608	1.54348	0	0	4.46375	0.17722	5.9782	0	0	1.54969	0.626176	0	0.149813	0.01243
5830417I10Rik	15.4646	23.7797	26.1512	15.7951	8.61377	23.0016	3.42157	8.39532	29.3705	23.991	5.51659	7.13694	10.5022	15.216	13.0017	21.8023	15.1693	12.943	40.0898	23.8169	28.142	14.5786	18.9424	6.95691	38.8556	36.6002	22.1153	13.5366	13.9492	26.9321	25.3235	5.4319	12.3938	18.1797	13.5394	12.8301	16.2876	16.2667	14.4115	8.4896	9.43775	6.03443	11.8443	3.79451	6.43596	8.05433	2.2364	16.5223	10.6521
5830418P13Rik	0	0	0	0	0	0	0.636304	3.55832	0	0	0	0	3.01731	0	0	0	0	1.13467	9.91679	1.72161	2.46669	0	8.6831	1.1143	0.335389	0.07809	0	0.460675	0	1.0303	0	0	1.39101	0.437739	1.04442	0.063373	1.62008	1.76724	2.70638	0	1.84701	0	3.13783	0	0	0	0	0.062527	0.113896
5830428M24Rik	0	0	0	0	0	0	1.62093	0	0	0	0	0	0.639836	0	0	0	1.68248	0	1.06806	2.59456	0	2.59572	3.17046	0	1.51341	0.492035	3.32354	0	2.61151	0	0	0	0	0	0.33883	0	0	0	2.47834	8.49491	0	1.11635	0	0	0	0	0	0.162277	0
5830432E09Rik	0.188763	0	3.13831	0	0.131919	1.49602	2.32592	0	0.261034	1.27664	0	0	1.53899	0.258758	0	1.21386	0	0	0	0	0.984009	0.768011	0	0	1.14992	0.739974	0	0.093573	0	0.680587	0	0	0	0	0	0.110502	0	0.144495	0	0	0	0	0	0	0	0	0	0	0.110427
5830444B04Rik	0	0	0.160295	3.346	0	0	0.07398	3.19461	17.1614	1.81078	0.204826	2.65906	0.780862	0	0	15.4784	4.17509	5.35457	3.3494	4.25287	7.10102	6.51758	12.3419	8.37089	4.7075	1.43356	11.9403	4.89608	0.044813	14.5985	0	18.7633	10.8299	5.63729	4.27234	3.52494	9.99154	1.67751	0.400971	52.9668	2.47246	3.1957	6.43941	0.927711	17.2018	5.32985	0.214901	0.978301	0.197921
5830454E08Rik	3.64408	3.5861	2.89623	3.46442	0	2.25099	0	0.752312	0	0.426388	0	0.919359	0.99161	0	0	0	0.80563	0.254411	0	1.85031	0	4.08723	0	3.39186	0.601329	0.293992	0.544872	3.26947	0	0	0	9.30504	7.57011	9.02989	7.63897	5.25137	7.55744	3.21118	3.64129	20.335	11.6027	0.183839	0	0	0	11.8892	13.2788	2.2938	1.15609
5830473C10Rik	0	0	1.40081	0.165125	0	0.373326	0	0.890247	1.86817	0.115851	1.2478	0.926797	0.472708	0	0	3.62541	0.872296	0.479266	8.60798	1.90267	1.96858	0.817254	18.8275	6.9614	0.300124	0.591055	1.84461	2.50093	0.126108	1.69523	1.666	7.03689	3.72316	2.38691	5.46687	2.98303	4.4785	0	0.299745	6.31833	0.777524	3.0973	0	0	2.22675	0	0	0.080343	0.049715
5930403L14Rik	0.003415	0	0.003656	0	0.014852	0	0	0	0	0.055806	0.03171	0.029134	0.016263	0	0	0	0.28996	0.332969	0	0.044398	0	0.336187	0.157458	2.16468	0	0.062915	0.060114	0.546409	0	0.085468	0.040593	0.02605	0	0.001853	0.048919	0	0	0.214487	0.653888	3.61832	0.049561	0.02382	0	0.025342	0	0	0	1.01046	0.434984
5930412G12Rik	5.68599	2.23138	4.19492	0.524484	1.36657	4.77153	2.7754	0	0.584024	0	0	0.204252	4.03873	0	0.077758	3.02933	2.2415	0.649726	0	1.66406	0	3.88036	0.439385	0.964873	0	0.607036	4.38091	0.200381	0	0	0	0.567441	0.596917	0.585761	0.149674	0	0.095453	0	0	0.259748	0	0	0	0	0.076853	0	0	2.10549	2.21471
5930430L01Rik	0.799298	0.048418	1.44518	0.477252	0.052895	0.062614	0.439608	0	0	0.157378	0	0	0.092674	0	0	4.98088	0.171874	0.260891	1.26739	0.770487	0.454044	5.55992	11.5656	3.39161	0.197054	0.334319	2.13266	1.54873	0	1.39898	0	5.63338	6.42006	7.89143	1.74869	2.76142	6.58437	0.505603	0.42839	5.71912	1.24502	0	0.7863	0.397851	0.051021	0	1.31252	1.49348	1.21102
5930438M14Rik	0	0	1.73714	0	0	0	0	1.00839	7.9609	0	0	0	0.174712	0	0	0	0.592374	0	0	0.093945	0.09273	1.39314	0	0	0	0.320775	2.72849	1.30241	0	0	0	2.26952	0.164165	0	2.75055	0	0.130314	0	0	1.02199	0	0	4.22351	0	0	0	0	0	0.180887
6030407O03Rik	0	0	0	0	0	0	0.634293	0	0	0	0.026988	0	0.003589	0	0	10.2651	0.083091	0	0	0	0.39849	0.201745	2.93442	0.594623	0	0.221363	1.19852	0.842432	0	0	0	0.202253	2.6992	2.62573	3.36772	5.73439	1.97101	0.38463	0.593847	3.63993	1.0235	0.122317	0	0	0.032309	0	0	0.753276	0.515025
6030408B16Rik	0.133845	0.672157	1.73536	0.084728	0.275621	0	0	0	0.356156	0	0.228793	0	1.09459	0.055225	0.811035	0.54177	0.905585	0.576594	0	0.116487	0.916412	2.81748	4.20199	4.586	0	0.758719	18.2632	8.03923	0.092038	0	0	1.16083	1.43254	0.133184	0.301268	0.058618	1.99193	0.256079	0	5.78048	1.94829	0	0	0	0	0	0	15.2397	19.2566
6030419C18Rik	0	0	0.837415	0.034442	0	0.132649	1.10122	0	0	0	0	0	0.44654	0	0	7.76185	0	0.193357	5.6751	0.142828	0.845894	0	0	0	2.66521	3.50401	1.11213	1.95284	0	0	0	0.172844	0	0	0	0	0	1.63983	0.558939	0.730119	2.89206	0	1.6395	0.067598	0	0.892813	0	0.119152	0.091149
6030440G07Rik	0	0	0	0.443927	0	0.186028	0.729815	9.91897	3.21283	0	3.99341	0	0.794686	0	0	0	0.670488	3.26239	5.01293	5.0431	4.46463	3.00131	4.77583	3.12374	0.570512	0.233413	1.44456	0.377531	0	0.6277	0	0.252312	0.194666	0.92587	0.336336	0	1.19427	0	0	4.90304	0	2.77216	1.67808	0	4.64881	0	0	0.150661	0
6030443J06Rik	0	0.025224	0.71405	1.93474	0.098472	1.13159	1.13508	1.04192	2.43787	0	0.549701	0.114751	0.061558	0	0	0.620895	2.14078	2.81496	0	1.54993	2.68999	3.99464	0.913557	5.1091	11.9008	8.32504	3.18307	5.1602	0.1299	1.33026	0.576378	1.13383	3.37956	7.28578	2.02759	2.18134	1.77894	3.09119	2.09107	15.9353	1.9188	2.95852	0	0.039569	0	0.085012	0	0.923987	0.312495
6030458C11Rik	63.3866	57.089	76.1001	94.6233	80.0119	101.01	34.6035	66.3787	78.0658	55.9713	15.1688	17.8586	75.7608	120.789	158.412	103.17	40.1574	39.853	72.0431	105.785	80.872	36.2414	12.1058	38.3274	70.6351	76.8582	38.7328	25.4743	70.2288	136.745	43.5787	37.8177	28.8918	42.1108	32.0658	27.3857	42.3019	54.1952	52.8084	110.771	27.6992	24.7568	48.7761	49.3541	30.8717	15.2615	45.5833	50.1665	31.7989
6030466F02Rik	0	0	0	0	0	0	0	0	0	0	0	0	0	0	0	0	0	0.460076	0	0.430415	0	0	0	0	0	0.097296	0	0	0	0	0	0	0	0	0	0	0	0	0.140673	0.345636	0	0	0	0.048223	0	0	0	0.73804	0.389026
6030468B19Rik	0	0	0	0	0	0	0	0	0	0	0	0	0	0	1.46514	0	0	0	14.592	0.236889	0.629417	0.282282	0	0	0	0	2.2549	0	0	0.653591	0	0	0	0	0.195461	0.72704	0.76396	0	0	1.14761	0	9.40112	1.62918	0	0.761273	0	14.3251	6.82796	19.1598
6030469F06Rik	0	0	0	0.047286	0	0	0	0	0	0	0	0	0	0	0	0	0.200756	0	0	0	0	0	0	0	0.147731	0.272914	0	0	0	0	0	0	0	0.101293	0	0.592043	0	0	0	0	0.384684	0	0	0	0	0	0	0	0.303911
6030471H07Rik	0	0	0	0	0	0	0	0	0	0	0	0	0	0	0	0	0	0	0	0	0	0	0	0	0	0	4.32282	0	0	0	0	0	0	0	0.729462	0	0	0	0	0	0	0	0	0	0	0	0	0.661579	0.453809
6030498E09Rik	0	0	0	0	0	0	0	2.33191	9.82012	0.404089	3.87679	0	0.279595	0	0.157947	10.3311	1.02134	2.71691	4.58314	1.4971	0.286533	3.89604	5.41024	0	0	0.477088	0.815001	4.11166	0	0.276015	6.74722	0	2.20939	3.07809	0.966762	0	1.27531	0	0	0	0	7.15629	0	0	0	2.49833	0	3.23722	6.68743
6230400D17Rik	0.968082	5.79307	4.84696	0.778691	3.08432	0.758775	2.4495	0	7.35766	0.291183	0.082727	0.635434	2.66882	0	0.175392	0	0.687711	0.434344	0	1.40158	5.51499	4.49613	10.0784	10.3627	4.94025	7.53572	7.62951	8.72747	0.216542	11.0328	0	0.135924	0.974315	2.93968	1.6822	2.55293	3.27786	3.98773	2.20673	6.92272	0.603393	2.68037	11.3341	0	0	0.203185	16.6636	1.99452	0.648707
6330403A02Rik	0.300987	0	0.220447	0.818616	0	0	0	0	0	0	0	0	0	0	0	3.5847	0	0	0	0	0	0	0	0	0.035102	0.168601	0	0.019028	0	0	0	0	0.053126	0.032091	0.026626	0	0	0	0.060927	1.23774	0.079042	0	0	0.410596	0	0	0.289687	0.14843	0.012743
6330403K07Rik	0.371963	0.945808	4.54485	0.596098	0.604135	0	0	0	3.51607	1.89148	0.335322	0	0	0.133874	0	0.884713	1.01551	0	5.51016	0.742834	0	3.22873	0	1.56914	3.14047	2.58633	12.5174	8.82934	0	0	0	5.05515	4.45687	8.26454	2.45988	5.30124	7.03207	0.180121	1.3725	76.8078	16.8229	0	4.4144	10.3901	19.9937	18.6288	23.542	148.126	107.438
6330407A03Rik	0	0	3.765	0	0	0	0	0	2.96368	0	0.586048	0.269227	0.394755	0	0	0	0.911841	0.478977	0.300486	4.23035	0.97684	0.855008	3.03964	1.27379	1.12152	0.23071	0	0.303304	0	0.131632	0	6.47711	0	0.171258	0.247562	0	0.80155	0	0	1.01686	1.27018	0.925683	1.76151	0	3.00865	2.7988	0	0.226153	0
6330408A02Rik	0.128423	7.54622	1.05878	1.02874	0.181668	3.04137	1.27923	1.06852	1.50356	0	0	0.311421	0.575064	0.148972	0	17.1526	14.1179	11.7861	12.978	42.3733	56.1239	4.25971	4.77836	6.73885	93.5951	78.4828	0	5.65535	20.5318	97.5873	23.8678	6.40835	11.3936	7.89126	7.46085	15.8388	11.4162	12.5609	19.2677	9.04746	3.87213	0.446287	7.79677	8.34289	2.80918	2.32778	9.75407	13.3148	6.80415
6330409D20Rik	0	0.645636	0	0	0	0	0	0	0	0	0	0	0	0	0	0	0	0.242565	0	0	0	0	0	0	0.411742	0	0	6.03427	0	0	0	1.63684	2.48616	1.15749	0.739902	1.76766	1.12011	0	0	0.558753	0	0	0	0	0	0	6.12745	0.248513	0
6330410L21Rik	1.22823	0.609141	1.09639	0.028562	0.53636	1.1462	0	0	0.562711	0	0	0	0.185739	0.502932	0	0	0.026276	0	0	0.039481	0	0	1.14727	0.806888	0.30913	0.026376	0.432216	0	0	0	0	1.16557	0	0	0.834681	0	0.633695	0	0	0	1.05489	2.5934	1.75105	0.967736	0	2.04079	0.704581	0.06471	0
6330415B21Rik	0	0	2.54937	3.38541	0	0	0	1.86407	0	0	2.21063	0	0	0	0	0.390596	3.9728	1.27778	29.7134	6.41475	5.72001	6.11021	75.5348	6.99977	0.684375	0.87994	3.02312	0.542959	7.36897	0	0	9.42095	0.758077	5.8721	1.58651	6.57041	5.34498	0.064857	0.038324	2.11138	0.169886	2.42776	1.1858	0	4.76753	0	0	0.321155	0.129535
6330415G19Rik	0.038059	2.74002	7.36723	0	4.83486	3.43797	3.1117	0.678868	15.0163	0	0	0	1.23823	7.7822	0	2.5064	2.47785	2.66752	6.77344	1.05624	1.28971	5.54653	6.33694	5.45637	5.0853	6.00598	8.30109	6.65946	0	2.96577	4.91623	0	4.51032	5.08177	4.33086	6.61259	4.90271	7.35676	9.15901	43.796	9.69806	1.09708	6.29029	0	0	0	5.16863	2.27504	1.8779
6330416G13Rik	13.6254	10.701	4.67021	0.827959	5.87067	4.5207	0	0.953478	7.95451	5.82333	0	0	6.03931	17.1635	5.87831	7.61022	2.89628	1.31929	11.2296	6.15952	4.20027	4.20463	2.2702	1.97656	2.93849	4.19818	7.18196	7.09717	18.1148	0.699061	2.81232	8.13615	8.74851	11.4048	9.03152	10.9232	10.187	13.5801	11.2689	12.4111	14.2898	6.16923	8.48464	0	6.91589	11.5371	0	8.94459	5.34028
6330418K02Rik	2.34648	4.60122	3.58924	4.94999	5.13086	1.73504	5.473	8.90557	6.34851	0	9.89757	0	1.55794	0	0	0	18.8873	29.7137	15.4624	15.5635	24.599	4.59971	0	0	19.1953	19.4525	3.45416	0.863741	21.923	43.4559	9.59581	6.74898	1.83979	2.09052	3.53502	2.93035	3.06826	7.66143	8.04713	24.1218	1.36374	0	0	0	0	4.01817	0	7.86859	7.19714
6330549D23Rik	17.5352	4.63291	3.73972	4.98295	1.52694	3.71632	4.06731	5.73357	7.2877	5.52236	4.32423	3.3085	7.01775	3.31933	3.31854	24.6007	7.39698	7.88586	29.0654	10.4293	9.69695	12.0247	30.6547	11.2377	3.66682	3.24505	1.82374	1.57234	7.00322	1.738	2.28163	4.50951	5.88274	4.28395	3.73664	8.24898	6.56671	5.74003	11.1759	12.0576	2.068	11.302	14.4696	1.51186	1.43591	2.53809	9.87082	6.66503	3.73547
6430411K18Rik	0	0	0	0	0	0	0	0	0	0	0.136894	0	0	0	0	0	0	0	0	0	0	0	0	0	0	0	0	0	0	0	0	0	0	0	0	0	0	0.109443	0	0	0	0	0	0	0	0	1.60576	0	0
6430503K07Rik	0.349032	0	0	0	0.841621	1.39088	0.248331	0	0	0	0	0.802821	1.67459	0	6.61831	0	0	0	0	0	0	2.36479	0	0	0	0	7.77138	0	0	0	0	0	0	0	0	0	0	0	0	5.10181	3.90477	0	0	0	0	0	0	0	0
6430531B16Rik	0	0	0	0.721542	2.87942	1.1759	0	1.37299	7.06965	4.31832	0	1.74117	1.1181	0.809811	0	17.5538	2.83313	3.14812	9.71965	4.31617	4.44609	6.02372	2.53823	7.66412	0.869803	2.36599	0	0.51217	23.8344	58.6028	7.19958	4.18056	2.84119	0.893918	2.65279	1.22837	3.30144	21.3675	11.9649	17.624	0.633449	6.07988	0.951425	0	0	3.93902	0	0.58443	0.421854
6430548M08Rik	0.317785	3.97543	0.254449	0.032434	0	0.173313	0.109161	1.91726	0	0.457749	0.064695	0.096465	0.566842	0	0	0.24156	16.2585	14.6855	0	15.9206	31.0865	0.894467	0.110015	2.04095	77.4389	73.0072	1.16396	13.8093	7.55251	23.7387	27.4421	5.32547	3.05619	1.96212	9.43303	8.27025	5.10914	11.2983	11.0185	21.5863	4.35426	0.317216	1.81617	0	0	0	0	1.41727	0.514457
6430550D23Rik	0	0	5.31427	0	0	0	0.42444	3.15863	0	0	0	0	1.27473	0	0	0	2.87314	0	30.7784	2.92348	2.14972	0.224621	0	1.72321	6.34699	4.17576	0	0.550135	0.446674	2.49724	22.1663	0	1.73763	0.673685	0.452119	1.5166	2.10771	3.11739	3.53149	5.84651	0	3.07356	0	0	0	0	0	2.1524	0.948924
6430562O15Rik	0	0.187864	0.617008	1.61231	0	0.520366	0	0	0	0	0	0	0.908417	0.285656	0	0	0.969591	0.482107	0	0.425197	1.50112	1.50726	0.342778	0	1.61008	1.40573	5.26588	1.12265	0.424381	0	0	1.50406	2.87668	0.781916	1.8377	0	1.23426	0.612719	0.272824	0.544471	0	0	1.97826	0.06451	0.305327	0	0	0.697104	0.449582
6430571L13Rik	0.013938	4.68285	4.0264	3.21964	5.98135	1.22185	0	1.50573	0	0.124139	0	3.85167	0.267719	3.47259	0	9.36321	0.911831	0.171621	0	1.91682	0.872797	3.52196	2.98206	9.8783	1.93255	0.816538	2.47585	4.90851	0.128562	2.03795	5.21647	2.63899	2.28662	6.68773	4.75802	2.46143	1.96507	0.252665	0.790457	4.16132	1.15918	3.6661	0	0	0	0	0	0.743245	0.565383
6430573F11Rik	0	0	8.75897	7.17972	0	0	5.48447	7.15356	0	43.2002	0.637111	1.87171	1.47318	0	0	0	0.784913	0.361744	3.31363	6.16622	0	0	0	2.04026	2.14558	0.619063	0	14.7614	0	3.50806	0	3.7884	10.8285	5.30827	10.5712	12.1366	5.37942	2.47873	2.56336	35.9376	11.6804	2.38584	3.80873	0.078831	28.6646	0	0	4.75077	3.39053
6430584L05Rik	0	0.087476	5.35381	0	0	0.147062	0.47767	1.49011	11.0757	0	0.22109	0	0	0	0	0	0.663932	2.72532	11.5187	3.97183	2.49714	0.849664	5.62311	4.71296	0.58364	0.16193	0	0.098988	0	0	0	0	0	0	0	0	1.40365	0	0	0	0	9.65925	1.11722	0	0.770696	0	0	0.278698	0.017679
6430706D22Rik	0	0	0	0	0	0	0	0	0	0	0	0	0	0	0	0	0	0	0	0	0	0	0	0	0	0	0	0	0	0	0	0	0	0	0	0	0	0	0	0	0	0	0	0	0	0	0	0	0
6430710C18Rik	0	0	0	0	0.673052	0.276809	1.12629	0	0	0	13.7987	10.38	3.71834	0	0	16.2594	3.21959	0.596298	10.1773	3.40372	0	9.47355	39.6221	8.19738	2.09916	0.52929	7.0821	13.8962	0	0	8.62883	48.1543	32.7902	46.212	28.6399	12.4631	40.1126	0.134402	0.509083	33.9399	14.6123	5.19911	0	0	8.76217	0	0	2.13443	0.965986
6530402F18Rik	0	0	0.420966	0	0.029467	0	0	0.26047	16.789	0	0.083464	0	0	0	0	0.165525	0.922605	0.220209	0.258054	0.248673	1.73501	0.579232	0.427942	0.721673	0.08044	0.039627	0.471596	0	0	0.056523	0	0	0	0	0.963654	0	0	0	0	0	0	0.031825	0	0.031495	0.043064	0	0	0	0.090852
6530403H02Rik	0.053246	0	0	0.066275	0	0	2.32002	0	0	0	1.82543	0	1.01475	0	0	0.065346	0.781091	0.11569	4.83715	0.759842	0.445264	0.408493	4.2466	0	2.31788	0.426053	0	0.139987	0.353641	0	0	0	0	0.545595	0	0	0	0	0.489623	2.31207	0	1.25839	0	0	0	0.733264	0	0.004416	0.070172
6530411M01Rik	0	0	0.396805	0	0	0.232985	0	0.550254	0	0	0	0	0.452253	0	0	0	0.552425	0	0	1.60289	1.11323	1.07078	0	0	1.19874	0.519872	0	0.532734	0	2.59939	0	0	0	0.494933	1.12389	0	0	0.295152	1.94673	0	0	0	0	0	0	0	10.9369	0.534665	0.091395
6720468P15Rik	0.033696	0	0.0975	0.141092	0	0	0.12052	0	0.163879	0	0.155385	0	0	0	0	0.208585	0	0.322466	0	0	0	0	7.83918	0	0	0.399483	1.10217	32.2076	0	0.213682	0	10.7254	38.6608	24.341	33.7618	22.7229	35.0605	3.50506	11.3064	6.8444	17.2132	0	0	0	0	0	0	15.8272	22.3186
6720483E21Rik	0	0	0	0	0	0	0	0	0	0	0	0	0	0	0	0	0	0	0	0.152799	0	0	0	0	0	0	0	4.47917	0	0	0	2.05787	0	0	1.52566	1.84378	0.937036	0	0	12.1611	0	0	0	0	0	0	0	0.590622	0.365437
6720489N17Rik	7.73802	0.70093	5.36418	3.99698	0.330267	4.02369	7.69865	9.69274	29.839	0.702546	7.63253	5.59511	10.7904	0.460579	19.8437	0.099646	10.0265	6.71771	14.7997	1.51659	16.1758	3.72556	8.70327	0.104914	0.567317	3.01345	0.142303	9.07717	0.500923	0.552987	0.305396	12.4827	16.9025	5.09606	8.72333	8.37887	13.684	0.348877	0.2149	2.76118	9.77197	9.06134	6.78476	0.055496	1.29171	5.04569	0	28.8511	18.1193
6820408C15Rik	0	0	0.427377	0.563224	0	0	1.41554	2.0488	0	1.87491	0.891936	0	0.371066	0	0	2.82905	3.28214	0.602695	11.7118	5.22648	5.33439	1.67487	10.1816	5.16195	5.76694	2.98682	0	15.5253	2.9121	4.32738	60.9164	7.57525	19.6645	26.7368	19.3168	18.2136	25.5474	5.66257	3.71143	12.7733	13.3405	4.33659	0	0	3.82804	0	5.35661	1.9808	0.685806
6820431F20Rik	19.1729	26.902	22.5685	14.405	31.2158	32.9417	1.52675	13.8353	24.8765	28.9695	1.32622	1.48072	1.79189	28.275	20.9335	33.076	12.0557	2.63892	13.8494	20.8762	21.8024	26.2787	72.7274	4.24529	0	1.16542	1.54465	14.9852	8.2827	24.5155	19.9567	23.0397	34.0452	4.10105	26.7701	15.8519	22.2248	1.23843	1.42016	20.6255	1.55661	7.42352	0	5.78486	28.5583	0	1.80965	111.966	65.3839
7420426K07Rik	0	0	0	0	0	0	0.090977	0	0	0	0.11969	0	0	0	0	0	0	0.628413	0	1.02784	0.390986	2.46927	0	0.210507	0	0	0	0	0	0	0	0.177974	0	0	1.48928	0	0.076318	0	0	0	0	0	0	0	0	0.312658	0	0.088092	0.129633
7420461P10Rik	0	0	0	0	0	0	0	0	0	0	6.61753	0	2.85102	0	0	8.80074	0.436188	0	10.6114	1.65945	1.97325	6.25744	10.6542	6.45829	0	0	0	0	1.59384	8.72523	0	1.39172	0.554367	0	1.28733	0	1.95448	0	0	8.1891	2.97701	17.095	0	0	0	0	0	0	0
7420700N18Rik	0	0	0	0	0	0	0	0	0	0	0	0	0	0	0	0	0	2.04022	0	0	0.747496	2.13765	0.74822	4.47377	0	0	0	0	6.37782	0	0	0	0	0.858886	1.25319	0	0.972728	0	0	0	0	0	0	0	0	0	0	0	0
7420701I03Rik	2.27839	0	0	0	0	0	2.47329	15.7845	7.60636	0	0.358402	0	1.42308	0	0	0	1.36311	0	0	5.39284	9.96409	6.19942	30.8067	5.55073	2.73577	1.31895	0	0.727681	2.69373	12.9506	1.17824	0	0	0	0	0	1.06916	0	1.08131	4.22633	1.39932	8.27172	3.03229	0	0	6.03701	0	0.140391	0
7530416G11Rik	0	0	0	0	0	0	0	0	0	0	0	0	0	0	0	0.721941	0	0	0	0	0	0	0	0	0	0.219742	0	0	0	0	0	2.2507	0	0	0	0	0	0	0	0.724356	0	0	0	0	0	0	0	0	0
7630403G23Rik	0	0	0	0	0	0	0	0	0	0	0	0	0	0	0	0	0	0.77645	0	0	0	1.07327	7.5328	0	0	0	0	0.152498	0	1.81908	0	0	0.69015	0	1.67844	3.2869	0	2.65556	1.90949	7.95654	0	0	0	0	0	0	0	0	0
8030411F24Rik	0	0	0	0	0	0	0	0	0	0	0	19.4016	1.07535	0	0	0	0	1.03479	0	0	0	6.35753	5.15633	14.3024	0	0.399523	14.4131	18.201	0	0	0	17.0622	4.17054	0	1.3228	0	7.49103	0.478922	0	0	0	0	0	0	0	0	0	0	0.278062
8030423F21Rik	0.302287	0	0	0	0	0	0	0	0	0	0	0	0	0	0	0	0	0.411216	0	0	0	0	0	0	0	0.505874	1.89509	0.569097	0.382436	0	0	0	0	0	0	0.245165	0.644396	0	0	4.57202	0.586555	0	0	0	0	0	0	0.034237	0.155583
8030423J24Rik	0	0	0	0	0	0	0	0	0	0	0	0	1.26705	0	0	0	0.854938	0	0	2.13301	3.2544	1.21079	0	0.316994	0	0	0	0	0	0	0	0	0	0	0	0	0	0	0.794666	0	0.300751	0	0	0	0	0	4.47003	0.597075	0
8030442B05Rik	0	0	0.629322	0	0	0	0	0	0	0	0	0	0.316012	0	0	4.19805	0	0	0	0.398809	0	0	0	0.426863	0.667785	0.493463	0	0	0	0	0	0	0	0	0	0	0	0	0	0	0	0.441192	0	0	0	0	0	0	0
8030443G20Rik	0	0	0.639761	0	0	0	0	0	2.44852	0	0	0	0	0	0	4.05068	0	0	2.67388	0.736767	0	1.55508	7.90033	1.74166	0.820824	1.00807	0	0	3.59702	0	3.95413	0	0.646601	0.212857	0	1.45307	0	0	0	2.21399	0	0	1.07047	0	0	0	0	0	0
8030451O07Rik	0	0	0	0	0	0	0	0	0	0	0	0	0	0	0	11.5396	0	0.393191	0	0.294327	0	1.49169	0	0	0	0.485997	0	0	0	3.3874	0	0	0	0	0	0	0	0	0	4.70078	2.57848	0	0	0	0	0	0	0.304318	0.247969
8030455M16Rik	0.452161	0	2.93799	0	0	0	2.46208	0	0	0	0	11.9242	0	0	0	2.07702	0.916188	0	0	2.0305	2.13988	12.6032	7.6501	6.19286	0.51034	0.282838	2.528	13.3398	0	0	0	5.79849	16.0102	13.482	11.7633	5.44126	19.1459	1.36858	1.97548	15.0582	1.63504	0.942227	0	0	0	0	0	0.073247	0
8030462N17Rik	1.27381	0.577597	5.16944	0.356632	12.4128	5.358	0.17294	3.13924	15.1323	0.132156	0	2.26383	2.08196	2.165	8.91398	4.1817	4.9191	5.03346	11.5052	3.9793	3.63899	0.671391	2.60374	4.36613	7.03637	8.35454	1.8247	4.35649	10.5214	0.38093	11.3202	5.65646	4.68948	3.72604	4.63911	0.808477	7.56887	6.56384	9.72105	4.06625	7.85964	1.77319	0.880779	11.4729	1.8004	1.84986	0	4.63216	4.2224
8430408G22Rik	0	0.069763	0	0.110758	0	0	0	0	0	0	0	0	0	0.082482	0	0.809155	0.113626	0.350342	0	0	0	2.9041	0	0	0	0.645711	3.87364	1.68454	0	0	0	0	0	1.38005	0.64914	0	0	0	0.612679	0	1.41584	0	1.32969	0.054894	0	12.1251	0	6.91183	7.04624
8430419L09Rik	6.27515	5.7561	15.921	13.0065	3.96675	21.4237	3.02127	7.32392	0.152359	54.0506	1.81597	2.69526	14.0064	0	17.1265	7.6793	13.1343	5.1779	26.4259	37.1951	29.6189	9.20358	12.7089	4.51397	8.3311	10.0289	11.8464	34.8543	6.6	38.3185	3.90041	12.0714	20.1726	20.6397	32.1504	1.74115	31.1247	24.286	24.9405	19.2222	32.942	3.846	1.49755	12.6009	0.305637	5.62345	8.71191	28.3711	24.9407
8430422H06Rik	0.32944	0	0	0.453582	0	0.119621	0.420074	0	1.47291	0	2.21842	0	0.308691	0	0	0	0.777004	1.39089	0	0.732904	0	1.85068	0	1.68295	3.61642	0.333752	7.49302	0.935195	1.11153	2.25271	0	1.60402	0	0	0	1.07065	0.114807	0	0	3.01082	0	1.28787	0	0	0	0	0	0	0
8430423G03Rik	0	0	0	0	0	0	0	0	0	0	0	0	0	0	5.87502	0	0	0	0	0	0	0	0	0	0.874531	0	0	0	0	0	0	0	0.689071	0	0	0	0	0.450442	0	10.1037	0	0	0	0	0	0	0	0.115842	0
8430426J06Rik	0	0	0	0	0	0	0	0	0	0	0	0	1.17419	0	0	0	0.448903	0.533974	0	0	2.44273	1.62064	0	0	0.546151	0.640604	0	0.482175	0	0	0	0.208878	1.54768	0	1.73763	0	1.71202	0	0	10.4161	1.94281	7.12477	0	0	0	0	0	0	0
8430429K09Rik	0.062865	6.30744	27.1521	3.45429	4.20626	4.17547	12.4936	5.35003	20.6693	0	10.4994	9.54017	12.2576	22.1372	0	1.92684	35.2699	27.1148	21.7731	27.231	27.555	17.8971	13.4498	13.6181	13.4086	22.1487	15.2233	11.5525	48.3862	52.0288	6.00755	10.2347	13.1167	13.978	19.0659	23.927	21.4763	23.2306	24.4579	28.7819	11.26	17.0057	2.38624	10.6367	39.5484	0	0	17.9865	12.4033
8430430B14Rik	0	0	0	0	0	0	0.992096	0	0	0	0	0	0	0	0	0	0	0	8.35763	0.546812	0	0	6.77952	0	0	0	0	5.6193	0	0	0	0	1.67501	6.33188	8.47075	5.49309	9.95663	0	1.61935	5.93008	3.93298	0	0	0	0	0	0	0.106536	0
8430431K14Rik	0	0.032193	0	0.004904	0	0	0	0	0	0	0	0	0.015204	0	0	0	0.738267	1.50943	0	0.800699	0.316987	0	1.14555	0	0	0.297969	0	0.241292	0	0.079903	0.113042	0	0	0	0	0.522771	1.77684	0	0	10.6994	0	0	0.195093	0.012665	0	0	0	0.005461	0.058555
8430436N08Rik	0	0	7.30668	0	0	0.355986	0	0	0	0	0	0	0.293042	0	0	0	0.593533	0	0	0.987154	0	1.77152	36.0388	0	0	0.355321	1.67322	0	0	0	0	0	0.815178	0	0.398569	0	0.187814	0	0	0	0	0	0	0	0	2.65875	0	0.358836	0
8430437L04Rik	0	0	0	0	0	0	0	0	0	0	0	0	0	0	0	0	0	0	1.65675	0.191887	0	0.623675	1.76426	0	0	0.290197	0	0.075023	0	0	0	0.568739	0	0.189041	0.872708	0	0	0	0.303253	0	0	0	0	0	0	0	0	0.083793	0
9030025P20Rik	8.05689	0.727805	5.57715	7.01764	2.41597	5.27492	3.5952	7.96082	1.41058	0	5.90887	1.41507	6.35593	0.939715	11.0246	0	7.72185	9.72428	8.44983	24.2717	8.58756	10.4574	5.71907	9.71804	8.56304	8.06965	7.11548	4.7652	13.1979	33.0853	24.369	11.2535	6.62371	4.50314	6.37977	4.86551	8.08993	14.2705	35.9496	0	3.26497	0	1.69218	2.65556	10.1359	0.929487	19.2717	3.94168	2.76067
9030204H09Rik	0	0	0	0	0	0	0	0	0	0	0	0	0	0	0	0	1.66244	0.388408	0	0	0.692713	0	0	5.62538	2.16641	0	5.29625	2.46561	0	0	0	0	0	0	0.686305	0	1.02365	0	0	0	0	0	0	0	0	3.76553	0	0	0
9030404E10Rik	0	0	0	0	0	0	0	0	0	0	0	0	0	0	0	0	0	0	0	0	0	0	0	0.383994	0	0	0	0	0	0	0	0	0	0	0	0	0	0	0	4.64522	0	0	0	0	0	0	0	0	0
9030612E09Rik	0	0	0.043578	0.03946	0	0.038185	2.67358	1.976	17.9134	0	6.02523	5.83624	0.989037	0	0	23.7143	1.95093	0.303739	0	1.56108	0.600861	2.25344	7.3522	1.18365	0	1.63977	11.0553	1.03187	16.6924	0.129941	2.00451	2.45314	0	0.556759	0.90618	0	0.372568	0	2.26899	17.0446	2.10978	3.80073	0	0.077446	0.098999	0	0	1.58693	0.296875
9030617O03Rik	0	3.60171	1.06814	0.146932	0	0.859702	0.573091	2.03103	1.18499	2.61033	0.842774	1.96049	1.91591	0.228273	4.75263	15.1538	2.31779	0.702639	0	3.7381	3.16779	2.6639	3.44494	5.64536	2.07954	0.736786	3.07667	1.98916	0	1.04402	2.52953	0.948354	3.06285	0	0.871028	3.36576	1.69325	0.17828	1.61062	1.74116	2.18752	1.29521	0	0	0	0	0	0.216105	0.936089
9030619P08Rik	0	0	0	0	0	0	0	0	0	0	0	0	0	0	0	0	0	0	0	0	2.59731	2.23145	0	0	0	0	0	0	0	0	17.4707	0	1.51376	0	0.516372	0	0	0	0	0	0	0	0	0	0	0	0	0	0
9030624G23Rik	0	0	0	0.122016	0	0	0	0	0.146348	0	0	0	0	0	0	0.582791	0.323308	0.918025	0	0.237371	0	0	2.21122	0	1.22541	2.15233	0.282134	0.551171	0.197212	0	0	0	0	0	0	0	0.134302	1.04861	1.00158	2.75858	0.983552	0	0.696108	0	0	0	0	0.157953	0.107661
9030624J02Rik	30.2079	54.5893	41.872	34.0393	38.5484	44.9271	32.7875	80.2844	18.3055	80.2572	26.4879	10.9251	70.1905	85.5364	47.9848	39.3677	138.182	110.646	165.86	205.595	153.69	42.4331	77.3742	56.3291	50.781	52.8055	54.141	56.7771	49.2044	8.78476	0.257696	27.8732	98.3513	89.9918	90.8519	63.3174	60.9036	60.0544	87.5918	17.4359	15.5604	32.4287	40.5631	12.7406	29.1079	14.6988	12.6744	76.5386	66.9306
9030625G05Rik	0	0	0	0	0	0	0.32672	0	0	0	0	0	0	0	0	0	0	0.330455	0	0	0.22898	0.730602	11.1149	1.90501	0	0	0	3.29806	0	0	0	4.74954	6.94171	7.48235	6.65946	3.64585	15.4795	0.349711	0	3.22306	0	0	0	0	0	0	0	0	0.459789
9130008F23Rik	13.9764	14.6716	9.84792	11.2991	14.2941	5.29117	1.35563	5.68421	4.01724	0	0	0	3.04819	0	0	12.7132	1.109	0.393988	14.9378	0.352344	1.09052	0.778238	28.9392	8.67994	1.38277	0.498488	0	8.03192	0	0.47173	20.3119	4.64754	7.67831	5.88861	12.4904	6.63338	11.9307	0	0	34.4203	9.38621	7.07571	0	13.6222	0	8.49207	0	3.03641	1.97928
9130011E15Rik	22.9065	21.7158	13.9187	32.5493	29.1148	37.4216	4.23699	7.24564	38.3322	67.9065	2.47006	2.30845	16.9182	70.3846	36.7058	8.89973	42.657	24.4761	34.1012	53.4214	40.505	25.2484	43.4109	18.9015	49.7452	49.8485	13.4849	22.5339	9.33178	29.2135	0.57883	14.7017	30.4331	20.4756	28.2148	15.0932	21.5356	33.5001	55.371	22.9433	17.0716	4.8371	18.6497	0	1.45316	11.0298	9.03132	34.6298	26.6037
9130015A21Rik	0.317646	5.66613	2.80016	0	0	0.530302	0.27747	0	7.50489	7.28208	0	0	1.26863	0	0	10.1034	1.53025	1.2374	0	2.87574	0.481146	3.87345	0	5.20182	1.26426	0	1.4577	0	0	1.32928	0	3.05177	0.71038	0	0.380354	0	0.742464	0	0	13.1344	1.02452	6.34981	0	0	0	0	0	0.235321	0
9130015L21Rik	0	0	0	0	0	0	0	0	0	0	0	0	0	0	0	0	0	0	0	0	0	0	0	0	0	0	0	0	0	0	0	0	0	0	0	0	0	0	0	0	0	0	0	0	0	0	0	0	0
9130019O22Rik	0.171088	0	5.7443	2.02003	4.88373	3.92263	0.274613	0.488341	0.109976	0	0.368871	0	2.11062	0	1.99683	0.779963	2.58285	2.19267	2.25247	9.4476	4.53567	4.93536	10.487	4.19509	5.35508	2.07966	1.68966	1.81632	0.860223	14.9175	0	1.78633	1.0184	3.23552	0.971658	0.84954	1.64465	4.61805	4.99491	6.38479	0	3.7901	4.98982	5.64981	0.190646	4.2586	0	7.7301	5.10166
9130019P16Rik	0	0	0	0.631771	0	0	0.282964	0	1.05597	0	0	0.356758	0.143801	0	0	1.40949	0.277876	0.209997	1.48118	0.266876	0.132561	0	1.63874	0.976372	0.102091	0.146294	0	0.16687	0	0	0	0.687826	0.022314	0	0.138796	0	1.17207	0	0.033985	3.88916	0.196328	0.209461	0	0	1.94063	0	0	0	0.009586
9130023H24Rik	7.63646	0.100577	5.04385	4.14397	0.011773	3.46736	0.03821	1.98113	1.9921	0.178743	0.100538	8.1326	5.2048	0	14.8174	39.8372	65.7637	57.9907	7.06115	36.5426	75.6679	3.1027	29.7028	17.6713	47.6826	63.4037	6.45807	1.28875	167.101	70.1805	40.4432	0.041297	4.38023	9.52144	5.04163	12.6013	1.21258	23.6795	26.3433	9.29861	0.288084	5.19744	4.91033	3.47889	0.772152	2.82861	0	11.6115	13.4469
9130024F11Rik	0	0	0.22225	0.019762	0	0.038246	1.85206	0	5.13411	1.03103	0.048287	0.421474	0.024766	0	0	0	1.90148	2.22238	10.9688	1.14033	0.960983	0.561187	0	0.042463	1.01688	1.34228	0.228855	0.049872	1.78781	3.90515	0	0.218178	0.120828	2.1817	0.690867	0.168559	1.13305	1.57671	1.67319	6.79766	1.74618	0	0.115629	0.019392	0	0.061783	0	0.041476	0.081734
9130204L05Rik	0	0	0	0	0	0	0	0	0	0	0	0	0	0	0	0	1.82867	0	0	0	0	0	0	0.40151	0	0.549456	0	0	0	0	0	0	0	0	0	0	0	0	0	0	0	0	0	0	0	0	0	0	0
9130209A04Rik	0	0	4.08855	0	0	0	0	0	4.48658	0	4.78871	0	1.74602	0	0	0.870956	1.35802	0	14.982	4.06999	5.23662	1.25174	25.6695	1.99718	0	0.631461	2.08682	0.810863	0	14.1603	0	2.0081	0	0.744747	0.501894	0	2.25733	0	0	0	1.70208	0	0	0	6.71667	1.82721	0	0	0
9130221F21Rik	0	0	1.64879	2.74628	0	0	0.588032	0	0	0.352508	0	0	0	0	0	28.6837	0.203765	0.569019	0	1.8097	0.749172	0	14.0722	0	0	0.226257	0	0.995832	0	0	21.0471	0	0	0	0	0.286651	0.299911	0	0.66401	0.474867	0	0	3.29689	0	0	1.87483	0	0	0
9130221H12Rik	1.73044	5.03747	4.45511	1.73168	1.24186	3.24274	0.837665	2.53457	1.84108	18.1111	0.233482	0.053629	0.292597	0.484511	1.84313	0.768343	1.56587	1.36561	4.138	5.29512	6.46581	6.98581	7.14176	0.264929	4.60387	4.44547	1.43459	1.46033	15.0644	34.6532	4.00732	0.164444	0.675538	0.399794	0.665128	2.49006	4.35975	4.49619	7.44957	1.71552	1.14276	2.98338	2.51791	2.27509	0.059932	0.622351	0.574507	1.75162	1.14147
9130227L01Rik	0	0	0	0	0	0.296017	0	0.799344	0	0	0	0	0	0	0	0	0.78513	0	0	0	0.415319	0.385365	0	1.01381	0	0.223085	0.512595	0	0	10.4448	0	0	0	0.181331	0	0.252056	0	16.3347	14.708	1.16606	0	0	0	0	3.1164	0	0	0	0
9130230L23Rik	0	3.89556	0.586174	1.76096	4.03826	0.167835	2.01334	0	19.3613	2.66668	4.76831	0	0.831594	0	0	29.9383	1.651	1.30517	0	2.02745	1.48085	4.79128	7.38291	2.82945	0.395028	0.233342	0	0.514198	1.62031	14.7585	11.6205	0	0.345794	2.06965	0.187378	0	1.57748	0	0.290309	5.224	0.747941	8.03894	0	0	0	0	3.69077	0.177006	0
9130401M01Rik	250.103	186.693	226.822	227.062	253.084	222.652	100.122	34.5273	164.525	312.928	8.62485	16.0232	162.709	273.06	182.865	189.486	7.21145	8.03192	117.269	57.7754	56.0395	122.171	189.937	237.76	50.1762	56.6743	190.812	528.566	36.7977	88.8809	62.5282	351.535	317.658	322.393	311.07	380.873	380.152	243.272	224.807	459.161	500.897	111.459	116.579	197.699	65.5516	155.747	112.105	55.7756	41.3623
9130409I23Rik	0	0	0	0.329754	0	0.076238	0	0	1.48043	0	0	0	1.1836	0	0	20.0372	2.84292	3.72123	18.9355	5.90598	7.07168	6.72365	8.1893	9.74125	0	1.93389	0	0	0	8.48577	0	1.27717	0.622368	0	1.18118	0.384342	2.60821	0	0	0	0	11.0933	0	0	0	0	0	0.081702	0.044024
9130409J20Rik	0	0	0	0	0	0	0	0	0	0	0	0	0	0	0	0	0	0	0	0	0	0	0	0	0.307859	0.218848	0	0.424805	0	0	0	0	0	0	0	0	0	0.331096	0	3.46269	0	0	0	0	0	0	0	0	0
9230009I02Rik	0	0	0	0.064062	0	0	0	0	0	0	0	0	0	0	0	0	0	1.68539	0	0	0	0.28525	0	0	0	0.588052	7.61454	0.271225	0	0	0	0	0	0	1.43422	0	0	0	0	7.78409	0	0	0	0	0	0	0	0	0
9230102K24Rik	0	0	0	0	0	0	0	0	20.4632	0	0	0	0.493455	0	0	4.27646	0.528648	0	2.40006	0.211476	1.95055	1.72714	14.8785	3.47709	0.349828	0	0.825299	0	0	0	0	0	0	0	0	0	0.163152	0	0	0	1.72742	29.2619	0	0	0.635491	0	0	0.887137	1.04399
9230102O04Rik	0	0	0	0.782949	0	0	0	0	0	0	0	0	0	0	0	0	0	0	1.33524	0	0.551976	0	0	0	0.848204	1.19833	0	0	0	0	0	0	0.179122	0.364749	0.242394	0	0	0.459278	0.471572	0	0	0	0	0	0	0	0	0.320091	0.259723
9230104L09Rik	0	0	0	0	0	0	0	0	8.53963	0	0	0	0.681321	0	0	0	0	0	0	0	0	0	2.164	0	1.55349	0	1.28845	1.98161	0	0	0	0	0	0	0	0.522182	1.30972	0	0	31.6644	0	0	0	0	0.465029	0	0	0.724626	0
9230105E05Rik	0	0	0	0	0	0	0	0	0	0	0	0	0	0	0	0	0	0	0	0	0	0	0	0	0	0.075591	0	0.27327	0	0	0	0.19718	0.199979	1.18583	1.01167	1.48958	1.80439	0	0	7.13221	0	0	0.971891	0	0	0	0	0.391683	0.408165
9230110C19Rik	0.060401	21.3406	5.32341	4.46805	19.9269	8.69932	34.566	21.2695	24.8488	0	13.4958	12.3393	25.1555	0	0	0	49.2365	39.1185	0	52.4534	39.7844	37.1509	114.518	100.672	56.4544	71.3496	40.2579	363.469	135.091	26.9963	182.801	463.061	434.292	420.901	498.85	370.514	352.719	122.884	102.147	150.126	333.843	10.0737	0	0	0.835762	0.328171	0	23.4008	17.4463
9230110F15Rik	0	8.27929	0.361249	3.54693	0	0	1.84043	0	0	0	0	0	0.384148	0	1.17341	0	1.23967	0.205618	8.36348	1.8168	2.635	0	5.09399	1.48173	0	0.418207	0	0	0	0	24.7165	0	0	0	0	0	0	0	0	0	0.331937	0	0	0	0	0	0	0.124579	0
9230112D13Rik	0	0	6.57243	0	0	0	0.778377	0	0	0	0	0	2.84273	0	0	5.82199	0	1.67605	0	2.02449	1.12671	2.90084	13.2642	3.40398	2.19109	0.421609	0	0	0	0	15.0698	1.88202	0	2.29438	2.17191	0	0.340717	0	0	0	0	4.44126	0	0	0	0	0	0.11211	0
9230112J17Rik	0.437627	0	0	0	0	0	0	1.39098	0	0	0	0	0	0	0	1.61007	0.509909	0	0	0	0	0	0	0	0.459208	0	0	0.273814	0	0	0	0	0	0	0.326807	0	0.319094	0	0.327191	1.7	0	0.083697	0	0	0.075504	0	0	0.30153	0.04551
9230114K14Rik	6.131	0	6.0929	3.76445	0.472046	2.05115	4.32818	6.06883	1.56238	0	32.5853	2.81774	5.61065	0	0.964042	51.0366	13.8847	23.0063	21.5592	21.4379	21.3825	11.2736	20.4301	6.52986	18.4145	19.5993	1.20847	4.33011	26.1967	30.5398	69.217	6.15006	6.06029	11.9272	11.1767	16.5728	19.1099	13.4403	17.8516	11.0599	1.62117	14.1019	12.8442	0	0	2.86585	0	3.65313	2.7545
9230116L04Rik	0.000485	0	4.84713	1.44211	0	0.187508	0	0	0	0.103266	0	0	0	0	0	0	0	0.102212	0.647102	0.286591	0.070556	0	0	4.01122	2.02396	1.27178	3.12975	1.07267	0.187003	4.93569	0	0	1.47054	0.922389	1.70083	0.163709	2.11425	0.6232	2.16588	2.34763	4.00983	0	0	0	0	0	0	0.210052	0.174381
9230116N13Rik	1.65036	0	1.35392	2.06685	0	1.62976	1.02657	3.93863	0	0	4.66928	0.192449	0	0	0	0	4.31173	1.9578	0.689345	2.18232	1.13212	4.00559	24.6055	0.966234	5.90543	8.09912	10.1251	9.39578	0	6.93584	2.07466	17.0284	10.7214	14.7132	13.7858	12.7002	7.5849	2.78518	6.3144	22.1164	6.43514	1.8779	0.408983	0	0	0	0	0.868094	0.609166
9230117E06Rik	0	0	1.75644	2.05279	0	0	4.31564	0	0	0	0	9.90763	2.30356	0	0	0	1.18193	0	0	0	0	2.29024	0	0	0	0.509222	2.04353	0	0	0	0	0	0	0	2.32806	3.84761	0.449051	3.58161	1.61057	0	0	0	0	0	0	0	0	0	0
9330020H09Rik	1.4147	5.9616	5.65303	1.01652	4.41775	1.59907	2.92624	2.05259	17.8642	0	3.27762	2.55355	0.967853	6.36071	0	2.7371	4.42994	2.92969	22.1842	5.43523	3.16215	26.4257	25.2335	5.50643	2.85568	2.15857	24.7903	6.45228	3.67578	10.0941	7.51558	2.76228	2.67809	4.97032	2.85405	3.74874	11.2265	1.4119	1.31445	43.7585	2.99519	1.56376	1.58048	0.052329	1.21424	4.04385	4.89736	2.09925	1.35331
9330102E08Rik	0.840378	0	0	0.046886	0	0.497942	0.070781	2.49799	0	0.08235	0	2.64022	0.453593	5.53432	0.562507	7.7756	4.73474	5.11965	0	9.89056	11.4033	0.596523	7.67643	0.635344	10.9329	12.7742	15.1419	8.94805	22.7134	90.9216	25.7316	23.0509	22.5761	10.4252	9.08195	11.5611	11.2132	7.89534	6.60139	33.2751	3.4116	0.035506	0	0.037586	0	2.43969	0	0.304611	0.079641
9330111N05Rik	0	0	0	0	0	0	0	0	0	0	0	0	0	0	0	0	0	0	0	0	0	0	0	0	0.245377	0	0	0.996235	0	0	0	1.75807	1.28833	0.503188	0	0	0.996007	0	0	8.30863	0.443217	0	0	0	0	0	0	0	0.152218
9330117O12Rik	0	0	0	0	0	0	0	0	0	0	0	0	0	0	0	0	0	0	0	0	0	0.653828	1.82553	0	1.22911	0.516228	0.556418	0.940683	0	0	0	0	0	0	0	0	0.871282	0	0.362382	2.33211	0	0	1.01151	0	0	0	0	0.097076	0.136235
9330133O14Rik	0.161636	0.48268	13.281	1.92417	2.71386	1.33686	4.27759	2.96901	1.29014	3.70255	0.127625	0	3.2964	0	0	18.101	4.60024	1.70332	19.7644	2.70527	0.922	14.629	0.434064	3.84109	2.40529	2.904	9.17987	4.31991	2.04086	15.2173	0	8.34575	2.4686	4.10619	6.34278	7.67416	9.66991	5.77586	6.0702	17.469	2.68699	1.33058	5.81777	0.051255	26.6561	11.0373	0	10.1463	6.91979
9330136K24Rik	0	0.049093	4.92807	0	0	0	2.07029	0	1.20716	30.4318	0	0	0.315462	0	0	0	0.785302	2.137	14.9614	2.44066	4.49749	0.930836	16.903	7.79913	0.511267	0.80224	5.51326	0.792466	0	3.81841	0	3.23975	0	1.40281	0	0.189994	1.23081	0.195392	0	2.08735	0.648239	5.02704	1.14723	0	0	0	0	1.09831	0.438158
9330151L19Rik	0.527146	0	2.14297	0.696728	0.34607	1.63441	0	0	0	0.375838	0	0	0.782741	3.05455	0	0	0.495489	0.400338	0	0.981559	0.307364	0	0.896163	1.07192	11.7179	6.02028	7.36366	2.74403	5.24698	4.5437	0	0	0.400812	0.510877	3.8523	0.372711	0.992444	12.0679	13.8744	16.5205	11.5895	0.1073	0.590825	0	0	0	4.38514	0.48517	0.314845
9330158H04Rik	0	0	0	0	0	0	0	0	0	0	0	0	0	0	0	0	0.24113	0.249152	0.353372	0.188542	0	0.931092	5.69809	0	0	0.161453	0.12098	0.853028	0	0	0	2.92768	0	1.19428	0	0.055736	0	0	0	0.264341	0	0	0	0	0	0	8.23243	0.023901	0.079348
9330159F19Rik	2.62159	0.203487	8.95738	7.57177	1.89161	1.14641	2.48377	2.01482	2.51636	14.7689	1.28153	1.9963	2.47221	12.3414	0.020287	11.4032	1.52732	0.74224	1.77666	1.98672	4.32602	3.32721	20.675	2.40066	0.487764	0.424899	9.3366	0.096628	1.79378	11.1718	0.06349	0.337553	0.499666	0.046603	0.923891	0	2.37968	0.152994	0	11.4179	2.10348	3.75107	0.208501	0	8.96007	0.849005	2.05861	1.70055	0.7295
9330159M07Rik	0.220883	0.458698	9.75249	1.28677	0.701659	0.704466	1.17451	2.69911	0.721045	0.170079	2.87736	2.85889	2.84341	0.617169	2.67585	0.939886	2.11346	1.31194	22.7368	4.54327	3.03154	4.86989	69.2978	9.023	0.223112	0.370838	0	0.644113	2.90613	4.74536	5.53193	1.71165	2.42962	0.792151	1.86132	0	2.22829	0.732861	1.05275	7.5441	0.147461	3.11725	0	0	1.27357	0	0	1.44643	1.08697
9330162012Rik	1.27836	7.72831	0.618698	5.45505	0.373329	0.822175	0.792275	5.33075	9.66647	11.9002	0	0	2.41618	0	0	0	0.305816	1.02497	3.74223	0.724226	0.918241	1.00659	0	0	2.66275	0.868938	5.91753	0.84549	0	0	0.783321	0	0.606794	0.280941	2.16018	0	0	9.13685	9.02577	4.0426	0	0	2.58221	0.147743	0	0	0	0.473346	0.074375
9330162B11Rik	0	4.18726	5.32009	0	0	0	0	0	0	0	0	0	0.863488	0	0	0	0.68583	0.408069	0	2.39249	5.9853	3.42603	0	0.527307	1.79721	0.340891	0	0.36662	0	0	0	0.244282	0	1.11262	1.03333	0	0.85257	0	0	0	0.151883	0	0	0	0	0	0	0	0.156872
9330175E14Rik	0	0	0	0	0	0	2.29608	0	0	0	0	0.393552	0.670338	0	0	1.69859	0	0.893888	7.8614	3.00424	0	1.50811	6.70883	2.56542	0	0	5.17617	1.48288	0.8365	4.17788	0	1.38399	1.61431	3.0633	3.7854	0.669362	1.93176	0	0	22.3055	0.73448	0	0	0	0	0	0	0.018047	0.046594
9330175M20Rik	0	0	0	0	0	0	0	0	14.0392	0	0	0	0	0	0	0	1.49021	0.225927	0	0.08739	0	0.674417	0	0.065752	0	0	0	0	0	0	0	0	0.114597	1.91579	1.47539	0	0.358472	0	0	2.67437	0	0	0	0	0	0	0	0.048252	0.065484
9330178D15Rik	0	0	0.312741	0	0	0	0.038857	0	55.2627	0.070256	3.90111	0	0.855044	0	0	0	1.58015	0.875844	22.6875	5.2912	2.63005	5.3908	29.4563	0.613547	1.09981	1.00007	0	0.388743	7.73421	0	0	0	0	0	0.104307	0.167054	1.44019	0	0	0	0	4.32456	0	0.020949	0	0	7.20645	0.120505	0.070291
9330179D12Rik	0	0	2.98259	0	0	0	0	0	8.00734	1.2499	1.68596	5.9943	2.25274	0	0	3.02656	2.39008	1.6532	19.196	4.06443	3.60327	5.61901	8.95274	6.14596	1.58394	0.449742	0.500664	1.74965	1.86108	5.71009	0	0	0	0	0.976956	0	1.01712	0	0.512058	0	0.580291	2.03814	0.793475	0	0	0	1.07038	1.01167	1.42439
9330182L06Rik	0.007542	0	0.026524	1.24511	0	1.07632	0.171427	0.294444	2.60921	0.526337	0.778296	0.459416	0.825513	0.023477	0.077535	3.50333	1.39737	0.996269	0.284968	1.64762	1.93484	2.03889	6.43762	2.64574	0.800529	2.18411	2.53166	1.22975	7.45256	1.3973	0.049804	1.26428	2.68838	3.38276	4.59447	1.60075	3.07899	2.72715	3.52761	6.02129	3.04305	2.01053	0.171982	0	1.03365	1.47047	0	2.21962	0.844668
9330182O14Rik	0	0	5.87636	0	0	0	0	0	0	0	0	0	0	0	0	0.327853	0.465666	1.52917	0.441613	4.52924	1.85169	1.02464	13.433	1.0594	0.839429	0.33138	0	0.46248	0	0	0	0	0	0	0	0	1.81539	0.0701	0.261279	0	0	2.91637	0	0	0	0	0	0	0.038782
9330188P03Rik	1.68051	0	0	0	0	0.416127	0	0	0	0	4.73911	0	0	0	0	0	1.68021	0	0	2.19789	0	0	4.37966	0	0	0.306681	0	0.5146	0	0	0	0	0	0.450514	0	0	0	0	0	9.13539	0	4.06368	0	0	10.5179	0	0	0	0
9330199G10Rik	0.018516	0.235945	1.52211	0	0	0	0.189559	0.164146	0.161507	0	0	0	0.911313	0	0	0	0	1.07986	6.24528	1.42916	1.64753	0.694902	10.6983	1.24693	0.530175	1.6059	0.267335	0	0	0	0.133358	0	0	0.255558	0.393707	0	0.112919	0	0	0	0.406665	14.6919	1.49991	0	0	0	0	0.031422	0
9430007A20Rik	0	0	0	0	0	0	0	0	0	0	0	0	0.083458	0	0	0	0	0	0	0.162967	0.4385	0	0	0	0.736654	0.275141	0.935416	0.310578	0	0	0	0	0	0	0	0	0	0	0.243614	6.17869	0.262889	0	0	0	0	0	0	0	0
9430014N10Rik	0.620149	2.6735	0.418804	0	0	0	2.00715	0	9.78688	7.59015	0	1.867	0.584482	0	0	2.8521	1.94312	1.0558	7.68967	1.68893	4.4103	3.33366	2.42803	2.60222	3.82188	0.599007	2.60436	0	2.8173	0	3.16829	1.89378	0.172612	0.490323	1.18665	0	1.17076	0	0	0	0	4.59387	0.922862	0	1.99751	0	0	0	0
9430015G10Rik	45.425	49.7341	73.0659	52.1007	45.0298	47.0451	13.3032	46.3477	35.4473	77.2441	10.5045	15.5439	46.7278	63.057	51.182	97.7145	88.1214	93.3641	89.0481	91.4404	87.3648	65.7618	86.7232	42.2286	179.176	159.992	61.3358	38.9118	82.1614	188.858	255.687	18.6115	40.9959	37.6682	28.8958	31.6013	46.2948	37.0256	39.8797	25.2204	6.85643	13.5089	34.8777	46.6978	3.4212	15.5539	38.7709	73.4494	46.6053
9430016H08Rik	103.377	41.6608	56.0281	69.1615	123.26	88.2999	20.1187	44.0137	63.3971	116.766	2.0709	1.37101	79.4622	55.742	135.416	77.6228	4.6814	9.50982	50.7061	46.7437	60.3013	34.9476	82.3645	153.878	61.6085	38.023	36.4653	43.952	90.1411	29.4751	68.121	64.4267	59.9532	74.0198	64.3564	49.4164	67.4049	78.3397	55.5724	44.0725	34.5757	88.6467	70.038	106.315	177.045	31.5277	22.3654	79.1476	65.5105
9430018G01Rik	0.109404	0	0	0	0.100647	0.725798	0	0	2.94489	0	0	0	0.044326	0	5.1654	0.124401	1.23712	0.530844	0	2.7964	0	0	1.29002	0	0.58851	0.783149	0.355413	4.33849	0	1.23923	0	0.156228	5.42973	10.3125	7.06461	5.33399	4.16966	0.350755	0.141011	7.69338	4.09015	0	0	0	0	0	0	0.185289	0.054413
9430019J16Rik	0	0	0	0	0	0	0	0	0	0	0	0	0	0	0	0	0	0	0	0	0	0	0	0	0.65783	0	0	0	0	0	0	0	0	0	0.707002	0	0	0	0	8.04939	0	0	0	0	0	0	0	0.065079	0
9430020K01Rik	1.32121	12.9168	6.53399	11.596	0.450323	5.11858	2.42559	8.54168	10.7498	2.50927	0.347673	1.72964	4.20423	0.176535	6.59671	0.104491	11.1962	9.59537	12.2895	27.5465	14.7136	2.12526	5.81545	0.339294	28.8566	29.7187	23.2015	33.1861	0.772621	5.52255	0.493344	13.6475	18.7755	11.6471	12.5614	10.3373	7.03673	22.0412	28.4143	38.5285	43.3944	0	2.89923	0	0.423155	0.524672	0.398445	10.7837	11.4115
9430021M05Rik	0	0	0	0.13227	0	0	0	0	0	0	0	0	0	0	0	0.330745	1.14812	0.088001	2.55753	0.631655	0	0	0	0	1.88439	1.0239	0	1.86736	0	0	0	6.58154	1.1587	2.92413	4.53436	0	1.77616	0.452732	0.964255	17.4266	2.68955	0	0	0	0	0	0	0	0
9430037G07Rik	4.06194	0	2.62038	2.1935	0.399769	0.186773	3.72192	1.70617	0.623879	5.59827	1.677	1.12731	0.5617	0	1.21151	0.109575	1.28767	0.548083	5.41941	1.37991	0.710119	2.10075	10.723	2.21619	0.475048	0.907643	4.76849	1.41963	0	1.61173	0	0	0	2.2637	2.55762	1.9724	0.598335	0.532319	0.289308	4.25946	0.929731	0.131616	0.432018	0.02257	0	0	6.96222	1.27913	0.670499
[truncated: 22,891 more rows]
[truncated: 54 more columns]

## Sheet: GermvsSomatic-Female
Gene_ID		TPM_Germ_E9.5f_1	TPM_Germ_E9.5f_2	TPM_Germ_E11.5f_1	TPM_Germ_E11.5f_2	TPM_Germ_E11.5f_3	TPM_Germ_E11.5f_4	TPM_Germ_E12.5f_1	TPM_Germ_E12.5f_2	TPM_Germ_E12.5f_3	TPM_Germ_E12.5f_4	TPM_Germ_E14.5f_1	TPM_Germ_E14.5f_2	TPM_Germ_E14.5f_3	TPM_Germ_E14.5f_4	TPM_Germ_E14.5f_5	TPM_Germ_E15.5f_1	TPM_Germ_E15.5f_2	TPM_Germ_E16.5f_1	TPM_Germ_E16.5f_2	TPM_Germ_E16.5f_3	TPM_Germ_E18.5f_1	TPM_Germ_E18.5f_2
[truncated: 9 more rows]

[truncated: 7 more sheets: GermvsSomatic-Male, Gene1vsGene2-Female(Germ), Gene1vsGene2-Male(Germ), FvsM-Germ, FvsM-Somatic, Gene1vsGene2-Female(Somatic), Gene1vsGene2-Male(Somatic)]
