# Supplementary material for: Dynamic and regulated TAF gene expression during mouse embryonic germ cell development
Source: PLoS Genet. 2020 Jan 8;16(1):e1008515. doi: 10.1371/journal.pgen.1008515 (PMC7010400; doi:10.1371/journal.pgen.1008515)
Supplement: S3 Table — Sheet 2 (“All_TPMs”) contains a TPM values table for all samples and genes. Sheets 3–5 contain search and plotting tools to quickly evaluate the data. S3 Table is associated with Fig 3 and S3 Fig. (XLSX) [file pgen.1008515.s009.xlsx]

## Sheet: Description
Table S3 Description
Transcripts per million (TPM) of all re-processed human time course data from Gkountela et al with quick and easy tabs for asking specific questions about the data
In the colored tabs, simply enter gene names into the yellow highlighted boxes
Tab Name	Description
All_TPMs	Full Table of all TPMs for all samples
Gene1vsGene2-Female(Germ)	Tab for comparing two genes in the female germ cells
Gene1vsGene2-Male(Germ)	Tab for comparing two genes in the male germ cells
FvsM-Germ	Tab for comparing the expression of a gene between the female and male germ cells

## Sheet: All_TPMs
	TPM_f108d	TPM_f110d	TPM_f113d	TPM_f53d_1	TPM_f53d_2	TPM_f57d	TPM_f67d	TPM_f93d	TPM_f94d	TPM_m122d	TPM_m137d	TPM_m54d	TPM_m72d	TPM_m74d	TPM_m98d
A1BG	1.78739	1.75395	1.2057	2.93609	0	0.528598	1.15542	0.957082	1.14139	0	0	1.61509	0.181927	0	0
A1BG-AS1	0.461957	0	0	0	0.146436	0	1.42338	0.22977	0	0	0	0	0	0	0.303723
A1CF	0	0	0	0.43958	0.641063	1.37345	0.060194	0	0	0.086907	0	0	0	0.224535	0.04526
A2M	30.823	22.3973	17.3055	437.499	140.832	121.701	95.9958	27.4744	20.9906	33.3107	52.9203	100.793	92.2163	63.2012	28.5562
A2M-AS1	2.41864	1.41594	0.603903	0.2239	0.067831	2.10094	1.52799	3.04232	0.881873	7.81109	1.64943	1.35034	0.307314	0.92587	0.471109
A2ML1	2.10885	5.01825	7.18973	0.099516	0	2.77135	5.79486	4.64643	2.11264	2.64309	0	8.23078	0.069817	2.30839	3.43919
A2MP1	0.204519	0.218615	0	0	1.07721	0	1.0122	0.535762	0	1.00429	0.796025	0	0	0	0.538661
A3GALT2	0	0	0	0	0	0	0	0.251594	0	0	0	0	0	0	0
A4GALT	8.82791	9.87495	4.0401	0.706088	0.980682	7.57097	8.06564	6.71934	18.7943	14.0431	11.9435	0.998806	8.48588	10.3069	20.2916
A4GNT	0.710508	0	0	0	0	0	0.138804	0.4972	0.30518	0.623486	0	0.675937	0	0	0
AA06	0	0	0	0	0	0	0	0	0	0	0	0	0	0	0
AAAS	161.986	121.297	42.3747	60.5475	23.9949	59.1535	104.86	162.905	119.678	73.4267	55.4408	34.0541	25.9463	38.8613	77.6725
AACS	5.21427	4.9587	0.755886	6.93948	2.20912	6.11259	13.0804	4.08039	2.87107	2.7759	1.51762	5.43951	6.72426	1.43641	3.2542
AACSP1	0	0.06196	0	0	0	0	0	0.318879	0	0.145269	0	0	0	0	0
AADAC	0.689268	0.381463	0	0	0	0	0	0	0	0.343773	0	0	0	0.10909	0
AADACL2	0	0	0	0	0	0	0	0	0	0	0	0	0	0	0
AADACL2-AS1	1.85416	2.11952	1.40417	0	0	0	0.122665	1.67576	1.68867	1.83812	0	0	0	0	2.1041
AADACL3	0.110704	0	0	0	0	0	0	0	0	0	0	0	0	0	0
AADACL4	0.117139	0	0	0	0	0	0	0	0	0	0	0	0	0	0
AADACP1	0	0	0	0	0	0	0	0	0	0	0	0	0	0	0
AADAT	13.7297	8.93152	20.2611	13.863	7.68464	22.1828	19.2754	12.8327	6.21059	12.2176	6.04331	4.31763	6.8294	4.60442	7.67675
AAED1	9.99949	12.8918	10.2053	2.13503	1.01931	4.74517	3.54842	18.3554	5.21871	4.49145	6.29006	1.47068	3.90111	6.45359	15.941
AAGAB	34.2696	22.84	27.0546	13.7778	3.17924	6.77458	11.9207	34.2269	6.9618	10.0274	13.8244	6.95486	1.72612	9.224	12.9054
AAK1	7.04735	6.21561	7.58965	7.93337	5.01949	11.266	8.10398	8.42304	5.44629	7.59899	7.34211	5.16138	5.72239	6.05519	6.3153
AAMDC	500.877	162.02	180.911	68.8487	43.8307	105.264	38.0978	236.867	74.5168	45.6371	32.8515	51.019	292.293	199.08	49.9776
AAMP	36.3027	28.7163	24.8252	27.8417	14.0851	27.9621	23.2247	50.7742	23.819	14.0376	25.1195	20.7709	30.4451	31.4592	51.9642
AANAT	0.272583	0.248252	0	0	0.162513	1.37305	0	0.46958	0.903156	2.17808	1.17799	0	0	0	0
AAR2	20.8054	23.5468	19.6326	16.6117	18.5836	15.421	13.0004	29.9183	31.5608	27.0704	25.5449	18.1807	47.4407	31.1377	32.3859
AARD	0.903876	1.25197	1.93797	1.37035	0	0.828035	0	0.849402	1.20448	0.309126	0	3.12687	0	0.623439	2.0526
AARS	125.713	89.6373	76.1121	30.311	19.6822	52.4514	49.3695	147.311	80.028	54.632	48.7438	19.9925	35.2504	32.3089	74.4309
AARS2	8.09295	5.85987	3.15107	8.54685	6.42187	10.1765	14.7867	9.16606	4.6578	4.17856	3.6972	3.20155	3.57432	3.10338	9.19228
AARSD1	40.5779	0	0	0	0	0	0	58.7813	0	0	0	0	0	0	0
AASDH	5.81322	4.14619	13.6259	8.55647	4.2009	8.12622	10.228	13.9964	3.24899	5.30921	15.8763	7.55504	9.88546	10.7649	22.531
AASDHPPT	18.075	22.039	35.1922	9.64718	8.35895	15.2225	12.5148	30.8921	10.1396	13.4716	22.3363	11.6155	16.5859	18.0358	27.235
AASS	5.26455	5.4577	5.48827	13.4077	4.83428	14.2639	5.10944	10.1681	0.951132	1.09403	2.41079	10.7369	5.10998	3.40442	1.13043
AATBC	1.68501	1.96052	0.325667	0.608324	0.146533	0.749608	0.745681	1.51688	0.375758	1.49056	0.796417	0.09673	3.26163	0.256107	0.422095
AATF	123.083	109.051	44.5739	2.75275	31.5385	15.0114	50.7322	122.771	47.5926	54.198	38.6873	22.8274	10.681	42.4825	128.158
AATK	0	0.076462	0.213977	0.230413	0.342392	0.093553	0.046285	0.098226	0.135015	0.077965	0	0.256641	0.721444	0.193748	0
ABALON	6.74153	4.40092	2.04816	0.4841	2.65491	5.03503	5.21299	3.41737	2.81233	3.77618	0.296047	3.74579	0.572036	4.33932	4.60698
ABAT	0.77165	1.47075	1.14841	3.58857	7.13551	4.18274	6.06711	3.14174	1.37576	1.18371	0.857262	6.31026	2.88594	8.8627	2.77345
ABCA1	13.2404	15.6632	7.29964	15.9768	5.15487	22.1479	22.682	20.4878	11.1658	6.26812	11.1978	8.41892	3.19017	7.5448	16.2042
ABCA10	0.240273	0.12045	0.109697	0	0.093959	1.07091	0	0.296671	0	0.147943	1.74894	0.249444	0.406585	0.446976	0
ABCA11P	12.0594	11.6908	13.2278	5.61655	4.48098	9.49339	7.88377	12.4566	12.9796	15.5234	9.9607	5.49165	3.51094	9.62706	13.8402
ABCA12	0.099173	0.038568	0.880347	0.094028	0.073616	0.064948	0.882763	0.070093	0.07842	0.624514	0.061369	0	0	0.176787	0.30278
ABCA13	2.64027	2.77934	1.86461	0.457398	0	0.406362	0.322328	2.02585	0.372274	1.85743	1.16386	0.172223	0.387663	0.610383	0.348717
ABCA17P	1.32595	1.2835	4.14488	0.582663	0	0.166093	0	1.84953	0.888925	0.6921	0.605345	0	0	0.351227	0.617891
ABCA2	1.75678	0.484196	0.434233	1.0581	4.95171	2.50968	0.257066	2.2585	0.555869	1.15262	2.38337	1.74642	0	0.063012	0.449587
ABCA3	16.6946	8.98227	6.61012	1.33917	2.0874	4.22716	3.92273	22.4857	12.4907	34.9946	13.6028	0.878704	0.290491	6.43061	16.5978
ABCA4	0.213427	0.023896	0.436218	0.707137	0	0.928443	0.12552	0.201228	0.078623	0	0	0.086838	0	0	0.176637
ABCA5	1.79232	2.14659	6.39686	0.15121	0.906157	1.93633	1.24641	4.09612	0.725871	1.87132	2.64279	4.38984	4.10538	3.3611	1.64961
ABCA6	0.069674	0.099152	0.047686	0.429122	0.202058	0.616672	0.161092	0.170095	0	0.719285	2.17485	0.085869	2.58607	2.21632	0.081437
ABCA7	0.819657	0.137495	0.657447	0	0.564914	0.261178	0.223869	0.826409	0.738693	0.781537	0.49578	0.575681	0.357025	0.418554	0
ABCA8	0	0.034045	0	0.262051	0	1.98624	0.379993	0.513155	0	1.80754	2.69814	1.35838	15.6792	6.09691	0.178177
ABCA9	0.04392	0.106304	0.576124	0.275769	0.340549	1.11901	0.288901	0	0	0.109526	0.642964	0	0.434864	3.2627	0
ABCA9-AS1	0	0	0	0	0	0	0	0	0	0	0	3.80969	0	0	0
ABCB1	0	0	1.00284	1.09994	1.16062	0.58514	0.284423	0	0	0	0	0.203168	0	0.05449	0
ABCB10	11.9783	12.1244	14.1398	2.63447	2.67187	7.96568	5.15561	14.3652	4.43264	6.69363	6.14647	3.66316	1.53172	5.08981	4.79858
ABCB11	0	0	0	0.098052	0	0	0	0	0	0.139337	0	0	0	0	0
ABCB4	0.522637	0.131673	5.49223	0	0.101538	0.253162	0	0.612258	0	0	0.353169	0.301535	0	0.130296	0
ABCB5	0.162257	0.048612	0	0	0	0	0	0.099886	0.066645	0.309946	0	0	0	0	0.141433
ABCB6	10.4885	6.00548	7.06791	4.71933	2.58627	11.912	9.85459	19.0867	4.37429	3.34532	9.61784	5.17477	17.6015	14.6778	6.71555
ABCB7	21.5109	17.5652	24.1129	10.1606	6.68249	8.44228	9.46587	28.4358	7.42878	5.08929	10.9319	6.09052	6.64013	6.24873	13.2096
ABCB8	9.48442	8.87091	7.26194	6.04403	2.04973	6.41886	7.62206	13.9825	21.6179	15.1304	5.88838	1.27563	4.40082	8.81881	18.3038
ABCB9	1.0666	1.1147	0.453453	0.148571	0.777641	0.776226	0.763739	2.28121	2.92787	1.28801	3.14353	0.444445	1.95772	1.71587	1.81974
ABCC1	14.7801	18.9574	30.3959	13.7343	5.55473	17.5683	15.7088	26.6507	13.2137	37.7222	40.1725	16.3317	28.8803	21.32	18.8327
ABCC10	7.88046	7.27213	3.5066	13.8805	3.28673	12.4404	15.5417	13.1217	12.1944	13.9552	9.66472	2.39562	8.7884	7.71502	19.4676
ABCC11	0	0	0	0	0	0	0	0	0	0	0	0	0	0	0
ABCC12	0.575048	1.19529	1.22751	0	0	0.383431	1.97752	1.46673	0.882121	0.587564	0.327038	0	0	0.615605	1.16835
ABCC13	0.130662	0.061982	0.40242	0	0	0	0	0	0	0	0	0.082956	0	0.105143	0
ABCC2	0.940006	0.318914	0.565029	0.901383	1.32029	0.364895	3.0609	0.715022	0.197549	0.278254	0	0.255985	0	0.221109	1.18408
ABCC3	0	0.118921	0	0	0.588282	0.941063	0	0	0	0	0.490743	0.850365	0	0.140065	0
ABCC4	22.3543	19.334	24.8136	2.33905	0.747987	6.74328	11.2873	35.0475	7.14834	7.37927	7.70878	4.40113	11.9285	16.3766	19.3376
ABCC5	24.4987	21.9473	34.322	24.0646	7.12622	23.981	28.3018	35.0402	26.426	21.9195	17.6484	29.412	14.7695	9.80697	17.4738
ABCC5-AS1	0.676976	0	0	0	0	0	3.9712	0	0	0	0	0	0	0	0
ABCC6	0.119923	0.20698	0.453134	2.77829	0.725105	0.429902	0.297518	0.20971	0.254944	0.79053	0.69032	0.62264	0.242452	0.30939	0.013142
ABCC6P1	0	0.085677	0.309032	0.470629	1.52407	0.37098	0	0	0	0	0	0	0	0	0
ABCC6P2	0.052264	0	0	0.974666	2.42136	0.7596	0.11403	0	0.326297	0.097751	0	0.884088	0	0	0
ABCC8	0	0	0	0	0	0	0	0	0	0	0.492554	0	0.559101	0.278223	0
ABCC9	0.247591	0.122521	0.371206	0.726517	0.261831	2.05713	0.430029	0.046381	0	0.290474	0.101523	0.447086	0	0	0
ABCD1	1.55505	1.21942	1.2695	3.27553	1.03336	1.01207	0	0.749286	0.550135	1.09074	1.78361	6.0498	4.37657	2.21129	0.810693
ABCD2	0.10363	0.032773	0	0	0	0	0	0.142064	0.053916	0.103369	0	0.067787	0	0.375254	0
ABCD3	18.9188	12.7846	26.1063	3.8755	3.12961	8.54726	10.5341	32.7799	2.70298	3.17607	4.81301	16.3199	10.3295	6.37943	9.88991
ABCD4	8.12206	7.98077	11.8337	10.1019	7.37917	19.7197	14.8208	9.63549	16.4206	25.6171	14.1368	8.0848	7.32417	11.9753	37.4417
ABCE1	76.1413	71.7546	81.7052	22.3835	12.6342	30.8216	48.3764	96.7173	33.6235	32.1811	39.1962	20.5854	29.5876	49.0645	76.0188
ABCF1	39.3194	27.9612	26.8378	21.9045	6.79792	13.7473	23.3707	53.9482	24.9845	26.248	27.1764	19.435	28.8876	18.3087	40.1525
ABCF2	27.6495	18.6694	13.36	32.5595	7.39218	21.0403	22.7907	34.0045	16.6303	14.3751	25.5418	15.6339	15.7035	11.3555	33.2566
ABCF3	19.3888	21.8367	6.12255	19.8807	8.82257	27.5025	42.3505	36.8417	19.2479	25.1002	14.5832	7.96093	15.4986	20.5854	39.4771
ABCG1	0	0.252539	1.33598	15.815	9.62619	6.24686	3.98603	1.67482	0	0.177012	0.903132	3.25258	19.3117	2.18769	0
ABCG2	2.03216	0.82129	2.76398	21.8929	8.64545	4.4923	5.96918	1.30378	0.329239	1.092	4.47095	6.43492	1.40558	5.7737	0.364877
ABCG4	3.20332	2.54791	1.86531	1.64062	0.342964	0.252386	3.47768	3.7023	6.32328	2.87505	0	0.157304	0	0.425724	1.79458
ABCG5	0	0	0.691263	0	0	0.290133	0.297959	0	0	0.192536	0	0.20135	0	0	0.236104
ABCG8	0	0.361241	0.426431	0	0	0	0	0.241445	0	0	0	0	0	0	0
ABHD1	2.51063	0.564575	0.960566	0	0	0	0.669935	0.830643	0.877296	0.749651	0	0	0	0	0
ABHD10	139.389	99.0511	254.022	24.5919	11.5699	45.5516	50.6541	200.239	44.6687	40.674	78.6144	36.474	40.9378	44.5838	82.1565
ABHD11	8.08084	6.65489	5.6392	9.60694	9.80256	5.7462	2.89027	12.7052	8.88468	9.95779	4.14729	4.5708	1.53823	3.88232	9.1637
ABHD11-AS1	0	0.185028	0	0	0	0.090626	0.711041	0.272071	0.81278	9.67278	0	0	0	0	0
ABHD12	43.9922	26.4463	29.1153	22.5073	8.34027	13.3146	17.299	49.0929	39.5029	26.7481	26.6699	17.7527	44.2914	39.6373	38.7798
ABHD12B	8.45258	3.1618	42.3474	0.509202	0.54347	0.801965	1.95803	6.36862	3.88567	0	0	0.941646	0.501193	0.244972	0.876358
ABHD13	2.25942	2.73817	2.30685	3.6211	1.62758	4.30261	1.52914	1.86989	0.325865	0.754942	2.54912	2.57924	3.02864	3.87183	3.69638
ABHD14A	40.9707	24.24	33.897	11.36	9.90604	6.27442	5.43775	36.4107	51.263	94.5345	42.5661	6.53666	3.34045	28.5932	43.028
ABHD14A-ACY1	0	17.7331	14.3309	13.95	13.9062	14.1003	11.4648	27.3645	0	5.08046	8.78341	11.8507	18.2647	11.4773	13.5603
ABHD14B	16.8526	16.0958	11.8466	15.8407	20.7828	13.814	35.2851	22.4555	45.3448	33.8961	10.2669	7.46837	11.6897	29.6897	44.8353
ABHD15	3.20997	2.21578	0.635531	1.55809	1.07449	0.830829	1.11363	3.05687	0.686632	0.644842	5.45577	3.70787	1.76447	2.93748	0.96413
ABHD16A	1.76022	2.0653	0.220721	3.88646	0.234662	2.83248	1.31302	0.773114	2.72518	4.77992	2.22237	0.735982	0.279083	1.04999	3.57617
ABHD16B	0.542834	0.246392	0.124075	0.885899	0	2.18103	1.15163	1.59413	1.05072	0.621732	0.793037	0.49832	2.49007	1.4596	0
ABHD17A	4.84623	3.30535	4.0765	20.6603	6.87059	5.11583	4.58217	2.86419	9.39601	10.9187	2.43156	3.74274	2.987	4.45444	6.10492
ABHD17B	8.67302	8.23318	10.119	22.0544	3.49246	7.54093	11.9538	11.3097	3.64187	6.74246	5.86703	10.391	6.80838	4.11144	6.46185
ABHD17C	12.8154	6.53772	2.87137	7.02117	2.57548	3.41473	1.85944	8.25059	8.6643	4.97121	0.835511	2.19503	0.761833	0.621675	3.00998
ABHD18	4.96956	5.21218	3.82964	5.13928	3.44163	4.04389	5.35902	6.07776	3.57492	4.05347	2.68635	2.09891	3.64369	5.752	6.21405
ABHD2	24.365	22.3678	36.4729	25.2007	12.9058	24.6362	22.4781	35.8586	11.966	13.6399	20.5525	23.1388	37.0978	15.8747	19.1997
ABHD3	8.5211	6.59394	16.5355	11.6161	1.8836	3.44018	6.09602	15.39	6.40987	2.8705	9.08114	3.79579	2.90184	6.11492	4.07268
ABHD4	6.27069	7.31651	2.31011	25.9919	14.3741	26.5901	13.0081	10.3734	9.66989	12.1695	11.9763	28.3934	24.3566	16.5822	14.6843
ABHD5	17.3343	14.7921	14.4163	4.55783	1.19814	4.8181	8.8885	19.4501	5.37405	6.24439	9.15159	2.13689	1.83543	3.87089	7.64389
ABHD6	3.68008	3.22328	3.25354	6.51969	7.84415	4.95819	3.53984	6.69158	1.54979	4.79566	3.50029	3.33216	5.74445	5.10425	3.96706
ABHD8	0.128495	0.291481	0	1.21484	0.631844	0.23773	2.71351	0.492592	1.35329	0.858525	0	0.415905	1.54863	0	0.515895
ABI1	26.6857	27.0529	26.8458	32.5874	7.6398	27.1489	28.2924	29.5294	12.7949	17.2409	17.8465	32.9205	22.4521	19.7493	28.5315
ABI2	92.2223	73.3634	88.8511	43.1217	20.3559	47.8198	45.8696	109.545	45.9947	56.418	81.7844	29.4752	45.8922	45.77	62.3083
ABI3	0.257291	1.02741	0.718468	33.7569	7.61636	5.35575	0.932465	0.703593	0.611738	1.2332	0.267128	13.1255	2.08891	1.57445	0.613493
ABI3BP	0.057528	0.068225	0.2953	0	0.810972	2.76984	0.699346	0.050361	0	0	0.175668	6.62818	0.508963	0.173598	0
ABL1	27.8923	31.3801	17.9701	30.4049	21.4736	34.8755	41.1193	47.7244	52.2889	71.524	32.6427	22.6795	25.3658	24.4432	45.9412
ABL2	27.1565	21.8291	23.6842	12.3798	7.34773	5.80338	18.0732	28.7217	9.61036	12.3944	14.4759	2.88837	3.26455	8.1782	21.7996
ABLIM1	5.94457	10.38	10.1582	66.2756	22.9385	37.3559	22.4525	10.6114	2.5235	4.55431	20.5538	15.1708	23.9001	10.2809	4.06489
ABLIM2	1.10278	1.62614	6.40333	2.38297	0.715001	1.85623	1.04493	2.87812	2.2827	1.49632	2.00948	1.35281	1.5678	0.597905	1.8183
ABLIM3	3.42845	3.5061	3.9248	0	0	1.34025	0.553767	2.19506	1.1513	2.24993	0.416433	0.398974	0.35177	1.14104	3.22548
ABO	0.233685	0	0	0	0	1.62638	0.305405	0.326005	0	2.71502	2.13025	0.788285	1.25515	7.25262	0
ABR	25.0718	26.7608	14.1061	11.3906	26.6961	20.9811	36.242	29.6924	34.0391	16.2318	9.86959	1.83136	0.150379	4.83306	45.8281
ABRA	0	0	0	0.25391	0	0	0	0	0	0.350825	0	0	0	0.21563	0
ABRACL	10.0263	13.5883	24.1261	27.2207	12.4512	15.2279	15.0457	18.6458	4.58713	6.36715	5.33371	97.6954	4.87721	9.67923	14.6755
ABT1	11.0332	10.2038	14.3536	8.18399	4.13308	10.5578	9.53755	13.2897	10.4217	6.98894	7.50629	8.52765	8.44401	10.2542	18.2678
ABTB1	5.00244	3.56769	3.54874	1.49049	0.515553	1.94256	2.42424	5.36415	6.1631	8.69675	9.02848	1.73914	0.291047	5.49723	9.41207
ABTB2	5.20731	3.82538	2.8165	2.0576	1.30597	2.777	4.33016	6.98164	3.34707	6.13776	2.08199	2.30596	0.601585	3.42178	5.23073
ACAA1	11.8947	12.2868	15.9996	17.4989	17.3708	10.2221	5.2688	34.8121	7.98119	6.60801	12.8564	18.4863	19.8212	14.3724	7.3666
ACAA2	211.941	149.487	142.986	77.8919	31.6641	96.6662	102.76	254.756	85.645	84.9789	86.6049	69.9765	50.0127	86.7658	138.619
ACACA	0.170098	0.183084	1.40569	0.514539	8.82078	0.55232	0.176023	1.62647	0.42285	0.349512	0	0.314141	0	0.181009	0.128887
ACACB	2.03147	3.28455	2.1412	1.75788	1.75774	5.04368	4.36088	3.37563	2.66456	5.42551	5.18178	0.535758	4.06823	3.47966	0.369182
ACAD10	5.92448	6.5857	7.41633	7.82458	3.85261	5.75832	10.6494	12.215	8.20472	7.90652	8.65893	4.17967	6.0873	10.1392	6.4863
ACAD11	0.147935	0	1.34155	0	0.622479	0	0	0	0	0	0	0	0.053715	0.65369	0
ACAD8	23.8135	21.1825	21.4854	17.5287	8.26076	12.6561	14.4812	31.8196	17.7116	11.4851	15.0943	5.11259	19.894	12.9708	10.6838
ACAD9	12.41	10.7998	8.92558	10.5572	9.22234	12.9474	11.624	16.3965	7.97093	8.56805	7.25663	7.90964	5.82179	5.40273	6.05656
ACADL	1.08969	0.316332	0.486118	0	1.68738	1.11273	0.129696	0.465144	0.226035	0.20053	0	1.49396	0	0	0.425613
ACADM	143.389	109.415	161.226	28.1214	18.8148	51.6061	81.0048	219.279	55.6546	47.5496	77.0677	33.8068	34.8805	61.5035	128.279
ACADS	2.67986	6.21489	1.94562	2.69364	5.21118	2.85512	5.77148	10.9974	6.5385	5.91676	11.5309	1.12969	10.6418	12.3206	15.6695
ACADSB	4.48594	4.00729	5.40064	5.98563	2.19173	4.97534	4.12259	8.52308	1.65363	2.97376	3.43064	5.16679	4.37581	3.61564	6.11471
ACADVL	69.9501	62.1057	65.3397	70.5007	63.7245	81.559	73.1226	104.203	63.5455	79.6548	42.7549	66.6743	41.76	53.7106	38.9603
ACAN	11.6825	5.80377	4.1569	0.097716	1.88456	0.676436	1.29628	13.0425	9.48752	6.41059	2.12444	2.78539	0.056453	2.14092	2.55454
ACAP1	0	0.482274	0	0.958089	0.712347	2.28332	0	0.318573	0	0	0	0.742489	0	2.8401	0
ACAP2	11.122	10.8434	15.2985	12.5263	7.16349	12.0974	12.025	13.8463	4.33439	8.19774	13.1575	8.38065	10.7764	10.6934	12.5056
ACAP3	2.91613	2.24806	2.81713	2.70286	1.59961	2.97995	0.80355	3.33709	4.88237	8.13616	1.92925	1.68933	3.92345	3.07945	1.83575
ACAT1	42.4746	44.3761	99.7262	14.2718	9.76652	15.7688	14.3009	73.9109	9.43401	5.4988	12.5736	7.94636	17.3291	16.8485	18.2614
ACAT2	91.5355	56.0049	57.3141	19.2562	2.94125	56.6614	17.3076	63.5876	26.9185	10.991	47.6318	18.8941	170.946	113.906	32.6138
ACBD3	60.4347	52.3352	48.6783	13.4737	9.29755	34.875	21.1649	64.0812	13.7303	14.9892	17.7281	16.737	18.3169	15.9828	25.3998
ACBD3-AS1	5.26042	2.29829	0	0.437945	1.27284	0.258935	8.0704	11.9522	2.29427	3.62104	11.935	2.53568	0	0	0.588153
ACBD4	1.49535	0.393677	0	1.82553	0.419419	3.034	1.55529	2.20584	1.29745	0.35495	0.310458	2.93221	0	0.871395	1.49013
ACBD5	7.71067	7.15933	15.1827	12.8262	1.94884	10.2723	4.76264	11.4854	0.907859	1.58759	7.70176	10.4241	9.09027	10.8188	4.48793
ACBD6	42.6985	40.5332	50.0909	20.0304	29.5164	27.3868	40.0823	78.3701	22.5429	15.0306	18.4317	17.9575	18.5996	25.5061	33.2299
ACBD7	3.38754	3.25031	5.38226	0.207498	0.217835	2.72609	1.7559	3.88496	1.01699	0.114839	0	0.476946	0.569401	0.290756	0.346687
ACBD7-DCLRE1CP1	1.60557	1.34894	0	0	0	0	0	0.794711	0.569177	0	0	0	0	0.558407	0
ACCS	1.07747	1.88268	7.89982	11.2708	6.0906	7.98262	2.01902	1.52084	0.795093	2.49032	0.907413	3.888	1.97568	3.16454	0.547409
ACCSL	0	0	0	0	0	0	0	0.681201	0	0	0	0	0	0	0
ACD	38.2016	18.2558	25.7152	23.9865	11.0369	7.94406	7.91488	33.6634	32.1795	12.8428	2.52204	13.0971	6.21755	13.115	10.4423
ACE	9.47218	6.70269	2.95447	2.90692	1.14485	6.28198	15.3379	15.2621	15.8435	13.9372	3.7483	0.144772	3.96132	9.20254	22.0169
ACE2	1.52011	2.97493	11.9047	1.5757	9.63821	2.54341	0.841132	2.93345	0.848969	2.94559	0.629973	0.833993	0	0	0.799361
ACER1	0	0	0	0	0	2.50925	0	0	0	0	0	0	0	0	0
ACER2	6.14621	4.76975	5.25723	15.8108	0.947469	8.2546	15.1201	5.96947	5.6394	8.00624	4.82609	1.15663	5.57081	2.90894	16.3631
ACER3	13.4461	8.38163	12.6109	4.52843	1.89105	3.26388	4.99857	12.2141	3.59321	2.8684	5.27744	3.4459	5.38723	5.44459	6.00417
ACHE	3.86144	1.06906	1.32069	0.916002	0	1.05415	1.41926	1.69816	2.56232	1.24848	1.74823	1.11641	1.20324	1.56103	1.96133
ACIN1	58.6215	48.3081	27.2739	48.1513	27.3859	52.7086	56.311	76.7623	39.4948	37.9288	25.4481	18.3479	26.7755	28.2934	45.8112
ACKR1	0.074273	0.20122	0	5.61915	0	2.22926	0	0.404301	0.115925	0	1.134	1.10887	0	0.051564	0.347254
ACKR2	6.14377	3.37216	3.35858	20.6905	2.62437	3.69086	1.91237	5.00966	5.92536	9.61546	4.55857	0.60811	0	2.73104	7.64237
ACKR3	4.28799	2.65392	3.06657	8.30505	5.44852	13.7764	4.71444	6.44531	1.36988	2.1376	8.85302	5.54741	8.30177	2.85282	1.23146
ACKR4	0.276189	0.698752	1.45836	1.93558	0.083009	0.827215	0.446405	0.693538	0.14369	0.358146	0.393572	0.041565	0.201188	0.266698	0.129128
ACLY	86.8656	74.4341	52.839	42.924	31.7429	60.2744	43.665	92.7755	38.193	27.8856	48.9793	30.6629	154.862	70.1378	50.6455
ACMSD	0.470789	0.774423	1.93975	0	1.1877	8.14957	0.345849	0.332038	0.793885	0.759139	0.215524	4.3821	0	0.954737	0.045294
ACO1	42.5332	36.1859	46.171	9.7419	6.33458	26.8294	10.8688	41.5865	11.481	19.7994	22.032	27.2105	23.7794	12.8052	19.6187
ACO2	33.1608	30.1312	15.3131	23.8644	12.6439	19.6348	24.7835	36.7242	34.6979	29.5412	34.8574	11.4819	14.6192	26.5942	47.6452
ACOD1	0	0	0	0	0	0	0	0	0	0	0	0	0	0	0
ACOT1	2.47098	2.6802	6.24123	4.32064	2.89521	6.00549	3.76469	3.18422	1.62595	3.44923	3.5804	6.41176	4.68757	3.4214	2.01787
ACOT11	1.76726	1.1699	0.793129	0.81118	3.06305	5.95771	1.05462	3.84742	1.56908	0	3.11416	0.343175	12.4208	2.42503	4.28
ACOT12	0.185514	0	0	0	0.104544	0	0	0	0	0	0	0	0	0	0.409566
ACOT13	25.1962	22.7176	21.259	4.9673	12.189	18.2312	20.6322	27.262	18.0429	14.9466	15.9767	10.7556	17.6108	16.5266	20.2671
ACOT2	5.4549	3.81162	7.67488	1.51706	2.81738	8.28328	1.99373	3.04421	1.21362	4.91826	6.19143	7.0862	4.78372	4.89462	0.295909
ACOT4	12.6005	6.96242	22.2467	0	0	0.909753	4.31597	9.60803	4.14456	3.08694	8.43003	4.3881	0.274838	0.682269	3.78692
ACOT6	0	0	1.25768	0	0	0	0	0.256355	0	0	0	0.320542	0	0	0
ACOT7	75.944	67.8574	30.7135	14.466	15.7622	53.2177	44.6323	90.2083	108.951	40.1456	36.4674	14.6021	70.9586	49.4293	41.0988
ACOT8	6.0933	7.72325	5.82806	3.22061	1.67563	6.8634	4.70725	9.48768	4.90464	9.90131	3.36773	14.7965	4.63767	13.927	8.34666
ACOT9	10.019	7.08462	11.1642	9.54666	5.36546	5.50607	5.57826	10.5472	3.63279	2.58504	4.98398	3.16258	11.1599	6.49063	7.1254
ACOX1	12.0453	15.4466	14.6553	7.16501	9.49038	11.2632	10.3509	23.6179	9.5598	9.63073	9.18302	4.52898	12.441	8.25768	15.5317
ACOX2	0.159804	1.11141	1.85933	8.12307	2.48541	4.43298	1.19572	1.33913	0	2.33553	1.8879	2.4046	12.1477	5.19449	0.640931
ACOX3	4.05608	4.14364	5.48419	5.85947	0.998223	11.1088	3.78765	4.71049	1.73463	3.54915	2.15627	1.69557	4.84631	6.34715	3.04725
ACOXL	6.13836	5.35676	2.96948	0	0.282072	3.78934	7.9345	5.99666	5.43163	6.01596	0	1.05374	0.243704	2.29787	8.25888
ACP1	106.374	107.346	139.714	79.0124	40.762	110.425	115.193	154.144	56.8924	56.176	74.3134	51.0201	79.7737	86.0037	129.424
ACP2	8.27111	5.01161	4.70101	20.4214	21.2744	12.1188	2.44725	10.1885	3.01306	5.35436	7.43274	23.0699	14.2036	11.3462	2.00963
ACP5	3.21285	4.63225	6.86631	4.32777	0	6.82251	10.7403	7.835	6.42755	4.13553	3.74901	1.82549	0	7.61543	17.7372
ACP6	9.1048	3.7069	1.22995	0.768707	2.53095	4.59948	2.0967	6.3959	4.16155	5.27251	2.73163	9.90088	4.81303	3.20496	6.65206
ACP7	0.373237	0	0	0	0	0	0.292874	0	0	0.062152	0	0	0	0	0
ACPP	5.59647	4.66115	3.66356	4.20078	0	6.15118	4.92123	12.408	1.90938	1.01274	2.08704	2.11824	9.67217	18.5538	2.01685
ACPT	0	0	0.899085	0	0.208631	0	0	0	0	0	0	0.40259	0	0	0
ACR	0	0.187851	1.00753	3.71614	0	0	0	0	0.256552	0	0	0.49774	0	0	0
ACRBP	16.2374	6.65905	9.25385	4.65961	1.63148	1.64985	4.95121	17.6406	14.3431	14.1592	4.00476	1.96226	0	4.96061	4.21759
ACRC	14.4786	18.8636	29.9997	1.25873	1.65688	1.0702	1.3908	16.8907	7.17023	5.75175	3.89306	3.01952	0.404385	1.72618	2.95859
ACRV1	1.4986	1.73771	2.61597	1.99355	0	5.53084	3.58279	2.14361	0.485334	1.64455	0	0	0	1.44372	2.7529
ACSBG1	2.63401	2.18151	2.16582	2.9646	0	1.33462	2.70924	1.27914	0.628093	3.09875	0	0.391216	0	0.124548	0.868363
ACSBG2	0.808907	0.35693	1.26325	0.210754	0.163049	2.67699	3.23139	1.45522	0.939794	0.950768	1.22358	0	0	1.19004	0.463917
ACSF2	2.10437	0.55651	1.19633	3.76655	3.87223	5.35403	7.62349	8.38605	6.19663	1.34618	0	3.0407	7.41425	5.17019	0.46475
ACSF3	3.0355	2.46576	2.27907	4.72606	0.925282	3.12349	1.79835	5.50846	3.37372	5.14018	1.68081	0.696269	5.39848	1.60734	1.04
ACSL1	12.3202	9.30914	11.6089	0.314404	1.51514	3.37604	0.656434	12.4424	1.67139	2.15729	5.80104	2.70133	1.09471	1.99104	2.8302
ACSL3	23.2782	17.1626	27.8333	14.1504	6.45673	11.8581	16.5361	39.5548	12.4219	9.33358	11.8688	12.9292	21.0229	17.1377	14.3201
ACSL4	12.1875	15.0612	11.1132	7.5487	3.02081	4.76397	14.5493	18.6649	3.83955	5.55389	13.2748	10.4792	12.1824	11.2188	14.61
ACSL5	0	0.177138	2.32124	2.68943	0.460362	0.6466	1.17549	0.076126	0	0.979764	2.60938	3.09291	1.47926	0.614748	0
ACSL6	0.324516	0.197118	0.72133	0	0.182877	0	0.025066	1.02161	0.11011	0.211413	0	0.086142	0.019656	0.020705	0.294506
ACSM1	0.264682	0	0	17.4311	1.43546	7.88138	0	0	0	1.60268	2.52874	3.23592	13.0601	5.79171	0
ACSM2A	0	0	0	1.77045	1.59107	0.22253	0	0	0	0	0	0.885793	0.096308	0	0
ACSM2B	0	0	0	1.42813	0	0	0	0	0	0	0	0.974913	0	0	0
ACSM3	3.24669	1.48169	2.83579	27.6088	5.93276	17.7522	1.98883	7.47212	0	2.43131	9.41386	24.1148	14.1885	17.2653	0.142384
ACSM4	0	0	0	0	0	0	0	0	0	0.207867	0	0	0	0.56041	0
ACSM5	0	0	0	0	0.046615	0	0	0	0	0.173272	0	0	0	0	0
ACSM6	1.34109	0.281286	0.500463	1.51238	0	0	0.413312	0	0	0	5.23522	0	0	1.21215	0
ACSS1	0	0.33277	0.548706	14.752	3.91724	12.2196	1.28813	1.60775	0	3.02242	6.95735	19.2638	58.6619	19.2739	1.05421
ACSS2	16.3298	12.8459	17.3313	8.85709	6.70726	14.299	1.36013	18.9575	5.91491	8.56799	11.3846	11.309	35.7242	28.0426	3.38151
ACSS3	0.091086	0.60029	1.21442	6.14668	3.17148	6.78266	1.41075	0.667116	0	0.913691	3.79379	2.1391	6.10591	2.00631	0.529189
ACTA1	0	0.260514	0	0	0.807861	1.02059	0.348364	0.161513	0	0	0	0	0	0.322904	0.566796
ACTA2	2.22996	2.76777	2.19109	9.79203	0	43.5589	11.878	2.08729	0	3.64297	6.18356	10.9848	1.37843	1.49323	8.04623
ACTA2-AS1	0.451528	0.75638	0	0	0.500507	0	0.804993	0	0	1.14806	0	1.73032	0	0.12275	0
ACTB	1147.22	879.418	815.28	3296.37	1445.68	1827.42	1489.1	1226.57	1021.53	720.591	1457.44	1894.66	1935.92	1815.51	1620.7
ACTBL2	0	0	0	0	0	0	0	0	0	0	0	0	0	0	0
ACTC1	2.96465	4.14244	0	2.12765	11.5102	0.941776	13.1467	4.90284	7.46406	0.261621	0.152553	1.49503	0	6.46918	4.14024
ACTG1	1838.29	1548.15	1678.57	1611.79	765.869	1351.26	1501.02	2343.57	2041.07	1418.87	1440.68	980.381	1102.23	1473.82	2222.96
ACTG1P17	0	0	0	0	0	0	0	0	0.174307	0	0	0	0	0	0
ACTG1P20	14.1199	11.8347	7.34793	14.6516	8.46314	14.5477	15.9799	20.1072	18.7278	11.804	8.67083	6.65607	7.13743	9.39244	15.3144
ACTG1P4	0.517638	0.31024	0.059932	1.57647	0.124393	0.501113	0.255827	0.19469	0.363031	0.267497	0.278533	0.854815	0.384239	0.071931	0.302785
ACTG2	93.0406	95.9564	57.0916	36.9996	39.4019	67.1724	448.762	62.6206	165.837	33.4293	18.7805	22.5498	0	121.961	145.16
ACTL10	0.370137	0.68879	0.139178	0.431011	0	0.146999	1.61539	1.36245	0.668189	0.028024	3.17833	0	0.187002	0.329426	0
ACTL6A	109.168	75.9495	117.777	34.6292	22.5996	37.6962	41.8099	136.992	20.9174	15.7446	53.6103	23.7768	31.754	45.6853	86.5109
ACTL6B	0	0	0	0	0	0	0	0	0	0	0	0	0	0	0
ACTL7A	0	0	0	0	0	0	0	0	0	0	0	0	0	0	0
ACTL7B	0	0.124405	0.624694	0	0	0	0	0	0	0	0	0	0	0	0
ACTL8	38.2679	26.5402	27.6835	0.375748	0	0.427172	1.23198	29.335	8.01118	8.96305	20.1165	0	0	8.45539	13.6437
ACTL9	0	0	0	0	0	0	0	0	0	0	0	0	0	0	0
ACTN1	21.1804	23.281	9.01918	15.9938	10.2089	37.3747	39.2168	25.5997	41.2368	12.2264	7.0275	8.2163	10.9898	22.4379	55.3317
ACTN1-AS1	0	0	0	0	0	0	0	0	0	0	0	0	0	0	0
ACTN2	3.6277	1.22727	3.23279	0	0.029921	0.456529	0.221035	3.53085	0.866266	0.081031	0	0.234486	0.38883	0.788993	0.295402
ACTN3	0	0	0.278694	0	0	0.067972	0.422836	0.236398	0	0.497415	0	0.681467	0	0	0.488986
ACTN4	59.7515	43.6818	38.0418	91.8746	103.036	113.916	70.5506	51.2224	62.0364	48.4696	54.1095	66.8383	69.2073	66.306	72.9138
ACTR10	24.7121	16.3705	58.0385	16.3358	5.9558	18.0238	15.0637	47.5189	7.55614	10.2985	27.5969	20.2727	35.1455	30.8736	34.93
ACTR1A	29.5497	24.6396	21.2262	68.3927	25.2169	46.4263	42.558	37.8811	19.6523	25.2785	26.8436	54.4935	56.785	48.419	36.4422
ACTR1B	53.1776	50.6822	45.6067	61.0264	35.3028	48.6173	27.3685	55.824	66.8156	115.579	49.3063	42.6749	35.8186	61.4382	62.3962
ACTR2	66.5185	52.0282	93.5525	102.1	37.7173	59.9354	38.1171	63.7361	14.2494	19.5724	81.326	61.1207	70.6762	63.3383	54.5829
ACTR3	30.6632	24.1172	37.4396	27.0594	14.424	25.6563	12.5492	30.6328	6.16608	7.9626	19.1373	21.8405	38.5748	31.9431	18.9951
ACTR3B	44.9632	28.2129	31.6495	2.14548	1.87176	12.5611	13.9368	34.6032	26.7142	24.763	22.9165	1.75759	2.64945	16.7878	27.3888
ACTR3BP2	0.055155	0	0	0	0.044147	0.044561	0	0	0	0.025789	0	0	0	0	0
ACTR3BP5	0.011216	0.017734	0	0	0.026862	0.012082	0.015302	0.015647	0	0	0	0.007832	0	0	0.02622
ACTR3C	2.01321	2.13573	1.35819	0.1558	1.33524	3.29314	1.21422	5.19893	1.44399	1.59828	0.528704	0.777975	0.865277	1.63311	2.33776
ACTR5	20.2053	15.6464	27.6882	8.70422	2.26885	4.62226	18.1702	25.3077	16.6704	15.5376	9.63661	3.60948	5.05249	5.53436	17.0414
ACTR6	8.75446	6.25018	20.3582	1.0638	1.01886	4.11221	3.148	9.8615	0.591449	3.24286	4.1094	12.2556	1.79458	6.63992	8.11976
ACTR8	29.819	21.9874	28.2022	15.1448	6.56697	12.0332	23.5108	35.0436	8.94774	9.86134	20.2025	13.4596	14.8155	20.438	28.6408
ACTRT1	0	0	0	0	0	0	0	0	0	0	0	0	0	0	0
ACTRT2	0	0	0	0	0	0	0	0	0	0	0	0	0	0	0
ACTRT3	0.689914	1.50752	2.70148	0.664162	1.45237	0.839069	1.10053	5.97008	0.215643	0.54679	0	0.348528	0.992956	1.92493	0
ACVR1	16.5501	15.3433	15.3802	19.1592	7.25666	21.497	13.7899	24.1776	9.7974	12.5898	15.5054	7.69212	1.90518	16.0786	24.9349
ACVR1B	60.7562	8.38966	9.61555	22.5197	1.7278	7.16353	76.9511	16.0861	76.9805	98.046	17.0181	1.16068	5.27998	54.6836	21.0353
ACVR1C	0.800301	0.921454	1.91221	0	0	0.0551	0.452353	0.753929	0.194334	0.124403	0.063473	0	0.123069	0.488893	1.03848
ACVR2A	9.1771	10.8332	12.6787	9.17425	3.77486	10.7211	8.64561	15.7246	2.40796	3.90697	6.8611	4.69193	3.08654	3.39372	8.67797
ACVR2B	38.4544	26.7678	23.6951	23.9287	5.54562	17.0752	22.2007	30.9126	16.0672	13.8561	20.6303	7.39278	5.01736	9.80374	24.0352
ACVR2B-AS1	1.84664	0.994892	0.426421	0.555638	1.25743	0.859951	1.65966	0.713606	0.514821	0.109673	0	0.055104	0.291582	0.147459	0
ACVRL1	0.108195	0.266887	0	25.9081	11.4141	9.56575	5.56752	0.090562	0	0.127275	1.84628	4.05522	0.822289	0.713242	0.503866
ACY1	32.3674	0	0	0	0.80585	0	0	0	21.2869	0	0	0	0	0	0
ACY3	0	0	0	30.625	3.77799	1.95856	0	0	0	0	0.433367	20.4283	0.690056	4.04073	0.829399
ACYP1	10.4795	12.5335	18.2712	20.3183	24.3815	13.3448	38.6883	19.8394	11.4054	0.482568	18.1648	3.14483	4.93106	13.8442	6.01155
ACYP2	2.28347	1.80673	3.64497	1.06855	2.06579	3.06949	1.10245	1.6362	0.703356	1.64699	3.33899	7.55146	2.24653	10.3	0
ADA	17.2281	14.7063	16.9499	10.4328	3.58697	12.0646	0.899413	28.2019	7.25088	11.1139	5.37835	6.03718	3.76395	8.93858	1.65577
ADAD1	13.4506	17.0878	37.6783	0	0	1.07474	0.965187	11.9749	0	2.08095	1.10411	0.815951	0	0.80717	2.11415
ADAD2	0.635893	1.21256	1.22703	0	0.335345	0	0.177822	2.22653	0.28515	6.64407	2.95977	0	0	0	1.11764
ADAL	46.9733	33.272	27.508	1.74161	2.27073	6.32817	16.327	46.2466	12.2982	15.3109	13.6462	4.1927	2.61879	9.18916	32.5885
ADAM10	36.7114	33.9077	29.6596	53.7592	24.9663	40.3151	36.919	53.1261	14.3666	24.0859	39.262	24.8373	24.9427	31.0202	30.258
ADAM11	1.71573	0.632801	0.570414	0	0.047013	0	0.370157	1.15983	0.843803	0.343267	0	0	0.420738	1.14091	0.243774
ADAM12	0.938977	0.854744	1.66544	2.35469	0.899842	5.74304	4.99289	1.8101	0.143315	0.806823	1.8285	0.993317	1.23984	1.3843	0.320924
ADAM15	5.80812	7.5773	5.79611	55.4013	24.4213	8.13518	7.23993	8.4865	6.26818	5.53457	1.35608	2.03174	5.20678	3.4091	10.5103
ADAM17	28.5422	23.9547	26.5322	17.3185	13.9445	23.5918	20.4646	32.0266	11.5154	17.7013	21.0575	19.5375	12.806	13.469	18.6878
ADAM18	0	0	0	0	0	0	0	0	0	0	0	0.180707	0	0	0
ADAM19	0.437716	0.543648	1.06105	22.8201	6.80576	5.85706	1.95502	0.846005	0.110262	0.253683	1.28417	0.774686	2.20242	1.68044	0.264227
ADAM1A	2.0718	3.33603	4.44179	2.46222	0.439307	5.97089	10.113	5.66151	2.37379	2.38141	0.855721	2.77935	4.80816	3.53524	3.27396
ADAM2	0	0	0	0	0	0	0	0	0	0	0	0	0	0	0
ADAM20	0.396478	0.4075	0	0	0.577193	1.90428	0	0.599201	0	0.79987	0.706233	0	0	0.530176	0
ADAM20P1	0.089961	0.158548	0.367648	0.257917	0.291086	0.37008	0	0.337443	0	1.21467	2.13399	0	0.358144	0	0
ADAM21	0.19045	0.34495	1.01629	0	0.75874	0	0.147273	0.575895	0	0.492203	0.475824	0	0.301031	0.445831	0.603447
ADAM21P1	0.02251	0.085425	0.21569	0	0.380561	0	0.03999	0.062806	0.035134	0.168403	0.068737	0	0.20384	0.108684	0.157864
ADAM22	15.9735	11.8195	10.7246	6.15065	1.02537	2.76477	6.70052	19.6872	4.15156	5.25107	4.23269	1.22107	0.677312	2.49918	5.91417
ADAM23	22.1486	17.781	16.8933	2.45603	0.194938	9.29025	12.1054	33.5666	13.4797	17.8628	18.7546	2.62886	13.6041	18.4916	22.191
ADAM28	0.077759	0.360695	0	0.92536	0.116709	0	0.748688	0.235033	0	0.290484	0.197683	0.914365	0.820672	0.288567	0.121183
ADAM29	0	0.077541	0	0	0	0	0	0	0	0	0	0	0	0	0
ADAM30	0	0	0	1.6337	0	0	0	0	0	0	0	0	0	0	0
ADAM32	2.80736	0.444215	0.778962	1.56317	0	0	2.0846	0.720679	0	0.300982	0	0	0	0.480895	1.89229
ADAM33	0.289771	0.82719	0.549065	0.466242	1.07341	4.01176	2.61533	0.806828	0.506109	0.263683	1.08564	0.909072	0.37285	0.302849	0.261322
ADAM3A	0	0	0	0	0	0	0	0	0	0	0	0	0	0	0
ADAM3B	1.86264	0.18621	0	0.371953	0.055302	0.105713	0	0	0	0	0.899001	0	0	0	0
ADAM5	0	0	0	0	0	0	0	0	0	0	0	0	0	0	0
ADAM6	0	0	0	0	0	0	0	0	0	0	0	0	0	0	0
ADAM7	0	0	0	0	0	0	0	0	0	0	0	0	0	0	0
ADAM8	1.47342	1.19099	0.586721	3.47325	0.896409	0.210723	1.93375	2.21374	2.51737	3.52675	2.98333	1.22846	0.984516	3.43353	3.26121
ADAM9	6.98385	7.35554	14.6808	8.08852	4.7877	15.9632	8.7232	13.794	1.15263	3.79334	15.3429	29.2761	12.6745	8.58758	6.39838
ADAMDEC1	0	0	0	0	0	0	0	0.239086	0	0	0	0	0.131782	0	0
ADAMTS1	4.39274	6.80771	4.40854	18.0576	12.4512	57.8711	22.4359	6.70559	1.48894	4.44861	6.03454	11.0038	4.08044	2.99441	4.31194
ADAMTS10	0	0.061474	0	5.97268	3.93105	3.98776	1.05135	0.280421	0	0.421532	0	0.922997	0	0.693271	0
ADAMTS12	12.318	12.3855	2.5459	3.54037	0.896398	18.0576	11.6243	16.8518	11.4399	3.1966	15.0496	3.17887	48.2191	13.708	9.44024
ADAMTS13	3.48168	1.07254	0.331552	0.456945	1.60572	1.15639	0.656146	1.93404	0.630289	0.823093	0	0.281816	0.620679	0.134939	0.261335
ADAMTS14	0.246739	0.110105	0	0.188515	0.434812	1.08109	0	0.46122	0.181136	1.4943	7.64515	0.466081	9.62153	8.69533	0.655827
ADAMTS15	1.0051	0.816723	1.51162	1.13484	0.613343	3.96444	0.23094	1.04276	0.604909	0.121564	0.198473	2.17169	0.056594	0.248439	0.15194
ADAMTS16	1.56733	1.22331	0.617605	2.46289	7.47988	4.18735	0.192881	1.42305	0.171278	0.961967	1.20778	3.0404	10.4779	2.95157	1.11633
ADAMTS17	3.10694	2.79987	3.56083	1.05171	1.19902	2.48924	0.764144	3.2243	1.33602	0.793632	0.487346	0.075926	5.77161	2.5658	0.542669
ADAMTS18	0	0.251448	0.309334	0	0	0	0.193876	0.256497	0.073	0	0	0	0	0	0
ADAMTS19	0.158622	0.033442	0	0	0.453955	1.59293	0.922546	0.387031	0.201268	0	0	0.7348	0.03683	0.488758	0.741619
ADAMTS19-AS1	0.40996	0	0	0	7.06771	0	4.59316	0	0.732714	0	0	0	0	0	0
ADAMTS2	2.06577	1.61365	0.701491	1.42309	0	12.5902	2.41809	3.98022	1.3401	1.12247	0.871749	0.434217	0.294931	0.856624	0.829509
ADAMTS20	0.967453	0.636756	2.4404	0	0	0.127417	0.86466	1.26165	0.245167	0.228116	0.137949	0	0	0.134091	0
ADAMTS3	4.30692	3.75812	3.95085	0.300271	1.44202	4.53269	1.71706	6.4507	1.45964	1.82996	1.40311	3.14643	6.84469	2.60445	0.518551
ADAMTS4	0.141407	0	0	0.50089	0.024844	2.29251	0.686965	0	0	0.25794	0	0.974626	0.328818	0.034137	0.330565
ADAMTS5	0.49435	0.69285	0.481191	1.17523	0.425361	8.90503	2.5594	1.23928	0.238106	0.636609	5.09191	1.37274	2.96819	1.72642	0.993055
ADAMTS6	1.71817	1.80099	1.80336	2.56996	3.20272	2.61122	2.69199	2.47162	0.481994	0.75479	0.414505	1.19317	0	0.863513	0.260091
ADAMTS7	2.54033	1.54038	1.53988	19.2859	3.20621	10.9504	1.42096	1.9373	1.8482	0.877118	0.484612	2.91687	2.71137	1.95144	0.322176
ADAMTS7P1	0.099667	0.099423	0	0	0	0.289452	0	0.075324	0	0.128062	0	0	0	0	0
ADAMTS8	0.595806	0.998547	0.439256	0	1.09674	2.18836	0.321936	0.764169	0.341579	0.461732	0.631901	0.190511	0	0.387146	1.3925
ADAMTS9	0.332959	0.88737	0.259036	18.9007	59.6383	18.2126	6.40865	0.227319	0.038609	0.462463	1.51573	5.61908	9.14842	3.10391	0.585257
ADAMTS9-AS1	0	0.333604	0	3.9093	7.86234	2.54022	0.604649	0	0	0.070241	0	1.70616	1.66391	1.26687	0.384099
ADAMTS9-AS2	0	0	0	0.443008	1.61221	1.46555	0	0	0	0.494934	0.621639	0.143011	0.748845	0.066544	0
ADAMTSL1	0.094106	0.619868	0.086327	10.8068	7.28321	10.8123	2.58716	1.50797	0.137149	0.276433	0.378217	1.91686	0.374397	0.121385	0.140189
ADAMTSL2	0.136057	0	0	2.46557	2.75122	0.874338	0	0.158173	0.238877	0	0.138491	0.917728	0.234458	0	0
ADAMTSL3	28.4188	20.6262	15.874	1.5473	0.845897	9.396	14.3655	36.3715	13.463	14.1566	8.60311	0.738995	0.113884	6.085	18.7184
ADAMTSL4	2.65299	1.69383	1.76	0.99552	2.27566	4.70197	1.59909	2.85764	2.71868	5.79606	2.89605	0.197325	2.2827	1.33824	1.14046
ADAMTSL4-AS1	1.10262	0.679309	3.0782	3.43599	4.5587	24.9238	5.22022	0.621091	0.649988	2.34736	0	4.41704	1.18553	0.350198	0.793061
ADAMTSL5	2.30174	1.15925	0.689035	0.183569	0.109173	1.11301	1.69215	3.07835	1.75987	2.34194	0.394384	0	0.858185	1.61344	1.56878
ADAP1	0.233787	0.585637	0.42423	0	1.03621	0	0	0.492436	0.306075	0	0	1.93172	0	0.657825	0
ADAP2	0.33273	0.126518	1.37536	13.2715	4.43983	4.07314	0.088841	1.02155	0.416272	3.02872	1.78111	12.3696	2.82255	6.39024	1.75319
ADAR	104.957	90.7915	73.0038	61.1698	45.9815	83.2331	100.984	144.238	87.117	130.482	116.841	43.4272	53.7183	81.6527	157.293
ADARB1	4.57428	4.60475	4.49463	13.0421	4.715	7.50146	3.51561	8.46322	2.37113	4.99846	2.44527	1.24788	3.70245	3.23153	2.4388
ADARB2	0.276416	0.435836	0.028503	1.88191	0.22387	0.058042	0.126421	0.259341	0	1.08503	0.501458	0.648726	0.114389	0	0.099361
ADARB2-AS1	0	0	0	0	0	0	0	0	0	0	0	0	0	0	0
ADAT1	12.1387	10.6036	16.0579	8.09138	3.04867	10.9468	10.7403	13.7371	10.4469	9.85652	8.5167	3.75214	4.04104	8.30317	15.4624
ADAT2	4.31185	3.70841	6.87014	8.7686	1.458	5.30999	3.7059	9.4207	2.61841	5.03931	3.09176	1.42954	1.3638	3.41248	5.53322
ADAT3	1.48939	0.78492	0.141559	0.685943	0.116558	1.00044	0.457505	1.79915	3.0668	3.17057	3.94431	0.627844	3.12724	1.57462	3.61918
ADCK1	10.1308	9.0181	3.88674	2.03458	0.744176	3.43919	6.88696	12.14	11.1789	5.85247	3.30093	5.06602	12.1119	3.8466	4.1507
ADCK2	22.4604	15.5554	9.62382	11.9132	8.29845	6.74538	6.554	27.1564	6.98907	7.85205	4.97044	15.4616	8.97993	10.7008	7.27725
ADCK5	3.50603	4.5029	3.66695	2.65129	2.18826	4.71119	4.9045	4.7048	17.1898	19.3172	5.81443	4.48996	6.77169	2.21283	3.63915
ADCY1	26.9972	20.6991	18.4612	4.88659	0.558039	4.80888	19.2261	47.649	21.439	26.7934	14.5559	0.07079	0.369958	5.97446	19.4975
ADCY10	0.358463	0.818922	0.717755	0.062766	0	0.185742	0.508125	0.744699	0.248907	0.315196	0	0	0	0	0
ADCY10P1	0.201898	0.594169	0.858896	0.733345	0.698719	2.03197	2.84082	0.255732	0.249006	0.414685	0.36991	0.025378	0	0.665379	0.882887
ADCY2	2.91296	1.30549	1.56909	0	0	3.50676	0.354567	2.67089	1.16657	3.29774	0.128957	0.893879	0.049028	0.466903	0.426509
ADCY3	5.5239	4.13496	4.75846	2.58674	2.85446	3.78335	3.36352	7.89325	4.46642	2.82007	7.42653	1.37119	11.1696	12.9235	3.85623
ADCY4	0	0	1.52582	41.679	21.0814	11.5855	7.85517	0	0	0	0	7.62069	1.43401	0.316533	0
ADCY5	3.04665	1.28938	1.84828	1.77573	1.36582	3.45954	1.59513	2.83478	1.43377	0.928008	1.89211	0	1.1851	0.761888	0.212176
ADCY6	1.98396	2.22097	2.26166	10.4219	8.15945	7.40779	2.75529	6.32819	1.73464	3.09204	2.73789	7.11127	13.6094	7.0228	2.63741
ADCY7	4.19183	4.15485	6.42602	6.87365	7.12332	7.24275	4.1189	7.54058	1.74952	3.21251	6.9771	4.84866	12.0594	9.60594	2.69374
ADCY8	0	0	0	0	0.06338	0	0	0	0	0	0	0	0	0	0
ADCY9	8.1079	7.71019	7.26461	2.58319	1.43668	5.77307	3.20773	8.71616	4.66571	2.31654	1.56756	2.68758	3.01268	3.24894	1.1683
ADCYAP1	0.169832	0.696109	0.425438	1.28739	0	0	0	0	0.132536	0.169407	1.90154	0	0	0	1.24553
ADCYAP1R1	4.69039	2.37691	1.88092	0.607357	0	0.725148	0.434229	3.78596	1.76814	0.540861	0.555266	0.079405	0.849666	0.04516	0.295178
ADD1	63.744	50.7539	75.9211	60.4497	25.9525	61.9106	41.7796	82.7359	26.1944	24.7651	33.9828	40.1483	36.6731	32.9502	31.4503
ADD2	45.8454	54.3213	14.3865	15.8753	8.65979	38.5584	81.7239	71.3056	63.0004	42.6854	15.1044	3.90849	0.105033	35.6004	109.153
ADD3	66.5532	53.4064	75.262	65.9066	40.5734	79.4073	49.3656	91.2269	28.9187	27.7715	28.2672	43.3401	27.5484	26.4244	60.4705
ADD3-AS1	6.21421	3.1452	19.5132	1.22065	0	1.19852	0.384096	9.69655	1.79973	3.44004	1.97629	0	0	0	3.69646
ADGB	0	0.065865	1.36917	0	0	0	0	0.06083	0	0	0	0	0	0	0
ADGRA1	0	0.082849	0.179302	0	0.606857	0	0	0	0	0	0	0	0	0	0
ADGRA1-AS1	0	0	0	0	5.12906	0	0	0	0	0	0	0	0	0	0
ADGRA2	3.35967	7.02092	2.35549	60.985	27.4896	62.9847	33.9036	11.7638	1.23881	2.68483	4.09266	13.5526	13.157	7.92457	3.00765
ADGRA3	50.469	49.2082	44.7057	29.3764	22.0732	32.8268	32.8758	81.7003	29.0511	29.5948	34.1805	15.5505	13.5044	23.5874	46.8147
ADGRB1	0.434469	0.345818	0.226629	1.51671	0.139767	1.03479	0.118582	0.67374	1.24507	2.70672	0.458608	0.362144	0.299941	0.374672	0.195047
ADGRB2	2.72364	1.80266	1.177	0	1.01997	2.81018	0.981225	2.95729	1.21598	2.36043	1.65698	2.4951	0	0.109163	0.673886
ADGRB3	2.125	1.29438	3.30125	6.3352	3.21719	8.13618	4.45467	3.6919	0.111792	0.709118	1.73331	1.41918	3.17201	1.50045	0.534847
ADGRD1	7.51529	6.63768	6.74947	1.30425	0	5.95662	6.01461	8.52192	8.80864	7.31346	6.65143	0.241309	0	2.24963	4.68217
ADGRE1	0.058662	0	0	0	0	0	0	0	0.137341	0.56977	0	0.102329	0	0	0
ADGRE2	0.526302	0.876998	0	1.96033	0.191268	0.519226	0	1.10793	0	0.110982	2.01642	0.918127	0	0.733718	0.879399
ADGRE3	0.623377	0	0	1.136	0	0	0	0.159336	0.35653	0	0	0	0	0	0
ADGRE4P	0	0	0	0	0	0	0	0	0	0.50125	0	1.04141	0	0	0
ADGRE5	10.4699	8.78569	3.47059	20.4467	16.4322	4.68423	7.35364	11.9886	9.57631	16.5996	4.33225	7.14945	0.347863	10.9217	16.6082
ADGRF1	0	0	0	0.991102	0	0.308944	0	0	0	0	0	0	0	0	0
ADGRF2	0	0.085367	0.514576	0	0	0	0	0.229073	0.168528	0.052796	0	0	0	0	0
ADGRF3	0.214241	0.375496	0	0.198836	0	1.27469	0.818711	0.170628	0.314982	1.07944	2.58306	0.412986	0.535538	0	0.082942
ADGRF4	0	0.082825	0	0	0	0	0	0	0	0	0	0	0	0	0
ADGRF5	0.498199	0.146305	1.29563	75.9964	24.2919	16.5854	14.8348	0.455315	0.259934	0.078641	0	7.53006	6.23856	2.1906	1.05708
ADGRG1	0.886505	1.28851	1.61972	5.88873	1.10391	6.53175	1.52004	1.77111	2.66536	2.05131	1.76164	21.707	1.9997	1.38401	2.33943
ADGRG2	0.190083	0.525477	2.46875	1.8133	24.5828	9.7716	2.02175	0.34473	0.609861	1.63898	0.231817	6.82321	0	0.925407	0.133306
ADGRG3	0.066765	0.28716	0	0	0	0	0.308078	0	0	0	0	0	0	0	0
ADGRG4	0	0	0	0	0	0	0	0	0	0.25017	0.113459	0	0	0	0
ADGRG5	3.92466	2.10886	0.812124	0.687896	0.272475	0	0.822882	1.41646	3.28349	3.18132	0.221682	1.29398	0	0.797829	0.787539
ADGRG6	7.92563	5.30235	14.4781	1.40225	0.517739	1.57729	2.18927	4.15239	0.988679	3.11994	3.58307	1.07475	0.734596	0.70037	0.402725
ADGRG7	0	0	0	0	0	0	0	0	0	0	0	0	0	0	0
ADGRL1	47.6538	30.3641	12.071	20.3157	12.407	28.6651	25.63	42.0942	43.1151	50.4274	58.5307	12.2816	7.87789	22.1227	49.077
ADGRL2	18.4559	18.1008	16.4601	48.9857	23.9852	66.9595	23.915	29.7226	10.2918	14.1246	15.9833	25.0275	24.4288	17.013	8.6384
ADGRL3	2.88531	1.77784	3.12312	18.503	8.14169	4.4024	4.08568	4.54656	0.352411	3.7632	4.08025	3.51661	0.786301	1.38767	3.65035
ADGRL3-AS1	0	0	0	0	0	0	0	0	0	0	0	0	0	0	0
ADGRL4	0	0.072549	1.45721	25.9713	9.61511	7.78159	4.36759	0.106679	0	0.457664	0	3.321	3.1933	0.50756	0
ADGRV1	6.12255	7.55897	8.47241	0.717787	0.925729	1.53842	3.82473	11.8469	1.87339	5.06509	3.34514	0.33567	0	1.33944	4.0234
ADH1A	0.345458	0.240863	0.369733	0.335067	0.134888	1.04209	0.115681	0.239717	0.095986	1.07289	0.419316	0.081817	0.183409	0.097034	0.071881
ADH1B	0	0.313756	0	0	3.2873	2.61626	0.436782	0	0	0	0	1.71352	0.11283	0	0
ADH1C	1.91899	1.28603	3.2517	0	0	4.53343	0	4.45817	1.39068	0	0	0	0	0	0
ADH4	0.171464	0.151445	0.111599	0.139422	0	0.597672	0	0.621131	0	1.41926	0	0	0.059718	0.137976	0
ADH5	95.4855	76.8375	85.399	20.1995	18.0531	62.9895	71.7525	121.772	30.8967	23.195	45.8167	37.7615	32.7737	39.0531	74.2893
ADH6	0.468892	1.04221	2.57951	1.56777	9.84564	1.56054	0.240114	0.961387	0.404932	2.48401	1.57678	1.19686	0.136955	0.096058	0.598703
ADH7	0	0	0	0	0	0	0	0	0	0	0	0	0	0	0
ADHFE1	0.194717	0.183904	0.932871	2.0939	4.96825	1.20403	0.432402	1.18362	0.45103	0.327047	0	0.212285	0.237359	0.156688	0.568982
ADI1	40.1563	25.589	48.7801	0.248885	8.53751	39.3913	18.924	46.0717	0.771097	0.683656	23.1279	26.992	76.2569	43.9313	23.4281
ADIG	0	0	0	0	0	0	0	0	0	0	0	0	0	0	0
ADIPOQ	0	0	0	0	0	0	0	0	0	0	0	0	0	0	0
ADIPOQ-AS1	0	0	0	0	0	0	0	0	0	0	0	0	0	0	0
ADIPOR1	32.5192	32.7049	33.746	46.6047	30.9219	64.3479	43.8206	46.7591	34.5388	61.6701	38.8007	71.743	37.3076	31.188	55.0808
ADIPOR2	35.5932	37.7624	64.2973	13.3853	6.71688	28.3687	28.0439	44.1622	21.1443	19.782	36.5573	20.6514	22.4446	30.8376	48.0286
ADIRF	0	0	0	0	0	0	0	1.12844	0.428508	0	0	0	0	0	0
ADK	20.1851	16.6928	20.9582	6.24069	1.48478	7.0887	7.18968	23.5235	5.52486	4.00265	7.0341	4.46565	5.47685	6.54286	7.31794
ADM	2.13867	1.65029	10.7233	2.96429	7.21312	4.84166	3.74595	6.14646	1.08663	0.954885	1.41729	1.08793	6.25371	1.48846	1.08234
ADM2	0	0.173222	0.532392	0.737078	0.289819	0.835531	0.040646	0.287254	0.28567	0.786	0	0.158266	0	0.036821	0.852583
ADM5	0.262065	0.369915	0	1.54557	3.77317	4.60447	1.74893	0.908592	2.43947	1.80485	0.400122	0.262555	0	0.542018	2.50918
ADNP	109.571	86.5626	88.6473	87.5029	46.4337	69.1943	82.6046	121.221	63.4467	72.7311	66.0989	7.14519	25.2433	53.2826	99.743
ADNP-AS1	2.42283	2.73081	1.79306	0.850278	2.12289	3.46884	1.12644	2.12318	1.46866	1.25686	1.79349	0.900044	0	3.2613	1.67816
ADNP2	30.5393	20.9685	36.2105	10.4164	9.09069	11.9204	15.6402	40.2693	13.5686	15.5197	16.1248	16.24	15.9378	11.432	27.426
ADO	1.82771	3.33487	3.43793	6.65585	2.28605	4.54986	3.62925	4.45174	2.12263	2.29285	5.6701	2.89249	6.77232	6.55408	6.93856
ADORA1	0.780507	1.05471	0.385101	0	0.899827	1.2985	0.360427	2.34633	1.21591	1.49029	0.57273	4.71423	0.04355	0	0.800955
ADORA2A	3.1231	0	0	0	0	0	0	0	0	0	0	0	0	0	0
ADORA2A-AS1	7.07398	2.21401	2.25618	0	0.548358	0.371695	0.113182	4.03346	1.3437	1.21887	0	0	0.249672	0	0
ADORA2B	4.60082	3.9623	4.09028	2.92226	0.661873	0	2.85596	5.86056	3.89755	6.38567	3.1323	3.44693	0	1.30586	5.0185
ADORA3	0.279657	0	0	0	1.07802	0	0.316706	0.482153	0.124711	4.0444	5.38529	2.89795	0.399355	6.38281	0.466961
ADPGK	30.3179	22.7241	37.049	25.7643	6.55331	19.4624	40.352	55.3944	17.9811	31.7082	36.8675	9.96661	20.6042	25.6565	46.0573
ADPGK-AS1	2.19127	3.40839	2.36131	1.91479	1.0656	2.81704	8.27859	2.76453	9.43773	9.33474	3.80964	0.45713	1.3167	5.29479	2.8421
ADPRH	1.22713	1.46711	1.50759	2.13003	2.37109	2.15747	0.222544	1.46726	0.426729	1.15766	1.60358	3.6695	0.57248	1.83421	0.351402
ADPRHL1	17.1345	8.30054	5.68823	1.11732	0	0	1.1272	11.3652	9.88225	1.35185	2.19203	0	0	0.218969	4.80332
ADPRHL2	25.5258	19.8758	34.5762	8.37655	7.78235	9.97142	17.0213	43.2765	20.3048	12.3263	19.6238	20.4162	13.9518	17.4011	37.1121
ADPRM	7.50078	12.5549	15.5032	10.1321	1.67447	4.97722	6.94057	14.227	3.02924	3.54258	22.8681	3.19129	3.04928	4.66591	4.7273
ADRA1A	0	0	0	0	0	0	0	0	0	0.084162	0	0	0	0	0
ADRA1B	1.63295	0.077656	0.336125	0.853147	0.894696	2.145	0	0.905667	0.884255	0.306176	3.86923	0	0	0.456775	0
ADRA1D	0.138405	0	0	0	0.213838	0	0	0.528139	0	0.103545	0	0	0.505675	0.192373	0
ADRA2A	0.190544	0.516632	0.322193	2.34007	2.30022	4.5826	1.12048	0.332275	0.074349	1.46044	5.15106	9.73934	15.2246	4.24927	0.665962
ADRA2B	1.49809	0.71167	0.819668	0.207436	0.231015	1.56061	0	0.706624	0.384397	0.3677	0	0.117463	0	0	0
ADRA2C	4.84339	2.00615	0.642366	0.891086	0.683528	2.68484	2.37473	3.40482	2.05749	7.04372	5.31453	0.780728	1.96519	3.1697	6.80027
ADRB1	0.676232	0.275215	0.348634	0	0	0.034721	0	0.762642	0.050308	0	0	0.477901	0	0	0
ADRB2	1.85217	2.86653	0.367383	2.30478	4.25693	4.27189	1.72155	3.14119	2.04198	3.30542	3.024	18.9216	2.01639	0.399873	0.844832
ADRB3	0.695206	1.04547	0	1.51958	0.321856	7.60822	0.804552	1.60498	1.41369	0.304798	0	7.34608	0.892408	0.389456	0.651983
ADRM1	107.648	75.8132	80.9274	53.9318	16.8896	34.8021	52.5237	154.73	195.156	138.472	102.136	41.0381	43.7481	93.4033	167.859
ADSL	73.3173	74.1729	88.0938	38.7996	35.9949	42.9203	76.727	130.096	50.2901	59.9686	45.5377	33.0192	52.6605	56.4932	94.5605
ADSS	31.075	24.8406	35.7263	10.955	4.22859	6.29239	7.19429	44.49	6.4922	5.22382	14.5608	9.43806	9.18198	8.74631	18.8532
ADSSL1	7.34892	5.83791	8.95102	7.20708	1.43704	0.477235	2.28863	13.0325	1.88931	4.43999	6.43235	11.1906	0.740408	0.859764	1.03564
ADTRP	0.692768	3.71391	1.69388	0.752712	0.726352	3.37672	3.35763	1.78521	1.29027	9.89247	6.96503	3.48797	0	21.8929	23.8774
AEBP1	12.1997	8.48714	13.0213	24.7984	17.0583	36.6553	8.10001	28.4824	7.22084	11.7645	21.0957	7.45156	13.9576	15.6747	16.4248
AEBP2	23.2059	23.4263	26.0496	7.03321	6.90597	15.3862	17.1248	30.9045	8.22042	7.75568	8.70538	8.97144	6.40391	7.58517	16.3156
AEN	51.274	47.2364	50.9608	15.9935	8.34222	17.985	53.9313	75.6291	39.6521	26.502	49.4748	14.7098	6.21395	39.4243	93.2981
AES	18.31	21.1154	18.2873	81.5209	66.9756	50.2793	35.1699	41.5141	26.5595	89.9649	105.925	87.8979	75.8353	100.463	73.6642
AFAP1	8.97594	9.16924	7.44163	6.73934	4.51838	11.413	12.4394	9.25252	6.87407	6.0171	5.25035	0.66595	5.36922	2.89919	9.57718
AFAP1-AS1	1.90853	3.53414	2.80057	3.93292	0.489549	1.21117	1.96874	2.50079	1.36176	1.23726	0.286978	0	0.143658	0.665526	1.73576
AFAP1L1	18.206	12.9522	4.45278	40.3665	10.7495	17.0046	14.1059	13.3071	4.38438	5.52104	2.65607	3.35638	7.1709	8.5603	19.1085
AFAP1L2	0.107388	0.481201	0.205797	7.37781	4.51944	5.77622	3.12991	0.689142	0.067046	0.321361	0.524678	3.50512	0.820653	0.172831	0.401664
AFDN	65.9549	53.954	61.9836	47.3212	36.9446	58.158	51.3255	83.393	35.6474	46.8333	24.0694	25.4115	10.1102	26.3358	50.2689
AFDN-AS1	0.636317	1.48963	5.21374	4.13085	1.41009	2.10485	3.56652	1.41289	1.83918	1.70466	0	2.57524	0	3.29205	0.836604
AFF1	53.0822	79.3634	90.9103	48.4784	14.8538	40.7541	56.1582	72.1861	57.4716	61.5394	49.032	15.7869	21.7044	30.0847	83.0637
AFF2	1.49387	1.91921	0.962074	3.14306	2.30209	3.85603	1.15876	2.46761	1.69606	1.63034	3.13411	1.39943	12.0102	7.54154	1.48799
AFF3	18.0308	15.5187	16.4285	2.15787	0.427213	13.2391	3.29519	21.1229	9.70087	12.2186	8.62863	3.5311	4.38521	1.71643	2.71139
AFF4	22.366	28.7512	29.7036	27.5623	19.6939	45.4159	28.0714	41.6405	19.5771	25.3343	23.042	28.1031	36.0516	24.79	33.406
AFG3L1P	27.8918	16.9297	30.266	8.84043	8.31914	11.5002	12.5091	25.3151	21.6725	21.6252	17.25	7.8282	4.66597	7.31284	18.1516
AFG3L2	55.8016	43.0131	34.1139	11.0814	8.5913	18.2677	25.3435	68.7132	19.3034	13.768	20.673	13.6588	29.1924	16.8099	30.4144
AFM	0	0	0	0	1.25359	0	0	0	0	0	0	0	0	0	0
AFMID	20.5925	14.1584	26.0428	37.3567	8.70331	27.9344	6.85698	16.9158	9.82492	14.6961	17.0551	3.14856	14.3059	15.959	13.0724
AFP	0	0	0	46.4594	234.872	9.43836	0	0	0	0	0	27.499	0	0	0
AFTPH	38.3626	35.7584	46.2647	14.6378	8.786	19.8266	27.8073	53.9458	21.5865	34.7517	24.6005	9.24333	10.0214	15.9904	48.9687
AGA	48.4372	38.4066	52.0462	5.02807	9.57673	6.4037	19.1853	40.8691	20.996	32.3579	42.1678	10.7454	0.183416	19.5787	37.5076
AGAP1	15.0316	14.3066	12.4076	5.12345	4.93833	7.36998	8.44859	35.8027	11.0205	16.6467	11.8525	1.7189	1.14859	5.81913	14.5025
AGAP1-IT1	1.10596	7.55148	0	7.86136	0.70981	0.598619	2.52898	1.1123	0	0	0	0	0	1.18428	0.649527
AGAP11	5.15098	2.59418	5.5497	0	0.021969	0.094488	0.28713	8.14615	3.15051	4.40004	3.05328	0.102005	0	0.376448	1.17615
AGAP12P	0	0.049376	0.086949	0.136861	0	0	0	0	0	0	0	0.024461	0	0	0
AGAP2	0.369093	0.209876	0	0	0.237309	1.37981	0.326246	0.700548	0.246623	1.32518	0.724703	0.092211	0	0.512583	0.328818
AGAP2-AS1	2.10885	2.96918	1.80639	1.00976	0	7.34146	3.10316	1.26084	4.50479	3.95083	7.13588	0.078827	0	0	2.2481
AGAP3	13.3121	7.66879	11.1295	32.2538	16.0029	11.5667	12.5611	18.2912	6.8337	11.0909	15.9586	9.82473	16.322	4.6726	4.24536
AGAP4	0.994789	0.726365	1.26254	1.59813	0.563598	1.80959	1.14923	1.01405	1.01875	1.91767	1.06075	0.19134	1.09048	0.505735	0.925546
AGAP5	0	0.29479	0.151349	0.246431	0.096426	0.402676	0.54717	0	0.349232	0.346885	0	0	0	0.51598	0
AGAP6	1.88701	0.827402	0.90755	1.39773	0.449579	1.31601	2.43748	2.2718	1.61823	2.45613	0.945507	0.072134	0.397942	0.64742	1.48168
AGAP7P	0.134136	0.089475	0.182033	0	0	0	0	0	0	0	0	0	0	0.148383	0
AGAP9	0.283148	0.226665	0.131547	0.272085	0.176027	0.260878	0.327214	0.323476	0.170007	0.263951	0.270508	0.100908	0.040014	0.131153	0
AGBL1	0	0	0	0	0	0	0	0	0	0	0	0	0	0	0
AGBL1-AS1	0	0	0	0	0	0	0	0	0	0	0	0	0	0	0
AGBL2	1.82071	1.2506	2.42388	0	1.10424	1.5103	0.113013	1.75503	1.2113	3.04506	2.91417	0.890526	1.64391	1.032	0.180054
AGBL3	0.697593	0.725587	1.14299	0.502967	0.43843	0.112505	0.835398	0	0	0.27347	0.159462	0.133488	0	0	0
AGBL4	1.24183	0.722926	0.121898	0	0	0	0	1.72947	0.28567	0.861846	1.21096	0.332573	0	0.833643	1.70941
AGBL4-IT1	0	0	0	0	0	0	0	0	0	0	0	0	0	0	0
AGBL5	116.368	71.0601	77.4809	19.4159	7.74519	27.5732	22.5356	113.913	58.1285	35.351	32.248	9.35353	20.9046	12.501	31.7168
AGBL5-AS1	0	0	0	0	0	0	0	0	0	0	0	1.18287	0	0	0
AGER	0	0	0.477261	0	0	0	0	0.133373	0	0	0	0	0	0	0
AGFG1	24.6763	21.8762	24.8169	16.0332	9.1774	14.6186	19.9297	25.6478	16.3491	24.5956	27.0742	10.2337	8.81966	16.4224	21.6545
AGFG2	16.7789	8.99216	8.30483	19.6008	10.4563	7.36017	3.35192	7.9944	6.44191	3.2224	2.39323	5.06939	2.43365	4.73956	1.07136
AGGF1	40.8977	30.0801	39.0529	19.2156	12.1055	14.4615	20.7174	39.8047	6.91022	10.809	22.3642	8.70231	10.3927	16.1148	37.2248
AGK	6.15014	5.96287	7.18926	5.82687	2.7804	6.73751	2.11322	18.5906	2.09593	11.2821	0.929683	13.5229	10.3554	5.459	2.5659
AGL	4.05425	6.07231	10.2561	4.32792	2.05651	9.15134	11.4624	6.04113	1.93476	5.99924	9.34156	3.14493	36.4707	18.2115	15.3076
AGMAT	0.929695	1.39879	1.08095	1.54604	2.27636	0.495402	0.194849	1.13156	0.179019	0.525139	6.05849	0	1.15465	2.05782	0.341858
AGMO	1.34607	1.01507	3.68962	0	0	1.19721	0.458958	1.24586	0	1.08856	4.73705	0	0	0.089977	2.70277
AGO1	38.6942	36.0737	11.4093	15.0195	6.09154	22.6567	31.0736	34.7779	18.9391	23.2988	14.0367	3.95072	1.12776	12.2287	30.1253
AGO2	8.52257	10.5008	9.14274	28.9572	3.5966	9.11099	5.56946	10.8983	6.5616	9.86304	10.8498	13.0807	2.60429	5.30576	12.0432
AGO3	10.9642	8.70069	12.9819	14.0553	7.44694	26.7608	13.9169	13.2894	3.66854	6.09877	5.21105	9.69322	11.4786	4.37873	2.41954
AGO4	2.68238	1.45986	3.20466	15.6768	4.08627	6.32555	3.07453	3.55025	0.263116	0.253386	3.61312	3.83058	1.30312	1.7071	0.641434
AGPAT1	19.552	10.9335	3.79377	11.9548	4.87885	15.8276	8.2175	17.2416	32.0892	22.0311	9.87712	4.74381	10.6233	15.7313	13.8912
AGPAT2	9.95873	6.37902	3.0149	12.5076	8.74198	7.74427	5.47182	9.33568	11.4176	14.0548	4.53136	2.72286	2.11617	11.655	24.1134
AGPAT3	0.783727	1.10607	2.55234	13.103	3.6625	5.97631	3.89955	2.52949	0.373398	1.89177	1.71639	4.83234	7.29771	3.27176	0.493464
AGPAT4	2.58322	4.78784	4.79347	6.30959	8.31331	7.60371	8.56737	5.34121	4.0348	4.30753	3.29576	1.92206	1.81159	3.04832	4.39953
AGPAT4-IT1	0.262863	1.09397	1.63321	6.12966	1.1779	0.881064	6.53867	0.636627	0.466704	1.32174	0	0	0.138859	0.280722	0.932007
AGPAT5	8.98222	7.06724	10.092	7.34927	3.94203	8.56731	7.59742	15.3055	2.79983	6.19212	9.8844	6.19312	5.65013	8.30475	12.9699
AGPS	6.2659	4.85566	5.06308	7.13777	3.08745	5.04719	1.74616	5.12287	0.542064	2.61562	2.63157	6.66762	10.0907	4.24176	2.18724
AGR2	0	0	0	20.3715	9.95768	0.518774	9.21181	0	0	0	0	32.2792	5.5473	20.7399	0
AGR3	0	0	0	0	0	0	0	0	0	0	0	0	0	0	0
AGRN	4.7561	2.13828	1.60095	24.269	16.9499	9.55683	4.82579	3.65384	1.64066	4.33286	3.19047	4.2044	1.16598	0.594662	1.38547
AGRP	0	0	0	0	0	0	0	0	0	0	0	0	0	0	0
AGT	0	0	0	6.69773	2.90319	0.266931	0	0	0	0	0.218026	0.168807	0.272075	0	0
AGTPBP1	18.147	15.9408	32.8221	6.29545	5.8742	3.91381	9.29384	25.8048	6.48693	7.94961	12.3727	4.24306	4.06298	11.19	17.4406
AGTR1	3.59056	1.48217	3.71282	0.217254	0	3.50384	1.0618	6.15803	1.37179	0.969759	6.64318	1.74617	2.6086	3.4748	0.535984
AGTR2	0.222742	0.090568	0	0	0.233115	6.53282	0.678362	0	0	0.2838	0.382337	0.429628	0.155156	0	0
AGTRAP	33.3471	21.9067	31.8484	47.6484	15.6949	9.21859	17.409	41.6863	33.169	30.435	20.8504	12.6637	12.5875	40.2741	56.3395
AGXT	0	0	0	0	0	0	0	0	0	0	0	0	0	0	0
AGXT2	0	0	0	2.17977	0.384877	0	0	0	0	0	0	1.0127	0	0.112503	0
AHCTF1	31.7296	30.4834	36.7637	6.87995	6.74593	17.2779	19.5727	41.8212	13.4162	13.3004	16.3705	6.30036	9.82502	13.3161	32.5117
AHCTF1P1	15.5093	15.2083	18.632	3.64174	3.68478	7.97262	9.70823	21.4115	7.09338	7.24279	8.38211	3.48012	4.63564	6.64623	17.0443
AHCY	61.222	50.9308	55.4711	37.7314	22.579	54.1124	51.3326	71.2199	59.4749	30.9657	42.1566	34.7889	46.9275	79.6036	133.358
AHCYL1	26.6113	24.5639	29.4132	38.4327	24.1152	50.7544	44.4355	50.7109	12.8865	15.4937	18.0202	40.448	74.1518	28.7111	30.7468
AHCYL2	19.1355	18.8726	22.2739	13.7766	3.11501	15.8217	18.5767	24.7919	18.458	16.1431	6.94744	7.63647	13.004	15.0458	22.1261
AHDC1	11.9725	7.03258	3.62545	10.9294	3.18616	10.9009	10.7704	10.0069	9.96256	9.67599	14.4084	5.48947	19.4379	10.6051	10.4548
AHI1	23.6904	27.8654	31.3354	5.4724	11.8625	18.3584	17.0597	35.4761	15.4451	15.6551	18.1426	7.81125	7.43055	17.3418	25.7074
AHNAK	31.3793	4.44396	3.41152	15.0838	10.2129	33.1254	68.1641	8.46563	22.6262	13.2411	25.1577	4.0878	9.70983	1.99342	35.3227
AHNAK2	2.86589	1.58369	0.254213	0.132659	0.412785	0.650795	0.831489	2.24855	0.902097	0.406398	0.292142	0.157254	0.020975	0.307308	0.729336
AHR	6.8942	7.61601	6.96349	39.7541	14.8814	15.532	12.0834	10.9211	1.76814	4.10541	9.67878	10.168	16.1096	8.96953	3.37682
AHRR	0.244151	0.446461	0.156165	2.0697	0.854839	1.17217	0.822305	0.498775	0.000248	0.365007	0.149791	0.072856	1.33708	0.854438	0.114672
AHSA1	272.153	211.637	204.33	64.7096	32.1649	100.487	144.243	345.727	147.225	141.063	100.023	73.972	146.854	132.572	218.492
AHSA2P	23.8894	13.8588	35.212	31.5709	27.406	39.4032	16.7881	33.6156	6.41707	9.05035	15.7978	29.6317	4.3472	22.1969	6.04708
AHSG	0	0	0	0	0	0	0	0	0	0	0	0	0	0	0.503253
AHSP	2.02405	0	14.9965	15.3969	21.0827	4.92279	5.90052	0	3.74837	0	10.9437	73.8672	4.51417	2.76465	0
AICDA	0	0	0	0	0	0	0	0.144678	0	0	0	0	0	0	0
AIDA	12.7615	12.4032	28.6296	15.9213	10.1263	10.873	16.024	18.7455	7.01089	7.19873	20.7431	17.2366	14.1961	14.4478	30.1525
AIF1	0	0	0	0	0	0	0	0	0	0	0	0	0	0	0
AIF1L	32.7473	17.0703	9.66333	9.29736	14.6233	30.6819	12.3034	16.5436	32.7075	14.0279	9.99689	9.65671	38.6633	38.4656	20.8596
AIFM1	184.867	123.561	136.495	27.143	18.6541	40.2247	58.4982	212.394	38.5735	28.9808	25.2786	19.5219	50.9085	32.3329	53.7652
AIFM2	4.66133	2.58767	1.78123	0.473083	0.047986	2.55127	1.33127	5.01872	1.7703	2.37577	5.79519	4.33905	1.68143	1.73093	1.45974
AIFM3	0.475834	0.108092	0	0.287883	0	0	0.500116	0.473425	0.261146	0.928116	0	4.87592	0	0	0
AIG1	8.52577	7.21441	11.5935	12.8794	15.6043	26.4773	9.41224	13.952	4.74817	16.9031	12.4031	9.08739	14.7431	12.1067	6.30365
AIM1	6.17186	4.74178	7.40222	10.8061	2.69082	4.65655	4.99321	4.29025	2.50194	2.34061	2.32993	2.30867	1.19171	2.67419	1.97287
AIM1L	0.07035	0.183547	0	0	0	0	0.187169	0.888748	0.301956	0	0	0	0	0	0
AIM2	0.233126	0	0	0.914676	0	0	0	0	0	0.246032	0	0	0	0	0.423105
AIMP1	44.3331	32.1042	47.2393	10.6533	15.25	20.0892	28.3789	54.2794	13.6675	9.56855	15.3874	16.6099	15.2785	21.8082	29.2079
AIMP2	32.3719	27.6148	22.6732	17.2302	6.37558	9.32158	15.8926	35.4984	26.3281	28.0331	27.3692	6.82569	20.4136	31.58	43.1824
AIP	46.6473	38.6636	29.2801	41.8886	17.2376	22.7361	24.139	85.1451	33.9965	33.4682	28.5101	21.984	18.8157	25.8758	46.8973
AIPL1	0.680188	0.341875	0.432886	0	0	0	0	0.086573	0	0	0	0	0	0	0
AIRE	0	0	0	0	0	0.492256	0.069582	0.279883	0.469699	0.090054	0	0	0	0	0
AIRN	0.316348	0.145554	0	0	0.040549	0.008018	0.185866	0.117686	0.195565	0	0	0.045985	0	0.050912	0.049302
AJAP1	0.347149	0.329355	1.55178	0	0.519873	0	0.182187	0.909076	0.14777	0.453002	0	0.644016	0	0.608993	0
AJUBA	11.1729	7.73733	7.7499	6.0019	6.13991	6.54041	3.83311	10.363	2.77552	1.66243	7.99741	5.1247	2.82618	1.09556	4.47257
AK1	7.8778	8.20539	11.0335	22.5855	4.45887	19.8065	2.489	10.2339	6.37146	5.44616	36.5962	4.83827	105.597	52.2804	3.75489
AK2	39.8661	36.562	56.6391	61.5022	39.0835	40.3075	54.8834	52.5057	27.0845	24.03	34.309	37.559	40.7	61.3293	35.7278
AK3	16.595	10.4833	10.261	8.37316	5.12948	5.32235	3.49449	12.5454	3.41208	2.80492	4.26699	6.83526	6.27546	6.47997	3.98246
AK4	24.6345	22.9018	21.1602	8.29236	7.08582	7.55556	24.5072	34.685	18.0309	9.97003	17.0676	4.01375	0.351202	14.4682	61.8547
AK5	42.6162	22.8951	27.6371	0	0.828533	1.57852	8.3431	33.636	19.9732	17.6846	1.91221	0.233291	0.583252	4.9931	9.06738
AK6	2.95757	9.26777	9.62045	2.53225	0.361184	0	5.88159	17.2623	1.49293	0	15.0317	6.76304	14.9055	13.2683	21.2771
AK7	12.0668	6.37931	11.6555	0	0.288724	0.525393	0.901481	11.6648	1.53252	0	0.391125	0.089371	0.340787	1.05811	0.851192
AK8	4.19995	2.34845	1.20393	0	0	0	0.360682	4.92625	1.72052	3.32517	0	2.22943	0.922137	0	1.62354
AK9	9.56316	4.62109	5.32538	1.68026	1.39731	1.13391	0.346028	6.0769	4.77309	3.06596	1.84704	4.28465	2.26185	0.573491	3.34837
AKAIN1	0.291495	0	0	0	0	0	0	0.283935	0	0	0	0	0	0	0.338696
AKAP1	32.9814	28.4711	20.1416	7.89823	3.98568	9.84746	48.487	53.4839	27.3377	9.50998	9.88057	3.57139	5.80249	17.6732	43.9509
AKAP10	14.6497	15.2904	19.5128	6.37187	9.85284	13.3932	12.4408	24.2601	8.77166	12.2043	18.4397	8.60902	8.59799	7.86906	13.3456
AKAP11	71.6505	47.6085	110.717	24.7245	6.83385	19.7976	18.786	97.0376	29.2303	30.7939	55.4187	15.9922	18.9549	37.2831	60.9638
AKAP12	124.165	139.671	70.344	32.6896	24.75	147.868	143.61	183.901	80.5975	38.7875	42.4554	31.0882	9.68243	45.1573	104.591
AKAP13	33.3186	31.5689	24.6765	43.7288	19.2327	32.1384	29.5724	44.4137	17.29	23.2851	19.9045	15.0862	10.2381	13.678	25.3472
AKAP14	3.68209	2.71991	2.24347	0	0	0	0	1.6946	0	0	0	0	0	0	0
AKAP17A	0	0	0	0	0	0	0	0	0	0	0	0	0	0	0
AKAP2	0	0	0	73.4871	0	28.5045	0	0	0	0	0	0	9.86126	0	0
AKAP3	14.4337	8.4873	14.0095	0.365358	1.16128	8.21388	5.22011	18.6451	7.5294	11.1367	2.48514	0.697626	0.348546	12.1301	14.4471
AKAP4	0	0.091134	0	0	0	0	0	0.310052	0	0	0	0	0	0	0
AKAP5	1.29946	1.51527	2.15043	0.887726	0.783139	2.42642	1.66649	2.38236	0.998772	0.998771	1.60156	1.05885	0.089149	1.02942	1.46267
AKAP6	6.02451	4.61216	5.05567	1.81265	0.374966	2.85899	2.95572	6.91239	2.95465	2.42496	1.55224	1.38218	2.37022	1.10561	4.24637
AKAP7	3.43891	4.4049	3.28037	0.345079	0.17718	3.00283	1.61175	4.44469	0.687014	1.55242	3.93067	2.87269	13.2868	3.16913	4.15121
AKAP8	25.0859	24.1927	16.1958	16.9511	15.744	15.8891	23.4571	39.0483	15.612	10.3219	9.67937	12.9017	14.725	11.5958	26.4492
AKAP8L	33.2305	34.6349	20.8965	36.503	22.3733	37.4949	25.2426	48.9344	21.3572	43.4793	24.0207	17.4269	16.1336	24.2437	32.0334
AKAP9	20.0214	22.0318	20.8551	13.7372	9.23884	19.8208	22.4311	34.6515	9.61064	11.7556	12.7764	7.22248	11.7823	13.4997	21.2366
AKIP1	33.6154	16.8347	26.5825	32.2964	5.65954	11.029	11.6864	26.6041	13.294	17.4074	12.2476	14.3315	13.3792	7.3297	14.7915
AKIRIN1	126.628	85.342	146.348	32.2063	16.9879	48.0342	83.174	106.059	47.3034	45.3593	73.4105	30.858	27.3617	55.3338	101.981
AKIRIN2	42.4175	33.1574	34.223	42.2894	23.3514	28.5056	43.1868	46.9037	50.5375	38.1818	42.3937	23.9618	34.7887	50.574	80.1321
AKNA	5.84593	5.79711	2.00263	6.98456	2.6617	6.03141	7.9365	8.06686	6.14821	7.31968	6.81237	2.52768	2.8301	4.95319	10.4663
AKNAD1	0.271049	0.085718	0	0	0	0	0	0	0	0.336639	0	0	0	0	0
AKR1A1	40.4908	33.9793	32.0103	36.2552	48.2865	46.4678	53.5452	69.9973	42.4951	42.6959	35.5115	40.7982	62.2559	56.6579	62.6678
AKR1B1	169.669	133.54	296.309	42.3371	29.7311	53.2548	85.7865	205.428	85.2575	75.605	79.8127	70.5566	105.011	79.7618	112.451
AKR1B10	0.288994	0.766632	2.21528	0	0	0	0	1.89487	0	0	0	0	0	0	0
AKR1B15	0	0	0	0	0	0	0	0.131289	0	0	0	0	0	0	0
AKR1C1	0.82674	2.38949	1.60538	2.18968	0	8.08672	8.73004	4.25972	0	1.31785	2.01632	36.8427	10.3349	3.81326	0
AKR1C2	0	0.547854	0	0	0.508274	3.95125	2.62203	1.19797	0	0	0.234413	6.50526	2.42867	1.5232	0
AKR1C3	0	0.488599	2.69276	8.25216	13.2929	3.16623	0	0	0	0.300706	0	3.72124	0	0	0
AKR1C4	0	0	1.00013	0	0	0	0	0.292131	0	0	0	0	0	0	0
AKR1C6P	0	0	0	0	0	0	0	0	0	0	0	0	0	0	0
AKR1C8P	0	0	0.803944	0.240353	0	0	0	0	0	0	0	0	0	0	0
AKR1D1	0.338393	0.139944	2.38193	0	0	0	0	0.166204	0.106256	0.499191	0	0	0	0	0
AKR1E2	18.8808	13.2906	16.9401	12.0518	0.906608	2.98521	5.45772	18.9408	7.70308	5.16305	4.06423	4.8808	1.65077	0.781834	6.09426
AKR7A2	19.4993	14.2918	14.5146	10.9037	14.9379	12.491	11.5954	8.73038	14.5883	10.1075	13.3493	2.64205	4.45721	5.48847	15.717
AKR7A2P1	0.554651	0.587138	0.645154	0.132039	0.036954	0	0.521804	0.874781	0.482957	0.208495	0.425507	0.151918	0.095162	0.164899	0
AKR7A3	1.24959	0.810089	0	0.930834	0	0	0.695017	2.37084	2.41401	1.92448	0.756611	0.442804	0.509152	0	0.53247
AKR7L	0.77101	0.858554	1.22624	0.395458	0.304455	0.311839	0.879651	2.25465	0.811154	0.856021	0	0	0.460938	0.318688	0.566432
AKT1	27.0268	16.538	10.9257	43.2318	8.32169	27.0559	11.483	17.1768	16.3278	25.0077	16.5344	9.77133	9.51094	7.4809	10.855
AKT1S1	5.8766	3.4721	1.38416	8.53744	17.3792	4.23878	3.50249	3.55606	13.8865	16.7276	11.8726	2.18326	8.72613	8.18343	6.55494
AKT2	23.9193	21.0346	10.3521	23.9505	8.76115	35.3361	30.6483	24.0973	37.1493	34.1393	17.7704	21.1264	21.2755	17.2942	25.0002
AKT3	21.5375	19.2191	18.1519	0	0	0	6.38325	22.6014	0	10.5336	0	0	0	0	0
AKTIP	37.9849	34.8649	52.9497	5.64618	2.81927	8.05714	20.3464	48.3587	10.7115	12.3744	13.964	3.9206	3.14304	6.98102	22.9155
ALAD	11.3861	9.32225	6.68988	15.4631	8.10119	3.08094	16.8694	17.1445	7.88429	7.55987	13.3087	7.35923	11.2702	8.52809	21.8855
ALAS1	38.0709	29.6507	26.7221	18.2014	16.8246	85.7639	21.0443	40.7716	23.1818	43.0112	182.663	22.1316	501.983	332.589	34.2568
ALAS2	0.157638	0.523502	2.1222	4.21313	4.44474	0.622194	2.62202	0.250282	0.213511	0.341137	2.50636	37.5282	0.269776	0	0.319787
ALB	0	0	0	0	0	0	0	0	0	0	0	0	0	0	0
ALCAM	2.94137	8.8541	14.7665	13.3026	22.5642	80.2433	15.891	17.6426	0.418471	3.03381	3.9884	23.2486	12.8583	14.7998	5.21347
ALDH16A1	9.01757	5.87074	4.59548	14.5367	4.01889	5.07562	8.78665	11.2666	11.8215	14.0551	10.1326	6.9616	7.20972	6.36475	14.5752
ALDH18A1	33.0115	28.9592	30.871	18.7279	14.2876	36.2952	49.1188	46.1384	18.3004	20.624	21.2175	14.6629	16.5947	20.91	34.7018
ALDH1A1	6.46818	18.7896	18.2186	27.8016	36.5801	56.556	56.3455	55.6742	0.42543	2.16045	31.7781	93.8454	14.0279	9.36696	7.4023
ALDH1A2	6.87398	19.8219	36.0152	11.2652	11.1464	121.835	19.7645	27.2869	1.16586	6.25608	5.07992	13.8254	2.63871	3.03572	1.04908
ALDH1A3	0	0.551475	0.286823	0	0.114807	0.051858	0.769706	0.142712	0	0	0	0	0	0	0
ALDH1B1	9.95616	7.76155	3.11809	19.7642	6.80301	28.8503	6.81458	13.3314	2.91499	5.28035	24.315	19.1536	101.986	51.882	5.53536
ALDH1L1	1.17027	0.531668	0	0	6.95526	0	0	0.390506	0	0	0	0	3.15578	0.271212	0
ALDH1L1-AS1	0	0	0	0	0	0	0	0	0	0	0	0	0	0	0
ALDH1L1-AS2	0	0.07535	0	0	0.268538	0	0	0	0	0	0	0	0	0	0
ALDH1L2	0.919548	1.4317	1.77265	0.069564	0	0.506947	0.19564	1.64808	0.960171	0.749193	1.08356	0.287774	0	0.059078	0.599523
ALDH2	16.7188	15.4878	20.6317	43.821	22.3607	55.0115	17.512	30.1473	4.49752	3.92871	21.5025	28.7255	64.3732	11.8461	11.016
ALDH3A1	0.975002	1.82124	1.28977	0	0	0	0	0.199434	0	0	0	0	0	0	0
ALDH3A2	50.9841	42.227	43.2242	23.6835	5.22619	43.826	25.5484	66.4331	21.4102	20.4181	27.3102	22.4575	29.2831	20.6713	22.1478
ALDH3B1	0.350266	0	0	3.04739	0.213572	0.057908	0.056569	0.133265	0	0.537161	0.184936	0.815468	0	0.333103	0.297749
ALDH3B2	0	0	0	0.18906	0	0	0	0	0	0.693664	1.01347	0	0	0	0
ALDH4A1	11.5878	10.8821	2.0097	20.7199	11.4137	3.7051	11.4907	19.7982	22.6051	16.6189	11.1463	1.97877	3.20475	12.7919	34.6988
ALDH5A1	7.46282	4.6506	6.20554	6.28266	0.880704	6.51168	3.26758	10.0855	1.91665	2.64982	1.18702	3.64583	4.15608	2.87779	1.585
ALDH6A1	13.7993	11.1083	5.82979	5.89607	9.35559	9.24033	3.45803	15.3791	4.48972	1.89973	9.86769	11.4648	7.75003	5.08011	5.71678
ALDH7A1	12.6317	15.8878	6.16642	13.9633	5.89081	20.6152	27.8026	28.9901	12.3162	15.3626	11.1288	8.1531	9.40548	15.1558	26.3574
ALDH8A1	0	0	0	0	0.08129	2.43502	0	0	0	0	0	0	0.15072	0	0
ALDH9A1	80.0437	61.8746	64.4882	22.124	13.8042	53.2924	37.7234	93.5955	31.043	45.8663	57.5315	42.1555	53.139	50.2208	50.0898
ALDOA	295.662	215.193	165.298	161.829	136.042	110.938	227.79	521.157	308.097	154.745	149.119	174.156	326.482	277.184	234.868
ALDOB	0	0	0	0	7.83232	0	0	0	0	0.11407	0	0.530253	1.19486	0.15337	0
ALDOC	26.7714	17.6465	21.5716	11.1368	6.36835	21.4223	45.7805	49.0865	32.2499	17.756	35.0229	8.77887	21.0358	29.5981	14.504
ALG1	1.4927	1.64565	3.18033	4.08314	1.20384	2.9548	0.928564	2.27973	2.43008	5.20056	2.05965	1.762	0.287731	0.68196	1.69674
ALG10	6.76856	4.21224	4.10736	6.10031	1.27747	2.49615	4.76494	5.07531	3.69252	7.17614	3.88295	2.04526	3.14547	5.83227	5.52823
ALG10B	2.04891	1.85768	2.9103	1.63019	0.680752	1.97385	1.96552	2.23321	0.694757	1.38649	1.77283	1.94693	2.19139	1.85666	2.1441
ALG11	22.7569	14.4427	22.6584	8.90754	14.1348	13.3295	16.0723	22.5363	2.18276	6.19765	20.7161	5.72812	6.5563	12.8429	27.5122
ALG12	4.98971	4.49093	5.10674	8.49798	2.77042	5.63875	2.4394	4.214	4.52677	5.3189	1.99815	2.49732	2.63118	3.40753	7.46174
ALG13	86.7338	86.1635	132.65	12.0791	16.0506	23.6059	30.4322	86.91	38.0768	35.939	35.0101	27.7957	15.0468	22.014	31.1566
ALG14	14.7219	8.35842	7.38016	7.33498	3.13246	6.98823	4.92544	26.914	7.3155	7.80277	16.1824	3.84515	10.2845	10.6746	22.1736
ALG1L	0.756983	0	0.726792	0	0	0.333414	0	1.13755	0	0	0	0	0.237213	0	0
ALG1L2	0.571188	0	0	0	0	0	0.55504	0	0	0	0	0	0	0	0
ALG1L9P	1.27337	1.26193	1.66146	0.799557	0.234529	2.06283	1.78636	3.1406	1.45443	0.976825	1.02493	0.070097	0.060263	0.442935	2.12934
ALG2	24.5626	22.1402	17.9191	15.646	4.21337	22.3032	25.6448	30.018	24.8469	26.7761	16.1039	19.5086	31.6937	25.2266	31.4596
ALG3	62.2721	42.503	38.9681	35.883	31.6299	21.4694	25.8636	44.7983	92.9341	94.4413	48.5868	34.6165	32.897	46.4427	49.6616
ALG5	8.62061	4.94666	21.1625	22.104	15.8968	6.96501	5.1487	20.087	5.16909	4.67422	10.5816	15.0305	15.1878	39.1031	22.7027
ALG6	6.3845	6.27304	10.2036	4.48169	1.17175	3.31661	6.44447	13.3585	4.2718	3.08373	3.15416	8.07225	2.52419	2.79095	5.104
ALG8	88.0893	61.7935	83.9301	46.3878	16.6174	40.1084	33.933	97.3072	62.6309	61.033	56.4248	57.576	59.7719	42.9888	52.7114
ALG9	22.4048	16.798	21.6162	8.49143	4.46289	5.93694	9.1405	28.2277	11.5439	12.2366	17.0787	6.55377	5.29653	8.295	17.4581
ALK	0.250311	0.026932	0	0	0	0.14445	0.088279	0	0.114906	1.60179	0.764355	0	0.060129	0.213273	0.206523
ALKBH1	16.1089	20.9	15.4114	4.31353	5.48928	9.54378	9.52257	23.5459	13.326	17.9216	7.8269	4.95643	4.32947	10.0923	16.9019
ALKBH2	30.2088	30.013	44.1063	20.0927	6.178	23.6625	37.7737	51.2608	24.4416	24.1492	21.8961	15.5869	6.80492	13.7914	36.4622
ALKBH3	10.219	6.92189	17.0951	5.16003	4.30006	9.60444	8.37346	19.4799	4.67638	4.84692	12.344	12.2102	5.62618	13.0113	4.231
ALKBH3-AS1	0.383165	0.756608	1.0026	0.740777	0.702566	1.81686	1.30205	0.200451	0.29609	1.476	2.17095	2.39082	2.1954	1.56381	0
ALKBH4	2.97666	3.07328	1.6897	10.2931	7.46915	4.70025	4.01252	5.36729	1.7503	4.64266	1.04163	0.761116	4.78758	3.8093	5.37061
ALKBH5	144.762	107.188	110.481	31.9328	16.9255	30.6391	47.5958	140.437	62.9101	71.8893	95.2011	22.6027	38.4432	52.6166	112.524
ALKBH6	17.7904	11.4117	11.478	21.1529	7.77361	9.93252	10.9271	6.98615	18.9933	11.986	11.2914	14.8412	8.409	9.35918	9.87307
ALKBH7	41.1233	30.1385	28.8351	21.5171	26.9109	20.3174	27.5899	50.4156	65.2538	36.4494	44.5597	27.1924	28.7419	56.3963	87.0694
ALKBH8	5.86181	5.69415	4.41536	3.16652	0.699514	8.80343	10.4237	9.08621	1.93416	3.81447	2.14711	1.55523	1.79818	3.84818	10.4537
ALLC	0	0	0	0	0	0	0	0.623844	0	2.31465	3.09824	0	0	0	0
ALMS1	72.5551	65.9995	56.6599	33.2431	15.9334	51.5251	44.1394	64.9343	50.0154	66.7661	45.455	35.4938	22.5455	32.2587	62.9268
ALMS1-IT1	1.51912	0.595404	2.00771	1.09199	0.315719	1.06993	0	1.45726	0.572316	0.627028	1.75954	1.99114	0	0.708045	0.489819
ALMS1P1	1.4603	1.67196	1.58632	0	0	4.65044	0	2.1586	0.175558	1.34174	0.510737	0.479613	3.31613	0	0
ALOX12	0.737112	3.13178	4.50371	1.84342	0.262078	0.23275	1.70197	6.30974	3.14093	4.27199	1.55463	0	0.246019	0.69257	2.27078
ALOX12-AS1	0	0	2.41803	0	1.41161	0.610573	0	0	0	0.636057	0	2.95494	0	0	0
ALOX12B	0.553039	0	0	0	0	1.89085	0	0.358036	0.379453	0	0	0	0	0	0
ALOX12P2	0.521024	0.504121	3.73621	0.315782	0.319045	1.4575	1.70521	0.548784	0.880179	1.45577	0	0.129374	0.229434	0	0.389528
ALOX15	1.96708	1.26955	2.57707	0	0	0	0.091195	2.61482	0.922596	0.474265	0	1.03696	0	0	0
ALOX15B	0.101931	0	0.926812	0	0	0	0	0	0.154932	0.20335	0	0	0	0	0
ALOX15P1	0	0	1.00215	0	0	0	0.363144	0	0	0	0	0	0	0	0
ALOX5	0	0	0	0	0	0	0	0	0	0	0	0	0	0	0
ALOX5AP	0	0	0	0.569901	22.3235	2.91553	2.70005	0	0	9.49317	16.6283	21.029	0.993983	9.77407	2.62589
ALOXE3	0.135777	0.309162	0.29737	0	0	0	0	0.075766	0	1.16527	0	0	0	0	0
ALPI	0	0	0	0	0	0	0	0	0	0	0	0	0	0	0
ALPK1	0.272718	0.048514	2.30946	1.0887	0.648338	3.53452	1.24529	0.118894	0	0.15302	2.49346	1.40722	2.26503	1.66691	0
ALPK2	0	0.047578	0	0.047897	0	1.24462	0	0	0	0.506273	0	0	0	0	0
ALPK3	6.05573	5.70402	3.94922	41.6242	14.1932	8.37202	4.5179	7.08592	7.00274	5.40932	4.58453	5.48443	2.94109	1.95374	2.76489
ALPL	103.481	73.1243	64.7718	11.5682	22.8152	40.8815	136.981	166.114	257.787	152.739	68.1992	6.55967	9.66598	119.115	276.001
ALPP	0.201515	0.357091	0	0	0	0	0.371903	1.56785	0	0.139372	0	0	0	0	2.34044
ALPPL2	8.47533	11.551	9.00317	0.560763	0.291814	1.86485	9.08455	27.983	29.4147	3.06934	2.24365	0.193559	0	4.45581	65.729
ALS2	14.4718	15.3603	9.83934	11.111	7.35437	10.0685	28.7784	30.2211	6.68177	15.4213	11.3422	5.97163	4.67372	10.887	34.0026
ALS2CL	0.459571	0.324606	0.367492	5.1414	0.574764	0.745382	2.09439	0.882147	0.247343	0.574403	0.675585	0.296624	0.055194	0.27907	0
ALS2CR11	2.12344	3.01145	1.18299	0.185389	0.071353	0.509223	1.3141	2.86646	0.982595	1.76849	3.24579	0.076888	0.21623	1.16404	2.06652
ALS2CR12	0	0	1.81544	0.531229	0	1.49114	0	0	0.189196	0.120915	0	0.390253	0	1.28912	0
ALX1	0.63995	0.59804	0.39063	0	0.655066	4.7512	3.61098	3.17188	0.999986	0.93561	0	0	0	0	0
ALX3	0.929525	0.674084	0	0.70968	0	0.336166	1.62296	0.688171	0.48707	5.64629	3.27711	0	0	0	0
ALX4	3.08788	3.99747	1.71372	0.883095	0.252735	0.970991	4.47172	4.2356	5.62686	4.0131	3.14825	1.1473	0	2.94611	10.5477
ALYREF	119.689	66.0327	75.9774	26.2818	14.3735	17.9383	61.5479	118.748	58.3836	38.6637	49.1758	10.5429	22.3381	40.5374	79.2778
AMACR	0.653187	0	0.471985	0.823256	13.8767	0.259395	12.0884	24.4662	0.115233	0	0	0.656727	0	4.31231	7.31628
AMBN	0.368619	0.435441	2.32007	0	0	0	0	1.35116	0.215753	0	0	0.512986	0	0.22247	0.938662
AMBP	0	0	4.6287	0	0	0	0	1.21896	0	0	0	0	0	0	0
AMBRA1	11.9786	15.2793	9.1955	11.1616	6.2544	11.8337	17.4695	19.4997	17.1504	19.4379	15.5656	5.7177	10.4463	9.64961	26.2789
AMD1	27.7855	34.6998	55.9257	11.7973	10.8391	27.535	24.0642	55.4827	24.5731	18.9109	23.1282	16.7182	18.9622	32.6756	65.0608
AMDHD1	1.19568	0.901409	3.05083	0	0.461455	0	0.191885	0.903722	0.651423	0	0	0	0.150414	1.69498	1.00957
AMDHD2	2.31136	1.68473	0.843283	0.816884	3.01719	1.06791	2.69498	2.82483	3.55193	5.12191	2.7267	3.31571	3.81923	7.78906	1.24753
AMELX	0	0	0	0	0	0.526135	0	0	0	0	0	0	0	0	0
AMELY	0	0	0	0	0	0	0	0	0	0	0	0	0	0	0
AMER1	5.91389	3.33169	3.7049	5.14636	2.16224	14.0751	3.5319	4.39632	1.82233	0.698468	2.40086	11.5111	18.8727	9.2466	1.27605
AMER2	0.480461	0.455996	0.228609	0.263752	0.039215	0.098204	0.150516	0.554515	0.186345	0.124471	0.026561	0.034139	0	0	0.122003
AMER3	0.206566	0.183957	0	0	0.026608	0	0	0.082336	0.092118	0.086143	0	0.102951	0	0	0.275935
AMFR	33.3436	23.9405	20.7685	14.404	5.46129	17.485	15.2663	33.4957	16.6097	13.2206	21.9686	12.1549	34.0476	13.7456	21.8252
AMH	0.198154	0.141693	0.136288	5.55513	0	13.3741	0.04422	1.17656	0.777	13.2569	7.42497	235.256	1.94124	4.06882	9.63634
AMHR2	1.41394	4.90973	6.21291	12.0992	0	18.9789	4.12581	19.7879	3.86077	3.42212	7.96886	48.4909	41.176	23.4346	2.37089
AMIGO1	13.8662	9.77287	11.2229	2.23667	3.88451	6.43777	4.57639	17.2195	6.49692	10.403	11.7284	2.25023	1.02026	3.67504	10.5646
AMIGO2	3.43987	3.56407	8.97987	2.36178	1.94169	3.41427	1.12789	5.85292	1.15961	0.788915	2.26872	10.9339	2.79516	0.925716	1.94814
AMIGO3	2.54274	1.61847	1.22712	1.31714	0.209898	2.92005	3.88532	1.9409	3.57162	0.85416	2.46428	1.22378	0.432413	1.07302	1.08837
AMMECR1	3.71408	3.24096	2.74538	7.50284	3.07419	3.8578	2.06802	2.41025	1.40501	1.628	3.41354	3.75239	10.8003	7.90369	2.59108
AMMECR1L	30.8505	25.8774	32.5066	23.0643	5.50382	20.4642	22.209	33.3605	17.5996	23.2223	17.978	9.31215	9.20008	12.7617	28.6827
AMN	2.25916	0.505888	0	0	2.12896	0	0	0.878377	0.55483	0.275091	0	1.56007	0.080112	0	0
AMN1	7.90495	8.01548	12.2833	10.31	1.37575	2.40281	4.7327	10.8755	5.53741	4.54707	5.99747	3.16615	0.245576	5.4588	5.61184
AMOT	9.50279	12.4742	12.6428	20.7198	14.9916	30.8092	7.70937	8.43214	4.95929	11.3719	7.46178	10.1072	4.80221	5.41767	8.58035
AMOTL1	9.02946	7.66001	8.98949	37.6491	5.30476	23.6562	14.4855	15.8279	3.61138	4.73337	3.56726	9.78152	3.96313	3.59807	2.59615
AMOTL2	10.9059	6.615	4.17066	15.8745	6.38322	17.0485	11.1986	6.49671	6.30281	6.29915	2.30614	0.705927	4.02057	3.22429	9.81926
AMPD1	0	0	0	0	0	0	0	0	0	0	0	0	0	0	0
AMPD2	3.09712	4.45285	4.41228	6.14076	7.28763	15.8057	5.96398	8.25425	2.80824	4.27884	6.82386	9.21897	13.6244	6.52445	3.17339
AMPD3	0.44316	1.2115	0.58598	7.04844	0.753143	7.83096	2.94725	0.505275	0.391474	1.38244	3.59625	8.19454	0.976006	0.95496	0.813898
AMPH	11.4091	7.74574	6.93059	0.969507	0.187918	8.92268	2.92827	12.0581	2.65258	6.86351	3.03571	2.49285	0.728526	2.20629	3.57049
AMT	4.5878	8.97323	3.71047	10.7909	12.2389	17.5759	13.7938	10.1142	7.32058	4.75395	2.81431	6.52484	1.91393	3.70203	4.77045
AMTN	0	0	0	0	0	0	0	0	0	0	0	0	0	0	0
AMY1A	0	0	0	0	0	0	0	0	0	0	0	0	0	0	0
AMY1B	0	0	0	0	0	0	0	0	0	0	0	0	0	0	0
AMY1C	0	0	0	0	0	0	0	0	0	0	0	0	0	0	0
AMY2A	0	0	0	0	0	0	0	0	0	0	0	0	0	0	0
AMY2B	0.59363	0.6674	0.778437	0.591024	1.38611	2.20906	0.748774	1.14583	0.254356	0.34469	0.104699	0.637814	0.552306	0.399368	0.567671
AMZ1	1.4228	1.28872	1.27298	6.23646	4.1395	1.69437	3.23928	1.46676	0.676091	1.25615	1.02135	1.39696	0.675238	0.227192	0.939956
AMZ2	142.421	104.712	211.445	29.8865	12.885	57.3727	90.9355	161.249	78.1166	98.0018	75.3252	59.116	27.2627	62.3855	99.4767
AMZ2P1	9.99761	7.89679	14.1374	8.09708	3.66832	12.6802	6.30743	13.9172	5.19426	5.19374	3.77492	9.64577	1.50003	3.72487	8.95106
ANAPC1	43.7506	40.913	33.9546	12.9637	8.43228	18.3826	35.2038	55.2517	32.214	24.1448	23.9688	5.1703	8.16674	12.1108	34.8856
ANAPC10	11.0913	9.73696	14.7497	3.21279	3.43078	4.27635	6.70246	15.0837	2.42158	5.03585	13.4045	5.69316	4.12078	5.24634	9.53415
ANAPC11	317.633	187.912	214.922	154.439	100.147	132.84	197.152	211.341	172.451	124.133	141.849	88.1845	73.5933	148.048	163.691
ANAPC13	38.6286	30.6395	56.6226	15.966	13.6311	20.1086	31.5574	48.2707	11.3169	13.5356	24.3946	16.7685	24.3923	35.6918	45.079
ANAPC15	139.818	111.573	114.796	3.99286	24.7467	4.50181	39.4459	176.028	67.5986	32.3818	21.4219	8.86946	3.13344	73.4832	89.1795
ANAPC16	19.2821	15.3346	20.496	18.176	16.6529	20.8795	24.3323	26.8026	13.5049	16.2108	21.4161	24.1477	18.5747	33.5709	21.9926
ANAPC1P1	6.12923	5.89184	3.86392	0.296065	0.297927	0	0.58972	4.99096	2.88691	1.83622	0.870048	1.63919	0.085233	0.977462	0.789255
ANAPC2	3.76264	3.23978	0.59245	0	1.30471	2.82431	2.50341	5.23416	5.69117	4.00921	0	0.931556	0	4.22059	1.82913
ANAPC4	38.8232	32.9899	27.9733	19.0557	10.1637	35.0039	45.533	55.614	26.7417	34.6443	13.7628	17.4695	6.70522	19.4372	38.3769
ANAPC5	80.409	60.952	86.0753	75.963	27.005	47.7625	55.0722	105.05	42.5728	41.0788	40.5457	35.064	30.828	35.2604	46.1614
ANAPC7	132.084	105.669	133.547	39.3397	24.8473	59.5344	98.2008	138.14	78.7708	77.7848	66.2681	25.3706	37.3886	74.4508	150.211
ANG	1.05684	0.286476	0.407245	5.43342	0	1.21977	0	1.66846	0.70693	1.40926	0	27.4948	0.260025	7.23088	2.11761
ANGEL1	41.9912	35.0522	34.2363	22.9849	7.57621	23.1796	51.2578	49.7564	70.5197	42.9351	35.1628	25.8707	13.2688	17.0215	67.0718
ANGEL2	8.82764	8.66078	8.48968	7.21254	2.45554	13.4056	12.2347	10.9037	2.76147	4.51562	12.4458	10.3222	6.11597	7.38389	13.5178
ANGPT1	0.753208	0.937993	0.893264	0.75432	1.05233	5.3812	5.54528	0.23575	0.131878	1.31275	0.516028	3.02259	0.25014	1.73279	1.92255
ANGPT2	0	0.182677	0.287523	0.597101	1.01187	7.90428	1.35538	0.226956	0.08196	0.65226	2.01177	4.50535	0.375829	0.599191	0.569658
ANGPT4	0	0	0	0	0	0.716189	0	0	0	0	0	0	0	0	0
ANGPTL1	1.05219	0.686219	1.13522	1.1339	0.799489	3.11856	2.41228	1.3462	0.365428	1.18191	1.87334	2.05176	0.631744	3.39858	0.364877
ANGPTL2	0.786734	1.15418	0.686069	14.2196	4.58394	19.0424	4.85967	1.50925	0.389337	2.20122	1.0994	6.32208	3.909	2.94682	1.72366
ANGPTL3	0.093779	0.118629	0.1697	3.82923	0.78887	2.21586	0.138834	0.130827	0	0.169664	0.183494	0.217073	0.182993	0	0.292298
ANGPTL4	2.15784	1.42148	0	1.77676	0	2.31767	1.43784	4.03733	5.92554	6.51101	3.34039	0	1.17792	4.77605	4.29711
ANGPTL5	0	0.318113	0.105743	0	0	1.2367	0	0	0	0.174861	0.830358	0	0	0	0
ANGPTL6	1.06694	0.420906	2.31428	0.188278	0	0.374581	0.720336	1.36777	2.16703	1.11122	0	0	0	0	0.482302
ANGPTL7	2.06422	1.7231	1.56787	4.21808	1.64664	3.07856	1.31602	2.14345	2.57531	5.06285	2.92897	0.276811	1.74872	1.23606	1.58678
ANGPTL8	0	0	0.724029	0.979612	3.62271	0	0.622943	0.41693	0	0	0	0	0	0.839363	0
ANHX	275.734	135.394	249.135	0.495234	2.03571	7.79004	9.77098	299.382	91.6689	31.9609	34.6726	0	0	11.6727	25.3691
ANK1	1.2782	1.55184	1.01863	1.35712	1.90583	0.520039	0.588743	1.11005	2.43241	1.812	0.792203	5.54846	0.465609	0.53441	1.60544
ANK2	17.8411	18.2057	13.9553	0.860445	0.70319	7.72368	5.02218	25.7447	10.8073	4.5557	5.55145	1.85626	1.30514	5.89699	2.36114
ANK3	1.21104	2.13953	3.7931	5.37166	9.34963	24.2038	3.16704	3.66624	0.777008	3.60576	2.08681	5.47576	2.77594	3.0862	1.4719
ANKAR	1.07586	1.31273	0.940987	1.94733	0.616264	1.17013	0.594238	0.335896	0	0.70892	0.255153	0.575681	0.4662	0.34955	0.341825
ANKDD1A	0.946524	0.601431	2.13338	2.39898	3.80582	3.08336	2.51142	3.37199	1.17047	0.940871	2.52802	1.98375	2.54135	1.62059	1.10352
ANKDD1B	0.180735	0.327503	0	0.205506	0	1.36593	3.27868	2.18364	3.02752	5.14966	2.74165	2.06098	0	2.65013	3.9437
ANKEF1	8.14935	8.35897	3.53818	0.405923	0.738794	4.7217	2.18027	5.8998	1.77736	1.98531	1.54998	1.18502	3.60439	2.67895	3.00597
ANKFN1	0	0	0	0	0	2.51594	1.70336	0	0	0.324631	0	0.757897	0	1.07093	0
ANKFY1	17.5603	15.4317	14.3828	18.4814	8.27612	23.3279	20.6395	24.2753	12.2962	20.9375	15.868	13.8149	16.0758	14.404	13.0436
ANKH	4.89555	5.40963	3.92344	9.4688	4.27726	9.98525	4.16517	11.1384	3.88048	6.41095	8.46324	26.3247	5.9094	5.1361	4.32656
ANKHD1	55.5046	60.3387	52.5986	2.93082	1.84051	33.4944	78.1824	98.3107	25.808	2.06142	8.39707	14.0715	26.3537	6.54511	6.97485
ANKHD1-EIF4EBP3	27.5132	34.8387	32.806	42.7694	28.1808	37.5247	1.0779	44.2583	41.4625	36.6743	27.7657	20.5896	20.4486	33.6789	59.1769
ANKIB1	21.8671	18.1053	21.9222	17.9343	8.2554	16.9644	15.3288	27.3098	8.16571	13.7577	12.7113	11.2227	13.4785	8.47369	14.1047
ANKK1	0.217649	0	1.77976	0	0	0.117228	0	0	0	0.918438	0	0	0	0	0
ANKLE1	2.67577	2.1345	2.04615	10.0499	2.15769	3.05521	1.62664	2.5545	0.914087	0.336403	0.262604	0.794667	0.113112	0.783025	0.737129
ANKLE2	52.5757	35.3004	56.2142	41.8438	14.7668	23.3	22.42	61.4276	21.2899	27.0409	34.892	16.7109	17.8963	30.362	42.5483
ANKMY1	2.67952	2.85497	1.6366	2.75991	1.65273	4.91028	6.43592	4.97579	1.60978	1.98655	2.88677	1.86183	0	1.09146	6.05424
ANKMY2	15.7747	14.4043	14.9744	5.52782	8.1656	8.01442	7.4535	18.7009	3.16509	1.28014	4.76792	6.92133	10.6264	4.43349	3.82119
ANKRA2	7.57057	8.79367	11.6982	5.46747	8.02849	9.05264	12.9182	14.4569	8.68162	6.15653	5.50568	12.5731	3.03314	8.99586	10.1897
ANKRD1	0	0	0	0	0	0	0	0	0	0	0	0	0	0	0
ANKRD10	19.2411	27.4336	87.8907	57.2149	34.4498	50.9699	25.7381	55.1236	22.7389	32.6688	42.4254	21.6154	14.6092	28.0217	20.9351
ANKRD11	55.7945	57.9929	25.1926	30.9151	24.3402	41.194	56.9203	61.4803	34.4287	15.1844	18.705	4.04989	8.86826	14.5379	36.2777
ANKRD12	22.383	18.3713	22.4939	5.55118	3.76497	7.96778	16.9908	22.5929	7.08599	11.2224	13.5827	5.11282	4.63538	8.66557	19.4957
ANKRD13A	36.7867	33.1496	42.1077	15.4358	13.6088	13.654	23.3605	60.5435	21.6909	35.0734	36.8586	12.1392	11.7851	19.2976	46.2209
ANKRD13B	5.7551	4.04702	4.23645	4.77148	6.13408	3.11641	1.59049	6.46858	4.29645	3.13061	2.863	0.299306	2.93665	0.277065	1.42587
ANKRD13C	1.94427	2.86063	3.96204	3.88772	6.8917	4.16171	4.92209	5.33636	3.13197	2.51724	2.87368	4.82875	6.3378	5.10167	3.15725
ANKRD13D	3.73351	3.37635	6.0117	3.10714	3.34624	9.01452	1.07958	5.58901	5.48869	4.9988	3.09274	3.98551	1.2046	4.20389	4.92308
ANKRD16	13.6057	8.27265	6.67056	1.14894	1.82359	3.77363	1.62207	8.63459	6.03609	3.6473	0	1.08279	1.11224	0.435204	1.30003
ANKRD17	53.781	47.8551	39.9767	34.8643	23.0191	47.8854	41.6249	59.0374	38.4612	57.4015	40.2357	27.5335	42.1772	33.8872	53.5768
ANKRD18A	0	0.10367	0.403851	0	0	0.304546	0	0.091067	0	1.60563	0.196568	3.50944	0.528642	0.684378	0.363994
ANKRD18B	0	0.258676	1.37972	0	0.100412	0	0.089334	0	0.119189	0.49197	0	1.94508	0.127555	0.110649	0.922316
ANKRD18CP	0.39192	0.17861	0.133587	0	0.495664	1.15247	0.494288	0.389701	0	1.47571	0	3.12765	0.474405	0.137917	0
ANKRD18DP	0	0	0	0	0	0	0	0	0	0	0	0	0	0	0
ANKRD19P	5.41878	3.8873	4.5336	6.76253	4.2049	5.47736	5.56251	9.3904	4.84176	2.31249	2.89511	5.34649	5.96033	5.29633	5.29974
ANKRD2	8.56385	5.48466	2.48078	0	0	1.82547	1.65933	8.4194	15.1104	2.1779	3.88917	0.685584	0	2.46319	6.45639
ANKRD20A1	0	0	0	0	0	0	0	0	0	0.690814	0	0	0	0	0
ANKRD20A11P	0	0.479265	0	0	0	0	0	0.593791	0.305177	0	0	0	0.564691	1.46034	0
ANKRD20A12P	0.240763	0.87446	0.939516	0	0	0	0.40608	0.277652	0.255838	0.694314	0.316699	0	0	0.119576	0
ANKRD20A19P	0	0.154566	0	0	0.051005	0	0	0	0	0.431764	0.608035	0	0	0	0
ANKRD20A2	0	0	0	0	0	0	0	0	0	0	0	0	0	0	0
ANKRD20A3	0.12519	0.122365	0.36028	0.044455	0.144643	0.071225	0.079816	0.536587	0.339377	0	0.688393	0.071282	0.412538	0.022965	0.280218
ANKRD20A4	0.015738	0.059722	0	0.022366	0	0	0	0.053056	0.016374	0.025047	0.032035	0	0	0	0.02759
ANKRD20A4-ANKRD20A20P	0.418997	0.357436	0.743277	0.359929	0.106554	0.267834	0.250421	0.401793	0.25221	1.23769	1.45407	0.20137	0.505374	0.089182	0.431477
ANKRD20A5P	0.213592	0.581372	0.265924	0	0	0.149274	0.224263	0.576006	0.271876	0	0	0.028021	1.44866	0.577845	0.069805
ANKRD20A8P	0	0	0	0	0	0	0	0	0	0	0	0	0	0	0
ANKRD20A9P	0	0	0	0	0	0	0	0	0	0	0	0	0	0	0
ANKRD22	0	0	0	0	0	0.544959	0	0	0	0	0	0	0	0	0
ANKRD23	2.86285	0.777124	3.71672	2.77064	1.63685	1.86652	2.186	1.19619	0.890009	3.72962	0	0	1.34143	1.23115	0.992476
ANKRD24	4.07336	3.8118	2.0222	0	0.24432	1.66753	1.15335	5.62515	2.94821	1.6093	0	0.814646	0	0.236438	1.17838
ANKRD26	11.996	12.5142	7.86624	4.56833	2.66996	5.00652	9.82107	14.8573	5.06623	5.04421	2.64146	4.43123	3.55858	5.08204	8.45294
ANKRD26P1	19.3991	17.3881	21.6539	2.67729	0.338326	5.02369	9.93671	20.1334	17.7034	20.4542	15.4839	0.05256	0	3.84261	25.0839
ANKRD26P3	0.319907	0.537767	1.62668	0	0	0	0	0.336242	0.224699	0.074087	0	0	0	0	0.200062
ANKRD27	34.9814	29.7661	18.9857	14.6524	3.27352	15.2033	14.9077	53.2008	19.6642	28.4832	24.3468	8.88795	7.29929	12.1952	22.408
ANKRD28	20.465	20.5647	19.6193	7.49684	2.89658	9.54396	12.3929	36.071	7.77786	6.9508	9.23495	5.79747	3.75573	9.3066	11.1777
ANKRD29	0.915132	1.2213	0	0.15604	0	0.502619	0.316937	0.955649	0	0.205331	0.655695	1.12616	0.707004	1.2589	0.256641
ANKRD30A	0.266411	0.266661	0.171993	0	0	0	0	0	0	0	0	0	0	0	0
ANKRD30B	0.039959	0	0.006838	0	0	0	0	0	0	0.044842	0	0	0	0.040194	0.004579
ANKRD30BL	0.311777	0.465414	0.269269	0.245529	0.475515	1.92211	0.140949	1.37747	0.578894	0.089472	0.121733	0	0	0	0.139788
ANKRD30BP2	0.136213	0.064879	0.11912	0.046032	0.022608	0.031727	0.004794	0.307561	0.03089	0.016152	0	0.003923	0.007519	0.011583	0.056532
ANKRD30BP3	0.363878	0.266328	0.172409	0	0	0.187203	0.06236	0.520329	0.066603	0.105042	0.037829	0	0	0.11269	0.016089
ANKRD31	10.6179	7.5822	11.7422	0	0	0.260053	1.61546	10.3433	1.10494	1.03923	2.48636	0.269458	0	0.743834	1.22856
ANKRD33	0	0	0	0	0	0	0	0.441152	0.282034	0	0	0	0	0	0
ANKRD33B	0.955159	0.206302	0	0.206041	0	0.085178	0.175593	0.723906	0.169694	0.321875	0.905452	0.083333	0.275395	0.146986	0.092422
ANKRD34A	1.56029	1.31529	0.139757	0.476302	0	2.62676	1.72137	1.74602	1.35062	0.822503	0.988638	0.367328	0.777338	0.081354	0.53702
ANKRD34B	0.726724	1.08763	0.73805	0	0	0.126265	0	1.21005	1.35236	0.526141	0	0	0	0.056593	0.876823
ANKRD34C	0.034014	0	0	0	0	0	0	0	0	0	0	0	0	0	0
ANKRD34C-AS1	0	0	0	0	0	0	0	0	0	0	0	0	0	0	0
ANKRD35	0.89745	0.494453	0.337923	0	0.044858	2.67738	3.49379	0.79915	0.255259	0.7798	0	1.14328	0	0.198223	0.236371
ANKRD36	11.3511	8.90693	8.52433	10.9804	11.7962	23.3175	21.6238	10.4436	2.73312	14.578	2.8332	5.55433	2.18963	6.62964	5.49579
ANKRD36B	12.344	9.50181	6.05707	1.42179	8.81101	17.4179	12.0077	11.4951	9.55802	9.73	13.5589	3.94933	1.45803	4.62415	5.32887
ANKRD36BP1	20.2816	15.7793	48.9773	10.8578	14.9111	15.912	13.6203	34.8179	16.5083	15.9661	37.4627	23.2994	12.4986	44.0131	54.3189
ANKRD36BP2	0.522764	0.354121	0	0.416206	0	0.258504	0.346797	0	0	0	0.718346	0	0	0.310083	0.686271
ANKRD36C	4.87556	4.343	4.49781	10.13	6.77041	16.2579	7.86573	5.47217	3.34578	3.67595	2.69128	4.33078	2.82945	3.97359	3.63274
ANKRD37	16.5391	22.7362	27.8781	4.65758	4.16131	8.80188	21.9657	30.8615	18.9871	23.5619	14.7803	4.24737	0.506593	17.9521	15.385
ANKRD39	38.0476	19.3696	5.30635	3.47142	21.6574	14.3369	1.31831	29.6306	17.9772	7.40179	15.7926	0.451569	5.15058	14.487	15.8161
ANKRD40	69.5959	44.5369	33.2898	30.3247	15.0539	27.2677	34.711	49.3106	30.4603	27.9392	23.6102	19.9928	13.4756	22.486	46.5671
ANKRD40CL	0	0	0	0	0	0	0.580404	0	0.199277	0.382073	0	0	0	0	0
ANKRD42	16.4114	12.5125	15.4223	3.38621	2.33598	5.06468	7.24178	26.8937	5.78766	7.44023	5.66637	1.3279	2.86741	8.01682	9.1433
ANKRD44	0.075563	0.175497	0.676682	3.45706	1.00174	2.34852	2.65544	0.042165	0.047174	0.202622	1.8845	2.10512	0.825852	2.7224	0.211969
ANKRD44-IT1	0	0	0	0.563773	0.326431	0	0.137486	0	0	0	0	0.116993	0.765025	0	0
ANKRD45	7.58248	6.93937	17.4179	1.30644	1.15119	1.83793	0.943191	7.33004	1.1785	2.04115	2.17483	2.28209	0.696714	2.9147	0.645882
ANKRD46	26.3333	20.2986	20.7323	5.1119	4.74123	4.98637	3.93692	25.8877	6.49687	6.92394	11.0398	8.73676	10.4578	8.431	10.7903
ANKRD49	9.84719	8.63232	15.5085	3.93077	1.63338	4.92165	8.22907	5.94848	3.42107	4.25141	3.40384	4.47371	1.25411	7.68483	11.034
ANKRD50	20.0702	22.3067	25.704	28.3127	13.762	39.7408	21.1715	35.5286	4.00659	9.0494	19.0696	13.4991	30.9498	15.2676	11.9308
ANKRD52	43.7336	28.8653	12.4484	16.3355	12.2667	20.0101	13.8003	28.4539	21.6368	23.2851	24.3706	11.151	15.1404	10.5663	15.4421
ANKRD53	0.08276	0.165129	1.4178	0	2.32421	0	0	0.572847	0.135828	0.905385	0	0.506077	0	0.116957	0
ANKRD54	22.9608	16.6003	17.0673	12.9756	15.2395	16.2243	9.88374	26.8374	22.6848	9.94581	14.2663	22.2802	34.8694	34.0785	16.7427
ANKRD55	3.18831	3.0326	2.15742	0	0	1.34856	0.999725	2.40555	2.58596	1.53119	4.72792	0.269361	2.33364	0.739453	1.89766
ANKRD6	8.78403	6.09813	6.98894	3.94541	2.43638	3.66459	4.05973	7.43431	3.30753	4.21377	4.33673	7.90952	0.178956	0.659773	4.04704
ANKRD60	0	0	0	0	0	0	0	0	0	0	0	0	0	0	0
ANKRD61	1.48023	2.57888	1.94103	4.85624	0.837024	5.45522	2.58887	3.44895	1.00218	1.69838	2.89883	2.37331	0	8.65291	1.90116
ANKRD62	0.913497	0.500311	3.41278	0	0	0.062574	0.155814	1.04043	0.228152	1.51071	1.22007	0.038247	0	0.257551	0.979576
ANKRD62P1-PARP4P3	0.809573	0.455067	0.634686	0	0.46938	0	0.725746	1.23343	0.782155	1.59591	2.88437	0.501668	0	0.274982	0.879344
ANKRD63	2.6447	0.68235	1.14073	0.041476	0	0	0.097201	1.1566	0.679823	0.130985	0	0.123323	0	0	0.204646
ANKRD65	0.190778	0.577132	0	1.57378	0.73716	5.2073	0.345962	1.12721	0	0	0.364105	0.896811	0.762909	0	1.00837
ANKRD66	0	0	0	0	0	0	0	0	0	0	0	0	0	0	0
ANKRD7	4.03513	6.25441	11.8741	0	3.61659	0.219685	0.794209	4.61065	0	0	7.60722	0	0	2.72753	1.6813
ANKRD9	1.21391	0.752102	2.30316	1.29451	0.053493	0.490019	0.909644	2.79649	2.51285	1.33118	1.77451	1.4132	3.87056	3.26059	0.486441
ANKS1A	22.4543	18.3222	11.6819	19.0114	10.264	24.4283	11.7899	25.0047	13.7885	17.2282	11.6249	9.48099	16.0188	10.2556	11.9386
ANKS1B	1.90567	2.33263	2.0214	0.369276	2.46361	2.79853	2.59488	2.45631	0.843396	0.804495	0.41973	0.832795	1.95457	0.520319	0.487231
ANKS3	4.24209	5.38569	7.50565	14.3939	3.15143	6.23934	7.50677	10.1495	4.62049	4.23573	3.8988	12.3259	2.47955	3.49088	1.60286
ANKS4B	0.316814	1.12243	0.899632	0.180473	2.73347	1.02585	0	0.8414	0	0.332474	0.508898	0.376953	0	0	0
ANKS6	10.8758	9.46249	10.1069	7.61791	3.29977	8.04741	7.29834	14.2099	9.5234	8.05758	3.1604	2.68534	3.70379	3.42547	7.34777
ANKUB1	0	0	0	0	0	0	0	0	0	0	0	0	0	0	0
ANKZF1	12.1709	11.083	12.2281	16.8322	21.7073	10.7669	11.0636	23.7467	15.6624	20.4454	14.6438	8.12401	7.50266	10.1373	16.9678
ANLN	76.8985	58.7407	48.6731	17.4276	12.1862	21.2794	24.868	99.0872	49.1606	23.0935	22.8541	11.5447	3.29845	15.1556	40.1468
ANO1	0.514502	0.68849	0	0	0.139921	0.596223	0.508936	0.240892	0.59891	0.946086	0.577928	0.149784	0	0.152574	0.403659
ANO1-AS2	0	0	0	0	0	0.247192	0	0	0	0	0	0	0	0	0
ANO10	15.9808	17.2355	32.3096	9.04244	3.15792	8.32361	8.18832	25.3759	15.7872	14.4787	15.5768	8.28323	5.71085	6.8206	13.7161
ANO2	3.0413	1.63005	2.49682	5.27818	1.42911	1.70908	0.462566	3.7769	1.69538	2.19714	1.13583	0	2.56707	0.515184	0.521718
ANO3	0.269351	0.193277	0.899454	0	0.278352	0.049455	0.285459	0.085395	0	0.684411	0	0	0	0	0.143094
ANO4	0	1.10897	1.44577	0.66203	0	1.80318	0	2.33595	0.100229	0.194089	0	0	0.166296	0.156746	0
ANO5	0.314479	0.10591	0.680584	0.157469	0.140328	1.10049	0.734955	0.270479	0.172921	0	0.12687	0.722944	0.30737	0.100298	0.064748
ANO6	21.9304	19.2344	20.0028	17.2144	5.25061	31.0225	22.7952	40.5528	8.81278	13.4331	10.5399	30.5511	9.08921	8.98961	14.6923
ANO7	0.709183	0.710723	0.60578	2.2266	3.41584	2.04391	0.337837	1.55676	0.661323	0.568414	1.70461	0.764365	3.72797	0.876567	0.470154
ANO8	1.17128	0.501102	0.838126	2.75877	2.94155	2.79851	4.22381	2.01138	1.25993	2.77646	2.35856	2.90291	1.38084	0.727052	1.89596
ANO9	0	0.088852	0.938412	0.473279	3.69243	0.714879	0.499129	0.912841	0.243617	0	0	0	0	0	0
ANOS1	0.953648	1.82763	3.03185	0.442384	0.736435	0.855434	0.876355	2.87376	1.02326	0.856059	0.379151	3.27131	0.591461	0.398428	1.74087
ANP32A	45.2175	56.7937	57.5715	160.028	105.995	123.232	82.5546	78.5436	29.6453	39.1873	40.3373	102.383	64.477	70.5475	81.7798
ANP32A-IT1	0.097852	0.648659	0.076971	4.63447	1.44306	3.72658	1.76068	0.745234	0.087765	3.16333	2.39718	0.526978	0.195844	1.62408	0.558661
ANP32AP1	11.7076	15.6235	11.737	25.2161	13.291	30.4583	32.4796	17.2052	7.58374	13.2091	5.63179	14.1874	20.9793	29.7994	19.0818
ANP32B	451.857	249.139	245.037	96.08	97.6749	112.104	168.791	384.362	114.517	53.0026	90.2949	75.3685	59.031	125.201	219.341
ANP32C	2.91455	2.3331	3.81745	6.8021	4.25434	5.51922	3.08003	5.28289	1.05115	0.915556	1.05765	1.9535	1.6263	4.73814	4.56117
ANP32D	0	0.221007	0	16.4724	0.110682	0.250937	1.44844	0.64995	0.181791	0	0	0.653337	0.741326	0	0
ANP32E	54.1334	35.866	29.2523	23.062	18.1543	21.2735	41.0174	57.243	11.3162	4.25245	10.3173	7.10601	20.9187	15.3334	40.7745
ANPEP	4.30958	3.35184	2.55943	17.8343	15.1997	12.4491	3.0615	16.4291	5.3703	13.0839	52.9948	9.23947	29.0565	26.7947	6.46091
ANTXR1	3.96406	6.99211	7.43349	15.4155	14.3414	36.5793	6.6465	15.3385	0.768011	5.03965	11.8622	36.3442	57.4685	25.8265	2.21233
ANTXR2	4.25729	3.2134	11.5191	34.6249	10.0816	20.7141	16.163	10.7292	1.36846	1.83139	2.90724	9.52314	3.01362	4.88855	3.50115
ANTXRL	0	0	0	0	0	0	0	0	0	0	0	0	0	0	0
ANTXRLP1	0.39591	0.712048	0	0	0	0	0	0.441853	0.23526	0	0.483585	0	0	0	0.370205
ANXA1	0.840794	3.37959	9.02269	12.9582	10.7701	8.43873	5.38371	1.37995	0	0.330674	13.5205	13.6959	4.38088	9.64463	0
ANXA10	0	0	0	0	0	0	0	0	0	0	0	0	0	0	0
ANXA11	33.8522	12.9693	35.4396	18.7852	7.33898	9.50255	4.39557	34.3013	10.5914	12.3213	7.17772	3.48741	4.66172	2.42869	3.22353
ANXA13	0	0	0	1.62671	0.7727	2.64708	0	0	0	0	0	3.46684	0	2.33947	0
ANXA2	55.1914	36.0938	82.9162	140.983	203.617	53.396	41.3434	67.5461	55.7884	4.95129	15.1703	31.1841	23.5556	25.5536	13.2036
ANXA2P1	2.44715	2.06361	4.48076	6.42169	6.01565	3.48341	2.6092	4.28666	1.79834	1.86704	1.0405	1.89532	0.674999	0.663269	0.722558
ANXA2P2	35.0348	24.4343	61.2331	96.4483	66.9016	38.142	30.703	47.8082	23.5061	3.40671	4.0497	24.0858	9.75969	10.9363	4.89321
ANXA2P3	3.28525	2.08278	5.18655	9.3456	5.75035	2.99051	2.62503	4.2716	1.89984	0.398936	0.486865	2.22807	0.878687	1.24904	0.21298
ANXA2R	1.89449	0.691301	0.897659	1.24278	1.06198	0	3.81744	2.22835	1.47845	0.327072	0	0	0.101512	0.41044	0.34067
ANXA3	4.79224	2.57164	8.99417	1.51052	4.55097	4.96576	10.2906	5.92455	2.97289	0	6.23722	1.23257	1.60471	12.3388	21.2646
ANXA4	3.58235	6.16268	7.37826	17.4156	9.58641	5.87351	3.43123	11.8308	2.11437	3.67135	4.17077	10.6343	1.90055	3.5529	1.26804
ANXA5	107.238	134.694	100.246	100.349	49.1906	160.345	138.224	161.799	39.7494	44.0617	85.2187	106.625	62.535	72.7299	110.838
ANXA6	25.4564	26.4413	21.322	34.824	7.92076	56.0351	33.6911	33.4755	18.649	17.4824	7.2677	23.4037	39.6305	37.4079	30.1648
ANXA7	96.2192	85.7912	151.394	23.8094	21.6223	56.3703	54.0371	114.436	36.1929	35.7686	71.3584	35.5639	31.474	77.4483	88.6403
ANXA8	0.527834	0	0	0	0	0.353285	0	0	0.29775	0	0	0	0	0	0
ANXA8L1	0.371851	0.354002	0.51134	0	0	0.502701	0	0.731827	0	0	0	0	0	0	0
ANXA9	0.708036	0	0	0	0	0	0	0.708128	0	0	0	4.77573	0	0.519385	0
AOAH	0.568112	1.11381	0	3.8959	2.29553	0.621311	0.319577	0	0	3.22563	1.431	4.30898	0.950005	5.80059	0.337076
AOAH-IT1	0	0	0	0	0	0	0	0	0	0	0	0	0	0	0
AOC1	0	0	0	0	1.21144	0	0	0	0	0.166095	0	0.305326	0	0	0
AOC2	9.3247	5.01028	3.41656	0.546976	0	1.9511	4.45336	8.1337	12.5755	15.3065	1.97016	0	0.868098	1.88417	5.21312
AOC3	2.77108	2.36067	1.01449	0.173388	0.630337	6.49305	6.71295	1.57513	3.19789	7.52989	21.4108	0.00929	41.6135	13.2091	3.58247
AOC4P	0.222496	0.189982	0.575082	0.081023	0	0.215711	0.039527	0.372474	0.269646	0.59728	2.4459	1.20867	1.77929	0.804636	0.260062
AOX1	1.43334	2.01209	3.54696	0.883181	0	2.49608	1.29606	0.671027	0.382398	0.764541	0	0.106013	3.11815	0.360852	0.568288
AOX3P-AOX2P	0	0.028037	0	0	0	0	0	0	0	0	0	0	0	0	0
AP1AR	7.97791	5.68589	6.79467	3.20696	1.62033	6.67516	4.8642	9.6347	1.71731	2.88975	3.36538	2.67872	4.16801	1.95907	4.36949
AP1B1	73.0058	55.6038	46.118	27.7097	16.2303	19.032	23.3824	76.4894	48.5109	44.3627	34.6997	34.6161	44.8258	35.4455	39.7777
AP1B1P1	0	0	0	0	0	0	0	0	0	0	0	0	0	0	0
AP1G1	98.2909	82.8927	94.8847	37.5747	21.2232	42.2594	52.946	116.828	58.0844	73.0785	67.1883	24.9417	31.1815	59.1784	99.576
AP1G2	16.9627	17.2903	17.9593	42.314	25.5783	23.8976	26.744	34.113	35.6669	33.0148	25.7968	49.941	26.8821	25.5784	44.3687
AP1M1	28.5722	24.7426	17.0168	17.5864	11.8313	9.61051	13.0071	38.9111	22.6428	18.6066	12.3055	12.288	9.3304	11.0138	22.4505
AP1M2	3.67415	3.68271	4.70942	0	9.63933	0.846138	0.512087	4.63819	4.55199	2.24426	0	0	0.182859	1.53814	3.52898
AP1S1	15.6981	5.81722	5.68223	1.39251	3.01886	2.60059	10.0672	4.23457	3.97182	3.26837	4.30011	6.75997	15.1174	10.7339	5.27485
AP1S2	2.10648	2.08188	3.86323	9.71821	6.08476	4.84085	3.33797	2.72214	0.123641	0.414844	1.08773	7.10668	3.35108	5.22301	0
AP1S3	0.117362	0.106589	0.359344	0.640881	0.900501	0.295088	0.060832	0.333759	0.106888	0.136625	0.557657	0	0	0.073478	0
AP2A1	20.5371	16.9751	4.35307	17.2971	8.27398	14.9582	8.32157	18.0439	25.1418	14.9299	15.817	25.5102	17.3767	10.8239	18.214
AP2A2	3.51192	2.81245	8.9332	8.21912	4.30671	4.98992	2.04233	7.26472	5.21359	7.68175	4.88335	2.03284	8.48357	6.35499	7.89158
AP2B1	78.919	77.7981	67.777	80.0662	25.568	65.0317	58.6351	89.7614	47.3815	58.0822	60.4211	40.2072	58.7448	54.7101	75.7062
AP2M1	191.59	126.558	138.856	99.9566	75.5378	114.387	155.487	202.485	144.148	96.4866	120.018	92.6445	90.2469	116.213	191.805
AP2S1	21.6127	20.832	21.8099	52.2483	44.317	21.4206	17.9845	39.8691	34.8372	17.4749	25.1892	36.315	59.8859	50.4736	40.678
AP3B1	16.8403	13.496	19.455	28.1269	12.122	19.2272	15.6267	22.9057	6.65416	8.17154	13.922	14.1405	18.4984	15.6822	14.698
AP3B2	18.3516	15.2354	5.53836	0.845465	6.84147	2.64826	13.9633	7.80915	9.05138	20.0092	0.86089	0.074359	0	10.5378	6.36154
AP3D1	45.7164	36.9154	30.6532	16.8629	19.3079	24.5103	23.7065	67.3017	35.4879	32.9694	28.5413	20.3508	25.5034	21.2145	44.305
AP3M1	74.6072	58.4501	48.1168	40.3439	14.6218	40.9305	39.0163	64.6693	35.2551	47.6112	52.0166	40.4508	41.0826	43.4123	58.8385
AP3M2	58.5936	44.9266	67.1534	7.91385	9.03877	13.0403	18.4617	71.4933	25.7058	27.49	24.5316	4.39215	9.98541	27.3973	44.4099
AP3S1	17.0644	15.5203	30.9086	6.53488	1.6361	13.3855	14.1078	20.802	6.16284	8.40364	15.5006	11.1914	7.80532	15.8637	9.53552
AP3S2	25.0474	16.2103	19.1238	1.04249	0.091124	10.2425	11.9627	9.72567	9.05445	11.9284	0.826712	0.106552	13.5462	12.1888	12.8479
AP4B1	15.7626	10.264	18.2902	12.8648	8.72009	11.3458	13.9489	19.5704	14.298	16.2803	7.33695	7.39835	9.54488	6.57797	15.4259
AP4B1-AS1	1.0214	2.77631	1.301	6.80663	0.553551	2.71108	8.36797	6.90775	2.72128	4.18186	0.296202	2.22933	0	1.66519	3.14838
AP4E1	10.3088	10.1904	14.2992	4.60233	3.23986	5.63907	7.15103	20.1067	3.21554	5.10008	8.8294	2.06713	5.24544	7.01255	11.2354
AP4M1	10.8975	5.46852	9.42208	5.90381	5.06636	7.52644	7.19658	19.3509	12.345	11.5138	3.90139	6.79435	3.13769	11.4572	15.1433
AP4S1	4.29296	2.02191	2.44238	1.78009	1.5344	7.17914	4.08394	2.76331	2.72234	2.45625	2.08648	7.7342	3.37325	2.74543	5.57291
AP5B1	3.67403	1.61639	1.01213	0.794189	2.47678	0.843785	0.695535	2.70813	1.83085	2.21843	1.83663	0.262051	0.165635	1.47096	0.914261
AP5M1	5.62769	5.27169	12.6427	22.0376	5.40542	14.0722	3.75417	8.68043	1.76045	2.97455	13.9998	14.725	10.1452	14.4568	10.4257
AP5S1	16.8227	10.6366	14.0457	7.49043	1.6933	6.39368	7.73453	19.4636	31.056	33.8175	10.4585	5.88793	7.12993	11.2846	18.3047
AP5Z1	5.48921	2.24919	3.04415	4.06426	1.24389	1.7504	3.33878	3.66282	3.78099	7.88323	1.02948	1.81544	0.563768	0.344452	3.53986
APAF1	11.8213	8.74728	11.6714	13.9027	7.63762	7.24353	11.9362	16.2948	4.40603	7.60636	7.73099	5.90377	4.23332	8.85786	8.82643
APBA1	0.042032	0	0	0	0.268451	0.133911	0.128359	0.097729	0	0.395843	0	0	0.039038	0	0
APBA2	0	1.10639	2.07158	1.61727	1.00877	0	0	6.87954	0	1.34768	0	0.281084	0	0	1.13886
APBA3	2.78317	1.99613	2.49884	6.65743	4.86367	2.28912	4.01371	7.17831	6.30798	5.21081	12.293	1.0154	1.42049	0.447174	3.15253
APBB1	5.59474	4.43375	1.87998	14.9779	2.14463	9.85372	2.73196	7.65464	4.64487	3.71629	4.19802	4.47656	5.35533	2.15741	3.35297
APBB1IP	1.41711	0.878275	0.335189	5.06247	1.0166	1.436	0.528247	1.95674	0.163796	0	0	4.31768	0.073101	1.52816	0
APBB2	18.8803	15.6824	15.8057	28.8398	17.4061	31.9127	26.347	20.2828	15.3191	22.2116	28.3969	2.97159	63.8591	20.0401	33.8391
APBB3	7.56112	5.67921	5.0798	8.67107	3.38994	10.112	7.24749	7.499	6.30365	15.7759	18.7856	13.9256	4.29168	3.79168	5.0782
APC	29.4112	29.7985	25.9188	21.0206	9.06041	15.3202	19.7495	37.11	16.299	22.76	15.4838	11.9075	13.0532	12.9432	28.5647
APC2	0.259712	0.168684	0	0.377863	0.286382	0.652685	0.966231	0.152132	0.28041	0.149407	0.055498	0.268238	0.025321	0	0
APCDD1	26.3097	17.2971	15.1685	41.4203	20.0985	49.0975	101.897	28.1684	33.9885	24.0242	7.91195	6.64771	13.8037	30.4997	45.0747
APCDD1L	0.408821	1.89448	0.068832	3.1095	0	0.745902	1.7514	3.89433	0	0	0	0.022368	0	0.143648	0
APCDD1L-AS1	0	0	0	0	0	0	0	0	0	0	0	1.91401	0.611934	0	0
APCS	0	0	0	0	0	0	0	0	0	0	0	0	0	0	0
APEH	56.5205	33.2496	18.1369	12.5326	9.07504	10.5581	15.6571	51.6741	29.1433	18.4245	14.4936	15.5281	11.5634	20.9691	30.6112
APELA	0.841608	0.267028	2.93482	0.333367	0	0	1.18693	1.12597	0.82152	0.157921	0	0.076712	0	0.283108	0.328975
APEX1	217.302	262.618	188.143	356.911	127.843	390.704	396.644	308.23	202.731	148.894	156.013	151.17	183.426	168.312	336.805
APEX2	30.1519	22.7895	15.0763	20.1802	6.35449	21.1322	24.2582	31.4064	44.1513	15.7863	16.1559	7.19618	6.45767	17.273	20.1768
APH1A	13.1722	6.84943	6.87979	19.8135	3.40159	10.3085	7.59647	9.60612	7.11241	7.6739	3.79322	10.5995	6.88381	9.73764	10.8525
APH1B	17.278	13.2632	29.7223	6.18973	3.32204	13.0833	13.9771	18.5822	6.80797	9.03302	19.8888	1.75855	13.5657	20.7812	26.2344
API5	70.0261	54.9943	76.6909	23.7636	13.4857	24.3645	34.6134	79.2142	21.3067	23.2574	19.5246	18.7602	18.9189	19.3231	36.7689
APIP	2.47519	5.53315	9.66466	3.92035	1.34258	2.89513	4.06577	10.0511	1.03099	2.21574	1.62411	5.18069	9.15794	4.4068	0.928202
APITD1-CORT	4.93409	5.28251	6.4364	1.85821	0	3.96695	0	7.99011	4.9347	0	3.10048	7.56701	1.81913	0	0
APLF	10.9955	9.46406	8.15772	0.545026	1.46478	2.77789	2.42158	11.1105	2.89331	5.55886	0.658661	4.02257	0.300499	2.67194	2.27182
APLN	0.085839	0.325751	0	11.1733	1.47901	2.89306	0.955831	0.837459	0.089317	0.428116	0	0.248574	2.2044	1.19276	0
APLNR	1.35517	1.5332	0.065156	1023.75	360.145	159.476	83.7808	0	0.037146	0.142441	5.58312	108.353	49.352	8.09654	0.445084
APLP1	22.4213	9.17598	11.7726	0	0.832957	2.05505	4.09552	24.1679	30.186	15.4231	14.5317	2.35627	0	2.06363	6.53834
APLP2	295.204	238.531	191.287	135.316	110.998	161.401	212.403	376.578	204.753	211.321	164.928	167.747	57.1922	133.793	355.471
APMAP	124.486	69.3073	144.508	46.5947	15.9993	46.1157	76.3702	149.103	44.335	66.0635	94.7835	57.7468	37.8146	70.3899	152.805
APOA1	0.526268	0.499292	1.02708	7.8166	6.64841	43.8854	0	0.419527	0	16.9326	49.2751	392.077	71.4281	70.6271	15.6209
APOA1-AS	0	0	0	0	0	0	0.826711	0.685736	0	2.69675	0	4.81389	1.22069	0	0
APOA2	0	0	0.786602	0	0	0	0	0	0	0	0	4.31747	0	0	0
APOA4	0	0	0	0	0	0	0	0	0	0	0	0	0	0	0
APOA5	0.188217	0.090599	0	0	0	0.154303	0	0	0	0.142882	0	0	0	0	0
APOB	0.052261	0.030988	0.454993	0.32188	2.17852	0.091068	0.086245	0.173154	0.067108	0.195488	0.977454	0.230474	0.99977	0.481122	0.030541
APOBEC1	0	0	3.09139	0	0	0	0	0	0	0	0	0	0	0	0
APOBEC2	2.91989	1.00216	6.95556	5.58793	0	2.18334	2.34367	3.36544	1.71215	3.11124	0.861956	0.668326	0.312851	1.7788	2.90231
APOBEC3A	0	0	0	0	0	0	0	0	0	0	0	0	0	0	0
APOBEC3A_B	0	0	0	0	0	0	0	0	0	0	0	0	0	0	0
APOBEC3B	0	0	0	6.94971	1.97236	1.38528	1.11659	0	0	0	0	3.07966	0.478824	0	0
APOBEC3B-AS1	0	0	0	0	0	0	0	0	0	0	0	0	0	0	0
APOBEC3C	0.910091	3.93149	1.78381	10.6038	6.75702	22.0557	2.11935	3.54587	0.259655	9.97863	20.0412	77.4026	19.1857	17.4385	2.71084
APOBEC3D	0.80551	0.098841	0	11.9165	0.68742	2.83132	0.060432	0.690434	0	0	2.13825	10.8443	0.913281	6.36486	0.428716
APOBEC3F	0.065562	0.29857	0.051471	3.17619	8.99581	13.8526	1.30932	2.21893	0	1.63155	3.04726	10.9455	8.70562	7.76285	0.551751
APOBEC3G	0.181553	0.14316	0	20.0147	2.72581	12.3108	4.09253	0.681928	0	0	0	40.2854	19.2543	12.0837	0
APOBEC3H	0	0	0	0	0	0	0	0.31577	0	0	0	0.483969	0	0	0
APOBEC4	0.996189	0.126016	0	0	0	0.107313	0.055782	0	0	0.496847	0	0.086885	0	0	0
APOBR	0.507523	0.829062	0	0.645423	0	0.181895	1.77149	0.678744	0.645472	0.070658	0	2.45419	1.47225	1.96637	1.13736
APOC1	228.464	198.581	283.21	38.0515	34.0028	109.328	158.115	280.074	375.303	160.321	381.139	86.8249	668.245	793.18	421.185
APOC1P1	7.84077	8.94279	10.048	0	0	1.85881	0.225158	18.4805	0.609237	11.7212	4.0204	0	0	12.9594	9.80882
APOC2	0	0	0	0	6.25268	0	0	0	0	0	0	0	0	0	0
APOC3	0	0	0	0	0	0	0	0	0	0	0	0.583014	0	0	0
APOC4	0	0	0	0	0	0	0	0	0	0	0	0	0	0	0
APOC4-APOC2	0.549848	0.35849	0	3.62438	0	0	0	0.488386	0	0	0	1.59448	0	0.848316	0
APOD	0	0.84132	0	67.0361	2.94065	50.92	8.8723	0	0	0	7.9672	20.7527	17.4741	5.9328	0
APOE	115.445	103.777	84.097	53.6823	81.8809	52.0287	96.5955	262.377	336.584	185.704	156.915	42.6781	329	291.079	325.763
APOF	1.79913	0.414534	0.970423	0	3.03167	1.15623	0	0.379471	0.426224	0.694617	2.07818	0	0	1.35296	0
APOH	0	0	0	0	0	0	0	0	0	0	0	0	0	0	0
APOL1	0.701443	0.116034	0	6.40737	1.32885	0.513544	0.080414	0.277256	0	0	0	0.848395	0.372719	4.46944	0
APOL2	0.60034	1.40662	0.187121	19.3659	19.0371	12.0793	4.38456	4.68404	0	0.462479	0.816356	0.059907	0.712927	0.413626	0.883128
APOL3	0.532721	0.142729	0	7.61936	6.46192	3.49519	2.32736	0.194824	0	0	3.21317	2.49222	2.87396	1.58972	0.415499
APOL4	0	0.293089	0	21.0949	4.0153	4.75368	2.90901	0.625183	0	0	0.597668	2.78649	0.957377	0.286991	0.504872
APOL5	0	0	0	0	0	0	0	0	0	0	0	0	0	0	0
APOL6	0.531712	0.086319	0.032172	1.1181	0.406898	1.08568	0.244067	0.794754	0.042601	0.465838	0.679037	1.01199	1.97046	3.14336	0.106342
APOLD1	0.387566	0.314084	0.689404	3.61671	4.69771	2.44184	2.59522	0.434139	0.244371	0.611315	1.12984	4.71394	0.472908	0.281146	0.227618
APOM	0	0	0	0	0	0	0	0	0	0	0	0	0	0	0
APOO	170.214	125.341	162.021	3.67262	7.85949	24.1073	63.6863	145.352	89.0303	40.8657	43.4209	17.6509	16.6079	20.5081	52.7228
APOOL	14.1257	10.6338	17.588	9.72869	5.75181	10.7794	18.4882	16.6522	11.2191	10.3461	12.2208	7.59579	13.7206	8.26625	12.2639
APOOP5	22.1004	13.2437	19.0019	0.499004	0.762783	3.29994	8.91441	20.3223	9.60106	4.38442	5.77815	2.22789	1.81438	2.31552	5.50766
APOPT1	16.6729	12.5627	17.4548	7.42982	9.88884	8.77589	19.1591	16.3794	11.9848	35.5825	8.38158	11.0876	7.79291	11.7791	26.6735
APP	221.955	181.768	169.854	187.49	149.921	221.538	185.612	348.354	210.686	169.808	119.692	114.786	61.4387	116.847	284.915
APPBP2	26.986	25.3154	28.449	15.6884	5.05356	18.0538	17.5795	29.5452	6.81592	11.7683	42.0209	21.3372	22.2711	15.9222	20.1483
APPL1	6.21364	9.19601	13.4497	17.2631	5.57913	9.49688	7.80429	17.037	2.9343	4.58078	11.8351	17.2957	17.2539	11.2498	7.44395
APPL2	31.6232	22.1362	32.5385	26.2826	21.2955	28.3045	25.3028	31.9039	14.2439	22.0404	12.6739	33.6603	18.9544	20.1014	11.5186
APRT	64.0532	54.6005	28.7524	73.636	120.589	45.7961	51.711	84.2499	71.0178	28.0301	46.0493	73.5209	94.1679	87.8438	150.116
APTR	3.84913	4.8739	12.8338	17.1921	1.85123	9.77087	13.198	15.2066	4.37012	13.1108	14.9586	4.2085	9.98449	4.92356	5.80586
APTX	93.1579	64.8974	95.2437	21.2233	9.85575	34.1911	32.3168	78.9244	40.8978	39.4359	50.5894	11.3248	23.1768	41.3336	64.6173
AQP1	4.36479	4.10085	2.62968	13.4689	9.48822	12.7732	7.27359	8.01769	5.27128	3.9087	2.9	1.45008	0.726819	4.29809	16.1785
AQP10	0	0.195463	0	0	0	1.25426	0	0	0	0	2.83634	0.364925	0	0	0
AQP11	3.55713	2.95963	2.55396	5.99839	1.06239	4.08399	3.6833	6.906	2.95914	3.56781	3.79816	3.87839	4.1555	4.223	4.7075
AQP12A	0	0	0	0	0.876378	0	0	0	0	0	0	0	0	0	0
AQP12B	0	0	0	0	0.848202	0	0	0	0	0	0	0	0	0	0
AQP2	0.286961	0	0	0	0	3.47168	0	0.583887	0	0.693588	3.83682	9.08358	8.22287	37.6582	0.205394
AQP3	24.3769	13.2386	26.5266	12.0944	9.03993	18.0557	18.4372	30.8906	28.5892	20.3863	35.1217	9.40191	0.858588	40.8125	109.119
AQP4	0	0	0	0.064425	0.16266	0.073242	0	0.047426	0	0	0	0	0	0	0
AQP4-AS1	0.239103	0	0	0	0	0	0	0	0	0	0	0	0.044646	0	0
AQP5	5.3478	2.038	1.03784	0	0	0.817683	0	2.94227	2.73802	0.37158	2.31523	17.8944	0.176046	25.5906	2.07824
AQP6	1.15031	0.564555	0.761239	1.57699	1.54212	0.673954	0.283936	0.820527	1.40225	0	0	0.788191	0	1.93856	0.847881
AQP7	0.215757	0.292425	0	0	0.633407	0	1.39793	0	0.171811	0	0	0	0	0	0
AQP7P1	0	0	0	0	0	0	0	0	0	0	0	0	0	0	0.178075
AQP7P3	0	0.110294	0.841491	0.859217	0.96618	0	0.198026	0.227052	0.400113	0.60217	0.086135	0	0	0	0.037302
AQP8	1.12702	0.800299	2.78633	0	0	0	0	0.590321	0.330224	0	0	0	0.637673	0.113503	0
AQP9	0	0	0	0	0	0	0	0	0	0	0	0	0	0	0
AQR	51.2205	55.4791	43.3501	26.0065	14.7732	31.6935	43.402	64.1989	24.0206	38.917	42.3316	16.7629	51.2434	48.2025	69.3256
AR	0.458014	0.512037	0	9.51713	1.58335	5.22063	1.68488	0.425807	0.153933	0.630392	2.41547	3.38468	2.43005	0.773895	1.27098
ARAF	37.1271	23.3643	18.0373	29.8441	10.8667	15.6322	33.7218	33.4092	42.1498	12.3554	17.5501	27.4957	9.58513	19.2331	22.4114
ARAP1	1.32493	1.69765	0.759927	2.46872	2.5851	7.61912	2.4194	2.84602	1.27026	3.84898	2.90088	4.02926	2.67388	4.16495	1.23216
ARAP1-AS2	0.951982	0.191927	0.623047	3.34886	0.112884	0.415865	0.314465	1.33541	0.784574	1.43775	1.54131	0.857112	0.130197	3.80661	0.45938
ARAP2	0.416273	1.17355	2.19248	2.2227	0.721837	3.40893	0.032529	1.78479	0.038103	0.438925	1.16773	12.3323	0.334949	0.483347	0
ARAP3	0.629047	1.28882	0.191974	48.0076	14.6998	14.8042	6.65841	1.41352	0.350999	0.932647	0.794589	11.5105	1.52476	1.61007	0.656503
ARC	0.09326	0.207812	0	0	2.12713	0.134831	0	0.130961	0.146519	0.325903	0	0.354792	0	0	0
ARCN1	327.762	232.298	387.407	74.1993	67.1419	152.238	175.161	371.479	136.872	129.577	159.573	101.215	129.736	152.974	244.851
AREG	0.650646	0	0	0	0	0	0	0	0	1.16508	0	0	0	0	0
AREL1	69.8396	52.6621	47.0802	20.6007	14.9554	27.3985	25.8899	82.658	27.2242	41.7487	39.5713	17.587	23.982	19.5958	41.8769
ARF1	360.781	258.663	256.257	313.433	174.105	270.794	334.154	307.554	301.134	260.622	360.865	190.444	311.767	282.096	343.695
ARF3	112.248	111.416	60.6794	49.686	22.7573	75.2292	94.295	126.074	67.4368	73.5277	79.4168	39.8975	58.1572	95.8836	154.252
ARF4	54.3664	45.318	77.6471	54.2891	51.1162	40.2337	44.3862	69.9587	24.578	38.8767	58.6496	79.15	147.202	159.583	98.1428
ARF4-AS1	0	1.03677	3.01951	0	0	0	4.01509	0	0	5.86015	0	0	0	1.36972	0
ARF5	21.4147	17.3249	38.2409	23.6176	22.2266	19.7613	14.8954	33.5654	16.8108	8.91841	22.4736	15.3655	19.8589	16.7135	25.9948
ARF6	31.0266	28.289	27.1429	25.8502	23.0371	19.3732	24.0159	27.9299	29.5956	22.9913	25.5642	12.885	22.1777	25.4315	50.3382
ARFGAP1	13.7579	12.9917	10.9472	11.702	8.34012	16.0593	13.662	24.0424	14.563	15.1691	14.5802	5.10551	8.28638	12.7807	17.0157
ARFGAP2	25.2147	19.7343	12.0322	23.4253	13.482	11.7161	13.7044	27.3217	21.014	22.7834	21.2901	20.2617	14.6106	28.6667	42.3667
ARFGAP3	58.3902	44.7687	70.9314	15.6894	3.52814	21.6052	23.61	81.3728	25.3521	19.582	26.0697	10.8767	20.4713	23.9592	35.3328
ARFGEF1	73.7651	83.2861	93.8106	20.3815	10.0875	27.4676	69.7763	112.287	59.8414	61.5841	65.0668	14.7139	11.0377	51.8068	120.238
ARFGEF2	23.0792	26.0162	21.0802	13.1017	8.05163	16.5598	20.5966	37.47	12.9375	12.1154	12.3004	8.73159	13.9744	12.3247	19.6209
ARFGEF3	0.982782	1.25494	0.579617	0.548649	0.405294	0.185015	1.27247	1.93294	1.11581	2.17377	1.15053	0	0.017271	0.169492	0.956354
ARFIP1	10.1274	8.93002	15.4856	8.50998	2.22842	14.8098	8.69358	10.8944	2.03413	5.84696	7.87108	9.12707	12.3118	11.812	7.31826
ARFIP2	8.63482	8.56524	8.69308	3.85098	4.69497	11.6936	4.43624	11.7467	5.81117	7.59448	5.88252	3.29791	8.261	8.16958	5.45381
ARFRP1	3.79332	4.17515	13.294	5.23875	1.12625	4.85001	7.91647	3.17918	12.031	5.54953	7.48192	4.9887	2.89355	5.59596	5.70524
ARG1	0.246651	0	0.643543	0.701138	0	0	0.524825	0	0	0.55397	0.376588	0.997941	0.353063	1.13397	0
ARG2	60.7794	53.3341	85.3506	14.1356	12.6461	10.2342	21.0119	87.5932	23.6006	18.2164	36.4593	11.392	31.4379	34.4129	47.9372
ARGFX	0.494099	0.37582	0	0	0	0	0.270708	0.330299	0.169443	0	0	0	0	0	0
ARGFXP2	1.25141	0.972048	0.419504	0.145198	0.129529	1.15547	2.75296	1.98052	0.478333	0	1.40376	1.02463	0.587063	1.169	0.59702
ARGLU1	36.9015	30.7997	31.4245	130.597	72.1938	45.137	43.0058	31.0322	28.8905	15.3199	27.9861	47.1127	32.246	31.1109	28.3714
ARHGAP1	28.6724	21.2276	9.61493	36.7988	14.3604	30.2485	36.576	29.714	45.6398	40.5571	23.6965	20.3207	11.9049	34.7079	64.6219
ARHGAP10	21.8348	18.3528	21.9153	8.12952	2.71856	5.44859	10.0541	26.3418	13.3836	13.4871	9.4227	12.2687	1.64986	6.05303	8.8324
ARHGAP11A	37.4892	0	4.98105	0	0	25.5557	0	47.4893	21.225	0	0	0	0	16.9971	34.1522
ARHGAP11B	0	0	26.7578	0	8.41952	0.218637	0	0	0.079197	0	0	8.41457	0	11.8706	0
ARHGAP12	26.3488	29.7891	25.6334	4.56173	6.61303	8.70865	18.5311	34.784	10.7497	11.3282	12.9384	4.94043	4.04779	17.0745	24.0681
ARHGAP15	0	2.51017	12.7605	1.13449	3.02923	0	0.870681	0	0	0	2.4021	5.72553	0	0.633009	0
ARHGAP17	19.6523	14.4861	22.8297	46.2792	16.5713	20.7272	11.8282	18.367	15.9306	19.4085	13.4796	37.4604	19.695	22.4818	9.8077
ARHGAP18	17.2838	26.503	37.9825	39.1742	15.7337	26.409	16.5016	20.3314	9.466	7.88661	14.7234	14.9804	14.0431	11.5147	9.44753
ARHGAP19	56.9406	51.997	36.9174	14.0845	5.44248	23.8989	30.3959	66.2177	25.2328	29.3976	37.1303	12.858	5.11983	16.6568	52.2166
ARHGAP19-SLIT1	0	0	0	0	0	0	0	0	0	0	0	0	0	0	0
ARHGAP20	5.88579	5.20324	6.21141	1.11366	1.50849	8.77335	2.31087	7.5411	2.90052	3.05428	1.1133	11.5617	3.082	1.40166	1.97807
ARHGAP21	92.2571	89.8191	65.2688	31.3077	18.2967	53.3249	44.7664	99.6834	62.2169	73.4532	46.085	18.9243	14.6763	21.7283	44.4993
ARHGAP22	3.52866	2.65683	2.11693	6.09443	0.692832	0.862509	5.78387	6.31967	2.16373	1.36098	1.10815	1.31026	2.92212	0.548955	3.62808
ARHGAP22-IT1	0	0	0	0	0	3.2807	0	0	0	0	0	0	0	0	0
ARHGAP23	0.687947	0	0	0	0.505962	1.0023	0.168363	0	0	0	0	1.2841	0	0	0
ARHGAP24	1.65488	0.857879	0.353471	7.36432	4.17326	11.9338	3.42876	1.92163	0.616591	0.974313	1.06058	4.50996	3.02097	1.34003	0.508052
ARHGAP25	0.862329	1.40713	0.12665	11.9248	4.23924	6.57085	1.12215	1.89554	0.288823	4.69879	4.37264	3.61609	1.7732	3.20092	0.504682
ARHGAP26	5.71323	6.47201	7.49425	18.787	4.73281	6.69207	6.43237	9.04322	2.84177	4.82087	7.95332	12.1412	10.4109	6.81571	1.76605
ARHGAP26-AS1	0	0	0	1.66403	0	0	0	0	0	0	0	0	0	0	0
ARHGAP26-IT1	0	0	0	7.19094	0	1.28055	0	0	0	0	0	0	0	1.92186	0
ARHGAP27	1.64318	1.37395	0	1.05796	2.06248	0.2639	0	1.46332	1.18661	0.476154	0.154077	0.663395	0.57502	0	0
ARHGAP28	13.3441	9.61869	6.53899	62.0734	18.8311	36.0609	21.5781	14.9078	8.34821	8.82157	12.3791	9.79699	19.6343	12.612	33.6739
ARHGAP29	18.3681	13.4522	17.0067	34.3975	10.6562	12.0772	15.545	22.2243	6.64484	5.12828	6.53038	5.87994	3.27427	5.02423	9.58499
ARHGAP30	0.813026	0.57318	0	3.29114	2.00012	1.95805	1.71686	1.61474	0.88779	2.56971	6.87258	4.74895	0.89344	2.24485	0.730994
ARHGAP31	2.08365	1.05977	1.15474	34.5739	17.4428	15.3298	11.2345	0.842985	0.45911	1.33285	0.522999	5.81616	6.35856	3.67499	0.825877
ARHGAP31-AS1	1.77398	0.634405	3.15324	0	0	2.02995	3.23335	1.43349	0.648537	0	0	2.57831	0.403826	2.14127	0
ARHGAP32	27.4468	27.837	17.9666	15.4188	10.8268	16.4718	26.5676	34.0696	30.8797	33.0039	17.5842	6.465	2.79237	13.6989	36.1261
ARHGAP33	3.91242	3.75571	4.68531	5.26121	5.40106	6.21863	6.86285	5.22699	9.64103	5.91373	3.9132	3.2166	4.29334	7.21505	6.40967
ARHGAP35	41.416	44.391	30.0489	48.5816	17.5858	54.5784	35.6887	51.1279	22.6915	40.2903	37.8389	24.2809	29.5119	22.9894	30.3683
ARHGAP36	0	0	0	0	0	0	0	0	0	0.660582	2.00749	0	0	0.144277	0.419131
ARHGAP39	8.50941	4.3596	7.49316	0.657728	1.47405	1.61856	1.43273	6.85761	8.81708	9.03227	4.79704	1.28726	1.45878	0.460127	4.31726
ARHGAP4	0.273569	0.988632	0.449363	11.6711	1.85537	3.31987	2.67311	0.859548	0.424471	3.14698	2.3243	4.17259	3.33853	4.60586	1.53107
ARHGAP40	0.390051	0.215867	0.942203	0	0	0	0.510819	0.090691	0	0	0	0	0	0	0
ARHGAP42	7.2219	7.28775	7.79795	5.3373	4.48575	6.65005	12.5715	13.4149	4.05117	7.23294	6.90186	3.65287	2.91429	12.0455	24.6724
ARHGAP44	16.9941	15.7319	9.56538	2.15023	0.143351	6.58292	9.74674	18.7116	13.9342	15.1148	3.85181	1.18402	0.861004	4.21802	11.3851
ARHGAP45	1.7363	2.2745	4.05874	3.60119	1.03275	1.87668	0.33245	2.97668	1.97499	1.2254	1.80391	1.03796	0.789367	1.85783	1.33582
ARHGAP5	16.2199	27.5329	12.996	10.2765	10.9309	13.3992	11.5585	29.9693	5.84441	9.54721	15.8259	12.8474	27.3259	16.1754	24.5311
ARHGAP5-AS1	3.44103	5.44689	2.46237	4.08606	2.47546	0.774208	6.06297	4.51875	7.75527	5.06412	1.97907	4.73517	2.21202	7.22868	4.87196
ARHGAP6	0	0.096385	0	7.86189	4.04494	1.61826	0.412532	0.048526	0	0.73649	0.673878	0.774426	1.41964	0.460747	0.081315
ARHGAP8	0	0	0	0	0	0	0	3.18487	2.69655	0	0	0	0	0	0
ARHGAP9	0.520405	1.49633	1.82662	5.37346	1.58448	3.43979	2.47986	0.964733	0.31278	0	5.10539	1.30645	0.307102	2.24531	0
ARHGDIA	46.1206	21.6161	34.9783	89.6851	33.7731	26.465	21.0807	24.6726	62.5466	53.9707	58.4103	56.3579	94.9377	67.0587	33.1069
ARHGDIB	0.486471	0.286198	1.66311	258.505	40.5	43.0666	36.1215	4.0686	0.28473	10.2227	50.0153	149.802	34.7405	66.0041	3.95954
ARHGDIG	0.489635	0.737792	0.247741	0	0	1.35481	0	0	1.05192	1.87894	13.8544	0	0	0	0
ARHGEF1	4.00977	5.63772	4.28355	19.7548	13.1435	6.03716	5.83676	4.57886	4.48919	11.8199	3.6077	8.78829	2.13956	4.82116	4.04815
ARHGEF10	0	0	0	0	0	0	0	0	0	0	0	0	0	0	0
ARHGEF10L	0.470615	0.87893	2.7161	1.49422	2.10457	1.08116	0.39131	1.96138	0.834682	1.65532	0	3.01755	0.085681	1.15217	0.575819
ARHGEF11	61.089	45.9176	31.1523	17.6169	9.74004	22.7567	25.3754	58.7001	47.9339	48.1278	25.3973	14.8931	7.74402	11.0138	36.0395
ARHGEF12	11.4819	14.531	13.2235	37.6621	16.994	24.6789	20.257	22.0587	7.16648	12.2979	15.8753	9.64692	13.602	14.1291	20.5955
ARHGEF15	1.78319	1.03559	0.210251	79.0496	26.2945	14.2252	5.66425	1.8979	1.06168	0.328317	0.469031	5.81734	8.11842	1.70506	0.769425
ARHGEF16	1.32258	1.433	0.130445	0	1.28782	1.12049	0.698217	1.99329	1.87526	2.75296	1.44929	0.372934	0.679652	4.85778	2.34942
ARHGEF17	12.6635	8.1115	7.04941	13.5229	4.86698	16.959	3.46509	13.6485	9.52059	7.03766	4.10984	7.49643	4.10329	2.15168	3.30435
ARHGEF18	4.50191	5.05877	3.70474	7.22722	3.35622	4.81291	5.89287	10.5058	3.00202	4.42479	2.13936	17.5449	6.10403	4.68691	3.13719
ARHGEF19	2.73074	2.42692	0.867047	1.41277	2.20275	1.66502	1.1907	3.22799	2.8831	3.53334	1.18037	1.61656	0	0.910945	1.16054
ARHGEF2	18.4649	14.6666	13.5907	42.3544	11.0062	33.3472	23.0812	26.8234	15.3175	15.8111	19.1688	12.5063	4.09745	14.2151	30.912
ARHGEF25	12.7265	6.12571	0.654909	2.7054	0	9.53872	8.16487	4.97964	1.94367	3.91003	5.25512	4.34506	12.8158	3.30851	2.54942
ARHGEF26	26.0341	17.2181	13.6506	0.966446	0.117373	0.454544	6.73091	5.19325	5.90662	10.3216	7.60475	2.62127	0.391241	5.16457	7.18437
ARHGEF26-AS1	0.113623	0.218965	0	0	0	0.114746	0	0.24767	0.110838	0	0	0	0	0.200006	0
ARHGEF28	1.26159	2.10787	1.21448	7.64045	3.76123	2.91902	0.954004	3.55715	0.498664	1.12491	1.046	5.26915	1.93731	1.97165	0
ARHGEF3	14.9934	10.7943	9.55891	56.8651	27.9384	33.0915	13.1125	15.901	6.68098	3.60343	17.959	30.6686	18.2419	2.68437	7.02581
ARHGEF3-AS1	0	0	0	0	0	0	0	0	0	0	0	0.243893	0	0	0
ARHGEF33	3.06835	3.82217	12.5983	0.121851	0	0.298333	0.416325	3.78554	0.568031	0.538165	1.34657	0.196105	0.238872	1.88448	2.24604
ARHGEF34P	2.68968	3.55166	1.84925	1.10899	2.19181	3.24155	1.22974	2.55015	3.06239	2.04425	1.36502	1.45334	0.248435	0.569972	1.32361
ARHGEF35	2.70135	4.00696	1.08003	1.54241	2.08665	2.19346	0	1.26507	0.445604	0.334739	0	0	0.234621	0.263077	1.01691
ARHGEF37	1.32544	1.77496	0.441235	3.65044	3.79866	3.03868	0.950987	2.10321	0.207162	0	0	3.21203	0.039624	0.696152	0
ARHGEF38	0.596734	0.53658	0.715859	0.608272	0.063333	0.131777	0.257816	1.02279	0.180326	0.125746	0.21411	0.634165	0.092255	0.133786	0.320844
ARHGEF38-IT1	0	0	0	0	0	0	0	0	0	0	0	0	0	0	0
ARHGEF39	15.6656	8.70651	7.71647	4.21406	1.68131	11.0429	6.09558	16.233	13.2704	5.14465	8.9503	2.93995	2.85315	2.2568	7.68376
ARHGEF4	4.25362	4.32624	2.88106	0.905201	2.32968	0.409905	0	8.62221	4.08476	0.806814	1.97548	0.271222	0	0.154809	0.939166
ARHGEF40	1.1061	1.05798	1.62394	11.782	5.12324	16.5993	5.71209	1.12577	0.622796	2.28508	2.13057	8.05484	5.68166	4.3032	1.16743
ARHGEF5	4.77464	4.55982	1.992	1.67517	7.36064	7.31899	1.29061	3.34883	2.02834	0.590782	1.63393	3.42947	1.10726	0.939307	0.654893
ARHGEF6	0.688539	0.464906	0	23.1356	4.96245	7.19273	2.46672	0.244148	0	3.70088	7.73635	6.6922	28.8009	7.22859	2.00225
ARHGEF7	59.8185	49.4513	56.6959	55.0276	18.5062	34.168	37.8961	73.1496	35.1439	45.0889	34.7311	14.8741	13.7102	19.9683	45.0964
ARHGEF7-AS1	0	0	0	0	0	0	0	0	0	0.782162	0	0	0	0	0
ARHGEF7-AS2	1.07592	0.771461	2.12934	0	1.59186	0.401012	0	0.553561	0	1.0026	0	0	0	0	0
ARHGEF9	9.0106	11.7463	9.28476	11.8062	4.78618	22.3467	14.2495	14.6974	6.253	7.34761	4.84427	5.39452	12.3182	10.2206	6.00806
ARHGEF9-IT1	0	0	0	0	0	0.248427	2.56723	0	0	0	0	0	0	0	0
ARID1A	50.2391	43.7618	30.9799	48.507	25.9566	41.6297	37.5272	47.6245	50.9064	49.8241	34.1088	31.1515	20.8624	22.7854	40.2582
ARID1B	17.9051	15.8998	14.6798	13.8285	7.6381	15.9155	10.7407	21.8927	13.1734	14.1672	11.1298	12.7414	7.29885	7.20535	15.4638
ARID2	28.4152	30.8103	49.5894	21.9922	13.6034	21.8472	23.0299	36.635	20.0141	25.0298	15.6593	11.7899	11.1369	13.7554	23.424
ARID3A	8.404	9.66057	6.46114	11.755	6.25441	5.91202	7.57995	8.09712	21.2486	13.1909	1.57812	2.34454	1.83532	4.54048	11.7309
ARID3B	44.7136	32.0178	15.0305	7.32047	3.36462	9.93237	20.0292	39.5608	48.1899	63.2278	33.647	3.64168	3.45303	12.6889	36.2666
ARID3C	0.282375	0	0	0	0	0	0	0.311599	0	0	0	0	0	0	0
ARID4A	12.9194	11.8283	24.0358	7.57928	5.61307	6.9843	6.72254	28.3264	4.33944	4.6818	4.82758	3.72687	6.18093	5.32563	8.48921
ARID4B	17.3425	18.1719	15.0544	14.6998	10.5916	12.5965	10.474	26.628	4.53709	5.0966	7.37764	5.65348	7.03041	4.26697	12.5833
ARID5A	8.20153	4.89098	4.25827	0.822993	2.7684	1.93232	2.02331	9.02025	10.2591	3.77659	2.98374	2.33974	0.85462	2.26805	6.17077
ARID5B	14.494	13.7827	4.17389	7.48845	9.97077	24.9793	21.4209	13.8259	9.42986	10.2846	11.1223	22.0087	6.35362	4.93806	17.9487
ARIH1	42.8088	38.5956	58.1348	25.1837	20.6733	22.5685	27.3635	69.3208	21.4386	24.0247	22.7603	27.1442	31.4203	22.1491	52.0989
ARIH2	87.0475	51.8994	86.5295	20.265	12.9903	27.7231	31.1894	79.5732	36.6409	42.4786	22.2952	21.7284	21.0582	16.9267	33.6693
ARIH2OS	1.08513	1.44866	3.30326	0.109398	0.428326	1.54425	0.902372	0.281861	2.52461	2.25689	1.03345	1.75528	0.120632	1.44585	1.05575
ARL1	38.5407	37.8831	70.5225	26.0874	15.4075	19.2991	21.0922	51.5667	13.5121	9.52927	17.4085	19.3261	31.1525	27.0147	33.9645
ARL10	3.64204	2.50607	3.40971	3.62368	2.49554	11.2598	0.564429	2.42114	0.592954	0.495597	1.09291	9.31687	2.88118	4.8811	1.4058
ARL11	0.036561	0.08101	0.100747	1.20429	0.102473	0.15857	0.743941	0.256025	0.114127	0	0	0.42586	0	1.35041	0
ARL13A	0.259417	0.690503	0	0	0	0	1.23886	0.139548	0	0.461453	0	0	0	0	0
ARL13B	7.97872	8.51388	11.8338	5.69656	4.57484	10.7915	7.29105	11.5154	2.88898	2.34658	0.777163	6.31107	8.3542	6.34875	5.51128
ARL14	0	0	0	0	0	0	0	0	0	0	0	0	0	0	0
ARL14EP	14.1689	21.7209	24.5398	17.5129	4.88071	12.2229	18.7193	24.5447	7.00612	5.16658	11.3601	15.2475	12.9474	13.4102	20.626
ARL14EPL	0	0	0	0	0	0	0	0	0	0	0	0	0	0	0
ARL15	3.11436	3.42789	4.10233	14.152	4.96738	12.777	9.34663	7.0027	1.41769	1.93143	7.90806	4.9583	18.1109	9.79353	2.52483
ARL16	21.4767	14.8117	13.9575	17.738	5.61198	7.47194	14.2787	16.5401	5.51132	5.65386	5.18943	7.93549	4.19847	10.7907	5.62854
ARL17A	3.97457	12.6623	4.88058	5.23864	7.28828	13.5306	24.1031	24.586	12.5015	5.43974	7.19552	8.83155	5.65995	5.17706	3.36295
ARL17B	0.146132	0.789176	1.69087	0.078322	0.041588	5.50642	0.807453	1.4888	5.09713	0.56968	1.44766	1.7195	5.79319	0.236016	0.091784
ARL2	124.181	68.7611	58.0471	58.3226	23.5054	29.0093	54.3793	88.1184	116.312	43.5807	60.8929	19.374	40.1315	59.0089	73.3136
ARL2-SNX15	4.15586	2.85963	4.5259	12.7244	10.1591	5.87777	2.70555	6.87949	2.90334	9.42446	7.25784	7.37128	11.4262	10.8561	7.78709
ARL2BP	35.2425	29.9541	32.8776	32.1282	20.6439	65.4177	27.2381	53.7843	21.4381	31.4763	74.6667	100.052	119.742	87.7303	51.7504
ARL3	37.0484	27.0342	54.772	16.8896	13.1041	18.6239	16.187	47.8319	12.5157	14.5825	26.9962	19.1625	13.9844	23.2429	40.9493
ARL4A	1.91025	2.07822	11.8507	6.63046	3.71316	2.377	1.76012	6.4943	0.640935	1.32039	5.8686	6.29393	2.66654	5.67941	4.86291
ARL4C	1.99871	1.91723	1.32225	13.7702	12.8821	8.75708	1.97177	3.87595	0.790102	4.40416	5.11134	5.25588	1.08551	2.47897	0.589578
ARL4D	6.02827	4.34139	4.77372	8.15534	2.61676	12.0038	5.65934	5.80969	11.1464	3.76329	0	0.603657	2.63354	2.76225	9.6464
ARL5A	8.95669	9.9426	8.64589	9.29388	3.01917	7.52086	9.12305	12.0447	4.27729	2.74322	6.75725	8.51148	5.27535	6.47309	14.0397
ARL5B	2.80461	5.53369	7.886	8.00101	6.13814	10.5607	5.31369	7.24078	1.1995	3.20249	6.9036	5.4866	8.73891	5.74971	6.00686
ARL5C	0.392124	0	0	0	0	0	0.435389	0.978904	0.898111	0	0	0	0	0	0
ARL6	2.57077	2.61991	3.51278	1.41549	1.81967	2.65118	1.25095	3.79726	0.701891	1.95662	2.34573	2.43811	2.3414	3.22781	3.76243
ARL6IP1	171.787	140.154	197.58	103.543	45.4914	131.585	149.859	138.553	61.4163	56.0352	91.937	96.5565	31.7429	108.201	174.29
ARL6IP4	74.8629	44.9541	41.891	39.1092	52.1855	27.467	17.8951	54.1126	40.2937	32.0291	12.1758	52.9862	50.9843	35.3793	25.5787
ARL6IP5	3.89173	4.99534	3.4573	29.8265	11.4423	31.5231	12.2777	7.06249	0.876912	1.74489	17.7936	27.638	21.6972	10.4738	7.59326
ARL6IP6	9.72563	6.28068	6.13286	6.99988	2.72829	5.75503	6.91795	7.87261	4.47639	3.90608	4.4285	6.92375	4.38817	4.91286	12.0397
ARL8A	1.2181	2.20951	8.18954	6.89187	6.2879	9.87972	8.14436	5.09691	4.8891	4.42344	0.627714	8.97626	4.72038	4.36667	11.8534
ARL8B	12.296	15.9193	17.2213	9.64211	7.45801	13.4661	15.9066	21.2729	9.44214	7.18699	16.3913	14.7715	9.50079	13.268	23.6721
ARL9	0.185983	0.235265	0	2.46718	0	0.333907	0.826012	0.77328	0	0	0	2.26776	0	0	0
ARMC1	15.8765	20.5935	25.2367	12.6351	14.0416	11.3981	23.8941	19.9644	14.8283	11.3718	17.7049	6.73929	5.35693	14.4072	21.619
ARMC10	18.6988	15.3424	19.7767	2.71134	3.61512	11.3777	12.5731	30.8029	7.02788	5.47437	15.7655	18.5778	11.5555	12.2959	21.4939
ARMC12	1.57386	0.569212	0.515811	0.542585	0	4.57662	0.39387	2.51096	1.01772	1.66103	0	0.944092	0	0	0
ARMC2	2.919	2.57513	10.2088	1.00998	0.400516	1.16751	1.349	2.66966	1.54032	2.99304	0.678584	1.13108	1.98433	1.18591	1.11779
ARMC2-AS1	0.233796	0	0	1.46291	0	0	2.10701	0.478272	0	0	0	0	0	0	0.826536
ARMC3	0.341285	0.046714	0	0	0.221658	0.702064	0.196814	0	0	0.552538	0	0	0	0	0
ARMC4	0.127238	0.538224	0.605486	0	1.22682	0.057633	0.673341	0.611376	0	0.341188	0.388535	0	0.326861	0	0
ARMC4P1	0.057837	0.195664	0	0	0	0	0	0.229479	0	0.875155	0.28077	0	0	0	0
ARMC5	9.17446	5.944	2.57916	3.68153	4.2738	7.75994	8.00677	5.60017	3.4015	3.78075	3.72316	0.398426	6.73554	3.59708	5.74014
ARMC6	12.6262	10.1725	10.8603	3.85831	6.95904	6.41792	4.66715	18.9321	19.0439	12.4891	7.02889	5.58994	8.56804	11.8933	19.1956
ARMC7	8.48306	7.35892	1.44324	4.02021	13.8984	1.53029	3.06539	9.9425	9.61748	7.52304	0.441624	7.27328	1.6015	1.02983	9.08227
ARMC8	58.5381	57.2092	74.8762	12.3089	13.3225	10.0475	14.3011	32.3007	16.6615	22.7434	26.3659	8.10865	16.4934	22.0805	20.3503
ARMC9	7.0316	5.51657	4.34095	7.1217	2.52905	9.39152	6.05912	7.99991	4.10936	6.31053	4.06265	4.68825	2.18328	4.21077	3.20104
ARMCX1	2.37862	1.55917	1.8282	8.25531	3.65842	18.1681	4.87521	4.16074	0.135001	2.84466	4.35803	21.6034	29.3718	16.7694	1.50526
ARMCX2	11.4538	8.98356	9.74316	18.0571	14.6651	14.7864	15.5041	10.7247	3.46689	4.58188	1.67436	18.5679	7.93236	8.53002	11.1562
ARMCX3	0.97764	1.61951	1.03995	14.6042	14.5552	13.4107	9.20216	4.20754	0.211213	1.25792	9.35635	8.192	18.938	6.9545	1.71374
ARMCX4	1.39191	1.44735	0.739865	5.54976	4.14093	9.06301	2.01506	2.41116	0.148709	0.538435	0.855804	3.05452	4.26741	1.95887	0.712275
ARMCX5	18.5333	14.8802	22.3775	1.86614	1.18531	11.8057	16.4264	11.7854	7.6625	4.93187	2.90338	2.42032	2.40274	8.93853	10.7227
ARMCX5-GPRASP2	38.3412	23.1223	21.4464	10.2155	5.64606	21.1078	16.1253	33.6608	5.73671	9.39733	14.8873	5.27023	10.5481	13.3353	10.736
ARMCX6	0.262065	2.04522	3.21956	17.5654	8.68599	34.2681	6.07592	4.31825	0	1.16516	3.31796	25.4142	11.3541	10.2521	1.37922
ARMS2	0	0	0	0	0	0	0	0	0	0	0	0	0	0	0
ARMT1	16.5755	19.9567	23.343	13.489	9.52394	17.9708	26.427	23.4582	13.3618	14.5856	12.1185	12.0555	10.9632	15.5193	28.3685
ARNT	28.5528	19.2762	19.0008	19.5806	5.50408	27.5353	18.2189	36.1391	14.7264	20.0573	24.0803	16.031	35.1747	21.7732	20.6072
ARNT2	0.722258	1.14639	0.86645	1.3062	2.89413	10.2764	1.73505	3.83597	0.065863	0.269069	2.13924	18.2473	0.81005	0.395726	0.427473
ARNTL	4.53718	4.17388	7.58337	1.57325	2.17881	0.432637	2.09165	6.9919	0.435091	1.02284	1.44237	2.24257	0.875017	0.764846	0.612402
ARNTL2	11.2565	7.21692	13.1581	1.44216	1.66984	0.853366	1.7875	9.55453	2.80792	2.12541	2.62787	1.5499	0.026011	1.63443	4.01431
ARNTL2-AS1	1.74552	0	0	0	0	0	0	0	0	0	0	0	0	0	0
ARPC1A	65.9209	61.0693	74.8239	52.9004	23.6369	52.0285	74.7218	123.334	70.3668	65.4368	42.8624	44.4213	55.0298	83.7419	126.964
ARPC1B	21.5486	20.8054	18.1475	30.9749	24.2911	28.1487	42.1499	34.6363	22.5553	10.41	6.30552	33.774	13.8293	23.1725	58.0733
ARPC2	322.968	263.436	246.909	326.788	141.063	309.292	188.64	470.903	131.551	131.578	152.818	277.731	155.46	227.502	231.255
ARPC3	167.046	128.585	209.521	113.954	79.1722	90.5189	139.635	183.936	70.627	60.1291	128.494	134.834	106.044	158.056	216.997
ARPC4	78.2115	66.647	34.1714	131.645	58.0878	86.1775	82.9891	79.6559	62.2529	69.481	83.5228	93.458	112.125	118.008	149.851
ARPC4-TTLL3	3.25176	1.47316	9.46991	1.07638	2.22819	1.08604	3.37698	0	0	1.42251	10.3693	0	0.882182	2.43772	0
ARPC5	88.7938	72.2543	136.678	39.914	17.5587	57.2041	58.4883	78.3125	17.6761	11.5349	39.3145	50.1565	25.4731	55.8269	35.8493
ARPC5L	42.4026	30.1938	59.3838	20.6947	15.7411	15.8239	12.1047	49.0935	11.6397	12.9416	17.5061	20.0083	13.4743	15.7106	29.061
ARPIN	6.69187	5.33396	8.16725	9.7744	4.60408	8.33736	4.75799	7.18721	3.3037	5.90979	4.13521	4.62906	4.26277	4.07897	4.81024
ARPP19	148.62	124.834	130.332	57.2672	21.3998	75.0353	111.03	148.511	54.6156	61.678	91.5096	40.8056	53.0158	72.9919	159.545
ARPP21	0	0	0	0.196149	0	0	0.309449	0.077078	0	0	0	0	0.015938	0.045808	0
ARR3	0.32962	0	0	0.775093	2.34461	1.44669	0	0.309749	0	0	0	0	0	0	0
ARRB1	3.05473	4.93753	1.07337	8.87926	14.324	14.2686	12.5743	4.05031	4.05196	6.16474	16.0174	4.28725	41.479	18.6096	15.107
ARRB2	21.3082	12.6386	19.062	35.0015	20.8942	15.3821	14.7389	30.4977	26.1626	27.2991	23.9769	26.0636	9.3211	15.4539	37.2112
ARRDC1	3.57336	3.83409	3.52391	4.00399	8.26898	1.24584	2.25721	4.67459	3.76695	2.92135	0	1.32915	0.612622	1.49461	2.69602
ARRDC1-AS1	10.5898	11.9454	7.53667	9.33016	2.31788	7.20328	2.20425	8.32286	14.2281	11.3337	8.01582	9.42409	11.9406	13.3795	7.65689
ARRDC2	2.92071	4.87934	0.294795	3.52	0.062307	0.353772	1.72901	7.54076	3.52106	3.31828	5.00547	0.047739	1.39699	4.07519	4.69161
ARRDC3	18.3428	22.343	26.8048	34.3912	12.308	35.7483	19.0027	40.9078	5.83156	12.7025	46.3596	20.561	28.9767	23.7821	6.66057
ARRDC3-AS1	1.88502	0.62805	4.02952	1.88104	0.357648	0.762435	1.59845	0.968836	1.59773	0.560254	2.58945	0.478441	0.205458	1.66605	0.774008
ARRDC4	23.8951	15.0356	9.71913	1.06955	2.52845	5.42612	7.5425	24.1807	6.05782	6.0066	11.441	3.777	9.78579	9.7308	12.5415
ARRDC5	0	0	0	1.38535	0	0	0	0	0	0.328796	0	2.49115	0.731118	0	0
ARSA	1.5885	0.816035	1.46883	1.77625	5.33401	2.09315	0.861518	1.39763	2.36067	3.47398	0	2.99102	0.802387	3.44409	0.509747
ARSB	5.89729	5.12691	5.53439	11.0316	5.89016	20.2599	11.7447	15.2944	6.80757	7.18524	15.9284	6.93324	11.4402	6.3984	10.8731
ARSD	14.7318	8.03832	4.66283	9.46832	10.9322	11.0947	5.97211	15.1533	4.92966	2.70167	6.62381	13.0773	12.4621	5.26695	2.99842
ARSD-AS1	0	0	0	0	0	0	0	0	0	0	0	0	0	0	0
ARSE	0.237824	0.349237	0	2.20921	7.01623	0	0.686009	0	0.287268	0	0	2.34397	1.13689	0	0
ARSF	0	0	0	0	0	0	0	0	0	0	0	0	0	0	0
ARSG	6.16209	3.47638	6.48193	2.63818	2.5429	6.23711	2.27901	7.69217	4.43389	6.13797	2.63639	3.71246	4.34683	3.95342	4.06112
ARSH	0	0	0	0	0	0	0	0	0	0	0	0	0	0	0
ARSI	1.18476	0.715291	0.278479	0.54214	0.736701	2.15225	1.03214	0.527086	0.770261	0.130457	1.13716	0	0.668075	0.909807	1.01911
ARSJ	1.41979	1.47797	0.431881	0.394138	5.31103	1.78268	0.9073	1.68987	0.646333	1.02223	0.602153	0	0	0.596705	3.13096
ARSK	4.74254	4.54202	7.67787	4.27616	7.01021	4.25064	0.999068	7.54117	3.14765	4.71735	1.43159	3.69998	4.33651	3.40549	5.95818
ART1	0.839587	0.23281	0	0	0	0	0.680402	0	0	0	0	0	0	0	0
ART3	2.48259	3.09257	9.31425	0	0	0	0	2.37615	0.27217	3.28788	2.29502	0	0	0.755006	0.407642
ART4	0.124971	0.167529	0	1.06857	0.050305	0.114259	0	1.02164	0.139326	0.050687	0.074829	2.50372	0	0.771007	0
ART5	5.21334	2.29789	1.53436	0.74284	0.788141	1.52183	1.16862	5.24799	8.43616	0.651058	5.62451	2.18857	0.411374	2.61004	11.5278
ARTN	0.2354	0.270118	0	0	1.06702	0	0	0.329694	0.296251	2.19961	1.15921	0	0.389587	0	0
ARV1	30.9399	21.1963	37.216	19.9809	2.50358	22.2341	6.86453	36.6202	9.26977	6.36217	18.3434	12.6462	9.55367	17.2289	16.6153
ARVCF	15.1186	8.01193	3.62167	7.12771	4.66227	6.14034	5.2125	20.2597	7.51426	9.52469	6.81104	0.773487	0.07964	5.16578	7.40267
ARX	0.380114	0.813454	1.39818	3.75221	0	13.8788	0.228087	0.393337	0.549099	2.20351	10.8769	2.06378	49.3188	15.7818	3.21022
AS-PTPRE	0	0	0	1.01134	0	0	0.751918	0	0	0	0	0	0	0	0
AS3MT	0	0	0	0	0	1.67282	0	0	0	0	0	11.0732	28.7547	17.1485	0
ASAH1	21.1608	16.2129	35.7726	16.5807	20.6465	11.1503	16.2978	36.6425	8.83571	16.8275	24.9489	38.4548	17.2169	28.3714	30.7473
ASAH2	1.00431	1.22864	2.91791	0.637755	0.610054	0.640141	1.33278	2.08992	0.225106	0.303526	0.642484	3.4899	1.09637	0.794204	0
ASAH2B	1.53522	2.2742	6.26558	1.92135	1.70462	1.45505	1.69944	3.13246	0.569668	2.10283	1.5605	2.68286	2.98787	1.78747	2.20127
ASAP1	90.8275	76.1537	62.418	48.5631	35.6092	33.8655	28.2732	93.3058	54.4352	43.9497	36.3736	22.8099	13.4338	21.0768	30.8351
ASAP1-IT1	3.77248	1.33179	2.31	14.3188	5.96886	3.27551	1.39409	1.41469	0.924273	0.702414	3.81804	0.03412	0	0.245671	0.731615
ASAP1-IT2	0.913911	0.780038	0.931356	3.94087	2.69389	3.33823	1.46776	1.20389	0.786742	1.97214	0	0.039614	0.833753	0.727395	0.424704
ASAP2	24.507	19.167	21.097	18.4551	8.10548	8.06081	11.0026	32.9038	10.8029	6.2107	5.38827	1.17475	2.07117	1.78902	12.4289
ASAP3	21.3897	16.143	10.7347	10.2707	2.89417	21.2681	12.6795	23.0743	15.0762	8.47209	8.16324	6.41095	17.5204	15.7437	17.5566
ASB1	17.5306	15.2284	6.22366	6.35361	2.67791	10.5503	10.791	18.6418	8.5695	7.88489	12.8879	2.88802	4.39459	6.53251	11.3509
ASB10	0	0	0	0	0	0	0	0	0	0	0	0	0	0	0
ASB11	0.099298	0.565243	0.134733	0	0	0	0	0	0	0	0	0.233167	0	0	0
ASB12	0.214029	0.135372	0	0	0	0	0	2.64862	0	0.853978	1.289	0	0	0.172229	0.500331
ASB13	5.13441	4.16301	7.97172	9.3776	2.41287	6.09722	3.48971	7.8871	5.41497	2.62733	1.39852	2.39529	4.17286	3.59712	2.9032
ASB14	0.958747	0.171936	1.18496	0.113556	0.21326	2.99497	0.541674	0.718241	0	0.946693	1.18485	0.390715	0	1.68316	0.749797
ASB15	0	0	0	0	0	0.403128	0	0	0	0	0	0	0	0	0
ASB16	0.388136	0.354543	0	0	1.57447	0	0.068663	0.402643	1.33565	0.308151	0	0	0	0.547782	0
ASB16-AS1	7.52459	5.55008	4.6371	13.6148	5.29969	8.14366	7.64731	4.88289	15.6143	13.6572	10.5028	2.5729	4.00691	8.32788	12.2893
ASB17	0	0	0	0	0	0	0	0	0	0	0	0	0	0	0
ASB18	0.960165	0.542919	1.91339	0	0	0.123288	0	0.646574	0.545579	0.263702	0.399415	0	0	0	0
ASB2	0	0	0	0	0	0.333316	0	0	0	0	0	0	0.023104	0	0
ASB3	39.716	30.9569	51.0347	13.7881	6.93601	25.5269	18.4084	54.8332	12.1231	17.2544	21.2487	8.24554	5.92053	16.3871	22.9464
ASB4	0.192986	0	0	0	0	0.256938	0.514271	0	0	0	0	0	0.302464	0	0
ASB5	0	0	0	0	0	0	0	0	0	0	0	0	0	0	0
ASB6	2.40869	6.92834	9.22834	8.58299	2.09872	10.4101	8.99503	12.6237	13.7135	11.9972	7.21121	4.28023	1.151	0.971612	13.5833
ASB7	22.4485	21.1981	28.8396	6.05906	3.77919	13.8991	14.2103	19.0233	7.24918	13.0295	10.021	5.18695	7.95468	17.8086	30.3833
ASB8	16.4474	15.8462	12.81	18.7958	7.31898	18.412	12.8938	17.9394	11.472	10.6752	11.8546	9.86325	9.6779	17.1516	14.1536
ASB9	9.98642	6.37859	2.49203	4.60773	0.84279	5.1406	1.00901	4.29744	2.27427	5.31135	4.2551	0.287206	1.37157	0.647474	0.774503
ASB9P1	0.482523	0.88865	0.370241	2.1516	0.031991	0.764391	2.03133	0.871133	0.354407	0.622879	0.086671	0.320368	0.225625	0.593847	0.398112
ASCC1	42.0292	42.4008	23.6321	13.6759	3.71869	25.2235	28.827	53.549	13.9333	21.3068	38.1657	10.7481	4.00595	28.7706	32.2296
ASCC2	32.4443	28.1903	31.6308	10.005	7.61581	16.2543	18.0627	31.3054	19.5373	18.718	15.4478	6.38579	11.8797	7.00363	15.972
ASCC3	23.9136	25.2788	29.5509	13.898	8.26221	18.1478	23.9089	37.7986	23.4566	19.092	20.6228	6.33559	19.779	21.1566	37.6255
ASCL1	0.332771	0.584241	0.1525	0	0	0	0	1.13977	0.289811	0.822584	0	0.06478	0	0	0
ASCL2	0.299342	0	0	0	0	0	0.310212	0.417599	0.621419	1.26902	0	0.478646	0.625539	0.639982	1.04964
ASCL3	0	0	0	0	0	0	0	0	0	0	0	0	0	1.94142	0
ASCL4	0	0	0	0	0	0	0	0	0	0	0.37392	0	0.113728	1.44327	0
ASCL5	0	0	0	0.246222	0	0	0	0	0	0	0	0	0	0	0
ASDURF	3.32649	1.75793	1.30641	1.03967	0.961678	3.05802	2.4679	2.98314	1.71684	0.81649	1.11053	0	0.424375	4.06711	3.35662
ASF1A	42.4591	42.1951	55.4717	21.6123	8.34384	28.5353	36.4365	63.027	26.4683	14.1253	28.0524	12.6363	24.0759	26.2931	42.278
ASF1B	39.5337	20.0226	15.4388	12.6366	6.88527	8.48942	2.0234	33.0001	33.9158	9.3661	9.62513	2.06469	6.4074	11.4471	15.2946
ASGR1	1.41069	0.856884	0	9.57001	0.92578	2.69207	0	1.62406	0.38292	0	0	3.5017	1.53555	0	0
ASGR2	1.42686	1.51933	4.30716	0	0	0	0	1.25023	0.746002	2.15948	1.8244	0	0	0	1.25425
ASH1L	25.2286	25.1708	30.2783	23.1841	17.8441	31.1619	29.6582	39.7198	16.3499	17.4468	17.7128	18.4337	22.2954	18.6193	26.2711
ASH1L-AS1	1.70883	3.35792	0.889399	8.46738	0.303959	5.16559	2.72073	3.1709	1.25276	0.565223	2.20885	0.41247	7.36838	1.43763	1.99459
ASH2L	102.81	103.096	138.261	29.8285	23.7015	94.9288	119.171	150.576	52.1822	47.4018	86.789	60.2487	40.5082	75.4984	184.046
ASIC1	5.30628	3.10341	2.64885	2.09495	6.80175	2.29737	6.00852	5.24378	11.6655	16.8327	1.12844	2.09125	1.09085	5.21781	8.38991
ASIC2	0	0.141349	0	4.34096	2.37236	0.946524	1.04747	0	0	0	0	0	0	0	0
ASIC3	12.6844	5.87101	4.31117	0	0	2.21766	9.69716	8.0649	28.3291	23.0918	8.39826	1.7884	0	1.11522	5.45836
ASIC4	0	0.120674	0	0	0	0	0	0.221803	0	1.33219	0	0	0	0	0
ASIC5	0	0	0	0	0	0	0	0	0	0	0	0	0	0	0
ASIP	0	0	0	0	0	0	0	0	0	0	0	0	0	0	0
ASL	7.83115	4.34317	13.4686	12.3971	10.2179	3.33806	1.84141	11.4189	4.14947	1.67505	0	9.99424	4.65536	2.57793	1.03911
ASMT	0	0	0	0	0	0	0	0	0	0	0	0	0	0	0
ASMTL	0	0	0	0	0	0	0	0	0	0	0	0	0	0	0
ASMTL-AS1	0	0	0	0	0	0	0	0	0	0	0	0	0	0	0
ASNA1	78.455	44.5422	55.378	13.3151	0	25.8001	56.2453	51.076	44.5266	46.598	37.5897	41.4806	17.5451	12.1724	37.3688
ASNS	22.5387	29.0512	0	0.89365	1.13936	1.18952	1.05601	52.1646	1.0438	33.5308	1.19436	0.207263	7.01621	0.838852	2.01779
ASNSD1	29.1024	31.2433	70.2522	14.1518	10.3855	12.6327	25.4339	69.3191	14.5201	18.0721	25.4775	21.0386	12.5014	30.8418	56.7704
ASNSP1	0.543664	0	0	0	0	0	0	0	0	0.902555	0.765111	0	0	1.02599	0
ASPA	0.647176	0	0	0.691187	1.54433	4.94144	1.70703	0	0.708763	0.876035	12.0375	0	5.99491	14.7515	0.76038
ASPDH	0	0	0	0	0	0	0	0	0	0	0	0	0	0	0
ASPG	0	0.221902	0	0	1.22968	0	0	0.391551	0	0	0	0	0	0	0
ASPH	26.3247	25.6445	37.315	32.4241	12.2865	35.5396	21.5853	44.008	8.99604	11.5208	31.0716	15.9535	41.7083	28.7556	19.0217
ASPHD1	2.05964	1.62679	0.34031	0	0	2.27211	0.297638	1.52979	1.16515	0	0.647051	0.027218	0.251715	0	0.434847
ASPHD2	5.36078	2.84265	8.88521	0	0	3.60936	1.33413	5.44045	2.99097	4.1259	0.340101	0.242611	0.866465	0.804868	6.11451
ASPM	18.2802	16.3856	11.9595	11.3488	4.56938	10.745	10.6333	19.4951	9.97377	6.69613	3.70612	2.95822	2.58625	4.0515	9.27109
ASPN	0.77001	0.760303	2.19503	1.91416	0.36708	6.36738	1.63749	0.152959	0	0.594027	1.00443	1.24327	0.21997	0.17646	0.341748
ASPRV1	3.09444	1.03989	2.02739	1.60594	0	0.868066	1.65764	3.66608	1.542	2.94775	0.647554	0.018495	2.03559	1.39863	1.98293
ASPSCR1	10.7611	8.28721	9.93845	4.97023	8.9843	2.70046	5.79606	16.4906	21.0604	13.2727	7.84884	6.17657	3.47572	9.45751	10.9275
ASRGL1	39.5159	35.6737	16.3937	12.4118	13.6142	33.3845	30.8317	61.3797	46.8712	19.4022	24.5014	3.39241	12.4242	39.3568	66.3172
ASS1	17.1861	19.0746	4.82516	6.66535	27.6471	93.7864	26.8551	20.7151	16.3841	4.89967	74.9759	68.211	429.91	214.031	21.3442
ASTE1	9.76416	6.96926	13.199	5.50028	4.48327	7.31496	3.5394	13.9064	3.40338	7.05721	5.67905	5.60144	6.19998	4.41337	8.48856
ASTL	1.06832	2.04985	3.37525	0	0	0.2759	0	1.97907	0	0	0	0	0	0	0
ASTN1	0.81686	1.97174	4.20951	3.99767	0.721285	16.108	2.75036	11.0113	0.196344	0.443472	0.610283	2.19104	2.12853	0.958448	0.470517
ASTN2	3.71938	4.08689	5.75957	0.859889	1.24937	7.17053	4.98792	6.60802	3.7559	5.15567	3.37558	12.8565	0.652316	1.34265	2.60064
ASTN2-AS1	1.37313	0.263415	1.31227	2.11158	0	1.83429	1.34526	0.242268	0	1.35679	1.11609	3.29976	0	0.854744	0
ASUN	5.92188	7.76266	6.90807	8.92106	4.9125	3.73685	8.58086	12.3447	2.82592	7.39546	6.00149	2.91528	7.36922	12.0873	17.206
ASXL1	24.0755	21.3562	24.7378	36.279	9.90742	39.4938	14.8278	34.5982	14.8374	22.4601	21.6421	15.1465	15.7049	13.7673	21.4199
ASXL2	23.9581	24.3339	20.0216	13.4029	8.81386	13.5524	22.9997	31.5009	22.0926	21.4748	15.8268	5.60532	8.84069	10.0893	33.0315
ASXL3	0.826544	1.59102	1.97968	6.4703	5.7686	9.63525	3.33493	2.13668	0.340972	1.58569	2.12046	3.15667	6.81491	3.21156	0.451722
ASZ1	10.3764	5.16706	10.992	0	0	0.106564	0.746909	5.10784	0	2.35445	4.64285	0	0	0.991149	1.85002
ATAD1	14.9008	14.0981	25.3028	11.5989	3.99673	10.7271	8.51603	19.6769	4.73252	6.67743	10.2349	10.0128	6.53883	9.35983	10.0751
ATAD2	85.7158	55.0379	65.0633	11.5023	8.94111	25.3963	30.4103	93.1511	31.5331	19.5071	24.7933	16.4705	2.45782	14.7099	38.2259
ATAD2B	16.4203	15.1004	20.1301	8.16173	6.33217	8.06751	10.1809	17.4787	6.12159	10.5282	10.7167	3.12932	6.36852	6.42989	11.8504
ATAD3A	12.5079	7.00345	8.82269	6.9061	0.871226	1.52885	3.7591	14.9079	7.24213	6.83678	5.69571	2.86635	3.70739	3.76886	4.14601
ATAD3B	15.736	11.7457	14.1273	9.54823	2.63307	9.65234	13.6956	10.3655	16.692	15.7132	13.2907	2.04214	6.14715	3.1043	14.1235
ATAD3C	0.416781	1.10312	1.63285	0	1.03197	0.25195	0.562459	0.315497	0.259706	0.339786	0.328475	0	0	0	0.363224
ATAD5	11.5192	9.75233	11.8222	8.92143	7.49357	6.85283	9.18424	16.5232	9.07004	4.77747	1.29003	3.1769	0.83982	5.59343	6.04045
ATAT1	0	0	0	0	0	0	0	0	0	0	0	0	0	0	0
ATCAY	0.264886	0.916271	1.22969	0	0	0.177589	1.06008	1.05485	1.0902	0.137037	0.111868	0.023964	0	0.28401	1.32491
ATE1	35.6792	28.1237	20.2831	11.1711	3.48455	13.81	15.4953	37.4907	13.2711	19.7487	32.2087	7.39421	8.58801	17.0831	30.894
ATE1-AS1	0	1.34005	1.00191	0	2.12319	6.61174	0.858245	2.57109	0	1.43998	1.1848	3.28204	3.01934	0.843347	1.13377
ATF1	6.76717	10.0812	5.35007	8.41691	6.04422	11.6425	10.1066	11.1601	3.33588	4.94079	1.77715	7.80685	3.54201	7.77802	5.65293
ATF2	25.7265	30.6925	44.0398	42.0581	20.8835	34.1291	42.9614	38.6288	33.8048	52.9823	25.4341	28.8523	26.1573	56.0093	34.4486
ATF3	2.97488	4.11661	1.58283	3.93008	3.81904	37.1593	1.70966	6.92104	1.31989	0.629253	20.5127	4.33552	0.269194	0.272564	0.361364
ATF4	116.694	105.163	152.15	119.919	95.166	126.526	87.261	210.609	117.641	89.7462	138.686	117.285	128.806	82.2433	93.0405
ATF5	31.2492	4.68759	2.3957	3.3526	1.04495	5.00272	7.11025	16.6999	38.1962	13.2609	10.148	0.959094	4.14955	6.49506	7.2166
ATF6	12.7038	12.5174	13.059	22.3541	10.9961	16.4448	15.4137	19.2955	5.73696	13.4534	16.25	15.3005	20.3982	19.6922	18.5032
ATF6B	22.427	2.44259	0.378963	44.9728	6.23205	28.7476	0	26.7039	22.8699	0	5.1694	23.909	6.4946	22.4069	7.43695
ATF7	42.334	46.0888	35.2054	71.4599	25.6686	56.3503	33.6993	42.0589	29.5145	44.0462	36.7948	22.5936	31.3784	24.3337	25.5114
ATF7IP	27.5979	42.9686	21.8466	43.2335	23.1277	43.1136	25.9621	30.8578	22.3062	19.8824	21.7092	22.3787	22.3148	17.6948	25.8956
ATF7IP2	15.2858	10.8154	23.6565	8.70288	2.67496	10.1706	5.75813	16.3237	4.51477	5.35237	4.2923	16.3929	2.78756	2.75577	10.0564
ATG10	11.7244	5.5663	4.42831	6.98867	1.4119	6.51697	6.1608	16.7747	4.08273	4.93796	4.73012	4.71391	1.41721	11.6017	9.81302
ATG101	52.3062	32.9069	40.3432	44.3711	8.68721	15.1403	36.5002	50.4877	28.2608	27.275	56.6702	29.4188	20.4112	25.1103	64.425
ATG12	18.7418	14.5269	21.5338	6.20414	3.93706	8.31379	12.9882	19.6663	8.84948	9.88165	6.80723	8.16484	8.73973	13.843	17.0973
ATG13	35.0001	31.5638	17.7592	15.3584	2.79776	20.9443	38.5164	43.2311	39.6418	31.7362	17.1465	7.77225	6.7191	12.9396	51.1135
ATG14	27.6491	23.5706	34.2761	6.34392	5.42085	9.61643	12.7356	34.1912	20.0479	17.6586	22.2407	6.9854	2.0811	12.2434	37.9218
ATG16L1	50.8533	38.3524	31.5126	10.8439	3.16353	15.6298	34.4709	62.0831	21.4498	27.7501	40.4826	5.83393	7.84208	6.76254	52.6852
ATG16L2	2.5262	2.5582	11.4583	21.8516	5.26801	4.80944	9.60976	7.11432	3.32406	2.72483	3.10913	5.83575	0.951305	0.938515	0.476035
ATG2A	7.72072	6.35474	1.35634	5.6656	4.61546	7.36724	10.2415	13.48	14.4294	11.2847	10.057	2.0298	4.11573	7.69652	28.7769
ATG2B	26.1531	24.2279	24.0505	5.83146	6.25064	8.75034	11.895	34.1507	14.1248	14.755	23.5817	5.59718	6.66261	9.38442	19.3631
ATG3	110.378	99.9087	107.767	14.8416	15.0962	42.2934	90.9281	190.027	28.9891	22.7145	35.6441	26.7546	21.1788	70.2499	141.984
ATG4A	11.2421	9.64175	11.7132	4.44959	1.90877	5.46742	12.9654	12.1647	3.87114	3.08724	2.22245	2.03121	2.76663	6.54132	5.28803
ATG4B	18.9069	14.1251	29.7961	26.0033	6.61694	8.49558	7.61106	21.7866	25.965	25.2058	28.0912	10.1998	4.44564	4.95979	21.0439
ATG4C	8.14034	7.82955	10.7632	4.95434	0.209847	1.72523	9.17244	11.4307	2.5432	1.55492	6.96133	5.55058	0.070742	7.80271	9.08863
ATG4D	6.36935	11.6781	9.59121	7.54009	4.32558	7.46943	9.96883	10.703	6.61373	7.99713	12.2197	6.75584	6.84655	11.2116	19.5064
ATG5	27.9406	33.5963	43.392	21.7432	4.71413	16.0225	32.092	45.3943	13.0873	20.9364	23.9934	8.64186	13.714	32.0962	64.0381
ATG7	21.1718	15.7377	15.9948	5.58837	12.0368	12.9821	13.4273	25.5535	13.8307	15.1558	6.84628	4.138	7.39238	8.51475	16.922
ATG9A	42.5488	26.2861	16.7655	39.6896	22.5447	37.1903	25.3255	49.2119	39.284	44.8706	44.5331	27.3225	26.0876	25.3602	49.2929
ATG9B	4.43723	3.76021	1.3772	2.58811	1.21836	2.88156	3.45741	4.26554	11.5446	3.70591	0.427496	0.14896	0.809585	2.16606	8.38659
ATIC	156.956	138.959	142.251	30.998	33.8665	73.1406	123.143	202.116	91.9696	67.7973	94.6016	42.829	41.6982	99.9315	187.636
ATL1	9.48344	5.03467	9.72457	2.84504	3.49257	1.93117	1.92709	7.38044	0.715307	0.66371	3.07432	1.12707	0.566788	0.131895	1.35384
ATL2	20.0383	19.8123	28.0867	10.7552	6.2518	8.95846	17.0309	27.5131	8.09815	13.4403	17.6993	7.33333	11.1516	16.7945	19.9748
ATL3	17.3201	14.5062	15.9524	13.0726	5.30586	14.1041	18.4919	20.4739	9.42524	9.14032	18.7986	13.6765	13.3895	18.1125	26.3081
ATM	37.0565	41.8175	49.0302	6.94191	7.60187	45.5167	60.9678	59.101	8.97141	29.4331	39.9749	20.3949	23.9588	19.7359	16.2315
ATMIN	54.9261	50.0946	58.5389	19.2573	15.945	30.0092	33.8866	71.4772	37.6854	33.9566	35.1342	25.4407	26.1275	22.4246	54.4972
ATN1	19.7394	16.1503	8.50155	104.548	50.8055	68.3872	36.5874	22.1958	35.7895	68.6628	45.2707	36.4142	44.3864	29.9414	47.8784
ATOH1	1.47249	0	0	0	0	0	0	0	0	0	0	0	0	0	0
ATOH7	0.242915	0.28808	0	0	0	0	0	0.084721	0.284354	0.272595	0	0	0	0.293209	0.141965
ATOH8	0.39211	0.194054	0	2.51342	0.19489	1.62708	0.151268	0.417041	0.465623	0.047083	0.624583	0.5668	1.1704	0.354008	0.328286
ATOX1	231.566	132.36	146.513	343.221	233.64	69.5902	66.879	242.715	173.647	134.82	149.614	199.542	213.143	191.847	134.156
ATP10A	0.89367	0.914715	0.66746	3.23795	1.60175	0.283004	1.68421	1.54662	0.871554	0.442495	0.687935	3.09606	1.08445	0.425496	0.451579
ATP10B	0	0	0	0	0	0	0	0	0	0	0	0	0	0	0.057002
ATP10D	5.96924	5.18706	10.4315	5.89324	7.8751	15.3135	7.30366	14.9391	1.72406	7.8056	11.0287	4.36711	19.0199	25.6039	5.3717
ATP11A	11.0129	13.3548	16.6206	29.2724	14.0759	17.1967	15.1422	16.8675	13.8935	13.1407	6.79525	14.7546	8.46059	11.1061	13.2016
ATP11A-AS1	1.21839	1.84835	0.90677	1.54858	1.06546	0.761963	1.16896	4.35152	1.21411	1.57155	1.109	0.701063	0	0.03653	0.424496
ATP11AUN	1.0057	0.226357	0	0	0.255168	0	0	0.172275	0	0	0	0	0	0	0
ATP11B	27.9094	21.4316	21.9061	11.2952	5.9378	7.39121	8.87811	31.2804	5.74267	10.1771	14.8155	8.96544	6.13035	4.58033	10.1683
ATP11C	74.8811	72.0999	71.7632	17.6215	10.9216	15.6066	55.6607	100.679	34.5763	17.4091	12.1996	3.78166	6.4612	15.2354	47.2297
ATP12A	0	0.110194	0	0	0	0	0	0.088869	0	0.109881	0	0	0	0.077584	0.693015
ATP13A1	24.3044	19.5325	12.6047	35.3071	11.6134	16.3522	24.3544	25.366	37.8118	31.5107	15.6239	10.2556	11.2018	15.6683	29.0409
ATP13A2	16.6126	10.2315	5.86428	12.4563	8.55645	7.85515	12.4963	20.182	13.916	12.62	8.94393	4.24736	5.6256	5.91616	16.9996
ATP13A3	9.43648	7.50561	13.2061	8.33437	5.46658	9.51176	5.95018	11.7218	2.3973	3.31497	6.12521	8.01174	8.34567	6.02114	5.93585
ATP13A4	0.111921	0.172757	0.019941	0	0	0	0.46676	0.13548	0	0	0	0.232763	0	0.271029	0.085133
ATP13A4-AS1	0	0	0	0	0	0	0	0	0	0	0	0	0	0	0
ATP13A5	0	0	0	0.538863	0	0	0	0.238427	0	0	0	0	0	0.051409	0
ATP13A5-AS1	0	0	5.16624	0	0	0	0	0	0	0	0	0	6.71685	0.742344	0
ATP1A1	110.124	113.525	90.2035	115.554	82.8078	194.034	148.257	229.95	65.6208	80.2109	102.513	214.935	169.062	104.843	168.235
ATP1A1-AS1	10.5275	7.45146	11.3833	3.42943	4.48371	5.20634	13.7	7.81692	6.26227	7.6769	1.94944	3.84676	0.296882	8.598	4.61218
ATP1A2	0	0.126416	0	0	0	1.01975	1.62326	0.069823	0	0	1.65182	0.250642	0.329702	0	0.118549
ATP1A3	2.56754	1.08923	0.83279	0	0	0.136648	1.79087	2.72827	2.2929	0	0	0	1.81471	0.057168	0
ATP1A4	0	0	0	0	0	0	0	0	0	0	0	0	0	0	0
ATP1B1	52.0553	42.9283	64.7177	38.392	28.6641	46.9392	28.475	77.2412	13.3701	14.54	54.3791	130.615	30.6163	16.7756	42.0082
ATP1B2	3.83685	2.09727	3.1702	1.91177	0.123114	15.7406	6.09576	7.63424	2.5717	1.99893	5.69168	8.3794	0.5315	2.49756	1.36938
ATP1B3	165.472	106.04	250.453	67.8218	24.1149	61.5877	118.414	321.384	59.9465	63.2656	142.74	37.4968	59.5261	109.959	222.597
ATP1B4	0	0	0	0	0	0	0	0	0	0	0	0	0	0	0
ATP23	6.61872	6.98008	6.89231	4.38287	0	4.11773	5.02436	0	1.32623	6.52316	0	1.97961	0	2.25016	2.07257
ATP2A1	10.1973	3.52751	2.61302	0.368248	0.279329	0	1.80199	8.12294	5.17194	2.04084	0	0.232225	0	1.72229	0.557011
ATP2A1-AS1	7.55289	4.93715	12.0344	0	0	0	0.982161	6.99546	2.65223	2.05891	0	0	1.2146	2.27298	2.53938
ATP2A2	81.5307	63.5914	68.0001	54.2387	18.9447	53.316	59.311	89.2578	37.3283	37.8993	59.3021	39.0294	47.2079	39.4405	55.4159
ATP2A3	14.3817	10.907	3.1951	11.357	4.02303	9.04837	15.8224	21.5293	27.8369	30.9459	18.3721	1.25463	1.12546	36.2923	59.7223
ATP2B1	51.2684	43.4871	81.8876	36.7814	13.2859	30.9786	25.4078	85.7903	12.0515	11.665	30.4775	32.297	18.792	21.8984	34.8635
ATP2B2	0.055225	0.094652	0	0	0	0.032662	0.187301	0.042299	0	0.314133	0	0.816949	0	0.349723	0
ATP2B2-IT2	0	0	0	0	0	0	0	0	0	0	0	0	0	0	0
ATP2B3	0.989614	0.829795	0	0	0	0.331361	0.825541	1.05952	0.473237	0.124327	0.642727	0	0	0	1.10893
ATP2B4	9.76576	11.3536	8.25981	40.0129	14.4234	69.3381	25.4592	14.6323	6.8802	10.167	12.6952	55.756	51.0988	26.6161	14.0325
ATP2C1	33.379	25.4435	66.1963	14.5502	11.0651	30.9062	16.7189	36.3697	6.07921	10.965	18.0372	36.2422	13.876	32.6696	26.6696
ATP2C2	0.29192	0.629288	2.00797	0.131699	0.343972	0.231746	0.141439	0.287403	0.157205	0	0	0	0	0	0
ATP2C2-AS1	0	0.72065	0.798596	0	0.120018	0.063042	0	0.300476	0	0	0	1.84251	0	1.59641	0
ATP4A	0.711852	0.373383	2.27383	0	0.085893	0	0.059246	0.138965	0.342389	0.193147	0	0	0	0	0
ATP4B	0	0	0	0	0	0	0	0	0	0	0	0	0	0	0
ATP5A1	411.787	412.407	507.349	187.51	99.4323	283.015	362.855	772.61	317.629	317.638	456.083	239.841	296.984	363.584	687.449
ATP5B	671.782	581.445	579.987	412.682	177.937	426.921	482.325	962.303	485.24	350.204	398.023	282.912	519.89	440.992	486.065
ATP5C1	78.6209	78.325	98.2164	85.4156	104.514	108.555	66.1328	109.51	45.2223	41.9463	86.8321	111.196	138.255	126.899	84.8133
ATP5D	60.9296	44.2081	30.9232	114.254	109.372	30.7332	28.8025	61.5592	116.221	69.6152	37.4872	81.2891	133.523	124.069	88.6796
ATP5E	340.993	272.531	825.579	331.239	270.737	149.833	154.711	392.901	221.932	332.065	501.882	603.909	465.402	700.288	421.395
ATP5F1	162.327	160.121	198.479	54.3038	51.977	76.7673	84.9449	188.846	77.6849	47.8063	60.1934	76.4006	67.4539	123.395	108.613
ATP5G1	117.031	100.62	64.7355	112.1	88.0479	89.8804	97.7369	115.717	240.922	132.492	99.6922	77.8057	165.929	215.828	123.704
ATP5G2	181.378	121.978	151.313	161.115	125.577	82.013	39.5338	122.891	211.384	180.688	67.6769	173.52	228.858	274.68	317.278
ATP5G3	160.867	102.564	70.1614	72.2748	36.9918	50.6689	68.0461	171.198	57.1616	34.7575	73.8035	53.7558	101.779	109.38	118.076
ATP5H	153.383	133.014	192.067	87.0422	61.4362	64.5321	158.726	214.883	77.5889	72.6727	110.172	96.5782	141.517	152.728	156.618
ATP5I	314.524	300.093	629.488	353.673	369.6	178.947	323.184	459.897	600.472	357.136	292.355	461.605	537.091	662.376	455.054
ATP5J	290.242	209.569	265.974	122.821	89.3614	120.388	144.717	216.804	68.0576	67.5645	134.457	174.022	148.4	195.553	164.519
ATP5J2	643.077	405.116	496.154	278.114	311.636	205.947	442.007	663.692	508.749	323.767	383.817	329.162	350.129	510.843	541.41
ATP5J2-PTCD1	3.2857	0	3.62577	2.76584	0.140847	3.71387	4.44781	5.86959	5.71484	21.0716	1.24046	0.415094	1.8908	3.26165	4.08223
ATP5L	130.903	107.036	200.03	150.126	88.7867	91.6131	127.12	167.538	116.258	66.6278	171.969	98.6127	141.412	219.199	190.296
ATP5L2	8.57183	6.34982	8.13885	7.31248	3.86839	4.59677	6.86506	9.15853	6.28927	4.60318	7.04061	4.69075	7.46973	10.1867	12.1398
ATP5O	383.75	322.635	645.546	266.441	136.5	251.799	288.613	683.617	221.267	228.753	276.842	240.407	200.617	449.284	506.117
ATP5S	16.2968	16.245	10.4087	7.35275	1.86606	8.87567	8.00075	17.2448	6.89237	10.6468	14.0645	14.3215	4.9425	18.8385	15.0293
ATP5SL	32.8392	28.3118	27.654	15.3401	12.7712	29.37	25.65	49.0709	45.3505	30.8194	42.1994	32.1212	17.5403	12.0235	55.2988
ATP6AP1	33.1916	22.7678	61.5087	56.8934	33.4599	38.7811	22.0239	57.0285	28.0069	7.94778	30.4427	53.1557	51.5515	44.7307	22.782
ATP6AP1L	4.14314	2.71734	7.47117	5.27923	0.901211	2.33323	3.41686	3.86276	2.27467	4.16983	2.03788	1.16092	1.30721	2.61054	6.72272
ATP6AP2	70.027	33.5338	57.1888	16.0016	13.7844	28.8721	53.6981	72.5247	5.29327	4.96526	19.3297	26.336	35.9507	38.0483	36.0407
ATP6V0A1	45.2589	35.7004	30.2726	36.839	18.8077	41.1782	43.7333	40.0099	37.7675	60.2817	40.7476	19.29	44.0013	41.755	53.5503
ATP6V0A2	24.6205	18.6558	22.1853	9.35745	7.16563	14.6296	23.742	32.6685	14.5511	20.7261	10.4808	4.85039	11.5025	12.3421	23.7061
ATP6V0A4	15.3503	13.6165	10.2527	2.00465	0.927971	0.380245	8.68449	9.9623	24.4252	0.216612	0	0.600644	0	0.11719	0
ATP6V0B	64.4006	47.3296	70.8645	37.8842	31.5058	23.4354	30.9031	69.5953	65.9975	47.7129	41.1792	43.7591	32.7429	61.6357	47.5197
ATP6V0C	344.735	139.996	195.831	166.17	88.7781	134.091	80.025	180.038	431.954	344.226	139.767	162.317	119.863	157.697	191.815
ATP6V0CP3	0	0	0.203992	0	0	0.031477	0	0	0	0	0	0	0.103807	0.27041	0
ATP6V0D1	155.98	89.8224	73.3251	40.9453	40.8601	49.8382	53.4101	113.343	67.9032	60.0293	53.6772	60.843	82.1036	70.5544	76.3551
ATP6V0D2	0	0	0	2.94183	0	0	0.103722	0.108599	0	0	0	0.084869	0	0	0
ATP6V0E1	136.904	98.7449	224.245	126.37	82.513	82.2722	125.1	132.315	59.5668	59.3282	114.724	183.715	157.919	168.972	151.366
ATP6V0E2	18.5307	10.9101	12.1523	2.92482	4.8282	2.53159	3.2657	28.1359	14.5409	15.5096	8.83408	1.71837	3.49507	4.94072	12.2169
ATP6V0E2-AS1	3.98482	1.37989	0.864024	0.341775	0	1.06051	0.949856	2.35917	1.0321	0.539683	0	0	0.188025	0.217686	0.843179
ATP6V1A	48.858	36.9532	35.6311	18.5959	10.9702	21.2314	23.1533	42.3963	27.0548	26.4189	38.5054	20.192	31.3736	22.2512	36.4601
ATP6V1B1	8.96307	7.72046	5.61085	2.22126	4.72061	0.204994	9.63279	7.17767	18.7435	5.98429	7.31624	0	0	3.14728	6.5753
ATP6V1B1-AS1	2.78314	2.56301	2.54325	0	0	0	3.17964	3.99953	3.86013	4.30508	0	0	0	0	0
ATP6V1B2	134.722	93.5481	137.24	44.3505	16.1716	40.522	57.57	171.083	33.7512	31.8129	64.9203	31.6222	39.8465	38.5073	62.5959
ATP6V1C1	21.587	21.4308	37.2461	14.1331	6.40613	13.0007	15.8477	31.9071	7.17135	10.0403	19.1158	10.8394	9.43736	13.159	27.9525
ATP6V1C2	25.2947	25.4061	52.1581	19.6002	8.26405	13.7962	6.7216	57.3416	17.6072	7.5181	13.5349	0.139346	56.7598	13.7231	10.5388
ATP6V1D	150.468	108.872	197.521	25.1317	2.93149	31.2722	38.5966	202.762	28.6328	23.5111	61.5857	30.1979	31.5235	37.4289	57.4029
ATP6V1E1	161.048	140.559	167.041	62.1024	31.2507	89.6601	88.7929	253.324	106.67	94.559	94.7631	93.441	90.4888	97.2405	185.14
ATP6V1E2	11.9827	9.03181	10.6871	0	1.55939	0.312291	8.00009	20.8181	5.44178	4.4037	1.7705	1.03618	0.92654	3.67582	7.42517
ATP6V1F	86.1434	66.1335	113.883	125.241	132.691	121.24	82.3502	90.2238	97.7341	108.218	123.362	141.471	178.715	143.858	160.719
ATP6V1G1	101.095	93.0188	116.962	55.3968	30.3596	41.6685	68.0278	138.312	57.4636	44.9514	88.5832	92.8066	62.2588	97.1933	121.958
ATP6V1G2	5.12519	3.63053	5.69956	0.109055	0.355454	4.186	2.87416	3.84597	2.87435	1.11935	3.68333	1.34617	6.17156	0.138011	0.941665
ATP6V1G2-DDX39B	48.6376	37.049	30.9527	43.9992	24.4034	59.9703	55.1577	30.7389	88.6866	128.948	47.6204	28.8957	51.4363	37.3486	43.0406
ATP6V1G3	0	0	0	0	0	0	0	0	0	0	0	0	0	0	0
ATP6V1H	53.3127	53.5756	78.897	7.57882	10.4582	18.4265	27.0595	110.553	22.8977	17.2846	23.6321	13.1383	14.5052	21.8347	42.1113
ATP7A	11.5432	8.68731	12.0563	5.02753	3.08477	5.90956	8.47665	15.3298	2.99229	2.63179	7.22651	5.16166	8.06091	5.31916	4.87136
ATP7B	13.0681	12.2823	8.42699	5.31071	2.60058	12.0061	19.0778	13.1668	13.8002	15.1543	14.2332	2.89213	1.33277	12.9455	24.8335
ATP8A1	12.8022	8.04316	16.2252	35.8753	12.2632	7.79458	5.79012	13.821	4.99491	7.23346	4.01165	5.10657	2.68422	4.25144	6.31822
ATP8A2	4.38954	6.09051	5.04596	1.83752	1.40185	4.17103	2.13536	8.03705	2.42097	0.822073	0.992869	0.386901	1.55181	4.09354	2.67302
ATP8B1	1.06212	0.69204	0.455261	13.4926	4.14066	8.35918	5.83311	1.32435	0.703548	2.65039	3.09771	4.87918	1.17808	2.08037	1.42293
ATP8B2	13.1084	12.794	5.63206	17.8337	8.79873	24.8752	12.0639	15.1895	6.87431	14.1478	12.2401	12.976	5.32736	8.66924	12.2069
ATP8B3	0.979602	0.483223	0	0.232925	0.060618	0.056902	0.187685	0.7032	0	1.08092	0.752745	0	0.600269	1.11992	0
ATP8B4	0.171057	0.181574	0.305635	1.12761	1.90272	0.368225	1.38415	0	0	1.02752	0.388656	3.06652	0.812829	1.95107	0
ATP8B5P	2.80748	3.22047	2.89656	0	0.607328	1.80706	4.6865	5.2368	1.9102	3.92366	5.63496	1.56254	1.09868	0.181493	1.17205
ATP9A	41.6854	27.3069	34.7343	28.8386	20.539	25.5357	14.2954	49.406	12.3511	15.2883	23.3571	19.0517	4.38961	5.15171	7.71001
ATP9B	9.52351	9.07507	17.0124	7.98636	7.50454	9.70195	8.06099	11.838	8.11557	13.5686	11.6034	4.96317	6.78279	6.07733	11.036
ATPAF1	67.6276	45.598	68.2041	14.6696	10.8063	23.6409	18.1367	95.815	28.5611	18.1192	36.3718	36.455	30.9813	29.4595	33.3701
ATPAF2	10.7414	6.51719	7.22349	10.0815	5.53254	5.00006	6.35761	17.8045	9.99107	7.70025	8.00376	9.79219	8.33557	18.5199	9.04882
ATPIF1	174.311	98.254	409.326	117.982	118.201	68.9508	71.5855	194.361	65.5301	31.956	31.7005	189.106	126.11	134.317	92.2656
ATR	9.83465	8.26631	11.9696	7.12091	7.75782	10.2655	9.389	13.8354	4.13761	3.63161	6.57678	4.71827	11.8146	9.33606	12.2605
ATRAID	138.778	79.9915	124.279	98.4041	56.1937	58.375	61.2701	156.165	72.0137	78.1667	106.722	114.411	109.73	129.62	147.554
ATRIP	16.7248	5.30069	12.8338	2.4257	5.26028	8.2953	5.91162	10.4536	12.9871	7.79598	0	0	0	3.16982	5.09946
ATRIP-TREX1	1.95121	4.76764	3.02193	1.54526	2.22307	4.10402	1.91458	6.25774	3.29395	2.87078	2.87919	1.7336	6.40171	6.93576	6.40471
ATRN	39.0378	44.352	34.8171	21.6922	6.01865	23.246	28.6507	64.1805	26.2383	25.7841	25.6345	8.60607	19.117	30.2956	40.8428
ATRNL1	1.5718	1.89558	10.9427	3.37179	2.74072	8.18967	2.20577	7.41296	0.228237	2.20737	9.72855	2.94555	7.68209	10.6968	1.88654
ATRX	17.6895	16.1842	22.2947	14.3868	11.7775	13.1429	11.5703	27.0515	5.93094	3.95009	5.96261	8.08957	15.4702	8.92267	8.55862
ATXN1	2.21272	1.80757	2.68608	9.1351	3.14013	10.9969	7.16219	3.47157	0.944359	4.33575	8.31715	6.45343	4.55625	3.36271	5.30649
ATXN10	81.217	62.5164	82.9075	32.0388	21.764	51.708	53.924	120.366	38.183	37.014	47.6934	50.7472	60.9602	47.2239	69.5613
ATXN1L	22.8458	21.2657	20.1751	11.8108	6.19576	12.0971	17.9905	22.1028	15.2537	13.922	15.4356	6.06414	6.92657	15.819	24.4241
ATXN2	155.45	135.668	116.213	61.2938	37.7576	66.7096	60.4871	157.803	181.562	129.271	62.2714	41.8337	42.5696	52.8117	114
ATXN2-AS	4.36489	4.9898	0	0	0.429625	5.52418	4.3918	1.57969	3.45398	1.42587	0	0	9.73688	2.8335	4.42924
ATXN2L	61.3662	59.6933	41.3894	62.8737	49.6	55.6336	63.0866	84.5531	107.489	83.3404	43.6171	38.6323	52.1279	50.6828	64.5064
ATXN3	27.6119	16.6557	22.1977	9.98569	4.30442	10.7208	13.0737	26.0625	5.49897	6.85891	11.5169	4.52625	4.07634	13.9666	21.1254
ATXN3L	2.66305	2.16001	3.54649	0	0	0.340505	1.35709	3.83472	0.822263	7.73269	0.965231	0	0	1.36989	1.01421
ATXN7	32.1656	28.4066	47.8551	10.8655	7.26762	13.9548	13.8149	33.2171	36.9499	33.4497	31.9366	5.1232	6.44522	10.9772	34.1794
ATXN7L1	5.13094	5.89249	4.66238	10.8068	3.75408	10.818	9.66997	5.55378	5.06639	4.19336	4.64635	10.8546	6.06612	11.1318	6.52706
ATXN7L2	3.29537	2.81146	1.67006	3.75038	2.38304	5.57297	1.73336	5.21202	5.46384	6.33963	2.70536	3.21271	1.97813	1.46114	6.94196
ATXN7L3	18.7694	16.5158	10.6722	22.8256	12.5388	28.4304	20.0241	21.7254	11.3293	19.2786	14.6014	15.6987	9.76046	10.2219	29.8478
ATXN7L3B	30.4851	29.1463	25.5235	75.6321	46.9208	111.667	85.6106	29.6988	9.75435	21.3815	53.0996	81.2675	112.627	53.33	60.549
ATXN8OS	0	0	0	0	0	0	0	0	0	0	0	0	0	0	0
AUH	14.0358	13.24	25.6847	4.79343	2.534	13.3223	5.20202	18.5255	3.89842	2.23554	18.4643	2.2811	1.61419	2.13387	5.58984
AUNIP	52.7416	27.031	35.1716	2.73177	3.97892	6.66426	15.9305	40.9928	16.1392	10.9425	14.71	1.01298	0	8.89159	26.114
AUP1	85.1679	71.4014	74.6386	115.579	61.0874	62.5039	67.4391	106.645	102.225	123.568	78.1385	51.8333	45.4944	60.6403	102.172
AURKA	43.5683	38.2921	56.8583	7.85519	10.2628	25.8251	25.4793	62.3536	34.1533	16.4404	9.2092	7.34989	11.1036	24.5273	36.3889
AURKAIP1	201.608	124.973	108.634	86.8393	85.7453	45.6586	94.8141	160.797	231.871	120.676	103.899	86.843	108.099	99.3994	241.506
AURKAPS1	3.82289	4.72221	5.51479	11.9605	4.20124	13.3361	5.76971	5.67791	4.83987	4.88712	0.824718	1.72075	1.64767	5.70555	4.50065
AURKB	8.42076	8.30197	0.676279	18.8473	11.3847	20.0473	13.8593	9.93946	17.5193	9.95561	4.23871	3.48048	2.30779	11.2531	13.3664
AURKC	28.7779	24.6753	60.1187	0.692311	1.86492	1.77528	0	19.2742	10.7005	30.9022	9.78694	0.515147	0	6.11663	8.80147
AUTS2	11.8657	10.0466	13.4307	44.4758	14.7363	19.2232	11.7939	12.3356	5.51534	15.0275	13.0966	6.84545	12.001	10.1177	7.11554
AVEN	43.0769	54.7029	78.8862	16.6079	13.1166	15.9798	17.2763	81.9861	20.2175	22.133	16.951	9.14885	23.6729	20.2024	40.3571
AVIL	1.2027	0.577942	1.35739	0.778743	1.18241	5.48162	1.22284	1.2061	0.442081	1.0829	0.298516	0.803462	0.614581	3.57309	0.431029
AVL9	11.5618	12.1924	19.0182	10.5168	5.45772	19.2309	13.488	16.8145	8.82449	10.5535	7.93013	10.376	11.8672	10.095	14.5071
AVP	0	0	0	0	0	0	0	1.83441	3.66215	0	0	0	0	1.01713	0
AVPI1	2.19803	3.78257	3.28656	0	5.73653	7.43285	6.25902	7.38775	4.55306	2.82083	18.7958	1.52997	18.2749	8.71317	6.00204
AVPR1A	0.082226	0.155805	0	0	0	0.189843	0.115099	0.427268	0	0.070501	1.79487	0.352753	0.106671	0	0
AVPR1B	0	0	0	0	0	0	0	0	0	0	0	0	0	0	0
AVPR2	0	0	0	1.66493	0	0.622679	0	0	0	0	0	0	0	0.616377	0
AWAT1	0	0.250231	0.805241	0	0	1.29279	3.99175	0.275962	0	0	0	0	0	0	0
AWAT2	0.52117	0.573909	0.526284	0	0	0	0	0.181766	1.19183	0.83574	0	0	0	0.803133	2.87041
AXDND1	2.22076	1.95274	1.66483	0	0.488607	2.14228	1.95781	4.94606	0.676063	1.85452	1.13715	0	0.217476	0.099111	0
AXIN1	14.3118	8.55608	8.02109	8.65186	6.02656	3.49336	5.99487	10.8262	6.91722	6.50863	2.0086	3.24134	0.174187	3.29272	6.72811
AXIN2	17.6998	14.108	10.1069	12.0124	12.1125	17.744	18.7767	20.4453	7.81532	10.4752	20.8379	12.6051	3.79956	6.73643	18.9053
AXL	0.901331	3.01992	3.54948	20.8648	5.86821	29.7212	9.83412	7.04612	0.241708	7.60248	13.8938	17.0059	3.00147	12.2756	3.68655
AZGP1	0	0	0	0	4.04419	2.33814	0	0	0	0	0	7.97733	0	0	0
AZGP1P1	0	0	0	0	0	0	0	0	0	0	0	0	0	0	0
AZI2	42.0955	33.6935	33.6869	6.7842	8.10202	10.0607	25.7223	51.0874	24.018	28.2789	16.2074	12.2921	18.1378	15.3268	45.0068
AZIN1	32.6948	28.9936	61.2744	9.42765	6.04706	10.3921	20.645	48.3325	21.0199	12.5236	22.7343	14.9312	19.04	19.7473	36.9541
AZIN1-AS1	2.39485	1.95237	1.56493	0	0	2.71041	3.5685	4.41872	0	5.36667	0	4.06295	0.462091	0	0
AZIN2	5.29234	4.21374	6.81119	4.26205	0.409704	0	3.09128	11.3885	2.83258	1.59972	3.55217	2.51025	0.269569	2.96445	1.20504
AZU1	0	0	0	0	0	0	0	0	0	0	0	0	0	0	0
B2M	29.3252	13.147	126.798	110.753	60.066	33.1178	18.3449	89.4126	2.95651	11.6357	70.5594	141.787	99.5307	268.562	3.60479
B3GALNT1	15.8888	8.7753	20.8325	0.391601	0.051868	2.43861	1.23209	13.4827	2.64635	3.7373	3.8273	4.65686	2.32826	2.40828	3.87287
B3GALNT2	13.7598	11.604	15.1024	10.9627	5.45145	8.77371	10.3981	18.2355	7.51943	8.25946	7.51748	9.89936	11.0898	8.63367	18.1907
B3GALT1	0.999687	1.12391	1.77916	1.44985	0	0.640795	0.933768	3.52778	0.332053	0	0	0	0	0.136957	0.397867
B3GALT2	0.571993	0.737334	2.39642	1.65479	2.599	6.48128	2.13151	1.53862	0.527542	1.9191	6.1086	1.00519	0.27166	1.94368	2.07778
B3GALT4	1.4837	1.27635	3.52001	0.10369	3.19274	0.18375	1.02061	2.22251	2.13491	0.72555	0.16708	5.72828	0.22867	1.62644	0.381195
B3GALT5	5.68289	3.97617	11.4595	1.01588	3.17887	5.34723	8.31262	6.54706	4.69968	6.27003	1.75923	0.09781	0	4.8106	6.42334
B3GALT5-AS1	0.253054	0.120631	0.917627	2.52882	1.22075	0.547874	0.424562	1.54837	0.623073	1.03799	0	0	0	0.494506	1.24992
B3GALT6	11.2847	6.88572	4.47204	20.0131	3.38394	8.5112	11.8071	9.90444	3.30036	4.03434	5.34721	15.2265	12.3002	8.23467	12.6985
B3GAT1	0	0.143162	0	0.525981	0	0	0.388881	0.914501	0	0.755055	0	0.077023	0	0	0
B3GAT2	0.239604	0.805569	0.465048	0	0	0	1.11813	0.528262	1.55467	2.09291	0.433257	0	0	1.07702	1.61002
B3GAT3	8.28814	5.12706	6.8772	11.3688	12.2443	6.93971	4.01275	15.3184	6.94138	3.51428	6.69452	20.5287	11.5466	8.62784	3.77824
B3GLCT	7.53865	5.52361	10.9907	3.13094	0.95148	3.73795	3.57411	14.0058	3.02812	3.75494	3.20803	2.56493	0.548773	2.44958	2.70544
B3GNT2	3.17169	7.51086	12.7118	6.91243	3.25184	8.51958	4.35012	8.6568	2.46161	1.20501	1.53703	0.438452	1.44877	2.48003	4.77126
B3GNT3	0.339144	0.256146	0	0	0	0.583102	0	0	0.264666	0	0	0.029579	3.37306	1.98259	0.317123
B3GNT4	1.77881	23.5191	2.68636	2.91364	0	15.27	8.83373	40.1496	19.0731	20.9715	26.9412	0	0	2.51939	2.68439
B3GNT5	1.02612	1.24082	3.27517	12.7243	4.89554	10.2186	3.27609	2.77793	0.384128	0.995689	4.66421	9.62095	2.52301	3.05752	1.04605
B3GNT6	0	0.068778	0	0	0	0	0	0	0	0	0	0	0	0	0
B3GNT7	2.93646	2.00156	4.9046	5.71657	1.46386	2.10559	0.421092	5.42465	1.58374	2.20904	4.3045	2.89746	2.40231	1.70328	2.12072
B3GNT8	0.19566	0.279292	0.60378	0	0.277399	0	1.87845	0.343357	0.813418	1.61457	1.35282	1.39447	0	1.61628	0.566331
B3GNT9	11.3842	8.74498	0.752737	2.52697	0.249834	18.8001	4.52429	10.1001	10.6753	9.85239	3.74888	4.51413	0.44192	5.8056	9.25906
B3GNTL1	2.66453	0.360033	1.59412	0.365506	3.28539	0.06782	1.23887	2.1424	0	2.66506	6.70963	0.370825	0.560881	1.1575	9.96492
B4GALNT1	1.04102	1.06715	3.72697	0	0.265997	1.7249	2.73498	0.843257	3.32653	2.09694	0.700754	0.160751	0	1.96314	5.11851
B4GALNT2	0	0.173218	0.425478	0	0	0	0.243266	0	0.213723	0	0	0	0	0	0.503621
B4GALNT3	6.10863	3.45181	2.41601	0	0.658487	0.248965	0.49303	8.17258	3.87626	0.436103	1.42222	0.420089	0	0.680409	2.28695
B4GALNT4	0.427317	1.0214	3.51855	12.7843	5.8917	7.50591	4.52062	5.07859	1.65921	3.39118	1.86835	4.2622	2.0059	0.512685	0.686761
B4GALT1	52.5847	41.2122	30.3523	89.1177	40.4038	91.1334	27.719	73.8076	41.9418	32.1349	93.2151	101.854	252.79	79.7915	59.1892
B4GALT1-AS1	1.74506	1.25409	1.38525	0	0	1.68912	1.46189	0.542996	0.420614	0.65518	0	0	0	0.432288	0.662846
B4GALT2	41.826	23.2378	12.5064	16.9328	10.1487	15.6338	9.93095	25.697	31.7833	34.3706	21.3466	4.76241	7.55618	13.9196	26.8329
B4GALT3	23.0429	12.628	12.4287	12.7008	1.26115	16.6117	10.6328	19.4178	17.1561	24.3735	26.6912	11.4482	14.7632	19.6286	29.1948
B4GALT4	22.5051	18.5278	26.8655	6.99162	3.33282	10.7285	14.9836	32.6824	8.07008	7.32707	12.7116	8.91133	8.6293	10.2259	19.5063
B4GALT4-AS1	0	0	0	0	0	0	1.91945	0.5894	0	0	0	3.70858	0	0	0
B4GALT5	56.8967	40.6947	54.0996	56.3534	17.812	47.7094	55.9512	55.1379	39.5179	42.5999	61.2595	35.0107	52.1678	58.8212	96.9665
B4GALT6	19.2596	12.0892	21.5047	1.99853	0.73881	2.10051	2.74686	19.3174	2.65762	3.34254	3.92037	0.651378	1.04109	1.22841	3.56416
B4GALT7	10.0213	6.19719	8.24917	9.36929	5.31609	11.3473	1.65598	19.0251	13.5107	13.7257	13.0358	8.25685	10.4768	9.00358	16.9607
B4GAT1	6.66357	7.26544	10.7133	14.7544	10.1803	10.5456	6.07551	22.4589	2.97606	2.65366	7.60183	30.7893	8.96867	8.5903	15.3567
B9D1	18.686	16.017	20.1064	7.81628	24.5212	6.63464	1.40615	22.0937	22.2898	17.7083	2.39417	1.33155	12.8311	17.9421	12.4404
B9D2	8.52465	5.45726	10.2662	10.7148	7.01669	8.56485	4.45934	10.5424	7.24533	12.3879	2.73217	0	4.5497	5.48188	17.5243
BAALC	0.03157	1.1223	2.69457	3.48531	0	1.01153	0	0.528502	0.147821	0.047237	2.60096	0.35795	1.16421	0.203232	0.147602
BAALC-AS1	0	0	0	0	0	0	0	0	0	0	0	1.86359	0	0	0
BAALC-AS2	0	0	0	0	0	0	0	0	0	0	0	0	0	0	0
BAAT	0	0	0	0	0	0	0	0	0	0	0	0	0	0	0
BABAM1	110.251	77.7092	49.6469	36.0464	40.0645	49.2848	73.0647	113.214	60.9991	53.8361	43.3824	21.4893	29.2594	35.9368	100.522
BACE1	21.1587	21.3663	16.2979	18.5818	11.1757	37.8212	19.5324	22.2714	13.2643	11.3768	18.4432	6.25136	35.694	19.0154	14.3588
BACE1-AS	33.9119	22.1875	15.6912	9.19377	13.9191	4.57473	26.1288	21.2311	8.26709	13.6538	9.37247	4.45211	6.74016	6.57864	19.9012
BACE2	5.37368	3.93652	2.69621	4.43829	3.25558	8.59302	4.70729	4.08704	4.67789	4.51866	3.70428	5.66768	5.60197	4.40189	3.89449
BACH1	26.1186	28.3397	39.6215	28.6657	9.94835	25.0729	22.5084	31.5118	10.2691	17.1055	21.8236	13.033	9.9052	29.5925	27.1615
BACH1-IT2	0	0	0	1.90299	0	3.39987	2.44607	0	0	0.269867	0	0	0.836418	0	0
BACH1-IT3	0	0	0	0	0	0	0	0	0	0	0	0	0	0.319861	0
BACH2	5.09239	6.97556	4.70069	13.0109	3.37876	3.32747	6.67698	8.64311	4.45678	5.78592	7.84886	2.09651	1.98703	1.26987	8.21711
BAD	7.85809	2.98346	5.21088	9.2724	10.8218	8.13407	5.62812	9.78752	3.5686	5.6692	6.3683	6.43409	20.2873	8.7045	5.72232
BAG1	46.6407	27.6899	19.1519	18.5506	12.8512	17.2742	9.15539	67.3788	14.2496	7.22045	13.4329	15.9492	12.8459	13.0432	16.6785
BAG2	14.5265	11.5583	14.6684	6.5666	2.67841	5.70766	5.9068	15.4474	8.21066	9.43589	7.27554	7.20686	14.4708	13.572	18.3433
BAG3	62.0761	60.1934	36.4976	13.2224	7.46036	20.0624	30.5756	87.9601	65.8819	63.108	57.4945	7.5918	20.2973	21.4252	88.0373
BAG4	7.49181	7.27495	15.5071	5.35656	1.05756	6.7949	7.99254	10.5741	7.60942	9.87434	6.27907	5.23723	5.37209	7.91836	9.14071
BAG5	24.1502	25.5607	21.0652	12.8992	11.4119	24.7899	30.385	31.384	11.9562	12.4672	24.05	13.4207	9.44079	20.0807	41.3084
BAG6	0	0	0	0	0	0	0	0	0	0	0	0	0	0	0
BAGE	0.838764	0.030676	0.865004	0	0	0	0.200952	0.209457	0.109836	0.328311	0.095829	0.0141	0.09009	0.026019	0
BAGE2	3.68066	0.068975	0	0	0.728871	0	5.11382	0.043374	1.34848	0	2.58977	0	0	0	0
BAGE3	0	0	2.32318	1.67257	0.282144	4.85265	0	0	0	3.98207	1.10708	2.33406	2.64252	2.35698	4.16488
BAGE4	0	5.07781	0	0	0	0	0	8.40256	0	0	0	0	0	0	0
BAGE5	0	0	0	0	0	0	0	0	0	0	0	0	0	0	0
BAHCC1	7.53486	5.02851	6.41145	12.3451	1.8749	4.64425	2.30314	7.71539	3.52311	2.03316	2.33803	2.73353	6.90874	2.57018	2.77986
BAHD1	30.6299	27.1751	26.7936	13.5887	4.39266	11.9737	16.3546	37.4989	28.7202	11.0858	14.3769	6.80579	14.3781	11.2285	32.6448
BAIAP2	9.35462	6.41503	5.69912	3.01656	7.6338	2.54778	5.85001	9.43791	5.89606	5.97602	3.26181	1.86913	0.758069	4.80933	2.36575
BAIAP2-AS1	0.957774	1.25541	0.619863	13.4844	6.85271	7.0501	2.57191	2.39046	0.488504	2.0414	0.573443	3.00061	1.07469	1.10794	1.80188
BAIAP2L1	41.2325	42.9361	65.9756	6.70274	5.90087	3.64554	8.22176	53.1516	41.6542	17.1666	18.1485	1.0516	0	3.38551	15.0657
BAIAP2L2	1.28865	0.520701	1.35395	0	1.52587	0.57265	0.073117	0.768635	2.13977	5.83764	1.94678	0	0	0	1.40746
BAIAP3	1.39955	1.86871	0.548097	2.04525	0.24758	0.603557	2.06668	3.4093	3.08925	3.67192	0.240704	0.315792	0.236053	2.25396	9.6288
BAK1	4.47779	3.3792	2.81629	3.47469	2.4439	2.71388	14.9909	8.06972	4.07438	3.2965	14.0626	6.47196	8.21543	7.75463	13.5905
BAMBI	59.9704	40.2048	58.4428	68.7706	17.9886	51.349	36.0187	79.3723	51.2269	51.5339	39.2868	37.6947	2.63729	23.95	62.1835
BANCR	0	0	0	0	0	0	0	0	0	0	0	0	0	0	0
BANF1	292.942	210.029	163.131	150.715	76.1383	79.484	156.766	166.688	494.106	422.995	176.038	61.126	77.5144	158.06	237.037
BANF2	0	0	0	0	0	0	0	0	0	0	0	0	0	0	0
BANK1	6.22686	3.64529	0.943644	0	0	2.9842	0.235521	2.22505	0.251581	0.919927	2.78007	0.583632	0.167138	0	0.487422
BANP	7.76345	6.10303	5.89107	7.63831	4.89013	10.5983	9.89389	11.3323	10.2967	11.3328	5.53042	5.7069	1.70731	2.55553	11.3078
BAP1	28.4233	19.1169	18.3454	22.4511	20.5357	18.0915	17.2744	33.7428	16.8588	23.1154	15.1203	10.3606	20.3339	18.5016	16.9752
BARD1	15.4771	13.7212	15.3751	6.23682	2.85306	8.64415	10.5736	25.2506	7.93102	9.9529	15.9864	2.54958	3.23799	11.3739	26.2717
BARHL1	0	0	0	0	0	0	0	0	0	0	0	0	0	0	0
BARHL2	3.70217	2.22938	2.32993	0	0	0	0.328637	2.73809	2.19123	0.725434	2.57313	0	0	0.644599	0
BARX1	11.1026	7.5872	5.27089	0	0	0	0.221162	10.1189	9.04727	1.85172	1.71065	0	0	0.350619	2.45612
BARX1-DT	0.724172	0.582184	0	0	0	0	0	1.0258	2.17069	0	0	0	0	0	0
BARX2	0.255615	1.47633	2.86823	0	0	0	0.207995	1.9664	1.22223	1.63519	0	1.51102	0	0	0
BASP1	11.2713	5.806	14.2325	58.8516	46.7159	8.30585	47.798	21.4898	7.99531	3.80023	12.3601	51.45	18.6028	55.1767	12.6401
BASP1P1	0	0	0.10961	5.73382	15.6214	0	0	0.11171	0	1.54347	0	0	0	0	0
BATF	0	0	0	0.371953	0.385533	0	0	0	0	0	0	3.40375	0	0.394846	0.688224
BATF2	2.84416	1.26115	1.05746	2.94864	0.340086	1.20731	0.42119	1.08244	3.76106	0.193491	0	0.112789	0.388531	0.450935	0
BATF3	1.68892	1.33296	4.45712	5.80389	0	3.05674	2.96261	1.96774	2.05186	2.51876	0	4.02996	0	1.73444	1.96976
BAX	12.4834	4.4457	7.04951	2.90965	5.08211	2.61083	14.6104	12.5501	9.26154	7.87904	6.00059	14.9804	5.5812	8.76043	11.7928
BAZ1A	45.9083	36.6044	38.0795	10.7754	15.4482	11.0812	3.74508	27.6147	8.56037	2.42367	3.8407	7.83876	9.29441	3.61578	0.788591
BAZ1B	208.769	189.539	165.892	54.2927	32.2849	91.1708	105.931	239.326	78.1833	60.0821	79.3719	29.4226	28.2397	78.4124	210.142
BAZ2A	56.1693	35.9646	23.7785	37.5805	10.3396	34.1682	34.6974	66.5784	50.0798	70.6435	25.0067	16.1514	17.2871	14.6642	34.217
BAZ2B	10.7209	12.0625	7.9771	36.3529	18.5224	46.3129	22.8902	16.5847	4.00737	9.94644	12.792	20.1747	21.3485	16.9182	14.3
BBC3	0.300317	0.621311	0	2.87885	0	0.608974	0.665161	0	0.078121	0	0.761212	1.21953	0	0.080555	0
BBIP1	4.2451	3.31336	8.38569	5.90231	4.26769	5.71126	3.89716	7.78592	6.90794	8.07928	2.35354	4.34817	2.4719	11.4097	3.83204
BBOF1	16.0371	8.68276	16.5	2.47479	1.36699	5.81581	5.29837	12.6866	8.4031	4.96422	2.69407	1.37383	6.31373	2.18247	5.40235
BBOX1	0.528617	0	0	1.72298	8.99995	1.56511	0.396426	0.272936	0	0	0.597425	0	0	0	0
BBOX1-AS1	3.96448	2.13958	2.26193	0	0	1.40503	0	4.58479	3.16911	2.52098	0	0	0	0.517289	1.07362
BBS1	15.118	8.025	5.36364	12.515	7.78458	12.206	8.53244	10.2425	8.59842	8.0348	8.11485	3.54737	18.0791	8.35775	3.80174
BBS10	4.05857	7.74627	9.19163	5.84964	2.5337	3.31203	2.77178	5.18737	1.49869	3.41734	3.23455	3.79956	7.14222	6.53061	4.55857
BBS12	4.40259	4.01981	2.71252	3.55671	0.979805	2.11195	1.83747	5.84863	1.42435	1.40523	0.901232	1.25077	2.65775	2.70236	4.91912
BBS2	40.4336	35.1056	48.9113	18.2245	6.06223	23.241	31.7155	64.8477	13.9355	23.0702	48.0516	25.151	110.881	49.8089	39.0296
BBS4	38.5385	36.1705	61.3565	4.30154	1.02929	16.6975	34.3431	41.8656	25.7867	24.8211	22.5479	9.4594	11.2825	14.9964	38.1384
BBS5	2.53215	2.06775	7.99957	2.06374	1.15097	0.931434	2.66175	2.13896	0.940768	1.57667	1.43461	0.218971	0.416327	1.35632	2.10664
BBS7	7.90751	7.5762	4.4658	2.50347	3.2767	3.38418	4.47825	9.90415	1.31988	2.88504	3.01832	9.44496	7.29863	4.57692	4.27298
BBS9	26.7511	27.1465	24.6837	20.3457	6.19257	23.8674	17.4755	34.8901	10.6456	15.925	30.0799	7.45346	9.92104	13.3275	28.5428
BBX	40.5235	59.7772	25.9925	16.2182	6.37617	22.7667	18.0617	72.8878	15.4404	19.3655	29.0952	11.6752	15.1876	10.5806	28.1622
BCAM	3.76165	4.38378	0.507304	20.8106	19.5408	9.57947	1.75266	7.6536	7.40801	8.91382	3.83089	12.9447	2.868	0	2.20227
BCAN	0.589133	0.459335	0	0.244672	0	0.398835	4.34467	0.684608	1.89049	0.39649	0	0.613979	0	0.103893	1.51114
BCAP29	12.5382	10.2187	23.0828	10.4269	4.9721	5.59216	8.70039	14.7961	3.66416	6.9199	8.03394	5.78655	1.4649	10.0793	13.4527
BCAP31	118.763	86.666	95.6796	37.5498	26.7697	14.0966	26.7109	107.301	53.4406	28.2798	40.3365	30.8432	45.5005	45.4159	62.7799
BCAR1	6.54198	5.79398	2.14258	16.3667	7.36343	6.67192	4.1273	9.27219	11.4759	8.04594	6.88225	1.38719	3.83586	2.51043	6.34877
BCAR3	5.48749	5.66023	4.75518	6.30285	3.24677	6.6563	7.29016	11.3869	4.43316	3.20173	5.58506	13.938	5.19968	4.57492	3.56942
BCAR4	0.737906	2.80284	4.43732	0	0	0	0	0.196623	0	0	0	0	0.147265	0	0
BCAS1	0.868307	0.350001	2.73591	1.33829	1.26409	0	0.235664	0.29146	0.207044	0.421829	0.729127	0	0	0	0
BCAS2	35.3356	40.9702	40.7257	10.1648	12.9167	25.3957	36.7862	54.2546	14.447	14.5989	19.1875	25.1978	13.5736	30.7458	46.3394
BCAS3	40.3971	39.0495	39.0003	13.1982	17.2268	22.3479	35.2524	45.6877	34.0197	35.816	26.9649	21.919	5.13668	23.4066	25.3321
BCAS4	2.40994	3.17674	3.22289	4.1429	0.844254	0.475723	3.97588	3.33913	2.92554	3.49981	0.817671	1.69447	0.698542	1.08509	1.28217
BCAT1	0.380941	1.48984	1.49957	14.2176	5.93518	6.60144	2.04058	3.96606	0.029772	0.682295	5.90316	5.0884	12.9812	6.57855	0.488754
BCAT2	15.4188	6.47233	6.62441	7.42847	10.0546	4.14826	5.76614	15.8288	10.4563	3.99218	10.7507	19.817	7.07714	8.62668	10.0463
BCCIP	320.876	245.959	254.156	45.367	43.1329	48.5497	105.726	401.521	59.4218	40.6655	109.178	33.8823	57.4681	95.5669	188.306
BCDIN3D	2.29212	1.24208	3.72718	2.36749	0.336004	5.0328	0.151321	2.46641	1.06268	0.795404	1.21379	4.89804	0.805056	8.16679	5.27183
BCDIN3D-AS1	4.82882	2.85916	2.82994	0.566117	0	0.961559	3.44748	1.36372	1.16563	3.03414	1.36774	0.83312	0	0	3.17221
BCHE	0	0.069076	0.795335	6.46465	5.80361	5.44536	2.81136	0.812566	0	0.812763	2.09902	5.32372	26.5043	10.8855	1.27316
BCKDHA	15.2705	19.515	3.91901	9.66391	7.59079	17.2071	12.3236	26.7626	21.4295	8.53385	28.9147	13.91	15.3542	16.2026	17.2159
BCKDHB	12.2369	9.34004	13.2384	11.5432	3.56553	7.4966	3.5835	11.1468	8.09817	7.86212	13.1907	9.4357	11.9255	3.29233	3.50518
BCKDK	30.8902	20.4451	10.3428	30.7271	10.396	10.8375	14.0605	27.7389	27.6299	17.7064	16.6011	11.0245	9.01242	17.4138	16.2827
BCL10	8.52412	5.20676	13.9501	22.8743	7.11456	15.116	11.8665	8.07221	2.99223	3.81889	20.0632	19.3794	15.3963	13.1116	14.167
BCL11A	0.426411	0.606046	0.106181	5.59318	5.54694	2.16521	3.47213	0.692579	0	2.34768	0.757986	11.2879	1.2798	1.80048	0.462944
BCL11B	0.1491	0.183063	0.094198	1.88203	1.41991	3.29659	0.712945	0.096003	0	0	0.070046	0.987673	1.19204	0.064604	0
BCL2	0.266221	1.76225	0.661307	8.82543	2.88785	17.2015	5.72123	2.13272	0.195686	0.807488	5.03798	10.1905	49.8789	22.3826	0.941829
BCL2A1	1.56325	1.618	4.69778	0	0	2.13857	0	1.61949	0	0	0	1.65907	3.31603	0.157435	0
BCL2L1	12.9676	7.88845	10.4816	13.8847	9.45607	13.8516	4.22551	14.8134	13.9062	13.3783	7.30986	3.04909	8.51445	5.26024	12.7317
BCL2L10	0.280386	1.46047	5.56324	0	0	0	0	2.23868	0.437623	0	0	0	1.56247	0.78969	0
BCL2L11	21.8761	12.5941	14.7058	14.2067	9.82969	9.00527	10.4854	19.005	7.93031	10.3895	9.75153	3.3866	7.74747	5.31865	8.51463
BCL2L12	17.3056	11.5092	12.8553	26.0223	2.28275	6.37108	9.80674	14.0932	20.75	6.80869	4.61251	6.34627	7.146	5.14306	15.2971
BCL2L13	23.2009	17.4853	29.1588	12.3202	3.85904	8.95112	8.56765	30.1924	17.0874	10.8312	17.1967	9.24747	17.8837	15.3782	17.3247
BCL2L14	0	0.214822	0	0	0	0.923574	0	0	0	0	0	0	0	0	0.411592
BCL2L15	0.133411	0.193586	0	0.087882	2.50184	0.287466	0.840329	0.11569	0.143625	0.192106	0	0.612712	0.015201	0.029854	0
BCL2L2	2.54112	2.74227	4.83092	14.9302	3.02596	18.9424	3.26561	4.20863	2.19584	2.29496	3.82569	8.66692	7.11411	3.8501	1.55292
BCL2L2-PABPN1	0	0	0	0	4.84091	0	0	0	0	0	0	0	0	0	0
BCL3	2.54889	1.35949	1.81309	17.8461	5.56025	5.67474	1.31065	1.51616	6.22022	8.97759	14.1406	1.54964	6.52712	3.71607	2.29748
BCL6	2.38961	3.32535	1.60455	1.1935	5.93752	6.99141	2.05719	5.49837	0.590237	3.31246	5.82925	8.08984	0.175612	2.2487	0.587041
BCL6B	8.60665	6.13046	4.07522	168.309	54.506	22.63	20.0501	10.8721	5.04205	6.03521	2.31742	8.5199	0.464944	11.0981	18.3439
BCL7A	17.4122	14.0928	9.94024	10.4419	9.54696	22.3181	19.1013	21.068	21.5693	17.8029	22.0505	5.58147	27.4568	24.175	24.8095
BCL7B	33.6636	16.4686	24.4622	41.1896	8.16606	5.43822	11.9078	25.8101	29.467	23.1866	19.2998	11.9404	8.4305	39.6425	36.0953
BCL7C	4.32435	2.08186	0.693343	15.6026	9.6827	8.13939	7.60815	4.37652	2.69435	1.32464	6.90154	4.97913	7.70816	4.76639	2.76677
BCL9	33.3598	24.8826	21.9166	23.0178	20.3865	27.5122	23.8975	28.3539	33.076	31.7024	12.107	22.4599	11.6502	18.6198	28.236
BCL9L	9.69848	5.40271	0.668002	12.2728	7.00106	10.6414	6.69489	4.83053	8.68621	11.2534	5.69118	6.498	5.30804	5.00685	3.44078
BCLAF1	94.6245	80.4044	65.4293	38.4687	32.8509	40.5058	60.1726	104.013	27.966	26.6702	38.8794	28.7168	36.8397	42.641	82.6966
BCO1	0	0.706537	0	0	0.107096	0	0	0	0	0	0	1.37574	0	0	0
BCO2	0.253687	0.361026	1.21439	0	0	5.78139	0.134811	0.592867	0.098989	0	0.290497	8.96328	0.618489	1.85143	0
BCOR	27.7162	22.6137	16.4651	32.4285	11.0061	13.8631	30.1506	34.1012	26.2303	21.9243	19.7292	5.32018	12.2304	9.58523	26.8667
BCORL1	8.47774	7.477	4.34889	18.7091	4.63285	16.116	6.82223	5.67133	2.96908	14.6949	5.33651	11.5698	2.52055	6.74864	6.63998
BCORP1	0	0	0	0.714904	0	0	0	0	0	0	0	0	0	0	0.288189
BCR	8.19967	7.27596	3.36521	4.27432	2.82406	8.01619	7.12802	12.5241	7.53493	7.91479	4.22916	3.44071	5.16434	4.0841	9.9049
BCRP2	0	0.50103	0	0	0	0	0	0	0	0	0	0	0	0	0
BCRP3	0	0	0	0	2.52464	0.491694	0	1.74517	3.25784	1.85947	0	1.85926	0.454682	0.188797	0
BCS1L	18.1415	15.8144	21.0081	23.9357	11.5218	16.3705	13.8673	26.7791	19.446	26.0045	8.63908	5.36194	27.839	21.9828	20.6119
BCYRN1	4.94698	2.18582	2.02405	1.56993	2.09722	4.403	4.5248	2.93211	5.60033	3.38633	3.70888	0.90513	3.65255	3.439	1.50105
BDH1	0	0.168411	0	0	0	0	0	0	0.324425	0	0.704041	0.431277	0.243492	0	0
BDH2	3.4125	4.40221	6.37459	17.0316	9.34113	19.1021	9.29017	11.1174	1.48761	3.55024	5.3937	8.65286	14.1153	4.21075	6.17304
BDKRB1	0.638143	0	0	0	0	0	0	0.395664	0	0	0	0	0	0	0
BDKRB2	0	0	0	2.58167	2.3592	0.591915	0.683325	0	0	0	0	0.076679	0.733986	0	0
BDNF	0.34491	0.490025	1.32654	0.477944	0.032369	0.501146	0.55201	0.225149	0.610931	0.484636	2.40434	0	0.581081	0.633919	0
BDNF-AS	0.55659	1.6207	0	0.226056	3.43972	0.47039	2.40871	0.975316	0	0.83174	0	0.626378	0	0.072918	1.4872
BDP1	1.42039	4.22296	0	1.276	1.53247	1.76181	3.25615	1.06591	1.80878	1.70511	0.287094	0.231519	0.472613	2.58092	1.19118
BEAN1	0.379845	0.209037	0	1.19984	0.35667	0.102268	0.61863	0.17492	0.838018	0.756925	0	0	0.066153	0	0
BEAN1-AS1	0	0	0	0	0	0	0	0	0	0	0	0	0	0	0
BECN1	4.26221	3.89561	3.57802	1.23851	2.50058	4.43267	4.54102	5.86196	1.10843	1.35176	3.60512	13.202	12.6048	5.78129	4.24659
BECN2	0	0.06753	0	0	0	0	0	0	0	0	0	0	0	0	0
BEGAIN	0.503166	0.159124	0	0.572129	0	2.23894	0.089389	0	0.521503	1.4666	0	0	0.046732	0.48217	0
BEND2	0.970376	2.05393	2.88842	0	0	0	0.318422	1.63537	0.059062	2.45425	1.88521	0	0	0	0.092799
BEND3	18.3017	16.789	10.3665	14.46	5.20564	10.1199	35.4964	17.7775	15.6288	13.232	8.20013	2.27821	3.73837	12.9729	33.3189
BEND3P3	0.636429	0.365241	0.465694	1.78541	1.09179	1.9779	1.3289	0.70777	0.369578	0.652817	0.715131	0.491724	1.1383	0.12121	1.2051
BEND4	58.1721	49.3701	54.0357	4.63559	1.34074	16.8904	33.3541	71.867	25.761	38.8466	44.2231	1.12605	0.116966	28.3783	47.4148
BEND5	6.71947	5.54513	5.42495	9.14383	3.44551	17.0323	4.53094	9.44758	3.1826	6.07167	1.89679	5.4819	0	3.17615	6.79092
BEND6	1.55848	2.15931	1.76023	0	0.042727	0.646011	2.62944	1.22304	0.837649	0.895136	1.88973	2.069	1.66253	3.39467	2.61283
BEND7	20.2394	20.1763	21.1874	13.8352	3.60603	8.83236	6.35051	31.7589	7.8762	9.60871	9.83299	4.9194	0.761903	4.82916	8.213
BEST1	2.79294	0.80779	1.27519	0	0.537939	3.40536	1.32738	0.740404	1.0455	1.95499	0.542358	8.75972	1.57196	0.303102	1.19283
BEST2	0.09432	0.504033	0	0	0	0	0	0	0	0	0	0	0	0	0
BEST3	0.052235	0	0	0	0.358146	0	0	0.202238	0	0	0	0.2311	0	0	0
BEST4	0.528132	0	0	0	0	3.11773	0.332842	0.306989	0	0	0	0	0	0	0.205766
BET1	13.5866	1.69506	23.8201	2.66102	0.81886	11.5643	8.73789	13.7212	0.782784	4.05596	3.5384	11.74	8.17185	10.0128	10.4641
BET1L	56.4143	40.4592	34.0361	19.9243	14.2183	33.1112	36.8518	58.1944	60.3308	48.0543	34.0629	19.2916	12.9156	25.2181	72.0159
BEX1	12.5206	30.3986	34.6539	61.919	64.8409	153.081	14.061	114.336	0	14.7123	33.5437	757.608	55.7689	57.4317	21.1998
BEX2	6.03144	9.15201	19.5721	14.2388	47.3292	49.0124	8.11555	31.4103	0.926291	1.39184	10.1252	48.1992	21.0752	28.4864	7.43363
BEX3	17.1428	27.8108	37.0746	102.147	68.374	77.8172	34.7721	47.6626	4.36089	14.0486	29.8171	123.471	277.448	123.091	20.1464
BEX4	2.80627	10.4242	5.12175	63.2404	27.1411	53.2801	37.6979	20.8496	1.23538	6.55479	12.3003	54.8839	24.1235	15.0495	7.90581
BEX5	0	0.711533	0	0	0	0	0	1.34519	0	0	1.96298	5.63007	0	0	0
BFAR	81.4835	73.6573	62.7595	0	0	58.7204	119.008	94.2216	43.1574	30.4005	46.2554	20.2466	23.5111	64.0323	134.729
BFSP1	45.8428	29.8625	24.6358	1.01731	0.818745	10.0002	10.3076	58.425	14.1399	16.6342	7.74573	2.90353	0.406468	7.85855	28.2113
BFSP2	1.16991	0	0.307722	0	0.420091	0	0.102901	0.293777	0.699325	0	0	0	0	0	1.91172
BFSP2-AS1	1.49122	0.231118	12.7949	0	0	0	0.652539	1.01909	1.18269	0	0	0	0	0	1.88356
BGLAP	0	0	0	20.8127	0	5.60146	3.94208	0	0.934766	0	0	0	0	0	0
BGLT3	0	0	0	0	0	0.100072	0	0	0	0	0	0.890461	0	0	0
BGN	14.5197	12.3501	5.4498	446.213	109.711	216.798	54.336	6.73538	6.12056	15.2127	30.8719	62.4986	67.2278	26.9952	21.7506
BHLHA15	0	0.172578	0	0	0	0	0.350464	0.032167	0	0	0	0	0	0	0
BHLHA9	0	0	0	0	0	0	0	0	0.386782	0	0	0	0	0	0
BHLHB9	0	0	0	0	0	0	0	0	0	0	0	6.63431	0	0	0
BHLHE22	0.217244	0.386453	1.89573	0	0	0	0	0.56528	0.254302	0.243786	0	0	0	0	0.06348
BHLHE23	0	0	0	0	0	0	0	0	0	0	1.86547	0	0	0	0
BHLHE40	16.1146	16.7574	18.145	25.3666	27.7425	33.6643	38.4018	30.4694	18.8018	17.0979	30.4235	1.36465	5.80781	4.46727	9.51299
BHLHE40-AS1	0	0.116048	0	5.37385	1.98106	0.344616	1.08228	0	0.379462	0	0.459707	0	0	0.126933	0
BHLHE41	0	0.922945	0.601289	0.138743	0.110021	1.8103	2.35305	4.12664	0.228536	0.438173	2.23561	1.93691	0.304651	1.20167	0
BHMG1	3.3369	0.605853	2.78193	0	0	0	0	1.25539	0.964558	0.701648	0	0	0	0	0
BHMT	4.55879	1.74009	5.41528	17.3503	79.4123	23.6916	0.824638	4.0807	4.45533	0.159954	0.563374	42.2133	0.102811	0	2.75855
BHMT2	2.8044	1.67719	4.89716	2.05284	11.3572	9.40089	0.476003	3.98651	0.614321	2.11213	3.65753	4.02432	6.12073	0.683227	0.537033
BICC1	2.15445	1.86093	3.10484	2.85501	7.0577	13.2391	2.10575	4.24918	0.704384	2.02476	9.07547	4.45852	10.0463	5.28413	1.29917
BICD1	4.28977	4.21199	2.97221	19.1088	8.69906	8.58988	5.02807	4.62922	5.04424	2.91352	1.92027	8.36826	5.09962	3.22309	3.24968
BICD2	16.1817	15.6525	8.52093	7.58671	2.63842	8.6067	9.06759	19.3832	10.5206	8.58909	7.31435	4.27958	5.04651	3.86377	9.7334
BICDL1	9.04675	7.94167	16.3522	0.731453	0.430753	1.60294	5.62671	11.4948	6.13898	12.6937	11.8458	1.20097	0.297133	1.68096	3.96572
BICDL2	0	0.09381	0.408714	0	0	0	0	0	0.277974	0	0	0	0	0	0
BID	9.04444	4.26867	9.43901	24.3108	10.8597	8.74843	2.89444	9.04276	4.78872	4.07645	4.01693	12.252	17.0006	11.9318	2.25599
BIK	1.95916	1.78821	3.44495	7.80923	12.0825	0.802557	1.91622	5.79848	5.27295	1.86196	4.50699	2.81209	1.20075	1.66626	2.67893
BIN1	43.4396	39.6	24.4256	39.9148	21.6488	37.8892	28.2864	52.3397	62.6285	37.9349	29.396	22.5753	28.9171	44.111	51.1114
BIN2	4.96536	2.82178	2.52302	3.29576	1.8006	1.93024	7.01041	3.49452	3.63539	1.99474	6.22676	3.78871	2.32885	1.28322	2.30662
BIN3	6.77122	5.82771	2.40995	17.462	5.24303	5.55851	3.70819	6.36618	7.97321	4.55975	4.56381	5.85765	11.1594	6.73326	4.314
BIN3-IT1	0.30097	0.523493	1.16727	0.09506	0.009422	0.63253	0.178228	1.58617	0.861207	2.06766	0.45952	0	0.764594	0.565108	0.462149
BIRC2	15.4167	17.6418	37.9646	10.9859	8.41946	13.9392	15.0991	27.0085	7.70181	14.1637	19.1954	15.7141	9.61875	16.6211	19.6524
BIRC3	0.273632	0.411569	0.118761	0.819729	0.101252	0.359467	0.189705	0.428283	0.083332	0.109843	0.509489	1.42919	0.749106	0.134262	0
BIRC5	77.6011	46.3883	47.5645	21.4553	6.19059	36.6073	24.2851	57.0581	47.0494	14.6396	22.9634	14.864	0.618768	18.8768	64.2401
BIRC6	47.7659	47.8831	52.191	24.3282	12.9588	37.2318	49.7938	68.7884	33.6986	32.4134	46.3005	15.4228	21.8311	26.9837	53.0464
BIRC6-AS2	0.423199	0	0	0	0	1.70508	0	1.0943	0	0	0	0	0	0.999776	0
BIRC7	0.741753	0.952108	0.816249	3.06697	0.114001	0.527059	1.00502	1.74137	2.19368	0.100896	1.44138	0.088219	0.886927	0.352682	1.73398
BIRC8	0	0.302982	0.803258	0	0	0	0	0.63645	0	0	0	0	0	0	0
BISPR	0.897953	0.725987	1.60198	2.21266	2.18874	3.21663	0.208075	0.91028	0.530072	1.97513	5.85377	3.45157	0.22716	2.45714	0
BIVM	6.25238	8.57714	14.8923	4.30643	8.71748	11.4524	7.77588	11.7746	0	2.83572	5.30838	9.49777	10.6007	5.2318	0
BIVM-ERCC5	1.33656	0	0	20.6788	5.89394	0	0	0	2.58862	0	0	0	2.53228	0	4.7214
BLACAT1	0.634727	1.37166	0.287719	0	0.533811	1.39304	1.25263	2.4984	1.65005	4.43347	0	5.28658	0	1.69809	2.79624
BLACE	3.07141	1.70652	1.64266	0	0	0	4.8394	7.47897	1.35895	0.956939	0	0	0	0	2.69555
BLCAP	65.4311	48.8758	75.2708	67.9114	28.3878	62.1143	91.189	111.587	35.3196	39.1749	87.4039	50.1483	56.9871	108.861	145.299
BLID	0.107016	0.10153	0	0	0	0.691675	7.41269	0.149293	0	0	0	0	0	0	0
BLK	0	0	0	0.289275	0	0.194967	0	0	0	0	0	0	0	0	0
BLM	23.3644	16.2495	27.6951	9.36842	1.551	7.03197	7.43566	28.63	12.1823	5.19326	2.74019	0.713658	0.407791	5.28981	12.2142
BLMH	49.124	45.1781	79.3781	47.3386	19.1622	44.6276	61.5856	125.058	25.3045	31.0763	37.5566	29.8327	30.9812	43.6405	98.461
BLNK	0.101204	0	0	0	1.59067	0.654113	0.854013	0	0	1.89876	0	11.5452	0	2.95833	0
BLOC1S1	148.655	71.2496	58.6964	54.4433	67.7574	39.2015	32.054	67.1076	103.906	93.5003	25.4763	73.735	38.452	63.6632	55.2551
BLOC1S1-RDH5	10.1799	6.18956	0	0	0	0	0	0	0	0	0	0	0	0	0
BLOC1S2	6.57325	5.46092	5.89506	3.48889	0.599945	4.80228	4.33788	7.27725	2.87052	2.32059	2.20011	2.19605	3.84003	2.0263	5.63774
BLOC1S3	19.3074	13.0367	9.51902	8.19982	6.44123	7.60971	11.5516	13.5519	16.9223	16.1734	14.0619	2.18341	3.11084	8.3486	24.3554
BLOC1S4	5.06595	8.06633	14.1651	32.6106	7.89666	5.38911	4.184	15.7602	4.19083	6.33701	9.45673	10.1715	19.67	11.0217	11.1178
BLOC1S5	27.0818	18.4697	34.6187	9.5032	7.86292	13.8832	24.793	26.8945	8.52109	8.75018	0	7.86487	12.7701	11.9601	16.8888
BLOC1S5-TXNDC5	0.612368	2.56112	8.39944	9.21905	17.921	37.5966	33.7785	5.50619	14.4063	14.9308	25.4428	31.7877	45.8561	25.5583	32.3667
BLOC1S6	12.5925	11.7417	32.4785	12.1385	8.90055	14.8384	9.81065	17.4457	2.02059	3.75422	15.3983	15.2849	17.5875	10.621	7.54285
BLVRA	55.8004	35.65	67.7089	23.1252	11.2401	15.4019	18.3595	90.4793	17.2438	11.7793	19.5568	46.0865	25.7499	33.2091	20.9359
BLVRB	3.9197	6.13963	8.68827	24.3945	38.2021	7.62478	16.6035	5.05256	6.24483	6.02607	19.0153	122.995	34.8662	54.2949	12.2298
BLZF1	51.3197	46.5455	50.1161	12.7154	4.54885	26.9189	41.8941	58.691	12.3761	16.6018	8.19575	10.3978	15.8337	21.7312	61.5124
BMF	24.2931	20.9779	11.0771	44.9364	38.5154	34.5895	45.4877	17.4319	18.0514	20.6341	31.7853	3.50481	5.05456	22.9622	46.3271
BMI1	30.2259	27.399	27.9802	1.44493	10.7558	18.8501	23.4371	34.3665	8.60185	4.08747	8.45473	6.14493	7.25895	15.3028	40.9005
BMP1	4.35611	3.003	5.04141	10.0464	9.4034	14.146	2.7003	7.24018	0.989627	1.2831	1.67578	4.72579	5.66612	2.81447	1.04229
BMP10	0	0	0	0	0	0	0	0	0	0	0	0	0	0	0
BMP15	0.131665	0	0	0	0	0	0	0	0	0	0	0	0	0	0
BMP2	5.1777	4.78163	5.4584	7.97652	1.59192	4.75753	2.56103	12.749	2.13628	2.48575	1.86902	1.98081	2.08596	1.38163	2.99655
BMP2K	27.5855	20.1367	23.4551	37.6834	27.8938	22.375	7.91498	21.9985	9.03566	16.2193	13.9576	40.265	14.3282	17.9624	3.486
BMP3	0	0	0	1.43981	0.792638	1.26174	0	0.110406	0	0	0.628333	0.57264	0.05448	0	0
BMP4	6.14893	5.32636	4.10909	4.6061	7.5066	11.2464	6.89723	8.01886	5.59599	4.89877	6.88551	0.676156	0.121754	0.321191	1.34777
BMP5	0	0	0	0	0	0.050061	0	0	0	0	0	0.030399	0	0	0
BMP6	1.00932	6.06016	6.32751	0.665108	0.381971	0.294798	0.609008	1.35089	0	3.029	3.20691	3.56962	0.15283	0.489656	3.0254
BMP7	1.54402	1.79566	2.09918	5.84196	8.84931	0.417145	1.19693	2.48099	0.747973	0.766455	1.73878	0.94345	0	0.147321	1.11608
BMP7-AS1	0	0	0	0	0	0.623858	1.26023	0	0	0	0	0	0	0	0
BMP8A	2.02187	1.68754	0.629757	0.123335	0.273473	2.6535	1.40522	2.05953	1.69624	2.46985	0.484684	2.0408	0.00206	0.226532	0.550597
BMP8B	0.980441	0.381147	1.91439	0	0.070074	1.06371	0.931769	0.66511	0.22394	0.410276	0.525755	1.31313	0.066629	0.37254	0.022359
BMPER	0.288493	0.574064	0.074804	0.416295	0	2.16029	0	0.424445	0.169172	0.294406	0.167968	0	0	0.236075	0
BMPR1A	7.77298	6.20069	10.0484	4.77409	5.34265	12.4536	6.82164	9.89971	2.89051	6.82372	4.6068	9.30537	7.22796	11.2978	8.5449
BMPR1B	21.0391	16.7473	15.1593	0.314421	7.37849	2.023	0.91199	18.9185	7.74601	10.741	10.3044	0.629467	0.415144	1.59661	1.86587
BMPR1B-AS1	0	0	0	0	1.52975	0	0	0	0	0	0	0	0	0	0
BMPR2	14.1925	15.208	17.9368	52.3925	23.992	42.3405	20.5292	19.1691	11.7231	16.9645	13.6645	31.3063	12.998	11.4885	15.1234
BMS1	25.877	25.0756	21.126	16.0066	8.43082	20.5844	17.8648	33.0552	9.9559	15.272	17.3465	9.75706	18.2651	14.6602	23.353
BMS1P14	3.68231	2.96601	9.13141	0.67049	0.268701	1.03633	1.90186	3.9697	0.992549	2.68889	3.9794	1.01105	1.51466	1.68157	1.66988
BMS1P17	0	0	0	0	0	0	0	1.29547	0.896095	0	0	0	0	0	1.40877
BMS1P18	0	0	0	0	0	0	0	0	0	0	0	0	0	0	0
BMS1P20	10.9558	8.6444	10.5793	6.81824	4.15052	15.2775	7.67749	14.3236	5.91765	8.89547	10.2051	8.61433	4.77755	13.4859	13.1147
BMS1P21	0	0	1.27449	0	1.95562	0	0	1.61429	0.663223	0	0	0	0	0.625698	0
BMS1P22	0	0	0	0	0	0	0	0	0.496959	0	0	0	0	0	0
BMS1P4	4.32449	4.75851	10.4174	0.936521	2.33328	7.6658	6.83667	7.35299	6.16695	4.28473	4.8671	2.29733	1.78651	4.61421	2.79154
BMS1P5	2.22508	2.20765	4.03058	7.19117	3.61513	6.4559	5.45093	3.99767	2.6292	4.37723	3.28165	4.52665	2.45269	1.90614	2.29825
BMS1P6	2.73493	2.72349	1.25864	1.97012	1.43545	2.1415	7.56775	4.48635	0.984108	1.90064	0.746316	3.45478	2.77183	1.48767	0.798701
BMT2	13.8401	12.2535	19.3744	7.66247	4.72027	5.07278	5.19173	18.0877	4.04701	4.18998	5.02368	7.40724	8.37657	9.47446	22.5628
BMX	0	0	0	0	0	0.230827	0	0	0	0	0	0	0	0	0
BNC1	64.0179	52.6612	42.5606	5.06469	2.59034	17.2754	17.5285	68.8528	38.8591	35.6698	28.9193	5.61614	0.162401	19.6263	48.615
BNC2	19.5075	21.1415	13.1286	2.7407	1.6715	21.5155	23.7901	23.5692	17.7098	19.9181	15.9665	5.26146	12.3859	7.09551	23.337
BNC2-AS1	1.03046	2.59512	1.95906	0	0	7.18135	0.30701	0.967297	3.18011	0	1.60504	0	0	0	0
BNIP1	9.74147	6.23965	26.9498	3.33088	0.449348	2.58106	4.04914	10.1698	10.0182	13.2388	5.8899	2.31357	7.83525	9.06403	12.2639
BNIP2	7.04621	7.49992	12.5351	8.98592	4.81229	7.7935	5.73348	11.3558	2.96135	3.51929	6.13695	8.5792	6.20361	6.82956	10.2792
BNIP3	48.8882	38.4919	52.3138	13.8896	10.5343	14.5184	73.0712	96.728	37.3979	34.47	64.6468	9.37316	17.4589	36.553	41.5433
BNIP3L	77.5843	59.6327	76.5307	33.7461	12.4913	42.3021	34.8407	84.5932	32.598	40.2807	58.4346	47.5206	38.0621	40.2248	35.6272
BNIPL	0.97737	0.563465	1.30056	0.942218	0.779094	0.680474	0.074604	0	0.298461	0.228896	0	0	0	0.12683	0.447021
BOC	3.83801	3.03992	12.039	22.7392	9.01157	24.0677	8.75671	5.24685	0.567613	0.625123	4.6399	5.02833	3.16945	5.45477	0
BOD1	44.0427	41.5597	58.0988	51.0917	27.6202	45.2697	27.9321	86.0256	33.7899	31.869	54.7451	50.8036	62.1554	44.9747	73.9864
BOD1L1	21.4957	21.1587	14.1172	19.2543	10.533	25.0633	31.4662	24.9453	7.74506	9.98736	10.2031	22.1353	13.5338	11.3107	16.9499
BOD1L2	0.124025	0.115617	0.150906	0.104462	0.069893	0.044534	1.49147	0.384493	0.064525	0.04124	0.084164	0.066105	0.124789	0.077624	0.257715
BOK	5.11474	3.39061	3.57681	4.4055	2.17069	2.90166	2.31667	3.96545	3.24488	5.34626	5.08925	1.39401	3.80503	4.15556	1.70602
BOK-AS1	0	0	0.917221	0	0	0	0	1.37775	0	0	0	0	0	0.718943	0
BOLA1	18.535	8.09751	10.9542	10.7811	1.69823	2.79183	4.30244	13.0655	8.09016	7.74087	4.33542	9.33371	5.12206	3.96764	4.88826
BOLA2	36.2939	23.612	35.2517	20.1695	27.6617	10.5139	17.0021	30.6431	47.4605	22.4605	7.1504	22.1236	16.9132	37.9811	30.8311
BOLA2-SMG1P6	0	0	0	0	0	0	0	0	0	0	0	0	0	0	0
BOLA2B	0	0	0	0	0	0	0.112351	0	0.522407	0	0	0	0.203889	0	0
BOLA3	36.7638	22.7304	63.8832	8.98545	18.3814	18.3733	28.1519	50.7716	26.8839	16.7282	0	55.0207	61.9079	50.0128	57.5019
BOLA3-AS1	3.20373	1.80117	1.92813	5.62427	4.29641	9.77226	1.23364	3.64408	1.50174	1.60011	1.68071	2.5461	5.84604	3.84771	1.54298
BOLL	0.717534	0.272653	1.10692	0	0	0.365946	0	0.215417	0.096403	0.188752	0	0	0	0	0.288776
BOP1	36.7678	25.0722	13.3457	20.8323	16.6691	13.3425	9.62875	58.1229	48.1142	17.7336	19.7617	7.52007	13.5747	20.4227	36.6801
BORA	10.1809	5.09799	15.1324	3.58203	4.0038	2.63212	2.62981	11.325	2.35002	2.1984	3.24952	1.30267	4.92222	6.78946	7.32391
BORCS5	8.21382	5.50302	6.02288	2.62971	8.16556	4.58702	7.10304	9.24164	5.43434	9.17951	7.7493	2.00483	1.81803	5.4306	9.53251
BORCS6	2.49958	1.86757	0	0.913363	2.95407	2.0645	1.9265	3.29061	0.448393	0.721131	3.09061	6.67994	3.01818	9.06992	1.91312
BORCS7	0	9.0663	15.677	0	1.51242	0	0	18.7641	0	0	6.23097	9.75623	0	0	0
BORCS7-ASMT	3.07192	1.48243	0.547579	5.47075	3.45628	13.332	1.12464	1.50571	2.91025	2.60207	5.68792	0	2.94189	2.1099	1.96352
BORCS8	16.9527	11.0995	2.64658	10.1701	8.47423	0.904148	5.53564	7.41576	15.5818	3.09379	1.69505	4.59481	3.21742	9.80572	6.40341
BORCS8-MEF2B	3.02596	0.878496	0.72321	1.42729	1.99396	1.41744	0.372573	1.20616	6.75815	0.910449	1.39221	0.30829	0	0.190094	0
BPESC1	0.157507	0.121814	0	0	0	0	0	0	0.081946	0.25892	0	0	0	0	0
BPGM	19.3497	16.7804	20.5531	2.24232	4.27263	2.20462	5.24413	24.8392	4.40382	7.50971	5.48129	7.82939	1.09653	3.59624	9.39129
BPHL	15.3809	13.3885	8.54993	32.011	11.5759	19.3886	16.5322	29.3757	22.6167	23.5538	24.353	13.0506	21.5496	25.3854	35.8213
BPI	0	0	0	0	0	0	0.114018	0	0	0	0	0	0	0	0
BPIFA1	0	0	0	0	0	0	0	0	0	0	0	0	0	0	0
BPIFA2	0.24512	0	0	0	0	0	0	0	0	0	0	0	0	0	0
BPIFA3	0	0	0	0	0	0	0	0	0	0	0	0	0	0	0
BPIFA4P	0	0	0	0	0	0	0	0	0	0	0	0	0	0	0
BPIFB1	0	0	0	0	0	0	0	0	0	0	0	0	0	0	0
BPIFB2	0	0	0	0	0	0	0	0	0	0	0	2.67624	0	0	0
BPIFB3	0	0	0	0	0	0	0	0	0	0	0	0	0	0	0
BPIFB4	0	0	0.116164	0	0	0	0	0	0	0.190465	0	0	0	0.170054	0
BPIFB6	0	0	0	0	0	0	0	0	0	0	0	0	0	0	0
BPIFC	0	0	0	0	0	0	0	0	0	0.684985	0	0	0	0	0
BPNT1	12.4962	6.08016	3.60271	4.02472	1.0231	6.07361	3.08103	9.31973	2.03443	1.28351	2.05694	1.74269	14.3666	7.35093	2.71522
BPTF	68.2179	73.6132	68.4169	50.1189	28.9447	71.5653	77.5465	94.8863	50.4026	65.2074	42.8919	36.0402	37.2111	44.2783	77.0482
BPY2	0	0	0	0	0	0	0	0	0	0	0	0	0	0	0
BPY2B	0	0	0	0	0	0	0	0	0	0	0	0	0	0	0
BPY2C	0	0	0	0	0	0	0	0	0	0	0	0	0	0	0
BRAF	22.3444	22.8659	19.1641	15.7435	8.44402	15.7685	16.3657	25.1549	11.7007	15.4441	23.067	9.05417	11.8727	16.2287	21.9743
BRAP	82.6663	62.8548	74.3086	11.4084	6.49381	23.3638	42.3734	92.8694	36.3009	31.3766	45.6737	10.4723	12.7064	28.5569	59.9869
BRAT1	10.3477	8.48322	11.9197	11.1554	8.89825	4.61823	4.33278	32.4709	17.8045	18.4232	6.44353	7.14604	7.00368	13.1289	16.5232
BRCA1	63.7194	30.1579	36.8604	3.09936	5.16441	11.1242	14.4631	60.7031	16.0139	6.18011	6.36219	2.31548	0.401714	7.72445	25.6149
BRCA2	18.6136	14.5919	15.7978	3.32112	2.29474	4.09338	5.14417	16.1496	5.01355	7.25945	7.53524	0.856047	0.242559	4.20802	9.00489
BRCAT107	0	0	0	0	0	0	0	0	0	0	0	0	0	0	0
BRCAT54	3.01035	1.0038	0	1.12785	0.670039	2.03098	1.11373	0.990885	0	3.41661	0	0.287808	0	0	0
BRCC3	9.39943	9.14952	4.32787	10.7911	5.33168	9.67119	14.7531	10.9359	5.47417	4.84634	4.51003	2.97687	7.13785	6.08173	4.78606
BRD1	33.4345	25.6784	29.7177	18.1206	7.37327	14.0333	14.62	42.8092	22.2607	23.9017	24.7219	11.8186	8.2985	9.2154	19.7039
BRD2	0	0.875555	1.19321	1.48138	0	0	0	4.49612	0.554249	2.60697	0	0	0.538792	0	0
BRD3	41.2045	27.762	28.5406	31.7943	12.3306	22.6884	14.4096	35.2182	15.8154	16.2269	35.9319	11.6522	71.9919	28.9203	19.7907
BRD3OS	27.804	16.4482	8.73498	7.3441	8.49555	25.2557	17.1927	28.1416	12.3814	10.6115	21.9412	6.49764	14.6257	9.13826	23.4557
BRD4	75.3948	58.5008	45.6218	56.7997	25.7586	46.5001	47.9301	56.1839	61.611	79.6641	47.8977	16.7048	27.9466	49.3654	69.8122
BRD7	165.81	124.773	127.039	32.9735	15.803	41.269	73.0443	228.025	50.3676	32.4377	44.4188	33.683	19.9099	43.3568	93.5635
BRD7P3	0.52477	0.604558	2.05235	0.412977	0.021123	3.42898	0.799094	1.52979	0.908531	0.18695	3.89614	0.065385	2.02327	0.361954	1.30921
BRD8	83.162	73.6977	79.1735	61.1668	21.3575	59.6948	46.3405	118.604	55.9547	33.2787	42.822	26.2584	21.6806	35.878	71.014
BRD9	21.4387	16.0623	18.2447	12.2798	7.70043	13.3216	6.66698	22.9471	9.54462	7.8473	8.11004	4.88164	6.0978	8.27458	7.89625
BRDT	13.0231	25.9794	49.0996	0.247853	0	1.62081	6.57578	28.1552	11.2838	4.11935	6.35154	0	0	9.10134	11.5719
BRDTP1	0.338729	0.580768	0.772772	0	0	0	0.395277	0.393789	0.357639	0.084471	0	0	0	0.408861	0.258772
BRE	31.254	26.8236	18.9803	22.8378	21.2536	32.1909	22.4621	45.0387	25.7713	49.3182	13.6872	32.1511	24.8521	24.7221	31.2323
BRE-AS1	3.24319	3.85584	2.54836	1.26244	1.30163	30.8705	2.1428	3.04942	1.54954	3.24376	0.582622	2.99919	1.65257	0	0.758304
BREA2	0	0	0	0	0	0	0	0	0	0	0	0	0	0	0
BRF1	8.30575	5.77802	5.05718	5.72203	4.14755	6.97401	3.66055	11.0935	3.43024	4.02721	1.3639	3.93811	4.75487	0.862519	2.8166
BRF2	15.9176	16.8233	19.3562	7.2603	4.52319	11.5754	9.23815	23.6609	10.9538	6.76275	5.08666	8.48506	11.0971	11.7534	22.149
BRI3	129.85	69.7495	180.808	44.6675	38.9899	20.5819	35.1388	169.866	98.0936	62.9306	62.6979	68.6273	9.34438	56.1474	90.088
BRI3BP	13.3163	7.41376	8.53133	0.412305	5.22475	4.43023	9.66857	24.836	17.1362	8.23184	5.53195	2.96662	6.23949	2.69691	16.7503
BRICD5	0	0	1.98065	2.11124	3.88381	0.656015	0	1.95023	1.87596	4.92475	0	19.5919	0	1.31046	0
BRINP1	0.803081	0.76621	1.18527	3.43316	2.2072	11.6358	0.932864	1.36505	1.43982	1.32415	0	6.87339	3.60064	1.13311	1.46853
BRINP2	0.275171	0.925607	0.06887	0	0	7.027	2.96755	1.92076	0	0	0	0.487612	6.6765	7.40307	0.235225
BRINP3	0.702552	1.02514	1.6277	0	0	2.68047	0.130242	1.20581	0	0.395989	0.337201	0	0	0	0
BRIP1	15.5186	9.31723	16.1056	3.87392	6.55662	6.38389	6.39871	17.1663	7.35405	2.57153	2.46079	3.46157	1.83451	3.7069	9.72296
BRIX1	32.803	35.6515	62.9613	13.1882	18.9705	16.0229	23.6154	46.9483	10.7343	6.89985	16.2107	15.2168	15.1697	42.5744	60.4917
BRK1	123.445	111.697	78.8645	198.028	129.728	204.922	171.087	131.135	141.556	156.165	129.926	198.487	205.159	283.505	178.455
BRMS1	34.5872	20.8477	15.0118	13.2319	11.4757	5.59433	5.33638	46.73	17.0548	14.5931	10.9748	11.7791	22.0264	10.6022	37.9795
BRMS1L	7.34289	6.29661	8.4673	0.336051	1.69656	5.76843	2.67054	8.27017	2.72259	2.49882	2.93691	1.26102	1.85479	1.14908	4.75357
BROX	25.6097	18.8607	29.7055	13.2009	9.29534	17.5331	11.1907	33.8869	6.66897	7.83534	17.5379	12.2236	7.80362	10.0208	26.983
BRPF1	31.04	22.7877	11.7531	14.2196	3.4639	12.6126	18.7139	35.0134	26.4099	33.7546	11.8866	4.63551	8.30704	11.6339	26.1685
BRPF3	55.8575	41.7628	25.1433	30.7498	14.2482	51.4295	31.1259	59.3119	61.4709	64.3057	47.8809	29.9906	24.6534	24.3521	67.7844
BRS3	0	0	0	0	0	0	0	0	0	0	0	0	0	0	0
BRSK1	0.649369	0	0.403465	0	0.999385	0.242962	0.186871	0.217034	0.60404	2.01405	0	0.310803	0.288461	1.01314	0.648279
BRSK2	1.16761	0.666444	0.801406	0.42143	0	0.239552	0.336805	1.12867	0.56796	1.67618	0.617331	3.64025	0	0.178947	0.559696
BRWD1	44.4808	49.3729	69.9408	7.09471	6.83137	15.7001	21.2491	67.4156	11.5651	11.4861	16.9009	7.62373	4.26274	15.4685	26.1371
BRWD1-AS1	0.915963	0.910488	0	6.03855	0	0.433391	0.948659	0	1.00143	0	0	0.635811	0	0.53502	0
BRWD1-IT2	4.02087	1.12759	0.125144	0	0	0.393937	0.484071	1.65805	1.26746	0.152888	3.31725	2.43202	1.66701	0	1.92348
BRWD3	47.4267	46.4698	47.8913	8.12004	3.89911	15.6406	25.7777	69.9017	20.394	13.5089	18.8953	9.82636	6.66371	9.22028	25.7683
BSCL2	153.721	83.237	119.614	13.0347	10.9454	31.414	34.9478	143.658	104.159	154.681	85.4851	15.3846	19.011	57.1437	106.406
BSDC1	21.429	15.5858	16.221	11.2391	4.99641	15.9841	21.6192	24.4501	17.9663	38.7544	26.2442	20.7235	4.35476	18.0904	41.8062
BSG	466.715	342.555	305.711	187.676	152.454	203.995	320.925	566.395	1002.95	1076.22	574.169	148.001	92.1831	260.649	706.164
BSN	6.81843	5.54428	2.21722	0.5142	0.483187	0.864037	3.06811	8.42109	7.70343	8.32668	1.70796	0.560043	1.24342	2.88274	6.24113
BSN-AS2	0.425264	0.470711	0.651077	0.805919	0	0.114526	0.723405	0.791024	0.193594	0.249218	0.430815	0	0	0.03422	0.610774
BSND	0.336667	0.127765	0	0	0	0	0.466082	0.375737	0.278753	0	0	0	0	0	0
BSPH1	0	0	0	0	0	0	0	0	0	0	0	0	0	0	0
BSPRY	11.621	11.0227	12.4314	4.70028	0.178583	15.3239	17.1854	14.839	21.3939	16.0284	7.80483	0.953351	0	20.4811	48.5298
BST1	6.39368	6.65433	6.41209	1.06308	1.78472	2.18015	10.0287	11.5968	5.89462	7.15041	14.7524	7.672	0	3.46618	6.95099
BST2	0.795099	7.47909	7.17257	13.6533	59.3788	64.5014	11.2282	19.5329	0.565174	3.15421	12.9304	28.5936	46.5261	40.5928	5.0416
BSX	0	0	0	0	0	0	0	0	0	0	0	0	0	0	0
BTAF1	27.8022	31.4414	40.8326	11.9299	7.05074	19.4774	38.8718	49.9962	15.9372	27.1137	24.3163	11.3518	11.8614	18.3419	28.544
BTBD1	7.3321	5.94847	10.3383	10.6977	11.8343	16.8526	7.72139	14.2752	2.25205	4.91306	11.5535	14.7533	21.4933	12.973	10.375
BTBD10	49.5566	33.7488	79.6867	22.2402	4.47567	7.54291	18.192	51.082	8.43073	10.3322	9.3494	9.8262	2.59448	14.1186	27.7358
BTBD11	0.400378	0.258302	0	0.515955	0	0.40758	0	0.268104	0.099986	0	0	0	0.167334	0.115985	0.187191
BTBD16	0	0	0	0	0	0	0	0	0	0	0	0	0	0	0
BTBD17	1.60034	0.861504	1.38776	0	0.721836	0.172619	0.99638	3.57679	5.30308	4.92379	5.68958	0	0	6.61667	10.3051
BTBD18	13.1073	6.48954	6.36436	1.06823	1.05432	7.30093	3.52171	10.8909	5.69443	5.88452	1.20142	1.45574	1.14463	2.05977	2.12247
BTBD19	0.176044	0.218326	0	13.8521	5.89178	9.3632	2.15387	0.245591	1.00748	0.78505	5.40306	1.27743	0.28613	3.84992	0
BTBD2	9.60797	7.58521	6.55089	18.4529	6.96696	10.6577	3.47629	11.8178	10.218	8.56463	3.75532	7.8297	8.43825	5.96648	2.91405
BTBD3	47.8104	42.7966	51.1998	61.4532	40.4321	28.8659	29.0197	41.6577	23.5792	21.0839	47.488	28.491	73.9404	30.5808	18.3736
BTBD6	71.3051	46.3963	44.2867	15.4484	22.6237	27.6688	14.023	90.1047	29.5176	32.5477	25.3231	2.41617	16.0757	13.3414	23.6505
BTBD7	29.3735	21.3347	0	0	0	25.9967	25.679	0	0	0	0	0	0	9.96198	0
BTBD8	7.11005	3.50222	7.4603	1.21065	0	4.30439	3.27612	7.16134	3.05103	8.27073	2.53596	2.19401	0.622987	0.910798	5.40444
BTBD9	2.70127	3.90289	6.03307	4.31595	4.27223	8.12618	3.96962	9.23052	3.13898	6.49846	4.76548	2.29668	3.82947	3.94885	7.91907
BTBD9-AS1	2.58462	1.46209	7.54541	10.3154	0.371393	2.5157	1.12122	1.38164	0	6.38167	2.08529	0	0	0	0.992227
BTC	0	0	0	0	0.203138	0.247104	0.511385	0.271607	0	0.343223	0	1.11467	0.091306	0	0
BTD	9.98865	8.55696	4.75364	3.41323	6.48886	12.9612	4.95829	16.6366	7.15706	5.50686	7.61043	5.49161	1.71225	6.15815	8.94692
BTF3	164.342	152.742	156.174	266.67	130.386	126.925	172.625	223.469	124.893	86.4012	177.367	177.977	284.552	315.631	248.722
BTF3L4	49.5921	36.3627	79.4387	29.3774	17.5177	18.4503	27.0604	71.1796	28.5	22.2124	42.0613	28.9831	25.6996	53.4925	63.2752
BTF3P11	0	0	0	0	0	0	0	0	0.657252	0	0	0	0	0.115985	0
BTG1	4.76154	5.23549	8.10909	19.1944	8.6885	18.0698	4.70272	14.94	3.37089	6.51839	16.8743	14.7424	25.4544	17.4384	5.47602
BTG2	4.99862	19.4444	17.6316	68.9238	27.1141	194.975	24.6164	9.99934	1.27461	11.0218	63.233	37.2184	60.8022	31.6029	1.74996
BTG3	43.9898	57.8905	123.122	5.55608	2.61159	18.2199	27.8963	90.1149	39.2116	17.4418	18.0962	17.2177	2.14995	26.2616	34.6421
BTG3-AS1	1.67418	1.87496	0.335716	2.38486	1.85995	0.51148	0.337408	1.56574	1.78767	1.45891	0.116452	0.03326	0.738044	0.239474	0.44223
BTG4	0.872881	5.66901	15.6104	0	0	0	0	0	0	0	0	0	0	0	0
BTK	0.157647	0.880303	1.58656	0.505435	4.32955	0.535517	0.834638	1.10962	0	1.37811	1.52548	9.99664	0.41837	3.19785	0
BTLA	0	0	0	0	0	0	0.178408	0	0	0	0	0.961753	0.079947	2.41619	0
BTN1A1	0.387004	0.337672	3.31828	0	0	0	0	0.677078	0.202004	0	0	0	0	0	0
BTN2A1	26.0983	14.594	36.632	8.70048	2.14464	14.9099	14.0963	37.5165	9.50366	14.7926	14.434	6.56117	3.41095	7.8543	14.4204
BTN2A2	5.41816	2.91021	6.48053	4.51758	0.888807	4.48414	4.6445	6.09207	2.59998	1.13682	4.20885	3.22005	2.62712	3.20965	2.53171
BTN2A3P	2.62755	1.3067	0	8.7593	0.43884	3.73621	1.86805	3.01111	0.51846	2.18264	0	0.892165	0.515783	0.215531	0
BTN3A1	1.94223	1.50997	1.39907	13.516	1.27491	5.91409	4.16513	3.8055	0.309186	0.895791	2.92984	7.59704	3.03666	6.90187	0.771809
BTN3A2	1.29005	1.28422	0.765934	7.98068	2.96166	3.37432	1.46358	5.87207	0.43187	0.989483	1.97293	1.22085	11.9342	7.05505	0.732182
BTN3A3	1.29251	1.79236	3.06684	10.9575	1.914	6.18511	4.10138	6.35013	0.336585	1.11496	4.01482	5.29197	5.29896	8.29311	0.2155
BTNL10	0	0.401213	0.993429	0	0	2.28797	0	0	1.80408	0	0	0	0	0	0
BTNL2	0	0	0	0	0	0	0	0	0	0	0	0	0	0	0
BTNL3	0	0	0	0	0.404798	0.950805	0	0	0	0	0	2.19947	0.474024	0	0
BTNL8	0	0	0	0	0	1.07162	0	0.517346	0	0	0	0.215509	0	0	0.193487
BTNL9	7.63513	4.13774	7.4341	16.7886	4.96099	5.64243	9.47855	13.8846	6.2336	7.34988	8.18957	0.330839	5.08194	5.59717	8.3876
BTRC	48.5186	40.8219	50.5021	14.839	6.03557	38.8175	36.8254	58.9664	32.4107	33.1257	43.1009	10.9789	9.94989	24.0967	55.6637
BUB1	150.241	119.537	89.1781	18.4929	7.16261	30.9266	51.7975	137.874	53.4191	21.7983	21.0114	13.8067	0.761752	8.24651	43.1871
BUB1B	135.115	97.5574	94.0831	29.5694	12.1798	49.1011	67.2256	126.606	54.5602	23.3036	17.9953	10.6635	2.17442	31.0691	57.8912
BUB1B-PAK6	0	2.22861	1.46363	0	0	0.044292	0	1.99063	0	0	0	0.489045	0	2.0236	2.75456
BUB3	212.963	152.612	256.128	45.2889	21.2971	71.5436	79.0651	259.917	102.703	51.7075	110.918	27.3171	52.6311	80.7898	122.132
BUD13	30.5947	22.2345	25.5093	16.4052	19.5558	22.3402	18.8329	36.2458	15.4912	25.2128	13.3246	23.7899	8.98941	7.00441	23.425
BUD31	55.6787	49.7421	63.6866	64.7694	37.1406	36.7094	25.0344	101.279	29.2433	21.5494	63.6259	40.2885	22.9762	49.2898	61.6651
BVES	15.8138	10.6923	12.4716	0.376965	0.208623	3.60874	7.21285	17.6044	10.5353	17.4994	6.69899	1.70847	0.43877	4.51557	12.8456
BVES-AS1	1.58177	2.49948	4.8594	0.611607	0	0.985016	1.67225	0.975493	1.00743	1.34687	0.492748	0.280559	0	0.371473	1.88609
BYSL	14.1249	15.1651	11.8637	9.19605	11.2088	4.87449	12.5023	31.8029	17.1571	17.213	15.307	6.31003	21.8235	17.9854	37.25
BZW1	44.7504	36.3859	72.207	18.8958	14.874	27.9611	26.2292	60.2293	16.4069	17.8121	37.0708	19.2481	21.0752	31.0598	53.6045
BZW2	16.0278	10.7799	18.2562	52.9303	38.7751	35.3351	13.7916	12.3825	7.09495	6.74205	16.1475	18.8554	53.8364	24.3026	1.95726
C10ORF10	4.29099	8.12081	13.5105	31.2079	9.47411	27.2329	8.77488	16.2921	52.374	11.4442	21.0685	4.81759	4.88989	7.98199	16.1829
C10ORF105	0.209782	0.126655	0	0	0	0.941271	0	0.159631	0.625086	0.047645	0	0	0.225314	0.199503	0.178329
C10ORF107	0	0	0	1.10064	3.04815	1.16699	0	0.411149	0	0	0	0.160655	0	0	0
C10ORF11	7.88714	5.9307	5.83875	9.6802	18.1246	4.49681	4.53503	5.83984	4.10504	2.06551	2.71254	0.968199	6.02234	7.81113	0.768097
C10ORF111	0.484378	0.561672	0.884044	0	7.64823	1.36244	2.40918	1.01671	0.203218	0.322111	0	0	0	0	0.37744
C10ORF113	0	0	0	0	0	0.413455	0	0	0	0	4.54886	0	1.17188	0	0
C10ORF120	0	0	0	0	0	0	0	0	0	0	0	0	0	0	0
C10ORF126	1.50225	0.692651	0.852387	0	0	0	0	0.41938	0.266803	0.321285	0	0	0	0	0
C10ORF128	0.26816	0	0	3.74457	0.679538	1.63692	1.26806	0.31175	0	2.97448	1.09181	3.49083	0.739845	1.87016	0
C10ORF131	0	0.203168	0	2.35739	2.44969	0.304987	1.54641	0	0.244862	0.352103	0	0	0	0.307013	0
C10ORF142	0	0	0	0	0	0.500724	0	0.429075	0	0.310866	0	0	0	0	0
C10ORF143	0	0	0	0	0	0	0	0	0	0	0	0	0	0	0
C10ORF2	15.4543	10.0211	15.0687	5.07834	3.29453	11.1303	19.8131	16.3828	7.29816	3.71786	7.55674	4.6664	6.40281	6.41104	12.036
C10ORF25	2.84721	2.42074	3.19103	4.78785	4.58491	8.46003	5.15587	1.52702	2.46794	3.09573	0	1.9628	3.22421	4.62992	2.01731
C10ORF35	34.3572	28.3978	16.7537	3.39594	9.547	12.2665	13.8225	60.6491	10.8999	17.3533	24.0386	10.6266	2.14	14.8824	39.9048
C10ORF53	0.126597	0.240142	0	0	0	0	0	0.391578	0	0	0	0	0	0	0
C10ORF54	0.24968	0.274985	0.317395	3.35563	1.16422	2.0717	0.411933	0.402762	0.060318	1.15363	2.18316	3.04207	2.08335	3.46163	0.18068
C10ORF55	0.171983	0.534217	0	0	0.082745	0	0	0.31714	0.331404	0.164771	0.560458	0	0	0.501	0.553312
C10ORF62	0	0	0	0	0.418556	0	0	0	0	0	0	0	0	0	0
C10ORF67	1.78281	1.11196	1.93116	0	0	0	2.16267	1.83663	1.84849	0.328295	0	0	0	0.779931	0.145111
C10ORF71	0.122159	0	0.047775	0	0	0	0	0.292146	0.136189	0	0	0	0	0	0
C10ORF71-AS1	0.663647	0	0	0	0	0	0	0	0	0	0	0	0	0	0
C10ORF76	37.4786	26.7441	29.4184	14.7235	3.78311	16.9837	17.1316	43.548	23.8804	22.6257	17.3237	8.00497	13.8187	14.7709	24.6803
C10ORF82	2.66767	4.33196	7.85347	0	4.1422	4.07317	1.15655	3.11655	2.9654	2.804	1.49154	16.8946	3.30276	3.30496	0.76578
C10ORF88	16.6618	10.6578	32.2721	4.90339	2.48556	5.61464	3.62592	14.6422	7.46985	4.70807	10.8318	10.3716	2.72415	5.03459	9.76346
C10ORF90	0	0	0	0	0	0	0	0	0	0	0	0	0	0	0
C10ORF91	0	0	0	0	0	0	0	0	0	0	0	0	0	0	0
C10ORF95	1.67666	0.350859	0	0	0.287495	0.458861	0.950068	0.984524	0.519705	0	0	0.268619	0	0.281927	0.737886
C10ORF99	0	0	0	0	0	0	0	0	0	0	0	0	0	0	0
C11ORF1	23.8883	21.9449	26.8622	14.3423	2.83232	11.0366	4.31824	12.8516	13.9642	17.1649	9.46546	23.8413	10.3298	23.6874	23.3531
C11ORF16	0.383364	0	0	0	1.00257	0	1.5444	0.133704	0	0.443697	0.23237	0	0	0	0
C11ORF21	0	0	0	2.58592	0	0.377054	0.692269	0	0	1.47408	0	0.485678	0.375119	0.255555	0.148773
C11ORF24	35.2286	25.7963	38.709	18.3588	17.725	14.2685	16.9678	26.6865	39.446	12.0696	12.4321	9.86081	17.756	16.8823	23.345
C11ORF40	2.36232	5.62153	36.7501	0	0	0	0	0	0	0	0	0	0	0	0
C11ORF42	0.234232	0.647325	0	0	0	0	0	0.562948	0.251931	0.686484	0	0	0.562175	0	0
C11ORF44	0	0	0	0	0	0	0	0	0	0	0	0	0	0	0
C11ORF45	0	0.288919	0	0.414355	0.228257	0.677346	0	0.839783	0	0	0	2.07992	0.601114	0.488506	0
[truncated: 26,121 more rows]

## Sheet: Gene1vsGene2-Female(Germ)
Gene_ID		TPM_f53d_1	TPM_f53d_2	TPM_f57d	TPM_f67d	TPM_f93d	TPM_f94d	TPM_f108d	TPM_f110d	TPM_f113d
TAF4		4.0256	0.665116	3.02447	1.80249	6.80858	3.15068	4.66545	5.05953	2.70062
TAF4B		6.18747	2.28656	7.41188	9.82004	32.1757	17.8236	27.9801	29.11	23.6459
Ave TPM		f53d	f57d	f67d	f93.5d	f108d	f110d	f113d
Weeks pf		7.57	8.14	9.57	13.36	15.43	15.71	16.14
	TAF4	2.34536	3.02447	1.80249	4.97963	4.66545	5.05953	2.70062
	TAF4B	4.23702	7.41188	9.82004	24.9997	27.9801	29.11	23.6459
SEM
Gene_ID		53	57	67	93.5	108	110	113
TAF4		1.68024			1.82895
TAF4B		1.95045			7.17606

## Sheet: Gene1vsGene2-Male(Germ)
Gene_ID		TPM_m54d	TPM_m72d	TPM_m74d	TPM_m98d	TPM_m122d	TPM_m137d
TAF4		1.06924	0.291992	1.0133	2.75173	4.25866	2.35228
TAF4B		3.72805	4.79622	5.39076	17.0903	16.0497	12.2105
Average TPM
	Gene_ID	TPM_m54d	TPM_m72d	TPM_m74d	TPM_m98d	TPM_m122d	TPM_m137d
		7.71	10.29	10.57	14	17.43	19.57
	TAF4	1.06924	0.291992	1.0133	2.75173	4.25866	2.35228
	TAF4B	3.72805	4.79622	5.39076	17.0903	16.0497	12.2105

## Sheet: FvsM-Germ
Gene_ID		TPM_f53d_1	TPM_f53d_2	TPM_f57d	TPM_f67d	TPM_f93d	TPM_f94d	TPM_f108d	TPM_f110d	TPM_f113d
STRA8		0.322483	0	0	5.34741	100.323	21.959	103.387	51.0727	54.421
Gene_ID		TPM_m54d	TPM_m72d	TPM_m74d	TPM_m98d	TPM_m122d	TPM_m137d
STRA8		0	0	0.373771	0	0.48312	0
Ave TPM
		53	54	57	67	72	74	93	98	108	110	113	122	137
STRA8	Female	0.161242		0	5.34741			100.323		103.387	51.0727	54.421
STRA8	Male		0			0	0.373771		0				0.48312	0
