# Supplementary material for: Dynamic and regulated TAF gene expression during mouse embryonic germ cell development
Source: PLoS Genet. 2020 Jan 8;16(1):e1008515. doi: 10.1371/journal.pgen.1008515 (PMC7010400; doi:10.1371/journal.pgen.1008515)
Supplement: S4 Table — Sheet 2 (“All_TPMs”) contains a TPM values table for all samples and genes. Sheet 3 (“Quick_Calc”) contains search and plotting tools to quickly evaluate the data. Sheet 4 (‘DESeq_PGCs_Somatic’) contains DESeq2 results for human female PGC versus gonadal somatic gene expression. S4 Table is associated with Fig 3 and S3 Fig. (XLSX) [file pgen.1008515.s010.xlsx]

## Sheet: Description
Table S4 Description
Transcripts per million (TPM) of all re-processed RNA-seq data from Tang et al with quick and easy tabs for asking specific questions about the data
In the colored tab, simply enter gene names into the yellow highlighted boxes
DESeq2 output for comparisons between human female week 7 germ vs somatic cell gene expression
Tab Name		Description
All_TPMs		Full Table of all TPMs for all samples
Quick_Calc		Tab for comparing the expression of a gene between the PGC and Somatic samples
DESeq_WT_DazlKO		DESeq2 results for PGC vs Somatic samples

## Sheet: All_TPMs
	TPM_hPGC_Wk7F_1	TPM_hPGC_Wk7F_2	TPM_hPGC_Wk7F_3	TPM_Soma_Wk7F_1	TPM_Soma_Wk7F_2	TPM_Soma_Wk7F_3
A1BG	0.79047	0	0.412873	2.27997	2.18251	1.18425
A1BG-AS1	0	0	0	0.600825	0	0.088457
A1CF	0	0	0	0.128046	0	0
A2M	3.69851	7.13598	3.99768	7.94106	9.26305	3.60825
A2M-AS1	0.381463	0.298817	0.883639	2.15597	3.70842	2.16905
A2ML1	0.950057	0.788542	1.0075	9.98797	11.5561	6.76614
A2MP1	0.399262	0.157022	0	0	0	0
A3GALT2	0	0	0	0	0	0
A4GALT	14.6778	15.7646	17.7377	10.4684	6.56894	9.68841
A4GNT	0	0	0	0.132105	0	0
AA06	0	0	0	0	0	0
AAAS	29.6019	31.9015	25.0413	33.7739	28.9899	38.5183
AACS	4.24749	3.4928	1.13157	8.43011	8.68797	9.08358
AACSP1	0	0	0	0	0	0
AADAC	0	0	0	0	0	0
AADACL2	0	0	0	0	0	0
AADACL2-AS1	0.445543	0	0.699446	0	0	0
AADACL3	0	0.185467	0.108046	0	0	0
AADACL4	0	0	0	0	0	0
AADACP1	0	0	0	0	0	0
AADAT	9.42186	5.19129	8.41352	23.7959	21.9823	25.4153
AAED1	11.683	8.30227	14.1493	1.35164	4.58287	1.46638
AAGAB	14.2822	13.1847	1.64883	12.0261	9.8703	10.3081
AAK1	1.59101	3.48475	4.15649	9.56025	10.5871	13.0474
AAMDC	76.6417	40.7972	19.3524	92.7713	90.9521	63.2272
AAMP	35.6962	28.6363	28.6292	31.5743	29.6351	34.4051
AANAT	0.579456	0	0	0	0	0.637379
AAR2	9.83738	11.373	8.52559	12.9815	17.9434	11.7843
AARD	0.887253	1.01876	1.54307	0.218326	0	0
AARS	34.9256	41.0932	37.4407	39.5362	40.5341	46.1502
AARS2	11.5249	7.7057	7.39992	9.10303	10.0553	12.7412
AARSD1	0.60209	0	0	0.600427	0	0
AASDH	12.9672	16.2195	22.4595	19.5448	16.8684	12.1616
AASDHPPT	14.6802	15.3114	18.2398	23.5341	21.3555	18.9021
AASS	1.30862	0.467843	1.10357	23.3463	20.0808	23.3559
AATBC	1.19111	0.561906	0.253722	0.506928	0.934955	0.944731
AATF	49.8483	71.1144	42.6036	28.6367	9.02685	14.1039
AATK	0.167016	0	0	0.986681	0.567554	1.08058
ABALON	0.155765	2.08614	1.07088	3.29989	3.78591	4.76631
ABAT	0.238473	0.734731	0.596515	20.8282	23.3721	16.1558
ABCA1	19.1589	15.6527	9.51052	44.3786	29.6759	31.2965
ABCA10	0.017668	0.069694	0	0.055432	0.228291	0.055801
ABCA11P	8.51539	6.9434	9.73607	13.3377	8.57957	12.7593
ABCA12	0.260003	0.169754	0.955528	0.131487	0.153764	0.27948
ABCA13	0.006509	0.053354	0.165439	0.079452	0.031952	0.237483
ABCA17P	0	0	0	0.19033	0	0
ABCA2	0.086698	0.059002	0	1.05715	2.54057	0.925346
ABCA3	2.60009	2.06836	5.79532	0.300265	0.53595	0.232059
ABCA4	0	0.018766	0.031408	0.296664	0.055091	0.461451
ABCA5	0.694241	1.04058	1.20614	3.8321	2.42507	4.08139
ABCA6	0	0	0	0.989577	0.981113	1.44405
ABCA7	0.200974	0	0.418359	0.966306	1.69016	1.04454
ABCA8	0	0	0	0.83086	1.33994	0.070607
ABCA9	0	0	0	3.77785	4.47346	3.89903
ABCA9-AS1	0	0	0	29.1563	28.2428	16.3752
ABCB1	0	0.064866	0	0	0	0.145815
ABCB10	4.24927	4.66969	5.14795	3.59237	2.94112	2.34281
ABCB11	0	0	0	0	0	0
ABCB4	0.263093	0	0	0.114911	0	0.09171
ABCB5	0	0	0	0.141648	0	0.314836
ABCB6	7.01581	2.87845	3.84522	4.51902	6.60011	4.46267
ABCB7	9.69521	10.2197	9.15944	11.4992	8.23729	7.95401
ABCB8	4.8872	10.7914	8.33036	2.18548	4.14447	4.42557
ABCB9	0.998999	0.707336	0.444734	1.41249	2.42622	2.15114
ABCC1	5.08298	8.76323	9.68554	39.6453	36.0658	39.3569
ABCC10	6.76518	9.56604	6.12992	7.91988	7.76258	7.62575
ABCC11	0	0	0	0	0	0
ABCC12	2.79512	2.13543	4.14057	0	0	0
ABCC13	0	0	0	0	0	0
ABCC2	1.38889	1.94275	0.380792	0	0.165016	0.048678
ABCC3	0	0	0	0.200627	0	0.054707
ABCC4	12.5834	15.016	28.4813	3.28129	2.55998	3.14321
ABCC5	11.2449	16.7016	8.34285	42.1614	45.6434	36.1382
ABCC5-AS1	0	0.708595	0	0	0	0
ABCC6	0.042974	0.337401	0.08243	0.800596	0.26597	0.847482
ABCC6P1	0	0	0	0	0	0
ABCC6P2	0	0.008177	0	0.064437	0.272191	0.196819
ABCC8	0	0	0	0	0	0
ABCC9	0	0	0	0	0.115429	0.084882
ABCD1	0.072963	0.034889	0.139299	2.78562	1.71053	1.70704
ABCD2	0	0	0	0.12608	0	0
ABCD3	12.4977	7.7929	11.5538	10.3516	5.81058	8.5594
ABCD4	18.2026	12.209	10.2094	11.5072	11.3179	22.7258
ABCE1	52.4114	44.7042	55.0795	22.5351	18.1171	23.2944
ABCF1	28.9977	18.1823	20.598	11.923	16.0239	12.9223
ABCF2	19.1489	20.3673	20.8321	7.33784	14.0623	12.5608
ABCF3	25.0892	21.3773	16.684	19.6017	13.4126	13.4118
ABCG1	0	0.26178	0	5.98855	1.25408	2.11647
ABCG2	0.199203	0.261655	0.154216	0.263854	0.576569	0.250489
ABCG4	0.430883	0.693373	1.75554	1.15332	0	0.657188
ABCG5	0	0	0	0.213466	0.440501	2.14547
ABCG8	0	0	0	0.481964	1.98306	1.14855
ABHD1	0	0.262643	0.077884	1.37232	0.272413	0
ABHD10	40.7653	43.0717	51.647	49.3223	34.1279	41.7148
ABHD11	3.53056	4.31952	4.1911	6.73075	14.8117	5.2807
ABHD11-AS1	0	0.145302	0	0.098925	0	0.771429
ABHD12	14.8826	13.7161	14.1099	8.22323	8.03365	14.1513
ABHD12B	10.254	6.28813	8.88401	0	0.562549	0.744608
ABHD13	1.73397	2.19447	1.63365	7.44458	7.74435	3.96425
ABHD14A	2.07704	4.83082	5.04865	2.31636	1.43651	3.94597
ABHD14A-ACY1	0	7.9233	2.86284	7.27075	2.71919	3.94756
ABHD14B	28.4377	27.0605	20.0421	6.31986	10.8648	11.0082
ABHD15	0.025294	1.7728	1.5139	1.24267	1.1071	0.30326
ABHD16A	0.698112	1.29325	0.507592	3.62892	2.01269	0.595735
ABHD16B	0	0.038698	0.366208	2.92317	2.97555	0.318267
ABHD17A	1.90401	2.12017	2.84994	2.24888	2.22647	1.09732
ABHD17B	1.00002	2.18123	2.72284	13.5137	11.3152	8.40396
ABHD17C	0.638739	0.815418	1.74404	3.14074	6.52925	3.62797
ABHD18	3.88415	3.81609	2.76548	7.55528	5.95108	5.07215
ABHD2	9.93995	12.0152	9.40348	15.3028	14.426	11.1632
ABHD3	4.01691	4.68503	4.86193	4.57354	1.94037	1.65523
ABHD4	16.7987	6.13509	17.8366	18.8693	15.9561	24.6136
ABHD5	4.1209	4.22026	4.09189	4.45786	5.58792	3.23676
ABHD6	0.378695	2.27989	4.21893	3.17301	1.7596	1.75928
ABHD8	0.513437	0.597085	0.213962	1.07713	2.08615	1.49498
ABI1	22.8609	16.2102	26.288	28.7323	30.9475	32.7709
ABI2	27.811	32.8741	33.6786	63.4769	57.0616	71.3299
ABI3	0	0.162941	0	0	0.130168	0.400679
ABI3BP	0	0	0.111438	1.2901	2.08666	1.34451
ABL1	13.9599	21.1754	20.0553	39.4469	50.9625	46.5402
ABL2	7.09011	8.8524	12.9048	8.72797	9.25812	6.99043
ABLIM1	0.49694	1.05926	1.12156	33.4756	29.3539	28.4283
ABLIM2	0.302232	0.471398	0.592989	2.02191	1.35688	1.96163
ABLIM3	3.25823	4.44677	6.78392	0	0	0
ABO	0.415044	0	0	7.1463	14.4552	13.1091
ABR	22.2423	34.4229	32.266	3.35397	7.24752	4.39818
ABRA	0	0	0	0	0	0
ABRACL	33.5464	43.0604	38.1755	56.8589	85.4793	40.8043
ABT1	16.8462	14.2759	14.5173	9.11504	14.8544	13.248
ABTB1	4.72196	4.30121	5.11451	4.24277	5.76818	3.883
ABTB2	1.38965	2.41175	1.67231	0.303194	0.805151	0.77311
ACAA1	2.72737	3.89827	1.99844	18.8221	22.8694	14.8781
ACAA2	121.041	75.8071	122.741	65.5604	58.215	78.3284
ACACA	0.096451	0.3002	0	1.59046	0.257954	0.687063
ACACB	0.351433	0.796999	0.912145	6.20552	4.75328	5.16035
ACAD10	1.66681	3.80133	4.22483	8.34318	8.74389	6.85306
ACAD11	0	0.288705	0	0	0	0.88262
ACAD8	6.76077	8.39603	10.5664	14.969	6.93252	10.3021
ACAD9	6.02456	10.2602	7.19107	12.1709	20.091	14.1878
ACADL	0	0.603372	0.226827	0	0	0
ACADM	48.2052	39.7588	38.3192	31.979	24.5408	29.4736
ACADS	7.09142	3.2525	5.52748	1.12233	1.60456	2.17009
ACADSB	2.46571	2.32197	1.96674	4.83537	6.58382	5.15668
ACADVL	49.4823	31.5796	30.3814	43.6297	47.4952	51.7085
ACAN	0.043654	0.32484	0.21973	3.25603	1.6194	4.00252
ACAP1	0.262029	0	0	0	0.321932	0.246773
ACAP2	6.43812	9.08442	11.0417	10.9418	11.0447	11.7796
ACAP3	0.103257	0.407724	0.402293	2.4871	2.76457	2.96795
ACAT1	14.6725	9.91206	15.6638	16.9483	14.8762	16.1574
ACAT2	33.6511	27.1703	24.7501	25.4891	38.3436	26.7133
ACBD3	19.0297	15.3924	14.1223	18.9516	24.0554	22.748
ACBD3-AS1	2.97567	3.11435	3.69134	5.15291	8.51136	7.08751
ACBD4	0.826391	0.261413	1.48105	0.944028	0.867342	1.25161
ACBD5	4.63723	5.14831	8.46698	25.7071	20.337	28.2187
ACBD6	28.5529	16.5594	19.3906	40.3941	37.4837	35.2462
ACBD7	0.499538	1.02558	0.868201	2.58303	1.23495	0.712841
ACBD7-DCLRE1CP1	0.238986	0	0	1.26198	0	0.863698
ACCS	0.20368	0	0.268433	15.9495	5.76211	10.1616
ACCSL	0	0	0	0	0	0
ACD	11.8861	14.8417	8.64455	17.2341	20.6016	15.6516
ACE	14.1774	11.705	11.587	0	0.656829	0
ACE2	0	0	0.03867	0	0.429751	0.362644
ACER1	0	0	0	0	0	0
ACER2	2.45944	7.09681	10.3658	0.977016	2.16963	2.91047
ACER3	1.474	1.89435	3.0374	4.95763	4.86792	4.51028
ACHE	0	0	0	2.35204	4.71434	3.10631
ACIN1	61.6667	44.468	53.2351	78.0372	79.8149	141.48
ACKR1	0.201472	0	0	0.282559	0.552584	0
ACKR2	0.188947	1.27727	0.307911	2.54983	2.61608	0.473581
ACKR3	0.129966	0.163639	0	5.08582	1.67739	2.87734
ACKR4	0.379553	0.836809	1.03214	2.14065	1.49098	1.66187
ACLY	45.0334	43.635	48.1186	34.8945	34.5354	40.7779
ACMSD	0.042058	0.322016	0	0.594948	0.563754	0.662445
ACO1	3.57741	4.76915	8.60021	26.9901	19.309	25.784
ACO2	15.9408	24.6202	13.0077	8.75802	7.54968	11.4167
ACOD1	0	0	0	0	0	0
ACOT1	0.480285	0.533006	0.791447	5.14257	5.32595	4.84815
ACOT11	0.802909	0.857485	2.40416	3.90467	2.3003	3.16526
ACOT12	0.343736	0	1.10708	0	0	0
ACOT13	16.9958	9.36389	11.6664	12.0408	15.9886	15.5816
ACOT2	0.388107	0.711971	1.19596	9.92364	10.7598	7.75063
ACOT4	1.05757	3.10792	0.268064	0.74259	0	1.60186
ACOT6	0	0	0	0.233028	0.54686	0
ACOT7	24.0241	28.3647	28.5392	4.86574	4.82888	12.7302
ACOT8	12.0262	5.92065	8.56917	9.47918	6.77677	9.00426
ACOT9	6.15978	8.07289	4.71609	9.34271	9.94369	10.9688
ACOX1	8.09113	11.7629	7.19808	9.83194	9.90364	9.85442
ACOX2	0.840984	0.323847	0.566507	11.5209	10.2481	10.1563
ACOX3	0	1.1711	0.201545	5.10731	8.32236	5.26898
ACOXL	2.13568	6.23977	3.72117	0.608971	1.06914	0.906804
ACP1	135.803	115.996	95.9204	83.3718	74.0622	87.448
ACP2	3.16266	3.92233	6.41418	11.2446	13.6547	12.2454
ACP5	10.4681	5.87588	6.00504	1.49946	0	0
ACP6	7.15713	6.68541	2.58007	3.08152	3.92458	11.4692
ACP7	0	0	0	0.067163	0	0
ACPP	2.53386	0.709512	0.079818	7.64793	4.87009	7.13951
ACPT	0	0	0	0	0	0
ACR	0	0	0	0.341545	0	0.618876
ACRBP	0	2.48317	1.94925	5.06805	1.44747	2.18412
ACRC	0.334373	0.45415	1.14613	1.14765	0.992536	0.306408
ACRV1	2.75342	1.85683	3.17732	1.49335	0	1.82913
ACSBG1	0.319054	0	0.298346	0.427637	0	0.379355
ACSBG2	0	0.094134	0	0.239564	0.313781	1.48384
ACSF2	0.670657	1.43333	0.314281	16.8606	14.2686	15.1136
ACSF3	0.599311	0.614829	1.03344	2.01823	2.89613	2.20366
ACSL1	2.09924	0.708228	1.22538	1.74428	2.76756	1.25752
ACSL3	12.8191	13.2219	15.2251	14.104	12.2544	20.2543
ACSL4	26.6204	25.6395	22.6634	4.84205	4.14969	3.47196
ACSL5	0	0	1.02221	0.172996	0	0.125387
ACSL6	0.019789	0.083676	0.122452	1.09541	2.02532	1.2216
ACSM1	0	0	0.234079	27.7584	25.995	37.6409
ACSM2A	0	0	0	0	0	0
ACSM2B	0	0	0	0	0	0
ACSM3	0.183543	0.037388	0	36.0896	29.7669	32.5693
ACSM4	0	0	0	0	0	0
ACSM5	0	0	0	0	0	0
ACSM6	0	0.990643	0	0.177888	0.142025	0.418153
ACSS1	0	0.111995	0	2.06699	2.56816	2.82774
ACSS2	0.694868	0.430404	1.78894	25.8605	24.8845	31.9001
ACSS3	0.027612	0.23752	0.697634	2.79643	3.10828	3.73072
ACTA1	0	0	0.412849	4.93948	0	6.3921
ACTA2	0	0	0	0	0	0.640499
ACTA2-AS1	0	0	0	0	0	0
ACTB	1209.49	1228.3	1450.41	1270.16	1559.46	1744.54
ACTBL2	0	0	0	0	0	0
ACTC1	20.9172	33.0033	29.3319	21.403	8.87901	30.895
ACTG1	919.475	1141.48	1077.72	896.399	965.136	1254
ACTG1P17	0	0	0	0	0.249265	0.541667
ACTG1P20	2.43467	2.96809	4.26926	2.03257	3.23052	2.62248
ACTG1P4	0.23113	0.846711	0.160313	1.36624	2.12642	3.32716
ACTG2	612.636	407.158	375.505	1.52223	0	0
ACTL10	0	0.403965	0.744233	2.17462	0.676833	1.07864
ACTL6A	81.6229	51.7691	69.7186	40.3264	43.542	38.3375
ACTL6B	0	0	0	0	0	0
ACTL7A	0	0	0	0	0	0
ACTL7B	0	0	0	0	0	0
ACTL8	0	0	0	0.691442	1.23912	0
ACTL9	0	0	0	0	0	0
ACTN1	47.512	53.2587	58.3469	9.99264	12.2761	11.4694
ACTN1-AS1	0	0	0	0	0	0
ACTN2	0	0	0	1.14423	1.63102	0.494489
ACTN3	0.108704	0	0	0	0	0
ACTN4	61.7314	57.3938	52.1237	79.0013	90.9688	86.9477
ACTR10	28.4914	21.6201	24.5653	25.21	21.7574	13.8903
ACTR1A	39.7239	30.5169	37.6573	49.0637	41.3306	58.6946
ACTR1B	20.8272	20.4214	14.4119	31.5449	39.4785	44.3741
ACTR2	60.2299	44.8629	59.83	84.0357	63.622	76.2896
ACTR3	11.6629	10.1637	10.1818	22.5567	20.929	27.6585
ACTR3B	20.4394	17.6091	14.5836	5.16473	5.06518	6.22079
ACTR3BP2	0	0	0	0	0	0
ACTR3BP5	0.010653	0	0	0	0	0
ACTR3C	0.615577	1.12201	2.48124	0.154291	0.463707	0.028443
ACTR5	15.8966	10.4613	10.8637	4.31672	5.64317	6.49627
ACTR6	2.3104	5.01985	8.17125	5.60839	3.78933	2.48249
ACTR8	10.2741	9.61828	11.7447	20.5351	13.9405	15.1164
ACTRT1	0	0	0.556204	0	0	0.097996
ACTRT2	0	0	0	0	0	0.198747
ACTRT3	3.37142	0.431402	0.217684	4.81372	3.68545	3.71467
ACVR1	16.2987	16.3101	24.9307	16.6098	22.0196	24.4427
ACVR1B	62.5481	67.2915	77.6808	6.13586	13.0063	22.9136
ACVR1C	0.025205	0.030973	0	0.263585	0.491148	0.063683
ACVR2A	3.82193	4.10089	7.66961	19.7334	12.7512	16.3839
ACVR2B	9.05262	16.3783	20.3184	32.7813	23.8181	25.515
ACVR2B-AS1	1.11464	0.55348	0.691184	2.28296	3.08616	3.39542
ACVRL1	0	0	0	0	0.125573	0.396451
ACY1	5.466	0	3.87545	0	0	0
ACY3	0.722766	0.100449	0.336522	0	0	0
ACYP1	20.351	15.0466	20.4896	28.5314	5.1914	13.8022
ACYP2	0.833661	1.70965	0.689759	12.0331	6.92727	5.07765
ADA	0	0	0.115554	4.1596	3.80114	2.17336
ADAD1	0.986063	1.45365	1.81875	0	0	0
ADAD2	0	0	0	0	0	0
ADAL	17.2763	8.17966	7.31945	3.62543	4.19977	5.92826
ADAM10	15.3173	24.4104	24.8166	47.568	37.0124	46.0188
ADAM11	0	0.02797	0	0.853771	0.728672	0.960527
ADAM12	0.118301	0.10202	0.063506	8.21301	11.6882	16.6057
ADAM15	1.38118	0.902184	3.42959	1.64152	0.82366	1.85721
ADAM17	11.7729	7.73972	13.6946	33.1744	29.3455	27.6034
ADAM18	0	0	0	0	0.142289	0
ADAM19	0	0.217901	0.110335	1.0639	0.357397	1.38258
ADAM1A	0.647114	1.75983	1.64876	4.48476	3.58041	4.86425
ADAM2	0	0	0	0	0	0
ADAM20	0.12019	1.0668	0.541327	1.66419	0.147488	1.17833
ADAM20P1	0.679024	0.721666	1.87495	0.823081	0.271268	0.877459
ADAM21	0	0.683669	0.123164	0	0.123659	0.291743
ADAM21P1	0	0.083855	0.017792	0	0.033495	0.172412
ADAM22	1.5598	1.93175	2.36979	2.12018	2.2582	2.44947
ADAM23	12.1902	12.596	17.0145	1.0059	0.943852	1.18682
ADAM28	1.41128	0.028966	0.411603	0.394424	1.30255	0.898981
ADAM29	0	0	0	0	0	0
ADAM30	0	0	0	0	0	0
ADAM32	1.1271	1.42261	1.32207	0.379025	0.164503	0
ADAM33	0.155414	0.182898	0.035344	4.28903	3.00175	3.91974
ADAM3A	0	0	0	0	0	0
ADAM3B	0.095197	0	0	1.61033	2.99348	2.38423
ADAM5	0	0	0	0	0	0
ADAM6	0	0	0	0	0	0
ADAM7	0	0	0	0	0	0
ADAM8	1.35664	2.09536	1.07658	2.69538	1.55448	1.05308
ADAM9	3.63898	9.49461	5.44874	28.8175	26.3786	26.5372
ADAMDEC1	0	0	0	0	0	0
ADAMTS1	21.3325	13.3824	11.6631	35.7472	45.2812	29.8492
ADAMTS10	0	0	0	4.10228	9.71519	7.64975
ADAMTS12	9.4395	12.9121	6.1052	4.12789	11.9728	7.0071
ADAMTS13	0	0.194344	0.556385	1.15228	1.87022	3.19136
ADAMTS14	0.56904	0.228896	0.11794	0.147169	0.246695	0.621239
ADAMTS15	0	0.242128	0.102749	0.999729	1.88667	0.93742
ADAMTS16	0	0	0.051309	0	0	0.139691
ADAMTS17	0.089989	0.150471	1.43923	0.367975	0.845204	0.391511
ADAMTS18	0	0	0	0	0.146382	0
ADAMTS19	1.04356	2.38155	0.366118	30.7799	32.4376	30.7302
ADAMTS19-AS1	0	1.57218	0.450063	12.6913	16.8162	16.6158
ADAMTS2	0.81135	0	0	2.39214	3.40777	2.79746
ADAMTS20	0.259979	0.11219	0.317806	0.24757	0	0.276807
ADAMTS3	0.815773	0.541991	0.786873	10.6365	4.45672	10.6833
ADAMTS4	0	0	0	0.541914	1.72005	0.491632
ADAMTS5	0.518054	1.50764	3.16652	0.10804	0.381827	0.290429
ADAMTS6	0.420826	0.155103	0.599045	2.6881	3.99219	2.90575
ADAMTS7	0.124712	0.099571	0	9.39705	12.6841	13.5882
ADAMTS7P1	0	0	0	0	0	0.267751
ADAMTS8	1.01011	0.625083	0.738044	0.116628	0.092808	0.105666
ADAMTS9	0	0.033615	0.190041	1.93634	1.29265	2.1564
ADAMTS9-AS1	0	0	0	0	0	0
ADAMTS9-AS2	0	0	0	0.456245	0	0.380036
ADAMTSL1	0.007132	0	0.136899	0.981328	3.47242	1.91021
ADAMTSL2	0	0	0	0.45446	0	0
ADAMTSL3	6.67995	11.8611	10.9763	0.15948	0.03593	0.154121
ADAMTSL4	0.467138	0.367993	0.284029	1.77902	3.15228	4.67922
ADAMTSL4-AS1	1.54221	5.36086	5.41499	6.78569	21.7972	22.4692
ADAMTSL5	0.115929	1.37697	1.59965	0.122835	1.00893	0
ADAP1	0	0	0	0	0	0
ADAP2	0.787616	0.86393	1.12624	0	0	0.30642
ADAR	52.8511	63.3554	78.9974	75.9842	63.9876	60.1647
ADARB1	0.989558	0.771459	0.331207	4.27537	7.73754	7.09224
ADARB2	0.11342	0.042849	0	0.124948	0.019549	0.117395
ADARB2-AS1	0	0	0	0	0	0
ADAT1	3.7668	7.74212	8.4154	7.0074	7.11106	6.47681
ADAT2	4.30899	3.64818	2.24467	2.68641	4.15475	3.81437
ADAT3	0.24641	1.4362	0.55504	0.448508	0.977146	1.01548
ADCK1	4.48561	6.4981	3.89382	2.23172	6.00291	2.25015
ADCK2	2.10611	2.07778	1.85509	11.4657	12.9827	7.50715
ADCK5	4.97017	4.16469	2.23243	7.28259	5.69384	4.21917
ADCY1	1.86191	11.1509	12.5627	0.13006	0.450807	0.124333
ADCY10	0.763636	0.377488	0.265721	0.058242	0	0
ADCY10P1	0.370095	0.283998	0.794574	2.81653	2.74259	2.30881
ADCY2	0	0.013111	0	2.89483	1.54952	1.93399
ADCY3	1.74711	2.84947	2.69997	2.34583	2.09854	2.53745
ADCY4	0	0	0	0	0	0.151945
ADCY5	0	0	0.047828	0.552477	0.910923	0.460682
ADCY6	0.591044	1.03977	2.95168	18.6052	18.0783	16.1174
ADCY7	1.24367	2.04932	1.81819	6.3257	5.94709	7.33673
ADCY8	0	0	0	0.512302	0	0
ADCY9	0.158223	0.545916	0.460485	1.14105	1.91211	1.75124
ADCYAP1	0	0	0	0.180188	0	0
ADCYAP1R1	0	0.260906	0	0.532679	0.707709	1.00712
ADD1	14.7917	16.2919	18.5569	57.0797	58.3302	69.8754
ADD2	43.1825	69.4681	56.2615	2.47709	1.60747	5.59664
ADD3	32.1803	31.9065	32.7289	55.0246	46.9037	61.1166
ADD3-AS1	0	1.06162	0	0	2.47861	1.50942
ADGB	0	0	0	0	0	0
ADGRA1	0	0	0	0	0	0
ADGRA1-AS1	0	0	0	0	0	0
ADGRA2	0.600051	0.82193	0.783481	21.155	44.5355	35.8662
ADGRA3	32.708	36.8669	48.5616	43.4363	36.1068	47.4624
ADGRB1	0	0.147203	0.274348	2.25798	2.09028	3.30749
ADGRB2	0.480326	0.075803	0.026539	2.3981	2.60618	2.48492
ADGRB3	0.099018	0	0.224382	6.11415	9.00323	9.19486
ADGRD1	1.57302	4.23572	1.67128	2.81587	1.5806	1.17276
ADGRE1	0	0	0	0	0	0
ADGRE2	0.111562	0.405121	0	0	0	0
ADGRE3	0	0	0	0	0	0
ADGRE4P	0	0	0	0	0	0
ADGRE5	1.42072	6.00391	1.27749	0.066999	1.18832	0.398192
ADGRF1	0	0	0	0	0	0
ADGRF2	0	0	0	0	0	0
ADGRF3	0.061325	0.611372	0.514394	2.84717	1.95016	0.499325
ADGRF4	0	0	0	0	0	0
ADGRF5	0.106575	0.029542	0.062684	0	0	0.263198
ADGRG1	0.156918	0	0	0.883091	0.812215	0.981396
ADGRG2	0.105572	0.283239	0.420682	3.55936	2.88333	1.68627
ADGRG3	0.144953	0	0	0	0	0
ADGRG4	0	0	0	0	0	0
ADGRG5	0	0.143154	0.2104	0	0.426333	0.329179
ADGRG6	0.838439	0.682797	0.595792	4.99586	7.7423	4.30192
ADGRG7	0	0	0	0	0	0
ADGRL1	6.74672	16.0479	7.11507	18.5979	24.8403	25.585
ADGRL2	1.54367	2.3086	4.81307	85.4289	76.4604	94.066
ADGRL3	0.419157	0.323065	0.352345	6.69123	6.84393	8.70281
ADGRL3-AS1	0	0	0	0	0	0
ADGRL4	0	0	0	0	0	0
ADGRV1	2.61208	1.86461	4.06576	0.52461	0.405417	0.664412
ADH1A	0.069825	0.045818	0	0.127898	0.261712	0.520417
ADH1B	0	0	0	0	0	0
ADH1C	0	0	0	0	0	0
ADH4	0.038559	0.658818	0.065354	0.271792	0	0.503386
ADH5	59.8355	68.3666	73.0278	62.0554	65.1248	81.8236
ADH6	0.091717	0.701264	1.13742	0.800794	0.711646	1.15916
ADH7	0	0	0	0	0	0
ADHFE1	0.265622	0.108079	0	2.43925	1.39102	2.95745
ADI1	1.65619	22.8337	19.8627	33.4921	40.0189	29.1586
ADIG	0	0	0	0	0	0
ADIPOQ	0.450463	0	0	0	0	0
ADIPOQ-AS1	0	0	0	0	0	0
ADIPOR1	27.4268	31.0113	41.9738	46.051	42.6295	45.9383
ADIPOR2	15.7349	19.5416	20.1218	18.9913	15.8222	9.1071
ADIRF	0	0	0	6.03642	0	0
ADK	5.87298	6.29764	7.3201	8.02538	7.59303	6.01893
ADM	3.46826	1.06075	4.93976	14.9027	1.2086	3.70784
ADM2	0	0.526541	0	0.072436	0.083406	0.279675
ADM5	3.23653	0.675358	0.448113	1.3847	0.890383	1.87209
ADNP	26.1927	10.5431	46.2878	122.774	117.56	131.453
ADNP-AS1	1.95423	2.88191	0.7802	13.7136	12.505	11.9217
ADNP2	6.97691	17.3031	12.5443	11.3301	13.451	16.5947
ADO	4.64487	3.57002	4.16686	7.77077	7.9895	6.51453
ADORA1	0.037905	0.139738	0.145777	4.21058	3.64853	3.76693
ADORA2A	0	0	0	0	0	0
ADORA2A-AS1	0	0	0	0.569884	0.277832	1.27439
ADORA2B	9.79906	5.34995	6.94939	0.93087	4.22962	0.988046
ADORA3	0.970812	0.327418	0	0	0	0
ADPGK	17.7201	24.8972	23.1614	16.2381	19.1712	14.2617
ADPGK-AS1	1.97572	2.26828	1.71395	3.66683	3.62829	2.10568
ADPRH	0	0	0	0.920712	1.27842	1.22811
ADPRHL1	0.764958	0.236528	0.277849	0	0.674838	0.253485
ADPRHL2	12.0793	11.1376	8.80917	12.0332	18.3539	16.0791
ADPRM	9.06864	4.17414	4.91519	8.59081	7.0687	7.48316
ADRA1A	0	0	0	0	0	0.075666
ADRA1B	0	0	0	0	0	0
ADRA1D	0	0	0	2.43825	0.85766	2.16683
ADRA2A	0.086643	0.212946	0	46.3786	52.1872	24.107
ADRA2B	0.016591	0	0	1.08269	0.28503	0.419193
ADRA2C	2.18115	2.57011	2.53074	0.238977	1.29971	0.782329
ADRB1	0	0	0	0.680948	0.047959	0.197498
ADRB2	2.67152	1.23522	0.139257	12.3235	4.18642	4.35833
ADRB3	0.757922	0.354291	0.265743	14.9182	15.0086	15.2823
ADRM1	87.5391	87.0389	77.4756	23.447	30.6479	28.2063
ADSL	81.6454	69.1249	71.0114	36.2461	32.2112	33.1528
ADSS	6.60471	4.39525	4.4871	12.9777	8.80496	12.3229
ADSSL1	0.089533	0.28534	1.46527	10.0188	3.14386	5.00335
ADTRP	5.75276	12.0175	15.1334	0	0	0
AEBP1	3.98534	3.00277	2.95894	25.1271	39.3739	26.4439
AEBP2	8.52381	10.3689	12.1026	17.0323	15.654	23.4736
AEN	54.7456	71.6081	67.6535	3.51989	5.46622	1.73557
AES	12.9986	23.7524	12.476	92.3686	125.719	109.554
AFAP1	6.15064	8.15536	9.92859	11.8398	10.5476	13.4311
AFAP1-AS1	1.311	0.80244	2.99317	1.60472	2.26265	1.46869
AFAP1L1	10.7396	6.57699	7.17618	0.28882	0.078363	0.257224
AFAP1L2	0.063806	0	0	5.09766	4.51852	2.48893
AFDN	28.6712	38.6223	43.2716	38.2804	29.7731	38.9341
AFDN-AS1	0.545004	0.854715	0.377975	2.39375	0.707791	3.25667
AFF1	25.6699	38.772	31.503	27.911	26.5526	24.991
AFF2	0.553843	1.11517	1.241	2.03482	4.0249	2.14204
AFF3	0.152175	0.232852	0.543019	3.60785	5.28893	6.88593
AFF4	17.4437	21.1825	18.4006	69.9535	65.5648	75.2494
AFG3L1P	7.67987	11.6848	6.14261	7.53375	11.8674	9.56372
AFG3L2	16.6757	15.3284	17.8092	18.4343	20.0858	22.0228
AFM	0	0	0	0	0	0
AFMID	9.81621	5.47215	5.12851	18.7259	10.7279	10.5136
AFP	0	0	0	0	0	0
AFTPH	24.2521	20.4626	18.7653	15.5307	13.7465	17.1537
AGA	6.97374	9.50048	9.26715	7.31747	1.67258	2.58003
AGAP1	3.69477	4.62035	5.02803	4.64578	5.66448	7.08114
AGAP1-IT1	0	5.6388	4.86779	3.23982	1.37718	6.47334
AGAP11	1.29863	1.16353	0.900028	3.33337	2.97883	4.40796
AGAP12P	0	0.519282	0	0.598462	7.37861	7.43768
AGAP2	0	0	0	0.120224	1.50839	0.290248
AGAP2-AS1	4.4297	0.359128	0.331467	1.43951	0.866068	3.22652
AGAP3	1.83062	2.56601	2.05123	16.124	16.5444	21.032
AGAP4	4.13342	5.75922	2.33681	12.3017	11.9314	10.4616
AGAP5	2.34314	4.75709	3.4957	7.86916	8.49897	7.50088
AGAP6	6.85528	8.68467	5.28629	11.575	11.0094	12.3056
AGAP7P	0	0	0	0	0	0
AGAP9	0	3.40961	0	7.13816	5.95073	6.02526
AGBL1	0	0	0	0	0	0
AGBL1-AS1	0	0	0	0	0	0
AGBL2	0	0.11477	0	1.22708	2.19775	0.945313
AGBL3	0	0	0	0	0	0.63693
AGBL4	0	0.810146	0	0.851041	0.181565	0.327107
AGBL4-IT1	0	0	0	0	0	0
AGBL5	6.09746	10.0065	7.37479	18.618	16.2259	18.3477
AGBL5-AS1	1.23674	0	0	0	0	0
AGER	0	0	0	0.363034	0.278299	0.314387
AGFG1	13.2635	13.657	13.5109	14.9721	14.9241	14.4767
AGFG2	0.333096	0.355712	0.327965	3.20338	3.16558	3.36274
AGGF1	5.77203	10.6021	11.0838	11.2994	13.9642	14.0258
AGK	4.11066	1.90892	3.62221	3.60156	6.92058	7.00862
AGL	9.63563	11.3777	11.8518	18.9526	13.0772	15.4888
AGMAT	0.054971	0.143003	0	0.100527	0.259378	0.313624
AGMO	0.270263	0.565881	3.21147	0	0	0
AGO1	11.1986	18.6659	17.0931	24.409	19.0422	22.9682
AGO2	8.39408	13.6747	12.6746	34.6164	30.4828	31.5612
AGO3	2.65451	1.69911	2.80619	29.8132	22.765	29.1622
AGO4	0.237497	0.129469	0.967082	5.06785	5.94635	7.83587
AGPAT1	2.13315	4.31933	2.44196	4.75895	16.2788	8.87747
AGPAT2	4.94031	2.63053	2.93066	2.17485	3.23907	4.88926
AGPAT3	0.084127	0	0	5.46354	6.38771	6.93365
AGPAT4	7.32013	10.0413	13.1444	16.9362	16.8591	18.3069
AGPAT4-IT1	2.82572	4.29137	4.51424	6.43481	4.68218	4.64926
AGPAT5	5.0377	8.78534	6.59963	10.1029	8.68513	10.4489
AGPS	2.2495	2.18742	3.63121	6.84428	8.90115	8.04598
AGR2	0.284478	2.63085	1.02805	0	0	0
AGR3	0	0	0	0	0	0
AGRN	0.044535	0.388015	0.047802	8.17893	10.7269	7.85659
AGRP	0	0	0	0	2.09856	1.16547
AGT	0	0	0	0.316895	0	0
AGTPBP1	9.43289	11.1446	11.7607	8.37822	6.48846	8.94977
AGTR1	0	0	0	2.61124	3.45957	4.35064
AGTR2	0	0	0	0.481798	0	0.09749
AGTRAP	16.3835	23.4041	27.3905	11.2839	6.81377	7.08317
AGXT	0	0	0	0	0	0
AGXT2	0	0	0	0	0	0
AHCTF1	15.9012	13.142	20.6342	17.7289	16.9534	18.6912
AHCTF1P1	7.58393	7.26553	10.8215	8.6539	8.69849	9.74169
AHCY	102.379	99.4638	88.1875	35.6569	44.6786	51.5234
AHCYL1	26.6766	32.9119	38.1074	67.2048	72.1467	66.0154
AHCYL2	14.1082	17.0785	21.9831	9.3438	11.9049	12.1923
AHDC1	2.4445	4.96395	2.23579	21.8503	27.7761	25.3263
AHI1	7.67114	8.03326	7.30924	28.6434	16.434	28.2135
AHNAK	2.20479	30.5062	17.5372	96.6962	113.387	79.4781
AHNAK2	0	0.122975	0.123379	0.220806	0.46858	0.207336
AHR	0.818275	0.587202	1.28249	11.5808	7.89656	10.2779
AHRR	0.000296	0.00014	0.000133	2.93265	3.93479	1.39528
AHSA1	159.634	133.553	138.324	109.792	82.8176	81.7883
AHSA2P	2.90451	5.0372	4.73102	42.7513	29.3143	56.9575
AHSG	0	0	0	0	0	0
AHSP	0	0	0.950452	10.7862	8.1869	0
AICDA	0	0.109867	0.222754	0	0	0
AIDA	10.3692	9.17181	15.6352	12.4925	10.7573	14.2105
AIF1	0	0	0	0	0	0
AIF1L	4.49177	4.17866	2.2194	18.967	23.1161	22.062
AIFM1	49.3568	43.9539	36.2137	18.7325	17.4992	27.0182
AIFM2	1.94047	0.482154	1.67274	1.50238	1.39374	1.29831
AIFM3	0	0	0	0	0	0
AIG1	4.07003	6.50949	11.386	13.6487	18.565	19.5604
AIM1	0.606891	0.636274	0.595068	0.813264	0.036399	0.490894
AIM1L	0.258144	0.017291	0	0	0	0
AIM2	0	0	0	0	0	0
AIMP1	29.6788	28.0127	27.321	25.2339	22.9383	30.0831
AIMP2	22.8313	15.3666	23.7511	5.58528	7.77021	4.47334
AIP	38.8165	22.8669	21.3616	29.3149	26.4772	30.2276
AIPL1	0.235903	0.206639	0.8013	0	0	0
AIRE	0.417456	0.32944	0.953866	0	0	0
AIRN	0.025573	0.015713	0.233376	0.843515	0.86738	1.00733
AJAP1	0.038267	0	1.13249	0.196301	0.28315	0.193377
AJUBA	3.50054	1.59976	4.79546	18.946	13.0359	15.9183
AK1	0.155329	0.391259	1.32064	10.999	18.315	15.0416
AK2	37.2891	27.2506	44.4762	66.878	58.31	70.5847
AK3	2.56189	4.1355	2.45228	21.6536	21.1173	22.2268
AK4	34.9767	53.3354	48.0513	9.81459	7.43879	15.7368
AK5	2.17089	3.28272	1.2537	0.177132	0.479162	1.10248
AK6	1.70318	18.9027	12.6384	0.7517	1.94003	0
AK7	0.071085	0.743202	0.040496	0	0.266824	0
AK8	0	1.71393	0	0	1.68759	0
AK9	0.14781	1.74005	0.752679	1.12306	1.16492	1.12619
AKAIN1	0	0	0	0	0	0
AKAP1	28.1483	38.4122	40.7911	7.33168	5.202	7.14038
AKAP10	5.73619	11.3631	11.9084	20.7732	16.2469	18.5201
AKAP11	11.0809	16.2179	18.8989	20.7609	20.7419	24.625
AKAP12	85.7084	90.926	102.595	18.098	23.0031	37.1323
AKAP13	8.8069	11.5935	10.2979	33.6231	35.5681	35.2697
AKAP14	0	0	0.895408	0	2.30717	0
AKAP17A	0	0	0	0	0	0
AKAP2	0	0	0	0	0	0
AKAP3	0.468525	3.00963	3.38414	0	0.443842	1.38856
AKAP4	0	0	0	0	0.380199	0
AKAP5	0.895957	1.10312	0.961885	1.14338	1.23593	1.24325
AKAP6	1.03478	1.10385	1.17274	1.15447	0.740029	1.14458
AKAP7	2.74568	1.63443	0.99007	12.8503	8.39449	6.69299
AKAP8	11.3224	14.5185	11.263	20.3797	24.1572	21.3221
AKAP8L	12.8096	12.2764	13.308	26.3965	23.6839	35.3274
AKAP9	12.3006	14.9149	12.0253	37.047	31.5361	39.0414
AKIP1	18.655	13.7945	29.1733	10.9914	9.4217	7.1684
AKIRIN1	80.0122	82.9385	93.71	44.6031	62.9576	45.0571
AKIRIN2	41.5913	43.2603	31.6682	32.2674	40.996	30.26
AKNA	2.76611	5.30441	4.60808	9.37437	12.2529	11.907
AKNAD1	0	0	0	0	0.133542	0
AKR1A1	64.2017	51.0559	49.6114	55.1839	67.0436	69.1635
AKR1B1	134.918	87.2975	116.422	76.9678	57.2639	54.9371
AKR1B10	0	0	0.146193	1.20937	0	0.265621
AKR1B15	0	0	0	15.4496	14.342	8.49738
AKR1C1	0	0	0.210967	18.0576	28.339	28.9817
AKR1C2	0	0	0.090813	7.19758	8.57569	8.96956
AKR1C3	0	0	0.334414	0	2.34001	0.398429
AKR1C4	0	0	0	0.971556	0.725696	0
AKR1C6P	0.238606	0	0	0	0	0
AKR1C8P	0	0	0	0	1.50221	0
AKR1D1	0	0	0	0	0	0
AKR1E2	2.31212	1.83784	4.73086	4.00941	0.395161	1.97811
AKR7A2	1.41305	5.35425	4.9524	3.12642	3.62819	14.0834
AKR7A2P1	0.259365	0.413199	0.294077	0.779274	1.80804	0.747106
AKR7A3	0.828634	0.713648	0.329216	0.539743	1.19749	0.627032
AKR7L	0	0.231421	0.297683	0.547917	0.515317	0.32765
AKT1	3.85534	6.64347	8.00667	15.8412	14.0791	23.3497
AKT1S1	2.59415	7.50847	5.35294	4.57623	9.04357	5.39795
AKT2	8.74479	17.735	9.55056	21.1924	31.0499	19.9406
AKT3	0	0	0	14.0235	0	24.1942
AKTIP	7.16616	8.64583	6.87164	4.69468	6.03713	4.36865
ALAD	11.9117	9.18712	9.64112	8.49422	7.6972	9.46344
ALAS1	16.3619	13.7498	18.2122	20.4336	19.0229	17.3652
ALAS2	0	0.38582	0	5.72105	0	0
ALB	0	0	0	0	0	0.30259
ALCAM	0.079735	0.724947	0.252299	28.2203	32.0325	40.3369
ALDH16A1	4.25999	6.43484	7.4235	4.35438	4.37587	2.81048
ALDH18A1	28.4718	20.6195	33.3699	19.3097	25.7198	30.3694
ALDH1A1	0	0	0	5.1226	2.19219	5.96194
ALDH1A2	0.196505	0	0.078825	41.4549	29.0446	59.9502
ALDH1A3	0	0	0.080858	0	0	0
ALDH1B1	1.86913	1.37109	0.419113	20.8256	19.1313	21.662
ALDH1L1	0	0	0	0.556284	0	0
ALDH1L1-AS1	0	0	0	0	0	0
ALDH1L1-AS2	0	0	0	0	0	0
ALDH1L2	0.199559	0.353294	0.263064	0.310952	0.52181	0.28678
ALDH2	4.57743	2.36545	2.15483	59.1237	49.6381	51.4068
ALDH3A1	0	0	0	0	0	0
ALDH3A2	9.03677	9.67553	12.6269	29.6765	32.611	35.1762
ALDH3B1	0	0.028469	0	0.621844	0.141196	0
ALDH3B2	0	0.222983	0	0	0	0
ALDH4A1	6.8098	16.7304	10.8313	1.45962	2.01556	1.87467
ALDH5A1	0.248162	0.664544	1.64098	7.99304	6.40036	9.2711
ALDH6A1	0.92455	2.59697	2.83296	9.61168	8.58238	7.34435
ALDH7A1	16.8548	20.6648	23.0332	23.4018	17.421	26.0586
ALDH8A1	0	0	0	0	0.37562	0.607667
ALDH9A1	40.6724	44.7904	36.4106	48.4351	43.1273	28.7911
ALDOA	261.849	265.039	239.779	225.697	229.555	306.056
ALDOB	0	0	0	0.290032	0	0
ALDOC	47.0506	33.8537	41.1883	8.29974	10.9742	13.9503
ALG1	0.643848	1.93055	0.356364	1.64863	0.87409	0.757925
ALG10	1.20591	1.80712	3.18698	7.99084	6.06633	5.53513
ALG10B	0.56006	1.05153	1.68097	4.95083	3.29793	2.91998
ALG11	8.3353	13.266	13.4581	12.1089	6.51185	5.68417
ALG12	2.67976	1.93748	2.27864	3.73238	8.25124	3.14065
ALG13	36.1489	28.5688	29.3007	19.7372	25.4269	22.1791
ALG14	4.06426	8.9223	2.26071	4.59363	5.00298	5.1609
ALG1L	0	0	0	0	0	0.577068
ALG1L2	1.13819	0.377706	0	0	0	0
ALG1L9P	0.511044	1.19777	1.85512	0.125229	0.495925	1.50102
ALG2	17.1228	15.2295	22.8613	19.5502	19.7792	18.1247
ALG3	34.8913	36.8914	43.3456	22.856	19.458	18.8168
ALG5	21.9619	21.451	21.1197	23.0017	18.6894	32.5246
ALG6	6.34429	5.56628	3.52665	3.45404	1.26936	3.78591
ALG8	13.4033	18.2163	24.6539	27.4385	34.5798	31.3418
ALG9	5.38825	6.02283	8.57208	9.50912	9.4292	8.58145
ALK	0	0.390407	0.243239	0	0	0.110072
ALKBH1	14.4193	7.14666	8.60179	7.19306	6.11634	5.389
ALKBH2	30.5758	17.9494	13.6336	13.363	9.17623	19.9174
ALKBH3	3.21311	3.5409	3.38627	6.63229	10.8731	10.8046
ALKBH3-AS1	0.095911	0.249791	2.00454	3.53387	0.559543	3.2687
ALKBH4	1.24997	2.74912	1.88224	3.39974	1.56677	3.25793
ALKBH5	32.951	46.6882	35.9084	35.6032	38.8491	42.3061
ALKBH6	4.94596	9.34605	7.80172	8.15113	6.10945	8.70429
ALKBH7	51.9154	33.9179	38.4627	29.033	31.5972	24.835
ALKBH8	4.81465	6.22508	7.49703	2.14886	2.67661	1.97863
ALLC	0	0	0	0.949131	0.485402	0
ALMS1	22.7467	32.7068	32.4949	51.0355	53.6059	50.8977
ALMS1-IT1	1.88735	1.72999	1.87498	5.21639	3.6358	2.62399
ALMS1P1	0	0.151194	0.137399	1.59985	1.45729	0.871756
ALOX12	1.96369	2.25421	1.00918	0.758424	0.42456	0.518444
ALOX12-AS1	0.28706	0	0	0	0.843393	0
ALOX12B	0	0	0	0	0	0
ALOX12P2	0	0	0.131708	1.62269	1.35955	5.03405
ALOX15	0	0	0	0.086909	0	0
ALOX15B	0	0	0	0	0	0
ALOX15P1	0	0	0	0	0	0
ALOX5	0	0	0	0	0	0
ALOX5AP	0	1.97827	0	0	0	0
ALOXE3	0	0	0	0.398687	0	0
ALPI	0	0	0	0	0	0
ALPK1	0	0	0.219323	2.24882	3.56093	3.46001
ALPK2	0	0	0	0.112172	0.075211	0.460945
ALPK3	0.957131	0.802141	0.610446	11.76	9.17727	7.32267
ALPL	121.814	150.342	97.4679	0.573437	0.682354	0.162863
ALPP	0	1.29984	0.609791	0	0	0
ALPPL2	32.8531	42.7131	12.105	0.187616	0	0
ALS2	8.69289	15.1096	12.9047	15.2568	10.4095	8.84074
ALS2CL	0	0.023614	0	0.268023	0.632429	0.321913
ALS2CR11	1.44124	1.75737	2.43409	0.210189	0.240557	0.467567
ALS2CR12	0.097991	0	0	2.3223	0.848485	0
ALX1	0.897241	0.648814	0	0.633298	0	1.33136
ALX3	0	0.615145	0	0.298545	1.00276	1.20611
ALX4	1.76546	3.37978	2.30572	0	0.235841	0.17272
ALYREF	72.9046	66.9538	55.2825	23.3971	38.0529	41.3744
AMACR	0	0.308195	0.185825	0.139594	0.236247	0
AMBN	0	0	0	0	0	0
AMBP	0	0	0	0	0	0.703303
AMBRA1	10.9467	14.7167	20.6631	12.9305	12.9329	16.8654
AMD1	33.7803	35.8739	36.4362	35.2426	34.7438	39.3932
AMDHD1	0.756184	0	0.136542	0	0.120447	0
AMDHD2	2.3674	1.63554	2.10441	0.794316	1.03279	0.709478
AMELX	0	0	0	0	0	0
AMELY	0	0	0	0	0	0
AMER1	1.42116	1.01541	0.706938	13.2555	18.4003	16.0661
AMER2	0.085699	0.029163	0.023513	0.290766	0.629813	0.13325
AMER3	0	0	0.048515	0	0	0
AMFR	7.94828	11.3681	21.0147	17.3683	18.8045	18.5585
AMH	0	0.370902	0	0.31186	2.96302	1.12129
AMHR2	3.13769	0.206081	0	100.941	91.6599	88.1533
AMIGO1	1.47038	2.24642	1.85782	8.90831	5.75345	3.40821
AMIGO2	0.087183	0.7321	0.527385	8.67106	7.33345	4.95065
AMIGO3	0.655633	3.18527	0.265451	2.32227	3.77701	2.9793
AMMECR1	0.884412	1.59055	1.76305	3.0621	4.13226	2.4248
AMMECR1L	10.3391	13.1713	9.44302	17.228	18.0759	11.8086
AMN	0	0	0	0	0	0
AMN1	4.68781	2.41684	2.77894	7.36248	4.03253	4.85484
AMOT	3.83999	2.40633	4.32935	142.147	121.685	208.197
AMOTL1	0.321606	0.297244	0.505443	24.2527	23.5267	24.5226
AMOTL2	8.45818	6.49096	5.03473	10.1048	6.48559	20.0895
AMPD1	0	0.138302	0.077376	0	0	0
AMPD2	1.00847	1.65563	3.24948	16.6466	21.3413	23.2222
AMPD3	0.607398	0.245014	0.146707	8.58959	9.71631	11.739
AMPH	0.128965	0.21786	0.242676	1.94215	0.640237	2.19843
AMT	10.7289	7.10835	8.46415	11.4721	17.752	11.0105
AMTN	0	0	0	0	0	0
AMY1A	0	0	0	0	0	0
AMY1B	0	0	0	0	0	0
AMY1C	0	0	0.098115	0	0	0.66156
AMY2A	0	0	0	0	0	0
AMY2B	0.316146	0.523681	0.499491	9.07442	11.7628	5.32291
AMZ1	0	0.568483	0.434161	1.051	0.752341	1.67975
AMZ2	40.8839	40.0893	32.9215	39.4529	36.9055	33.0326
AMZ2P1	4.9822	3.58976	5.62813	9.52394	9.90863	7.18163
ANAPC1	17.4632	29.4018	27.5671	14.9257	11.7762	15.7708
ANAPC10	10.6144	8.52623	11.2721	9.97077	4.76096	4.25592
ANAPC11	146.649	167.153	127.607	68.3998	69.7906	84.8465
ANAPC13	29.917	32.4051	20.0214	18.8596	28.5239	26.2356
ANAPC15	26.8201	55.0819	24.2929	3.94908	5.88134	16.6816
ANAPC16	12.8825	15.4671	12.2545	32.4356	32.115	33.8117
ANAPC1P1	0	4.37528	5.05702	4.3751	1.40853	2.94324
ANAPC2	0.861497	1.1229	0.791554	0.724937	2.60422	1.71055
ANAPC4	36.4736	44.3756	53.2282	19.1722	20.1665	21.6661
ANAPC5	36.2155	34.9365	33.6745	51.58	42.0288	48.241
ANAPC7	54.3919	66.5332	50.6033	37.8405	35.1376	27.0691
ANG	0	0	0	8.50129	4.07967	7.61275
ANGEL1	26.0987	23.0634	27.0753	28.0092	23.934	26.1554
ANGEL2	5.70833	8.71818	9.03166	15.4203	12.5365	9.64779
ANGPT1	0.846852	0.852998	0.400714	1.50773	1.15857	3.34581
ANGPT2	0	0.504677	0.265032	1.6847	1.06464	1.81688
ANGPT4	0	0	0	0	0	0.120444
ANGPTL1	0.466067	0.410991	1.04926	7.59048	6.91865	7.79922
ANGPTL2	0.08908	0.554849	0.295146	11.571	18.1833	11.5797
ANGPTL3	0.922116	0	0.217179	0.554969	0.465137	1.00368
ANGPTL4	3.53546	6.38256	7.31662	5.36496	2.77997	2.27431
ANGPTL5	0	0.087072	0	0.2964	0	0
ANGPTL6	0	0	0	0	0	0
ANGPTL7	1.15709	3.00431	5.11922	2.31303	3.28376	2.4409
ANGPTL8	4.49876	0.472097	0.49589	0.503065	0	0.324106
ANHX	1.09829	3.10075	2.88257	0	0	0
ANK1	0.419547	0.176887	0.269919	1.00663	0.348094	0.194013
ANK2	0.599752	1.38557	1.97984	3.34984	4.22628	5.61735
ANK3	0.632967	1.44365	0.783146	13.1115	12.3443	17.3201
ANKAR	0.21208	0.347367	0.115578	3.66874	4.11084	3.70057
ANKDD1A	1.11065	0.914198	1.05004	4.95637	7.65298	8.24567
ANKDD1B	0.239317	1.0738	1.82504	0.733414	0.268929	0
ANKEF1	0.494034	1.50055	0.590924	1.51677	2.47504	1.2829
ANKFN1	0	0	0	0.326953	0.787587	0
ANKFY1	9.16728	10.8854	8.00742	28.0371	25.1528	25.8258
ANKH	3.52717	2.66598	2.91711	19.2801	15.4745	14.8258
ANKHD1	39.6573	7.27753	34.6667	60.4896	4.71074	42.2364
ANKHD1-EIF4EBP3	23.3467	32.3102	20.628	1.07791	40.791	38.9075
ANKIB1	8.6908	8.94603	8.72589	21.8727	15.4895	19.9673
ANKK1	0.423938	0	0	0	0	0.108913
ANKLE1	0	0.40757	0.095995	0.988763	0.681761	1.71463
ANKLE2	20.1203	16.2105	15.2027	36.7105	37.9115	42.4038
ANKMY1	0.74899	1.53534	0.305737	1.44278	2.11327	1.0714
ANKMY2	3.57811	3.9444	1.31754	10.0402	10.8668	11.6492
ANKRA2	8.05282	8.17226	8.63281	23.6006	15.0792	16.3588
ANKRD1	0	0	0.257818	0	0.95819	0
ANKRD10	23.8309	30.1984	17.5979	135.76	121.326	129.059
ANKRD11	18.4586	21.2665	15.8312	40.8513	41.4935	55.0626
ANKRD12	7.1064	10.0054	8.24879	5.96136	7.29862	6.55422
ANKRD13A	14.8586	11.639	13.5332	10.3959	12.1222	14.2682
ANKRD13B	0.790012	1.20215	0	4.26496	7.63177	6.20259
ANKRD13C	3.76139	4.29304	5.64026	7.44527	4.82954	5.81235
ANKRD13D	4.93776	1.66385	2.19732	6.17119	10.6258	6.96754
ANKRD16	2.19797	1.29045	0.483555	4.25277	5.15365	5.21406
ANKRD17	16.8655	21.2123	27.5484	49.958	49.4738	61.2381
ANKRD18A	0.06572	0.452165	0.551529	0.808098	0.224157	0.115108
ANKRD18B	2.31759	3.68786	6.85187	0.319239	0	0
ANKRD18CP	0.876462	1.62181	1.05844	0.567935	0.800416	1.67013
ANKRD18DP	0	0	0	0	0	0
ANKRD19P	4.83923	9.1466	6.33737	5.79133	7.74504	8.51633
ANKRD2	4.96993	5.00367	6.40927	0	0	0.371623
ANKRD20A1	0.346521	0.43446	0.508993	0.602034	0	0.739953
ANKRD20A11P	0	0	0	0	0	7.14551
ANKRD20A12P	0.189326	0.305024	0.46979	0	0	0
ANKRD20A19P	0	0	0	0	0	0
ANKRD20A2	0	0.053765	0.136037	0.255467	0	0.256421
ANKRD20A3	0.024521	0	0	0	1.01889	0.139154
ANKRD20A4	0	0	0	0	0	0
ANKRD20A4-ANKRD20A20P	0.386668	0.544049	0.33478	0.88581	0.692476	0.826828
ANKRD20A5P	0.801834	1.4188	0.941877	23.2852	25.6456	8.67176
ANKRD20A8P	0	0	0	0	0.171671	0.175908
ANKRD20A9P	0	0	0	0	0	0
ANKRD22	0	0	0	0	0	0
ANKRD23	0.082745	0.481869	1.21105	2.49764	1.79961	1.36989
ANKRD24	0	0	0.304983	0.203392	0	0.595286
ANKRD26	5.0838	7.84317	4.91621	8.42074	7.54463	10.3941
ANKRD26P1	8.88294	8.10235	8.48056	0.152838	0	0
ANKRD26P3	0	0	0	0	0	0
ANKRD27	10.0979	8.13702	11.1285	8.4768	8.16321	9.07294
ANKRD28	6.91788	8.56883	8.40816	7.98378	9.07857	9.0162
ANKRD29	0	0	0	0.692618	1.40848	2.32509
ANKRD30A	0	0	0	0	0	0
ANKRD30B	0	0	0	1.56377	0.312161	0.561323
ANKRD30BL	0.47767	0.108904	0.283376	7.77411	9.23557	6.10879
ANKRD30BP2	0	0.012065	0.008532	0.317676	0.707849	0.48434
ANKRD30BP3	0	0	0.035513	0	0	0
ANKRD31	0.31448	0.784293	0.203279	0.308999	0.368076	0.210702
ANKRD33	0.297992	0.29558	0	0	0	0
ANKRD33B	0.035955	0.6903	0.357497	0.231879	0	0
ANKRD34A	0.232132	0.319869	0.662958	2.38294	2.52302	2.09184
ANKRD34B	0	0.069863	0	0.148639	0.622999	0
ANKRD34C	0	0	0	0	0	0
ANKRD34C-AS1	0	0	0	0	0	0
ANKRD35	0	0.910759	0.127484	0.051211	0.199178	0.292452
ANKRD36	7.09315	14.194	15.2615	23.9703	20.8569	17.7597
ANKRD36B	7.98682	8.82266	4.83453	12.3988	13.0537	2.8301
ANKRD36BP1	6.53636	10.6086	10.5909	9.90847	7.70522	9.55867
ANKRD36BP2	0.38719	0.225152	0.184386	0	0	0
ANKRD36C	3.53512	6.87942	4.36603	12.1267	11.0844	11.1204
ANKRD37	30.0684	18.2165	12.6822	16.5613	41.0159	9.26296
ANKRD39	6.50338	3.16997	6.26822	10.1128	6.21021	8.7863
ANKRD40	29.1474	32.0005	32.8092	20.6367	25.688	16.6739
ANKRD40CL	0	0.515263	0	0	0	0
ANKRD42	3.03396	4.54127	3.10733	4.67107	18.9826	6.39765
ANKRD44	0	0	0	1.50628	1.09603	1.48004
ANKRD44-IT1	0	0.667975	0	2.98674	3.05324	4.23175
ANKRD45	0.858297	0.356634	0.109192	3.45032	4.42695	3.89044
ANKRD46	2.39737	2.22096	5.65377	10.9762	7.01062	16.4579
ANKRD49	6.60805	5.00175	5.48618	8.57972	6.14039	6.20281
ANKRD50	5.03146	4.62188	3.33683	43.6264	53.449	43.1821
ANKRD52	4.12471	6.19557	9.38306	17.6991	19.8768	17.912
ANKRD53	0	0	0	0.613208	2.25187	0.520538
ANKRD54	6.82778	8.07025	9.28261	16.1414	22.0824	16.3917
ANKRD55	0.915434	1.03845	0	0	0	0
ANKRD6	0.262584	0.441611	0.074972	2.53489	3.0661	2.61884
ANKRD60	0	0	0	0	0	0
ANKRD61	2.08429	3.86576	0.921279	5.7318	4.97033	4.13832
ANKRD62	0	0.196035	0	0	0	0
ANKRD62P1-PARP4P3	0.459734	0.463252	0.554851	0	0.263279	0.493336
ANKRD63	0	0	0	0.083259	0	0.100576
ANKRD65	0	0.074936	0	0.289779	0	0
ANKRD66	0	0	0	0	0	0
ANKRD7	2.19839	0	0.161194	0	0	0.208268
ANKRD9	0.148712	1.2996	1.05881	1.16522	0.395487	0.923066
ANKS1A	4.52477	6.85007	5.3009	18.0191	13.3275	15.3899
ANKS1B	0	0.079652	0	1.50152	2.28776	3.53883
ANKS3	3.88473	1.20332	1.93178	4.84677	7.75564	8.94737
ANKS4B	0.459974	0.283804	0.481739	1.37348	1.58648	1.30515
ANKS6	3.27184	2.84646	3.88307	6.62049	6.41808	7.76612
ANKUB1	0	0	0	0	0	0
ANKZF1	20.7122	11.5747	16.0017	30.2515	40.7378	44.2354
ANLN	24.0454	35.0662	27.7442	17.081	5.84018	25.7972
ANO1	0.116323	0.02859	0	0.048661	0	0.146954
ANO1-AS2	0	0	0	0	0	0
ANO10	2.6854	4.08033	6.91391	6.73905	6.76053	7.777
ANO2	1.13992	0.036951	0.450808	0.153456	0.220651	0.34188
ANO3	0.102059	0.068409	0.302395	0	0	0
ANO4	0	0	0	0	0.194102	0.304599
ANO5	0	0.071606	0.032839	0.41727	1.50822	0.317365
ANO6	8.96599	11.5499	13.644	28.7563	23.0232	31.4477
ANO7	0.644097	0.691913	0.799476	1.49648	1.46459	1.80425
ANO8	0.968585	0.276357	0.1728	4.4566	6.45202	7.36624
ANO9	0	0	0.246746	2.8878	3.62189	6.29454
ANOS1	0.820032	0.480825	1.60442	40.8748	37.455	27.5903
ANP32A	125.146	99.9878	96.9661	312.326	277.915	358.117
ANP32A-IT1	0.760938	4.69087	2.12717	9.39115	5.74902	10.0837
ANP32AP1	23.8168	16.8263	22.9064	30.1737	26.497	37.1325
ANP32B	146.92	171.391	122.335	164.019	179.492	239.783
ANP32C	7.49148	4.30891	4.44099	9.66389	9.4396	10.7282
ANP32D	0.070616	0.347111	0.092062	3.53301	1.18544	0.89211
ANP32E	49.774	62.966	44.2781	28.7736	18.4875	31.0163
ANPEP	5.29755	3.6639	0.630913	0.747341	0.112818	0.647695
ANTXR1	0.228228	1.04053	0.495106	72.7301	63.4291	67.5538
ANTXR2	3.40124	2.67905	5.12569	28.439	26.1795	23.0345
ANTXRL	0	0	0	0	0	0
ANTXRLP1	0	0	0	0	0	0.242593
ANXA1	0	0	0	0	0	0.723471
ANXA10	0	0	0	0	0	0
ANXA11	2.32013	1.85642	0.423903	2.53075	3.54921	5.41046
ANXA13	0	0	0	0.358764	0.340599	0
ANXA2	63.6198	14.8053	7.67191	7.8289	3.78774	15.0509
ANXA2P1	1.70353	1.56852	1.95901	0.856513	0.408821	3.03875
ANXA2P2	15.7506	4.6527	2.20651	2.31994	2.61531	3.90814
ANXA2P3	1.35788	0.467012	0.189035	0.15886	0.050839	0.882402
ANXA2R	3.54213	0.434301	3.50168	0.266114	2.95124	0.111618
ANXA3	39.4851	31.7398	43.7245	0.216896	2.31428	0
ANXA4	0.872851	1.04196	0.72829	13.6448	11.9743	13.3723
ANXA5	109.973	100.72	100.714	115.919	112.198	147.618
ANXA6	16.4793	23.2562	33.6029	60.9485	121.455	117.301
ANXA7	18.66	39.7528	45.9891	32.2868	20.1747	27.3043
ANXA8	0	0	0	0	0	0
ANXA8L1	0	0	0	0	0	0
ANXA9	0	0	0	0.422724	0.667568	0
AOAH	0	0.106355	0.306017	0.13714	0	0.441766
AOAH-IT1	0	0.479777	0	0	0	0
AOC1	0	0.189417	0	0	0	0
AOC2	1.41461	3.45799	2.23938	0.914231	1.711	2.0716
AOC3	1.54985	2.63548	0.620477	0.850955	1.45622	0.122635
AOC4P	0	0.129963	0.22792	0.056431	0	0.034084
AOX1	1.17815	1.15581	1.69988	0.26085	0.166952	0
AOX3P-AOX2P	0	0	0	0	0	0
AP1AR	2.16183	2.46952	2.51935	6.0176	4.7429	4.39663
AP1B1	16.9313	23.0525	19.0996	10.6706	11.948	13.2004
AP1B1P1	0	0	0	0	0	0
AP1G1	29.6399	40.9378	46.0186	36.8908	28.4978	39.5154
AP1G2	23.8064	33.0973	26.3052	47.5995	60.0956	61.7357
AP1M1	9.92955	10.6203	12.1874	12.5678	13.361	12.9608
AP1M2	3.49821	2.18975	0.735358	0	0.156245	0.482563
AP1S1	5.13083	4.64086	1.27836	8.65536	7.92438	5.18895
AP1S2	0.648374	0.800894	0.670184	6.17977	6.27378	3.95181
AP1S3	0	0.039685	0.269207	0.434801	0.221014	0.605663
AP2A1	5.89048	9.23582	9.62616	9.09915	12.543	14.8454
AP2A2	1.67852	4.02418	1.6419	2.65008	5.08034	1.85362
AP2B1	38.7001	44.9933	47.0545	51.5742	45.4869	51.4187
AP2M1	114.215	109.077	102.369	68.2607	83.8751	85.418
AP2S1	28.6286	30.8703	29.3301	23.7336	35.3324	29.9768
AP3B1	14.1981	15.1421	23.4728	36.1387	22.6077	32.1854
AP3B2	2.81718	11.4751	5.0945	0.037833	0	0
AP3D1	15.9286	18.3902	18.0325	24.4087	19.9013	25.298
AP3M1	28.3073	28.6208	40.1541	41.3561	34.5394	40.4768
AP3M2	19.0291	25.7322	22.011	12.1975	12.5509	10.7623
AP3S1	9.59676	7.43037	7.78547	9.82701	12.2694	13.8137
AP3S2	5.96118	0.247222	8.8698	0.323263	0.390966	0.688864
AP4B1	8.76036	7.0871	5.27343	9.02638	9.01852	5.86562
AP4B1-AS1	0	0.151276	1.18264	0.801741	1.70393	1.45976
AP4E1	5.73466	6.53459	5.68783	6.88681	4.86221	4.27215
AP4M1	8.3513	6.31197	4.19363	8.64848	9.54728	11.308
AP4S1	1.48445	1.49071	1.28046	3.87964	2.82848	3.26769
AP5B1	0.123842	0	0	0.497008	0.226447	0.369684
AP5M1	3.88013	8.36773	4.46494	11.7341	11.8299	11.9922
AP5S1	2.61208	3.87948	5.47529	3.1228	6.53788	5.59042
AP5Z1	1.72656	1.35738	1.17781	2.00245	2.19314	2.55056
APAF1	4.00966	3.483	7.89142	20.7462	11.5597	18.7607
APBA1	0	0	0	0.052236	0.250174	0.283522
APBA2	0.117704	0.520679	0.331658	1.3022	1.83214	1.29016
APBA3	1.56723	1.91487	1.42718	2.38514	4.99435	2.75211
APBB1	2.9628	3.46562	3.33152	6.4549	6.14503	12.1509
APBB1IP	0.058801	0.335691	0.2765	0	0	0
APBB2	20.4647	24.2269	24.8889	27.6754	24.1354	29.938
APBB3	4.4107	3.45403	3.70491	17.8397	18.5686	13.7155
APC	9.3323	9.97079	11.1068	17.3927	14.8457	19.3676
APC2	0	0.039207	0.080164	0.200858	0.597183	0.537803
APCDD1	8.5032	12.9661	10.6313	26.3199	28.2393	25.7955
APCDD1L	0.647755	0.073371	0.445952	35.7475	37.2254	38.901
APCDD1L-AS1	0	0	0	1.66539	0.982313	0
APCS	0	0	0	0	0	0
APEH	11.6768	15.336	19.8577	13.4064	14.5073	14.7247
APELA	1.69833	0.915326	2.12566	1.81498	0.366451	0.700621
APEX1	433.844	332.741	419.375	281.527	268.938	308.165
APEX2	8.48413	15.798	14.0464	6.83202	5.96308	6.84718
APH1A	3.5018	5.16007	8.735	6.94314	9.15158	10.6554
APH1B	10.9936	9.33382	9.39751	10.8653	8.76905	9.34829
API5	31.3838	33.2551	33.1737	29.7526	33.8362	35.6874
APIP	2.08002	2.30118	1.36006	14.1965	9.86717	8.13641
APITD1-CORT	0	3.08425	1.24454	0	0	0
APLF	2.10586	2.42164	1.94701	2.39002	1.63402	1.88222
APLN	0	0.149224	0	0.725679	0.721221	2.04777
APLNR	0.114281	0.017732	0.84313	18.4083	14.9437	9.31567
APLP1	1.51037	2.32369	1.46758	1.83971	2.61587	5.78169
APLP2	144.327	174.809	158.454	130.275	106.569	111.687
APMAP	54.1621	58.5034	62.4795	50.7857	49.6337	47.6778
APOA1	0.273488	0	0	0	1.19699	0
APOA1-AS	0	0	0	0	0	0
APOA2	0	0	0	0	0	0
APOA4	0	0	0	0	0	0
APOA5	0	0	0	0	0	0
APOB	0	0	0	0	0	0
APOBEC1	0.457917	0	0	0	0	0
APOBEC2	0	0.544354	0.566707	2.11215	0.988185	1.04593
APOBEC3A	0	0	0	0.260855	0.626425	0.220187
APOBEC3A_B	0	0	0	0	0	0
APOBEC3B	0	0	0	3.01921	2.25736	2.43821
APOBEC3B-AS1	0	0	0	0	0	0
APOBEC3C	0.892634	0	0.197241	66.4296	73.6231	66.6353
APOBEC3D	0	0.058339	0	13.7354	20.5257	14.482
APOBEC3F	0.530686	0.234467	0.274552	26.5543	36.0931	25.2328
APOBEC3G	0.807114	0	0	20.1163	21.1235	23.3519
APOBEC3H	0	0	0	12.7115	22.523	12.4752
APOBEC4	0.664374	0	0	0.547419	0.438434	1.06602
APOBR	0.220645	0.248668	0	0.061697	0	0
APOC1	569.342	387.538	381.63	19.9091	28.524	13.6649
APOC1P1	41.2985	23.3633	11.6062	0.608929	1.61811	0.593129
APOC2	0	0	0	0	0	0
APOC3	0	0	0	0	0	0
APOC4	0	0	0	0	0	0
APOC4-APOC2	0	0	1.02134	0	0	0.496374
APOD	0	0.48657	0	0	0	0
APOE	387.501	58.387	51.8154	16.3144	16.0151	11.2303
APOF	0.125372	0.284841	0	0.346299	0.48761	0
APOH	0	0	0	0	0	0
APOL1	0	0	0	0	0.39885	0
APOL2	0	0.103374	0.124056	12.228	14.6072	12.3458
APOL3	0	0	0	0	0.113345	0
APOL4	0	0	0.038409	0.912745	3.1282	2.88085
APOL5	0	0	0	0	0	0
APOL6	0.238151	0.010394	0.01678	0.221751	0.240321	0.142898
APOLD1	0.002361	0.431431	0.002709	1.74197	1.91803	1.61148
APOM	0.088476	0	0	0	0	0
APOO	59.663	51.3193	48.8698	10.9615	9.9406	17.9755
APOOL	7.17444	8.9948	10.2237	10.8401	8.68038	9.53885
APOOP5	4.22682	3.15849	4.31305	0.500863	1.63644	3.54956
APOPT1	15.9048	11.4675	12.4587	5.55821	11.5375	11.7201
APP	80.4649	92.0361	86.2512	94.9757	91.2724	144.415
APPBP2	5.66544	7.24809	9.23305	28.9172	25.0565	24.684
APPL1	3.29005	5.20406	4.56445	17.0166	12.7087	19.4037
APPL2	12.1273	8.41427	9.20161	40.0123	47.5183	47.6138
APRT	159.053	119.02	115.985	28.2055	48.995	34.6374
APTR	9.39946	9.60125	8.11753	21.341	15.0132	13.2306
APTX	41.8688	33.2102	27.0175	35.6222	35.2739	42.9675
AQP1	3.45544	2.44346	1.92817	2.36207	2.1783	1.8864
AQP10	0	0	0	3.71011	2.41105	0.98323
AQP11	2.30085	0.952096	3.7873	4.76212	6.49747	7.79946
AQP12A	0	0	0	0	0	0
AQP12B	0	0	0	0	0	0
AQP2	0	0	0	0.441157	0	0.507215
AQP3	61.0089	114.068	56.7823	48.502	61.644	52.9698
AQP4	0.030917	0	0	0	0.455262	0.078116
AQP4-AS1	0	0	0	0.097809	0.068862	0
AQP5	0.669914	0	0.909889	0.384591	0	1.3922
AQP6	0.363452	0.178682	1.08124	0.048483	0.116368	0.382295
AQP7	0	0	0	2.06374	1.92162	1.68798
AQP7P1	0	0	0	0.366618	0.26399	0.657357
AQP7P3	0.017762	0	0.073511	0	0.086492	0.249319
AQP8	0	0	0	0	0	0
AQP9	0	0	0	0	0.181145	0
AQR	37.6876	45.2558	45.4875	27.2977	29.5648	27.4656
AR	0.005521	0.134078	0.333699	0.847403	2.45838	0.509996
ARAF	8.11817	21.4748	15.8697	28.8161	32.0875	30.0225
ARAP1	2.43032	1.63624	2.66476	8.26384	5.97846	7.49443
ARAP1-AS2	1.54872	0.256515	0.385982	2.62626	2.56996	3.08281
ARAP2	0	0.088706	0	2.88932	2.54206	3.473
ARAP3	0.620504	0.130612	0.55066	3.86092	9.21218	5.24098
ARC	0	0	0	6.78406	11.3586	5.60641
ARCN1	100.064	102.053	118.938	122.587	105.278	121.379
AREG	0	0	0	1.87967	5.28252	2.55129
AREL1	13.1152	16.5916	14.1309	23.4826	24.1959	18.2803
ARF1	266.497	259.106	270.168	224.45	272.847	210.756
ARF3	43.4127	64.6091	83.1937	52.3368	51.4203	47.5588
ARF4	52.5906	43.3864	46.6079	84.0772	101.457	92.55
ARF4-AS1	0	4.74761	0.64207	0	0	0.732735
ARF5	44.8641	31.8118	33.9571	40.93	32.6104	31.1709
ARF6	19.0354	21.8699	17.9829	21.7272	23.0714	24.8533
ARFGAP1	7.76625	10.3307	9.56919	16.9698	15.702	13.2018
ARFGAP2	16.8664	15.1663	14.4902	11.0185	15.8632	11.437
ARFGAP3	11.7203	14.6837	13.9072	19.1898	25.9226	24.6102
ARFGEF1	49.7949	57.8207	56.3179	25.835	28.3751	28.1805
ARFGEF2	13.3667	16.0653	17.171	16.3126	11.9821	13.5729
ARFGEF3	0	0.05003	0.08917	0.194626	0.699995	0.431374
ARFIP1	1.89593	2.50942	3.2793	11.5336	6.37312	7.66893
ARFIP2	2.21001	2.29519	7.52202	10.0739	6.82536	10.7461
ARFRP1	2.66839	0.355675	3.84814	0.724056	4.74652	4.53294
ARG1	0	0.644642	1.05855	2.87986	0.234155	0.51453
ARG2	28.5962	30.3723	28.251	21.0143	29.0999	14.1328
ARGFX	0.028985	0.260529	0	0.107394	0.233603	0.275645
ARGFXP2	0.041806	1.88146	2.64442	2.51641	1.25406	1.16115
ARGLU1	31.2585	35.7056	28.9263	136.65	134.079	114.096
ARHGAP1	23.5042	37.8453	47.217	17.6871	21.8646	17.8139
ARHGAP10	3.5631	2.44546	2.98723	5.08123	7.26745	4.19246
ARHGAP11A	28.3567	31.3488	24.1009	0	0	19.389
ARHGAP11B	0	30.8955	0.272723	0	0	0
ARHGAP12	10.9597	15.1372	18.0335	11.9467	12.7187	13.3496
ARHGAP15	0	0	0.455138	0	0	0
ARHGAP17	5.91644	7.02739	4.26491	27.8734	24.3081	29.7386
ARHGAP18	6.56354	8.19997	8.22318	3.96713	2.23056	2.32586
ARHGAP19	24.3666	32.9752	34.1841	11.8962	9.74465	12.6238
ARHGAP19-SLIT1	0	0	0	0	0	0
ARHGAP20	0.13443	0.353231	0	10.9324	15.0805	12.8112
ARHGAP21	16.4164	16.9154	18.4404	41.7436	36.0172	44.1581
ARHGAP22	1.01621	1.62416	2.09745	4.93738	8.69284	10.2426
ARHGAP22-IT1	0.415362	0	0	0	0	0
ARHGAP23	0	0	0	0	1.92318	1.32807
ARHGAP24	0.024086	0.014503	0.408214	5.59755	6.86765	8.71453
ARHGAP25	0.090877	0.160388	0	0.707835	2.06744	0.947693
ARHGAP26	0.93945	2.32984	2.43256	21.335	23.4537	27.2896
ARHGAP26-AS1	0	0	0	0	0	0
ARHGAP26-IT1	0	0	0	0	2.4753	4.26262
ARHGAP27	0	0	0	0	0.417633	0.417512
ARHGAP28	14.1148	15.4905	22.6633	22.3818	18.6943	28.2404
ARHGAP29	9.33224	7.2695	10.1531	41.4355	30.9072	30.9399
ARHGAP30	0.782266	0.183585	0.263641	2.24861	1.88764	1.87984
ARHGAP31	1.14353	0.944325	0.52395	1.42796	1.85145	2.69237
ARHGAP31-AS1	0.244268	1.69906	0	1.4381	2.22737	0.841111
ARHGAP32	13.2575	19.7579	17.8226	19.0214	14.2315	22.6806
ARHGAP33	2.36271	2.0364	1.7013	6.09187	5.95615	6.44983
ARHGAP35	12.0743	12.9393	16.3546	41.708	35.9009	49.5769
ARHGAP36	0	0	0	0	0	0
ARHGAP39	2.38239	1.63004	1.87861	3.65346	5.72804	3.61896
ARHGAP4	0.935787	1.9314	0.563932	3.41592	4.03549	4.89889
ARHGAP40	0.078039	0.053589	0.203479	0	0	0
ARHGAP42	13.6441	15.4189	21.7145	4.73317	4.52324	5.16669
ARHGAP44	4.79514	5.95097	5.55789	1.69962	3.16891	2.85512
ARHGAP45	0.162568	0.075305	0	0.268737	0.497273	0.412885
ARHGAP5	3.57107	8.88028	10.8272	26.3133	22.5361	25.2517
ARHGAP5-AS1	4.8314	2.77488	3.69177	5.70925	7.04847	3.97124
ARHGAP6	0.051246	0	0	1.29531	1.26134	1.70318
ARHGAP8	0	0	0	0	0	11.9457
ARHGAP9	0.610569	0.819385	0.304442	0.928816	0.134097	0.81686
ARHGDIA	19.936	13.6768	18.4159	17.3081	41.4367	42.5242
ARHGDIB	2.1221	1.22324	1.82355	2.07278	1.44772	5.29657
ARHGDIG	0	0	0	0	0	0
ARHGEF1	3.3491	3.37974	0.793245	6.23527	11.526	8.38184
ARHGEF10	0	0	0	0	0	0
ARHGEF10L	0	0.31456	0.027856	0.658748	0.413227	0.215407
ARHGEF11	12.1883	19.6209	17.1565	23.9982	21.7621	25.2786
ARHGEF12	7.8323	9.33262	11.8329	32.0743	29.7083	31.9373
ARHGEF15	0.314231	0	0.086025	0	0	0
ARHGEF16	1.27301	1.0011	0.64477	2.43168	2.43758	1.93085
ARHGEF17	0.042664	1.08117	0.305167	15.2571	20.2386	13.1438
ARHGEF18	1.83148	3.12758	2.86703	7.96425	10.5759	9.21687
ARHGEF19	0	0.164569	0	0.799383	1.30112	1.68168
ARHGEF2	9.24393	11.4603	11.6514	19.6546	20.3435	25.5719
ARHGEF25	0.815208	1.5478	1.35443	15.7585	14.5261	13.8576
ARHGEF26	1.72323	2.81236	4.65326	2.35787	1.40636	1.48276
ARHGEF26-AS1	0	0	0.042097	0.144086	0	0
ARHGEF28	0	0.0541	0	6.85513	5.46546	1.9677
ARHGEF3	5.51171	3.18618	4.46301	45.4001	32.5415	50.3014
ARHGEF3-AS1	0	0	0	0	0	0
ARHGEF33	0.064973	0.349708	0.998492	0.135897	0	0.194366
ARHGEF34P	2.01865	2.27575	2.57582	8.20377	6.42371	9.89986
ARHGEF35	1.72585	0.855907	2.10065	9.21238	0	6.57812
ARHGEF37	0	0.084762	0	0.681559	0.366783	0.842341
ARHGEF38	0.245677	0.344145	0.164419	0.25071	0.147175	0.304325
ARHGEF38-IT1	0	0	0	0	0	0
ARHGEF39	8.20941	6.48304	5.28544	5.80802	4.31541	8.02852
ARHGEF4	0.564823	0.196366	0.203438	1.07325	0.715651	0.950418
ARHGEF40	0.106548	0.562429	0.414271	10.3841	16.3108	19.6847
ARHGEF5	2.85782	3.01623	3.68139	10.6912	8.09855	10.4324
ARHGEF6	0.042442	0.172113	0.399772	0.549499	0.156245	0.214472
ARHGEF7	26.3098	28.8009	32.7165	31.9539	22.4988	22.0006
ARHGEF7-AS1	0	0	0.870087	0	0	0
ARHGEF7-AS2	0	0	0.235393	0.377656	0	0.975452
ARHGEF9	1.23368	3.46818	1.80913	28.2331	32.2128	26.0651
ARHGEF9-IT1	0	0	0	0	1.02947	1.6339
ARID1A	13.6985	18.9522	15.4412	44.6723	54.8085	54.6064
ARID1B	4.87096	8.75826	10.2507	29.5462	27.3345	34.2762
ARID2	14.2317	12.5066	16.8833	57.4879	39.2869	52.5537
ARID3A	3.02141	5.27389	2.17746	6.89269	9.22232	12.7038
ARID3B	12.4581	16.2302	14.2411	2.3738	2.88813	4.88896
ARID3C	0	0	0	0	0	0
ARID4A	5.92122	6.03937	4.47704	19.4123	13.5227	16.7344
ARID4B	6.44531	6.17116	6.3456	27.3816	20.6666	22.8905
ARID5A	1.42134	1.35623	0.902694	1.13741	5.20148	1.70476
ARID5B	7.20918	11.2219	14.2142	43.0314	42.1982	55.0124
ARIH1	26.4911	25.3474	30.976	58.2878	52.4557	61.2162
ARIH2	15.8663	15.3424	22.0939	23.6476	22.4063	20.2373
ARIH2OS	1.26463	1.25204	0.6505	3.2722	2.68454	1.94869
ARL1	24.9209	13.5084	15.8608	22.4384	21.5956	19.8366
ARL10	0.844938	1.21855	0.179203	9.04776	9.79518	9.46259
ARL11	0.356047	0.220441	0.667467	0.325116	0	0.463768
ARL13A	0	0	0.259558	1.15261	0.550259	0
ARL13B	3.66235	3.2439	3.56245	8.01871	7.46636	7.00146
ARL14	0	0	0	0	0.21314	0
ARL14EP	12.4943	10.5086	11.9126	24.4707	18.1678	25.2932
ARL14EPL	0	0	0	0	0	0
ARL15	4.41172	8.20756	11.0185	8.13463	6.67648	9.5698
ARL16	5.86013	2.25303	10.0481	8.34187	8.81089	12.59
ARL17A	8.58834	4.82927	11.8022	5.54003	9.51893	45.1822
ARL17B	0.452012	1.88866	3.65764	0.345438	5.56036	5.82357
ARL2	38.5129	37.1809	39.4472	30.4572	33.0291	24.0377
ARL2-SNX15	2.37621	1.76634	1.90755	17.764	15.9855	15.4502
ARL2BP	21.7797	27.4264	25.8325	39.0939	31.4617	34.4231
ARL3	36.1461	26.689	20.1544	23.3041	26.3724	25.7639
ARL4A	3.06329	1.68966	2.1567	30.8978	24.0179	12.9114
ARL4C	1.29407	1.59023	0.92101	27.2755	34.6069	19.0256
ARL4D	17.5908	14.2495	8.25921	41.4114	29.7522	21.2259
ARL5A	8.13446	9.78879	9.9761	12.5087	10.2861	9.47723
ARL5B	3.39133	5.27426	3.6743	26.5598	46.1243	28.3698
ARL5C	0	0	0	0	0	0
ARL6	0.796123	1.13264	1.20642	4.21997	3.81299	3.8711
ARL6IP1	78.7124	108.706	77.2269	109.766	76.6292	90.1813
ARL6IP4	12.9416	6.62446	8.55289	29.4198	28.7422	40.4015
ARL6IP5	2.8043	2.07993	3.71282	21.1618	14.5838	22.0013
ARL6IP6	5.63132	9.84806	7.1158	14.8369	15.6388	9.2895
ARL8A	7.32916	6.86109	9.38542	8.11607	8.31747	7.84796
ARL8B	14.7313	15.9405	10.9822	13.6079	11.9328	14.8903
ARL9	0	0.184753	0	6.58212	10.2491	11.1096
ARMC1	11.2183	12.6928	16.2584	17.8698	16.577	16.7466
ARMC10	8.73362	7.82459	4.94124	16.1487	14.878	1.47018
ARMC12	0	0	0	8.78525	8.05027	12.3427
ARMC2	1.52123	0.988355	0.078065	1.21566	1.65541	1.07108
ARMC2-AS1	0	0	0	0	1.12566	1.32487
ARMC3	0	0	0.134658	0	0.1795	0
ARMC4	0	0	0	0.120044	0	0.214401
ARMC4P1	0	0	0	0	0.06915	0.297028
ARMC5	1.75923	2.25191	0.369834	4.83963	6.04627	7.23385
ARMC6	8.59104	8.5448	6.83625	6.16717	7.42155	6.24776
ARMC7	3.14006	2.75791	3.41607	3.72198	3.01717	5.61752
ARMC8	10.9482	10.5734	7.33307	14.4968	15.6468	14.249
ARMC9	2.8901	3.38696	2.43194	8.48276	9.52577	10.8101
ARMCX1	1.17311	1.15997	1.26	21.6085	23.9781	23.0361
ARMCX2	6.2401	8.59374	7.17382	21.196	21.8136	25.5298
ARMCX3	8.30278	5.59362	4.85779	33.2842	30.5094	28.8584
ARMCX4	0.068816	0.176012	0.20414	12.0014	17.3757	13.7977
ARMCX5	10.3835	6.02419	4.95999	7.39282	1.17992	9.15587
ARMCX5-GPRASP2	8.66114	7.8162	6.88738	23.9708	9.16151	29.5547
ARMCX6	4.26684	3.32046	4.00027	35.8079	37.5947	30.8486
ARMS2	0	0	0	0	0	0
ARMT1	18.988	24.9912	23.1816	48.1453	39.5378	31.7527
ARNT	12.3151	13.4053	18.9103	24.2501	19.8239	26.8145
ARNT2	0.017057	0.01048	0.022237	17.2896	17.6758	17.8247
ARNTL	0.73587	0.694884	0.305076	1.08824	1.19095	0.850189
ARNTL2	1.12083	2.10579	0.615201	0.60526	0.508226	0.223838
ARNTL2-AS1	0	0	0	0	0	0.347626
ARPC1A	94.1798	78.927	66.2835	28.2198	36.3128	43.484
ARPC1B	27.1733	30.6042	25.0147	4.87737	4.4834	5.09863
ARPC2	140.299	122.934	129.003	208.474	190.114	170.28
ARPC3	178.152	150.701	117.372	92.6183	115.792	87.493
ARPC4	61.608	68.9714	73.117	68.3287	59.1014	63.2713
ARPC4-TTLL3	1.02389	0.4745	0	0	0	0.87242
ARPC5	58.5633	52.5402	66.614	43.2505	34.8875	36.6682
ARPC5L	11.2377	15.182	10.123	13.7065	17.8014	16.934
ARPIN	0.931764	2.37624	1.88305	3.7585	4.06114	6.44046
ARPP19	65.9461	90.7267	87.8876	61.1704	56.1747	62.9478
ARPP21	0	0	0	9.83517	8.79947	11.0422
ARR3	0	0.310152	0	0	0	0
ARRB1	1.75783	4.69176	8.10417	9.56647	10.3947	12.3964
ARRB2	3.23524	15.9638	15.9889	13.3459	9.10058	16.2671
ARRDC1	0.452101	1.8558	0.435302	2.69619	2.16481	1.85264
ARRDC1-AS1	3.88056	6.3792	0.646991	8.05037	8.14162	7.67925
ARRDC2	1.83514	1.81771	2.37199	0.416461	0.162889	0.441594
ARRDC3	17.3848	16.2225	21.9272	163.02	61.8329	71.4094
ARRDC3-AS1	0.268241	0.379625	0.242921	0.839708	0.931166	0
ARRDC4	0.544442	2.87785	2.83554	2.31547	4.40605	2.08566
ARRDC5	0	0	0	0	0	0
ARSA	1.43315	0.586216	0.279487	4.79458	5.14493	4.46407
ARSB	2.78211	2.49396	6.25535	9.27889	6.918	10.8089
ARSD	1.19038	2.15284	2.15743	16.0526	19.2253	12.6688
ARSD-AS1	0	0	0	0	0	0
ARSE	0.274209	0	0	0.431322	0.546473	0
ARSF	0	0	0	0	0	0
ARSG	4.54594	3.23779	3.42502	3.17534	2.41191	3.13335
ARSH	0	0	0	0	0	0
ARSI	0	0.172795	0.137832	1.50813	0.730854	0.839667
ARSJ	1.55277	1.61198	2.88848	0.344172	0.051764	0.260666
ARSK	2.32973	1.4887	4.15322	6.30325	4.43476	7.14248
ART1	0	0	0	0	0	0
ART3	1.25184	0.126138	0.181133	0.322664	0	0.366414
ART4	0.031823	0.039904	0.127002	0.590624	0.124379	0.05502
ART5	8.69488	3.01216	3.13917	0.621158	0	3.06946
ARTN	0.742258	0.768595	0.747886	0.470065	1.20034	1.15432
ARV1	3.78701	2.86421	0.308954	10.1414	23.8014	20.6451
ARVCF	0.712546	1.42206	2.35371	4.50378	3.72552	3.70878
ARX	0	0	0.050233	21.7481	27.3106	30.1212
AS-PTPRE	0	0	0	0.248225	0.328328	1.02542
AS3MT	0	0	0	0	0	0
ASAH1	11.7167	9.54552	13.1703	8.54285	8.41086	10.1056
ASAH2	0.723908	0.428386	0.485176	1.79846	1.57051	1.23076
ASAH2B	1.21918	0.662304	1.08301	3.98491	3.99449	2.24721
ASAP1	11.3178	14.1364	9.09368	36.1872	38.0194	50.6653
ASAP1-IT1	0.047437	0.17488	3.82192	2.01018	2.89426	4.64082
ASAP1-IT2	0.101888	0.125884	0.122061	0.741771	4.44158	2.30786
ASAP2	4.28704	5.61085	7.72482	8.54368	4.34909	10.5036
ASAP3	6.84165	8.00525	8.29735	18.2285	15.9558	17.3031
ASB1	3.10337	4.26016	3.49239	5.67615	7.30351	7.02355
ASB10	0	0	0	0	0	0
ASB11	0	0	0	0	0	0
ASB12	0	0	1.34774	0.270026	0.734612	0
ASB13	1.00703	0.997634	1.73455	5.84897	8.19957	7.68576
ASB14	0.410344	0.890741	1.02133	2.0233	1.79052	2.18391
ASB15	0	0	0	0.395467	0	0
ASB16	0.166354	0.43752	0	1.03284	0	0.07408
ASB16-AS1	4.14137	3.33961	5.77072	8.562	5.90745	8.31603
ASB17	0	0	0	0	0	0
ASB18	0	0.115968	0	0	0	0
ASB2	0	0	0	0	0	0
ASB3	18.1199	14.4495	18.2123	24.5719	27.8244	26.1353
ASB4	0.073128	0	0	0.303669	0	0
ASB5	0	0	0	0	0	0
ASB6	0.991143	4.6676	4.37997	7.31074	7.85733	8.01174
ASB7	6.16013	9.96521	10.5221	10.5195	9.79786	12.4116
ASB8	6.45903	8.03359	4.44352	22.4493	22.9456	18.9852
ASB9	0	0	0	1.17291	1.40009	0.565215
ASB9P1	0.068834	0.761296	0.583306	0.215963	1.19777	0.389581
ASCC1	25.3304	18.775	25.2447	26.8639	19.4811	30.8871
ASCC2	7.24816	11.5197	12.7332	9.21551	15.9284	15.8088
ASCC3	28.1412	27.1676	36.5947	33.9224	17.1085	25.9341
ASCL1	0	0	0	0.889118	0.497325	0.278573
ASCL2	0.142165	0.480985	0	0	0	0
ASCL3	0	0	0	0	0	0
ASCL4	0	0	0	0	0	0
ASCL5	0	0	0	0	0	0.254757
ASDURF	1.2261	2.52456	9.75182	0	15.9438	0
ASF1A	20.0463	23.8652	25.1487	31.16	26.9544	27.6129
ASF1B	0.86655	2.03127	3.27962	2.98576	1.41707	7.8092
ASGR1	0	0	0	2.18958	3.01173	3.96963
ASGR2	0	0	0.377788	0	0	0
ASH1L	11.2185	14.461	13.8346	41.8387	41.8599	44.4147
ASH1L-AS1	2.41394	1.62516	0.872013	2.75758	4.2389	6.91529
ASH2L	126.768	113.372	138.511	71.2359	56.0428	73.0093
ASIC1	4.92708	5.14805	7.06459	1.37247	2.08533	3.83102
ASIC2	0	0.139772	0	0.169929	0.634867	0
ASIC3	1.6411	6.76378	1.33303	1.1787	2.20653	3.37261
ASIC4	0	0	0	0.875027	0	1.61078
ASIC5	0	0	0	0	0	0
ASIP	0.57269	0	0	2.30776	0	1.01259
ASL	2.93826	1.72258	0.421198	5.60973	2.66943	1.29976
ASMT	0	0	0	0	0	0
ASMTL	0	0	0	0	0	0
ASMTL-AS1	0	0	0	0	0	0
ASNA1	15.2091	16.7037	28.7049	10.8101	14.3064	8.25787
ASNS	0.52007	0.887769	1.70032	4.30339	2.72138	2.48127
ASNSD1	33.0799	21.9204	11.4066	24.2815	9.31723	22.931
ASNSP1	0	0	0	0	0	0
ASPA	7.96643	6.09551	0.461749	0	0	0
ASPDH	0	0	0	0	0	0
ASPG	0	0	0	0	0	0
ASPH	4.91868	9.04926	10.0621	34.2051	34.9654	42.6925
ASPHD1	0.179015	0	0	3.95768	1.73042	5.50557
ASPHD2	0.930443	1.78301	1.44506	0.927967	0.779739	0.589825
ASPM	9.7072	13.7529	7.8434	11.888	4.02196	14.1207
ASPN	0.08363	1.33242	2.2929	0.261388	0.489443	0.950652
ASPRV1	0.025715	0.377926	0.561181	0.681976	2.12677	2.4013
ASPSCR1	4.7223	3.42191	13.6246	2.89203	3.63113	5.09158
ASRGL1	68.146	46.686	50.9952	1.39853	2.14717	3.8999
ASS1	4.56204	7.95011	3.2106	28.3363	29.3741	42.1494
ASTE1	2.18111	2.1726	3.20367	5.57493	5.08915	5.34812
ASTL	0	0	0	0	0.245035	0
ASTN1	0.261429	0.233373	0.362711	17.6501	22.6632	14.8337
ASTN2	1.75693	2.12464	2.10857	21.9405	27.3611	23.1744
ASTN2-AS1	0.105303	0.775583	0.661263	2.65646	3.14078	5.54598
ASUN	13.3405	10.002	11.1658	7.91641	5.52482	6.00175
ASXL1	5.20826	6.65613	5.95488	59.6556	54.2834	56.4078
ASXL2	13.5519	16.6005	17.9649	9.41691	11.6457	10.7289
ASXL3	0.117734	0.060283	0.228601	25.7299	22.9652	31.2446
ASZ1	0	0	0.27367	0	0	0
ATAD1	5.00723	4.05267	5.87882	15.8887	14.4905	12.008
ATAD2	28.2129	27.4301	29.2062	19.2746	9.76028	19.6688
ATAD2B	4.73189	7.91685	7.19747	14.5333	12.848	14.1158
ATAD3A	3.67513	4.68776	4.87998	5.38758	4.61154	3.26439
ATAD3B	18.0843	15.0176	9.89181	7.00301	9.0124	8.99293
ATAD3C	0.615371	0.40676	0	0	0.106826	0
ATAD5	10.5453	12.2693	9.18617	8.78165	3.33365	8.50461
ATAT1	0	0.404704	0	1.39221	2.02343	0
ATCAY	0	0.304017	0	0.154703	0.360326	0.286698
ATE1	7.84711	12.2769	14.0905	10.5926	10.8648	9.72834
ATE1-AS1	0	0	1.22026	3.58831	0.288667	7.80438
ATF1	3.02376	4.32233	4.11036	10.4673	10.2043	9.8192
ATF2	13.687	25.1452	22.7058	70.0135	73.8496	54.917
ATF3	0.577793	2.91365	0.593803	48.0677	221.784	48.3626
ATF4	135.438	85.0168	64.4942	192.879	225.51	270.982
ATF5	2.64105	3.85631	2.12029	3.64619	4.71802	8.09619
ATF6	6.99165	8.93957	8.39749	19.7083	18.921	20.7754
ATF6B	0	0	0.815589	36.0781	0	8.73206
ATF7	27.951	22.293	23.459	64.5834	54.9369	89.7508
ATF7IP	14.2191	27.7217	21.4643	84.2357	52.2211	62.855
ATF7IP2	1.97797	4.50836	4.41333	38.0647	31.2573	30.8608
ATG10	2.66417	4.40034	7.53583	10.0086	3.66271	8.69828
ATG101	19.3527	31.4402	10.7427	28.2859	34.913	19.262
ATG12	7.68755	10.0326	8.08445	12.2367	8.03587	8.75396
ATG13	16.8187	17.842	14.6017	15.039	15.5307	15.4838
ATG14	14.2606	14.5365	11.8354	10.3498	8.80498	9.74206
ATG16L1	21.7155	25.7792	23.2488	9.35009	7.58279	8.28495
ATG16L2	0	0.416182	0	0.97302	0.903286	1.57446
ATG2A	10.2946	13.1888	10.402	6.02414	6.48641	6.0351
ATG2B	7.59263	8.92405	9.64482	12.0486	10.996	9.53321
ATG3	129.506	104.468	87.88	37.0821	19.1827	33.9825
ATG4A	5.97639	6.14665	6.99521	0.835626	1.34962	3.01877
ATG4B	6.34579	7.16753	4.73009	9.70486	17.9133	9.76479
ATG4C	5.04828	5.91056	8.34921	3.24728	1.60304	3.37226
ATG4D	5.64672	6.58129	8.14404	7.64322	7.6821	13.1127
ATG5	31.7002	35.7094	33.8141	12.1301	11.498	9.06452
ATG7	7.50098	9.41719	7.15516	10.4998	10.5978	13.7313
ATG9A	11.2781	22.5312	21.7893	29.0978	32.4577	36.0239
ATG9B	6.49241	3.69912	4.34335	0.991435	1.12581	1.1686
ATIC	136.511	129.215	187.489	53.3255	29.4358	61.2498
ATL1	0.55491	0.951428	1.2598	1.51948	2.3679	0.691676
ATL2	14.9356	13.5345	16.7193	11.0829	11.7061	14.2988
ATL3	8.72019	9.14058	11.0946	8.23785	9.14972	7.27482
ATM	24.6452	38.0515	35.4818	52.0184	32.1226	60.2082
ATMIN	17.7369	19.1387	23.132	22.7846	22.6915	19.1051
ATN1	10.6103	22.7839	25.3739	93.4489	103.694	131.172
ATOH1	0	0	0	0	0	0
ATOH7	0	0	0	1.50941	0.722907	0.651199
ATOH8	0	0.105502	0	0.715483	1.99935	1.23006
ATOX1	157.348	115.899	122.062	165.36	169.256	127.954
ATP10A	0.341939	0.260605	0.425179	0.268199	0.078676	0.178017
ATP10B	0	0	0	0	0	0
ATP10D	0.136448	0.961319	0.856821	15.559	15.8312	16.0274
ATP11A	2.31206	7.52186	5.3214	13.965	15.3267	19.3663
ATP11A-AS1	0.634505	2.19946	0.497331	4.43992	5.31617	4.63753
ATP11AUN	0	0	0	0	0	0.374556
ATP11B	2.16709	2.09828	2.21237	17.9851	17.295	13.0311
ATP11C	40.4707	57.396	53.7604	5.90323	4.93335	5.53773
ATP12A	0	0	0.325317	0.093984	0	0
ATP13A1	12.0649	15.7401	18.4268	16.7377	16.286	16.5494
ATP13A2	5.51392	8.3708	8.66141	2.28248	2.71739	3.18058
ATP13A3	3.08713	4.5323	4.60829	12.9866	7.82411	7.80039
ATP13A4	0	0	0	0	0.130643	0
ATP13A4-AS1	0	0	0	0	0	0.262955
ATP13A5	0	0	0	0.251726	0.454557	0.742217
ATP13A5-AS1	0	0	0	4.76248	1.72928	0.827012
ATP1A1	94.3823	111.322	98.8659	137.849	131.243	145.027
ATP1A1-AS1	0.599334	5.90524	1.39527	10.8004	9.64106	10.5882
ATP1A2	0.13299	0.086398	0	32.3285	31.6715	39.5783
ATP1A3	0	0	0.379807	0	0	0
ATP1A4	0	0	0	0	0	0
ATP1B1	22.6826	21.3817	24.4408	51.0259	55.3366	39.8637
ATP1B2	0.633787	0.040691	0.355069	25.3161	32.9735	24.0909
ATP1B3	150.172	115.508	154.347	25.1848	30.014	32.2456
ATP1B4	0	0	0	0	0	0
ATP23	3.31061	2.6561	3.25735	1.7526	1.33021	2.76641
ATP2A1	0	0.357294	0.189939	0	0.218488	0.305391
ATP2A1-AS1	9.04399	1.65261	0.749109	0	0	0
ATP2A2	28.5957	35.6329	37.0949	42.8717	41.1653	43.2968
ATP2A3	6.32696	13.8636	15.7163	0.612237	0.529941	0.462839
ATP2B1	14.9397	15.6152	12.3067	70.6784	80.8598	63.5392
ATP2B2	0	0.00753	0	1.56098	0.925031	0.585188
ATP2B2-IT2	0	0	0	0	0	0
ATP2B3	0	0.156818	0.715644	11.547	8.47407	8.34377
ATP2B4	3.35517	9.93799	10.2294	30.12	23.8978	37.9466
ATP2C1	15.4611	13.2942	21.6002	26.1816	26.5676	26.3685
ATP2C2	0	0	0.367338	0.538456	1.19352	0.276818
ATP2C2-AS1	0	0	0	0.894319	0.668362	0.741016
ATP4A	0	0	0	0	0	0
ATP4B	0	0	0	0	0	0.471662
ATP5A1	304.708	318.002	350.964	202.567	158.757	225.983
ATP5B	456.694	403.428	524.229	394.457	309.186	434.264
ATP5C1	112.853	76.0903	104.989	132.409	102.975	118.709
ATP5D	55.9499	64.7784	64.382	62.0579	84.3991	71.3411
ATP5E	212.203	124.894	151.826	319.985	286.324	268.373
ATP5F1	99.3892	78.984	78.6111	70.3782	64.4935	67.6037
ATP5G1	183.818	132.506	108.293	50.3148	47.3598	45.4498
ATP5G2	151.971	155.655	137.413	208.956	205.719	184.335
ATP5G3	169.031	115.662	121.985	52.8931	106.106	113.782
ATP5H	204.083	132.208	116.669	70.8371	81.0295	88.9579
ATP5I	843.123	461.151	459.456	307.979	325.227	311.057
ATP5J	177.167	121.491	110.644	152.013	113.145	153.167
ATP5J2	708.106	375.728	333.152	208.653	203.956	233.39
ATP5J2-PTCD1	2.3774	2.72412	8.60941	1.29194	2.6777	1.45281
ATP5L	356.838	248.542	181.068	133.861	119.694	123.117
ATP5L2	15.0232	11.1458	8.92024	6.27648	6.88601	5.87996
ATP5O	504.413	340.57	321.927	227.372	225.879	201.411
ATP5S	9.0175	9.45703	11.3358	9.8248	9.50522	4.86321
ATP5SL	13.7953	27.8527	23.4347	16.0921	17.0243	17.9601
ATP6AP1	11.7128	10.4767	21.7562	43.5227	41.3526	30.0122
ATP6AP1L	0.309244	0.980938	0.351599	5.64704	3.10337	4.2837
ATP6AP2	47.8838	55.9337	44.5261	10.2224	20.2549	14.7558
ATP6V0A1	12.0053	21.3289	25.6628	17.6169	13.7377	14.2249
ATP6V0A2	7.35133	12.3413	19.9674	6.84899	14.5512	7.63382
ATP6V0A4	1.68871	4.53264	1.98233	0	0	0
ATP6V0B	35.6271	36.1705	35.6591	33.6501	35.8121	35.2965
ATP6V0C	58.2991	62.0836	61.7279	136.858	174.262	161.893
ATP6V0CP3	0	0.013324	0	1.74997	0.736202	0.744218
ATP6V0D1	21.1016	44.8264	39.7271	44.8626	52.0163	54.8152
ATP6V0D2	1.57685	0.712051	0.852185	0	0	0
ATP6V0E1	67.7037	51.9443	33.3723	62.0892	80.0773	64.5685
ATP6V0E2	10.3719	4.50155	5.9653	0.53935	0.784073	1.3117
ATP6V0E2-AS1	0	0.043444	0.071274	0.228699	0.357804	0.138133
ATP6V1A	12.5164	10.8158	20.0757	13.1791	8.0959	15.2041
ATP6V1B1	9.54596	5.72047	7.5783	0	0	0
ATP6V1B1-AS1	0	1.85634	2.40821	0	0	0
ATP6V1B2	32.2935	35.0238	31.6533	39.1934	29.6369	33.2249
ATP6V1C1	6.74395	8.09742	11.176	10.5496	8.21008	10.7095
ATP6V1C2	12.5965	10.944	14.3629	55.8129	45.4182	52.9224
ATP6V1D	43.4187	32.7756	39.5621	49.8618	35.2549	36.9816
ATP6V1E1	99.7047	52.8463	85.4112	51.1988	45.4039	42.6993
ATP6V1E2	3.0576	3.18629	1.55542	0	0.93297	2.12809
ATP6V1F	142.693	94.3066	88.9671	123.742	114.658	98.7049
ATP6V1G1	91.3495	89.7066	49.7548	99.0752	104.842	85.2544
ATP6V1G2	0.06978	0.716741	0.136459	3.62807	4.43691	3.17353
ATP6V1G2-DDX39B	31.275	28.67	31.2898	74.4062	51.5976	72.175
ATP6V1G3	0	0	0	0	0	0
ATP6V1H	25.9034	27.885	34.2334	19.7701	24.0229	24.5602
ATP7A	2.35495	3.35776	3.35309	8.47374	9.29836	8.39158
ATP7B	12.2757	13.878	20.2446	6.17163	3.09558	6.1399
ATP8A1	3.22872	4.2063	5.01463	2.67987	2.95115	4.20357
ATP8A2	2.68689	2.80027	1.70595	2.75242	3.59503	3.38057
ATP8B1	0.578092	1.49139	2.3574	0.330841	0.192592	0.324643
ATP8B2	6.26521	10.6957	13.9996	24.8481	24.4846	17.7492
ATP8B3	0	0	0	0	0	0
ATP8B4	0.096694	0.023765	0	0	0	0
ATP8B5P	0.822106	5.37231	3.41827	1.97238	0	1.75743
ATP9A	1.97827	2.61535	2.67911	21.6253	28.2457	26.3123
ATP9B	3.74762	4.0682	4.61505	13.4972	9.13887	10.0842
ATPAF1	13.7451	16.1313	19.2517	14.4623	17.1678	21.7655
ATPAF2	4.16325	3.46778	4.69685	8.2211	7.65752	12.0659
ATPIF1	111.229	95.2927	75.5286	88.2056	100.19	93.638
ATR	8.58116	11.11	13.1704	8.94014	11.1083	12.237
ATRAID	81.1715	50.4176	78.9139	80.4514	69.4529	77.5034
ATRIP	8.08508	4.26722	6.63143	4.96073	6.83959	4.15638
ATRIP-TREX1	0.272421	4.99815	0.352101	1.51049	2.05494	0.353685
ATRN	18.3404	17.6341	19.0082	17.6377	19.1245	16.4737
ATRNL1	8.29035	2.72371	5.86047	9.56593	12.227	10.7863
ATRX	11.9435	14.3999	11.9164	28.8092	23.5575	33.4909
ATXN1	2.17833	2.41817	4.32985	19.0201	22.1196	18.5585
ATXN10	39.9343	30.5461	40.2791	54.5707	36.3551	52.1513
ATXN1L	5.6995	12.9479	8.87512	17.0594	15.4187	17.441
ATXN2	41.7599	52.7906	60.5499	79.1564	85.0831	99.8549
ATXN2-AS	1.38665	1.87864	0	3.092	2.06309	4.26895
ATXN2L	36.2314	47.2874	49.9776	66.0508	68.2479	84.244
ATXN3	8.22359	8.31352	6.45417	12.2781	8.67439	9.52138
ATXN3L	0.287467	1.7914	1.12431	0	0	0
ATXN7	13.7378	13.2205	5.15639	18.0846	19.4792	15.2208
ATXN7L1	3.37034	7.63848	4.71367	10.8609	10.8367	13.7688
ATXN7L2	1.66121	2.72441	1.71454	8.00649	12.1226	12.935
ATXN7L3	9.85392	10.0995	7.20763	11.3266	15.8843	15.6148
ATXN7L3B	23.1799	37.7911	35.7723	170.482	219.357	161.977
ATXN8OS	0	0	0	0	0	0
AUH	6.94471	8.05285	7.39909	11.9132	10.4773	15.7401
AUNIP	24.5426	14.5631	21.6484	2.06954	1.70509	2.55846
AUP1	63.6136	48.7826	37.3813	70.9572	74.5957	66.2183
AURKA	34.0963	38.5362	28.5525	18.7175	9.2512	24.7779
AURKAIP1	103.654	88.0612	70.2629	44.8162	40.9845	35.8345
AURKAPS1	1.82959	3.93633	5.75637	12.7315	13.0743	14.58
AURKB	21.454	15.7675	11.4409	9.12414	3.63531	20.4503
AURKC	3.82561	0.882862	0	1.90229	1.46195	3.81907
AUTS2	1.4968	2.01812	2.12487	32.5394	36.2891	46.3397
AVEN	24.6037	10.7497	12.938	18.6987	13.4364	22.8404
AVIL	0.260863	0.682856	0.405705	0.747192	3.0672	1.19583
AVL9	4.57233	6.75633	8.26223	19.6915	15.0569	19.2514
AVP	0	0	0	0	0	0
AVPI1	12.3661	2.26841	2.71489	9.81756	9.24805	5.50721
AVPR1A	0.064134	0	0	0.239008	0.681489	0.075787
AVPR1B	0	0	0	0.074874	0	0
AVPR2	0	0	0	0	0	0.364865
AWAT1	0.406003	1.04375	4.73969	0	0	0
AWAT2	0.757823	2.30651	0.340537	0	0	0
AXDND1	1.71099	0.574072	0.384415	0.235323	0	0
AXIN1	3.38809	2.95553	3.86918	5.08625	6.57386	8.54307
AXIN2	13.0682	9.10757	15.9787	26.748	27.967	23.6218
AXL	0.057084	0.928742	0.507409	39.9343	47.7501	36.344
AZGP1	0	0	0	0	0.759553	0.949513
AZGP1P1	0	0	0	0	0	0
AZI2	10.2877	15.2053	14.2786	32.1944	26.5698	15.4189
AZIN1	21.8678	25.7672	26.373	18.37	23.9596	17.0331
AZIN1-AS1	1.3003	0	0	7.41595	6.19003	1.59231
AZIN2	3.14362	1.03135	0.91701	4.53997	1.48084	1.22418
AZU1	0	0	0	0	0	0
B2M	1.35738	1.18184	0.696485	58.5476	53.1388	39.8781
B3GALNT1	0.660983	0.188578	0.600184	3.93659	4.35676	3.93277
B3GALNT2	5.09298	8.09607	7.84353	11.4236	11.9513	8.91207
B3GALT1	0	0.253609	0	0.59353	0.253251	2.07142
B3GALT2	0.672418	1.22175	1.61069	5.82548	3.8199	5.75046
B3GALT4	0.43124	0.244585	0.646967	0.339979	0.812498	0.742588
B3GALT5	1.30752	3.36122	2.85068	1.04912	3.94289	2.61576
B3GALT5-AS1	0	2.27875	0.96606	1.36413	0.472991	0.70388
B3GALT6	1.68346	3.44133	5.37135	9.01059	7.91616	9.7672
B3GAT1	0	0	0	0	0	0.767619
B3GAT2	0.308059	0.321326	1.81719	0	0	0
B3GAT3	4.70878	2.57125	4.56958	9.53376	11.3957	8.15126
B3GLCT	1.63152	1.52497	1.62099	3.4669	2.50764	2.75677
B3GNT2	2.41332	3.54466	4.84951	7.17114	8.56445	8.0743
B3GNT3	0	0	0	0.258042	0	0.518484
B3GNT4	12.5889	13.9913	16.6591	8.39481	14.6257	10.6397
B3GNT5	0.418072	1.24984	0.510715	21.1809	15.5473	15.1923
B3GNT6	0	0	0	0	0	0
B3GNT7	0.988566	1.7249	0.341536	6.88558	4.25364	10.5224
B3GNT8	1.02545	0.474569	0.537706	0.246609	1.02544	0.983244
B3GNT9	0.558249	3.23795	1.5828	1.63777	3.37978	5.2398
B3GNTL1	0.301208	1.28272	0.92605	3.55427	8.40162	6.03
B4GALNT1	1.64306	2.93299	3.03683	0.200306	4.49747	0.341303
B4GALNT2	0.092245	0	0	0	0	0
B4GALNT3	0	0.812722	0.231836	0.486849	0.220363	1.18704
B4GALNT4	0.129214	0.334012	0.670869	16.5048	20.1813	22.0994
B4GALT1	15.7622	24.1134	29.6307	123.858	151.905	123.437
B4GALT1-AS1	0	0	0	1.39086	0	0
B4GALT2	5.23087	2.5899	5.67494	7.15227	12.2103	10.3277
B4GALT3	12.087	15.6814	10.708	18.9333	21.6831	13.9969
B4GALT4	18.5345	11.7783	18.4568	19.3083	16.2264	16.7854
B4GALT4-AS1	0.81746	0.793761	0.819805	1.53449	0	1.69363
B4GALT5	34.4143	47.3885	46.5991	28.0715	38.4489	30.4399
B4GALT6	0.636715	1.66117	1.71768	1.775	1.80895	2.6766
B4GALT7	14.6783	8.69039	8.70484	11.9724	12.6782	7.53519
B4GAT1	2.37763	4.22396	5.44842	15.8154	13.2088	17.3654
B9D1	14.8067	10.3148	9.04947	15.851	8.53052	11.1735
B9D2	2.84144	5.32493	0.212163	3.02263	6.94867	5.54825
BAALC	0	0	0	0.400341	0.375804	0.138097
BAALC-AS1	0	0	0	0.483387	0	0
BAALC-AS2	0	0	0	0	0	0
BAAT	0	0	0	0	0	0
BABAM1	34.5369	32.8203	34.041	31.2944	22.8296	28.2966
BACE1	4.9177	7.92169	10.2567	17.203	16.2466	17.5192
BACE1-AS	6.97443	9.61538	13.7993	12.4102	7.66137	11.8207
BACE2	0.096763	0.191963	1.23569	3.99212	3.64725	3.58171
BACH1	11.6383	28.5569	25.3081	25.9103	39.0052	31.6224
BACH1-IT2	0	0.856958	0	0.739356	0	1.58577
BACH1-IT3	0	0	0	0	0.805662	0.659924
BACH2	0.688179	1.24509	0.807389	45.7815	14.0575	8.62748
BAD	6.23787	2.86981	4.18243	10.5301	19.6056	12.7418
BAG1	9.5016	7.5498	3.688	18.6623	15.8064	12.8261
BAG2	8.75392	6.29155	7.31686	7.92127	5.85424	8.72951
BAG3	62.6506	32.5256	25.651	50.4688	41.7108	29.723
BAG4	5.52091	6.32815	6.77695	14.0509	9.76931	9.11678
BAG5	15.0983	21.0433	15.8553	13.31	15.1224	14.2824
BAG6	0	0	0	0	0	0
BAGE	0.036462	0.235194	0.178897	0	0.216501	0.074295
BAGE2	0.027569	0	2.48347	0.016244	0.016137	0
BAGE3	0	3.23593	0	0	0	4.84668
BAGE4	2.0343	0	0	4.0786	5.02919	0
BAGE5	0	0	0	0	0	0
BAHCC1	0.04815	0.478085	0.437592	4.32942	6.49893	7.37346
BAHD1	10.4881	20.2211	10.5032	14.8774	15.4301	12.3581
BAIAP2	0.505441	0.520909	0	5.11179	4.42447	7.5494
BAIAP2-AS1	0.240362	0.234742	0.128972	2.67894	3.09331	4.05615
BAIAP2L1	3.0439	1.19141	1.16036	3.15266	3.57055	4.6743
BAIAP2L2	0	0.447934	0.30321	1.08744	0.255966	0.260881
BAIAP3	0.403364	0.435387	0.250771	0.049981	0	0.161187
BAK1	10.0893	10.7739	10.0207	5.42508	5.82972	5.21244
BAMBI	53.9371	38.1242	58.4981	76.5319	63.1083	38.2158
BANCR	0	0	0	0	0	0
BANF1	98.7497	98.4905	70.1697	77.0463	69.7068	64.2973
BANF2	0	0	0	0	0	0
BANK1	0	0	0	0	0	0
BANP	6.73413	9.06053	7.85131	9.68986	10.5708	7.52281
BAP1	10.5414	11.8102	8.02103	17.0372	26.4023	22.22
BARD1	14.9395	24.4547	23.5841	8.4239	6.28556	7.06532
BARHL1	0	0.090641	0	0	0	0
BARHL2	0	0	0	0.469169	0	0
BARX1	0	0	0	0	0	0
BARX1-DT	0.470092	0.533397	0.151377	0	0	0
BARX2	0	0	0	0	0	0
BASP1	8.62682	7.98673	6.38995	111.61	105.765	106.063
BASP1P1	0.097098	0	0	0.201059	0.119152	1.59465
BATF	0	0	0	0	0	0
BATF2	0	0.706551	0	0	0	0
BATF3	3.41727	4.35208	1.98895	0	1.11936	4.41085
BAX	18.9233	22.7444	14.7879	7.8975	10.2268	4.97111
BAZ1A	0.046483	0.349466	0	11.2208	10.4788	13.8196
BAZ1B	78.6018	84.2583	80.4354	72.1609	67.4133	83.7309
BAZ2A	12.2534	19.2046	18.5258	18.0087	21.4662	23.7596
BAZ2B	5.97578	8.22691	8.1545	58.5742	60.8941	62.532
BBC3	0.869119	0.56741	0.235791	1.38116	0.802867	1.06423
BBIP1	1.63605	3.36705	5.7622	9.61397	15.7636	8.9824
BBOF1	1.83375	2.83836	1.69314	3.18007	3.71197	2.40789
BBOX1	1.725	0.476951	0.193302	0	0.351723	0
BBOX1-AS1	2.81793	1.27645	0	0	0	0
BBS1	2.75246	4.29713	2.27755	13.3761	17.2012	18.403
BBS10	1.22798	1.71974	1.95362	8.26759	7.38476	5.17636
BBS12	1.47786	0.900355	1.54835	4.48488	4.26257	4.19319
BBS2	17.0224	16.1444	14.2779	38.8702	32.4317	29.7733
BBS4	24.4544	19.9335	27.9114	7.57392	8.18933	17.0861
BBS5	2.19977	1.91454	0.948157	1.08457	1.45566	0.7954
BBS7	4.1144	7.03775	5.49891	9.91258	7.09776	7.17214
BBS9	11.8253	9.62107	19.7131	15.3247	28.9657	22.3616
BBX	7.80639	8.55872	9.9775	64.0867	49.7554	58.6497
BCAM	0.273855	0.749579	0	23.2241	14.906	17.0739
BCAN	0	0.192381	0	0.244513	0.788257	1.25464
BCAP29	4.23043	5.55612	5.91355	3.82445	5.00052	4.46661
BCAP31	36.2652	28.2801	27.7699	22.4696	25.7458	24.0307
BCAR1	1.59019	2.66947	3.43166	3.56786	5.39912	4.53942
BCAR3	2.5696	3.74308	6.14807	13.2803	21.7355	11.4815
BCAR4	0	0.157512	0	0	0	0
BCAS1	0	0	0	0	0	0
BCAS2	27.4818	25.6159	18.659	35.8023	33.5369	28.6023
BCAS3	9.56461	16.7207	17.7717	21.7451	18.6499	28.3327
BCAS4	2.62352	2.04887	1.35471	3.36167	1.43907	2.35859
BCAT1	0.552274	0.049741	0.483295	22.2798	24.7075	23.5266
BCAT2	2.00751	2.83144	2.59549	30.3169	28.9162	35.3812
BCCIP	197.406	140.891	117.608	92.6526	72.2098	87.1307
BCDIN3D	1.22047	1.20829	1.28367	1.18167	1.94338	1.58218
BCDIN3D-AS1	0.144892	0.089026	0.472236	0.985925	0.666753	1.46918
BCHE	0	0	0	1.88698	1.93881	3.34482
BCKDHA	7.10283	9.31896	4.11501	17.9122	13.1046	18.0015
BCKDHB	7.76123	3.20785	5.26348	15.715	12.8102	8.11129
BCKDK	7.47511	8.74757	9.23994	8.37962	6.33585	12.8873
BCL10	8.56187	6.94911	14.1304	27.6119	28.3046	21.9323
BCL11A	0	0.083723	0.036788	25.2681	18.6041	29.2173
BCL11B	0.020861	0	0	3.91413	3.50292	3.52568
BCL2	0.060305	0.06352	0.022463	60.8776	62.2459	50.062
BCL2A1	0	0.653755	0	0	0.946133	0
BCL2L1	2.21479	5.23269	6.85871	5.66752	4.88909	6.11726
BCL2L10	0.877801	0.10445	0.442133	0.977791	0	0
BCL2L11	5.54695	5.08239	6.54408	22.6571	36.5859	20.7223
BCL2L12	14.7299	14.3492	7.11287	9.16771	8.11286	7.88087
BCL2L13	14.6785	5.64194	10.3758	10.1903	7.46908	6.62872
BCL2L14	0.653457	0.1687	0.320718	0	0	0
BCL2L15	0	0	0.055714	0.061159	0	0.261421
BCL2L2	1.45305	4.27127	3.72677	15.912	11.1812	18.3706
BCL2L2-PABPN1	0	0	0	0	0	0
BCL3	0.78895	2.02746	1.55293	3.91605	5.5046	8.16172
BCL6	0.091711	0	0.077715	32.2628	29.498	37.6648
BCL6B	6.55811	5.61213	6.81674	0	0	0.72078
BCL7A	14.4211	17.5345	14.0648	25.0839	16.5578	22.8839
BCL7B	20.7077	23.1709	15.132	11.5617	14.4885	11.5924
BCL7C	2.89463	0.444636	2.36468	6.83105	7.00805	7.68595
BCL9	12.866	13.7876	15.1402	36.2008	38.6894	37.6284
BCL9L	0.785945	1.12819	2.08932	11.4144	13.1611	13.5752
BCLAF1	27.524	53.1024	39.0979	44.3027	46.9375	69.1249
BCO1	0	0	0	0	0	0
BCO2	0.173033	0.425269	0	3.94501	2.61157	2.59806
BCOR	9.74497	12.7283	12.5678	41.1837	47.1419	66.5434
BCORL1	1.40219	4.82928	3.71045	16.1101	11.3701	16.6392
BCORP1	0	0	0	0	0	0
BCR	3.58356	4.13314	4.97	6.94712	6.10584	7.33078
BCRP2	0	0	0	0	0	0
BCRP3	0.546397	0.223063	0.275075	3.3834	2.53254	4.4164
BCS1L	19.2609	20.1501	18.7519	13.8507	12.7287	10.789
BCYRN1	2.25167	1.77296	3.16407	2.62268	1.64714	3.56101
BDH1	0	0.240335	0.953682	0.866496	0.591473	0.778016
BDH2	7.096	4.97083	3.22287	28.1872	22.4125	24.5684
BDKRB1	0	0	0	0	0	0
BDKRB2	0	0	0	0.13936	0.19492	0
BDNF	0	0.101177	0	0.859571	1.46225	0.529579
BDNF-AS	0	0	0	1.99402	0.662643	0.134002
BDP1	1.26424	1.16072	0.739469	1.7465	1.8819	0.999059
BEAN1	0.095932	0	0	2.49622	0.508663	0.339455
BEAN1-AS1	0	0	0	0	0	0
BECN1	0.940717	0.92117	3.09084	2.15323	1.65526	4.12218
BECN2	0	0	0	0	0	0
BEGAIN	0	0.371881	0	0.547889	1.95765	1.88893
BEND2	0	0	0	0	0	0
BEND3	8.05258	20.6547	17.5207	2.28242	7.47884	4.44405
BEND3P3	0.509527	0.145932	0.685737	2.82008	2.84734	2.29104
BEND4	23.2581	24.2679	53.8686	0.348007	0.185809	0.219811
BEND5	0.532381	0.432323	1.44253	9.28371	13.3168	11.013
BEND6	0.650784	1.10031	1.64565	1.86066	2.70865	4.00548
BEND7	1.32859	0.851599	0	7.08657	3.68391	5.11358
BEST1	0.466359	0.399354	0	0.781731	0.828373	0.880935
BEST2	0	0	0	0	0	0
BEST3	0	0	0	0.782173	0	0
BEST4	0	0	0	0.502298	0.785852	0
BET1	5.12349	7.82775	5.00868	14.8541	0.601416	15.1416
BET1L	14.14	19.2512	22.6994	14.3679	24.8911	20.3303
BEX1	6.968	5.78305	7.97922	517.156	535.279	524.867
BEX2	13.7482	15.5943	18.3802	189.432	138.985	162.089
BEX3	23.672	20.6277	22.7535	411.415	390.014	472.561
BEX4	24.4756	16.7746	16.2875	85.1182	93.7841	88.7794
BEX5	0.194872	0.793447	0	10.1165	12.4094	4.2672
BFAR	56.8761	76.9481	76.9868	0	0	0
BFSP1	10.423	5.97363	7.51894	0.781731	0.31097	0.704309
BFSP2	0.28372	0.563074	0.877549	0	0	0
BFSP2-AS1	0	0	0	0	0	0
BGLAP	0	0	0.196268	0	0	0
BGLT3	0	0	0	0	0	0.284613
BGN	0.135943	0.307202	0	49.3918	72.5619	69.1013
BHLHA15	0	0	0	0	0	0
BHLHA9	0	0	0	0	0	0
BHLHB9	0	0	0	0	0	0
BHLHE22	0.08232	0.020232	0	0.103309	0.161626	0.374387
BHLHE23	0	0	0	0	0	0
BHLHE40	9.5539	17.2953	24.5108	21.502	67.1726	79.5705
BHLHE40-AS1	0.030425	0.085245	1.69635	0.436228	0	0.181032
BHLHE41	0	0	0	4.34031	3.15901	6.15633
BHMG1	0	0.224602	0	0	0	0
BHMT	0.335122	0	4.51187	0.253906	0	0.113048
BHMT2	0	0	0.107266	0.244166	0	0.253818
BICC1	0.112449	0.037686	0.058907	5.59542	5.41493	6.57653
BICD1	2.57498	12.1087	5.87078	50.4573	44.1961	42.2677
BICD2	3.50343	5.53022	5.52778	6.04733	6.27878	6.56274
BICDL1	4.29397	5.92142	3.88436	1.98668	3.66419	2.45078
BICDL2	0	0.378038	0	0	0	0
BID	1.64987	1.0441	2.59061	7.21155	6.454	5.77029
BIK	0	1.43803	0.229528	13.6058	23.5135	10.7266
BIN1	39.1612	36.4782	43.9366	15.5874	15.5408	12.7786
BIN2	5.25605	2.65196	4.77672	0.167054	0	0.403598
BIN3	0.192365	2.10626	3.25204	6.62471	4.56108	8.08738
BIN3-IT1	0.603989	0.112118	0.118945	2.33704	1.26887	2.63666
BIRC2	9.07078	9.67256	11.2934	25.0234	28.6752	27.6077
BIRC3	0.129482	0.029835	0.042201	0.417726	0.286005	0.327153
BIRC5	29.984	50.015	29.7183	16.9057	4.76709	19.0203
BIRC6	30.9809	34.8728	39.8409	36.5666	31.5942	37.1554
BIRC6-AS2	0	0	2.04001	0	0.640583	0
BIRC7	0.88962	0.301439	0.0533	0.506226	0.702364	0.206592
BIRC8	0	0	0	0	0	0
BISPR	0.037683	0	0	43.1605	31.6209	21.17
BIVM	0	2.48359	0	13.1771	9.77045	10.6672
BIVM-ERCC5	4.38255	2.01913	4.83807	0	0	0
BLACAT1	1.14146	0.417728	1.19627	10.3986	12.0664	8.63238
BLACE	0.364948	0	0	0	0	0
BLCAP	49.5992	76.8465	54.8999	26.0203	41.766	23.9818
BLID	0	0	0	7.00791	2.42358	2.54752
BLK	0	0	0	0	0	0
BLM	9.2233	11.9357	11.2351	3.07183	1.09575	5.49593
BLMH	51.6754	59.7693	56.7634	32.7272	29.8674	34.1925
BLNK	0	0	0	0	0	0
BLOC1S1	49.9604	48.5424	22.5166	48.5176	62.944	58.5697
BLOC1S1-RDH5	0	0	0	0	0	0
BLOC1S2	3.8709	4.12195	2.89141	8.95459	3.95571	6.24834
BLOC1S3	4.40202	5.21072	5.50227	5.04617	4.53529	3.44736
BLOC1S4	9.46223	5.82366	13.2338	23.4836	17.1391	17.2863
BLOC1S5	19.4585	13.0636	13.3901	16.4153	10.8644	17.1373
BLOC1S5-TXNDC5	0.871178	11.3162	16.1274	0.391322	14.2229	19.3031
BLOC1S6	4.6432	3.77757	6.59876	43.8858	41.3295	44.1027
BLVRA	3.27867	6.41423	15.8076	50.4368	49.0592	51.018
BLVRB	3.67047	3.157	7.72233	12.3347	7.51495	7.26165
BLZF1	21.8158	21.4335	29.273	17.0662	18.6199	16.6618
BMF	10.4732	20.1924	10.7707	45.7701	58.6591	48.6464
BMI1	18.4362	25.5172	21.2836	8.31858	18.2526	10.3565
BMP1	0.135497	0.279398	0.073631	18.4987	19.9413	20.4406
BMP10	0	0	0	0	0	0
BMP15	0	0	0	0	0	0
BMP2	0.21205	0.366985	0	12.1432	10.9957	7.6188
BMP2K	2.65161	2.53622	0.593606	24.2414	15.7567	23.2687
BMP3	0	0	0	1.35284	0.141314	0.599621
BMP4	0	0.264339	0.342832	16.6395	23.6805	21.9695
BMP5	0	0	0	0	0	0
BMP6	0.254646	0	0.481335	0.092744	0.217645	0
BMP7	0	0	0.220313	0.034825	0.040863	0.455725
BMP7-AS1	0	0	0	0	0	0
BMP8A	0.505754	0.036649	0.190772	1.59675	0.94086	0.940028
BMP8B	0.123239	0	0	1.52053	0.355253	0.366315
BMPER	0.0667	0	0	0	0.190984	0.168526
BMPR1A	5.11275	6.82174	11.1318	19.4305	19.8907	16.7314
BMPR1B	0.029574	0.22012	0.183332	3.50874	4.80349	3.0564
BMPR1B-AS1	0	0	0	0	0	0
BMPR2	7.17371	8.90804	12.717	35.849	39.2633	38.1412
BMS1	18.0944	16.6552	13.5204	27.3849	20.8123	24.5369
BMS1P14	1.43478	1.4226	1.66829	4.42749	5.53604	3.63005
BMS1P17	0	0	0	0	0	0
BMS1P18	0	0	0	0	0	0
BMS1P20	4.94506	9.38435	6.69532	13.6659	20.2441	11.6062
BMS1P21	0	0.415057	0	3.85656	3.40998	2.5094
BMS1P22	0	0	0	0	0	0
BMS1P4	5.3081	5.44742	4.07968	6.89082	5.26101	8.2764
BMS1P5	2.07447	2.6393	1.91822	9.03303	9.17461	8.33485
BMS1P6	0	2.81277	0.16261	2.15254	12.6127	1.92281
BMT2	4.73617	4.21365	6.19016	16.0673	14.6329	14.2781
BMX	0	0	0	0.267848	0	0
BNC1	15.5732	18.9348	19.1387	39.0842	19.6724	50.0171
BNC2	7.8002	10.0119	9.64286	14.0598	16.4782	21.4535
BNC2-AS1	4.94137	3.93515	0	2.04739	2.81262	8.1052
BNIP1	7.77508	6.87423	5.45008	5.21934	4.29578	5.37916
BNIP2	2.02278	3.85773	4.16159	7.69183	9.67858	6.41735
BNIP3	75.6344	73.0483	59.2973	81.7537	66.1518	109.362
BNIP3L	21.2276	22.3726	20.2453	87.0125	79.0047	92.4102
BNIPL	0	0.182249	0	0.600371	0.394724	0.338104
BOC	0	0	0	20.2725	32.4803	40.1657
BOD1	43.5222	36.8585	29.1772	81.8987	69.4145	75.5648
BOD1L1	15.6726	19.489	16.4424	36.7331	35.2616	41.7051
BOD1L2	0.058485	0.099796	0.032677	0.069902	0.143538	0.27443
BOK	0.374405	0.359349	0.519301	0.689413	0.309059	0.899656
BOK-AS1	0.176825	0	0	0	0	0
BOLA1	3.43081	6.43624	4.60678	5.04858	5.29866	4.87276
BOLA2	62.0502	33.6655	30.9858	12.1949	15.3454	11.1062
BOLA2-SMG1P6	0	0	0	0	0	0
BOLA2B	0.501651	0.105748	0	0	0	0
BOLA3	51.8962	40.6067	48.4905	10.097	8.33257	6.12174
BOLA3-AS1	3.66332	2.48849	1.55746	4.59945	6.42606	6.06126
BOLL	0.149792	0	0.049855	0.117489	0	0
BOP1	32.8297	23.0003	28.9103	6.17559	10.9791	7.63552
BORA	5.81112	6.74766	6.86931	5.9882	3.0509	2.33779
BORCS5	1.9934	3.19694	4.29114	3.6179	3.42759	4.40828
BORCS6	0.776684	2.23923	2.87691	3.88464	2.85855	0.862331
BORCS7	0	5.80242	3.8977	0	0	0
BORCS7-ASMT	2.22585	0.078894	0.114625	7.00178	5.11066	6.85712
BORCS8	6.71253	4.66029	6.58802	6.20487	5.24028	5.24395
BORCS8-MEF2B	0.147843	0	0.314787	0.882827	4.10604	0.812736
BPESC1	0	0	0	0	0	0.321707
BPGM	4.39476	2.69772	3.77317	6.85863	5.75385	5.41995
BPHL	17.3711	13.2359	15.5108	10.2357	15.2505	14.5395
BPI	0	0	0	0	0	0
BPIFA1	0	0	0	0	0	0
BPIFA2	0	0	0	0	0	0
BPIFA3	0	0	0	0	0	0
BPIFA4P	0	0	0	0	0	0
BPIFB1	0	0	0.198624	0	0	0
BPIFB2	0	0	0	0	0	0
BPIFB3	0	0	0	0	0.347567	0
BPIFB4	0	0	0	0	0	0.386101
BPIFB6	0	0	0	0	0	0
BPIFC	0	0	0	0	0	0
BPNT1	1.93965	2.4954	3.35561	7.65128	6.72795	4.31051
BPTF	33.5278	44.178	42.3354	68.3731	70.0837	79.3241
BPY2	0	0	0	0	0	0
BPY2B	0	0	0	0	0	0
BPY2C	0	0	0	0	0	0
BRAF	9.30393	10.8424	10.3305	19.9182	19.7119	20.3227
BRAP	24.0431	29.0058	31.3128	28.1713	31.9141	25.9845
BRAT1	6.16427	6.65611	5.68691	5.20459	6.98631	6.09516
BRCA1	9.61951	13.372	12.8003	2.29067	2.10308	5.32632
BRCA2	3.55522	4.921	6.05939	2.14967	1.30334	1.5105
BRCAT107	0	0	0	0	0	0.257162
BRCAT54	0	0	0	0	0.682867	2.81202
BRCC3	3.33543	5.30956	5.12162	11.325	6.54357	15.6573
BRD1	12.2454	12.5008	10.9296	28.1768	26.3181	28.6832
BRD2	0	1.33195	0	0	1.03184	0
BRD3	11.693	9.64983	13.5655	44.7313	38.0804	39.4815
BRD3OS	4.2956	7.47513	11.5866	12.1674	9.55944	13.5708
BRD4	22.1347	32.8597	43.1119	53.7547	56.8416	73.3251
BRD7	51.7487	62.111	54.96	34.2931	32.8445	41.3669
BRD7P3	0.958121	1.38908	0.20206	4.39207	7.66793	2.221
BRD8	44.1076	40.4328	40.2136	55.8066	49.3006	62.1818
BRD9	6.87188	7.3948	3.34923	11.0245	7.06885	8.29747
BRDT	14.4719	15.4892	11.9662	0	0	0.043504
BRDTP1	0.239595	0.462673	0.312357	0	0	0
BRE	14.2715	32.4691	34.4085	16.6826	20.2467	19.1199
BRE-AS1	1.91976	0.990793	0.755502	1.76866	8.35938	1.76492
BREA2	0	0	0	0	0	0
BRF1	0.48961	0.89103	1.70661	2.94977	5.63504	5.976
BRF2	8.07023	11.5123	15.8294	6.78671	3.854	7.64503
BRI3	23.8711	26.4442	16.4566	34.4476	26.7738	33.0891
BRI3BP	15.0945	11.1597	8.01559	2.62635	2.44448	4.64368
BRICD5	0	0	0	0	2.54925	0.73739
BRINP1	0.555433	0.965118	0.306729	5.72233	5.90622	5.82033
BRINP2	0	0	0	4.04552	18.4268	5.25163
BRINP3	0	0	0	0	1.49463	1.70275
BRIP1	6.04164	6.91721	7.67462	2.98245	1.56531	4.4265
BRIX1	59.3842	31.1533	39.6555	22.7159	18.3713	15.3054
BRK1	172.137	133.757	123.311	190.532	193.367	163.25
BRMS1	11.931	9.84524	13.852	6.99586	8.47643	5.26102
BRMS1L	1.88563	4.5285	1.99014	2.48825	2.85472	3.05123
BROX	7.03423	9.19247	11.9449	18.6829	12.9	12.3068
BRPF1	8.07288	12.8003	10.0193	5.97349	6.36828	7.74815
BRPF3	12.4903	25.9988	24.393	83.159	79.751	78.5498
BRS3	22.8645	0	0	3.92124	0	0
BRSK1	0.147298	0.239578	0	2.66066	3.38044	1.84274
BRSK2	0.170616	0.086456	0.126875	0.327584	0.321064	0.24775
BRWD1	11.6194	17.3148	18.9354	43.2826	36.526	42.6727
BRWD1-AS1	0	0.397848	0.762859	4.27961	6.93443	1.61535
BRWD1-IT2	0.103098	0.845989	2.62459	1.62078	1.33589	0.840297
BRWD3	18.5904	34.6868	30.8416	23.6941	23.1399	27.1176
BSCL2	32.5239	13.0892	0	23.8015	43.5359	23.9438
BSDC1	4.58011	15.7664	7.87913	16.032	13.8277	10.641
BSG	291.753	238.78	285.609	115.762	137.576	140.727
BSN	1.42479	3.38865	3.0494	0.711459	1.06273	0.441489
BSN-AS2	0	0	0.168068	0.214814	0	0.380011
BSND	0.206073	0.541799	0.208628	3.24639	0	0
BSPH1	0	0	0	0	0	0
BSPRY	10.2935	15.2566	11.3628	0	0	0
BST1	2.93167	1.89543	4.01783	0.471078	1.57666	1.89998
BST2	1.25029	1.81027	1.53157	351.976	303.455	308.031
BSX	0	0	0	0	0	0
BTAF1	19.9057	21.8426	21.0485	45.5714	37.5127	36.6245
BTBD1	10.5185	6.8305	7.82496	20.9428	19.3373	14.7284
BTBD10	18.0505	17.2169	11.3374	8.86917	9.1109	8.94433
BTBD11	0	0	0	0.76899	0.790602	0.318928
BTBD16	0	0	0	0	0	0
BTBD17	0.064769	0.633556	0	0	0	0
BTBD18	0.162085	1.9202	0.860702	1.30259	2.27754	3.16521
BTBD19	0.199787	0	0.150575	5.51199	15.2067	6.30315
BTBD2	0	0	0.303016	9.74218	9.35067	16.7208
BTBD3	14.0521	17.0199	24.1376	85.9332	84.3817	94.5372
BTBD6	5.05916	4.26758	7.03813	18.0118	18.7204	18.7241
BTBD7	9.14747	0	0	0	0	0
BTBD8	1.79496	4.04508	1.97084	2.29817	2.815	3.01997
BTBD9	1.43084	3.84178	2.53389	5.62132	7.21679	7.45172
BTBD9-AS1	0	0	1.43435	5.05737	7.06364	6.92563
BTC	0	0	0	0.332446	0.243805	0
BTD	3.63547	1.38176	1.80531	4.56777	5.61745	8.01115
BTF3	283.531	218.026	179.022	246.492	240.19	237.115
BTF3L4	48.2579	45.551	50.5378	37.2336	30.843	38.8464
BTF3P11	0.043693	0	0	0.060928	0	0
BTG1	5.23695	1.49054	3.28078	66.937	65.125	56.6129
BTG2	2.64521	3.55885	1.23235	149.271	542.944	309.081
BTG3	27.0942	25.3214	29.5799	19.0284	20.2235	19.2567
BTG3-AS1	1.15325	1.02623	0.804186	3.04659	2.75091	2.78414
BTG4	0	0	0	0	0	0
BTK	0	0.049677	0	0	0	0
BTLA	0	0	0	0	0	0
BTN1A1	0.078469	0	0	2.21157	1.22099	1.52561
BTN2A1	10.251	6.41613	10.0255	17.0085	16.2016	15.7528
BTN2A2	0.713596	2.30458	1.93822	11.7065	8.27368	11.4743
BTN2A3P	0.195083	0.329939	0.094933	9.23626	3.99222	4.29205
BTN3A1	0.245612	0.072861	0.034796	11.9489	10.2148	8.48297
BTN3A2	0	0.070415	0.310081	5.39097	1.28723	4.81632
BTN3A3	0.088266	0.524274	0	3.79123	5.84168	4.45266
BTNL10	0	0	0	0	0	0
BTNL2	0	0	0	0	0	0
BTNL3	0	0	0	0.287655	0	0.347484
BTNL8	0	0	0	0	0.615801	0
BTNL9	0.367528	0.314185	0.291653	0	0	0.322995
BTRC	22.5489	32.3786	32.7748	19.3736	17.6877	14.453
BUB1	33.139	36.9426	33.6123	14.2297	4.44741	21.741
BUB1B	69.1587	79.639	62.2451	24.8305	13.7896	30.7774
BUB1B-PAK6	0.568847	0.847133	0.087737	0	0.84997	0
BUB3	52.3764	51.5111	59.7578	43.1425	41.8157	47.2537
BUD13	18.8325	25.6116	13.152	23.2834	19.8488	20.5463
BUD31	41.5742	32.4927	28.5109	58.8222	70.5752	43.1358
BVES	2.97701	5.50107	7.52617	0.505227	0.434108	0.613826
BVES-AS1	0.657681	0.320597	1.93784	0.744358	0	0
BYSL	21.2716	16.0817	9.61452	5.85839	5.97745	4.15656
BZW1	25.6787	30.7477	32.3775	28.9918	41.617	46.2042
BZW2	11.3201	10.4375	14.9673	36.5064	37.3634	37.9336
C10ORF10	34.5075	33.0902	14.7157	50.1751	69.9197	33.0821
C10ORF105	0	0.1688	0	1.09246	1.27245	1.08046
C10ORF107	0	0	0	7.67924	2.44014	3.66664
C10ORF11	0	0.061201	0.064928	1.37532	0.61114	1.20121
C10ORF111	0.884562	0.471057	1.4563	0.272997	2.34832	2.39089
C10ORF113	0	0	0	0	1.87956	1.42887
C10ORF120	0	0	0	0	0	0
C10ORF126	0	0	0	0	0	0
C10ORF128	0	0.953003	0.31723	0	0	0
C10ORF131	1.93076	0.350654	0	0.477046	0.583597	0.240323
C10ORF142	0	0	0	0	0	0
C10ORF143	0	0	0	0	0.418221	0
C10ORF2	9.24937	9.55174	9.65042	5.70889	9.05406	6.37656
C10ORF25	0.484592	1.23755	1.36654	9.14024	7.48742	4.46084
C10ORF35	82.5473	31.9143	51.9173	40.7728	38.7621	32.236
C10ORF53	0	0	0	0	0	0
C10ORF54	0	0.129279	0.16342	0.118596	1.0488	1.08177
C10ORF55	0.128284	0.669494	0	0	0.798261	0.196884
C10ORF62	0	0	0	0	0	0
C10ORF67	0.133027	0.576354	0.322077	0.747269	0	0.144046
C10ORF71	0.136911	0	0	0	0	0
C10ORF71-AS1	0	0	0	0	0	0
C10ORF76	12.0353	13.2634	14.149	16.4447	13.4766	17.5121
C10ORF82	0	0	0.341087	13.9345	12.9282	7.50771
C10ORF88	2.54054	2.74851	1.82294	6.18888	8.63187	5.39536
C10ORF90	0.069804	0	0	0.292303	0	0
C10ORF91	0	0	0	0	0	0.949666
C10ORF95	0.235359	1.58001	1.54994	1.92764	0.383966	0
C10ORF99	0	0	0.440297	0	0	0
C11ORF1	13.3461	9.78949	13.9614	14.7653	18.3108	15.1923
C11ORF16	0	0	0.454524	0	0	0
C11ORF21	0	0	0	0.282461	0.235336	0.09749
C11ORF24	7.12279	14.5532	6.73414	12.5637	22.9744	11.6459
C11ORF40	0	0	0	0	0	0
C11ORF42	0	0.180389	0.188822	0.193133	0.928888	0.365948
C11ORF44	0	0	0	0	0	0
C11ORF45	0	0	0	0.87633	1.76473	0.894122
[truncated: 26,121 more rows]

## Sheet: Quick_Calc
	TPM_hPGC_Wk7F_1	TPM_hPGC_Wk7F_2	TPM_hPGC_Wk7F_3	TPM_Soma_Wk7F_1	TPM_Soma_Wk7F_2	TPM_Soma_Wk7F_3
TAF4	0.466188	0.75938	1.1294	1.67734	1.65644	1.3565
TAF4B	8.65481	8.71699	7.44696	1.97805	2.83896	2.23915
Ave TPM
	PGC	Somatic
TAF4	0.784991	1.56343
TAF4B	8.27292	2.35205
Ave SEM
	PGC_Wk7	Somatic_Wk7
TAF4	0.191882	0.103642
TAF4B	0.41337	0.254857

## Sheet: DESeq_PGCs_Somatic
	baseMean	log2FoldChange	lfcSE	stat	pvalue	padj
A1BG	17.2275	-1.2623	1.06765	-1.18232	0.237081	0.333307
A1BG-AS1	2.57161	-4.11641	2.49993	-1.64661	0.0996376	0.163323
A1CF	2.32893	-5.21576	4.09669	-1.27317	0.202959	NA
A2M	357.262	0.117643	0.301175	0.390614	0.696082	0.774037
A2M-AS1	32.9748	-1.74698	0.665543	-2.62489	0.0086677	0.0200957
A2ML1	177.906	-2.3574	0.329957	-7.14458	9.02718e-13	1.04143e-11
A2MP1	3.28744	3.88829	2.43678	1.59567	0.110563	0.178176
A3GALT2	0.114347	-1.34884	4.24703	-0.317597	0.750791	NA
A4GALT	285.191	1.35117	0.357177	3.78291	0.000155008	0.000531702
A4GNT	3.89901	-1.14838	3.54523	-0.323921	0.745998	0.814797
AA06	0	NA	NA	NA	NA	NA
AAAS	483.23	0.377053	0.241465	1.56152	0.118402	0.188556
AACS	177.64	-0.660865	0.44838	-1.4739	0.14051	0.217097
AACSP1	0.076628	0.574683	4.24703	0.135314	0.892364	NA
AADAC	1.28637	0.574755	4.24703	0.135331	0.89235	NA
AADACL2	2.33884	-0.387	3.61889	-0.106939	0.914837	NA
AADACL2-AS1	4.53816	4.73563	2.01039	2.35557	0.0184941	0.0388139
AADACL3	4.51434	5.30158	2.77917	1.90762	0.0564409	0.101338
AADACL4	0.228693	-2.32082	4.19993	-0.552586	0.580547	NA
AADACP1	0.15973	0.574695	4.24703	0.135317	0.892361	NA
AADAT	256.012	-0.868376	0.378737	-2.29282	0.0218583	0.0448018
AAED1	131.448	2.8392	0.598133	4.74677	2.06686e-06	9.83393e-06
AAGAB	443.579	0.956455	0.316362	3.0233	0.00250036	0.00658812
AAK1	1496.76	-1.23388	0.286395	-4.30832	1.64496e-05	6.75583e-05
AAMDC	254.761	0.0146938	0.457677	0.0321051	0.974388	0.98237
AAMP	569.744	0.610457	0.243857	2.50334	0.0123026	0.0272925
AANAT	4.06371	0.770843	1.94393	0.396539	0.691707	0.770355
AAR2	302.406	0.0802955	0.310656	0.258471	0.796044	0.854491
AARD	13.6889	3.35955	1.28284	2.61884	0.00882292	0.0204099
AARS	1253.03	0.403386	0.178884	2.25502	0.0241324	0.0487574
AARS2	473.892	0.388402	0.295487	1.31445	0.188696	0.276179
AARSD1	0.420684	1.37906	4.21426	0.327235	0.74349	NA
AASDH	551.81	0.544897	0.238883	2.28102	0.022547	0.0459993
AASDHPPT	560.907	0.212378	0.202572	1.04841	0.294451	0.396948
AASS	343.586	-3.46149	0.460869	-7.51078	5.87752e-14	7.83126e-13
AATBC	42.386	0.461222	0.747909	0.616682	0.537444	0.634792
AATF	2143.49	1.24528	0.236521	5.26498	1.40208e-07	8.05204e-07
AATK	10.2728	-2.60264	1.63078	-1.59594	0.110502	0.178107
ABALON	13.8234	-0.2053	1.04186	-0.197051	0.843788	0.890785
ABAT	284.404	-4.47095	0.387357	-11.5422	8.08294e-31	3.62726e-29
ABCA1	2406.82	-0.589716	0.293341	-2.01034	0.0443949	0.0826419
ABCA10	15.1299	-1.14736	0.859351	-1.33515	0.181827	0.268259
ABCA11P	148.965	0.0240177	0.354668	0.0677187	0.94601	0.962708
ABCA12	93.4106	1.13621	0.649273	1.74997	0.0801236	0.136247
ABCA13	34.5844	-0.66694	0.977966	-0.681967	0.49526	0.597472
ABCA17P	4.36177	-2.64834	1.97564	-1.3405	0.180082	0.266104
ABCA2	45.9674	-3.66795	0.955533	-3.83865	0.000123715	0.000434437
ABCA3	257.002	3.19137	0.450037	7.09135	1.32811e-12	1.49711e-11
ABCA4	18.0832	-2.4549	0.994254	-2.46908	0.013546	0.0297226
ABCA5	267.496	-1.25839	0.318995	-3.94486	7.98456e-05	0.000290204
ABCA6	16.3214	-7.4755	1.67862	-4.45337	8.45319e-06	3.64823e-05
ABCA7	55.2665	-0.981858	0.875486	-1.1215	0.262075	0.361342
ABCA8	17.7611	-8.49001	1.58861	-5.3443	9.07668e-08	5.36134e-07
ABCA9	70.8873	-7.71529	0.891491	-8.65437	4.95654e-18	9.80011e-17
ABCA9-AS1	13.4691	-7.24105	1.80366	-4.01465	5.9533e-05	0.000221079
ABCB1	4.42271	-0.96801	1.97165	-0.490963	0.623452	0.712037
ABCB10	185.149	1.15225	0.297837	3.86874	0.0001094	0.000388604
ABCB11	3.63103	2.15469	3.0837	0.698736	0.484717	0.587598
ABCB4	4.35791	-0.034645	1.71657	-0.0201827	0.983898	0.988755
ABCB5	7.33985	-0.889162	1.31066	-0.678406	0.497515	0.599459
ABCB6	117.927	0.240291	0.464327	0.517504	0.604804	0.695011
ABCB7	380.101	0.520119	0.228952	2.27174	0.0231024	0.0469364
ABCB8	326.779	1.55315	0.350942	4.42566	9.61471e-06	4.10989e-05
ABCB9	42.2614	-0.742491	0.575371	-1.29046	0.196892	0.286175
ABCC1	2084.1	-1.68184	0.250016	-6.72694	1.73264e-11	1.69924e-10
ABCC10	423.129	0.500134	0.263051	1.90128	0.0572657	0.102652
ABCC11	2.14555	-0.967272	2.7438	-0.35253	0.724441	NA
ABCC12	98.2155	7.95555	1.13126	7.03245	2.02942e-12	2.24147e-11
ABCC13	3.35604	0.975618	2.15974	0.451728	0.651465	0.736765
ABCC2	54.4567	3.79363	0.735009	5.16134	2.45183e-07	1.35896e-06
ABCC3	1.62238	-1.80733	3.09876	-0.583242	0.55973	NA
ABCC4	763.27	2.63061	0.36703	7.1673	7.64928e-13	8.90292e-12
ABCC5	1225.17	-0.987222	0.265204	-3.72251	0.000197255	0.000663093
ABCC5-AS1	3.17459	-0.625076	1.93487	-0.323058	0.746651	0.815338
ABCC6	25.8047	-1.8922	0.825357	-2.29259	0.0218716	0.0448164
ABCC6P1	2.79865	0.151241	2.40497	0.0628866	0.949857	0.965247
ABCC6P2	3.50101	-5.89047	2.94473	-2.00035	0.045463	0.084367
ABCC8	2.1247	-3.91174	4.03919	-0.968448	0.33282	NA
ABCC9	7.47179	-1.84221	1.76053	-1.0464	0.295378	0.397844
ABCD1	26.1641	-3.70462	0.848934	-4.36385	1.27792e-05	5.36362e-05
ABCD2	9.00751	-2.53639	1.75336	-1.44659	0.148012	0.226657
ABCD3	289.722	0.729137	0.28245	2.58147	0.00983805	0.0224549
ABCD4	762.125	0.339185	0.261697	1.2961	0.194941	0.28378
ABCE1	2108.85	1.83955	0.190214	9.67091	4.00808e-22	1.10858e-20
ABCF1	6711.82	1.25763	0.226174	5.56045	2.6908e-08	1.72718e-07
ABCF2	949.751	1.01389	0.240602	4.21397	2.5092e-05	9.96242e-05
ABCF3	479.715	1.11441	0.279027	3.99391	6.49912e-05	0.000239901
ABCG1	27.1634	-4.53169	1.26632	-3.57863	0.000345405	0.00110119
ABCG2	15.5986	-0.363483	0.790879	-0.459594	0.645807	0.731712
ABCG4	45.2779	1.11559	0.866129	1.28802	0.197739	0.287237
ABCG5	10.5569	-4.458	1.66323	-2.68033	0.00735494	0.0173816
ABCG8	11.0783	-7.85157	1.8214	-4.31074	1.62709e-05	6.69639e-05
ABHD1	6.28063	-2.03043	2.16614	-0.937348	0.34858	0.453736
ABHD10	1334.23	0.720857	0.240888	2.99249	0.0027671	0.00722234
ABHD11	123.115	-0.500123	0.534971	-0.93486	0.34986	0.455013
ABHD11-AS1	0.196856	-0.387097	4.24703	-0.0911454	0.927377	NA
ABHD12	362.214	0.985448	0.34896	2.82396	0.00474349	0.0117442
ABHD12B	85.6907	4.10506	0.666537	6.15879	7.33048e-10	5.8445e-09
ABHD13	168.441	-1.17013	0.417867	-2.80023	0.00510658	0.0125473
ABHD14A	46.0814	0.803059	0.769758	1.04326	0.296828	0.399469
ABHD14A-ACY1	0	NA	NA	NA	NA	NA
ABHD14B	525.718	1.99493	0.298515	6.68285	2.34342e-11	2.25557e-10
ABHD15	30.8271	0.825919	1.12969	0.731104	0.464716	0.568849
ABHD16A	2438.47	1.02862	0.152672	6.73743	1.61218e-11	1.59061e-10
ABHD16B	11.8829	-3.40625	1.57795	-2.15865	0.0308774	0.0604382
ABHD17A	70.1279	0.458602	0.437882	1.04732	0.294953	0.397462
ABHD17B	151.669	-1.88403	0.405864	-4.64203	3.45004e-06	1.58594e-05
ABHD17C	53.5946	-1.50782	0.614729	-2.45282	0.014174	0.0308362
ABHD18	257.533	-0.3706	0.259946	-1.42568	0.153961	0.234037
ABHD2	1318.9	0.16957	0.226506	0.748634	0.454078	0.558877
ABHD3	118.196	1.37643	0.436752	3.15151	0.00162431	0.0044694
ABHD4	428.076	0.0665965	0.399261	0.166799	0.867528	0.907384
ABHD5	258.274	0.432708	0.30812	1.40435	0.160216	0.241772
ABHD6	79.472	0.175027	0.633867	0.276125	0.782452	0.843026
ABHD8	17.1078	-1.26495	0.817236	-1.54783	0.121662	0.192875
ABI1	914.179	0.125596	0.234742	0.535036	0.592625	0.68441
ABI2	3408.59	-0.441028	0.170759	-2.58274	0.00980181	0.0223825
ABI3	5.09709	-0.977289	2.45094	-0.398741	0.690084	0.768923
ABI3BP	45.7184	-4.27211	0.722887	-5.90979	3.42543e-09	2.47821e-08
ABL1	1919.3	-0.710979	0.185301	-3.83689	0.000124603	0.000437288
ABL2	1455.94	0.817587	0.225266	3.62944	0.00028404	0.000925633
ABLIM1	703.832	-4.43337	0.332826	-13.3204	1.76149e-40	1.29437e-38
ABLIM2	42.3523	-2.44222	0.793441	-3.07802	0.00208383	0.00559237
ABLIM3	157.657	7.9074	0.973535	8.12235	4.57242e-16	7.48501e-15
ABO	47.115	-4.86263	0.763157	-6.37173	1.86905e-10	1.59408e-09
ABR	3125.8	1.34772	0.279235	4.82646	1.38984e-06	6.8119e-06
ABRA	1.24176	-0.38705	4.24703	-0.0911343	0.927386	NA
ABRACL	265.85	-0.0735987	0.446364	-0.164885	0.869034	0.908236
ABT1	291.462	0.926083	0.287741	3.21846	0.00128881	0.00363255
ABTB1	86.8705	0.630429	0.383168	1.64531	0.0999068	0.163669
ABTB2	139.483	1.61003	0.472651	3.40637	0.00065832	0.00197717
ACAA1	131.202	-1.8134	0.43336	-4.1845	2.85789e-05	0.000112426
ACAA2	1711.79	1.25677	0.236844	5.30633	1.11857e-07	6.50996e-07
ACACA	4147.72	-0.541336	0.249613	-2.1687	0.0301053	0.0591208
ACACB	242.273	-2.21588	0.376995	-5.87776	4.15863e-09	2.9802e-08
ACAD10	212.699	-0.770024	0.360584	-2.13549	0.0327211	0.0634979
ACAD11	0.355601	1.15791	4.16106	0.278274	0.780802	NA
ACAD8	207.23	0.212631	0.430102	0.494373	0.621043	0.709655
ACAD9	233.574	-0.26183	0.306326	-0.854742	0.392694	0.498795
ACADL	6.63882	2.39374	1.65632	1.44522	0.148396	0.227174
ACADM	1307.86	1.12751	0.275139	4.09796	4.1681e-05	0.000159259
ACADS	100.173	2.24429	0.455936	4.92237	8.55031e-07	4.3442e-06
ACADSB	232.847	-0.643006	0.329231	-1.95306	0.050813	0.0927825
ACADVL	772.085	0.251841	0.260951	0.96509	0.3345	0.438949
ACAN	130.66	-2.9758	0.60294	-4.93549	7.99503e-07	4.07997e-06
ACAP1	5.86685	-2.32955	1.94076	-1.20033	0.230012	0.325101
ACAP2	694.268	0.245336	0.224029	1.09511	0.273469	0.373728
ACAP3	41.9287	-2.60338	0.753554	-3.4548	0.000550695	0.00168372
ACAT1	253.417	0.392603	0.333618	1.1768	0.239274	0.33564
ACAT2	370.365	0.467427	0.305819	1.52844	0.126403	0.199124
ACBD3	729.831	0.21849	0.24462	0.893183	0.371759	0.477377
ACBD3-AS1	8.92987	-0.845411	1.26629	-0.667629	0.504371	0.605682
ACBD4	19.2984	0.2034	0.858472	0.236932	0.812709	0.866805
ACBD5	428.35	-1.36851	0.300536	-4.55357	5.27442e-06	2.35959e-05
ACBD6	346.516	-0.0921608	0.284556	-0.323876	0.746032	0.814797
ACBD7	42.8595	-0.294999	0.75771	-0.389329	0.697033	0.774861
ACBD7-DCLRE1CP1	0	NA	NA	NA	NA	NA
ACCS	69.5986	-4.09604	0.737583	-5.55332	2.80287e-08	1.79386e-07
ACCSL	0	NA	NA	NA	NA	NA
ACD	129.87	-0.113045	0.471769	-0.239619	0.810626	0.865321
ACE	521.013	5.44752	0.349577	15.5832	9.47405e-55	1.41343e-52
ACE2	11.6997	-0.443526	1.13903	-0.389388	0.696989	0.774856
ACER1	0	NA	NA	NA	NA	NA
ACER2	282.447	2.21863	0.503219	4.40887	1.03909e-05	4.41581e-05
ACER3	303.642	-0.600902	0.335949	-1.78867	0.073668	0.126946
ACHE	24.7342	-3.25149	1.02069	-3.18557	0.00144467	0.0040286
ACIN1	3015.41	-0.403876	0.228645	-1.76639	0.0773302	0.132193
ACKR1	2.38754	-1.45066	2.56141	-0.566354	0.571153	NA
ACKR2	42.278	-1.11974	0.905195	-1.23701	0.216083	0.309051
ACKR3	21.4818	-4.28244	0.931159	-4.59905	4.24426e-06	1.92497e-05
ACKR4	48.5257	-0.531151	0.574857	-0.923971	0.355501	0.460888
ACLY	1742.9	0.940468	0.185909	5.05875	4.22025e-07	2.24075e-06
ACMSD	3.27064	-1.40778	2.24264	-0.627734	0.530178	0.627943
ACO1	368.803	-1.42794	0.330746	-4.31733	1.57927e-05	6.51867e-05
ACO2	248.87	0.714614	0.312143	2.28938	0.0220573	0.0451298
ACOD1	0	NA	NA	NA	NA	NA
ACOT1	62.7915	-2.44003	0.464345	-5.25478	1.48199e-07	8.47038e-07
ACOT11	61.6919	-1.41076	0.772954	-1.82515	0.0679784	0.118647
ACOT12	5.42922	6.08281	1.99359	3.05119	0.00227936	0.00606752
ACOT13	610.988	0.387098	0.288101	1.34362	0.179072	0.264872
ACOT2	86.9448	-2.37138	0.385426	-6.15263	7.62105e-10	6.0611e-09
ACOT4	25.8786	1.25971	1.28395	0.981114	0.326536	0.431026
ACOT6	1.90903	-1.90824	2.67377	-0.713687	0.475421	NA
ACOT7	381.196	2.42095	0.391564	6.18276	6.2989e-10	5.06303e-09
ACOT8	70.7896	0.452156	0.606079	0.746034	0.455647	0.560396
ACOT9	305.755	0.104864	0.269012	0.389813	0.696675	0.774551
ACOX1	937.42	0.409681	0.205041	1.99805	0.0457118	0.0847728
ACOX2	66.7203	-3.15538	0.481142	-6.55811	5.44953e-11	4.99489e-10
ACOX3	75.3452	-2.62667	0.672524	-3.90569	9.39576e-05	0.000337402
ACOXL	106.615	2.42835	0.479668	5.06257	4.13639e-07	2.20216e-06
ACP1	1419.52	1.11465	0.250059	4.45753	8.29102e-06	3.58767e-05
ACP2	117.426	-0.727783	0.569487	-1.27796	0.201263	0.291818
ACP5	95.3464	4.22552	0.655955	6.44179	1.18071e-10	1.03479e-09
ACP6	145.4	0.212899	0.555988	0.382921	0.701779	0.778906
ACP7	1.26935	-0.272014	3.10978	-0.0874704	0.930298	NA
ACPP	77.6088	-1.99283	0.810661	-2.45827	0.0139608	0.0304766
ACPT	3.25465	-3.04651	1.84514	-1.65111	0.0987169	0.162016
ACR	2.94424	-5.22664	3.60569	-1.44955	0.147184	0.225511
ACRBP	66.0256	-0.250626	0.738098	-0.339556	0.734191	0.805662
ACRC	52.6911	0.0789822	0.768041	0.102836	0.918093	0.94319
ACRV1	33.5331	1.39591	0.749151	1.86332	0.0624174	0.110479
ACSBG1	11.7269	0.126269	1.18496	0.10656	0.915138	0.941235
ACSBG2	21.7289	-1.00355	0.842307	-1.19143	0.233484	0.329204
ACSF2	110.03	-2.7459	0.670545	-4.09502	4.2213e-05	0.000161198
ACSF3	56.4743	-0.955059	0.660914	-1.44506	0.148441	0.227199
ACSL1	92.0125	0.0821953	0.590088	0.139293	0.889218	0.922866
ACSL3	933.7	0.412015	0.217723	1.89238	0.0584399	0.104367
ACSL4	1030.09	2.99951	0.238218	12.5915	2.35265e-36	1.41684e-34
ACSL5	7.32063	1.79842	1.84526	0.974618	0.32975	0.434104
ACSL6	37.8112	-3.37709	0.795537	-4.24504	2.18557e-05	8.78734e-05
ACSM1	154.471	-7.80802	0.693213	-11.2635	1.98663e-29	8.27118e-28
ACSM2A	0	NA	NA	NA	NA	NA
ACSM2B	0	NA	NA	NA	NA	NA
ACSM3	113.048	-5.92148	0.675459	-8.76661	1.84132e-18	3.7772e-17
ACSM4	1.52175	-2.8181	3.62248	-0.777947	0.4366	NA
ACSM5	0	NA	NA	NA	NA	NA
ACSM6	12.5505	-0.450713	1.16633	-0.386438	0.699172	0.776626
ACSS1	40.5455	-5.34097	0.951748	-5.61175	2.00294e-08	1.30913e-07
ACSS2	221.961	-3.83726	0.520219	-7.37624	1.62822e-13	2.04494e-12
ACSS3	38.1616	-2.69315	1.0012	-2.68991	0.00714715	0.0169291
ACTA1	185.25	0.242399	0.300049	0.807864	0.419169	0.524551
ACTA2	4.4489	-5.97291	3.30641	-1.80647	0.0708457	0.122857
ACTA2-AS1	0.54277	-2.21089	4.20923	-0.525248	0.599411	NA
ACTB	28562.1	0.383558	0.182578	2.10079	0.0356594	0.0684378
ACTBL2	0	NA	NA	NA	NA	NA
ACTC1	955.132	1.01248	0.433884	2.33353	0.0196204	0.0408744
ACTG1	22589.2	0.633217	0.170706	3.70941	0.000207744	0.000695049
ACTG1P17	2.30063	-1.70698	2.0812	-0.820189	0.412108	NA
ACTG1P20	155.451	0.610216	0.313423	1.94694	0.0515416	0.0938432
ACTG1P4	20.9192	-1.71491	0.821941	-2.08641	0.0369413	0.0706365
ACTG2	3175.93	8.7211	0.639345	13.6407	2.29446e-42	1.89852e-40
ACTL10	10.0219	-1.40404	1.4617	-0.960557	0.336775	0.441464
ACTL6A	846.772	1.38709	0.28102	4.93592	7.97749e-07	4.07313e-06
ACTL6B	0.356571	-0.38703	4.24703	-0.0911295	0.92739	NA
ACTL7A	0	NA	NA	NA	NA	NA
ACTL7B	0	NA	NA	NA	NA	NA
ACTL8	21.7798	-5.0786	2.10615	-2.41132	0.0158949	0.0340311
ACTL9	0	NA	NA	NA	NA	NA
ACTN1	1448.26	2.64322	0.197531	13.3813	7.78016e-41	5.78169e-39
ACTN1-AS1	0.732532	-0.306321	4.16399	-0.0735642	0.941357	NA
ACTN2	23.0194	-6.84671	1.38168	-4.95534	7.22032e-07	3.71253e-06
ACTN3	8.22817	1.71194	1.89432	0.903724	0.366142	0.471671
ACTN4	2388.49	0.035488	0.192749	0.184115	0.853923	0.897701
ACTR10	485.904	0.840598	0.266072	3.15929	0.00158153	0.00436646
ACTR1A	1044.36	0.0630446	0.265783	0.237203	0.812499	0.866628
ACTR1B	578.02	-0.382481	0.244923	-1.56163	0.118374	0.188528
ACTR2	2397.05	0.127429	0.203236	0.626998	0.530661	0.6284
ACTR3	985.469	-0.450292	0.19732	-2.28204	0.022487	0.045904
ACTR3B	386.034	2.02586	0.263654	7.68378	1.54464e-14	2.18486e-13
ACTR3BP2	1.0429	-0.38699	4.24703	-0.0911201	0.927397	NA
ACTR3BP5	2.33001	0.574761	3.33428	0.17238	0.863139	NA
ACTR3C	132.102	0.809127	0.331825	2.43841	0.0147519	0.0319312
ACTR5	272.905	1.70084	0.332356	5.11754	3.09552e-07	1.68166e-06
ACTR6	86.8371	0.499112	0.475991	1.04857	0.294374	0.396872
ACTR8	486.222	-0.16725	0.246442	-0.678661	0.497352	0.599354
ACTRT1	1.28717	3.06838	4.10204	0.748013	0.454452	NA
ACTRT2	0.228693	-2.32082	4.19993	-0.552586	0.580547	NA
ACTRT3	33.7049	-0.886479	1.07184	-0.827062	0.408202	0.513459
ACVR1	615.014	0.405871	0.284727	1.42548	0.15402	0.234109
ACVR1B	3801.87	2.39972	0.232897	10.3038	6.7744e-25	2.21241e-23
ACVR1C	21.4283	-2.60771	0.911091	-2.86218	0.0042074	0.0105415
ACVR2A	388.726	-1.00433	0.383513	-2.61876	0.00882501	0.0204124
ACVR2B	2634.46	-0.263548	0.265219	-0.993702	0.320368	0.42482
ACVR2B-AS1	30.0982	-1.25913	0.830438	-1.51623	0.129462	0.202971
ACVRL1	3.87068	-3.41477	1.94741	-1.75349	0.0795174	0.135345
ACY1	6.52101	1.47076	2.39025	0.615317	0.538345	0.635513
ACY3	2.54022	5.299	3.45593	1.53331	0.1252	NA
ACYP1	105.156	0.946973	0.514735	1.83973	0.0658078	0.115576
ACYP2	58.9372	-1.35987	0.61701	-2.20397	0.0275262	0.0547162
ADA	24.3522	-3.78461	0.94372	-4.01031	6.06396e-05	0.000224849
ADAD1	29.1149	6.78574	1.36819	4.95966	7.06164e-07	3.63759e-06
ADAD2	1.77719	3.29335	2.74548	1.19955	0.230313	NA
ADAL	429.309	1.4431	0.237663	6.07204	1.26292e-09	9.74935e-09
ADAM10	1360.35	-0.395763	0.203904	-1.94093	0.0522667	0.094944
ADAM11	15.6579	-5.41661	1.30085	-4.16389	3.12873e-05	0.000122299
ADAM12	250.52	-6.20078	0.469147	-13.2171	6.98906e-40	4.95092e-38
ADAM15	76.085	0.875221	0.558462	1.5672	0.117068	0.186689
ADAM17	837.197	-0.749892	0.248147	-3.02197	0.00251133	0.00661436
ADAM18	2.16465	-0.462407	3.0244	-0.152892	0.878484	NA
ADAM19	34.2993	-2.76347	0.853566	-3.23756	0.00120555	0.00342435
ADAM1A	76.5559	-1.10425	0.597746	-1.84736	0.0646946	0.113895
ADAM2	0.633166	-1.37354	4.09089	-0.335756	0.737055	NA
ADAM20	20.0975	-0.299652	1.16387	-0.257462	0.796822	0.854814
ADAM20P1	40.8557	1.58379	0.88581	1.78796	0.0737829	0.127111
ADAM21	15.7383	0.777086	1.47271	0.527657	0.597737	0.688578
ADAM21P1	2.9679	0.143999	2.50077	0.0575818	0.954082	0.968142
ADAM22	364.924	0.509584	0.225293	2.26187	0.0237052	0.0480174
ADAM23	772.829	3.55556	0.240422	14.7888	1.72988e-49	1.9922e-47
ADAM28	56.713	-0.879492	0.788393	-1.11555	0.264615	0.363926
ADAM29	0.0665679	-0.387049	4.24703	-0.0911342	0.927386	NA
ADAM30	0	NA	NA	NA	NA	NA
ADAM32	215.77	0.917967	0.380305	2.41377	0.0157886	0.0338402
ADAM33	43.7014	-4.37982	0.7112	-6.15835	7.3509e-10	5.85802e-09
ADAM3A	1.3687	-4.91009	4.10052	-1.19743	0.231139	NA
ADAM3B	8.29572	-5.92156	1.77136	-3.34294	0.000828946	0.00243068
ADAM5	0.929531	-4.12779	4.11494	-1.00312	0.315801	NA
ADAM6	0	NA	NA	NA	NA	NA
ADAM7	0	NA	NA	NA	NA	NA
ADAM8	74.1235	0.402949	0.716388	0.562473	0.573794	0.667477
ADAM9	595.45	-1.19557	0.252227	-4.74006	2.13652e-06	1.01409e-05
ADAMDEC1	0.0891427	-0.387048	4.24703	-0.0911339	0.927386	NA
ADAMTS1	1033.92	-0.607284	0.389396	-1.55955	0.118865	0.189126
ADAMTS10	69.3357	-9.59913	1.30708	-7.34398	2.07337e-13	2.57608e-12
ADAMTS12	561.696	0.721859	0.300684	2.40072	0.0163627	0.0349075
ADAMTS13	46.4327	-2.24787	0.882419	-2.5474	0.0108529	0.0244562
ADAMTS14	23.0147	0.359535	1.09923	0.327078	0.743609	0.813278
ADAMTS15	26.2106	-2.90582	1.36529	-2.12836	0.0333071	0.064508
ADAMTS16	6.14165	-0.789805	1.4699	-0.53732	0.591047	0.683251
ADAMTS17	42.987	0.65715	0.844033	0.778583	0.436226	0.541037
ADAMTS18	3.20435	-4.86865	2.45711	-1.98145	0.0475405	0.0877327
ADAMTS19	395.627	-3.32775	0.547319	-6.0801	1.20109e-09	9.30491e-09
ADAMTS19-AS1	36.5673	-3.75008	1.03411	-3.62637	0.00028743	0.000935598
ADAMTS2	62.3097	-2.16601	0.883589	-2.45138	0.0142309	0.0309497
ADAMTS20	40.2016	0.536534	0.762881	0.7033	0.481869	0.584865
ADAMTS3	169.771	-2.63001	0.459034	-5.72945	1.00759e-08	6.85644e-08
ADAMTS4	20.6739	-3.71927	0.976178	-3.81003	0.000138952	0.000481878
ADAMTS5	175.579	2.82418	0.650945	4.33858	1.43404e-05	5.96801e-05
ADAMTS6	103.677	-2.51254	0.512424	-4.90324	9.42666e-07	4.75632e-06
ADAMTS7	175.123	-6.32248	0.616904	-10.2487	1.1991e-24	3.8459e-23
ADAMTS7P1	41.1237	-5.66183	0.896282	-6.31702	2.66654e-10	2.23933e-09
ADAMTS8	59.2669	3.04359	0.652174	4.66684	3.05875e-06	1.41399e-05
ADAMTS9	45.9646	-4.37188	0.933106	-4.6853	2.79554e-06	1.29994e-05
ADAMTS9-AS1	0.0812145	-0.387048	4.24703	-0.0911339	0.927386	NA
ADAMTS9-AS2	1.84189	-4.24965	3.94583	-1.077	0.281481	NA
ADAMTSL1	37.7308	-4.90781	1.22903	-3.99325	6.51746e-05	0.000240399
ADAMTSL2	4.88065	-3.84305	2.06321	-1.86265	0.0625114	0.110605
ADAMTSL3	803.84	6.04002	0.341503	17.6866	5.32136e-70	1.45547e-67
ADAMTSL4	43.0427	-2.2973	0.868982	-2.64367	0.00820132	0.0191383
ADAMTSL4-AS1	94.2672	-1.56385	0.80186	-1.95027	0.0511435	0.0932564
ADAMTSL5	27.6067	1.64716	1.04549	1.57549	0.115143	0.18417
ADAP1	1.23398	1.38007	3.18777	0.432928	0.665067	NA
ADAP2	19.9414	3.93929	1.37943	2.85574	0.00429368	0.0107317
ADAR	5909.2	0.573898	0.165985	3.45753	0.000545146	0.00166831
ADARB1	210.346	-2.35746	0.493871	-4.77344	1.81104e-06	8.69873e-06
ADARB2	27.3933	-0.329406	1.11617	-0.29512	0.767902	0.831855
ADARB2-AS1	0	NA	NA	NA	NA	NA
ADAT1	510.429	0.442894	0.301357	1.46966	0.141653	0.218533
ADAT2	321.75	0.521374	0.335156	1.55561	0.1198	0.190413
ADAT3	15.1917	0.478874	0.937815	0.510628	0.609612	0.699352
ADCK1	116.311	1.03057	0.506922	2.033	0.0420525	0.0789156
ADCK2	125.108	-1.59733	0.417864	-3.82262	0.000132044	0.000460644
ADCK5	73.3312	-0.0776212	0.483097	-0.160674	0.87235	0.910645
ADCY1	586.884	4.18531	0.433738	9.64939	4.94476e-22	1.35434e-20
ADCY10	41.5138	3.50505	0.794451	4.41192	1.0246e-05	4.35891e-05
ADCY10P1	87.5624	-1.61074	0.539193	-2.98732	0.00281439	0.0073244
ADCY2	50.6017	-5.2714	0.905368	-5.82239	5.80125e-09	4.06273e-08
ADCY3	147.504	0.366678	0.362565	1.01134	0.311852	0.415739
ADCY4	3.57121	-2.22799	2.9158	-0.764111	0.444801	0.549872
ADCY5	18.3548	-4.85415	1.33327	-3.6408	0.000271795	0.00089
ADCY6	321.559	-2.97243	0.474104	-6.26959	3.62005e-10	2.99411e-09
ADCY7	193.465	-1.36308	0.504242	-2.70324	0.00686681	0.0163204
ADCY8	4.14193	-1.79478	2.91774	-0.615126	0.538471	0.63561
ADCY9	100.529	-1.52761	0.510644	-2.99154	0.00277575	0.00723916
ADCYAP1	0.774908	-3.96482	4.11905	-0.962559	0.335769	NA
ADCYAP1R1	26.7213	-2.64213	1.51944	-1.73888	0.0820557	0.139004
ADD1	1164.63	-1.10306	0.183302	-6.01774	1.76864e-09	1.3355e-08
ADD2	2978.69	4.62318	0.329592	14.027	1.06598e-44	9.94896e-43
ADD3	1771.75	-0.156767	0.189084	-0.829086	0.407055	0.512188
ADD3-AS1	20.7693	-1.30175	1.3281	-0.980161	0.327007	0.431445
ADGB	1.02811	3.5743	4.11004	0.869651	0.384491	NA
ADGRA1	0	NA	NA	NA	NA	NA
ADGRA1-AS1	0	NA	NA	NA	NA	NA
ADGRA2	551.302	-4.7202	0.367687	-12.8375	1.01027e-37	6.56611e-36
ADGRA3	2071.79	0.516771	0.184176	2.80585	0.00501843	0.0123597
ADGRB1	46.1424	-3.31833	0.972093	-3.41359	0.000641128	0.00192966
ADGRB2	50.3704	-2.77955	0.729477	-3.81033	0.000138783	0.000481426
ADGRB3	116.097	-5.07107	0.829449	-6.11378	9.72986e-10	7.61567e-09
ADGRD1	174.363	0.777941	0.451875	1.72158	0.085145	0.143162
ADGRE1	0.231672	-0.387035	4.24703	-0.0911308	0.927389	NA
ADGRE2	30.0491	2.45001	1.1644	2.1041	0.0353699	0.067955
ADGRE3	1.89662	-1.34879	4.24703	-0.317584	0.7508	NA
ADGRE4P	0.199704	-0.387036	4.24703	-0.091131	0.927388	NA
ADGRE5	113.927	1.99891	0.693399	2.88277	0.00394198	0.00993465
ADGRF1	0.754567	-2.71147	4.12765	-0.656904	0.511243	NA
ADGRF2	27.5862	1.07457	2.00666	0.5355	0.592304	0.684304
ADGRF3	38.7406	-1.63457	0.955212	-1.71121	0.0870416	0.145758
ADGRF4	2.67428	-0.387003	4.24703	-0.0911234	0.927395	0.948957
ADGRF5	26.4991	-0.199031	1.05109	-0.189357	0.849813	0.895035
ADGRG1	17.2319	-1.90863	1.35079	-1.41298	0.157662	0.238672
ADGRG2	43.3525	-2.66716	0.801968	-3.32577	0.000881749	0.00257096
ADGRG3	1.00263	0.733198	4.03442	0.181736	0.85579	NA
ADGRG4	1.86302	-2.1031	4.05912	-0.518118	0.604376	NA
ADGRG5	25.7628	-0.207391	1.16075	-0.178671	0.858196	0.900471
ADGRG6	129.846	-2.24445	0.555588	-4.03977	5.35035e-05	0.000200465
ADGRG7	0.548271	-0.454689	4.15895	-0.109328	0.912942	NA
ADGRL1	1343.38	-0.630781	0.295242	-2.13649	0.0326395	0.0633707
ADGRL2	1574.18	-4.1203	0.302324	-13.6287	2.7017e-42	2.20766e-40
ADGRL3	298.845	-3.35763	0.456872	-7.34918	1.99428e-13	2.48408e-12
ADGRL3-AS1	0	NA	NA	NA	NA	NA
ADGRL4	0.203489	-1.34883	4.24703	-0.317593	0.750793	NA
ADGRV1	871.166	2.31171	0.305125	7.57627	3.55634e-14	4.84001e-13
ADH1A	3.25909	-2.76881	1.96588	-1.40843	0.159004	0.240423
ADH1B	2.83203	-1.5749	1.88553	-0.835259	0.403572	0.508838
ADH1C	0.0884656	0.574683	4.24703	0.135314	0.892364	NA
ADH4	18.468	-0.247326	1.12935	-0.219	0.82665	0.877397
ADH5	1714.08	0.561768	0.18614	3.01798	0.00254464	0.00669226
ADH6	34.1744	0.302101	0.82656	0.365492	0.714745	0.789426
ADH7	0	NA	NA	NA	NA	NA
ADHFE1	14.2034	-3.29885	1.24613	-2.64728	0.00811415	0.0189619
ADI1	924.619	-0.0630036	0.321357	-0.196055	0.844567	0.891373
ADIG	0	NA	NA	NA	NA	NA
ADIPOQ	3.89248	3.3848	2.64064	1.28181	0.199909	0.290048
ADIPOQ-AS1	1.68994	-0.43831	2.2391	-0.195753	0.844804	NA
ADIPOR1	898.889	0.232277	0.358536	0.647849	0.517083	0.616026
ADIPOR2	795.78	0.90134	0.275704	3.26923	0.0010784	0.00309081
ADIRF	3.32764	-5.84725	3.93666	-1.48533	0.137455	0.213277
ADK	128.723	0.379584	0.37283	1.01811	0.308624	0.412413
ADM	61.0701	-0.449769	0.831502	-0.540911	0.588569	0.680924
ADM2	7.51268	0.830299	1.51772	0.547069	0.584331	0.676817
ADM5	26.0577	0.681483	0.895089	0.761358	0.446443	0.551626
ADNP	4921	-0.993268	0.208852	-4.75584	1.97622e-06	9.44373e-06
ADNP-AS1	68.772	-1.96212	0.519715	-3.77539	0.00015976	0.000547064
ADNP2	847.037	0.414294	0.30549	1.35616	0.175048	0.260247
ADO	220.042	-0.213605	0.290047	-0.736448	0.461458	0.565811
ADORA1	30.8098	-4.28161	0.885426	-4.83565	1.32714e-06	6.52733e-06
ADORA2A	0.202913	-1.34883	4.24703	-0.317593	0.750793	NA
ADORA2A-AS1	5.4581	-4.68602	2.16082	-2.16863	0.0301106	0.0591254
ADORA2B	95.3076	2.37808	0.788147	3.0173	0.00255037	0.00670552
ADORA3	13.3562	6.09141	2.26635	2.68776	0.00719329	0.0170241
ADPGK	582.538	1.176	0.217998	5.39456	6.86918e-08	4.13052e-07
ADPGK-AS1	60.7244	-0.0216792	0.486237	-0.0445856	0.964438	0.975233
ADPRH	13.2074	-7.79313	1.65649	-4.70459	2.54371e-06	1.19213e-05
ADPRHL1	15.7549	0.539586	1.4016	0.384977	0.700254	0.777433
ADPRHL2	240.823	0.0813062	0.303359	0.26802	0.788684	0.848302
ADPRM	77.3029	0.336033	0.60969	0.551155	0.581527	0.674287
ADRA1A	1.70067	-2.58479	2.48714	-1.03926	0.298682	NA
ADRA1B	0.498751	-2.90874	4.16032	-0.699163	0.48445	NA
ADRA1D	12.261	-7.07192	1.88217	-3.75733	0.000171738	0.000584824
ADRA2A	394.594	-8.07663	1.82533	-4.42475	9.6554e-06	4.1246e-05
ADRA2B	4.90128	-5.76872	2.62809	-2.19502	0.0281622	0.0558452
ADRA2C	50.2288	2.2632	0.70556	3.20767	0.00133815	0.00375495
ADRB1	3.54301	-5.60237	3.29288	-1.70136	0.0888758	0.148249
ADRB2	66.7638	-1.65418	0.874982	-1.89052	0.0586878	0.104743
ADRB3	116.831	-4.47876	0.617994	-7.24725	4.25317e-13	5.09166e-12
ADRM1	749.878	2.06417	0.225396	9.15798	5.28788e-20	1.22511e-18
ADSL	705.555	1.70696	0.211701	8.06311	7.43795e-16	1.19474e-14
ADSS	215.929	-0.555277	0.335195	-1.65658	0.0976046	0.160378
ADSSL1	35.2371	-2.67066	0.970508	-2.75182	0.00592653	0.0143362
ADTRP	181.474	6.55874	0.696807	9.41257	4.84163e-21	1.23505e-19
AEBP1	413.348	-2.49662	0.452559	-5.51666	3.45497e-08	2.17724e-07
AEBP2	734.81	-0.190824	0.264065	-0.72264	0.469901	0.573926
AEN	1403.64	4.81067	0.314393	15.3015	7.4767e-53	1.00162e-50
AES	696.797	-2.10819	0.313351	-6.72787	1.72161e-11	1.69096e-10
AFAP1	746.724	0.0137588	0.210312	0.0654211	0.947839	0.963694
AFAP1-AS1	132.491	0.583145	0.516328	1.12941	0.258725	0.357474
AFAP1L1	520.783	5.14402	0.368079	13.9753	2.20526e-44	2.01991e-42
AFAP1L2	49.8395	-5.30013	0.879381	-6.02711	1.66913e-09	1.26424e-08
AFDN	3300.1	0.606644	0.189545	3.20053	0.00137175	0.0038432
AFDN-AS1	22.3244	-1.10426	1.00841	-1.09505	0.273495	0.373738
AFF1	4349.62	0.918926	0.15393	5.96977	2.37592e-09	1.75568e-08
AFF2	326.556	-0.824528	0.372307	-2.21465	0.0267844	0.0534628
AFF3	219.626	-3.39692	0.468326	-7.25333	4.0665e-13	4.886e-12
AFF4	3875.24	-1.25939	0.168392	-7.47889	7.49522e-14	9.85994e-13
AFG3L1P	471.787	0.44449	0.29236	1.52035	0.128423	0.201693
AFG3L2	319.385	0.0535739	0.28261	0.189568	0.849647	0.894909
AFM	0.114347	-1.34884	4.24703	-0.317597	0.750791	NA
AFMID	172.59	-0.283927	0.480323	-0.591117	0.554442	0.65015
AFP	1.79584	-5.23543	4.09647	-1.27803	0.201237	NA
AFTPH	935.723	1.01203	0.262512	3.85519	0.000115638	0.00040833
AGA	209.712	1.32033	0.439188	3.00631	0.00264441	0.00692874
AGAP1	788.606	0.230164	0.245436	0.937777	0.348359	0.453509
AGAP1-IT1	26.954	0.678955	0.969691	0.700177	0.483817	0.58662
AGAP11	241.712	-0.952163	0.256823	-3.70746	0.000209349	0.000699595
AGAP12P	364.188	-0.986984	0.247346	-3.9903	6.59891e-05	0.000243038
AGAP2	14.5821	-4.89834	1.66286	-2.94574	0.00322186	0.00825181
AGAP2-AS1	12.8858	0.982636	1.25685	0.781826	0.434317	0.539078
AGAP3	222.344	-2.46506	0.370879	-6.64655	3.00042e-11	2.85308e-10
AGAP4	686.999	-0.789449	0.23528	-3.35536	0.000792617	0.00233493
AGAP5	427.105	-0.76647	0.239773	-3.19665	0.00139033	0.00388861
AGAP6	681.238	-0.43796	0.261612	-1.67409	0.0941137	0.155616
AGAP7P	503.488	-0.780311	0.268294	-2.90842	0.00363263	0.00922707
AGAP9	432.39	-1.01811	0.260358	-3.91045	9.21255e-05	0.000331366
AGBL1	0.0961597	-1.34884	4.24703	-0.317597	0.750791	NA
AGBL1-AS1	0	NA	NA	NA	NA	NA
AGBL2	28.5099	-3.79732	1.01052	-3.7578	0.000171413	0.000583919
AGBL3	7.12649	-1.72773	1.87563	-0.921142	0.356976	0.462283
AGBL4	28.3452	0.851542	0.928274	0.917339	0.358965	0.464431
AGBL4-IT1	0.990924	2.37297	4.14818	0.57205	0.567288	NA
AGBL5	441.34	-0.524814	0.261727	-2.0052	0.0449418	0.0835101
AGBL5-AS1	0.983761	1.61171	4.06263	0.396715	0.691577	NA
AGER	264.762	-2.37751	0.665974	-3.56998	0.000357006	0.00113524
AGFG1	1225.51	0.430325	0.158129	2.72136	0.00650142	0.0155644
AGFG2	67.2595	-2.50077	0.647179	-3.8641	0.000111498	0.000394917
AGGF1	703.299	0.128972	0.270489	0.476812	0.633496	0.720915
AGK	431.974	-0.615568	0.319112	-1.929	0.0537308	0.0972537
AGL	966.572	0.0605921	0.190964	0.317297	0.751019	0.819198
AGMAT	7.79919	-0.148741	1.22127	-0.121792	0.903064	0.932469
AGMO	29.2376	6.75496	1.46116	4.62302	3.78185e-06	1.72598e-05
AGO1	1706.95	0.100861	0.199097	0.506592	0.612441	0.701822
AGO2	2528.9	-0.887324	0.233463	-3.80071	0.000144284	0.000498322
AGO3	293.101	-2.56313	0.359068	-7.1383	9.44943e-13	1.08443e-11
AGO4	126.775	-3.03815	0.770815	-3.94148	8.09798e-05	0.000293906
AGPAT1	3831.53	-0.68083	0.202051	-3.36959	0.0007528	0.00222998
AGPAT2	52.101	0.696592	0.547365	1.27263	0.203151	0.294165
AGPAT3	109.292	-6.75098	1.41864	-4.75878	1.94767e-06	9.31635e-06
AGPAT4	969.156	-0.174248	0.281798	-0.618346	0.536348	0.633725
AGPAT4-IT1	78.9864	0.160159	0.464459	0.344829	0.730223	0.802247
AGPAT5	499.783	0.0418172	0.248219	0.168469	0.866214	0.906424
AGPS	253.732	-0.974392	0.348978	-2.79213	0.0052362	0.0128318
AGR2	7.42651	4.569	2.00746	2.27601	0.0228454	0.0464959
AGR3	0.114347	-1.34884	4.24703	-0.317597	0.750791	NA
AGRN	190.192	-5.18684	0.635304	-8.16435	3.23173e-16	5.37068e-15
AGRP	2.50789	-3.08877	3.44579	-0.896388	0.370046	NA
AGT	1.35689	-4.90011	4.10066	-1.19496	0.232104	NA
AGTPBP1	553.318	0.786294	0.209895	3.74614	0.000179579	0.000609313
AGTR1	22.7281	-7.85214	1.7062	-4.60213	4.18194e-06	1.89758e-05
AGTR2	2.28265	-4.7143	3.42325	-1.37714	0.168469	NA
AGTRAP	194.979	1.90266	0.384806	4.94446	7.63565e-07	3.91483e-06
AGXT	0	NA	NA	NA	NA	NA
AGXT2	0.0712646	-0.387049	4.24703	-0.0911342	0.927386	NA
AHCTF1	2888.07	0.48397	0.216997	2.23031	0.0257269	0.0515612
AHCTF1P1	2097.7	0.533928	0.22223	2.40259	0.0162793	0.0347522
AHCY	1730.8	1.62555	0.173521	9.36802	7.39049e-21	1.85167e-19
AHCYL1	1334.18	-0.547675	0.154455	-3.54587	0.000391325	0.00123341
AHCYL2	1181.56	1.12427	0.231934	4.84737	1.2511e-06	6.18502e-06
AHDC1	651.971	-2.32949	0.314441	-7.40835	1.27877e-13	1.6289e-12
AHI1	890.45	-0.924199	0.309641	-2.98474	0.00283818	0.00737456
AHNAK	14868.4	-1.39388	0.263318	-5.2935	1.19997e-07	6.95236e-07
AHNAK2	46.4924	-1.56931	0.929253	-1.68878	0.0912607	0.151585
AHR	203.844	-2.74564	0.336412	-8.16155	3.30761e-16	5.48288e-15
AHRR	41.7462	-6.64448	1.01203	-6.56551	5.18556e-11	4.77863e-10
AHSA1	1516.86	1.28849	0.224491	5.73962	9.48893e-09	6.48164e-08
AHSA2P	539.125	-2.40416	0.287456	-8.36358	6.08446e-17	1.08142e-15
AHSG	0	NA	NA	NA	NA	NA
AHSP	7.62882	-3.12872	2.05893	-1.51959	0.128615	0.201915
AICDA	9.22354	2.84398	1.82395	1.55924	0.118939	0.189213
AIDA	884.83	0.586952	0.300586	1.95269	0.0508561	0.0928304
AIF1	186.439	-0.72504	1.4077	-0.515052	0.606517	0.696451
AIF1L	475.08	-1.821	0.48961	-3.71928	0.000199794	0.000670852
AIFM1	726.69	1.50543	0.294805	5.10651	3.28155e-07	1.7744e-06
AIFM2	44.215	0.370532	0.598019	0.619599	0.535522	0.633053
AIFM3	1.68957	-0.691817	3.75572	-0.184203	0.853854	NA
AIG1	232.007	-0.68874	0.291337	-2.36407	0.0180756	0.0380995
AIM1	131.235	1.14108	0.629899	1.81152	0.0700597	0.121741
AIM1L	2.8959	2.76594	2.79731	0.988786	0.322768	0.427319
AIM2	1.78895	-2.3623	3.72996	-0.633332	0.526517	NA
AIMP1	566.361	0.855163	0.250436	3.4147	0.000638525	0.00192211
AIMP2	157.495	2.00582	0.356952	5.6193	1.91727e-08	1.25647e-07
AIP	275.11	0.524517	0.357995	1.46515	0.142879	0.220063
AIPL1	5.83863	3.5091	1.78192	1.96929	0.04892	0.0898594
AIRE	12.6456	5.48008	2.12094	2.5838	0.00977198	0.0223248
AIRN	19.1212	-2.71448	1.17681	-2.30663	0.0210753	0.0434546
AJAP1	11.4516	0.903944	1.49218	0.605787	0.544656	0.641344
AJUBA	224.453	-1.32653	0.374865	-3.53867	0.000402148	0.00126489
AK1	92.5899	-3.71793	0.739646	-5.02664	4.99145e-07	2.62755e-06
AK2	1419.91	-0.153507	0.292006	-0.525699	0.599097	0.68958
AK3	333.181	-1.9844	0.270903	-7.32512	2.3868e-13	2.94507e-12
AK4	3529.95	2.61372	0.253215	10.3221	5.59635e-25	1.84296e-23
AK5	176.498	3.07938	0.460376	6.68884	2.24943e-11	2.17147e-10
AK6	177.226	0.682653	0.385473	1.77095	0.0765688	0.131062
AK7	16.3607	1.63416	1.23147	1.327	0.184508	0.271442
AK8	17.0268	-0.293387	1.02492	-0.286254	0.774684	0.836762
AK9	107.369	-1.34014	0.679149	-1.97327	0.048465	0.0891369
AKAIN1	1.32208	0.574744	4.24703	0.135329	0.892352	NA
AKAP1	1265.96	2.92874	0.231202	12.6675	8.95595e-37	5.49438e-35
AKAP10	615.953	-0.00545851	0.204218	-0.0267289	0.978676	0.98536
AKAP11	3158.32	0.0837977	0.215646	0.388589	0.69758	0.775251
AKAP12	11282.8	2.45586	0.247066	9.94011	2.78521e-23	8.217e-22
AKAP13	3070.89	-1.11906	0.153716	-7.28007	3.33639e-13	4.05078e-12
AKAP14	2.77265	0.113697	2.66535	0.0426575	0.965975	0.976336
AKAP17A	1156.55	-0.69404	0.244004	-2.84438	0.00444974	0.0110852
AKAP2	0	NA	NA	NA	NA	NA
AKAP3	145.6	1.99595	1.24361	1.60496	0.108502	0.175429
AKAP4	1.185	-3.63707	4.10535	-0.885935	0.375652	NA
AKAP5	94.2134	0.309597	0.495632	0.624651	0.5322	0.629769
AKAP6	162.772	0.699529	0.336585	2.07832	0.0376803	0.0718541
AKAP7	131.212	-1.45179	0.480555	-3.02108	0.00251877	0.00663218
AKAP8	560.58	-0.275916	0.280695	-0.982974	0.32562	0.430134
AKAP8L	375.141	-0.599876	0.280451	-2.13897	0.0324384	0.0630674
AKAP9	3432.6	-0.813254	0.173704	-4.68183	2.84327e-06	1.32058e-05
AKIP1	197.485	1.52005	0.391212	3.88549	0.000102123	0.000364727
AKIRIN1	2479.28	1.37695	0.1916	7.18657	6.64402e-13	7.77887e-12
AKIRIN2	725.909	0.757142	0.242336	3.12435	0.00178201	0.00486255
AKNA	405.561	-0.754361	0.288238	-2.61714	0.00886688	0.020502
AKNAD1	1.64765	-3.59816	3.27056	-1.10017	0.27126	NA
AKR1A1	590.731	0.330764	0.249294	1.32681	0.184573	0.271476
AKR1B1	1229.68	1.13556	0.241619	4.69981	2.60409e-06	1.21724e-05
AKR1B10	7.76316	-4.00929	1.78773	-2.24267	0.0249178	0.0501232
AKR1B15	49.2953	-9.06029	1.55062	-5.84302	5.12632e-09	3.62248e-08
AKR1C1	110.644	-6.04566	0.561646	-10.7642	5.08156e-27	1.867e-25
AKR1C2	103.242	-6.023	0.58317	-10.328	5.26306e-25	1.73902e-23
AKR1C3	23.7034	-3.54442	1.08281	-3.27334	0.00106283	0.00305062
AKR1C4	11.4884	-6.06066	1.64059	-3.69419	0.000220586	0.000733783
AKR1C6P	2.45899	-1.10177	2.60862	-0.422358	0.672764	NA
AKR1C8P	3.20401	-6.10579	3.7975	-1.60784	0.10787	0.174565
AKR1D1	2.18363	-1.57216	2.23393	-0.703764	0.48158	NA
AKR1E2	63.7846	0.549083	0.634506	0.865371	0.386835	0.492943
AKR7A2	250.611	-0.614663	0.286596	-2.1447	0.031977	0.0622934
AKR7A2P1	8.11527	-1.20864	1.16157	-1.04053	0.298094	0.400817
AKR7A3	15.0299	0.527984	0.941332	0.56089	0.574872	0.668394
AKR7L	14.5323	-0.300978	0.829309	-0.362926	0.71666	0.790945
AKT1	317.544	-0.913897	0.309579	-2.95207	0.00315655	0.00809399
AKT1S1	143.635	0.305645	0.45139	0.677121	0.498329	0.600036
AKT2	1026.07	-0.451277	0.217531	-2.07454	0.0380291	0.0724327
AKT3	1146.31	-2.27358	0.303725	-7.48566	7.11878e-14	9.38354e-13
AKTIP	189.802	1.15587	0.43191	2.67619	0.00744651	0.0175664
ALAD	457.777	0.924721	0.252958	3.65563	0.000256547	0.000843717
ALAS1	487.829	0.441224	0.32183	1.37098	0.17038	0.254826
ALAS2	16.6034	-3.77014	1.60608	-2.34742	0.0189039	0.0395658
ALB	1.99014	-4.42138	3.87768	-1.14021	0.254199	NA
ALCAM	301.932	-5.30233	0.441999	-11.9963	3.71758e-33	1.87238e-31
ALDH16A1	178.269	1.0813	0.356685	3.03153	0.00243319	0.0064249
ALDH18A1	973.138	0.650411	0.238494	2.72716	0.00638814	0.0153248
ALDH1A1	37.6412	-9.06068	1.6732	-5.41519	6.12235e-08	3.72582e-07
ALDH1A2	354.868	-7.88388	1.39352	-5.65752	1.53578e-08	1.02003e-07
ALDH1A3	9.68142	0.241012	2.03378	0.118504	0.905668	0.934129
ALDH1B1	228.577	-3.46249	0.55873	-6.19708	5.75187e-10	4.64609e-09
ALDH1L1	3.68781	-4.34961	3.24461	-1.34056	0.180062	0.266094
ALDH1L1-AS1	0	NA	NA	NA	NA	NA
ALDH1L1-AS2	0.455083	-3.31854	4.14071	-0.801442	0.422876	NA
ALDH1L2	85.7834	0.370309	0.532803	0.69502	0.487043	0.589583
ALDH2	295.682	-3.29884	0.363447	-9.07653	1.1209e-19	2.52851e-18
ALDH3A1	0.356571	-0.38703	4.24703	-0.0911295	0.92739	NA
ALDH3A2	731.57	-0.960203	0.354953	-2.70516	0.00682717	0.0162511
ALDH3B1	4.66809	-2.39606	1.4956	-1.60208	0.109138	0.176256
ALDH3B2	0.742587	3.64245	4.10868	0.886527	0.375334	NA
ALDH4A1	347.668	2.93714	0.328145	8.95075	3.5309e-19	7.64109e-18
ALDH5A1	144.684	-2.62523	0.820697	-3.19878	0.00138011	0.00386442
ALDH6A1	207.774	-1.4152	0.425323	-3.32735	0.000876774	0.00255835
ALDH7A1	818.29	0.633109	0.19629	3.22538	0.00125806	0.00355552
ALDH8A1	2.57907	-5.56171	3.0243	-1.83901	0.0659139	0.115731
ALDH9A1	1034.05	0.631295	0.233171	2.70743	0.00678063	0.0161445
ALDOA	2966.39	0.63187	0.20723	3.04913	0.00229506	0.00610435
ALDOB	2.69399	-2.71416	3.58087	-0.75796	0.448475	0.553615
ALDOC	509.429	2.44688	0.359885	6.79908	1.05291e-11	1.06442e-10
ALG1	67.9676	0.693834	0.548824	1.26422	0.206151	0.297482
ALG10	189.739	-1.06403	0.381113	-2.79191	0.00523985	0.012836
ALG10B	272.471	-1.16867	0.360339	-3.24326	0.00118171	0.00336437
ALG11	210.395	1.38841	0.397673	3.49134	0.0004806	0.00148719
ALG12	67.2677	-0.611205	0.63161	-0.967694	0.333197	0.437653
ALG13	730.454	0.791722	0.232147	3.41043	0.000648602	0.00195036
ALG14	62.8845	0.52092	0.53328	0.976821	0.328658	0.433014
ALG1L	7.77913	0.666167	1.31362	0.507124	0.612068	0.701639
ALG1L2	5.22163	1.42742	1.51562	0.941804	0.346293	0.451357
ALG1L9P	72.4729	0.586867	0.480204	1.22212	0.221662	0.31529
ALG2	558.558	0.545681	0.266656	2.04638	0.0407187	0.0768005
ALG3	438.904	1.50921	0.235098	6.41949	1.36732e-10	1.18934e-09
ALG5	176.744	0.420954	0.492453	0.854809	0.392657	0.498795
ALG6	168.596	1.00697	0.411175	2.449	0.0143253	0.0311137
ALG8	420.616	-0.121181	0.282917	-0.428328	0.668412	0.751186
ALG9	541.439	0.139743	0.246767	0.566296	0.571193	0.664962
ALK	12.7992	2.71034	1.36993	1.97845	0.0478777	0.0882162
ALKBH1	288.875	1.23684	0.359539	3.44007	0.000581553	0.00176928
ALKBH2	206.008	1.01349	0.373854	2.71092	0.00670978	0.0159951
ALKBH3	81.3928	-0.865314	0.639691	-1.35271	0.176149	0.261568
ALKBH3-AS1	25.3628	-0.924927	1.14935	-0.804742	0.420969	0.526015
ALKBH4	41.4007	0.573852	0.675403	0.849644	0.395523	0.501354
ALKBH5	1522.21	0.590715	0.191445	3.08557	0.00203165	0.00546256
ALKBH6	69.5116	0.312442	0.422699	0.73916	0.45981	0.564036
ALKBH7	333.847	1.1717	0.304364	3.84968	0.000118274	0.000416742
ALKBH8	244.528	1.79551	0.278048	6.45755	1.06413e-10	9.36791e-10
ALLC	0.834166	-4.06779	4.1164	-0.988191	0.323059	NA
ALMS1	6894.75	-0.210817	0.167196	-1.26089	0.207347	0.299011
ALMS1-IT1	51.0093	-0.421134	0.520057	-0.809784	0.418065	0.523292
ALMS1P1	22.3809	-1.44271	1.06681	-1.35236	0.176261	0.261694
ALOX12	64.2131	1.29941	0.535013	2.42875	0.0151511	0.0326837
ALOX12-AS1	3.21975	-0.821609	2.22619	-0.369065	0.712079	0.7871
ALOX12B	1.15629	-0.386983	4.24703	-0.0911187	0.927398	NA
ALOX12P2	22.6614	-4.30213	0.958388	-4.48892	7.15851e-06	3.1383e-05
ALOX15	0.844151	-3.21268	4.14526	-0.775024	0.438325	NA
ALOX15B	0.751009	-0.386993	4.24703	-0.091121	0.927396	NA
ALOX15P1	0	NA	NA	NA	NA	NA
ALOX5	32.0106	-2.38837	1.26032	-1.89505	0.0580858	0.103867
ALOX5AP	2.67038	5.27987	3.78061	1.39657	0.162544	0.244611
ALOXE3	2.07003	-1.80646	3.97466	-0.454494	0.649474	NA
ALPI	1.03368	3.65374	4.10846	0.889321	0.373831	NA
ALPK1	47.1634	-4.20193	1.03666	-4.05334	5.04923e-05	0.000189942
ALPK2	25.2452	-4.87691	1.32284	-3.68669	0.000227191	0.000753844
ALPK3	376.13	-2.94087	0.349437	-8.41602	3.89483e-17	7.10193e-16
ALPL	2752.82	8.43866	0.358202	23.5584	1.03078e-122	1.84538e-119
ALPP	31.408	5.9334	1.11844	5.30509	1.12619e-07	6.55188e-07
ALPPL2	488.697	8.6248	1.04913	8.22093	2.01929e-16	3.42809e-15
ALS2	1091.5	0.582967	0.210785	2.7657	0.00568014	0.0138166
ALS2CL	7.39522	-3.9898	1.51048	-2.64141	0.00825621	0.0192368
ALS2CR11	84.1154	2.59471	0.472137	5.49566	3.89256e-08	2.43662e-07
ALS2CR12	10.9655	-3.5349	1.3649	-2.58986	0.00960139	0.0219912
ALX1	9.89723	-0.301305	1.49643	-0.201349	0.840425	0.888053
ALX3	5.97294	-1.64064	2.08077	-0.788479	0.430417	0.535147
ALX4	145.797	4.81421	0.614941	7.82874	4.92784e-15	7.32408e-14
ALYREF	525.267	1.56782	0.310635	5.04715	4.48448e-07	2.37145e-06
AMACR	9.31405	-0.703107	1.27134	-0.553045	0.580233	0.673218
AMBN	1.93883	-3.50745	4.10546	-0.854339	0.392917	NA
AMBP	1.00756	-2.95019	4.12048	-0.715982	0.474002	NA
AMBRA1	1139.11	0.651945	0.271878	2.39793	0.0164878	0.0351325
AMD1	1407.38	0.587275	0.181454	3.23649	0.00121007	0.00343421
AMDHD1	5.70004	2.20288	2.38608	0.92322	0.355893	0.461268
AMDHD2	48.0824	1.89045	0.502707	3.76055	0.000169544	0.000578251
AMELX	0	NA	NA	NA	NA	NA
AMELY	0.0665679	-0.387049	4.24703	-0.0911342	0.927386	NA
AMER1	416.507	-3.29713	0.348787	-9.45312	3.28885e-21	8.5558e-20
AMER2	13.1004	-1.87367	1.21227	-1.54558	0.122205	0.193611
AMER3	1.1603	2.17555	3.70769	0.586767	0.55736	NA
AMFR	486.684	0.145628	0.317408	0.458804	0.646375	0.732313
AMH	9.99835	-3.05033	1.67063	-1.82585	0.0678729	0.118484
AMHR2	387.465	-5.65137	0.94058	-6.00839	1.87369e-09	1.40996e-08
AMIGO1	228.423	-1.11813	0.390772	-2.86133	0.00421874	0.0105659
AMIGO2	78.7838	-3.31288	0.709523	-4.66917	3.02423e-06	1.39836e-05
AMIGO3	63.6586	-0.554309	0.846102	-0.655133	0.512382	0.612264
AMMECR1	150.587	-0.454064	0.405511	-1.11973	0.262828	0.362025
AMMECR1L	724.578	0.041176	0.238421	0.172702	0.862885	0.903856
AMN	0.512821	-2.90651	4.16044	-0.698606	0.484798	NA
AMN1	99.6834	-0.431763	0.382132	-1.12988	0.258527	0.35725
AMOT	2688.25	-4.81753	0.319014	-15.1013	1.58684e-51	1.99042e-49
AMOTL1	576.885	-4.9566	0.367202	-13.4983	1.60018e-41	1.23578e-39
AMOTL2	577.602	-0.964463	0.444999	-2.16734	0.0302091	0.0592892
AMPD1	1.16429	0.0678713	3.99344	0.0169957	0.98644	NA
AMPD2	272.744	-2.56208	0.34714	-7.38054	1.57646e-13	1.98626e-12
AMPD3	126.971	-3.76869	0.384791	-9.79413	1.19322e-22	3.38102e-21
AMPH	35.2357	-2.82301	0.763392	-3.69798	0.000217323	0.000723907
AMT	252.287	0.0180735	0.41586	0.0434604	0.965335	0.97584
AMTN	0	NA	NA	NA	NA	NA
AMY1A	0	NA	NA	NA	NA	NA
AMY1B	0	NA	NA	NA	NA	NA
AMY1C	0	NA	NA	NA	NA	NA
AMY2A	31.1485	-3.66607	0.977532	-3.75033	0.000176604	0.000600253
AMY2B	87.9647	-3.17044	0.455662	-6.95788	3.45428e-12	3.69701e-11
AMZ1	24.7234	-1.8328	0.811538	-2.25843	0.023919	0.048386
AMZ2	941.176	0.537222	0.185272	2.89965	0.00373583	0.00946598
AMZ2P1	242.269	-0.205761	0.267494	-0.769215	0.441766	0.546841
ANAPC1	2976.11	1.20701	0.190466	6.33717	2.34024e-10	1.97372e-09
ANAPC10	169.389	1.09846	0.371504	2.95681	0.00310843	0.0079956
ANAPC11	1021.87	1.64567	0.195383	8.42275	3.67744e-17	6.73673e-16
ANAPC13	413.853	0.791573	0.260637	3.03707	0.00238893	0.00631819
ANAPC15	74.0746	0.233464	0.49144	0.47506	0.634744	0.722043
ANAPC16	549.437	-0.676627	0.19701	-3.43449	0.000593681	0.00180144
ANAPC1P1	460.327	1.56936	0.305842	5.13129	2.87761e-07	1.57326e-06
ANAPC2	47.5048	-0.49585	0.596931	-0.830665	0.406163	0.511483
ANAPC4	943.391	1.70955	0.233405	7.3244	2.39973e-13	2.95917e-12
ANAPC5	838.693	0.180564	0.191883	0.941015	0.346697	0.451734
ANAPC7	1685.52	1.25043	0.189119	6.61184	3.79576e-11	3.56121e-10
ANG	18.3118	-7.25318	1.5495	-4.68098	2.85513e-06	1.32546e-05
ANGEL1	1416.07	0.581729	0.240965	2.41416	0.0157715	0.0338111
ANGEL2	429.904	-0.114331	0.332941	-0.343396	0.7313	0.803162
ANGPT1	55.1217	-1.05009	0.660976	-1.5887	0.112128	0.180167
ANGPT2	36.6921	-1.99353	0.987139	-2.01951	0.0434345	0.0810994
ANGPT4	2.72637	-2.56832	2.04946	-1.25317	0.210145	0.302227
ANGPTL1	92.6947	-2.9479	0.526081	-5.6035	2.10066e-08	1.3689e-07
ANGPTL2	145.332	-4.74511	0.594674	-7.97935	1.47109e-15	2.31021e-14
ANGPTL3	20.902	-0.378232	1.06228	-0.356056	0.721799	0.795255
ANGPTL4	99.4704	1.08351	0.435107	2.49021	0.0127666	0.0282107
ANGPTL5	3.76919	-0.512941	2.06825	-0.248008	0.804129	0.860333
ANGPTL6	5.29155	-0.768812	2.35918	-0.325882	0.744514	0.813936
ANGPTL7	86.4021	0.868475	0.631227	1.37585	0.168868	0.252871
ANGPTL8	10.9446	2.55127	1.28928	1.97883	0.047835	0.0881458
ANHX	191.113	8.02826	1.34581	5.96536	2.4409e-09	1.80235e-08
ANK1	47.6697	-0.285948	0.756861	-0.377808	0.705573	0.78204
ANK2	359.597	-0.64084	0.402593	-1.59178	0.111434	0.179282
ANK3	572.658	-3.06263	0.329257	-9.30164	1.38301e-20	3.41299e-19
ANKAR	57.3494	-2.88513	0.463474	-6.22501	4.81526e-10	3.91685e-09
ANKDD1A	95.7532	-2.17487	0.448673	-4.84734	1.25126e-06	6.18502e-06
ANKDD1B	57.3338	2.16219	0.87869	2.46069	0.0138669	0.030312
ANKEF1	97.815	-0.353799	0.493067	-0.717548	0.473036	0.577168
ANKFN1	8.19504	-7.25575	2.52863	-2.86944	0.00411194	0.0103299
ANKFY1	1247.92	-0.878318	0.184656	-4.7565	1.96982e-06	9.41547e-06
ANKH	546.066	-1.7159	0.243464	-7.04788	1.81669e-12	2.02125e-11
ANKHD1	209.928	0.556193	0.337719	1.64691	0.0995762	0.16325
ANKHD1-EIF4EBP3	11.1649	-0.067877	1.00737	-0.0673802	0.946279	0.962708
ANKIB1	779.836	-0.396089	0.207412	-1.90967	0.0561753	0.100927
ANKK1	2.019	2.24752	3.10096	0.724782	0.468586	NA
ANKLE1	20.3305	-1.79798	0.939146	-1.91448	0.0555587	0.100047
ANKLE2	1124.68	-0.528003	0.209698	-2.51792	0.0118051	0.0263103
ANKMY1	98.4131	-0.761012	0.416628	-1.8266	0.0677601	0.118354
ANKMY2	135.289	-1.26715	0.470999	-2.69035	0.00713776	0.0169089
ANKRA2	241.293	-0.461618	0.290444	-1.58935	0.11198	0.179945
ANKRD1	7.19746	-1.13374	2.1136	-0.536404	0.591679	0.683799
ANKRD10	1156.59	-1.62648	0.200469	-8.11337	4.9234e-16	8.03285e-15
ANKRD11	3243.06	-0.809696	0.191355	-4.23139	2.32251e-05	9.28674e-05
ANKRD12	1902.01	0.867814	0.194066	4.47174	7.7585e-06	3.37653e-05
ANKRD13A	796.044	0.658743	0.212179	3.10465	0.00190501	0.00515039
ANKRD13B	65.7412	-2.55015	0.939571	-2.71416	0.00664443	0.0158566
ANKRD13C	255.669	0.110801	0.255942	0.432913	0.665078	0.748508
ANKRD13D	107.089	-0.768107	0.499614	-1.5374	0.124195	0.196038
ANKRD16	59.3307	-1.53616	0.56377	-2.7248	0.00643413	0.0154251
ANKRD17	3851.16	-0.66809	0.228308	-2.92627	0.00343048	0.00874631
ANKRD18A	57.8028	0.493318	0.729424	0.676312	0.498843	0.600545
ANKRD18B	176.285	3.92136	0.702358	5.58313	2.36232e-08	1.52829e-07
ANKRD18CP	104.606	-0.337612	0.419928	-0.803976	0.421411	0.52635
ANKRD18DP	5.17111	3.49635	2.78131	1.25709	0.208722	0.300618
ANKRD19P	318.82	-0.0157025	0.306689	-0.0511999	0.959166	0.971827
ANKRD2	56.077	6.02009	0.950681	6.3324	2.41376e-10	2.03398e-09
ANKRD20A1	0.536316	-0.46135	4.15844	-0.110943	0.911661	NA
ANKRD20A11P	38.7561	-2.65626	0.834019	-3.18489	0.00144807	0.00403707
ANKRD20A12P	50.9447	0.924032	0.684278	1.35038	0.176896	0.262485
ANKRD20A19P	1.01752	-0.38891	4.08042	-0.0953111	0.924068	NA
ANKRD20A2	0	NA	NA	NA	NA	NA
ANKRD20A3	23.9067	2.37674	1.15094	2.06504	0.0389195	0.0739024
ANKRD20A4	8.20727	1.03033	1.23744	0.832632	0.405053	0.51028
ANKRD20A4-ANKRD20A20P	16.9711	-1.38736	0.909968	-1.52463	0.127352	0.200346
ANKRD20A5P	331.687	-3.03855	0.410136	-7.40863	1.27608e-13	1.62652e-12
ANKRD20A8P	64.0721	-1.4651	0.516859	-2.83462	0.00458806	0.0113909
ANKRD20A9P	155.523	-3.03427	0.387433	-7.83173	4.81206e-15	7.16822e-14
ANKRD22	0.0891427	-0.387048	4.24703	-0.0911339	0.927386	NA
ANKRD23	43.8023	-1.42866	0.925088	-1.54435	0.122503	0.194006
ANKRD24	20.6804	-0.341125	1.13065	-0.301708	0.762875	0.827653
ANKRD26	672.961	-0.0204728	0.232819	-0.0879344	0.929929	0.951063
ANKRD26P1	817.093	7.75331	0.636022	12.1903	3.50066e-34	1.88356e-32
ANKRD26P3	5.80875	2.35376	2.09921	1.12126	0.262178	0.361434
ANKRD27	481.179	0.701903	0.283842	2.47287	0.0134034	0.029446
ANKRD28	694.69	0.344061	0.232148	1.48208	0.13832	0.214415
ANKRD29	21.9766	-5.73783	1.51799	-3.7799	0.000156893	0.000537713
ANKRD30A	5.29278	-4.19154	2.49435	-1.68042	0.0928765	0.153906
ANKRD30B	11.3795	-7.9573	2.04912	-3.88327	0.00010306	0.000367739
ANKRD30BL	72.5483	-4.27757	0.565714	-7.56137	3.98851e-14	5.41321e-13
ANKRD30BP2	19.6296	-5.01411	1.12845	-4.44336	8.85636e-06	3.80804e-05
ANKRD30BP3	2.22032	-3.63909	3.04646	-1.19453	0.23227	NA
ANKRD31	67.3894	0.916461	0.561592	1.6319	0.102701	0.16741
ANKRD33	4.02437	4.66229	2.55143	1.82733	0.0676505	0.118184
ANKRD33B	70.4591	2.61901	1.00265	2.61209	0.00899899	0.0207684
ANKRD34A	36.5173	-1.86869	0.700195	-2.66881	0.00761195	0.0179159
ANKRD34B	9.65806	-2.90535	1.50743	-1.92736	0.0539349	0.0975424
ANKRD34C	0	NA	NA	NA	NA	NA
ANKRD34C-AS1	0	NA	NA	NA	NA	NA
ANKRD35	8.28879	1.80819	1.6177	1.11775	0.263672	0.36296
ANKRD36	1420.4	-0.609176	0.27573	-2.20932	0.0271523	0.0540822
ANKRD36B	1769.7	-0.4826	0.251673	-1.91757	0.0551661	0.0994222
ANKRD36BP1	287.939	0.646918	0.330479	1.95752	0.0502868	0.0919406
ANKRD36BP2	30.8257	0.218196	0.581575	0.375181	0.707526	0.783386
ANKRD36C	1260.52	-0.637636	0.269572	-2.36536	0.0180124	0.0379866
ANKRD37	75.3676	-0.518897	0.732635	-0.708262	0.478782	0.582124
ANKRD39	67.3695	-0.0272702	0.595458	-0.045797	0.963472	0.974795
ANKRD40	1437.97	1.15599	0.21813	5.29955	1.1609e-07	6.73787e-07
ANKRD40CL	11.9776	2.02675	1.36925	1.48019	0.138823	0.215043
ANKRD42	298.41	-0.894412	0.488681	-1.83026	0.0672118	0.117583
ANKRD44	31.3448	-7.31744	1.47531	-4.95995	7.05111e-07	3.63406e-06
ANKRD44-IT1	11.9955	-3.65366	1.39973	-2.61027	0.00904716	0.0208601
ANKRD45	34.8875	-2.26073	0.714774	-3.16286	0.00156225	0.00432281
ANKRD46	296.664	-1.12647	0.49636	-2.26947	0.0232399	0.0471867
ANKRD49	153.341	0.361915	0.366144	0.98845	0.322932	0.427501
ANKRD50	1515.84	-2.79916	0.231148	-12.1098	9.36925e-34	4.92023e-32
ANKRD52	985.892	-0.878337	0.274058	-3.20493	0.00135096	0.00378873
ANKRD53	6.44505	-7.07361	2.13877	-3.30733	0.000941895	0.00272777
ANKRD54	335.111	-0.638655	0.253573	-2.51862	0.0117815	0.0262713
ANKRD55	33.2913	2.98335	0.889539	3.35381	0.00079706	0.00234486
ANKRD6	90.2436	-2.6396	0.545348	-4.84022	1.29698e-06	6.39174e-06
ANKRD60	0.64506	-2.10144	4.21921	-0.498064	0.618439	NA
ANKRD61	59.4578	-0.482356	0.574898	-0.83903	0.401452	0.50688
ANKRD62	23.5649	4.08452	1.60919	2.53825	0.011141	0.0250284
ANKRD62P1-PARP4P3	24.4053	0.617394	0.684318	0.902203	0.366949	0.472556
ANKRD63	1.36285	-3.7977	3.41727	-1.11133	0.266428	NA
ANKRD65	4.36209	-0.715558	2.00569	-0.356764	0.721268	0.794893
ANKRD66	0	NA	NA	NA	NA	NA
ANKRD7	15.2563	1.50342	1.18608	1.26755	0.20496	0.296198
ANKRD9	52.602	1.29274	0.631507	2.04707	0.0406514	0.0766873
ANKS1A	632.866	-0.800019	0.245856	-3.25401	0.00113789	0.00324902
ANKS1B	79.0653	-4.73164	1.09883	-4.30607	1.66179e-05	6.81783e-05
ANKS3	95.7695	-1.13052	0.452191	-2.5001	0.0124159	0.0275065
ANKS4B	16.6545	-1.17369	0.987188	-1.18893	0.234469	0.330356
ANKS6	366.778	-0.439545	0.238504	-1.84292	0.06534	0.114836
ANKUB1	0.790629	-1.79596	4.04369	-0.444139	0.656942	NA
ANKZF1	543.912	-0.626699	0.293394	-2.13603	0.032677	0.0634311
ANLN	1479.31	1.35685	0.37737	3.59553	0.000323729	0.00104034
ANO1	15.2198	-0.321757	1.1753	-0.273766	0.784264	0.84462
ANO1-AS2	0	NA	NA	NA	NA	NA
ANO10	183.016	-0.117334	0.361803	-0.324303	0.745709	0.81458
ANO2	26.2912	1.50757	1.04518	1.4424	0.149189	0.228103
ANO3	5.64178	4.08499	2.17439	1.87868	0.0602883	0.107163
ANO4	27.6299	-3.35159	0.921943	-3.63536	0.000277594	0.00090703
ANO5	20.0519	-3.14739	1.22237	-2.57482	0.0100291	0.0228433
ANO6	1005.23	-0.709071	0.19285	-3.67681	0.000236172	0.000781407
ANO7	43.2989	-0.748742	0.635794	-1.17765	0.238937	0.335332
ANO8	87.129	-2.76219	0.597493	-4.62296	3.78295e-06	1.72608e-05
ANO9	38.9988	-4.92706	0.784114	-6.28359	3.30836e-10	2.74669e-09
ANOS1	600.234	-4.15442	0.299656	-13.864	1.04725e-43	9.41712e-42
ANP32A	3799.96	-0.952816	0.194205	-4.90624	9.28409e-07	4.68799e-06
ANP32A-IT1	142.012	-1.13306	0.576704	-1.96471	0.0494477	0.0906771
ANP32AP1	289.248	-0.13935	0.297466	-0.468458	0.639457	0.726237
ANP32B	3010.34	0.210441	0.224387	0.937848	0.348323	0.453492
ANP32C	31.1135	-0.788902	0.679157	-1.16159	0.245402	0.342647
ANP32D	3.679	-1.92495	1.67125	-1.1518	0.249402	0.3471
ANP32E	1906.84	1.60568	0.259954	6.17676	6.54285e-10	5.24414e-09
ANPEP	94.1651	2.99373	0.727096	4.11738	3.83204e-05	0.000147363
ANTXR1	863.873	-6.56449	0.34827	-18.8489	3.00193e-79	1.09476e-76
ANTXR2	575.484	-2.00582	0.302077	-6.6401	3.13461e-11	2.96778e-10
ANTXRL	0.306666	-2.75976	4.16892	-0.661985	0.507981	NA
ANTXRLP1	1.39331	-4.41962	3.27821	-1.34818	0.1776	NA
ANXA1	3.52436	-1.72024	2.31754	-0.74227	0.457924	0.562213
ANXA10	0.805652	-4.15039	4.1144	-1.00875	0.313096	NA
ANXA11	98.0756	-0.712377	0.842258	-0.845795	0.397667	0.503319
ANXA13	1.03204	-4.50602	4.107	-1.09715	0.272574	NA
ANXA2	344.814	2.14054	0.955024	2.24135	0.0250037	0.0502754
ANXA2P1	29.9612	1.21176	0.978552	1.23832	0.215598	0.308492
ANXA2P2	145.79	2.21875	0.734383	3.02125	0.00251736	0.00662936
ANXA2P3	13.8687	1.92942	1.37226	1.40601	0.15972	0.241191
ANXA2R	18.0372	1.82389	1.2811	1.42369	0.154536	0.234748
ANXA3	283.705	4.88221	0.592943	8.23386	1.81269e-16	3.09068e-15
ANXA4	127.018	-2.90593	0.509019	-5.70888	1.13723e-08	7.68023e-08
ANXA5	1373.2	0.327488	0.230292	1.42206	0.155009	0.235304
ANXA6	1359.89	-0.87131	0.2081	-4.18698	2.82686e-05	0.000111316
ANXA7	912.878	1.38248	0.275379	5.02028	5.15968e-07	2.71248e-06
ANXA8	0.194985	-1.34883	4.24703	-0.317593	0.750793	NA
ANXA8L1	0.194985	-1.34883	4.24703	-0.317593	0.750793	NA
ANXA9	2.67558	-5.5126	3.41578	-1.61386	0.106557	0.172768
AOAH	6.09375	-0.632547	1.55389	-0.407072	0.683955	0.763816
AOAH-IT1	0.93995	0.0237805	4.05899	0.00585874	0.995325	NA
AOC1	0.330039	2.47258	4.1437	0.596708	0.550702	NA
AOC2	124.36	1.25997	0.462889	2.72196	0.00648958	0.0155379
AOC3	123.634	1.66564	0.632419	2.63376	0.00844442	0.0196382
AOC4P	4.35887	2.46861	2.0161	1.22445	0.220784	0.314351
AOX1	60.8345	2.89155	0.561666	5.14817	2.63039e-07	1.44896e-06
AOX3P-AOX2P	0.244853	-0.387026	4.24703	-0.0911287	0.92739	NA
AP1AR	178.27	-0.583673	0.309556	-1.88551	0.0593604	0.10579
AP1B1	784.492	1.26425	0.218811	5.77782	7.56762e-09	5.23461e-08
AP1B1P1	0.0884656	0.574683	4.24703	0.135314	0.892364	NA
AP1G1	3382.21	0.78714	0.183795	4.28271	1.84629e-05	7.5091e-05
AP1G2	770.603	-0.546852	0.195913	-2.7913	0.00524967	0.0128568
AP1M1	313.648	0.333792	0.324764	1.0278	0.304045	0.407566
AP1M2	31.6282	3.88877	1.07681	3.61137	0.000304582	0.00098686
AP1S1	58.9401	-0.343046	0.749693	-0.457582	0.647253	0.732979
AP1S2	65.0024	-1.85951	0.698464	-2.66228	0.00776126	0.0182259
AP1S3	8.75159	-1.3898	1.28284	-1.08338	0.278639	0.379267
AP2A1	248.01	-0.0231545	0.291386	-0.0794632	0.936664	0.956084
AP2A2	1252.11	-0.050096	0.218822	-0.228935	0.81892	0.871635
AP2B1	3068.44	0.457057	0.149971	3.04763	0.00230655	0.00612748
AP2M1	1975.7	1.14781	0.174477	6.57858	4.74973e-11	4.40379e-10
AP2S1	209.917	0.7376	0.279518	2.63883	0.00831926	0.0193723
AP3B1	710.256	-0.20304	0.284535	-0.713586	0.475483	0.579401
AP3B2	204.946	4.31536	0.508401	8.48809	2.10058e-17	3.95098e-16
AP3D1	970.877	0.265193	0.242617	1.09306	0.27437	0.374699
AP3M1	2403.65	0.325701	0.188548	1.72741	0.0840936	0.141713
AP3M2	923.547	1.42051	0.218567	6.49919	8.07539e-11	7.20564e-10
AP3S1	210.265	0.158606	0.283969	0.558535	0.576479	0.669849
AP3S2	9.62951	0.0777041	1.04353	0.0744625	0.940642	0.958952
AP4B1	384.274	1.22589	0.273471	4.4827	7.37032e-06	3.2247e-05
AP4B1-AS1	11.7765	-0.889742	1.05184	-0.845888	0.397615	0.503293
AP4E1	517.499	0.754433	0.270435	2.7897	0.00527568	0.0129141
AP4M1	118.294	0.00870426	0.407508	0.0213597	0.982959	0.988076
AP4S1	99.9399	-0.687393	0.41339	-1.66282	0.0963489	0.158566
AP5B1	14.6098	-1.81533	1.08523	-1.67275	0.0943762	0.155971
AP5M1	218.48	-0.477665	0.41613	-1.14788	0.25102	0.349032
AP5S1	109.175	0.309247	0.484495	0.638287	0.523287	0.621387
AP5Z1	110.237	-0.186831	0.374763	-0.498532	0.618109	0.706959
APAF1	540.978	-0.990182	0.335382	-2.9524	0.00315314	0.00808741
APBA1	220.454	-5.25604	0.357279	-14.7113	5.45439e-49	6.10303e-47
APBA2	163.912	-1.77563	0.72177	-2.46011	0.0138894	0.0303511
APBA3	50.3136	-0.336151	0.517236	-0.649898	0.515758	0.615118
APBB1	121.036	-0.616271	0.404547	-1.52336	0.127669	0.200759
APBB1IP	3.52886	4.18212	2.14935	1.94576	0.0516831	0.0940773
APBB2	2217.01	0.415908	0.190743	2.18046	0.0292233	0.057659
APBB3	143.393	-1.40859	0.355355	-3.96388	7.37412e-05	0.000269465
APC	2133	-0.154407	0.187782	-0.822268	0.410924	0.516191
APC2	16.7733	-2.66104	1.04753	-2.5403	0.0110758	0.0249019
APCDD1	442.897	-0.748344	0.257235	-2.90918	0.00362379	0.00920784
APCDD1L	331.228	-5.83301	0.972132	-6.00022	1.97046e-09	1.47657e-08
APCDD1L-AS1	5.48564	-6.91526	2.89291	-2.39041	0.0168294	0.0358022
APCS	0	NA	NA	NA	NA	NA
APEH	312.856	0.640279	0.328709	1.94786	0.0514316	0.0936949
APELA	28.0021	1.05381	0.781012	1.34928	0.177246	0.26286
APEX1	5616.25	1.11182	0.216509	5.13521	2.81824e-07	1.54294e-06
APEX2	350.131	1.50954	0.268402	5.62418	1.86389e-08	1.22393e-07
APH1A	149.626	0.000306591	0.396853	0.000772555	0.999384	0.999485
APH1B	527.632	0.669045	0.302342	2.21287	0.0269063	0.0536519
API5	1426.7	0.582104	0.15459	3.76548	0.000166232	0.00056804
APIP	50.9133	-1.66937	0.607638	-2.74731	0.00600868	0.0145064
APITD1-CORT	0	NA	NA	NA	NA	NA
APLF	98.8034	0.515425	0.392097	1.31453	0.188667	0.276157
APLN	10.2036	-3.92484	1.99491	-1.96743	0.0491341	0.0901852
APLNR	152.629	-4.86916	1.62345	-2.99927	0.00270624	0.00707755
APLP1	106.853	-0.367321	0.545468	-0.673405	0.50069	0.602087
APLP2	6093.5	1.07022	0.183332	5.8376	5.29579e-09	3.73397e-08
APMAP	1543.38	0.827151	0.218394	3.78743	0.000152213	0.000523003
APOA1	7.70777	-1.98637	1.964	-1.01139	0.311829	0.415737
APOA1-AS	1.26398	-0.556234	3.53325	-0.157429	0.874907	NA
APOA2	0.258589	-1.34882	4.24703	-0.317591	0.750795	NA
APOA4	0	NA	NA	NA	NA	NA
APOA5	0	NA	NA	NA	NA	NA
APOB	10.6042	-3.55653	1.99446	-1.7832	0.0745534	0.128265
APOBEC1	0.536396	3.17735	4.11937	0.771319	0.440518	NA
APOBEC2	9.55727	-1.21517	1.40679	-0.86379	0.387703	0.493826
APOBEC3A	2.10101	-2.35497	2.36574	-0.995446	0.31952	NA
APOBEC3A_B	5.12922	-6.81746	2.86472	-2.3798	0.0173219	0.0367269
APOBEC3B	19.0665	-8.65429	1.56525	-5.52901	3.22047e-08	2.03794e-07
APOBEC3B-AS1	1.28645	-4.82496	4.10174	-1.17632	0.239467	NA
APOBEC3C	171.714	-6.78387	0.637444	-10.6423	1.89382e-26	6.76862e-25
APOBEC3D	111.311	-7.5716	0.819936	-9.23438	2.59779e-20	6.20854e-19
APOBEC3F	308.502	-5.11828	0.438462	-11.6732	1.74645e-31	8.1307e-30
APOBEC3G	112.74	-4.64482	0.900592	-5.15752	2.50243e-07	1.38389e-06
APOBEC3H	59.2469	-6.86963	0.917173	-7.49001	6.88695e-14	9.11457e-13
APOBEC4	9.59849	-0.915852	1.71145	-0.535134	0.592557	0.68441
APOBR	8.25683	2.24814	1.52264	1.47648	0.139815	0.216233
APOC1	1041.41	4.95112	0.348374	14.2121	7.71007e-46	7.51656e-44
APOC1P1	196.331	5.16081	0.59917	8.61326	7.10088e-18	1.38866e-16
APOC2	0	NA	NA	NA	NA	NA
APOC3	0.228693	-2.32082	4.19993	-0.552586	0.580547	NA
APOC4	0	NA	NA	NA	NA	NA
APOC4-APOC2	0.571733	-3.64828	4.12847	-0.883689	0.376864	NA
APOD	2.40219	-1.40156	3.52107	-0.398049	0.690594	NA
APOE	2034.18	4.94555	0.285492	17.3229	3.16122e-67	7.88023e-65
APOF	5.05849	-0.659403	1.69422	-0.389208	0.697122	0.774879
APOH	0	NA	NA	NA	NA	NA
APOL1	2.94456	-2.27213	1.77921	-1.27705	0.201586	0.292243
APOL2	93.2435	-6.12273	0.977719	-6.26226	3.79439e-10	3.1291e-09
APOL3	2.01962	-3.8696	3.92377	-0.986195	0.324037	NA
APOL4	27.1779	-4.24728	0.824064	-5.15407	2.54897e-07	1.40726e-06
APOL5	0.153256	1.37903	4.21427	0.327229	0.743495	NA
APOL6	13.0671	-0.247833	1.2936	-0.191583	0.848069	0.89382
APOLD1	28.8472	-2.96444	1.34908	-2.19738	0.0279934	0.0555608
APOM	77.9324	-1.94369	1.77848	-1.0929	0.274439	0.374768
APOO	304.263	2.35103	0.403302	5.82944	5.56138e-09	3.90725e-08
APOOL	518.024	0.398177	0.253446	1.57105	0.116171	0.185559
APOOP5	64.4977	1.82558	0.681805	2.67756	0.00741604	0.0175081
APOPT1	265.167	0.739474	0.312486	2.36642	0.0179609	0.0378942
APP	3714.8	0.285377	0.200463	1.42359	0.154566	0.234758
APPBP2	881.563	-1.17778	0.204727	-5.7529	8.77249e-09	6.01102e-08
APPL1	456.055	-1.35789	0.223043	-6.08802	1.14317e-09	8.88414e-09
APPL2	623.711	-1.43876	0.251652	-5.71726	1.08258e-08	7.33124e-08
APRT	626.789	2.35308	0.281712	8.35278	6.66758e-17	1.18292e-15
APTR	179.151	-0.278432	0.392912	-0.708639	0.478549	0.581984
APTX	711.69	0.394896	0.224525	1.75881	0.0786104	0.134032
AQP1	117.136	0.880273	0.441806	1.99244	0.0463224	0.0857679
AQP10	11.4597	-4.11999	1.80892	-2.2776	0.0227505	0.0463507
AQP11	80.309	-0.880104	0.551629	-1.59546	0.110609	0.178221
AQP12A	0	NA	NA	NA	NA	NA
AQP12B	0	NA	NA	NA	NA	NA
AQP2	11.7772	-3.88304	1.77792	-2.18403	0.0289603	0.0572174
AQP3	1240.97	1.02851	0.260776	3.94403	8.01234e-05	0.000291013
AQP4	2.71696	-3.42199	3.42087	-1.00033	0.317151	0.421264
AQP4-AS1	1.92177	-1.44772	1.99442	-0.725885	0.467909	NA
AQP5	10.785	0.532381	2.11077	0.252221	0.80087	0.857988
AQP6	19.3342	1.90634	1.13218	1.68378	0.0922249	0.152993
AQP7	14.8245	-6.40846	1.47844	-4.3346	1.46022e-05	6.06542e-05
AQP7P1	22.2894	-5.21458	1.24655	-4.1832	2.87428e-05	0.000113026
AQP7P3	7.48422	-1.80917	1.92085	-0.941858	0.346265	0.451351
AQP8	0.906888	-1.46398	4.09839	-0.357209	0.720935	NA
AQP9	0.761749	-4.06571	4.11645	-0.987674	0.323312	NA
AQR	2124.9	1.19639	0.146262	8.1798	2.84327e-16	4.74915e-15
AR	62.6709	-2.21281	0.908952	-2.43447	0.0149137	0.0322388
ARAF	467.508	-0.129848	0.280483	-0.462945	0.643404	0.729744
ARAP1	184.234	-1.09245	0.366318	-2.98224	0.00286152	0.00742448
ARAP1-AS2	22.9247	-1.38321	0.942302	-1.4679	0.14213	0.219115
ARAP2	65.1194	-6.33443	0.977897	-6.47761	9.31895e-11	8.2406e-10
ARAP3	124.947	-2.92358	0.737593	-3.96367	7.38056e-05	0.000269557
ARC	60.3406	-10.3492	1.4238	-7.26869	3.63004e-13	4.39105e-12
ARCN1	5617.04	0.515779	0.150338	3.43078	0.000601838	0.00182451
AREG	11.3443	-5.99281	1.68661	-3.55317	0.000380616	0.00120197
AREL1	1056.99	0.0436329	0.224468	0.194384	0.845876	0.892033
ARF1	5112.01	0.786677	0.17208	4.57159	4.84038e-06	2.17428e-05
ARF3	3041.47	0.977342	0.207341	4.71369	2.43273e-06	1.14338e-05
ARF4	1122.69	-0.399453	0.199938	-1.99788	0.0457295	0.0847976
ARF4-AS1	11.2503	1.56391	1.32867	1.17705	0.239174	0.335546
ARF5	380.381	0.699751	0.295547	2.36765	0.0179014	0.0377951
ARF6	1174.37	0.387555	0.198497	1.95245	0.0508849	0.0928623
ARFGAP1	423.069	-0.142995	0.229326	-0.623546	0.532926	0.630514
ARFGAP2	417.667	0.767318	0.291658	2.63088	0.00851632	0.0197984
ARFGAP3	523.287	-0.144276	0.203627	-0.708528	0.478618	0.582031
ARFGEF1	4273.81	1.56813	0.151778	10.3317	5.06554e-25	1.67939e-23
ARFGEF2	1565.27	0.73271	0.199736	3.66838	0.000244089	0.000805435
ARFGEF3	55.4189	-2.14298	0.885276	-2.42069	0.0154912	0.033319
ARFIP1	168.043	-1.224	0.332573	-3.6804	0.000232872	0.000770877
ARFIP2	253.578	-0.454091	0.387598	-1.17155	0.241377	0.337962
ARFRP1	106.404	-0.160864	0.438094	-0.367191	0.713476	0.78829
ARG1	18.4706	-0.344358	1.37475	-0.250488	0.80221	0.859097
ARG2	236.803	0.623739	0.337323	1.84908	0.0644455	0.113528
ARGFX	8.07206	-0.526279	1.12989	-0.46578	0.641373	0.727944
ARGFXP2	28.5794	0.523642	1.10532	0.473747	0.635681	0.7229
ARGLU1	985.896	-1.33109	0.189105	-7.03889	1.93782e-12	2.14873e-11
ARHGAP1	1126.56	1.41996	0.252159	5.6312	1.78958e-08	1.17827e-07
ARHGAP10	141.974	-0.272886	0.367378	-0.742794	0.457607	0.561929
ARHGAP11A	2930.43	2.04907	0.423574	4.83758	1.31431e-06	6.46743e-06
ARHGAP11B	1365.58	1.4957	0.410489	3.64371	0.000268735	0.00088123
ARHGAP12	926.874	0.749641	0.203973	3.67519	0.000237671	0.000786101
ARHGAP15	1.93185	1.32808	3.2082	0.413964	0.6789	NA
ARHGAP17	375.201	-1.51563	0.238947	-6.34296	2.25387e-10	1.90495e-09
ARHGAP18	271.169	1.64326	0.316893	5.18554	2.15385e-07	1.20328e-06
ARHGAP19	989.572	2.14614	0.230673	9.30384	1.35464e-20	3.34718e-19
ARHGAP19-SLIT1	3.04399	-4.94694	3.23886	-1.52737	0.126669	0.199496
ARHGAP20	201.923	-5.43251	0.574903	-9.44943	3.4068e-21	8.83927e-20
ARHGAP21	3006.2	-0.564913	0.217933	-2.59213	0.00953826	0.0218628
ARHGAP22	134.5	-1.96916	0.451936	-4.35716	1.3176e-05	5.51604e-05
ARHGAP22-IT1	4.73651	0.0154556	2.44922	0.00631043	0.994965	0.996382
ARHGAP23	261.553	-3.7672	1.48491	-2.53698	0.0111813	0.0251019
ARHGAP24	77.6982	-4.6934	0.927568	-5.0599	4.19486e-07	2.22847e-06
ARHGAP25	37.4722	-2.92848	0.87679	-3.34	0.000837777	0.00245402
ARHGAP26	646.929	-3.04558	0.340708	-8.93897	3.928e-19	8.45399e-18
ARHGAP26-AS1	3.35599	-1.83822	2.37792	-0.773039	0.4395	0.544446
ARHGAP26-IT1	2.55507	-4.65232	3.06643	-1.51718	0.129221	NA
ARHGAP27	106.827	-0.427144	0.693832	-0.61563	0.538139	0.635346
ARHGAP28	903.565	0.0987625	0.261836	0.377193	0.706031	0.782302
ARHGAP29	1367	-1.24748	0.230813	-5.40473	6.49066e-08	3.92811e-07
ARHGAP30	39.6364	-1.46693	0.86275	-1.7003	0.0890748	0.148518
ARHGAP31	122.944	-0.514359	0.429031	-1.19888	0.230573	0.325753
ARHGAP31-AS1	5.78115	-0.534279	1.43152	-0.373223	0.708982	0.784602
ARHGAP32	2791.35	0.436547	0.215932	2.02168	0.043209	0.0807395
ARHGAP33	214.116	-0.926024	0.466391	-1.98551	0.0470878	0.0869887
ARHGAP35	2566.74	-0.990284	0.209901	-4.71787	2.38328e-06	1.12309e-05
ARHGAP36	7.30572	0.331849	2.42215	0.137006	0.891026	0.924109
ARHGAP39	149.901	-0.493647	0.450125	-1.09669	0.272778	0.372991
ARHGAP4	73.3559	-1.26793	0.560496	-2.26216	0.0236877	0.0480019
ARHGAP40	1.73907	4.30858	3.14523	1.36988	0.170725	NA
ARHGAP42	1337.81	2.34125	0.199798	11.7181	1.02964e-31	4.86251e-30
ARHGAP44	256.319	1.3578	0.337166	4.0271	5.64695e-05	0.000210724
ARHGAP45	16.4189	-1.06466	1.00422	-1.06018	0.289062	0.39121
ARHGAP5	2101.52	-0.554609	0.194043	-2.85817	0.00426092	0.0106607
ARHGAP5-AS1	66.1008	0.0935711	0.505443	0.185127	0.853129	0.897393
ARHGAP6	17.7654	-4.95118	1.3318	-3.71766	0.000201078	0.000674815
ARHGAP8	0.572352	1.77299	4.13325	0.428958	0.667954	NA
ARHGAP9	18.3746	0.669074	1.20863	0.553581	0.579866	0.672911
ARHGDIA	519.441	-0.0852026	0.286025	-0.297885	0.765791	0.830299
ARHGDIB	31.0218	-0.0603417	0.848614	-0.0711061	0.943313	0.961127
ARHGDIG	1.92272	0.733261	3.99824	0.183396	0.854487	NA
ARHGEF1	114.229	-1.22662	0.524432	-2.33894	0.0193383	0.0403549
ARHGEF10	1609.9	0.589961	0.291188	2.02605	0.0427601	0.080007
ARHGEF10L	17.9297	-1.47795	1.18312	-1.2492	0.211591	0.303973
ARHGEF11	1409.53	0.08989	0.174855	0.514084	0.607193	0.697025
ARHGEF12	1628.66	-1.0305	0.192483	-5.35371	8.61704e-08	5.10362e-07
ARHGEF15	12.9378	3.71784	1.95773	1.89906	0.0575572	0.103075
ARHGEF16	39.5165	-0.518364	0.707629	-0.732537	0.463841	0.56799
ARHGEF17	394.69	-4.26322	0.94533	-4.50977	6.48988e-06	2.87009e-05
ARHGEF18	256.558	-1.09521	0.294616	-3.71743	0.000201258	0.000675192
ARHGEF19	18.67	-4.08236	1.57125	-2.59816	0.00937244	0.0215394
ARHGEF2	722.11	-0.48579	0.18483	-2.62831	0.00858107	0.0199301
ARHGEF25	122.541	-2.60925	0.462477	-5.6419	1.68183e-08	1.11067e-07
ARHGEF26	664.751	-0.285956	0.334768	-0.854189	0.393	0.499088
ARHGEF26-AS1	2.63685	-0.913804	1.87382	-0.487669	0.625784	0.714203
ARHGEF28	78.8695	-5.86673	0.850013	-6.90192	5.1304e-12	5.37696e-11
ARHGEF3	485.646	-2.41981	0.283216	-8.54403	1.29617e-17	2.46623e-16
ARHGEF3-AS1	1.00045	-3.79622	3.66101	-1.03693	0.299768	NA
ARHGEF33	35.596	1.48551	0.995332	1.49248	0.135574	0.210839
ARHGEF34P	393.14	-1.20652	0.386269	-3.12352	0.00178699	0.00487547
ARHGEF35	191.409	-1.39658	0.419363	-3.33024	0.000867701	0.00253451
ARHGEF37	20.4157	-3.86078	1.69	-2.28449	0.0223428	0.0456333
ARHGEF38	27.0101	0.528798	0.665193	0.794954	0.42664	0.531458
ARHGEF38-IT1	0	NA	NA	NA	NA	NA
ARHGEF39	121.112	1.05388	0.410714	2.56596	0.010289	0.0233731
ARHGEF4	35.897	-0.949525	0.805443	-1.17889	0.238444	0.334784
ARHGEF40	230.628	-4.56655	0.559369	-8.16375	3.24786e-16	5.39293e-15
ARHGEF5	553.947	-1.12436	0.34915	-3.22029	0.0012806	0.00361249
ARHGEF6	34.7393	0.241001	0.756392	0.31862	0.750015	0.81824
ARHGEF7	1607.51	0.600693	0.161442	3.72081	0.000198587	0.000667139
ARHGEF7-AS1	0.785368	0.368285	4.03863	0.0911905	0.927341	NA
ARHGEF7-AS2	2.60082	-2.01787	2.31566	-0.871403	0.383534	0.489529
ARHGEF9	534.124	-3.03064	0.245959	-12.3217	6.92064e-35	3.84995e-33
ARHGEF9-IT1	8.75329	-3.59429	2.11268	-1.70129	0.088888	0.148257
ARID1A	2710.03	-1.06971	0.180836	-5.91538	3.31117e-09	2.39996e-08
ARID1B	1483.98	-1.37648	0.22915	-6.00691	1.89098e-09	1.42242e-08
ARID2	2084.67	-1.10794	0.213298	-5.19434	2.0545e-07	1.15138e-06
ARID3A	174.57	-0.573284	0.382087	-1.5004	0.13351	0.208206
ARID3B	1117.8	2.52577	0.259176	9.74538	1.93057e-22	5.40806e-21
ARID3C	0.381199	-1.34881	4.24703	-0.31759	0.750796	NA
ARID4A	694.31	-0.961292	0.235483	-4.08221	4.461e-05	0.000169596
ARID4B	693.857	-1.24829	0.20885	-5.97695	2.27355e-09	1.68636e-08
ARID5A	43.6275	-0.435396	0.768315	-0.566689	0.570925	0.664754
ARID5B	1773.95	-1.39704	0.284954	-4.9027	9.45294e-07	4.76836e-06
ARIH1	2081.42	-0.417586	0.188616	-2.21395	0.0268321	0.0535202
ARIH2	893.264	0.14867	0.182455	0.814835	0.415167	0.520326
ARIH2OS	20.8087	-0.853219	0.870261	-0.980418	0.32688	0.431382
ARL1	603.503	0.350149	0.291611	1.20074	0.229853	0.324969
ARL10	65.7572	-3.03961	0.63917	-4.75556	1.97893e-06	9.45442e-06
ARL11	13.373	1.13684	1.07112	1.06135	0.28853	0.390624
ARL13A	7.40833	-1.95271	1.49018	-1.31039	0.190066	0.277853
ARL13B	196.677	-0.521763	0.279549	-1.86644	0.0619793	0.109782
ARL14	0.227541	-2.31438	4.20045	-0.550982	0.581646	NA
ARL14EP	303.111	-0.360424	0.30389	-1.18603	0.235609	0.331569
ARL14EPL	0	NA	NA	NA	NA	NA
ARL15	169.1	0.486559	0.394509	1.23333	0.217453	0.310605
ARL16	132.221	-0.00652639	0.566134	-0.011528	0.990802	0.993628
ARL17A	4633.8	-1.10104	0.305151	-3.6082	0.000308328	0.00099752
ARL17B	299.335	-0.76158	1.17236	-0.649613	0.515942	0.615185
ARL2	266.298	1.02246	0.276523	3.69756	0.000217684	0.000724988
ARL2-SNX15	0.228693	-2.32082	4.19993	-0.552586	0.580547	NA
ARL2BP	683.871	0.133171	0.193442	0.688429	0.491183	0.593646
ARL3	847.506	0.80418	0.266704	3.01526	0.0025676	0.00674364
ARL4A	329.82	-2.64587	0.398375	-6.64165	3.10184e-11	2.93958e-10
ARL4C	322.019	-3.78969	0.338503	-11.1954	4.29304e-29	1.754e-27
ARL4D	257.207	-0.589745	0.480602	-1.2271	0.219786	0.313346
ARL5A	396.748	0.383927	0.287727	1.33434	0.182091	0.268528
ARL5B	871.477	-2.43182	0.317165	-7.66739	1.7553e-14	2.47084e-13
ARL5C	0.72599	1.47265	4.20598	0.350133	0.726239	NA
ARL6	95.6416	-1.2924	0.370034	-3.49266	0.00047823	0.00148078
ARL6IP1	2256.03	0.545927	0.237331	2.30027	0.0214328	0.0440764
ARL6IP4	271.883	-1.12567	0.31572	-3.56541	0.00036329	0.0011528
ARL6IP5	167.346	-2.03633	0.455525	-4.4703	7.81113e-06	3.39719e-05
ARL6IP6	263.945	-0.292783	0.305595	-0.958073	0.338026	0.442573
ARL8A	93.8302	0.565863	0.396406	1.42748	0.15344	0.233336
ARL8B	461.933	0.569705	0.26309	2.16544	0.0303541	0.0595263
ARL9	36.7959	-6.26666	1.32737	-4.72112	2.34545e-06	1.10659e-05
ARMC1	469.907	0.210069	0.212834	0.987009	0.323638	0.428157
ARMC10	406.199	0.0627041	0.316122	0.198354	0.842768	0.889948
ARMC12	30.7736	-6.92718	1.5264	-4.53826	5.67209e-06	2.5283e-05
ARMC2	65.247	-0.383558	0.533178	-0.719381	0.471906	0.575969
ARMC2-AS1	1.43322	-4.78471	4.10234	-1.16634	0.243478	NA
ARMC3	7.84795	-0.383131	1.40496	-0.272698	0.785086	0.845308
ARMC4	9.89849	-5.17278	1.68759	-3.06519	0.00217535	0.00581423
ARMC4P1	11.3845	-2.12945	1.19244	-1.7858	0.0741324	0.127624
ARMC5	180.355	-0.588629	0.606087	-0.971195	0.331451	0.435848
ARMC6	202.069	0.907694	0.334741	2.71163	0.0066953	0.0159625
ARMC7	62.1329	0.297248	0.467764	0.635466	0.525124	0.623156
ARMC8	790.418	-0.17475	0.290874	-0.600776	0.547989	0.644272
ARMC9	380.706	-1.2489	0.328544	-3.80131	0.000143934	0.00049728
ARMCX1	146.866	-3.60908	0.571675	-6.31317	2.73374e-10	2.29381e-09
ARMCX2	344.397	-1.00127	0.442649	-2.26199	0.0236978	0.0480075
ARMCX3	408.562	-1.6478	0.423321	-3.89255	9.91973e-05	0.000355051
ARMCX4	289.204	-5.14914	0.437697	-11.7642	5.97208e-32	2.84078e-30
ARMCX5	300.407	0.353344	0.355854	0.992945	0.320737	0.425218
ARMCX5-GPRASP2	111.377	-0.771391	0.58109	-1.32749	0.184347	0.271245
ARMCX6	392.673	-2.14732	0.504534	-4.25604	2.08076e-05	8.39336e-05
ARMS2	0.0665679	-0.387049	4.24703	-0.0911342	0.927386	NA
ARMT1	685.579	-0.247073	0.247291	-0.999119	0.317737	0.421872
ARNT	966.864	-0.0128625	0.287642	-0.0447169	0.964333	0.975228
ARNT2	273.937	-9.34715	1.45827	-6.40974	1.45769e-10	1.26182e-09
ARNTL	29.9192	-0.343832	0.664816	-0.517184	0.605027	0.695146
ARNTL2	146.82	1.68828	0.53299	3.16756	0.00153724	0.00426199
ARNTL2-AS1	2.51965	-3.60094	2.83015	-1.27235	0.20325	NA
ARPC1A	989.895	1.67028	0.249081	6.70575	2.0037e-11	1.95051e-10
ARPC1B	287.558	2.63012	0.301166	8.73311	2.4776e-18	5.01969e-17
ARPC2	1648.52	0.0868696	0.227264	0.38224	0.702283	0.779264
ARPC3	1217.41	1.23068	0.244446	5.03459	4.78885e-07	2.52495e-06
ARPC4	880.785	0.676429	0.261864	2.58313	0.0097909	0.0223628
ARPC4-TTLL3	0	NA	NA	NA	NA	NA
ARPC5	1094.83	1.19805	0.257189	4.65823	3.18934e-06	1.47194e-05
ARPC5L	388.249	0.180263	0.260134	0.692962	0.488334	0.590855
ARPIN	229.494	-0.799595	0.378872	-2.11046	0.0348188	0.0669942
ARPP19	5759.8	1.01693	0.145426	6.99276	2.69522e-12	2.92758e-11
ARPP21	77.3814	-9.76692	1.28764	-7.58516	3.32077e-14	4.53823e-13
ARR3	4.61182	-0.0920658	1.50736	-0.0610775	0.951297	0.966268
ARRB1	587.218	-0.420423	0.251428	-1.67214	0.0944965	0.156143
ARRB2	317.351	0.471553	0.482597	0.977115	0.328512	0.432851
ARRDC1	31.9239	-0.598708	0.901057	-0.664451	0.506402	0.607417
ARRDC1-AS1	69.6885	-0.468623	0.657962	-0.712233	0.47632	0.580133
ARRDC2	49.3353	2.98833	0.674052	4.43338	9.2766e-06	3.97398e-05
ARRDC3	1762.11	-2.00961	0.348933	-5.7593	8.44646e-09	5.80175e-08
ARRDC3-AS1	13.0625	-0.410392	0.953628	-0.430348	0.666942	0.750006
ARRDC4	140.984	-0.00944381	0.573354	-0.0164712	0.986859	0.990626
ARRDC5	0	NA	NA	NA	NA	NA
ARSA	75.3669	-1.76156	0.557354	-3.16058	0.00157453	0.00435261
ARSB	283.076	-0.64058	0.35453	-1.80684	0.0707872	0.122788
ARSD	173.47	-2.04447	0.629542	-3.24755	0.00116404	0.00331791
ARSD-AS1	0	NA	NA	NA	NA	NA
ARSE	6.93733	-0.998839	1.25989	-0.792797	0.427896	0.532518
ARSF	5.90847	-2.68732	3.44101	-0.780968	0.434821	0.539602
ARSG	133.356	1.12131	0.335113	3.34607	0.000819666	0.00240598
ARSH	0	NA	NA	NA	NA	NA
ARSI	11.5036	-2.21003	1.04382	-2.11725	0.0342385	0.0660519
ARSJ	107.987	3.65892	0.644526	5.67692	1.3714e-08	9.17357e-08
ARSK	146.947	-0.436412	0.366618	-1.19037	0.2339	0.329673
ART1	0	NA	NA	NA	NA	NA
ART3	6.38649	1.55535	1.47005	1.05803	0.290043	0.392187
ART4	11.5739	-1.25754	1.39456	-0.901749	0.36719	0.472712
ART5	86.5828	2.37121	0.633214	3.74472	0.000180594	0.000612124
ARTN	13.3144	0.303384	0.966363	0.313944	0.753563	0.821065
ARV1	116.396	-2.02087	0.636186	-3.17654	0.00149043	0.00414386
ARVCF	123.643	-0.924174	0.490261	-1.88507	0.0594209	0.105889
ARX	187.387	-8.79864	1.48133	-5.93967	2.85594e-09	2.08768e-08
AS-PTPRE	1.78707	-3.1692	2.97969	-1.0636	0.287509	NA
AS3MT	0.162728	-1.34883	4.24703	-0.317594	0.750793	NA
ASAH1	305.398	0.772085	0.245014	3.15119	0.00162606	0.00447171
ASAH2	73.3354	-0.928434	0.517646	-1.79357	0.0728821	0.125845
ASAH2B	96.6407	-1.11167	0.476083	-2.33504	0.0195415	0.0407176
ASAP1	1534.29	-1.21373	0.252822	-4.80072	1.58099e-06	7.6648e-06
ASAP1-IT1	19.7157	-0.614921	1.52968	-0.401993	0.687689	0.767116
ASAP1-IT2	29.2717	-3.50508	0.877245	-3.99556	6.45424e-05	0.000238334
ASAP2	427.52	0.0760758	0.339565	0.224039	0.822727	0.874222
ASAP3	522.15	-0.401703	0.208875	-1.92317	0.0544586	0.0983542
ASB1	449.588	-0.309011	0.239316	-1.29123	0.196625	0.285851
ASB10	0	NA	NA	NA	NA	NA
ASB11	1.34059	-0.876309	2.88037	-0.304235	0.760949	NA
ASB12	11.0791	0.835759	1.87832	0.444951	0.656355	0.741247
ASB13	94.5616	-1.78156	0.490966	-3.62868	0.000284875	0.000928045
ASB14	48.7089	-0.782466	0.601548	-1.30075	0.193342	0.28187
ASB15	1.45575	-4.40715	4.10888	-1.07259	0.283454	NA
ASB16	5.09253	-0.637645	1.72878	-0.368841	0.712246	0.787241
ASB16-AS1	137.392	-0.224775	0.409487	-0.54892	0.583061	0.675673
ASB17	0	NA	NA	NA	NA	NA
ASB18	8.78391	-0.91112	1.17102	-0.778059	0.436534	0.541288
ASB2	16.2716	-1.36227	1.30084	-1.04722	0.294998	0.397495
ASB3	108.778	-0.17982	0.548511	-0.327834	0.743037	0.812834
ASB4	4.93051	-0.0831956	2.85306	-0.0291601	0.976737	0.984233
ASB5	0	NA	NA	NA	NA	NA
ASB6	249.033	0.493851	0.277429	1.7801	0.0750599	0.128961
ASB7	640.063	0.341792	0.223884	1.52665	0.126848	0.199711
ASB8	329.276	-1.11886	0.314724	-3.55506	0.000377886	0.0011943
ASB9	7.72688	-6.93668	2.12554	-3.26349	0.00110048	0.00314998
ASB9P1	8.67479	0.266362	1.42686	0.186677	0.851914	0.896577
ASCC1	798.009	0.368961	0.246	1.49984	0.133655	0.208388
ASCC2	331.996	0.199943	0.25538	0.782923	0.433672	0.538391
ASCC3	2683.88	1.00233	0.209791	4.77775	1.77266e-06	8.53103e-06
ASCL1	4.55591	-5.27467	1.95958	-2.69174	0.00710808	0.0168406
ASCL2	8.01877	4.61486	2.62053	1.76104	0.0782315	0.133467
ASCL3	0	NA	NA	NA	NA	NA
ASCL4	1.06897	-0.387015	4.24703	-0.0911262	0.927392	NA
ASCL5	0.228693	-2.32082	4.19993	-0.552586	0.580547	NA
ASDURF	0	NA	NA	NA	NA	NA
ASF1A	566.662	0.313259	0.240063	1.3049	0.191926	0.280177
ASF1B	76.7682	-0.416147	0.672546	-0.618764	0.536072	0.633475
ASGR1	11.7266	-4.75598	1.46356	-3.2496	0.00115568	0.00329598
ASGR2	1.73523	1.63615	4.06144	0.402851	0.687058	NA
ASH1L	3451.27	-1.06404	0.200432	-5.30874	1.10383e-07	6.43698e-07
ASH1L-AS1	43.0784	-0.692725	0.663119	-1.04465	0.296186	0.398742
ASH2L	3180.84	1.56483	0.22569	6.93353	4.10462e-12	4.34116e-11
ASIC1	223.013	1.63733	0.406793	4.02497	5.69815e-05	0.000212264
ASIC2	3.90873	-1.68054	2.09914	-0.800584	0.423373	0.528123
ASIC3	86.1579	0.975937	0.567557	1.71954	0.0855159	0.143642
ASIC4	7.45888	-4.06108	1.93881	-2.09463	0.0362039	0.0693616
ASIC5	0.165019	1.4726	4.20599	0.35012	0.726249	NA
ASIP	2.63658	-1.49449	2.54945	-0.586201	0.55774	0.653153
ASL	33.8053	-0.799249	0.732071	-1.09176	0.274937	0.375265
ASMT	15.102	-2.95491	1.9454	-1.51892	0.128782	0.202112
ASMTL	225.486	-0.549929	0.440486	-1.24846	0.211863	0.304186
ASMTL-AS1	110.017	-2.30887	0.588643	-3.92236	8.76873e-05	0.000316384
ASNA1	232.163	1.2996	0.432996	3.00141	0.00268732	0.00703275
ASNS	15.16	-1.66806	0.975393	-1.71014	0.0872399	0.146028
ASNSD1	592.947	1.04079	0.25723	4.04617	5.20632e-05	0.000195497
ASNSP1	7.4879	-1.26597	1.18485	-1.06846	0.285312	0.387092
ASPA	56.2988	6.72559	1.28733	5.22446	1.74664e-07	9.87554e-07
ASPDH	0.757207	-3.83509	4.12266	-0.930247	0.352243	NA
ASPG	0.630943	-3.79586	4.12382	-0.920471	0.357327	NA
ASPH	619.327	-1.54894	0.300215	-5.15942	2.47717e-07	1.37146e-06
ASPHD1	14.3767	-5.48894	1.73389	-3.16568	0.00154724	0.00428607
ASPHD2	35.7196	1.95813	0.833574	2.34907	0.0188202	0.0393991
ASPM	1504.98	0.672626	0.366602	1.83476	0.0665416	0.116646
ASPN	40.2664	1.25806	0.815685	1.54234	0.122991	0.19459
ASPRV1	13.7919	-2.00278	1.13884	-1.75862	0.0786416	0.134074
ASPSCR1	109.304	1.35303	0.57299	2.36135	0.0182084	0.0383424
ASRGL1	986.012	4.84314	0.348816	13.8845	7.86292e-44	7.13569e-42
ASS1	222.59	-1.80788	0.361995	-4.9942	5.90787e-07	3.0706e-06
ASTE1	107.077	-0.348812	0.432331	-0.806817	0.419772	0.525062
ASTL	1.10594	-4.60321	4.10527	-1.12129	0.262164	NA
ASTN1	320.304	-4.97938	0.293311	-16.9764	1.22706e-64	2.62659e-62
ASTN2	477.958	-3.06685	0.212466	-14.4345	3.13725e-47	3.24715e-45
ASTN2-AS1	45.7109	-1.41179	0.763322	-1.84954	0.0643801	0.113463
ASUN	301.175	1.17671	0.285228	4.12549	3.69946e-05	0.000142598
ASXL1	1288.13	-2.50098	0.154204	-16.2186	3.72486e-59	6.49147e-57
ASXL2	2729.64	1.21094	0.182077	6.65073	2.91649e-11	2.77999e-10
ASXL3	738.562	-6.83808	1.10488	-6.18899	6.05528e-10	4.87916e-09
ASZ1	9.09958	4.6629	1.84643	2.52536	0.0115581	0.0258484
ATAD1	394.561	-0.969329	0.274618	-3.52973	0.00041598	0.00130196
ATAD2	1682.86	1.36246	0.255228	5.33821	9.38706e-08	5.53305e-07
ATAD2B	941.775	-0.311314	0.201308	-1.54646	0.121993	0.193322
ATAD3A	157.737	0.705416	0.3064	2.30227	0.0213199	0.0438947
ATAD3B	375.354	1.33254	0.297494	4.47922	7.49157e-06	3.27266e-05
ATAD3C	32.496	1.2851	0.730935	1.75816	0.0787207	0.134197
ATAD5	871.477	1.14943	0.271013	4.24122	2.22305e-05	8.92166e-05
ATAT1	1711.36	-1.57875	0.300059	-5.26146	1.42915e-07	8.191e-07
ATCAY	28.6662	-0.848725	0.98429	-0.862271	0.388538	0.49473
ATE1	824.653	0.825536	0.23247	3.55115	0.000383546	0.00121053
ATE1-AS1	8.33083	-4.31161	1.76441	-2.44365	0.0145396	0.0315409
ATF1	114.783	-0.806024	0.476624	-1.69111	0.0908156	0.150935
ATF2	883.248	-0.890542	0.241897	-3.68149	0.000231877	0.000767969
ATF3	855.943	-6.04164	0.933483	-6.47215	9.66168e-11	8.536e-10
ATF4	2740.23	-0.424726	0.307795	-1.3799	0.167618	0.251248
ATF5	375.881	0.438553	0.264024	1.66104	0.0967064	0.159047
ATF6	853.715	-0.737142	0.184708	-3.99086	6.58349e-05	0.00024254
ATF6B	1364.51	-1.52882	0.221936	-6.88855	5.63644e-12	5.84818e-11
ATF7	1177.05	-1.57671	0.208214	-7.57257	3.65915e-14	4.97649e-13
ATF7IP	2260.65	-1.06982	0.182491	-5.86231	4.56462e-09	3.25103e-08
ATF7IP2	376.612	-2.58088	0.296493	-8.70468	3.18458e-18	6.39921e-17
ATG10	164.422	0.020521	0.446762	0.0459328	0.963364	0.974748
ATG101	294.616	0.11352	0.386315	0.293852	0.768871	0.832538
ATG12	424.343	0.367463	0.232401	1.58116	0.113841	0.182548
ATG13	1393.97	0.523733	0.18996	2.75706	0.00583233	0.0141292
ATG14	723.646	0.98518	0.202984	4.85348	1.21312e-06	6.01008e-06
ATG16L1	771.408	2.08141	0.201552	10.3269	5.32433e-25	1.75632e-23
ATG16L2	13.8895	-2.0114	1.24357	-1.61744	0.105783	0.171681
ATG2A	599.743	1.42737	0.217238	6.57054	5.01326e-11	4.62851e-10
ATG2B	1707.18	0.18315	0.179253	1.02174	0.306903	0.410534
ATG3	1171.25	2.09426	0.227278	9.21454	3.12609e-20	7.3904e-19
ATG4A	159.667	2.0713	0.491334	4.21566	2.49048e-05	9.89209e-05
ATG4B	304.076	-0.77944	0.377576	-2.06433	0.0389868	0.0739958
ATG4C	157.317	1.43132	0.434613	3.29333	0.000990088	0.00285682
ATG4D	34.3232	0.606204	0.578632	1.04765	0.2948	0.397364
ATG5	897.121	2.14972	0.191598	11.2199	3.25555e-29	1.33845e-27
ATG7	388.766	0.124487	0.282748	0.440275	0.659738	0.744025
ATG9A	1027.75	-0.203967	0.234198	-0.870915	0.383801	0.489774
ATG9B	208.893	2.81469	0.32763	8.59106	8.61678e-18	1.67018e-16
ATIC	2006.6	2.24788	0.263979	8.51536	1.66073e-17	3.13866e-16
ATL1	39.5286	-0.316822	0.625233	-0.506727	0.612347	0.701795
ATL2	766.12	0.531148	0.200531	2.6487	0.00808009	0.0188938
ATL3	903.643	0.911631	0.193637	4.70794	2.50227e-06	1.17438e-05
ATM	1806.23	-0.281497	0.246276	-1.14302	0.253032	0.351258
ATMIN	1360.72	0.524832	0.229303	2.28881	0.0220903	0.0451833
ATN1	1933.69	-1.86745	0.276659	-6.74999	1.4786e-11	1.46322e-10
ATOH1	0	NA	NA	NA	NA	NA
ATOH7	3.80141	-6.28309	2.37346	-2.64722	0.00811559	0.0189622
ATOH8	23.0028	-4.68276	1.47168	-3.18193	0.001463	0.00407681
ATOX1	384.83	0.405782	0.280811	1.44504	0.148447	0.227199
ATP10A	16.0911	1.53908	1.02028	1.5085	0.131428	0.205446
ATP10B	0.137832	-0.387037	4.24703	-0.0911312	0.927388	NA
ATP10D	358.199	-3.70634	0.46275	-8.00937	1.15296e-15	1.82666e-14
ATP11A	864.692	-1.14592	0.32503	-3.5256	0.000422527	0.00132035
ATP11A-AS1	67.6175	-1.49833	0.710453	-2.10898	0.0349463	0.0672133
ATP11AUN	0.76859	-2.95023	4.12048	-0.715991	0.473997	NA
ATP11B	485.66	-2.21435	0.275746	-8.03038	9.71706e-16	1.55197e-14
ATP11C	2602.39	3.52377	0.166972	21.104	7.31333e-99	5.14362e-96
ATP12A	4.69493	1.50186	2.10605	0.713117	0.475773	0.579646
ATP13A1	591.126	0.408957	0.195083	2.09633	0.0360531	0.0691328
ATP13A2	230.888	1.77676	0.532805	3.33473	0.000853826	0.00249731
ATP13A3	503.285	-0.664138	0.244442	-2.71695	0.00658862	0.0157387
ATP13A4	3.10689	-3.32307	2.02138	-1.64396	0.100185	0.163988
ATP13A4-AS1	0.456811	-3.32367	4.1405	-0.802723	0.422135	NA
ATP13A5	5.91333	-5.02985	2.29992	-2.18696	0.0287453	0.0568354
ATP13A5-AS1	2.64085	-4.85691	3.31392	-1.46561	0.142755	0.219939
ATP1A1	3135.67	0.113975	0.217046	0.525118	0.599501	0.689964
ATP1A1-AS1	76.7299	-0.983043	0.502429	-1.95658	0.0503968	0.092091
ATP1A2	414.709	-7.27624	1.0481	-6.94234	3.85668e-12	4.09652e-11
ATP1A3	9.27199	1.19382	1.68352	0.709123	0.478248	0.581654
ATP1A4	6.17121	-4.59482	2.22842	-2.06192	0.0392156	0.0743428
ATP1B1	566.999	-0.452365	0.322783	-1.40145	0.161079	0.242778
ATP1B2	211.684	-5.28348	0.638642	-8.27299	1.3064e-16	2.25279e-15
ATP1B3	2262.1	2.85512	0.202603	14.0922	4.24184e-45	4.03549e-43
ATP1B4	0.407776	0.464638	4.21001	0.110365	0.91212	NA
ATP23	126.013	1.25684	0.548479	2.2915	0.0219345	0.0449026
ATP2A1	26.4364	0.584027	0.912386	0.640109	0.522102	0.620466
ATP2A1-AS1	13.2965	1.19613	1.27332	0.939379	0.347536	0.452617
ATP2A2	3573.55	0.323271	0.151192	2.13815	0.0325044	0.0631708
ATP2A3	562.521	4.74916	0.369346	12.8583	7.72639e-38	5.07186e-36
ATP2B1	2172.17	-1.63859	0.197174	-8.31038	9.53962e-17	1.66398e-15
ATP2B2	26.2737	-6.72924	1.31891	-5.10213	3.3585e-07	1.81203e-06
ATP2B2-IT2	0	NA	NA	NA	NA	NA
ATP2B3	165.796	-4.09721	0.464505	-8.82061	1.13841e-18	2.37236e-17
ATP2B4	1310.12	-1.40426	0.334654	-4.19615	2.71488e-05	0.000107315
ATP2C1	870.68	-0.0325835	0.235384	-0.138427	0.889903	0.923381
ATP2C2	9.94913	-1.68439	1.37708	-1.22316	0.22127	0.314801
ATP2C2-AS1	5.1905	-6.68525	2.44341	-2.73603	0.00621855	0.0149581
ATP4A	4.49598	-1.84309	2.11341	-0.872095	0.383156	0.489159
ATP4B	0.571733	-3.64828	4.12847	-0.883689	0.376864	NA
ATP5A1	4683.11	1.34572	0.176397	7.6289	2.36764e-14	3.29047e-13
ATP5B	6737.42	0.911549	0.191906	4.74997	2.03451e-06	9.70114e-06
ATP5C1	833.202	0.380132	0.239657	1.58615	0.112705	0.181007
ATP5D	380.722	0.284564	0.216706	1.31314	0.189137	0.276763
ATP5E	103.397	0.0383209	0.369038	0.10384	0.917296	0.942711
ATP5F1	1710.36	0.94587	0.267481	3.53622	0.0004059	0.00127608
ATP5G1	452.551	2.08512	0.291265	7.15883	8.13677e-13	9.43683e-12
ATP5G2	1010.77	0.395287	0.236583	1.67082	0.0947579	0.156478
ATP5G3	2966.55	0.926329	0.21558	4.29691	1.73193e-05	7.07611e-05
ATP5H	575.334	1.51376	0.295507	5.12258	3.01384e-07	1.64182e-06
ATP5I	782.858	1.49761	0.336908	4.44515	8.78301e-06	3.77815e-05
ATP5J	1275.65	0.648034	0.288516	2.2461	0.0246979	0.0497368
ATP5J2	880.113	1.78992	0.312089	5.73529	9.73472e-09	6.64031e-08
ATP5J2-PTCD1	0	NA	NA	NA	NA	NA
ATP5L	2184.78	1.71385	0.262102	6.53886	6.19902e-11	5.62828e-10
ATP5L2	135.505	1.58691	0.36959	4.29371	1.75712e-05	7.17308e-05
ATP5O	1562.38	1.44094	0.243193	5.9251	3.12106e-09	2.27052e-08
ATP5S	175.018	0.764832	0.371944	2.05631	0.0397526	0.0752449
ATP5SL	438.546	0.740244	0.253866	2.91588	0.00354683	0.00902308
ATP6AP1	353.969	-0.705517	0.465664	-1.51508	0.129752	0.203311
ATP6AP1L	100.852	-2.21181	0.541892	-4.08164	4.47191e-05	0.000169977
ATP6AP2	644.916	2.19575	0.302295	7.26362	3.76875e-13	4.54488e-12
ATP6V0A1	822.814	0.786758	0.265864	2.95925	0.00308386	0.00793552
ATP6V0A2	883.201	0.833687	0.345958	2.40979	0.0159615	0.0341552
ATP6V0A4	127.266	7.90886	1.29843	6.09112	1.12126e-09	8.7173e-09
ATP6V0B	536.47	0.50295	0.215063	2.33861	0.0193555	0.0403737
ATP6V0C	1220.01	-0.777195	0.250374	-3.10414	0.00190831	0.00515789
ATP6V0CP3	1.26131	-4.79457	4.10219	-1.16878	0.242492	NA
ATP6V0D1	684.467	0.0441209	0.276296	0.159687	0.873127	0.911112
ATP6V0D2	10.0519	6.2292	1.72547	3.61015	0.000306021	0.000990868
ATP6V0E1	446.951	0.246329	0.333181	0.739325	0.459709	0.563948
ATP6V0E2	136.19	3.75489	0.510332	7.35773	1.87067e-13	2.33159e-12
ATP6V0E2-AS1	5.56952	-1.62977	1.58027	-1.03133	0.302387	0.40576
ATP6V1A	843.986	0.885102	0.296546	2.9847	0.00283853	0.00737456
ATP6V1B1	131.578	7.46565	1.01842	7.33061	2.291e-13	2.83396e-12
ATP6V1B1-AS1	15.8017	3.97914	1.33798	2.97399	0.00293955	0.0076029
ATP6V1B2	1108.86	0.55401	0.184032	3.0104	0.00260905	0.00684309
ATP6V1C1	643.228	0.311442	0.236716	1.31567	0.188283	0.275771
ATP6V1C2	227.894	-1.82834	0.277749	-6.58273	4.61892e-11	4.29667e-10
ATP6V1D	605.588	0.538649	0.264262	2.03831	0.0415185	0.0780696
ATP6V1E1	929.787	1.36658	0.299344	4.56524	4.98928e-06	2.23813e-05
ATP6V1E2	49.346	1.91981	0.77826	2.4668	0.0136327	0.0298764
ATP6V1F	681.064	0.58602	0.306007	1.91506	0.0554852	0.0999332
ATP6V1G1	1293.59	0.283162	0.26719	1.05978	0.289246	0.391378
ATP6V1G2	106.533	-2.98121	0.835145	-3.56969	0.000357399	0.0011363
ATP6V1G2-DDX39B	0	NA	NA	NA	NA	NA
ATP6V1G3	0	NA	NA	NA	NA	NA
ATP6V1H	446.587	0.908967	0.206639	4.39882	1.0884e-05	4.61441e-05
ATP7A	462.641	-0.965143	0.233802	-4.12803	3.65881e-05	0.000141225
ATP7B	1326.45	2.4198	0.290261	8.33662	7.64431e-17	1.34892e-15
ATP8A1	499.862	0.793724	0.25889	3.06588	0.00217033	0.00580287
ATP8A2	310.622	-0.151089	0.341271	-0.442724	0.657966	0.742455
ATP8B1	177.538	2.19796	0.458609	4.79267	1.64577e-06	7.95925e-06
ATP8B2	690.896	-0.38964	0.27063	-1.43976	0.149937	0.22898
ATP8B3	8.36792	-2.08916	2.07066	-1.00893	0.313006	0.416967
ATP8B4	3.86911	2.90247	2.68235	1.08206	0.279226	0.380013
ATP8B5P	234.988	2.07648	0.323029	6.42815	1.29163e-10	1.12649e-09
ATP9A	692.427	-2.68845	0.344982	-7.79302	6.54251e-15	9.61504e-14
ATP9B	330.002	-0.837366	0.26595	-3.14858	0.00164064	0.00450992
ATPAF1	318.504	0.507221	0.336573	1.50702	0.131806	0.206021
ATPAF2	110.619	-0.530174	0.379865	-1.39569	0.162808	0.244877
ATPIF1	911.378	0.475129	0.223368	2.12711	0.0334107	0.0646895
ATR	1059.17	0.523028	0.240917	2.17098	0.0299324	0.0588576
ATRAID	474.092	0.608404	0.300199	2.02667	0.042696	0.0799352
ATRIP	32.018	0.237342	0.828276	0.286549	0.774457	0.836563
ATRIP-TREX1	5.02492	1.87692	1.8803	0.998204	0.318181	0.422375
ATRN	1657.97	0.357962	0.228165	1.56887	0.116678	0.186172
ATRNL1	391.078	-0.661299	0.378514	-1.74709	0.0806213	0.136954
ATRX	2079.64	-0.541795	0.193524	-2.79962	0.00511623	0.0125675
ATXN1	723.862	-2.4093	0.297352	-8.10252	5.38325e-16	8.75411e-15
ATXN10	1055.41	0.22565	0.267277	0.844254	0.398527	0.504045
ATXN1L	1295.48	-0.24735	0.258057	-0.958508	0.337807	0.442432
ATXN2	2813.95	-0.220284	0.194389	-1.13321	0.257125	0.355787
ATXN2-AS	8.56084	-0.869542	1.58053	-0.55016	0.58221	0.674875
ATXN2L	2116.97	-0.0947174	0.160566	-0.589896	0.555261	0.650904
ATXN3	593.404	0.0406292	0.221593	0.183351	0.854523	0.897979
ATXN3L	16.8346	5.74567	1.6761	3.428	0.000608043	0.0018419
ATXN7	1594.95	0.418613	0.235092	1.78063	0.0749724	0.128862
ATXN7L1	365.06	-0.352674	0.340241	-1.03654	0.299949	0.402926
ATXN7L2	137.114	-1.51149	0.46605	-3.2432	0.00118197	0.00336464
ATXN7L3	367.93	-0.0493038	0.353681	-0.139402	0.889133	0.922866
ATXN7L3B	2726.49	-1.87759	0.228687	-8.2103	2.20632e-16	3.73594e-15
ATXN8OS	73.9536	1.26458	0.468778	2.69761	0.00698393	0.0165704
AUH	144.297	-0.352976	0.28508	-1.23817	0.215655	0.308528
AUNIP	382.521	3.87456	0.330929	11.7081	1.15804e-31	5.45582e-30
AUP1	775.079	0.104565	0.249964	0.418323	0.675711	0.757013
AURKA	663.031	1.56812	0.372684	4.20764	2.5805e-05	0.00010229
AURKAIP1	679.257	1.69362	0.252489	6.7077	1.97709e-11	1.92737e-10
AURKAPS1	126.309	-0.866719	0.42391	-2.04458	0.0408963	0.0770468
AURKB	161.048	1.28444	0.532606	2.41161	0.0158825	0.0340082
AURKC	25.9222	0.0761458	1.08043	0.0704774	0.943814	0.961488
AUTS2	721.912	-3.41937	0.251976	-13.5702	6.01512e-42	4.81528e-40
AVEN	253.537	0.49334	0.408053	1.20901	0.226659	0.321261
AVIL	37.7847	-1.38986	0.690531	-2.01274	0.0441425	0.0822731
AVL9	775.209	-0.895051	0.264818	-3.37987	0.000725199	0.00215763
AVP	9.79122	5.40069	1.9727	2.73772	0.00618666	0.0149013
AVPI1	79.5077	0.15781	0.690048	0.228694	0.819107	0.871787
AVPR1A	8.45128	-3.30705	1.91375	-1.72805	0.0839793	0.141544
AVPR1B	0.80228	-2.44986	4.13697	-0.592186	0.553726	NA
AVPR2	1.29884	-4.83594	4.10158	-1.17904	0.238381	NA
AWAT1	57.2908	3.89866	0.920274	4.23641	2.27123e-05	9.09648e-05
AWAT2	25.3612	5.64016	1.48979	3.78588	0.000153163	0.000525936
AXDND1	46.9965	2.75674	0.758371	3.63508	0.000277892	0.000907701
AXIN1	212.716	-0.399206	0.418814	-0.953182	0.340498	0.445365
AXIN2	675.368	-0.403062	0.309753	-1.30124	0.193178	0.281692
AXL	484.496	-5.57337	0.531219	-10.4917	9.43546e-26	3.27135e-24
AZGP1	2.39494	-5.71798	4.09191	-1.39738	0.162298	NA
AZGP1P1	0.172788	-0.387097	4.24703	-0.0911454	0.927377	NA
AZI2	318.734	-0.480997	0.281926	-1.70611	0.0879879	0.147017
AZIN1	1375.42	0.882793	0.209016	4.22357	2.40462e-05	9.58004e-05
AZIN1-AS1	18.9414	-3.45847	1.16075	-2.97951	0.00288706	0.00748385
AZIN2	45.2236	-0.0515328	0.783032	-0.0658119	0.947528	0.963432
AZU1	0	NA	NA	NA	NA	NA
B2M	473.22	-3.5473	0.348556	-10.1771	2.50803e-24	7.83979e-23
B3GALNT1	76.5621	-2.37978	0.548924	-4.33535	1.45529e-05	6.04622e-05
B3GALNT2	439.711	-0.0768641	0.275961	-0.278533	0.780604	0.841413
B3GALT1	8.73378	-2.19418	1.32824	-1.65194	0.098546	0.16179
B3GALT2	146.523	-1.53163	0.529402	-2.89314	0.00381406	0.00964685
B3GALT4	32.8657	0.168827	1.10155	0.153262	0.878191	0.914941
B3GALT5	108.078	0.466108	0.644	0.72377	0.469207	0.573349
B3GALT5-AS1	17.0055	0.878682	1.47139	0.597179	0.550388	0.646629
B3GALT6	139.149	-0.757729	0.421036	-1.79968	0.0719116	0.124453
B3GAT1	3.08481	-5.82156	3.0112	-1.9333	0.053199	0.0964419
B3GAT2	9.69129	5.99216	1.72865	3.46639	0.000527503	0.00161906
B3GAT3	109.771	-0.634301	0.470302	-1.34871	0.17743	0.263066
B3GLCT	99.1823	-0.41029	0.385366	-1.06468	0.287023	0.388985
B3GNT2	162.092	-0.554785	0.460561	-1.20458	0.228364	0.323212
B3GNT3	1.80957	-5.24167	4.0964	-1.27958	0.200693	NA
B3GNT4	80.0861	0.793007	0.481542	1.64681	0.0995976	0.163271
B3GNT5	197.378	-3.97158	0.411457	-9.65247	4.79865e-22	1.31799e-20
B3GNT6	0.263584	-2.10148	4.21921	-0.498073	0.618432	NA
B3GNT7	117.609	-2.19123	0.717288	-3.05488	0.00225154	0.00599669
B3GNT8	14.7782	0.701652	1.09661	0.639836	0.522279	0.620603
B3GNT9	59.2815	0.0706412	0.748325	0.0943991	0.924792	0.947896
B3GNTL1	115.5	-0.407904	0.600814	-0.678918	0.49719	0.599214
B4GALNT1	67.7765	2.84478	0.709138	4.0116	6.03094e-05	0.000223751
B4GALNT2	6.46076	2.45348	2.06771	1.18657	0.235397	0.33138
B4GALNT3	32.7783	-0.869474	0.942755	-0.922269	0.356388	0.461643
B4GALNT4	169.662	-4.48277	0.685015	-6.54405	5.9874e-11	5.45374e-10
B4GALT1	2406.68	-1.92012	0.213073	-9.01155	2.03169e-19	4.50057e-18
B4GALT1-AS1	3.54498	-3.20357	2.37894	-1.34663	0.178098	0.263748
B4GALT2	155.876	-0.448625	0.395683	-1.1338	0.256879	0.355497
B4GALT3	323.971	0.106151	0.285199	0.372199	0.709744	0.785313
B4GALT4	457.458	0.555804	0.255876	2.17216	0.0298437	0.0587242
B4GALT4-AS1	15.049	-0.253888	1.01937	-0.249062	0.803313	0.859867
B4GALT5	2108.75	0.976618	0.208696	4.67963	2.87398e-06	1.33359e-05
B4GALT6	145.971	-0.0860845	0.416834	-0.20652	0.836385	0.884822
B4GALT7	165.97	0.59992	0.446767	1.3428	0.179336	0.26516
B4GAT1	163.15	-1.34212	0.535626	-2.50571	0.0122207	0.0271351
B9D1	107.977	0.0288432	0.430921	0.0669337	0.946634	0.962917
B9D2	45.6291	-0.388181	0.94311	-0.411597	0.680635	0.761014
BAALC	4.07674	-5.45033	2.69999	-2.01865	0.043524	0.081251
BAALC-AS1	0.517173	-3.51051	4.13325	-0.849333	0.395696	NA
BAALC-AS2	0	NA	NA	NA	NA	NA
BAAT	1.63065	-3.6482	4.12847	-0.88367	0.376874	NA
BABAM1	547.312	0.821156	0.253676	3.23703	0.00120782	0.00342878
BACE1	787.27	-0.521758	0.258779	-2.01623	0.043776	0.0816806
BACE1-AS	112.3	0.558033	0.417025	1.33813	0.180854	0.267084
BACE2	183.423	-2.26184	0.666373	-3.39425	0.000688158	0.00205612
BACH1	1395.41	-0.0372772	0.258475	-0.144219	0.885327	0.920234
BACH1-IT2	4.9879	-0.523872	2.31929	-0.225876	0.821298	0.873493
BACH1-IT3	0.195561	-1.34883	4.24703	-0.317593	0.750793	NA
BACH2	1070.03	-4.89125	0.302583	-16.165	8.90389e-59	1.4612e-56
BAD	72.4034	-1.05638	0.686064	-1.53978	0.123615	0.19531
BAG1	376.388	-0.540664	0.395672	-1.36644	0.1718	0.256482
BAG2	176.051	0.636773	0.429619	1.48218	0.138293	0.21439
BAG3	1259	0.604685	0.358524	1.68659	0.0916815	0.152196
BAG4	401.156	-0.232713	0.246192	-0.945247	0.344533	0.449717
BAG5	1155.12	0.892301	0.184575	4.83435	1.33581e-06	6.56177e-06
BAG6	8320.66	0.231833	0.166037	1.39627	0.162632	0.244688
BAGE	3.38427	-0.389249	2.08721	-0.186492	0.852059	0.896681
BAGE2	0	NA	NA	NA	NA	NA
BAGE3	0	NA	NA	NA	NA	NA
BAGE4	0	NA	NA	NA	NA	NA
BAGE5	0	NA	NA	NA	NA	NA
BAHCC1	241.94	-3.64865	0.57581	-6.33655	2.3497e-10	1.98085e-09
BAHD1	668.126	0.547779	0.265071	2.06653	0.0387783	0.0736627
BAIAP2	71.9462	-3.07476	0.717527	-4.28521	1.82567e-05	7.4329e-05
BAIAP2-AS1	48.7646	-3.34655	0.845486	-3.95813	7.5538e-05	0.000275476
BAIAP2L1	141.161	-0.648723	0.435796	-1.48859	0.136595	0.212142
BAIAP2L2	15.8275	0.651009	0.923859	0.704662	0.48102	0.584088
BAIAP3	35.2802	2.90523	0.759837	3.8235	0.000131573	0.000459328
BAK1	256.739	1.4933	0.260802	5.72579	1.02954e-08	6.99126e-08
BAMBI	1080.75	0.371545	0.318503	1.16653	0.243399	0.340478
BANCR	2.86035	4.27152	4.06709	1.05027	0.293596	0.395986
BANF1	1606.95	0.949173	0.221468	4.28583	1.82059e-05	7.41374e-05
BANF2	0.114347	-1.34884	4.24703	-0.317597	0.750791	NA
BANK1	5.00673	-2.90746	1.76795	-1.64454	0.100064	0.163845
BANP	284.927	0.0698135	0.349406	0.199806	0.841632	0.889161
BAP1	506.142	-0.413414	0.26178	-1.57925	0.11428	0.183087
BARD1	1040.39	2.03366	0.213374	9.53093	1.55886e-21	4.15407e-20
BARHL1	0.143196	0.574695	4.24703	0.135317	0.892361	NA
BARHL2	1.01906	-1.9071	4.09393	-0.465836	0.641333	NA
BARX1	7.4247	1.0728	2.1344	0.502623	0.615229	0.704636
BARX1-DT	3.17963	2.70296	2.22568	1.21444	0.224579	0.318702
BARX2	0.423138	-0.387017	4.24703	-0.0911266	0.927392	NA
BASP1	664.685	-3.17358	0.425521	-7.45809	8.77826e-14	1.14106e-12
BASP1P1	15.4908	-3.41895	2.03868	-1.67704	0.0935341	0.154814
BATF	0.324853	-2.83589	4.16442	-0.68098	0.495884	NA
BATF2	7.31816	4.99179	3.08127	1.62004	0.105223	0.170899
BATF3	21.6514	1.34711	0.967184	1.39282	0.163675	0.246074
BAX	191.36	2.03006	0.391796	5.18142	2.20208e-07	1.22814e-06
BAZ1A	219.302	-4.66429	0.493703	-9.44755	3.4684e-21	8.97546e-20
BAZ1B	6863.66	0.72155	0.144196	5.00396	5.61646e-07	2.92916e-06
BAZ2A	4366.31	0.363606	0.173689	2.09343	0.0363111	0.069549
BAZ2B	1683.21	-2.27958	0.161483	-14.1165	3.00644e-45	2.87407e-43
BBC3	12.2394	-0.402851	1.08975	-0.369672	0.711627	0.786777
BBIP1	77.3954	-0.895873	0.46351	-1.9328	0.0532605	0.0965356
BBOF1	97.1545	0.0440346	0.445455	0.0988531	0.921255	0.945402
BBOX1	19.6821	2.9357	1.28767	2.27986	0.022616	0.0461196
BBOX1-AS1	6.44471	2.49473	1.41912	1.75794	0.0787577	0.134237
BBS1	208.495	-1.74686	0.367852	-4.74882	2.04604e-06	9.7443e-06
BBS10	133.615	-1.5289	0.354303	-4.31524	1.59431e-05	6.57386e-05
BBS12	70.3744	-1.04548	0.567038	-1.84375	0.0652189	0.114664
BBS2	541.563	-0.460035	0.221168	-2.08003	0.0375229	0.0716095
BBS4	730.538	1.53175	0.250342	6.11864	9.43775e-10	7.40469e-09
BBS5	64.7485	0.720771	0.481035	1.49838	0.134036	0.208892
BBS7	175.626	-0.21244	0.34445	-0.61675	0.5374	0.634792
BBS9	608.396	-0.0329722	0.287807	-0.114564	0.908791	0.936369
BBX	2086.31	-2.06865	0.219211	-9.4368	3.84346e-21	9.89401e-20
BCAM	129.79	-4.52647	0.614959	-7.3606	1.83091e-13	2.28637e-12
BCAN	11.9204	-3.35847	1.39935	-2.40003	0.0163939	0.0349513
BCAP29	439.03	0.801982	0.263363	3.04515	0.00232561	0.00617142
BCAP31	526.354	0.874154	0.291643	2.99734	0.00272346	0.0071188
BCAR1	141.539	-0.14397	0.366786	-0.392517	0.694676	0.77301
BCAR3	220.744	-1.31587	0.417237	-3.15378	0.00161171	0.00444217
BCAR4	0.3613	1.09578	4.16457	0.263119	0.792459	NA
BCAS1	3.62153	0.574743	3.25558	0.176541	0.859869	0.901432
BCAS2	292.368	0.197127	0.283307	0.695805	0.486551	0.589205
BCAS3	756.569	-0.164716	0.26106	-0.630952	0.528072	0.625992
BCAS4	30.6151	0.530491	0.715369	0.741563	0.458352	0.562599
BCAT1	535.703	-5.26064	0.518018	-10.1553	3.13798e-24	9.76243e-23
BCAT2	183.725	-2.78416	0.351754	-7.91508	2.471e-15	3.77806e-14
BCCIP	1642.4	1.272	0.245678	5.17751	2.24871e-07	1.25272e-06
BCDIN3D	57.4193	0.0331654	0.667496	0.0496863	0.960372	0.972471
BCDIN3D-AS1	25.2277	-1.27806	0.970665	-1.31668	0.187946	0.275377
BCHE	17.1103	-8.50089	1.57361	-5.40215	6.58455e-08	3.9837e-07
BCKDHA	191.027	-0.66985	0.460845	-1.45353	0.146078	0.224078
BCKDHB	284.01	-0.235938	0.277924	-0.848927	0.395922	0.501666
BCKDK	268.772	0.553005	0.270442	2.04482	0.0408727	0.0770171
BCL10	320.869	-0.806858	0.406481	-1.98498	0.0471464	0.0870644
BCL11A	269.586	-7.3165	0.663764	-11.0227	2.96909e-28	1.16243e-26
BCL11B	74.3666	-7.78579	0.864077	-9.01053	2.05064e-19	4.53234e-18
BCL2	854.954	-9.29235	0.454923	-20.4262	9.78165e-93	5.50372e-90
BCL2A1	12.53	0.189142	1.11504	0.169627	0.865303	0.905635
BCL2L1	220.682	0.828668	0.304938	2.7175	0.00657772	0.0157184
BCL2L10	3.91361	0.933253	2.27611	0.410021	0.68179	0.762047
BCL2L11	471.568	-1.46458	0.297219	-4.9276	8.3247e-07	4.23942e-06
BCL2L12	152.329	1.183	0.375142	3.15347	0.00161342	0.00444629
BCL2L13	524.53	0.484373	0.378675	1.27912	0.200853	0.291267
BCL2L14	6.58406	3.22308	2.14388	1.50338	0.132741	0.207187
BCL2L15	7.62731	-0.457139	1.48353	-0.308142	0.757974	0.82391
BCL2L2	244.787	-1.71983	0.413814	-4.15603	3.23822e-05	0.000126228
BCL2L2-PABPN1	0	NA	NA	NA	NA	NA
BCL3	56.7458	-1.41261	0.592144	-2.38558	0.0170521	0.0362407
BCL6	292.098	-8.30086	0.601078	-13.81	2.21977e-43	1.94284e-41
BCL6B	203.48	5.3394	1.33711	3.99325	6.51751e-05	0.000240399
BCL7A	630.014	0.017665	0.214431	0.0823807	0.934344	0.954465
BCL7B	396.292	1.27347	0.293906	4.33293	1.47137e-05	6.10399e-05
BCL7C	34.3419	-1.43555	0.747475	-1.92053	0.0547915	0.0988465
BCL9	1443.74	-0.789272	0.157641	-5.00677	5.535e-07	2.89127e-06
BCL9L	337.503	-2.54727	0.344265	-7.39917	1.37043e-13	1.74003e-12
BCLAF1	7964.06	-0.0278566	0.175069	-0.159118	0.873576	0.911531
BCO1	0.549274	-1.7184	4.17388	-0.411704	0.680557	NA
BCO2	34.4428	-2.81402	0.943073	-2.98388	0.00284615	0.0073924
BCOR	1712.23	-1.521	0.226328	-6.72033	1.81313e-11	1.77289e-10
BCORL1	501.434	-1.58635	0.366469	-4.32873	1.49975e-05	6.21388e-05
BCORP1	5.02065	-0.387013	3.83343	-0.100957	0.919584	0.944295
BCR	413.337	-0.400837	0.244927	-1.63656	0.101723	0.166064
BCRP2	53.283	-1.7924	0.578695	-3.09731	0.00195284	0.00526453
BCRP3	8.68689	-1.69152	1.13356	-1.49222	0.135641	0.210894
BCS1L	265.794	1.14024	0.27479	4.14949	3.33218e-05	0.000129455
BCYRN1	30.3388	0.790355	0.720613	1.09678	0.272737	0.372961
BDH1	53.949	-0.752914	0.653534	-1.15207	0.249294	0.347024
BDH2	227.205	-1.60715	0.340898	-4.71445	2.42367e-06	1.14048e-05
BDKRB1	0	NA	NA	NA	NA	NA
BDKRB2	1.24464	-4.67786	4.10402	-1.13982	0.25436	NA
BDNF	12.2188	-5.41024	1.90912	-2.8339	0.00459844	0.0114124
BDNF-AS	14.4593	-4.52834	1.28772	-3.51655	0.000437188	0.00136357
BDP1	7579.7	0.0963252	0.157242	0.612594	0.540145	0.636956
BEAN1	13.9079	-4.37671	1.52272	-2.87426	0.0040497	0.0101814
BEAN1-AS1	0.113771	-1.34884	4.24703	-0.317597	0.750791	NA
BECN1	53.3751	-0.604214	0.570522	-1.05906	0.289574	0.391742
BECN2	0	NA	NA	NA	NA	NA
BEGAIN	14.7704	-3.0541	1.52852	-1.99808	0.0457076	0.0847728
BEND2	4.2923	-2.2026	2.58376	-0.852479	0.393948	0.499821
BEND3	1231.82	2.28563	0.382104	5.9817	2.2082e-09	1.64284e-08
BEND3P3	77.6528	-1.95163	0.562668	-3.46852	0.00052333	0.00160742
BEND4	3215.84	7.72489	0.341764	22.603	4.04678e-113	5.31289e-110
BEND5	85.8437	-2.07698	0.500069	-4.15338	3.27606e-05	0.000127526
BEND6	76.2686	-0.654873	0.748003	-0.875495	0.381304	0.487378
BEND7	63.4861	-1.47801	0.604393	-2.44544	0.0144675	0.0314018
BEST1	19.6892	-1.09712	1.10599	-0.991984	0.321205	0.425677
BEST2	0.389436	-1.3488	4.24703	-0.317587	0.750798	NA
BEST3	2.72969	-2.61248	3.67079	-0.711694	0.476654	0.580297
BEST4	2.74172	-3.82942	2.68694	-1.4252	0.154101	0.234204
BET1	113.318	-0.46108	0.428121	-1.07699	0.281487	0.382588
BET1L	842.082	0.511908	0.249963	2.04793	0.0405666	0.0765722
BEX1	1155.63	-5.55609	0.24942	-22.276	6.31676e-110	7.31741e-107
BEX2	506.465	-2.58142	1.08629	-2.37637	0.0174841	0.0370469
BEX3	1344.23	-3.83973	0.212725	-18.0502	7.86371e-73	2.31134e-70
BEX4	431.81	-1.52565	0.325242	-4.69082	2.72112e-06	1.26713e-05
BEX5	21.1201	-4.22819	1.33574	-3.16544	0.00154851	0.004289
BFAR	4199.33	1.86717	0.205772	9.07394	1.14788e-19	2.5864e-18
BFSP1	198.828	4.07012	0.438816	9.27521	1.77266e-20	4.30976e-19
BFSP2	10.7877	5.66635	1.6812	3.37043	0.000750521	0.00222523
BFSP2-AS1	8.14331	-0.445071	1.31744	-0.33783	0.735491	0.806595
BGLAP	0.787516	-0.816906	4.05227	-0.201592	0.840236	NA
BGLT3	0.228693	-2.32082	4.19993	-0.552586	0.580547	NA
BGN	391.301	-7.67852	1.01321	-7.57838	3.49899e-14	4.76855e-13
BHLHA15	0	NA	NA	NA	NA	NA
BHLHA9	0	NA	NA	NA	NA	NA
BHLHB9	1.38349	-0.671474	2.8532	-0.23534	0.813945	NA
BHLHE22	2.77523	-1.88474	2.56255	-0.735494	0.462038	0.566346
BHLHE23	0.162429	-0.387039	4.24703	-0.0911317	0.927388	NA
BHLHE40	922.037	-1.11325	0.755551	-1.47343	0.140635	0.217251
BHLHE40-AS1	13.2889	0.653675	1.40278	0.465985	0.641226	0.727819
BHLHE41	44.2077	-6.41308	1.24989	-5.13093	2.88307e-07	1.57581e-06
BHMG1	2.53108	4.18856	3.83428	1.0924	0.274658	NA
BHMT	30.104	3.20842	1.30389	2.46065	0.0138687	0.0303127
BHMT2	17.863	0.58102	1.37052	0.423941	0.671609	0.753618
BICC1	79.2395	-5.64545	0.688981	-8.19391	2.52879e-16	4.26001e-15
BICD1	1190.14	-1.90131	0.343679	-5.53223	3.16186e-08	2.00471e-07
BICD2	508.477	0.287277	0.261808	1.09728	0.272518	0.372739
BICDL1	158.528	1.13775	0.467943	2.43138	0.0150413	0.0324754
BICDL2	2.42478	1.12882	2.28207	0.494649	0.620848	NA
BID	70.8295	-1.30872	0.661312	-1.97897	0.0478197	0.0881258
BIK	49.9098	-4.23061	0.844581	-5.00912	5.46798e-07	2.86157e-06
BIN1	938.113	1.81031	0.348801	5.1901	2.10182e-07	1.17622e-06
BIN2	77.7717	4.6744	0.713699	6.54953	5.77184e-11	5.26714e-10
BIN3	46.0968	-1.24522	0.81617	-1.52569	0.127088	0.199996
BIN3-IT1	17.9529	-2.20754	1.17834	-1.87342	0.0610098	0.108289
BIRC2	661.952	-0.800119	0.195456	-4.0936	4.24731e-05	0.000162129
BIRC3	13.4079	-1.28271	1.12321	-1.14201	0.253451	0.351668
BIRC5	801.746	1.99169	0.457288	4.35544	1.32798e-05	5.55716e-05
BIRC6	6437.77	0.574249	0.151228	3.79723	0.00014632	0.000504639
BIRC6-AS2	6.1473	1.88914	1.7164	1.10064	0.271051	0.371301
BIRC7	5.94235	0.505914	1.5984	0.316512	0.751614	0.819485
BIRC8	0.32423	-0.387026	4.24703	-0.0911286	0.92739	NA
BISPR	140.614	-9.12821	0.953253	-9.57585	1.01018e-21	2.72141e-20
BIVM	120.788	-1.52261	0.529273	-2.87678	0.0040175	0.0101095
BIVM-ERCC5	0	NA	NA	NA	NA	NA
BLACAT1	101.433	-2.84999	0.691931	-4.1189	3.80689e-05	0.000146481
BLACE	9.54159	4.81413	1.989	2.42038	0.0155042	0.0333432
BLCAP	1176.24	1.45677	0.274147	5.31382	1.07351e-07	6.27317e-07
BLID	8.31511	-7.48061	2.24383	-3.33386	0.000856497	0.00250475
BLK	0.34304	-2.90877	4.16032	-0.69917	0.484445	NA
BLM	475.585	2.04543	0.368942	5.54403	2.95589e-08	1.88505e-07
BLMH	1307.64	1.35435	0.185589	7.29757	2.93014e-13	3.58019e-12
BLNK	3.58174	-0.334302	1.88929	-0.176946	0.859551	0.901195
BLOC1S1	124.27	0.119058	0.424617	0.280388	0.77918	0.840328
BLOC1S1-RDH5	0	NA	NA	NA	NA	NA
BLOC1S2	138.085	-0.300089	0.450234	-0.666518	0.50508	0.606295
BLOC1S3	195.665	0.852049	0.315545	2.70025	0.00692883	0.0164476
BLOC1S4	178.25	-0.404266	0.388493	-1.0406	0.298061	0.400808
BLOC1S5	0.602375	1.41115	4.14819	0.340185	0.733717	NA
BLOC1S5-TXNDC5	0	NA	NA	NA	NA	NA
BLOC1S6	620.833	-2.43918	0.308782	-7.89937	2.80316e-15	4.27265e-14
BLVRA	174.415	-1.8762	0.516766	-3.63065	0.000282705	0.000921894
BLVRB	40.1903	-0.112679	0.585255	-0.192529	0.847328	0.893134
BLZF1	500.993	1.03118	0.252064	4.09094	4.29629e-05	0.000163836
BMF	1269.5	-1.28091	0.294064	-4.35588	1.32531e-05	5.54716e-05
BMI1	63.427	0.923464	0.658122	1.40318	0.160563	0.242148
BMP1	189.682	-5.06412	0.367954	-13.7629	4.25854e-43	3.67822e-41
BMP10	0.38314	2.6935	4.13478	0.651426	0.514771	NA
BMP15	0	NA	NA	NA	NA	NA
BMP2	91.2791	-5.04869	0.711319	-7.09764	1.26902e-12	1.43461e-11
BMP2K	307.372	-2.71518	0.406248	-6.68355	2.33216e-11	2.24583e-10
BMP3	10.8947	-6.85346	1.88428	-3.63717	0.000275647	0.000901116
BMP4	109.769	-5.19017	0.767233	-6.76479	1.33501e-11	1.32981e-10
BMP5	0.637149	-3.6455	4.12856	-0.882996	0.377239	NA
BMP6	14.9467	2.33743	1.23966	1.88555	0.059356	0.10579
BMP7	7.90849	-0.632782	1.90218	-0.332663	0.739389	0.80993
BMP7-AS1	0.649203	-1.3488	4.24703	-0.317588	0.750798	NA
BMP8A	51.3616	-1.43143	0.901915	-1.5871	0.11249	0.180705
BMP8B	13.4184	-3.01949	1.39029	-2.17184	0.0298676	0.0587596
BMPER	4.4067	-2.52848	2.17615	-1.16191	0.245274	0.342492
BMPR1A	730.983	-0.651999	0.309183	-2.10878	0.0349638	0.0672404
BMPR1B	117.522	-4.05316	0.788434	-5.14077	2.73618e-07	1.50219e-06
BMPR1B-AS1	0.0961597	-1.34884	4.24703	-0.317597	0.750791	NA
BMPR2	2167.82	-1.42671	0.197142	-7.23695	4.58884e-13	5.4603e-12
BMS1	1904.49	0.0162515	0.212418	0.0765073	0.939015	0.957938
BMS1P14	325.716	-0.495133	0.289759	-1.70878	0.0874926	0.146339
BMS1P17	0	NA	NA	NA	NA	NA
BMS1P18	0	NA	NA	NA	NA	NA
BMS1P20	304.657	-0.469914	0.275443	-1.70603	0.0880026	0.147029
BMS1P21	19.9026	-1.54531	0.71657	-2.15655	0.0310411	0.0607225
BMS1P22	0	NA	NA	NA	NA	NA
BMS1P4	205.517	0.288766	0.301449	0.957927	0.3381	0.442611
BMS1P5	517.058	-1.42532	0.250104	-5.69893	1.2056e-08	8.11412e-08
BMS1P6	980.028	-1.38887	0.254639	-5.45427	4.91749e-08	3.03194e-07
BMT2	404.806	-0.920465	0.292759	-3.1441	0.00166597	0.00457445
BMX	0.813638	-3.41161	4.13697	-0.824663	0.409563	NA
BNC1	1396.05	-0.361328	0.274275	-1.3174	0.187706	0.275119
BNC2	2224.84	-0.135608	0.206623	-0.656308	0.511626	0.611857
BNC2-AS1	11.0072	0.252259	1.21147	0.208226	0.835053	0.883886
BNIP1	84.8	0.878835	0.736045	1.194	0.232479	0.328
BNIP2	338.15	-0.484453	0.28228	-1.71621	0.086123	0.144477
BNIP3	1241.39	0.267943	0.255795	1.04749	0.294873	0.397381
BNIP3L	1243.34	-1.42061	0.165343	-8.59191	8.55344e-18	1.66117e-16
BNIPL	5.81628	-2.24545	1.81976	-1.23393	0.21723	0.310422
BOC	176.569	-8.45358	0.701451	-12.0516	1.90311e-33	9.70933e-32
BOD1	929.571	-0.423762	0.272015	-1.55786	0.119266	0.189671
BOD1L1	3316.31	-0.52837	0.205174	-2.57523	0.0100175	0.0228195
BOD1L2	6.28505	-0.859401	1.22448	-0.701851	0.482772	0.585745
BOK	20.574	0.62515	1.17344	0.53275	0.594207	0.685406
BOK-AS1	0.957952	1.42643	4.21001	0.33882	0.734745	NA
BOLA1	51.6651	0.540238	0.556494	0.970787	0.331654	0.436057
BOLA2	103.571	2.34666	0.43376	5.41005	6.3007e-08	3.82333e-07
BOLA2-SMG1P6	456.407	1.41361	0.304492	4.64251	3.442e-06	1.58261e-05
BOLA2B	0	NA	NA	NA	NA	NA
BOLA3	168.58	2.74386	0.34728	7.90099	2.7669e-15	4.22392e-14
BOLA3-AS1	147.058	-0.545877	0.411196	-1.32754	0.184331	0.271242
BOLL	8.70038	1.35702	1.45212	0.934509	0.350041	0.455188
BOP1	377.618	2.32119	0.30831	7.52875	5.12297e-14	6.86771e-13
BORA	130.274	2.16495	0.521849	4.14861	3.34494e-05	0.000129899
BORCS5	261.983	0.273786	0.369165	0.741634	0.458309	0.562581
BORCS6	28.9714	0.209096	0.895531	0.233489	0.815382	0.868903
BORCS7	143.667	-0.242814	0.385135	-0.630463	0.528392	0.626279
BORCS7-ASMT	0	NA	NA	NA	NA	NA
BORCS8	82.942	1.04751	0.510195	2.05315	0.0400579	0.0757717
BORCS8-MEF2B	0	NA	NA	NA	NA	NA
BPESC1	2.79263	-4.4725	3.73713	-1.19677	0.231394	0.326796
BPGM	106.524	-0.233248	0.378222	-0.616695	0.537436	0.634792
BPHL	272.279	0.667674	0.276139	2.41789	0.0156109	0.0335397
BPI	0.114347	-1.34884	4.24703	-0.317597	0.750791	NA
BPIFA1	0	NA	NA	NA	NA	NA
BPIFA2	0.6253	0.538834	4.09541	0.13157	0.895324	NA
BPIFA3	0.568854	-3.64135	4.1287	-0.881962	0.377797	NA
BPIFA4P	0.204236	-1.34882	4.24703	-0.317591	0.750795	NA
BPIFB1	0.265397	2.14995	4.1594	0.51689	0.605233	NA
BPIFB2	0	NA	NA	NA	NA	NA
BPIFB3	0.749192	-3.90498	4.12067	-0.947655	0.343305	NA
BPIFB4	2.21465	-4.1007	2.98989	-1.37152	0.170213	NA
BPIFB6	0	NA	NA	NA	NA	NA
BPIFC	0.244853	-0.387026	4.24703	-0.0911287	0.92739	NA
BPNT1	69.3903	-0.507547	0.422606	-1.20099	0.229754	0.324852
BPTF	7851.13	-0.255576	0.1425	-1.79351	0.0728913	0.12585
BPY2	0	NA	NA	NA	NA	NA
BPY2B	0	NA	NA	NA	NA	NA
BPY2C	0	NA	NA	NA	NA	NA
BRAF	1704.51	-0.332505	0.14583	-2.28009	0.0226022	0.0461058
BRAP	1398.26	0.544048	0.207073	2.62732	0.00860611	0.0199741
BRAT1	203.472	0.608703	0.272872	2.23073	0.025699	0.0515105
BRCA1	1150.2	2.25955	0.335728	6.73029	1.69329e-11	1.66647e-10
BRCA2	813.398	1.92646	0.248301	7.75854	8.59144e-15	1.25049e-13
BRCAT107	0.34304	-2.90877	4.16032	-0.69917	0.484445	NA
BRCAT54	11.8559	-1.88647	1.34427	-1.40334	0.160514	0.242119
BRCC3	205.589	-0.674128	0.358646	-1.87965	0.0601565	0.106977
BRD1	909.255	-0.544404	0.223456	-2.43629	0.0148386	0.0320976
BRD2	21319.6	-0.0992482	0.195791	-0.506908	0.612219	0.701717
BRD3	1099.12	-1.16892	0.291887	-4.00469	6.20979e-05	0.000229954
BRD3OS	295.332	-0.0187604	0.357768	-0.0524374	0.95818	0.97135
BRD4	2182.86	-0.308062	0.234225	-1.31524	0.18843	0.275913
BRD7	1338.09	1.23795	0.161537	7.66359	1.80809e-14	2.54152e-13
BRD7P3	74.0173	-1.88943	0.813598	-2.32231	0.0202163	0.0419205
BRD8	1314.28	0.166244	0.206577	0.804753	0.420962	0.526015
BRD9	228.5	-0.0240375	0.389293	-0.0617465	0.950765	0.965921
BRDT	482.388	7.62486	0.562462	13.5562	7.27916e-42	5.75697e-40
BRDTP1	5.55692	4.99623	1.84157	2.71303	0.00666702	0.0159028
BRE	512.262	1.22862	0.279803	4.39103	1.12816e-05	4.76961e-05
BRE-AS1	29.3358	-0.465949	1.09943	-0.42381	0.671704	0.753675
BREA2	5.62967	-2.26575	1.89396	-1.1963	0.231579	0.326957
BRF1	81.2751	-0.84286	0.526189	-1.60182	0.109195	0.176333
BRF2	179.949	1.53106	0.388537	3.94058	8.12836e-05	0.000294846
BRI3	276.768	0.125035	0.346491	0.36086	0.718204	0.792225
BRI3BP	119.31	2.22238	0.465644	4.77271	1.81767e-06	8.72847e-06
BRICD5	6.08846	-1.77918	1.492	-1.19248	0.233074	0.328696
BRINP1	61.3554	-2.53309	0.676418	-3.74486	0.000180491	0.000611881
BRINP2	85.7035	-10.8351	1.38856	-7.80309	6.04083e-15	8.91101e-14
BRINP3	10.9729	-7.90222	2.15049	-3.67461	0.000238212	0.000787494
BRIP1	715.19	1.70154	0.275849	6.16838	6.89948e-10	5.51875e-09
BRIX1	441.135	1.80171	0.338389	5.32439	1.01294e-07	5.94573e-07
BRK1	1865.62	0.304457	0.217711	1.39845	0.161978	0.243928
BRMS1	150.821	1.21349	0.410693	2.95475	0.00312923	0.0080355
BRMS1L	89.3433	0.51798	0.450794	1.14904	0.25054	0.348488
BROX	385.997	0.288824	0.204914	1.40949	0.158689	0.240057
BRPF1	589.68	1.16261	0.281088	4.1361	3.53253e-05	0.000136511
BRPF3	2741.59	-1.35952	0.230887	-5.88822	3.90383e-09	2.8027e-08
BRS3	43.8552	3.21643	3.91404	0.821767	NA	NA
BRSK1	27.8	-3.21974	0.778235	-4.13723	3.51521e-05	0.000135922
BRSK2	15.9111	-0.99588	1.03839	-0.95906	0.337529	0.442157
BRWD1	2695.66	-0.430743	0.183326	-2.3496	0.0187935	0.0393515
BRWD1-AS1	12.7104	-2.19679	1.23644	-1.77672	0.075615	0.129824
BRWD1-IT2	11.5271	0.354863	1.34345	0.264144	0.791669	0.850676
BRWD3	4375.28	0.72614	0.231002	3.14344	0.00166976	0.00458295
BSCL2	23.5289	-0.720742	0.882377	-0.816819	0.414032	0.519201
BSDC1	736.889	0.328633	0.302959	1.08475	0.278034	0.378575
BSG	4614.87	1.65991	0.218385	7.60085	2.94199e-14	4.03459e-13
BSN	640.656	2.41384	0.362627	6.65653	2.80368e-11	2.67634e-10
BSN-AS2	41.6816	-1.11155	1.12531	-0.987777	0.323262	0.427908
BSND	5.68892	-1.23252	1.97856	-0.622938	0.533325	0.630873
BSPH1	0	NA	NA	NA	NA	NA
BSPRY	232.079	7.92133	0.794324	9.97242	2.01271e-23	5.98734e-22
BST1	52.8152	1.466	0.665658	2.20233	0.0276421	0.0549022
BST2	775.496	-6.87887	0.415998	-16.5358	2.02612e-61	3.80053e-59
BSX	0	NA	NA	NA	NA	NA
BTAF1	1870.14	-0.320703	0.165934	-1.93271	0.0532714	0.0965376
BTBD1	416.785	-0.508164	0.335993	-1.51242	0.130426	0.204172
BTBD10	392.731	1.30964	0.289455	4.52451	6.05348e-06	2.68736e-05
BTBD11	8.50342	-7.54703	2.33817	-3.22776	0.00124766	0.00352931
BTBD16	1.27237	2.1921	4.12	0.532063	0.594683	NA
BTBD17	11.0677	2.87814	1.71875	1.67456	0.0940206	0.155488
BTBD18	65.1608	-0.685674	0.74539	-0.919885	0.357633	0.462981
BTBD19	39.8295	-3.3208	1.14465	-2.90114	0.00371803	0.00942454
BTBD2	91.5978	-4.99905	0.708803	-7.0528	1.75354e-12	1.9543e-11
BTBD3	2168.72	-1.64722	0.192282	-8.56669	1.06504e-17	2.04423e-16
BTBD6	237.612	-1.16126	0.4144	-2.80227	0.00507447	0.0124758
BTBD7	1984.26	-0.846712	0.149311	-5.67079	1.42143e-08	9.47601e-08
BTBD8	63.1547	0.180897	0.505598	0.357789	0.720501	0.794188
BTBD9	399.383	-0.85545	0.371681	-2.30157	0.0213593	0.043962
BTBD9-AS1	22.3289	-2.5061	1.15455	-2.17063	0.0299594	0.0588871
BTC	2.02271	-3.31502	2.91064	-1.13893	0.254732	NA
BTD	173.196	-1.11488	0.403665	-2.76189	0.00574677	0.0139562
BTF3	2269.11	0.484031	0.232472	2.08211	0.0373327	0.0712949
BTF3L4	3466.71	1.07446	0.176978	6.07117	1.26981e-09	9.79487e-09
BTF3P11	0.244052	-0.387084	4.24703	-0.0911424	0.927379	NA
BTG1	844.606	-3.48689	0.424026	-8.22328	1.98005e-16	3.36727e-15
BTG2	2285.45	-6.35346	0.911345	-6.97152	3.13538e-12	3.37589e-11
BTG3	568.095	0.999674	0.205302	4.86929	1.12e-06	5.58101e-06
BTG3-AS1	77.0291	-1.33525	0.727976	-1.83419	0.0666259	0.116742
BTG4	0.743945	-2.91168	4.12156	-0.70645	0.479908	NA
BTK	11.898	-1.09255	1.76964	-0.617382	0.536983	0.634438
BTLA	0.210506	-2.21433	4.20894	-0.526102	0.598818	NA
BTN1A1	12.5187	-4.9128	1.39003	-3.5343	0.000408851	0.00128303
BTN2A1	419.443	-0.351134	0.333919	-1.05155	0.293005	0.395361
BTN2A2	185.11	-1.94293	0.414106	-4.69188	2.70712e-06	1.26121e-05
BTN2A3P	63.3655	-2.9097	0.616096	-4.72281	2.32611e-06	1.09851e-05
BTN3A1	134.349	-5.7793	0.763873	-7.56578	3.85545e-14	5.23985e-13
BTN3A2	70.6605	-4.28488	0.599888	-7.14279	9.14521e-13	1.0532e-11
BTN3A3	65.6585	-4.06451	0.793723	-5.12081	3.04218e-07	1.65496e-06
BTNL10	0.969594	3.36951	4.11453	0.81893	0.412826	NA
BTNL2	23.3152	-4.34808	3.38945	-1.28283	0.199552	0.289593
BTNL3	4.15747	-4.79706	3.07919	-1.55789	0.119259	0.189671
BTNL8	1.54053	-5.08178	4.09827	-1.23998	0.214982	NA
BTNL9	103.311	1.0716	0.896443	1.19539	0.231934	0.327347
BTRC	1540.91	1.30075	0.223732	5.81385	6.10517e-09	4.26647e-08
BUB1	1227.88	1.88702	0.383856	4.91595	8.83543e-07	4.47866e-06
BUB1B	2217.93	2.22182	0.260868	8.51702	1.63709e-17	3.09694e-16
BUB1B-PAK6	1.9967	2.21864	2.17154	1.02169	0.306927	NA
BUB3	889.283	0.706913	0.246906	2.86309	0.00419538	0.0105167
BUD13	482.519	0.503015	0.302774	1.66136	0.096642	0.158969
BUD31	207.396	-0.461984	0.339789	-1.35962	0.17395	0.258966
BVES	330.274	3.62623	0.361727	10.0248	1.18631e-23	3.57216e-22
BVES-AS1	23.2467	2.50708	1.02646	2.44246	0.0145876	0.0316206
BYSL	244.654	1.96542	0.362419	5.42307	5.85849e-08	3.57297e-07
BZW1	1528.31	0.303073	0.199846	1.51653	0.129385	0.202897
BZW2	275.799	-0.847846	0.32882	-2.57845	0.00992454	0.0226261
C10ORF10	869.133	-0.247937	0.390988	-0.63413	0.525996	0.624053
C10ORF105	13.8844	-3.50524	1.51223	-2.31794	0.0204528	0.0423262
C10ORF107	14.0595	-8.27247	4.08237	-2.02639	0.0427248	0.0799715
C10ORF11	3.72935	-3.85133	1.99697	-1.92859	0.0537823	0.0973111
C10ORF111	23.4604	-0.290155	1.15619	-0.250959	0.801846	0.8588
C10ORF113	1.59567	-5.13169	4.09767	-1.25235	0.210444	NA
C10ORF120	0	NA	NA	NA	NA	NA
C10ORF126	2.7888	-0.554672	4.16679	-0.133118	0.8941	0.926245
C10ORF128	0	NA	NA	NA	NA	NA
C10ORF131	3.16191	-0.0527624	1.69934	-0.0310488	0.975231	0.982922
C10ORF142	0	NA	NA	NA	NA	NA
C10ORF143	0	NA	NA	NA	NA	NA
C10ORF2	366.993	0.963802	0.253698	3.79901	0.000145276	0.000501564
C10ORF25	81.2317	-2.20254	0.56488	-3.89913	9.65407e-05	0.000346046
C10ORF35	477	1.20132	0.364201	3.2985	0.000972028	0.00280841
C10ORF53	0.438841	-0.386998	4.24703	-0.0911222	0.927396	NA
C10ORF54	12.7525	-2.51697	1.57669	-1.59637	0.110407	0.177997
C10ORF55	4.41008	0.394988	2.18666	0.180635	0.856654	0.899738
C10ORF62	0	NA	NA	NA	NA	NA
C10ORF67	13.7285	0.583186	1.35825	0.429365	0.667658	0.750639
C10ORF71	2.92031	4.06857	4.10147	0.991978	0.321208	0.425677
C10ORF71-AS1	0.732226	0.574724	4.24703	0.135324	0.892356	NA
C10ORF76	514.463	0.352474	0.228741	1.54093	0.123334	0.19496
C10ORF82	49.8265	-4.97139	0.908496	-5.4721	4.44725e-08	2.76102e-07
C10ORF88	132.481	-0.916771	0.366161	-2.50374	0.0122889	0.0272682
C10ORF90	1.07579	-1.32644	4.01387	-0.330464	0.74105	NA
C10ORF91	0.660876	-3.64826	4.12847	-0.883685	0.376866	NA
C10ORF95	13.4186	1.39182	1.2124	1.14798	0.250976	0.34902
C10ORF99	2.15268	2.89004	4.1279	0.700124	0.48385	NA
C11ORF1	104.178	0.231322	0.375313	0.616344	0.537667	0.63498
C11ORF16	2.31045	0.963299	2.32604	0.414137	0.678774	NA
C11ORF21	2.36079	-1.49769	3.55131	-0.421729	0.673223	NA
C11ORF24	320.775	-0.260665	0.402253	-0.648012	0.516977	0.616026
C11ORF40	0.113771	-1.34884	4.24703	-0.317597	0.750791	NA
C11ORF42	3.10918	-1.13187	1.9228	-0.588655	0.556093	0.651698
C11ORF44	0.185035	-1.34883	4.24703	-0.317594	0.750793	NA
C11ORF45	12.6764	-4.52376	1.30815	-3.45815	0.000543906	0.00166529
[truncated: 26,121 more rows]
