# Supplementary material for: Dynamic and regulated TAF gene expression during mouse embryonic germ cell development
Source: PLoS Genet. 2020 Jan 8;16(1):e1008515. doi: 10.1371/journal.pgen.1008515 (PMC7010400; doi:10.1371/journal.pgen.1008515)
Supplement: S5 Table — Sheet 2 (“All_TPMs”) contains a TPM values table for all samples and genes. Sheet 3 (“Quick_Calc”) contains search and plotting tools to quickly evaluate the data. Sheet 4 (‘DESeq_PGC_Somatic’) contains DESeq2 results for human male PGC versus gonadal somatic gene expression. S5 Table is associated with Fig 3 and S3 Fig. (XLSX) [file pgen.1008515.s011.xlsx]

## Sheet: Description
Table S5 Description
Transcripts per million (TPM) of all re-processed RNA-seq data from Irie et al with quick and easy tabs for asking specific questions about the data
In the colored tab, simply enter gene names into the yellow highlighted boxes
DESeq2 output for comparisons between human male week 7 germ vs somatic cell gene expression
Tab Name		Description
All_TPMs		Full Table of all TPMs for all samples
Quick_Calc		Tab for comparing the expression of a gene between the PGC and Somatic samples
DESeq_WT_DazlKO		DESeq2 results for PGC vs Somatic samples

## Sheet: All_TPMs
dataMerge[, 1]	TPM_hPCG_Wk7M_1	TPM_hPGC_Wk7M_2	TPM_Soma_Wk7M_1	TPM_Soma_Wk7M_2
A1BG	0	0	0	1.69781
A1BG-AS1	0	1.08163	0	0.403801
A1CF	0	0	0	0
A2M	2.24178	1.20733	15.6418	6.61632
A2M-AS1	0.826685	0.669444	2.18159	3.1521
A2ML1	0.184906	1.28141	5.08544	5.3291
A2MP1	0	0	0	0.443881
A3GALT2	0	0	0.948094	0
A4GALT	14.6774	23.077	8.84069	6.58271
A4GNT	0	1.16912	0	0
AA06	0	0	0	0
AAAS	31.4532	23.4961	44.4138	24.1662
AACS	3.13413	1.82252	8.78062	10.3733
AACSP1	0	0	0	0
AADAC	0	0	0	0
AADACL2	0	0	0	0
AADACL2-AS1	0	0	0	0
AADACL3	0	0	0	0
AADACL4	0	0	0	0
AADACP1	0	0	0.950967	0
AADAT	6.28433	3.06712	22.0139	23.3762
AAED1	8.8608	6.09038	1.92125	0.601817
AAGAB	13.4787	12.7418	14.7304	8.69781
AAK1	4.10153	4.08284	10.2708	13.8635
AAMDC	40.7	33.8558	69.1545	62.8957
AAMP	29.0322	26.9561	36.8159	37.4638
AANAT	0	0	0.737683	0
AAR2	11.857	10.4715	11.6012	15.8746
AARD	0.991408	1.05983	0.271856	0.476073
AARS	66.4385	32.318	57.2096	57.8328
AARS2	6.54952	11.5855	10.2723	7.57715
AARSD1	0	0	0	0
AASDH	10.1911	19.8715	14.661	16.5794
AASDHPPT	18.5286	11.7242	20.1682	20.5606
AASS	0.947474	0.948798	16.5603	28.4739
AATBC	0.771219	0	0.978731	0.080168
AATF	68.9385	62.534	31.3104	34.4926
AATK	0	0	0.336861	0.63815
ABALON	5.36791	0.284923	4.4894	1.6966
ABAT	0.530997	1.14409	8.08791	26.4546
ABCA1	20.528	19.9792	17.6663	24.9495
ABCA10	0	0	0.181517	0.377499
ABCA11P	7.47307	7.33667	8.82303	16.5946
ABCA12	0.475902	0.324044	0.06469	0.278856
ABCA13	0.165695	0.011708	0.205563	0.157164
ABCA17P	0	0	0	0.371105
ABCA2	0	0.0379	1.91114	2.54987
ABCA3	3.18699	2.72787	0.379418	0.96381
ABCA4	0	0.366466	0.091893	0
ABCA5	0.940202	1.75631	2.84617	3.92848
ABCA6	0	0	0.030089	0.19939
ABCA7	0	0.995749	0.624464	0.930674
ABCA8	0	0	0.439197	0.59962
ABCA9	0	0	0.549319	2.79213
ABCA9-AS1	0	0	0	0
ABCB1	0	0	0.058736	0.62621
ABCB10	3.87857	2.62848	3.71706	4.28763
ABCB11	0	0	0	0
ABCB4	0	0	0	0
ABCB5	0	0	0	0
ABCB6	5.05922	2.10947	7.00848	10.3574
ABCB7	9.29677	5.3526	8.01169	8.56494
ABCB8	6.31126	9.31432	5.54715	8.17832
ABCB9	0.06733	0.967821	0.908496	1.09306
ABCC1	10.6068	9.97465	36.7058	44.0155
ABCC10	8.81865	8.71928	6.45223	9.34372
ABCC11	0	0	0	0
ABCC12	2.02369	2.59973	0	0
ABCC13	0.052602	0	0	0
ABCC2	1.24262	2.35818	0	0.1456
ABCC3	0.115017	0	0	0.261629
ABCC4	17.9106	15.8983	5.57399	7.72503
ABCC5	11.1792	16.2687	36.138	40.9921
ABCC5-AS1	0	0	0	0
ABCC6	0.51196	0.21967	0.277988	0.455188
ABCC6P1	0	0.119588	0	0
ABCC6P2	0.140269	0.158677	0.057874	0.280131
ABCC8	0	0	0	0
ABCC9	0	0	0.242276	0
ABCD1	0.040542	0	2.38554	2.29912
ABCD2	0	0.028931	0.028688	0.157815
ABCD3	7.3606	15.6574	28.153	15.2305
ABCD4	13.1313	13.5679	10.1266	20.3591
ABCE1	53.5197	46.7758	20.7118	23.1993
ABCF1	28.4069	19.2208	17.1512	14.9508
ABCF2	16.8689	13.5411	14.8101	14.8504
ABCF3	22.5346	22.844	15.1763	13.0983
ABCG1	0	0	1.74571	0.668917
ABCG2	0	0.304266	0.327622	0.770802
ABCG4	0.216854	0.737548	0	0
ABCG5	0	0	0.940189	0.980277
ABCG8	0	0	0.300152	1.25609
ABHD1	0	0	0.522079	0.514613
ABHD10	44.243	35.0803	48.2766	46.6833
ABHD11	4.27788	7.27065	3.43238	4.1086
ABHD11-AS1	0	0.058802	0	0
ABHD12	9.69607	15.3403	12.533	11.2253
ABHD12B	3.77992	0.633273	0.44855	1.75162
ABHD13	2.4063	1.63582	5.6296	4.52685
ABHD14A	7.27238	2.29268	1.02749	0.862758
ABHD14A-ACY1	0	0	15.4131	6.22647
ABHD14B	23.5809	24.5032	7.26774	8.04898
ABHD15	0.048031	0.834385	1.30115	1.90587
ABHD16A	1.15294	1.26633	1.38399	1.23203
ABHD16B	0.133824	0.6882	0.215688	1.28821
ABHD17A	2.26801	1.63313	2.0015	3.49461
ABHD17B	1.9501	0.590909	5.14157	9.1331
ABHD17C	0.251771	0.748368	3.68518	2.92739
ABHD18	4.03275	6.52585	5.63955	7.07444
ABHD2	9.70496	9.23792	19.7934	14.6928
ABHD3	5.3896	7.5647	2.91356	1.99258
ABHD4	19.9857	14.2721	28.7974	24.527
ABHD5	5.77871	6.87127	3.65469	2.51941
ABHD6	2.33139	1.35865	2.13614	1.47544
ABHD8	0.289708	0	2.75387	1.52111
ABI1	23.0031	16.6349	26.4581	25.0775
ABI2	43.1374	32.876	66.1656	69.784
ABI3	0	2.84273	0.721441	1.27357
ABI3BP	0	0.036136	4.15804	0.629117
ABL1	23.8613	20.933	34.485	36.7408
ABL2	10.8738	10.8842	9.58506	11.3376
ABLIM1	0.512254	0.566267	29.0356	28.7897
ABLIM2	0.541414	0.392209	0.782832	0.840204
ABLIM3	4.90896	5.57279	0.611927	0.593206
ABO	0	0	8.46619	7.49038
ABR	31.7743	33.3529	9.16679	3.11797
ABRA	0	0	0	0
ABRACL	60.484	24.7102	59.6107	51.4342
ABT1	20.303	7.34493	13.0626	9.70991
ABTB1	4.00047	5.74935	1.94388	2.00414
ABTB2	3.39105	2.51586	3.53777	3.01579
ACAA1	4.01744	2.66185	14.1502	17.073
ACAA2	159.969	107.378	73.3806	68.8294
ACACA	0.816489	0.113923	0.353199	0.193517
ACACB	0.279783	0.880493	4.515	8.45642
ACAD10	2.97824	4.50733	8.56932	9.81725
ACAD11	0	0	0.086589	0
ACAD8	11.3665	6.02437	15.4808	22.1559
ACAD9	9.37814	4.00972	18.9693	21.3994
ACADL	0	0	0.184608	0.24673
ACADM	69.9074	60.7143	30.106	22.8594
ACADS	3.88814	6.75673	1.82972	1.661
ACADSB	1.36634	3.91396	4.18973	6.68053
ACADVL	45.2339	46.3902	40.9554	46.1056
ACAN	0.133624	0.380528	5.6412	3.1813
ACAP1	0	0	0.6879	0.819097
ACAP2	6.88214	8.33994	11.214	13.0996
ACAP3	0.154907	0.512595	5.62538	2.51943
ACAT1	12.1142	9.04059	16.4761	16.9307
ACAT2	23.3852	18.0914	37.3143	46.1451
ACBD3	29.0253	18.8977	16.3529	14.6193
ACBD3-AS1	4.80504	9.52445	5.06275	4.05344
ACBD4	1.05404	1.03932	0.787324	2.29341
ACBD5	7.80917	6.26581	15.214	12.3095
ACBD6	27.3683	9.97582	30.734	38.0756
ACBD7	0.352629	0.18692	1.29813	0.407624
ACBD7-DCLRE1CP1	0	0	0	0
ACCS	0	0	12.5301	11.5922
ACCSL	0	0	0	0
ACD	9.21846	6.0618	10.1413	11.0693
ACE	18.8094	29.7925	0.076782	0.123638
ACE2	0	0	0	0
ACER1	0	0	0	0
ACER2	4.24878	8.93451	3.34875	1.96973
ACER3	2.00389	1.93736	6.60248	5.7485
ACHE	0	0.571019	1.54891	1.3806
ACIN1	61.7379	50.7975	87.3131	89.8188
ACKR1	0	0	0.243037	0.494649
ACKR2	0.240883	0.23491	2.52303	1.38894
ACKR3	0	0	4.76474	3.24496
ACKR4	1.61057	1.40701	2.11976	1.5804
ACLY	61.8453	39.4265	51.8264	41.4075
ACMSD	0.089103	0.118224	0.374015	0.919965
ACO1	6.9249	2.49451	33.4278	27.5442
ACO2	24.4577	15.9455	11.2145	3.74778
ACOD1	0	0	0	0
ACOT1	1.93006	1.46325	5.44601	4.61866
ACOT11	1.11327	0.193331	3.97899	4.20685
ACOT12	0.564825	0.325645	0	0
ACOT13	15.7902	14.1697	13.2993	12.5011
ACOT2	3.74093	1.2768	7.87962	10.3551
ACOT4	2.71459	1.98356	0.326728	1.23188
ACOT6	0	0	0.981147	2.05601
ACOT7	60.3849	37.7863	12.0568	9.56105
ACOT8	9.41705	7.69344	5.80142	6.45044
ACOT9	7.4984	3.56612	9.12759	9.81643
ACOX1	8.46289	13.283	11.1542	9.90803
ACOX2	0.707385	0.62771	5.90707	8.84508
ACOX3	0.449872	1.62449	4.72549	6.62914
ACOXL	2.00555	5.08125	0.092195	1.14072
ACP1	95.9898	90.079	84.9868	79.0077
ACP2	3.82069	5.60131	10.0305	11.2398
ACP5	6.71288	8.35194	1.23883	0.148664
ACP6	9.56757	2.422	2.97358	4.99422
ACP7	0	0	0	0
ACPP	0.657194	0.442191	6.71065	5.82786
ACPT	0	0	0	0.264219
ACR	0	0	0.50975	0
ACRBP	0.189028	2.42961	0.630836	0.918094
ACRC	0	0	1.39689	1.07773
ACRV1	0.650667	2.8377	0.195606	2.003
ACSBG1	0	0.077778	0.154253	0.203686
ACSBG2	0	0.514459	1.26987	1.71787
ACSF2	1.86777	5.98427	17.4876	17.3723
ACSF3	1.68855	0.320842	1.06686	6.03674
ACSL1	1.17372	0.841764	3.41154	2.06114
ACSL3	14.1933	19.3368	23.8161	22.6719
ACSL4	18.8334	19.9302	8.63619	7.24779
ACSL5	0	0	0.416745	0.145366
ACSL6	0.058163	0.238702	0.872756	1.31006
ACSM1	0.318124	0.144645	20.3639	53.4979
ACSM2A	0	0	0	0
ACSM2B	0	0	0	0
ACSM3	0	0	34.35	61.7799
ACSM4	0	0	0	0
ACSM5	0	0	0	0
ACSM6	0	0.527043	0.338479	0.601594
ACSS1	0.063905	0.06169	10.6575	9.86489
ACSS2	1.95863	0.663027	10.0518	20.6472
ACSS3	0.584804	0.329822	6.52386	4.98838
ACTA1	0	0	0.421605	0
ACTA2	0	0	3.35651	0
ACTA2-AS1	0	0	0.12259	0
ACTB	1953.04	1123.71	1464.02	1263.25
ACTBL2	0.041683	0	0.191941	0
ACTC1	184.134	31.715	2.1487	1.36979
ACTG1	1149.27	1209.67	866.314	827.715
ACTG1P17	0	0	0.139126	0.297508
ACTG1P20	2.58873	2.47151	1.87883	3.54508
ACTG1P4	0.340087	0.287531	0.320281	1.63704
ACTG2	804.864	390.293	0	0.361875
ACTL10	0.839117	0.067812	1.63122	1.24446
ACTL6A	57.344	63.1428	70.6706	66.0826
ACTL6B	0	0	0	0
ACTL7A	0	0	0.100278	0
ACTL7B	0	0	0	0
ACTL8	0	0	0	1.84207
ACTL9	0	0	0	0
ACTN1	81.4821	49.0806	10.518	14.3911
ACTN1-AS1	0	0	0	0
ACTN2	0	0	1.44469	2.02605
ACTN3	0	0	0	0
ACTN4	64.1958	71.3848	89.116	92.6623
ACTR10	20.9421	21.0845	21.6018	18.8454
ACTR1A	45.837	24.4441	56.6139	44.8601
ACTR1B	25.9684	18.4909	34.9594	26.137
ACTR2	49.7095	59.2852	96.0343	87.6078
ACTR3	18.202	11.4245	33.3277	28.9777
ACTR3B	13.2133	16.1908	3.23143	6.91826
ACTR3BP2	0.022027	0	0	0.018367
ACTR3BP5	0.094876	0	0	0.114531
ACTR3C	0.435381	0.389517	0.240855	0.692963
ACTR5	21.3262	14.7817	4.24041	5.95595
ACTR6	5.13334	2.66621	5.52396	1.61899
ACTR8	18.353	9.6126	15.1507	17.6519
ACTRT1	0	0	0	0
ACTRT2	0	0	0	0.08295
ACTRT3	0	0	2.74986	3.40373
ACVR1	18.9152	19.7272	18.1	23.4605
ACVR1B	104.357	9.14623	4.91609	25.9591
ACVR1C	0.079796	0.226311	0.233048	0.21789
ACVR2A	5.32623	4.78146	15.2056	11.3859
ACVR2B	16.7729	10.7196	22.8015	28.0608
ACVR2B-AS1	0	0.398683	1.6266	3.27352
ACVRL1	0	0.312596	0.197686	0.144113
ACY1	3.12625	9.60262	0	0
ACY3	0	0	0.41017	0
ACYP1	20.1302	28.8519	20.6857	30.1227
ACYP2	1.23523	0.449261	4.64134	3.28899
ADA	0.35511	0	1.77761	4.06783
ADAD1	0	1.32178	0	0
ADAD2	0	0.231376	0	0
ADAL	7.68307	10.0951	2.90898	4.26742
ADAM10	23.5322	20.0418	43.3646	53.9358
ADAM11	0.133802	0	0.275755	0.852848
ADAM12	0.207005	0	6.97244	18.6418
ADAM15	1.6406	2.86757	2.85611	0.530355
ADAM17	14.333	10.0254	22.221	31.1471
ADAM18	0	0	0	0
ADAM19	0	0.236665	1.9242	1.09114
ADAM1A	1.88966	2.61593	6.63451	7.14296
ADAM2	0	0	0	0
ADAM20	2.76505	1.54499	0.474504	1.44523
ADAM20P1	1.14778	0.716413	0.626351	1.54255
ADAM21	0.512993	0.290013	0.616579	0.737042
ADAM21P1	0.202991	0	0.355205	0.269849
ADAM22	3.57009	1.47137	2.60331	2.22361
ADAM23	19.6985	19.2209	2.74322	2.79655
ADAM28	0	0	0.562625	1.26545
ADAM29	0	0	0	0
ADAM30	0	0	0.025605	0
ADAM32	1.27763	2.58984	0	0.683731
ADAM33	0	0	2.17296	2.99404
ADAM3A	0	0	0	0
ADAM3B	0.505685	0.08219	2.98136	1.04571
ADAM5	0	0	0	0
ADAM6	0	0	0	0
ADAM7	0	0	0	0
ADAM8	1.84968	0.791083	2.12871	2.52219
ADAM9	12.7007	7.93733	30.1561	31.1691
ADAMDEC1	0	0	0	0
ADAMTS1	18.3448	12.0841	18.327	15.1469
ADAMTS10	0.111295	0	4.23787	5.43653
ADAMTS12	11.311	5.19649	2.04494	6.04493
ADAMTS13	0	1.11448	1.3717	2.79217
ADAMTS14	0.103373	0.159406	0.234354	0.639529
ADAMTS15	0.083314	0.365543	4.86284	3.81026
ADAMTS16	0.071154	0.054332	0.230591	0.464666
ADAMTS17	0.364294	0	0.800733	0.173155
ADAMTS18	0	0	0.064739	0
ADAMTS19	1.9793	3.1087	12.3361	24.715
ADAMTS19-AS1	1.29899	5.57788	12.5363	15.0168
ADAMTS2	0.314949	0.045756	6.13416	1.77733
ADAMTS20	0	0.942012	0.379879	0.206128
ADAMTS3	0.784222	1.20147	11.3592	8.38955
ADAMTS4	0	0.023686	1.8634	2.89203
ADAMTS5	0.718012	2.18135	1.00659	0.201671
ADAMTS6	0.577441	0.700564	2.11928	1.25269
ADAMTS7	0.078334	0	10.9242	12.7658
ADAMTS7P1	0	0	0	0
ADAMTS8	0.734829	2.51491	0	0.114228
ADAMTS9	0	0	2.23552	2.3764
ADAMTS9-AS1	0	0	0	0.093795
ADAMTS9-AS2	0	0	0.927177	1.42973
ADAMTSL1	0.030308	0.029556	3.03576	3.2953
ADAMTSL2	0	0	0	0.392052
ADAMTSL3	11.2526	14.4338	0.016767	0.183872
ADAMTSL4	0.164935	0	0.754174	1.40318
ADAMTSL4-AS1	6.31091	1.92719	6.20687	3.86944
ADAMTSL5	1.54982	0.426184	0.114949	0
ADAP1	0	0	0	0
ADAP2	0.337601	4.3865	0.765799	0
ADAR	81.1596	64.624	80.1992	72.9844
ADARB1	1.23216	0.182717	4.82701	6.14205
ADARB2	0.055568	0.706941	0.088673	0.568421
ADARB2-AS1	0	0	0	0
ADAT1	5.228	7.25054	8.54968	8.33089
ADAT2	3.88676	3.56732	3.90699	4.93668
ADAT3	1.04314	4.27167	0.940475	0.619864
ADCK1	3.12038	9.50392	2.70954	4.22513
ADCK2	4.29792	2.02659	8.58088	8.93438
ADCK5	3.7719	3.67928	7.06582	7.77484
ADCY1	20.332	9.15993	0.305565	2.01086
ADCY10	0.167114	0.065555	0	0
ADCY10P1	0.156055	0.518373	1.08884	2.08954
ADCY2	0.087948	0.024876	1.00094	2.34514
ADCY3	2.86772	1.76406	4.31437	3.37983
ADCY4	0	0	0.165587	0
ADCY5	0	0.202715	1.94869	1.35081
ADCY6	1.48776	1.4613	18.5291	20.0102
ADCY7	0.894749	1.17881	4.98048	6.62204
ADCY8	0	0	0.414903	0.179768
ADCY9	0	0.258412	2.73368	2.15063
ADCYAP1	0	0	0	0.261651
ADCYAP1R1	0	0.675843	1.70423	1.04613
ADD1	11.9817	23.5557	64.841	54.663
ADD2	94.1058	58.6565	1.57624	4.03169
ADD3	27.3072	28.6442	67.2631	59.0523
ADD3-AS1	0	0.362153	0	1.40419
ADGB	0.073498	0	0	0
ADGRA1	0	0	0	0
ADGRA1-AS1	0	0	0	0
ADGRA2	0.416076	0.894794	24.7407	31.1176
ADGRA3	39.8631	39.4774	39.4082	46.2032
ADGRB1	0.385228	0.305236	4.29654	3.19713
ADGRB2	0.043689	0	2.21733	1.36343
ADGRB3	0.353734	0.09414	8.03209	8.22566
ADGRD1	0.187963	2.3422	0.938988	1.79443
ADGRE1	0	0	0	0
ADGRE2	0	0	0.041463	0.34814
ADGRE3	0	0	0	0
ADGRE4P	0	0	0	0
ADGRE5	1.55507	1.47899	0.325359	4.00123
ADGRF1	0	0	0.039929	0
ADGRF2	0	0	0.179349	0
ADGRF3	0.639955	2.80714	1.83896	1.67792
ADGRF4	0	0	0	0
ADGRF5	0.102163	0.168707	0.147096	0
ADGRG1	0	0	3.30664	1.97593
ADGRG2	0	0.156653	1.88572	2.12835
ADGRG3	0	0	0.107151	0
ADGRG4	0	0	0	0
ADGRG5	0.337929	1.233	0.09687	0.186304
ADGRG6	0.659639	1.10013	0.580508	1.11951
ADGRG7	0	0	0	0
ADGRL1	12.0047	15.0682	33.3658	31.9406
ADGRL2	2.88558	3.44215	69.7507	66.4103
ADGRL3	0.2471	1.16424	2.25818	4.89816
ADGRL3-AS1	0	0	0	0
ADGRL4	0	0	0.042339	0
ADGRV1	4.77926	3.87341	0.561317	0.979186
ADH1A	0.428919	0.08035	0.246122	1.17526
ADH1B	0	0	0.646876	0
ADH1C	0	0	0	0
ADH4	0	0.523291	0.447773	1.11826
ADH5	82.1452	57.0449	70.6207	74.3809
ADH6	0.54078	2.06044	1.14951	1.50704
ADH7	0	0	0	0
ADHFE1	0	0	1.12553	1.63062
ADI1	13.051	6.5878	43.1982	33.2268
ADIG	0	0	0	0
ADIPOQ	0	0	0	0
ADIPOQ-AS1	0	0	0	0
ADIPOR1	59.0296	17.6635	33.978	25.9876
ADIPOR2	25.6176	19.8181	17.2114	17.6583
ADIRF	0	0	0	0
ADK	6.40034	9.89709	5.91422	10.847
ADM	42.9783	7.83186	10.2179	3.53467
ADM2	0.471572	0	0	0.158464
ADM5	0.562669	0.256068	1.30154	0.969238
ADNP	39.2709	45.3748	92.0684	111.153
ADNP-AS1	3.70262	1.43137	7.23285	2.86858
ADNP2	11.2639	9.36364	14.3375	15.0714
ADO	4.99532	4.30237	6.37709	9.08466
ADORA1	0	0.550318	8.78062	11.4537
ADORA2A	0	0	0	0
ADORA2A-AS1	0.715706	0.19067	0.180957	0.224112
ADORA2B	3.70818	1.39149	3.29105	0.077178
ADORA3	0	0.6518	0	0.313962
ADPGK	30.3452	19.3167	17.2517	21.3237
ADPGK-AS1	3.18363	4.59556	2.00213	4.14143
ADPRH	0	0	2.05326	1.32615
ADPRHL1	0.398457	0	0.564398	0.842096
ADPRHL2	14.4632	12.4265	19.336	10.7365
ADPRM	9.84791	3.37896	5.77873	11.0903
ADRA1A	0.120768	0	0	0
ADRA1B	0	0	0	0.109026
ADRA1D	0	0	3.71739	2.65181
ADRA2A	0.152188	0.039897	15.8779	16.945
ADRA2B	0	0.022918	0.090908	0.689623
ADRA2C	4.57622	3.82114	0.426493	0.125508
ADRB1	0	0	1.01721	0.171727
ADRB2	1.16392	0.4911	13.6229	7.19776
ADRB3	0.935058	0.154168	15.6537	14.9758
ADRM1	101.106	67.2259	22.7881	26.4933
ADSL	75.3887	69.1704	32.1165	46.1664
ADSS	6.25289	6.76032	9.61875	10.1815
ADSSL1	0.182629	0.726927	2.81429	5.24839
ADTRP	6.73735	9.84934	0.925346	0
AEBP1	4.29248	6.05492	23.5162	37.807
AEBP2	8.14299	10.4294	14.2593	17.5162
AEN	79.8432	51.9834	3.31577	3.30206
AES	14.4321	19.8303	94.8085	102.378
AFAP1	8.49111	9.95022	9.68637	10.3218
AFAP1-AS1	2.58791	5.3865	1.4099	4.75569
AFAP1L1	10.241	8.22364	0.651641	0.267957
AFAP1L2	0	0.413368	2.08658	3.51563
AFDN	45.3098	36.4102	41.5896	44.4309
AFDN-AS1	1.43439	2.05597	3.07576	2.22986
AFF1	39.017	33.4234	17.6235	21.9168
AFF2	1.31807	1.00142	2.56366	2.7897
AFF3	0.514075	0.557536	5.93295	4.49185
AFF4	32.7617	21.1425	53.3874	61.1636
AFG3L1P	5.82544	11.4819	6.97267	17.0436
AFG3L2	16.0058	20.1468	16.2237	20.6743
AFM	0	0	0	0
AFMID	5.68685	5.53374	19.9338	20.5808
AFP	0	0	0	0
AFTPH	32.2243	17.9536	12.825	14.9962
AGA	10.8186	5.20376	6.84	5.05786
AGAP1	6.34688	6.17001	6.17073	6.09367
AGAP1-IT1	3.68201	4.16377	0.870577	3.30559
AGAP11	0	2.58509	0	3.55949
AGAP12P	3.27314	4.41321	6.00489	14.0412
AGAP2	0	0	0.426499	1.30574
AGAP2-AS1	0	0	1.79246	1.58745
AGAP3	1.87539	2.74433	16.034	22.1678
AGAP4	1.44482	7.58773	7.18284	4.49238
AGAP5	3.77205	4.93066	5.45029	12.0593
AGAP6	10.8795	14.1446	7.87434	18.782
AGAP7P	3.76319	7.34377	0	10.2966
AGAP9	2.86451	5.30184	5.79804	13.1283
AGBL1	0	0	0	0
AGBL1-AS1	0	0	0	0
AGBL2	0.29767	0.106224	0.774428	1.4713
AGBL3	0	0	0.548907	0.746652
AGBL4	1.28978	0.472408	0	0
AGBL4-IT1	0	0.643117	0	0
AGBL5	7.19499	12.5855	22.0312	18.159
AGBL5-AS1	0	4.45219	0	0
AGER	0	0	0	0.247946
AGFG1	13.8556	10.6144	13.1888	16.992
AGFG2	0	0.755528	5.04945	4.12082
AGGF1	7.19675	12.826	10.7138	19.9325
AGK	1.74126	3.69969	5.53935	6.20189
AGL	11.9332	14.4687	9.27138	11.5787
AGMAT	0.149103	0	0.127526	0.056489
AGMO	0	1.13506	0	0
AGO1	17.9216	15.2436	19.4555	26.5191
AGO2	10.9705	12.9426	22.6519	38.0208
AGO3	2.67234	1.26093	23.5759	34.4297
AGO4	0.15149	0.076603	6.86489	9.35543
AGPAT1	9.01979	4.76305	11.8101	15.4913
AGPAT2	1.86238	6.56405	2.83287	3.30024
AGPAT3	0.034082	0.023573	6.78713	7.26162
AGPAT4	8.9837	14.2683	13.1009	17.2936
AGPAT4-IT1	4.29633	6.02881	4.66875	2.37511
AGPAT5	6.57217	4.47635	9.49603	10.1635
AGPS	2.33013	2.19514	9.17204	10.2566
AGR2	0	0	0.389687	0
AGR3	0	0	0	0
AGRN	0	0.153802	5.54775	9.14577
AGRP	0	0	0	0
AGT	0	0	0	0
AGTPBP1	11.4253	15.0931	10.9086	12.209
AGTR1	0	0	1.45281	5.43675
AGTR2	0	0	0	0.423839
AGTRAP	26.3417	13.6101	11.1447	11.2592
AGXT	0	0	0	0
AGXT2	0	0	0	0
AHCTF1	25.1131	16.3828	18.848	19.6646
AHCTF1P1	11.7993	7.93604	9.46087	9.3605
AHCY	102.216	87.1373	35.0264	42.54
AHCYL1	33.9744	30.8566	63.6117	61.5738
AHCYL2	29.0807	22.062	10.4941	11.1441
AHDC1	6.26664	5.954	15.6073	21.7936
AHI1	9.9958	22.9244	27.096	35.4354
AHNAK	21.368	35.0801	34.703	54.026
AHNAK2	0.14102	0	0.233936	0.247352
AHR	0.575632	2.11318	6.97292	8.86709
AHRR	0	0	0.388933	2.1562
AHSA1	163.386	117.064	81.1532	80.965
AHSA2P	5.11067	12.422	58.0238	79.5551
AHSG	0	0	0	0
AHSP	0	0	0	0
AICDA	0.168861	0	0	0
AIDA	12.6136	10.8076	14.8092	10.384
AIF1	0	0	0	0
AIF1L	4.70408	5.54025	27.6763	27.6712
AIFM1	44.7774	31.4076	25.2512	37.1085
AIFM2	0.365649	3.0834	1.85284	2.78407
AIFM3	0	0	0	0.642999
AIG1	11.2855	8.1539	16.1134	16.4517
AIM1	0.424061	1.35138	0.472733	0.162915
AIM1L	0	0	0	0
AIM2	0	0	0	0.867892
AIMP1	31.2809	25.806	21.1863	23.6727
AIMP2	19.656	16.0943	3.7881	15.3533
AIP	45.2479	19.8216	23.8527	29.5231
AIPL1	0	0	0	0
AIRE	0	0	0	0
AIRN	0	0.386473	0.03503	0.084275
AJAP1	0.998231	0	0.07863	0
AJUBA	2.21584	2.74061	11.7884	10.695
AK1	0.224106	1.99865	9.87304	10.5503
AK2	51.63	27.8159	60.4454	74.1514
AK3	1.69549	2.1004	17.8453	18.1968
AK4	38.8908	28.9904	9.11043	12.5288
AK5	2.47317	2.37473	0.537221	0.124245
AK6	15.0084	0	0.306418	2.44594
AK7	0	1.11265	0	0.315624
AK8	0	0.578749	0.409701	0
AK9	0.216046	0.598815	1.01287	1.6986
AKAIN1	0.487584	0	0	0
AKAP1	37.6768	31.6334	5.56252	9.51231
AKAP10	16.6237	11.9571	11.7592	15.973
AKAP11	17.5055	23.1003	22.6948	27.578
AKAP12	135.841	168.995	24.7915	26.232
AKAP13	13.5142	13.9082	29.1826	35.0307
AKAP14	0	0	0	0
AKAP17A	0	0	0	0
AKAP2	0	0	17.3239	0
AKAP3	1.64128	4.8345	2.16599	0.441453
AKAP4	0	0	0	0
AKAP5	2.0371	1.14144	1.53059	1.42502
AKAP6	1.55069	0.886877	1.05231	0.081149
AKAP7	2.04783	2.63706	4.47816	7.14856
AKAP8	17.418	15.9507	15.7206	18.4688
AKAP8L	21.7863	15.3339	22.4671	26.4483
AKAP9	23.0248	17.2399	21.6639	34.4666
AKIP1	14.995	9.90488	9.35532	9.46009
AKIRIN1	91.2437	85.6278	33.0386	39.835
AKIRIN2	36.4258	31.7099	21.1769	29.6796
AKNA	6.74383	7.44035	3.91752	6.97813
AKNAD1	0	0	0	0
AKR1A1	82.931	68.9807	48.59	29.845
AKR1B1	99.9079	61.5178	98.193	92.8743
AKR1B10	0	0	0	0.846856
AKR1B15	0	0	0.23573	1.79485
AKR1C1	0	0	33.1761	25.0743
AKR1C2	0	0.117871	13.3542	9.73569
AKR1C3	0	2.63843	3.72323	0.461921
AKR1C4	0	0	0.255864	2.82908
AKR1C6P	0	0	0	0.989478
AKR1C8P	0	0	0	1.40665
AKR1D1	0	0	0.601684	0.733599
AKR1E2	1.06519	3.72408	0.931035	6.15827
AKR7A2	5.94659	8.37329	3.87812	13.2534
AKR7A2P1	0.441597	0.40847	0.520778	0.638484
AKR7A3	0.410483	2.79745	0.832533	0.7602
AKR7L	0.618161	0.476163	1.16162	2.19177
AKT1	2.89922	6.3257	20.5715	18.7296
AKT1S1	9.03929	6.895	6.80406	4.5463
AKT2	14.8031	9.42901	19.9533	18.8193
AKT3	0	0	11.9663	9.90074
AKTIP	8.97017	5.22691	4.35892	6.49292
ALAD	7.51249	8.34643	10.5469	8.96488
ALAS1	32.4392	10.8138	20.9127	18.5702
ALAS2	0	0	0	0.225476
ALB	0	0	0	0
ALCAM	0.048407	0	35.0291	29.1088
ALDH16A1	4.34806	7.32114	5.52928	2.96599
ALDH18A1	29.189	31.2666	26.0899	24.549
ALDH1A1	0.243792	0	26.3675	32.4102
ALDH1A2	0.384772	0.905907	63.6538	47.7836
ALDH1A3	0	0	0.035007	0
ALDH1B1	0.305387	0.681878	39.9024	24.6312
ALDH1L1	0	0	0.600505	0
ALDH1L1-AS1	0	0	0	0
ALDH1L1-AS2	0	0	0	0
ALDH1L2	0.132407	1.13851	0.461699	0.169501
ALDH2	2.28546	0.562568	40.6535	44.9934
ALDH3A1	0	0	0	0
ALDH3A2	9.30666	4.73301	29.6139	31.4067
ALDH3B1	0	0	0.059062	0
ALDH3B2	0	0	0	0
ALDH4A1	11.5941	5.73857	2.48922	3.53585
ALDH5A1	0.761532	0.825196	12.3003	8.43075
ALDH6A1	0.915265	1.8042	9.76658	5.17232
ALDH7A1	46.6848	20.8793	28.1724	20.548
ALDH8A1	0	0	0.149751	0
ALDH9A1	37.6878	37.0808	45.5071	37.2152
ALDOA	451.62	237.494	241.188	229.104
ALDOB	0	0	0.348238	0.253866
ALDOC	60.2673	37.5702	11.4613	11.2867
ALG1	1.19453	1.78977	1.48929	1.1659
ALG10	2.76936	2.77709	8.48982	7.12692
ALG10B	1.13519	0.726577	4.81759	3.78042
ALG11	12.5572	12.4057	8.5568	13.4782
ALG12	1.63588	0.705642	5.88138	6.26678
ALG13	20.3181	17.7878	22.2775	26.3979
ALG14	5.94067	4.4124	5.47564	4.47906
ALG1L	0	0	0	0
ALG1L2	0	0	0	0
ALG1L9P	1.10954	2.66339	0.528003	2.61464
ALG2	13.8186	10.728	14.41	15.969
ALG3	49.9794	34.7238	25.4322	13.7063
ALG5	8.00816	21.1269	21.8768	32.8069
ALG6	3.55697	3.16935	5.22426	4.48074
ALG8	16.9351	29.8957	44.6658	34.1057
ALG9	4.66934	3.45115	10.0866	8.82321
ALK	0.200098	0.722378	0.047448	0
ALKBH1	14.5639	9.88949	4.64526	6.36294
ALKBH2	32.5373	25.6833	9.01393	7.23243
ALKBH3	2.4979	1.20936	9.33912	7.11696
ALKBH3-AS1	0.771861	0.487752	3.1271	2.30857
ALKBH4	2.41706	5.31697	2.3813	5.89985
ALKBH5	52.3501	56.8748	28.3811	30.295
ALKBH6	5.18572	15.1881	9.92387	11.1293
ALKBH7	48.8182	23.338	23.7469	18.3808
ALKBH8	7.15744	5.66643	3.9748	5.76786
ALLC	0	0	0.215904	1.51986
ALMS1	35.4757	40.5882	54.2095	70.8749
ALMS1-IT1	3.43214	6.35388	4.89257	5.18899
ALMS1P1	0	0.232622	2.43894	3.66758
ALOX12	1.55802	0.925389	1.87583	0.871556
ALOX12-AS1	0	0	0	3.29889
ALOX12B	0	0	0	0
ALOX12P2	0	0.083735	3.66205	6.12444
ALOX15	0	0	0	0
ALOX15B	0	0	0	0
ALOX15P1	0	0	1.73017	0
ALOX5	0	0	0.651024	0
ALOX5AP	0	0	0	0
ALOXE3	0	0	0	0
ALPI	0	0	0	0
ALPK1	0	0.170449	1.58849	3.61999
ALPK2	0	0	0.39767	0.20198
ALPK3	1.16115	1.79825	8.32413	10.731
ALPL	166.719	126.48	0.231338	1.99199
ALPP	0	0	0	0.082714
ALPPL2	12.0883	10.4581	0	0
ALS2	17.666	17.5818	11.3784	18.9419
ALS2CL	0	0.038756	0.183206	0.063325
ALS2CR11	0.336807	0.70328	0.907155	1.56911
ALS2CR12	0	0	0	0.730706
ALX1	0	0.29876	2.05366	0.530596
ALX3	0	0.156819	0.353101	1.16387
ALX4	2.95373	4.49232	0	0.292293
ALYREF	68.2034	73.1872	30.6291	27.1807
AMACR	0	0.178858	0.147592	9.41848
AMBN	0	0	0	0
AMBP	0	0	0	0
AMBRA1	20.5146	21.955	13.9324	17.3455
AMD1	30.8062	37.4803	22.7439	26.7856
AMDHD1	0.111268	0.539658	0	0.172572
AMDHD2	1.41716	1.52233	0	0.396347
AMELX	0	0	0	0
AMELY	0	0	0	0
AMER1	2.20416	1.3382	19.6668	21.4622
AMER2	0.033616	0	0.360775	0.426139
AMER3	0	0	0.206849	0
AMFR	10.1377	7.41914	20.9562	16.8451
AMH	0.128264	0.125083	18.2219	11.6691
AMHR2	1.45134	0	63.5274	74.2047
AMIGO1	0.781639	4.05308	9.76441	6.09089
AMIGO2	0.432242	0.359701	25.2746	12.1891
AMIGO3	4.99655	5.70034	3.09233	2.54672
AMMECR1	0.796904	0.593623	2.83216	4.09384
AMMECR1L	17.5953	15.7735	11.9216	11.9013
AMN	0	0	0	0
AMN1	4.42316	2.82073	7.8663	7.71695
AMOT	3.42444	1.51993	117.034	149.278
AMOTL1	1.32986	0.127921	20.144	18.5176
AMOTL2	4.95333	5.19276	6.5259	6.82692
AMPD1	0	0	0	0
AMPD2	2.90174	0.764509	14.6444	17.3723
AMPD3	0.634216	0.133373	9.23054	9.35518
AMPH	0	0	2.12517	0.789014
AMT	10.6622	7.54239	19.9937	12.5746
AMTN	0	0	0	0
AMY1A	0	0	0	0
AMY1B	0	0	0	0
AMY1C	0	0.213636	0	0.564536
AMY2A	0	0	0	0
AMY2B	0.488525	1.68286	5.68188	4.03827
AMZ1	1.3452	0.515332	2.06316	0.801468
AMZ2	34.4842	25.1851	41.637	48.9703
AMZ2P1	6.96167	2.74874	8.84518	9.2296
ANAPC1	34.4486	29.6678	14.2913	19.2929
ANAPC10	11.7072	12.8329	4.6541	8.2287
ANAPC11	182.697	121.882	100.622	71.2102
ANAPC13	35.0436	22.0311	31.2637	28.6496
ANAPC15	41.637	52.1479	13.8538	4.9074
ANAPC16	11.434	11.2543	26.1022	26.3234
ANAPC1P1	0	0	2.57566	5.84921
ANAPC2	1.97759	0.830392	1.71755	1.68511
ANAPC4	60.1843	70.4501	22.3425	23.8948
ANAPC5	42.4248	22.2296	26.8007	34.6947
ANAPC7	77.5223	57.0147	38.894	33.3578
ANG	1.8477	0	15.3493	7.47787
ANGEL1	32.6636	26.5072	41.8175	32.2373
ANGEL2	4.67731	9.12472	14.6797	15.0249
ANGPT1	0.163273	1.41498	3.43525	3.61146
ANGPT2	0	0.055514	1.71188	2.66422
ANGPT4	0	0	0.0653	0.061266
ANGPTL1	1.03675	0.334151	2.91491	7.7257
ANGPTL2	0.231549	0.496842	15.5944	15.8108
ANGPTL3	0.442968	0.199239	0.52152	1.52256
ANGPTL4	6.34937	6.48011	1.47222	0.798096
ANGPTL5	0	0.618597	0	0.155665
ANGPTL6	0	0	0	0
ANGPTL7	5.0733	2.61091	1.27643	3.78911
ANGPTL8	0	0	0	0.845443
ANHX	3.34693	8.13057	0	0
ANK1	0.448874	0.71366	0.803716	0.827969
ANK2	2.60697	2.61105	5.52279	6.14939
ANK3	0.997505	1.57687	6.76829	8.61297
ANKAR	0	0	3.04005	5.06365
ANKDD1A	0.61157	0.997883	8.75542	15.0385
ANKDD1B	1.1882	2.81003	0.060041	0.096294
ANKEF1	0.780134	0.508677	3.04773	3.25792
ANKFN1	0	0	0	0.090143
ANKFY1	10.4184	11.5368	32.7716	32.4954
ANKH	1.92044	1.29483	18.6353	14.2875
ANKHD1	95.0473	82.4111	34.6622	57.1048
ANKHD1-EIF4EBP3	0.366994	1.57176	15.7639	3.41176
ANKIB1	6.12298	9.22313	18.4767	22.4594
ANKK1	0	0	0	0
ANKLE1	0.710874	0.584207	1.29449	0.480568
ANKLE2	17.8294	11.3155	30.2351	43.5661
ANKMY1	0.913175	1.23786	1.35035	1.27687
ANKMY2	1.67626	1.77681	13.8178	13.6971
ANKRA2	15.4279	6.61506	10.7647	16.6688
ANKRD1	0.120402	0	0	0
ANKRD10	22.0594	24.266	86.2266	129.16
ANKRD11	26.6344	18.4859	38.2294	59.9452
ANKRD12	7.21663	6.86105	7.23899	7.13961
ANKRD13A	18.0719	14.2247	14.0689	16.4671
ANKRD13B	0.176025	0.675149	4.74465	5.32117
ANKRD13C	3.95659	2.95632	4.13476	5.16113
ANKRD13D	3.68696	5.07304	4.71154	5.26822
ANKRD16	1.47479	1.24595	5.0101	6.34426
ANKRD17	34.8606	23.8424	52.5269	65.6979
ANKRD18A	0.208336	0	2.70235	4.56976
ANKRD18B	2.92814	2.35594	1.42746	1.03339
ANKRD18CP	1.19181	1.84286	2.70611	5.05451
ANKRD18DP	0	0	0	0
ANKRD19P	12.03	22.0477	4.13242	6.2135
ANKRD2	4.41592	9.90707	0	0
ANKRD20A1	1.33577	0.524772	1.67501	1.25411
ANKRD20A11P	0.458134	1.06664	0	0
ANKRD20A12P	0.595803	0.732148	0	0.232496
ANKRD20A19P	0	0	0	0
ANKRD20A2	0.720952	0	0	0.653649
ANKRD20A3	0.820857	0.231551	2.66001	1.20668
ANKRD20A4	0	0	0	0
ANKRD20A4-ANKRD20A20P	1.45337	0.739956	1.73557	1.77594
ANKRD20A5P	1.84928	1.16578	1.34212	4.43727
ANKRD20A8P	0	0	0.184749	0
ANKRD20A9P	0	0	0	0
ANKRD22	0	0	0	0
ANKRD23	1.64032	0.522672	1.2713	2.66788
ANKRD24	0.236137	0	0.389586	0.389427
ANKRD26	4.09688	6.65438	5.16398	8.09202
ANKRD26P1	10.4971	11.0545	0	0.060202
ANKRD26P3	0	0.145147	0	0
ANKRD27	9.97872	7.72705	8.69614	9.79552
ANKRD28	8.17457	8.61969	7.93819	9.34419
ANKRD29	0	0	1.72902	1.49814
ANKRD30A	0.053954	0	0	0
ANKRD30B	0	0	0.233059	0.591223
ANKRD30BL	0.051356	0.077905	3.88173	12.1483
ANKRD30BP2	0.038244	0.009041	0.487364	0.716043
ANKRD30BP3	0	0	0.513209	0
ANKRD31	0.531453	1.80279	0.114233	0.366414
ANKRD33	0	0.454022	0	0
ANKRD33B	0.868636	0.085926	0	0
ANKRD34A	0	0.15122	3.45268	4.72377
ANKRD34B	0	0	0	0
ANKRD34C	0	0	0	0
ANKRD34C-AS1	0	0	0	0
ANKRD35	1.00474	0.273382	0.265437	0.073071
ANKRD36	3.62675	10.7885	18.5404	15.9627
ANKRD36B	10.3617	12.1351	6.76966	7.68966
ANKRD36BP1	12.5182	6.26093	9.71278	16.6852
ANKRD36BP2	0	0	0	0
ANKRD36C	4.11804	6.62287	10.4942	15.3023
ANKRD37	70.8068	3.03228	6.07318	4.75613
ANKRD39	3.76623	1.43979	2.93652	11.8529
ANKRD40	28.6277	26.0746	24.1189	21.5358
ANKRD40CL	0	0.4812	0.468334	0
ANKRD42	2.91869	1.19712	6.86484	4.93526
ANKRD44	0	0	2.58296	2.38705
ANKRD44-IT1	0	0	0.209319	0.366532
ANKRD45	0.818511	0.295038	3.40964	6.33805
ANKRD46	3.82667	3.67371	12.5829	10.4759
ANKRD49	4.60678	5.50967	9.88217	6.50476
ANKRD50	5.94948	3.9139	51.1115	54.4443
ANKRD52	9.53877	8.26763	17.229	22.4546
ANKRD53	0	0	0.486804	1.33168
ANKRD54	12.6717	10.2815	25.0717	27.8736
ANKRD55	0	1.66006	0.363525	1.03015
ANKRD6	0.433259	0.277638	3.27236	3.03385
ANKRD60	0	0	0	0
ANKRD61	5.94056	4.43478	4.13358	6.36075
ANKRD62	0.075323	0.668613	0.108613	0.047249
ANKRD62P1-PARP4P3	1.01998	0	0.475456	0
ANKRD63	0	0	0.034898	0
ANKRD65	0	0.491212	0.137007	0.922653
ANKRD66	0	0	0	0
ANKRD7	0	0	0.555033	0
ANKRD9	2.72547	0.468103	1.58333	0.354023
ANKS1A	6.56955	10.0241	14.6829	14.8201
ANKS1B	0	0	1.69494	1.78567
ANKS3	2.43899	0.967552	9.5297	6.06442
ANKS4B	0	0	0	0.380536
ANKS6	4.07307	4.59325	5.26005	10.8182
ANKUB1	0	0	0.216302	0
ANKZF1	33.6918	18.1608	21.0152	33.5019
ANLN	42.576	16.4358	24.4291	20.2965
ANO1	0	0	0.063737	0
ANO1-AS2	0	0	0	0
ANO10	3.49525	8.39501	7.43593	7.42328
ANO2	0.503285	0	0.30439	0.330299
ANO3	0	0.089717	0	0
ANO4	0	0	0.108799	0
ANO5	0	0	0.246062	0.90823
ANO6	15.6815	10.5165	23.4137	30.0377
ANO7	2.93175	0	2.14958	1.08991
ANO8	0.227951	3.10567	7.26232	6.0753
ANO9	0	0.051343	0.829124	0.773402
ANOS1	0.505077	0.109864	11.9081	15.7139
ANP32A	169.188	123.762	269.593	300.113
ANP32A-IT1	4.02253	4.53525	6.71095	9.16495
ANP32AP1	27.0269	17.5065	39.7101	39.5069
ANP32B	359.695	236.07	151.293	194.587
ANP32C	13.2433	8.39876	7.22932	7.50297
ANP32D	0	0	0.650043	0.825347
ANP32E	61.7003	62.8885	35.5604	27.3157
ANPEP	2.51918	2.02822	1.81934	1.25997
ANTXR1	0.496542	0.717027	62.9968	74.4352
ANTXR2	2.98598	2.02849	16.5245	15.4811
ANTXRL	0	0	0	0
ANTXRLP1	0	1.62533	0	1.12906
ANXA1	0	0	0	1.75347
ANXA10	0	0	0	0
ANXA11	1.83784	0	4.47086	2.25692
ANXA13	0	0	0.209115	0
ANXA2	2.33108	3.39932	16.9517	9.30037
ANXA2P1	0.162223	1.60808	2.34229	2.4989
ANXA2P2	1.81308	1.37809	4.64996	3.03269
ANXA2P3	0.205396	0.305222	0.982906	0.313092
ANXA2R	1.29912	0.183078	0.298946	0.291162
ANXA3	29.3359	31.0346	0	0
ANXA4	0.479056	1.15867	16.3644	13.3451
ANXA5	114.76	111.006	153.747	130.783
ANXA6	46.0618	28.9241	34.3442	83.8834
ANXA7	63.1135	49.1909	22.92	32.036
ANXA8	0	0	0	0
ANXA8L1	0	0	0	0
ANXA9	0	0	1.04922	0.358284
AOAH	0	0.180544	0.716294	1.37708
AOAH-IT1	0	0	1.03479	3.38302
AOC1	0	0	0	0
AOC2	3.70388	3.247	0.985597	0.359577
AOC3	1.66954	2.77256	0.411295	0.533162
AOC4P	0.278601	0.251569	0.055435	0
AOX1	0.070824	0.247455	0.372112	0.12454
AOX3P-AOX2P	0	0	0.05336	0
AP1AR	1.95674	1.21285	5.43171	5.95145
AP1B1	27.1639	21.5965	14.241	14.1767
AP1B1P1	0	0	0	0
AP1G1	46.0257	49.4771	46.6562	51.7677
AP1G2	35.58	23.8299	52.5644	54.1938
AP1M1	9.28742	12.6969	17.4505	19.4096
AP1M2	0	1.22507	0	0
AP1S1	2.34029	2.00697	6.84577	9.46268
AP1S2	0.255122	0.841702	6.31352	12.3591
AP1S3	0	0	1.30292	1.68602
AP2A1	13.0597	11.3425	19.0825	16.0223
AP2A2	3.73168	3.4499	3.47415	2.75312
AP2B1	49.2579	40.8132	46.9926	48.9952
AP2M1	168.671	118.719	78.0406	76.1406
AP2S1	43.7665	38.9637	36.44	20.9807
AP3B1	20.0738	15.1126	40.0202	40.577
AP3B2	4.74209	4.42393	0.333422	0.067223
AP3D1	27.9092	16.2078	26.0463	24.5666
AP3M1	41.1421	30.2019	46.4552	42.4099
AP3M2	37.0777	22.5286	13.2309	15.0053
AP3S1	9.10251	10.6151	9.92521	10.1862
AP3S2	0.019294	6.77297	5.99193	0.828136
AP4B1	13.8467	11.2293	8.63586	15.0901
AP4B1-AS1	0.812049	1.81502	2.24434	4.99473
AP4E1	5.74249	6.95435	8.70364	6.77095
AP4M1	5.75721	9.51904	4.65921	6.79607
AP4S1	1.62461	0.972344	3.0453	4.25478
AP5B1	0.054058	0.37464	0.230709	0.283562
AP5M1	5.08917	3.56451	13.2821	10.7628
AP5S1	2.0084	4.00723	3.12421	2.88227
AP5Z1	1.37634	2.88463	1.90016	2.83531
APAF1	8.34465	5.64091	12.8478	14.6295
APBA1	0	0	0.128231	0.147804
APBA2	0	0.223721	1.38576	1.19872
APBA3	1.3037	4.53709	5.12847	4.71567
APBB1	4.17224	1.30488	7.96376	7.9955
APBB1IP	0	0	0.608042	1.2562
APBB2	27.3792	35.2813	17.457	21.4124
APBB3	1.61547	3.40387	12.091	11.8948
APC	6.69193	12.3301	20.941	21.0331
APC2	0	0.059213	0.256035	0.325365
APCDD1	13.1361	9.30188	18.8199	23.2887
APCDD1L	0.260997	0.764646	21.8505	35.0544
APCDD1L-AS1	0	0	1.12579	2.70384
APCS	0	0	0	0
APEH	16.1936	19.322	13.8799	8.77571
APELA	0.226613	0.235726	0.379847	0
APEX1	451.307	340.262	251.453	264.23
APEX2	13.0247	14.2011	11.6632	7.14059
APH1A	5.00342	6.71215	12.3547	6.22936
APH1B	7.72306	15.1261	10.4064	13.0367
API5	28.756	29.9277	29.6939	36.3119
APIP	0	0.695757	9.17774	4.32462
APITD1-CORT	4.83589	3.35167	0	0.330272
APLF	1.38626	2.87284	2.03416	2.98834
APLN	0	0	1.28036	0.495448
APLNR	0.061319	0.079732	13.1545	11.0641
APLP1	1.0868	2.61462	3.3983	4.1232
APLP2	219.224	114.251	114.02	134.808
APMAP	79.8453	60.3466	70.9531	74.754
APOA1	0	0	16.9296	12.6536
APOA1-AS	0	0	0.801996	2.51051
APOA2	0	0	0	0
APOA4	0	0	0	0
APOA5	0	0	0.276209	0
APOB	0	0.108741	0.032119	0
APOBEC1	0	0	0	0
APOBEC2	1.73001	0.514314	0.737574	0.694555
APOBEC3A	0	0	0.677732	0
APOBEC3A_B	0	0	0	0
APOBEC3B	0.152987	0	5.2804	1.98761
APOBEC3B-AS1	0	0	0	0
APOBEC3C	0	0.417994	39.0112	63.5015
APOBEC3D	0	0	16.5666	10.0374
APOBEC3F	0.399075	0.074459	24.1735	21.714
APOBEC3G	0.194387	0	18.2102	21.4548
APOBEC3H	0	0	0.840691	7.43413
APOBEC4	0.384998	0.083434	1.1375	0.864609
APOBR	0	0.54929	0	0
APOC1	245.352	315.152	14.1316	14.2789
APOC1P1	43.0773	29.4485	0.157265	0
APOC2	0	0	0	0
APOC3	0	0	0	0
APOC4	0	0	0	0
APOC4-APOC2	0.324867	0	0	0
APOD	0.315493	0	4.92624	0.434941
APOE	388.531	295.036	18.4933	17.598
APOF	0.844306	0.765644	0.193231	0.65473
APOH	0	0	0	0
APOL1	0	0.205888	0.053834	0
APOL2	0	0	5.92875	8.59091
APOL3	0	0	0	0
APOL4	0	0	2.22753	0.951827
APOL5	0	0	0	0
APOL6	0.014065	0	0.612779	0.200071
APOLD1	0.601079	0.839952	2.49002	1.62258
APOM	0	0	0	0
APOO	45.4377	14.1896	21.9502	12.9523
APOOL	6.71308	5.40875	11.7922	8.98248
APOOP5	4.09311	0.770388	1.63867	1.18311
APOPT1	11.6372	6.70556	11.7766	7.09689
APP	177.734	122.787	90.6912	115.503
APPBP2	5.38865	13.3505	30.2378	30.6503
APPL1	3.32323	4.57581	21.2344	23.0198
APPL2	3.71367	6.05811	35.6519	39.2915
APRT	137.787	89.2623	51.6803	34.0631
APTR	12.4431	4.3125	4.30463	10.1883
APTX	26.121	29.3234	24.787	30.5248
AQP1	1.68464	1.96934	3.04972	4.60872
AQP10	0	0	1.86244	3.85216
AQP11	4.0106	1.50141	6.71322	10.7915
AQP12A	0	0	0	0
AQP12B	0	0	0	0
AQP2	0	0	0.054998	0.348708
AQP3	119.088	81.1846	77.4855	75.4586
AQP4	0	0	0.070584	0.633938
AQP4-AS1	0	0	0	0.287186
AQP5	0.514412	0	0	0
AQP6	0.446866	0.474646	0.32711	0.329631
AQP7	0	0	4.43953	1.19987
AQP7P1	0	0	0	0
AQP7P3	0.111798	0.200267	0	0
AQP8	0	0	0	0
AQP9	0	0	0.47349	0
AQR	49.7934	42.6733	25.4285	34.4861
AR	0.043551	0	1.19908	1.67989
ARAF	15.2328	12.6371	27.483	16.978
ARAP1	2.70891	3.32882	6.59437	6.78084
ARAP1-AS2	0.846968	0.245229	1.53298	5.96629
ARAP2	0	0	5.6718	4.46389
ARAP3	2.0877	0.42403	9.17999	9.2119
ARC	0.161244	0.37563	6.47363	3.49696
ARCN1	114.055	109.469	123.155	108.057
AREG	0	0	2.12114	0.940978
AREL1	14.0661	14.8425	22.6125	33.9381
ARF1	312.121	159.251	249.181	191.542
ARF3	103.044	86.3692	59.8767	60.5941
ARF4	37.2749	66.4288	96.8	108.542
ARF4-AS1	0.4345	0	1.23532	0
ARF5	36.8294	25.1445	36.0078	38.4358
ARF6	24.7575	17.0971	21.8867	16.281
ARFGAP1	9.76637	13.117	18.5956	13.4677
ARFGAP2	16.9107	15.7161	10.168	12.5488
ARFGAP3	12.1854	8.89016	15.4282	20.1464
ARFGEF1	78.0705	61.8292	17.4114	23.3396
ARFGEF2	21.1272	14.9207	14.1414	19.4652
ARFGEF3	0.054619	0.020559	0.120462	0.063986
ARFIP1	1.21986	2.31456	9.43685	13.4626
ARFIP2	9.61187	3.45574	3.23898	7.34176
ARFRP1	1.12106	0.899156	6.42483	5.35054
ARG1	0.924705	0	0	0
ARG2	33.1353	19.6275	13.1007	17.0184
ARGFX	0	0.031727	0.034941	0.50772
ARGFXP2	6.59125	2.19971	2.22328	1.93083
ARGLU1	36.2887	26.8468	77.4191	111.474
ARHGAP1	37.4334	29.8047	28.521	22.3858
ARHGAP10	4.23782	4.98899	4.50799	7.1749
ARHGAP11A	55.1387	24.5159	0	0
ARHGAP11B	0.842136	0	0	1.73921
ARHGAP12	17.8521	21.4049	6.40789	13.7786
ARHGAP15	0	0	0	0
ARHGAP17	3.87496	6.44956	28.8188	24.909
ARHGAP18	9.89067	5.1544	8.93526	6.55337
ARHGAP19	37.4953	28.54	10.2771	11.7388
ARHGAP19-SLIT1	0	0	0	1.01804
ARHGAP20	0.038341	0.024927	16.0503	12.9965
ARHGAP21	15.4517	12.4241	29.9993	36.6196
ARHGAP22	3.56573	5.90031	6.74796	11.7886
ARHGAP22-IT1	0	0	0	1.18249
ARHGAP23	0	0	0.10023	0.782664
ARHGAP24	0.050667	0.016637	8.59335	4.61124
ARHGAP25	0	0	4.44482	4.59687
ARHGAP26	2.15318	0.626774	19.5988	24.0844
ARHGAP26-AS1	0	1.22295	0	1.22307
ARHGAP26-IT1	0	0	0	3.05445
ARHGAP27	0	0	0	0
ARHGAP28	18.5943	16.9992	20.6161	21.3665
ARHGAP29	11.7362	9.03239	17.3905	23.3219
ARHGAP30	0	0.260151	2.24977	2.42823
ARHGAP31	1.33565	4.04854	4.38584	2.35442
ARHGAP31-AS1	0	1.22409	0.469005	1.57527
ARHGAP32	24.4025	11.9166	13.2877	17.4304
ARHGAP33	3.20624	2.64479	8.65428	8.07543
ARHGAP35	22.186	10.1427	42.0069	48.1298
ARHGAP36	0.153983	0	0.049636	0
ARHGAP39	2.91639	2.04273	4.1265	5.7845
ARHGAP4	1.25462	2.01351	4.40131	5.37761
ARHGAP40	0	2.23691	0	0
ARHGAP42	17.3095	13.5543	5.48943	8.53585
ARHGAP44	6.26839	9.03822	3.52684	5.27524
ARHGAP45	0	0.237591	1.21951	0.086162
ARHGAP5	11.6276	9.79619	21.778	22.3569
ARHGAP5-AS1	7.94837	2.09161	5.91248	5.52296
ARHGAP6	0	0	1.00177	1.07144
ARHGAP8	0	0	0	0
ARHGAP9	0.821427	0.184251	0	0
ARHGDIA	25.0985	14.5795	43.037	30.095
ARHGDIB	0	0.407432	8.37163	3.40021
ARHGDIG	0	0	0	0
ARHGEF1	1.1624	5.32224	8.66219	16.3051
ARHGEF10	0	0	0	0
ARHGEF10L	0.113046	0	0.491138	0.914401
ARHGEF11	25.9347	17.8318	19.6659	24.0325
ARHGEF12	9.57776	10.3237	28.2871	29.7541
ARHGEF15	0.647323	0.128643	0.437367	0
ARHGEF16	0.733313	0.598067	0.881147	1.9034
ARHGEF17	0.941936	0.886212	12.9121	18.6501
ARHGEF18	3.71433	7.01537	5.85481	9.20206
ARHGEF19	0	0	0.321033	3.61222
ARHGEF2	16.6893	26.6385	9.90244	18.1634
ARHGEF25	0.226266	1.35886	9.75556	17.1017
ARHGEF26	1.60367	3.40921	3.96407	10.644
ARHGEF26-AS1	0	0	0	0
ARHGEF28	0	0.158119	2.4674	1.35399
ARHGEF3	1.90986	5.87017	43.3682	52.1975
ARHGEF3-AS1	0	0	0	1.46201
ARHGEF33	0.745486	0.359012	0.250787	0.392
ARHGEF34P	3.18481	3.8423	5.26286	10.576
ARHGEF35	4.16519	0	3.7864	7.29984
ARHGEF37	0	0.031761	2.25664	3.07696
ARHGEF38	0.140196	0.151234	0.352328	0.276774
ARHGEF38-IT1	0	0	0	0
ARHGEF39	14.8934	8.58203	5.63424	10.6871
ARHGEF4	0.247214	0.120843	0.296782	0.766823
ARHGEF40	0.218021	0.200565	11.3059	17.8333
ARHGEF5	3.75237	4.99199	8.50868	14.1879
ARHGEF6	0	0	0.575861	0.365281
ARHGEF7	29.7136	24.7641	18.4559	23.7697
ARHGEF7-AS1	0	0	0	0
ARHGEF7-AS2	0	1.49156	0	0
ARHGEF9	1.49494	2.30544	19.9252	23.5796
ARHGEF9-IT1	0	0	3.20215	1.51486
ARID1A	22.8695	16.5619	39.5768	47.347
ARID1B	11.2252	8.57198	20.483	26.971
ARID2	20.5718	14.2348	46.5417	41.0919
ARID3A	4.5567	9.17489	8.14053	10.4652
ARID3B	17.8472	18.2725	3.39888	1.88383
ARID3C	0	0	0	0.690724
ARID4A	13.4285	7.45804	8.74419	16.6366
ARID4B	11.7661	7.20993	20.7166	28.1248
ARID5A	0	0.151549	0.815041	1.19834
ARID5B	9.49302	7.73418	18.7825	19.7312
ARIH1	29.2473	28.9931	53.5136	62.9621
ARIH2	29.1479	21.8286	18.0345	29.4229
ARIH2OS	2.59089	2.42898	1.29924	1.04161
ARL1	15.5031	20.4131	26.3467	24.9053
ARL10	0.587028	0.286167	7.24906	7.47304
ARL11	0.158026	0.061644	0.061704	0.336099
ARL13A	0	0.768021	0.29198	0.373562
ARL13B	3.63543	3.98385	10.8102	9.92362
ARL14	0	0	0	0
ARL14EP	12.7888	7.95557	18.3915	22.5374
ARL14EPL	0	0	0	0
ARL15	10.0725	5.59089	12.6669	13.5366
ARL16	6.91438	3.90604	11.227	8.968
ARL17A	2.27467	2.97488	5.34485	14.2031
ARL17B	0.042215	0.030535	0.523746	0.954621
ARL2	34.3189	39.6309	26.2338	25.8869
ARL2-SNX15	0.491653	1.89337	12.7194	10.5881
ARL2BP	13.9248	24.3789	63.3226	52.2153
ARL3	27.267	28.2381	21.512	21.7567
ARL4A	2.84491	2.07388	8.9384	18.4359
ARL4C	2.41703	0.632105	9.39833	14.2738
ARL4D	8.65815	8.27428	18.0747	21.1927
ARL5A	8.45514	7.85741	7.99485	9.4854
ARL5B	5.17116	3.46096	16.596	19.7913
ARL5C	1.25445	0	0	0
ARL6	0.856054	1.58373	1.95901	2.40956
ARL6IP1	71.4814	71.5304	101.256	107.143
ARL6IP4	12.8642	1.97127	35.8141	33.6778
ARL6IP5	5.49191	3.86081	21.8644	15.1776
ARL6IP6	2.82676	4.4031	21.9391	19.6277
ARL8A	9.98343	7.13971	5.34269	5.39811
ARL8B	14.9013	12.9387	10.9052	13.3385
ARL9	0	1.03364	3.57412	7.52688
ARMC1	12.8534	12.9741	16.0578	13.5896
ARMC10	3.98942	9.81251	10.3538	15.6465
ARMC12	0	0	9.5616	5.99937
ARMC2	0.598199	0.406701	1.03986	1.94502
ARMC2-AS1	0	0	0	0
ARMC3	0	0	0	0
ARMC4	0	0	0	0.711804
ARMC4P1	0	0	0	0
ARMC5	0.885485	1.71699	3.7469	3.34739
ARMC6	9.27192	21.0297	4.47129	6.59775
ARMC7	4.05304	7.0698	3.5103	3.98042
ARMC8	5.36472	12.7924	16.9171	21.7827
ARMC9	4.9104	7.1433	14.8099	18.5034
ARMCX1	0.779982	0.144884	21.3743	14.7143
ARMCX2	6.9399	5.32387	25.7431	32.0236
ARMCX3	10.4818	3.66975	19.4454	21.2873
ARMCX4	1.10128	0.185982	9.11701	16.3105
ARMCX5	4.67088	4.93523	5.62973	0
ARMCX5-GPRASP2	7.57353	6.7844	12.6783	31.4498
ARMCX6	3.39785	1.99054	42.604	38.0394
ARMS2	0	0	0	0
ARMT1	13.1487	17.9222	21.3079	29.3475
ARNT	20.6591	18.322	32.511	31.4624
ARNT2	0.234846	0.023563	22.3244	16.5501
ARNTL	0.753779	0.049732	0.908248	1.64891
ARNTL2	0.577262	0.552231	1.30948	0.918606
ARNTL2-AS1	0	0	0	0
ARPC1A	103.582	78.7742	34.0279	32.0851
ARPC1B	32.5471	30.9717	7.19017	5.81892
ARPC2	181.511	124.13	235.333	185.996
ARPC3	154.228	120.266	91.3926	78.5041
ARPC4	63.3237	52.1483	71.2089	56.0095
ARPC4-TTLL3	0	0	4.22604	7.51038
ARPC5	66.8942	53.4843	56.9483	45.398
ARPC5L	15.8784	25.5643	16.3829	18.6008
ARPIN	1.02554	1.60926	8.60971	4.67155
ARPP19	108.738	78.4154	67.8451	61.8207
ARPP21	0	0	1.6061	9.4704
ARR3	1.11859	0	0	0
ARRB1	7.8984	5.02679	15.3334	16.6694
ARRB2	12.5887	15.0074	8.73504	11.0718
ARRDC1	0.278112	0.688184	2.16801	3.21575
ARRDC1-AS1	2.91138	7.89769	17.2066	9.25605
ARRDC2	3.36055	7.43399	2.86266	0.563359
ARRDC3	25.6278	9.50152	87.9219	48.1451
ARRDC3-AS1	0	0	1.98385	1.35273
ARRDC4	2.91319	0.434366	5.71284	4.71158
ARRDC5	0	0	0	0
ARSA	0.438992	1.04173	4.65759	4.58193
ARSB	6.18966	4.30146	15.8282	17.5422
ARSD	0.397573	1.54131	10.5391	12.5223
ARSD-AS1	0	0	0	0
ARSE	0	0	0.308711	1.76513
ARSF	0	0	0	0
ARSG	4.94482	3.7944	2.31501	2.08723
ARSH	0	0	0	0
ARSI	0	0	1.48638	0.68752
ARSJ	1.74825	2.76685	0.480745	0.150094
ARSK	3.79872	4.02286	5.31333	4.26614
ART1	0	0	0	0
ART3	0	0.485062	0	0.146182
ART4	0.114995	0	0.086679	0.267227
ART5	6.20456	3.91164	0.50911	1.23202
ARTN	0.728664	0.594547	0.20849	0
ARV1	4.70377	0.607972	11.4899	17.9102
ARVCF	1.6231	2.20896	1.61823	2.48496
ARX	0	0	9.40798	17.2153
AS-PTPRE	0	0	0.861583	0.203093
AS3MT	0	0	0	0
ASAH1	11.9035	9.71914	9.11431	8.9767
ASAH2	0.60347	0.564345	1.04624	1.48562
ASAH2B	1.17094	1.92288	2.43389	3.30527
ASAP1	10.5871	13.5682	42.7889	40.0801
ASAP1-IT1	0	0.458707	1.3542	9.77757
ASAP1-IT2	0.58043	0.275409	1.61485	6.33251
ASAP2	4.74969	9.53362	6.99873	11.4654
ASAP3	8.39996	9.76662	13.0865	18.677
ASB1	5.58768	5.62882	4.93705	8.07605
ASB10	0	0	0	0
ASB11	0	0	0.0276	0
ASB12	0	0	0	0.285083
ASB13	0.211602	1.01637	7.90736	6.27424
ASB14	2.00173	1.19173	1.93616	3.38097
ASB15	0	0	0	0
ASB16	0.709089	0.526147	0.29897	1.15585
ASB16-AS1	1.56413	5.2671	10.0762	7.67947
ASB17	0	0	0	0
ASB18	0	0	0	0
ASB2	0	0	0	0
ASB3	23.1963	13.9431	25.9564	23.8869
ASB4	0	0.181026	0.490447	0
ASB5	0	0	0	0
ASB6	1.89326	4.66019	8.97186	5.2487
ASB7	13.2535	12.0379	15.7816	8.53414
ASB8	10.6225	5.52437	8.09882	17.536
ASB9	0	0	1.46131	2.00538
ASB9P1	0.06728	0	0.625156	1.52587
ASCC1	25.5743	24.9312	28.6428	19.1126
ASCC2	14.1336	9.12781	9.83173	11.3598
ASCC3	47.5021	41.3698	28.8773	21.2728
ASCL1	0	0.186617	0.214663	0.247325
ASCL2	0	0	0	0
ASCL3	0	0	0	0
ASCL4	0	0	0	0
ASCL5	0.669498	0.054408	0	0.173059
ASDURF	3.76911	0	0.265727	5.32069
ASF1A	22.5618	20.7522	32.4228	22.4146
ASF1B	1.78357	0.178531	11.3037	8.52325
ASGR1	0.779072	0	3.80948	4.6478
ASGR2	0	0	0	1.88952
ASH1L	15.6621	20.956	43.2396	50.3964
ASH1L-AS1	2.92225	0.583237	1.41567	3.33855
ASH2L	130.022	116.176	69.9845	57.1754
ASIC1	7.86544	7.02493	2.40916	1.8969
ASIC2	0	0	0.941939	1.33671
ASIC3	0	3.64694	1.81366	2.26145
ASIC4	0	0.107219	0.749369	1.67001
ASIC5	0	0	0	0
ASIP	0	0	1.18067	0
ASL	0	0	5.82079	7.47012
ASMT	0	0	0	0
ASMTL	0	0	0	0
ASMTL-AS1	0	0	0	0
ASNA1	7.38791	12.7285	7.49655	9.79602
ASNS	2.05913	0.164184	5.3399	3.65672
ASNSD1	25.4193	32.6463	19.9946	7.56898
ASNSP1	0	0.358985	0	0
ASPA	2.28286	0.543757	0	0
ASPDH	0	0	0	0.578101
ASPG	0	0	0.309247	0.363878
ASPH	6.01764	5.70444	33.9985	45.6631
ASPHD1	0.080402	0	2.77313	2.5339
ASPHD2	0	1.88435	1.293	0
ASPM	8.76352	9.57501	14.4622	14.3629
ASPN	0.618762	1.27313	1.23025	2.16526
ASPRV1	0.054638	0.493038	1.94155	0.59995
ASPSCR1	2.28092	3.1129	6.39804	4.70864
ASRGL1	73.0668	57.4001	4.28826	4.47612
ASS1	8.57917	7.5006	29.1694	37.0482
ASTE1	2.61526	5.56633	7.25419	7.69385
ASTL	0	0	0	0
ASTN1	0.330621	0.334829	13.6119	24.7336
ASTN2	5.74788	1.38112	25.52	32.0538
ASTN2-AS1	0.736141	1.41612	1.9741	5.46593
ASUN	12.8701	9.49131	8.22422	8.98623
ASXL1	10.3484	9.44666	38.2075	46.9245
ASXL2	18.7481	17.0515	11.4359	15.0704
ASXL3	0.479054	0.135531	18.8407	21.626
ASZ1	0	0	0	0
ATAD1	5.78212	5.65246	14.0067	13.5752
ATAD2	31.4953	25.7797	28.1893	24.4834
ATAD2B	7.68238	8.29366	10.4835	18.709
ATAD3A	4.60134	4.26449	5.84502	6.40517
ATAD3B	13.1687	17.1613	9.71827	7.73659
ATAD3C	0.059741	0.104173	0.298455	0.214285
ATAD5	12.3425	9.075	8.32001	10.7188
ATAT1	0	0	0	0
ATCAY	0	0.05257	0.398781	0.186405
ATE1	11.0505	16.1451	11.96	13.7039
ATE1-AS1	0	0	1.08355	15.1773
ATF1	9.4021	0.923063	10.0232	5.45356
ATF2	23.8316	26.457	50.9327	63.7766
ATF3	1.30455	0	5.16054	3.03993
ATF4	140.08	64.2958	102.594	112.299
ATF5	3.75858	1.84439	9.87021	4.68153
ATF6	9.76252	11.1933	24.2895	21.2438
ATF6B	1.57644	0	37.1201	0
ATF7	30.779	11.3806	35.2472	57.7839
ATF7IP	31.6495	18.6653	52.259	58.275
ATF7IP2	5.28063	7.01951	23.2355	28.3931
ATG10	6.20005	4.38332	5.20925	11.3344
ATG101	30.12	25.0929	13.4181	10.6741
ATG12	10.0386	10.0453	11.0496	8.93102
ATG13	14.149	10.0204	17.342	13.365
ATG14	12.3794	15.074	7.67068	9.44073
ATG16L1	24.156	21.2985	7.58861	8.58958
ATG16L2	0	0	4.39523	2.42165
ATG2A	8.48175	15.2094	5.91686	4.63825
ATG2B	11.2869	8.66954	7.33854	13.1475
ATG3	184.554	92.5387	35.1331	36.9487
ATG4A	4.03952	3.79395	2.85499	2.52734
ATG4B	5.86244	8.46713	7.97415	15.4782
ATG4C	8.92278	3.75594	2.96654	1.77958
ATG4D	10.509	6.55026	6.45668	8.88987
ATG5	28.2967	30.3842	11.5339	9.89814
ATG7	6.94637	4.08934	7.42365	16.2008
ATG9A	14.1572	23.1729	28.1094	27.3648
ATG9B	2.31155	4.04385	0.230637	0.505634
ATIC	180.171	169.944	36.0421	47.54
ATL1	1.03954	1.21985	1.02957	1.4735
ATL2	14.2855	18.627	11.8074	13.1655
ATL3	10.3403	9.58803	13.4851	10.949
ATM	36.5773	50.2722	38.3784	45.7933
ATMIN	17.4436	15.2613	21.1676	17.0289
ATN1	49.9144	26.2737	88.8696	140.7
ATOH1	0	0	0	0.198439
ATOH7	0.312933	1.11591	0.949205	1.38644
ATOH8	0.18242	0.263286	0.298975	1.23185
ATOX1	118.209	48.6054	186.849	153.797
ATP10A	0	0.044283	0.361513	0.444923
ATP10B	0	0	0	0
ATP10D	0.628469	0.864204	14.2063	12.4781
ATP11A	4.60846	7.64096	15.3533	24.8797
ATP11A-AS1	1.63308	3.06388	0.83248	1.77477
ATP11AUN	0	0	0	0
ATP11B	1.10467	0.955308	17.7702	14.6515
ATP11C	27.8384	28.839	7.57141	4.73987
ATP12A	0	0.184562	0	0
ATP13A1	14.6711	13.2092	17.3804	25.314
ATP13A2	4.02831	5.03613	6.98228	6.29939
ATP13A3	3.71766	4.67952	13.4691	15.8454
ATP13A4	0	0	0.039319	0.019404
ATP13A4-AS1	0	0	0	0
ATP13A5	0	0	0.323339	0.539374
ATP13A5-AS1	0	0	0	0
ATP1A1	92.2735	92.7718	233.244	213.442
ATP1A1-AS1	1.32992	2.08474	5.64346	1.73842
ATP1A2	0	0.637272	10.652	18.3916
ATP1A3	0	0	0.078825	0.302314
ATP1A4	0	0	0	0.263394
ATP1B1	13.2856	7.6889	106.421	64.0571
ATP1B2	0.104835	0.057178	20.9491	27.9373
ATP1B3	159.144	117.634	33.6282	38.6316
ATP1B4	0	0	0	0
ATP23	0	6.90275	0	0.325126
ATP2A1	0	1.54047	1.33247	0.619673
ATP2A1-AS1	1.61975	2.48166	3.66888	0
ATP2A2	38.6108	33.6968	63.4431	56.2405
ATP2A3	21.1002	24.2428	1.30382	0.338129
ATP2B1	18.3488	16.4689	90.959	107.272
ATP2B2	0.025519	0	3.95536	2.49038
ATP2B2-IT2	0	0	0	0
ATP2B3	0.108459	0.412596	2.67076	4.92445
ATP2B4	7.73814	8.14116	63.2982	58.4398
ATP2C1	22.035	16.9231	30.1842	54.24
ATP2C2	0	0	0.843985	0.436742
ATP2C2-AS1	0	0	0.913316	0.804886
ATP4A	0	0	0	0.167097
ATP4B	0	0	0.230437	0.223505
ATP5A1	422.438	368.053	184.662	174.289
ATP5B	654.16	406.062	387.411	370.243
ATP5C1	98.4247	55.8608	116.152	94.8466
ATP5D	62.5898	79.0368	67.0304	41.4152
ATP5E	235.831	136.147	340.654	290.211
ATP5F1	107.632	72.9331	65.8992	58.8734
ATP5G1	176.466	116.493	80.7786	52.7136
ATP5G2	150.284	47.2105	153.722	152.363
ATP5G3	69.1794	33.4877	109.058	46.6862
ATP5H	138.334	96.8855	79.0364	77.2224
ATP5I	496.038	410.427	320.334	275.662
ATP5J	148.417	110.399	135.205	152.331
ATP5J2	484.866	252.654	269.016	220.124
ATP5J2-PTCD1	2.47379	3.64491	0.824972	1.45302
ATP5L	276.658	164.783	105.995	135.644
ATP5L2	13.0472	8.4086	9.26507	5.78524
ATP5O	401.783	241.406	175.429	193.953
ATP5S	11.4215	7.82647	10.9375	7.6139
ATP5SL	57.5539	31.4881	15.4511	22.4799
ATP6AP1	5.05979	9.85848	37.2472	30.3482
ATP6AP1L	1.12313	2.58882	4.38626	4.67323
ATP6AP2	31.0117	31.197	27.8313	22.392
ATP6V0A1	19.6248	17.2663	21.1059	19.9986
ATP6V0A2	20.8404	14.6171	10.699	14.1189
ATP6V0A4	0.227364	0	0	0
ATP6V0B	30.4617	33.1215	34.2104	33.9463
ATP6V0C	98.2431	39.3933	108.031	127.51
ATP6V0CP3	0	0	0.240109	0.09925
ATP6V0D1	57.3544	32.2999	34.4691	45.0048
ATP6V0D2	0	0	0	0
ATP6V0E1	58.793	41.3635	82.0186	89.5941
ATP6V0E2	7.51454	1.92638	1.05961	1.38356
ATP6V0E2-AS1	0.193608	0	0.374449	0.076069
ATP6V1A	23.9453	12.838	17.9163	15.9237
ATP6V1B1	2.78734	5.2953	0	0
ATP6V1B1-AS1	1.87872	2.07867	0	0
ATP6V1B2	27.4183	35.1252	30.8795	29.0757
ATP6V1C1	11.4206	13.604	11.9112	13.148
ATP6V1C2	43.0527	10.3109	28.4157	45.7017
ATP6V1D	35.8219	30.6542	43.9467	30.1014
ATP6V1E1	83.2756	50.2405	59.6625	49.5268
ATP6V1E2	3.05941	2.21301	0.866764	1.28542
ATP6V1F	124.583	60.9685	95.3642	80.0038
ATP6V1G1	104.042	86.1842	80.3083	85.7931
ATP6V1G2	0.446415	0.048195	4.50444	5.66854
ATP6V1G2-DDX39B	28.674	32.8691	60.743	57.8859
ATP6V1G3	0	0	0	0
ATP6V1H	38.5511	23.9893	20.393	23.4118
ATP7A	2.52413	3.42232	7.48351	8.49239
ATP7B	24.3516	22.3528	4.91502	6.57096
ATP8A1	4.79377	4.9108	3.34135	5.00321
ATP8A2	2.57938	2.93799	2.85871	4.38345
ATP8B1	2.97474	2.74369	0.524573	1.54105
ATP8B2	11.5879	13.4268	19.9503	21.3614
ATP8B3	0	0	0.242695	0.138648
ATP8B4	0	0	0.409198	0
ATP8B5P	5.48871	5.53176	1.63852	2.03558
ATP9A	1.59172	1.12149	22.9108	27.7812
ATP9B	5.12958	8.72052	11.0732	12.7279
ATPAF1	9.59154	26.298	27.601	21.6264
ATPAF2	8.54888	2.439	7.29012	16.835
ATPIF1	96.8738	93.0107	151.696	112.963
ATR	8.96725	9.59716	11.6243	12.4674
ATRAID	91.4956	53.3998	69.1868	64.5139
ATRIP	0	4.78578	4.76531	3.36825
ATRIP-TREX1	3.78484	2.90922	0.596134	2.82211
ATRN	15.4423	14.7513	15.8846	19.0387
ATRNL1	5.15416	4.60143	17.4318	16.3751
ATRX	9.16869	8.32346	22.1795	31.1141
ATXN1	4.55979	4.94725	9.23965	16.7188
ATXN10	32.7493	37.1741	55.0212	49.8127
ATXN1L	12.6485	9.41347	14.002	12.8808
ATXN2	72.1796	56.5876	63.1556	75.0402
ATXN2-AS	2.9267	0.638506	3.12893	5.73646
ATXN2L	57.4112	42.6326	61.9212	87.6765
ATXN3	7.09528	6.74835	8.65494	10.6327
ATXN3L	0	1.38017	0	0
ATXN7	14.2886	6.14767	7.64385	10.5542
ATXN7L1	3.31176	9.54159	13.5708	10.6199
ATXN7L2	1.84967	0.200377	3.59872	9.80347
ATXN7L3	7.76937	10.4493	13.4394	15.5426
ATXN7L3B	31.2853	29.9708	173.691	154.964
ATXN8OS	0	0	0	0
AUH	6.67316	9.75727	8.17306	10.3868
AUNIP	27.1125	23.4996	3.56313	2.02784
AUP1	49.9339	51.9797	60.9882	79.4616
AURKA	24.4084	19.1974	23.4402	20.8137
AURKAIP1	75.3348	63.9227	51.3877	25.7475
AURKAPS1	5.9802	4.96882	9.53857	10.2414
AURKB	9.28646	11.1596	16.4755	17.7664
AURKC	2.41742	1.17513	4.21349	0.393187
AUTS2	5.03378	4.36536	25.1102	31.5284
AVEN	15.9322	19.0307	19.4172	18.7276
AVIL	0	0.886303	4.09018	2.2995
AVL9	3.9008	9.37776	14.323	20.5857
AVP	0	0	0	0
AVPI1	4.81142	1.35845	4.12684	3.05263
AVPR1A	0	0	0.295061	0.204185
AVPR1B	0	0	0.11442	0
AVPR2	0	0	0	0
AWAT1	0.248034	0.132265	0	0
AWAT2	0	1.73088	0	0
AXDND1	2.07677	1.50886	0	0
AXIN1	4.17715	2.00243	4.85755	7.69282
AXIN2	7.5555	14.2245	11.8531	15.0343
AXL	0.677631	0.614881	58.5986	62.5779
AZGP1	0	0	1.82212	0
AZGP1P1	0	0	0	0
AZI2	22.6155	7.55444	26.2048	27.4892
AZIN1	29.2306	22.117	17.0676	15.3894
AZIN1-AS1	0	1.92634	5.44468	7.34985
AZIN2	0.633393	0.643965	2.328	2.43146
AZU1	0	0	0	0
B2M	0.964877	0.135607	47.5737	16.837
B3GALNT1	0.177855	0.550779	3.56179	7.21411
B3GALNT2	5.58929	10.0355	11.2126	13.7949
B3GALT1	0	0	2.10189	1.40893
B3GALT2	2.60249	2.05964	5.0679	5.83529
B3GALT4	0.211455	0	0.090875	1.88169
B3GALT5	3.85486	0.746563	1.07028	2.38316
B3GALT5-AS1	0	0.159737	3.27366	0.632999
B3GALT6	2.92748	5.4004	12.6734	9.67125
B3GAT1	0	0	0.986153	0.300456
B3GAT2	0.896506	1.64413	0	0
B3GAT3	5.35735	1.86176	9.71344	9.47817
B3GLCT	0.643682	1.26269	3.88832	6.19165
B3GNT2	5.57664	4.48323	4.34345	3.52656
B3GNT3	0	0	0.739647	1.16456
B3GNT4	12.8664	13.505	8.08625	6.33838
B3GNT5	0.057645	0.281079	12.1567	18.4181
B3GNT6	0	0	0	0.108628
B3GNT7	0.764812	1.25885	7.9485	10.3639
B3GNT8	1.35704	1.88325	0	1.09873
B3GNT9	0.453048	2.9389	1.34744	0.817625
B3GNTL1	2.1076	0.539406	6.41907	7.32018
B4GALNT1	0.162789	5.19732	0	0
B4GALNT2	0	0.26115	0	0
B4GALNT3	0.398564	0.044945	1.58297	1.53172
B4GALNT4	0.206432	1.04459	13.7443	17.8102
B4GALT1	54.5953	30.7424	92.9203	82.548
B4GALT1-AS1	0	0.130395	0.445994	0.730674
B4GALT2	5.82981	3.01746	8.37823	7.89073
B4GALT3	16.8444	14.4792	16.6343	13.228
B4GALT4	23.6598	18.5528	17.8174	12.8672
B4GALT4-AS1	5.71072	0	0.467382	0
B4GALT5	51.3888	50.2456	40.6014	41.2936
B4GALT6	1.91358	0.894042	1.68804	3.35287
B4GALT7	13.4028	11.7773	8.83138	14.8612
B4GAT1	6.28585	4.16678	16.9154	16.8052
B9D1	9.79674	5.81773	10.6622	10.4416
B9D2	1.26789	2.69808	3.57913	4.01625
BAALC	0	0.182969	0.422127	0.071486
BAALC-AS1	0	0	0.509196	0
BAALC-AS2	0	0	0	0
BAAT	0	0	0	0
BABAM1	45.6926	42.0276	24.5243	23.3525
BACE1	5.63276	8.81133	21.5626	22.1058
BACE1-AS	4.85715	18.6424	10.4353	7.83123
BACE2	1.80229	1.14642	12.6664	7.23644
BACH1	30.5734	24.9806	28.9128	29.7698
BACH1-IT2	0	0	0	0
BACH1-IT3	0	0	0	2.71615
BACH2	0.99166	1.75649	18.3665	19.5745
BAD	4.7162	2.12279	14.2809	12.3152
BAG1	9.99658	6.87773	14.985	10.9629
BAG2	8.9903	4.74643	9.36036	5.08588
BAG3	71.7623	23.4984	12.0672	14.1294
BAG4	13.1897	6.23059	12.0621	8.92408
BAG5	19.3464	19.4297	16.9841	19.0034
BAG6	0	0	0	0
BAGE	0	0.23975	0.032223	0.08355
BAGE2	2.73746	0.031738	0.011857	0
BAGE3	0.747029	0	0	4.87787
BAGE4	0	3.96493	2.93212	0
BAGE5	0	0	0	0
BAHCC1	0.586791	1.0485	5.61697	6.24084
BAHD1	17.5933	15.0697	14.9967	10.7775
BAIAP2	0.212714	2.83497	2.09795	4.80828
BAIAP2-AS1	0	0.052427	3.77684	3.45628
BAIAP2L1	0.520677	4.94421	7.4377	4.15996
BAIAP2L2	0	0.247806	0	0.823054
BAIAP3	1.02316	0.583396	0.076595	0.031656
BAK1	13.2708	11.9671	4.31211	5.8494
BAMBI	38.7303	31.613	39.3129	67.2369
BANCR	0	0	0	0
BANF1	100.405	115.953	72.8197	60.6059
BANF2	0	0	0	0
BANK1	0	0.302985	0.618235	0
BANP	7.01581	8.89985	10.9852	8.04838
BAP1	13.4872	11.0827	18.3319	21.3573
BARD1	22.2914	22.1848	6.35155	9.88946
BARHL1	0	0	0	0
BARHL2	0	0	0	0
BARX1	0.638282	0	0	0
BARX1-DT	0	0.534667	0.548784	0
BARX2	0	0	0.086714	0
BASP1	5.76682	6.23394	69.804	80.6958
BASP1P1	0.103157	1.20047	0.521389	0.106659
BATF	0	0	0	0
BATF2	0	0	0	0
BATF3	1.51664	1.53101	0	0.375752
BAX	16.1468	16.737	4.43426	3.82728
BAZ1A	0.059261	0.39657	14.9101	14.4148
BAZ1B	115.278	121.196	74.0016	88.0873
BAZ2A	25.2646	23.3066	18.4073	26.688
BAZ2B	8.52553	8.52578	30.4369	51.6122
BBC3	0.110406	0.376446	0.166278	0.378597
BBIP1	2.12166	0.816608	8.28245	5.23712
BBOF1	1.44331	2.07779	4.49019	4.42285
BBOX1	0.280006	0.616318	0.188469	0.870229
BBOX1-AS1	2.00285	3.1657	0	0
BBS1	2.33535	2.60671	14.3304	16.6297
BBS10	0.992119	3.84737	6.30557	6.08259
BBS12	0.169667	2.02243	4.64942	4.91091
BBS2	22.3487	15.8364	37.1573	38.0251
BBS4	28.1562	20.4579	11.5948	9.04939
BBS5	1.45985	0.720304	1.28812	1.28575
BBS7	6.56307	3.84798	10.1543	10.793
BBS9	13.5785	11.157	18.8404	23.4369
BBX	10.3729	7.18759	39.6429	46.6152
BCAM	0.569414	0	10.2968	21.5727
BCAN	0	0	4.64766	3.47642
BCAP29	2.02985	4.14797	4.82486	4.09987
BCAP31	16.5178	21.9788	28.8197	22.9379
BCAR1	2.01194	3.62358	4.17348	4.25729
BCAR3	6.47913	6.01692	20.0426	23.7074
BCAR4	0	0.522514	0	0
BCAS1	0.44226	0	0	0
BCAS2	22.693	17.8391	23.3859	30.4939
BCAS3	17.4437	29.9662	26.1234	19.9729
BCAS4	0.517428	1.0852	1.28508	2.66429
BCAT1	0.061433	0.111831	11.7534	11.455
BCAT2	2.65052	4.15954	31.1479	32.4161
BCCIP	172.973	168.525	71.7101	99.276
BCDIN3D	0.72248	4.43058	1.67939	4.22241
BCDIN3D-AS1	0.459489	0.793609	0.817727	1.10528
BCHE	0	0	5.43058	3.58728
BCKDHA	7.00765	5.79872	11.5962	8.09344
BCKDHB	4.93296	3.4359	9.96482	20.526
BCKDK	27.0474	5.56929	12.4117	13.723
BCL10	4.50621	4.72032	15.1782	16.5562
BCL11A	0.159487	0.051714	15.1307	12.4317
BCL11B	0	0	2.76818	3.59561
BCL2	0.815514	0.238014	36.8819	49.0098
BCL2A1	0	0	0.238854	0.388287
BCL2L1	7.09868	10.212	7.01669	7.75497
BCL2L10	0	0	0.869747	1.29922
BCL2L11	4.44046	2.95843	9.56007	13.3038
BCL2L12	11.4385	9.7684	3.98765	9.80529
BCL2L13	6.931	7.27386	11.9924	9.49675
BCL2L14	0	0.072525	0	0
BCL2L15	0	0.018332	0.077028	0.029649
BCL2L2	4.27875	1.86729	16.8002	23.5109
BCL2L2-PABPN1	0	0	0	0
BCL3	1.00385	0.653037	3.39391	4.09864
BCL6	0.097434	0.460305	11.2678	19.2819
BCL6B	4.09937	6.88428	0.43468	0.507162
BCL7A	17.2792	14.1866	17.5071	18.2832
BCL7B	20.3932	12.937	9.9067	9.90499
BCL7C	1.06379	0.243178	10.2228	7.96809
BCL9	12.1888	8.28152	28.2412	31.3621
BCL9L	0.244873	1.95425	11.3123	17.7363
BCLAF1	64.1724	52.0417	45.4744	65.9341
BCO1	0	0	0	0
BCO2	0.315605	0	6.41493	7.40957
BCOR	11.4003	15.1292	45.3468	49.3186
BCORL1	4.84638	4.48533	20.1236	23.3538
BCORP1	0	0.042126	0	0.234487
BCR	4.06351	3.52769	6.03552	7.43914
BCRP2	0	0	0	0
BCRP3	0	0	3.02953	6.50428
BCS1L	24.2503	32.5776	11.0873	15.6416
BCYRN1	0.934051	1.52716	2.56153	1.41302
BDH1	0	0	1.4464	0.921955
BDH2	7.03945	4.23656	16.6399	17.9168
BDKRB1	0	0	0	0
BDKRB2	0	0	0.328573	0
BDNF	0	0.174758	0.715946	0.74937
BDNF-AS	0	0	0.28392	0
BDP1	2.56741	0.790179	0	1.29192
BEAN1	0	0	0.311812	0.153734
BEAN1-AS1	0	0	0	2.10405
BECN1	0.741422	1.81125	3.34633	2.62712
BECN2	0	0	0.059114	0
BEGAIN	0	0.226728	0.55718	3.42788
BEND2	0	0.166795	0	0.091251
BEND3	14.0815	19.7366	3.61673	6.44028
BEND3P3	0.130479	0.63391	1.26393	2.62512
BEND4	50.6643	52.9168	0.335067	0.541188
BEND5	3.0679	4.04573	5.48748	8.81949
BEND6	0.807062	2.16208	4.53777	4.01552
BEND7	0	0	1.46028	4.50915
BEST1	0.310014	0.136805	1.2505	0.856448
BEST2	0	0	0	0
BEST3	0.187314	0	0.151403	0
BEST4	0	0	0.093306	0
BET1	5.54148	5.12201	10.1229	11.6105
BET1L	21.2295	14.2042	17.0905	12.4148
BEX1	19.1244	8.86347	970.327	945.179
BEX2	19.2226	8.46967	85.6105	181.289
BEX3	47.6602	15.4611	377.772	355.716
BEX4	23.646	16.4522	52.3209	86.5812
BEX5	0	0	10.3646	12.1101
BFAR	66.0683	75.5853	31.0894	0
BFSP1	7.28954	9.27064	0.37907	1.43748
BFSP2	0	1.30847	0	0
BFSP2-AS1	0	0	0	0
BGLAP	0	0	0	5.29847
BGLT3	0	0	0	0.123736
BGN	1.44273	0.094527	72.0658	56.7464
BHLHA15	0	0	0	0
BHLHA9	0	0	0	0
BHLHB9	0	0	0	0
BHLHE22	0	0.090973	0.022553	0
BHLHE23	0	0	0	0
BHLHE40	47.1472	16.2	29.8032	15.079
BHLHE40-AS1	0.20913	0.852133	0.505042	0.239793
BHLHE41	0	0	2.79979	0.645559
BHMG1	0.21072	0	0	0
BHMT	0.658826	0.708931	0	0
BHMT2	0.098439	0	0.265874	0.706899
BICC1	0.06386	0	6.38652	6.61119
BICD1	15.8508	12.259	50.0704	60.0407
BICD2	7.65604	4.22905	6.18057	7.46275
BICDL1	5.81378	4.96907	1.43808	2.07331
BICDL2	0	0	0	0
BID	0.140583	1.49241	3.46164	6.68799
BIK	0	0.891766	1.18212	2.32871
BIN1	55.5798	30.2403	16.962	13.2515
BIN2	2.06254	4.34373	0	0.087735
BIN3	2.12625	2.55765	3.20913	11.9807
BIN3-IT1	0	0.057136	0.830695	0.599989
BIRC2	10.6287	9.48703	17.0453	18.474
BIRC3	0.085633	0	0.811906	0.290211
BIRC5	30.5216	20.8168	25.4977	21.3413
BIRC6	40.4542	48.4561	36.7498	39.7384
BIRC6-AS2	0	0.639211	0.999439	1.1173
BIRC7	0.260605	0.159262	0.636976	1.95311
BIRC8	0	0	0	0
BISPR	0.28668	0.484901	18.2439	25.1816
BIVM	1.75996	1.26052	10.8303	10.3884
BIVM-ERCC5	6.76947	0	0	0
BLACAT1	0.681398	1.97912	12.8759	16.3387
BLACE	0	2.30371	0	0
BLCAP	51.3721	56.9204	26.521	31.6171
BLID	0	0	0.851444	4.453
BLK	0	0	0.05916	0
BLM	11.2619	8.58708	10.7493	3.82753
BLMH	75.738	59.4315	39.5267	41.9036
BLNK	0	0	0	0.319949
BLOC1S1	38.5933	48.6709	35.497	32.852
BLOC1S1-RDH5	0	0	0	0
BLOC1S2	7.13759	3.54863	6.35787	4.42957
BLOC1S3	4.46347	3.0975	4.88304	10.093
BLOC1S4	7.74817	19.7496	18.4038	17.496
BLOC1S5	17.7781	10.056	16.1125	11.7572
BLOC1S5-TXNDC5	13.7423	16.6101	20.5336	15.8428
BLOC1S6	9.32545	3.75822	32.5578	35.4865
BLVRA	1.31073	7.98631	27.5339	38.3496
BLVRB	4.25921	4.06082	8.73344	1.22188
BLZF1	17.9508	18.5197	12.5631	14.6452
BMF	10.0313	12.558	25.3601	33.5453
BMI1	24.0185	31.2391	15.5514	13.5378
BMP1	0.853575	0.180045	14.81	13.6281
BMP10	0	0	0.047844	0.279753
BMP15	0	0	0	0
BMP2	0.075095	0.048822	6.08057	9.22716
BMP2K	2.99723	2.01831	23.0619	22.7122
BMP3	0	0	0.148983	0.145049
BMP4	0.334797	0.553444	16.4227	26.1896
BMP5	0	0	0.057893	0.495197
BMP6	0.187801	0	0.080985	0.129884
BMP7	0	0.044721	0.254678	0.079252
BMP7-AS1	0	0	0	0
BMP8A	0.004223	0.124417	2.07509	0.755067
BMP8B	0	0.024034	0.694503	0.578427
BMPER	0	0	1.37437	0.360481
BMPR1A	9.96405	12.5523	18.3822	19.8248
BMPR1B	0.308517	0.234001	2.39475	2.07321
BMPR1B-AS1	0	0	0	0
BMPR2	11.5518	9.46377	57.1352	51.9017
BMS1	24.8127	19.9638	21.0937	22.8798
BMS1P14	1.53971	0.918463	4.77223	5.19146
BMS1P17	0	0	0	0
BMS1P18	0	0	0	0
BMS1P20	14.0029	5.41259	10.683	16.3001
BMS1P21	0	0	1.53459	7.76484
BMS1P22	0	0	0	0
BMS1P4	4.79712	7.9022	6.18037	8.86801
BMS1P5	2.3958	3.82681	7.8209	19.0133
BMS1P6	4.18416	6.71492	3.75534	7.75545
BMT2	8.70318	8.88462	8.25477	11.2567
BMX	0	0	0.11864	0
BNC1	18.1629	21.7972	19.6054	32.5425
BNC2	12.3645	10.4921	14.0788	19.6736
BNC2-AS1	2.4574	0.723025	5.61721	9.96502
BNIP1	12.374	4.43377	3.63051	2.74465
BNIP2	2.79063	3.55126	5.27723	5.4301
BNIP3	75.0231	78.488	47.3715	46.3072
BNIP3L	27.5929	13.8733	58.2579	58.4414
BNIPL	0	0.070468	0	0.372314
BOC	0	0	31.4205	32.5569
BOD1	51.7051	26.2963	47.7934	8.81084
BOD1L1	23.0925	20.6844	29.3488	42.7576
BOD1L2	0.142021	0.1385	0.103004	0.073423
BOK	0.08979	0	0.817862	0.875461
BOK-AS1	0	0	0	0
BOLA1	8.37459	3.47176	3.64152	3.86676
BOLA2	39.107	29.6275	11.3441	9.94371
BOLA2-SMG1P6	0	0	0	0
BOLA2B	0	0.402507	0	0
BOLA3	39.0434	50.1737	21.7726	21.5711
BOLA3-AS1	2.8549	3.23364	6.23771	4.90508
BOLL	0	0.05173	0.675702	0
BOP1	35.4489	17.2403	11.3003	13.2776
BORA	4.3178	5.08418	3.92569	8.64796
BORCS5	4.83145	3.81392	5.98956	2.27679
BORCS6	1.71486	0.909028	9.07659	3.93778
BORCS7	1.52671	3.06372	0	0
BORCS7-ASMT	0	0	5.87642	3.76025
BORCS8	3.41454	7.4153	9.58432	3.86633
BORCS8-MEF2B	0	0	2.00548	2.15989
BPESC1	0	0	0	0
BPGM	5.45319	1.27593	6.53184	5.29638
BPHL	15.3487	16.6358	18.2505	15.9927
BPI	0	0	0.249146	0
BPIFA1	0	0	0	0
BPIFA2	0	0	0	0
BPIFA3	0	0	0	0
BPIFA4P	0	0	0	0
BPIFB1	0	0	0	0
BPIFB2	0	0	0	0
BPIFB3	0	0	0	0
BPIFB4	0.217555	0	0.771449	0
BPIFB6	0	0	0	0
BPIFC	0	0	0	0
BPNT1	1.56098	0.634999	6.68135	4.39313
BPTF	62.7595	60.8104	59.7541	84.0261
BPY2	0	0	0	0
BPY2B	0	0	0	0
BPY2C	0	0	0	0
BRAF	10.3154	13.4879	17.6673	18.3471
BRAP	33.0619	24.9981	18.7115	29.6002
BRAT1	7.72713	8.30438	6.39743	7.36364
BRCA1	11.6623	12.8797	9.17042	5.43165
BRCA2	5.73623	5.15842	5.14471	3.11467
BRCAT107	0	0	0	0
BRCAT54	0	0	0.384434	0.613033
BRCC3	4.06052	3.24547	9.5785	13.0812
BRD1	12.0026	22.612	19.3973	26.5618
BRD2	1.69939	2.15599	0.545196	3.43051
BRD3	11.1896	5.98912	33.4367	37.6284
BRD3OS	6.74427	4.48478	15.4461	11.7585
BRD4	54.0879	37.6365	51.1299	68.3992
BRD7	76.13	65.4729	41.7398	51.1736
BRD7P3	0.525369	1.78943	2.4562	6.25888
BRD8	53.737	32.3096	33.4105	54.9324
BRD9	3.70905	4.86366	7.81251	10.4219
BRDT	8.49171	16.8053	0	0
BRDTP1	0.290908	0.992929	0	0
BRE	36.5842	34.205	20.6974	20.643
BRE-AS1	0.063035	0.484326	1.11541	1.11095
BREA2	0	0	0	0
BRF1	0.599744	0.910149	4.28488	6.5612
BRF2	8.83514	7.45595	5.59968	6.05744
BRI3	23.7357	21.5682	31.8415	25.9738
BRI3BP	11.6546	6.40449	1.09558	1.52835
BRICD5	0	0	6.68776	1.46814
BRINP1	0.255267	0.432711	4.77814	9.1496
BRINP2	0	0	0.978601	3.87052
BRINP3	0	0.393069	0.193066	0.933773
BRIP1	4.55022	9.46206	6.38744	7.68224
BRIX1	50.7139	38.1478	15.4964	12.4135
BRK1	156.661	79.6375	129.026	126.024
BRMS1	15.168	9.04538	4.53153	4.18782
BRMS1L	1.14973	6.06611	4.39542	4.50139
BROX	6.48879	8.63819	13.2625	11.2042
BRPF1	11.4857	9.74546	5.59157	7.85389
BRPF3	32.8921	23.5095	78.8513	82.5251
BRS3	0	0	0	0
BRSK1	0	0.312747	1.54937	2.12436
BRSK2	0	0	0.904098	1.62148
BRWD1	20.1698	24.0764	28.6336	42.189
BRWD1-AS1	0	0.659668	1.73964	3.11737
BRWD1-IT2	0.574748	5.01382	7.0872	2.10184
BRWD3	34.2383	20.724	21.5009	27.7462
BSCL2	31.5458	21.3649	16.5016	27.741
BSDC1	12.6374	8.3454	13.4856	11.498
BSG	528.298	254.769	97.3764	113.473
BSN	1.6852	3.11938	0.608136	0.819945
BSN-AS2	0	0	0.041205	0
BSND	0	0.169181	0	0
BSPH1	0	0	0	0
BSPRY	8.38753	10.884	0	0
BST1	1.76648	0.750784	0.561197	1.76351
BST2	8.16808	0	210.782	240.502
BSX	0	0	0.466661	0
BTAF1	27.4227	23.5099	27.2353	35.3823
BTBD1	9.03404	13.8269	17.121	21.6823
BTBD10	18.728	18.6726	11.8133	12.7862
BTBD11	0	0	0.039636	0
BTBD16	0	0	0	0
BTBD17	0	0	0.263508	0
BTBD18	3.14928	3.22961	1.21882	3.93565
BTBD19	0.66281	0	4.38249	8.60666
BTBD2	1.78572	1.45445	12.4976	12.1119
BTBD3	28.0156	14.3967	33.441	34.1056
BTBD6	7.74766	7.68177	18.0178	16.9717
BTBD7	0	0	0	0
BTBD8	1.1218	1.32181	2.22711	0.362418
BTBD9	2.20278	2.45853	6.86943	8.70119
BTBD9-AS1	0.729054	5.8801	5.09074	19.3976
BTC	0	0	0.734825	0.349189
BTD	3.02212	1.76099	7.09497	5.78988
BTF3	274.174	171.792	151.897	193.476
BTF3L4	46.4315	61.9609	41.0051	36.5717
BTF3P11	0.185681	0.181077	0	0.063996
BTG1	3.39543	2.84803	30.9746	31.3662
BTG2	1.64382	0.484473	46.9063	53.3616
BTG3	35.6046	14.2723	9.17903	7.30015
BTG3-AS1	1.25959	0.567868	1.46384	2.53463
BTG4	0	0	0	0
BTK	0	0	0.474985	0
BTLA	0	0	0	0
BTN1A1	0	0	1.07727	1.88508
BTN2A1	10.6453	9.47364	12.0854	17.1864
BTN2A2	1.85226	2.88642	3.10269	9.97574
BTN2A3P	0.906167	0.217808	1.97539	4.14307
BTN3A1	0.598641	0.064153	8.23618	9.84487
BTN3A2	0.173272	0.041304	5.25347	7.04054
BTN3A3	0.158342	0	3.22058	3.4549
BTNL10	0	0.25607	0	0
BTNL2	0	0	0.078137	0.219366
BTNL3	0	0	0.52875	0
BTNL8	0.293225	0	0.967562	1.26785
BTNL9	0.549959	1.71178	0.699161	0.946279
BTRC	17.2692	25.2341	18.9716	20.7714
BUB1	31.1682	40.1776	34.3159	20.0493
BUB1B	54.3699	60.0008	26.7673	31.2363
BUB1B-PAK6	0.189638	0.047536	0.082755	0
BUB3	46.01	39.7735	50.4168	54.5902
BUD13	29.0119	30.1632	30.1655	22.0816
BUD31	75.8627	22.7986	30.3813	43.3096
BVES	3.13009	4.63511	0.58408	1.37112
BVES-AS1	0	0	0	0
BYSL	16.8362	14.8065	6.83363	5.59087
BZW1	29.4523	36.2971	31.9986	34.863
BZW2	13.4624	5.12656	26.3872	31.377
C10ORF10	61.9378	48.5533	46.79	60.4764
C10ORF105	0	0	0.549557	0.958465
C10ORF107	0	0	1.30094	1.35825
C10ORF11	0	0	0.638954	0.567231
C10ORF111	0	0.180302	1.29867	0.229398
C10ORF113	0	0	0	0
C10ORF120	0	0	0	0
C10ORF126	0	0	0.107	0.137859
C10ORF128	0	0	0	0
C10ORF131	0	0	0.244461	0.838872
C10ORF142	0	0	0.135409	0
C10ORF143	0	0	0	0
C10ORF2	9.0864	11.4033	7.25917	13.3686
C10ORF25	4.42453	0.647982	10.1868	6.82663
C10ORF35	58.1948	34.3939	11.133	16.7315
C10ORF53	0	0	0	0
C10ORF54	0	0	0.440507	1.79263
C10ORF55	0	0.580894	0.89168	0.353229
C10ORF62	0	0	0.49471	0
C10ORF67	0.363412	2.7079	0.439941	0.334003
C10ORF71	0	0	0	0
C10ORF71-AS1	0	0	0	0
C10ORF76	9.67417	10.4154	15.3076	11.4075
C10ORF82	0	0	16.0075	14.3894
C10ORF88	4.31133	4.79166	6.49802	6.22276
C10ORF90	0	0	0	0.62228
C10ORF91	0	0	0	0
C10ORF95	0	0.116479	0.592666	0.746092
C10ORF99	0	0	0	0
C11ORF1	11.3819	6.6311	14.7446	21.5787
C11ORF16	0	0.178149	0	0
C11ORF21	0	0	0.445562	0.593376
C11ORF24	7.31188	8.21577	15.0503	15.4703
C11ORF40	0	0	0	0
C11ORF42	0	0	0	2.78851
C11ORF44	0	0	0	0
C11ORF45	0	0	0.484755	1.19848
[truncated: 26,121 more rows]

## Sheet: Quick_Calc
	TPM_hPCG_Wk7M_1	TPM_hPGC_Wk7M_2	TPM_Soma_Wk7M_1	TPM_Soma_Wk7M_2
TAF4	0.611641	0.612572	2.12819	4.34433
TAF4B	8.73874	7.55876	2.95688	2.47788
	PGC	Somatic
TAF4	0.612106	3.23626
TAF4B	8.14875	2.71738
SEM	hPGCs	Soma
TAF4	0.0004655	1.10807
TAF4B	0.589994	0.239504

## Sheet: DESeq_PGC_Somatic
	baseMean	log2FoldChange	lfcSE	stat	pvalue	padj
A1BG	9.12348	-6.37955	2.45623	-2.59729	0.00939621	0.0263116
A1BG-AS1	6.33739	2.5048	2.62857	0.952915	0.340633	0.47466
A1CF	0.242801	-1.08363	4.96982	-0.218041	0.827397	NA
A2M	221.843	-1.71608	0.524622	-3.27109	0.00107136	0.00396852
A2M-AS1	30.781	-1.09709	0.979572	-1.11997	0.262729	0.389431
A2ML1	136.976	-1.26476	0.609937	-2.0736	0.0381165	0.0849829
A2MP1	1.39374	-2.00072	4.42683	-0.451953	0.651303	NA
A3GALT2	3.04187	-3.29304	3.27985	-1.00402	0.315368	NA
A4GALT	288.323	1.85872	0.495938	3.74789	0.000178331	0.000820997
A4GNT	6.86999	6.52016	2.94813	2.21162	0.0269926	0.0639504
AA06	0.242801	-1.08363	4.96982	-0.218041	0.827397	NA
AAAS	337.86	0.156255	0.45572	0.342874	0.731693	0.818736
AACS	178.71	-1.10609	0.505463	-2.18827	0.0286496	0.0671685
AACSP1	0	NA	NA	NA	NA	NA
AADAC	0	NA	NA	NA	NA	NA
AADACL2	0	NA	NA	NA	NA	NA
AADACL2-AS1	0	NA	NA	NA	NA	NA
AADACL3	0	NA	NA	NA	NA	NA
AADACL4	0	NA	NA	NA	NA	NA
AADACP1	2.75045	-4.65445	4.65742	-0.999363	0.317619	NA
AADAT	240.216	-1.58228	0.476339	-3.32176	0.000894522	0.00338901
AAED1	66.1534	2.99772	0.807273	3.71339	0.000204505	0.000924309
AAGAB	436.925	0.668114	0.419109	1.59413	0.110907	0.199866
AAK1	1524.15	-1.02558	0.279977	-3.66308	0.0002492	0.00110063
AAMDC	240.882	-0.303489	0.436118	-0.695887	0.4865	0.616846
AAMP	577.761	0.0502332	0.326487	0.15386	0.87772	0.921736
AANAT	3.87212	-2.21359	3.07893	-0.718945	0.472175	0.604109
AAR2	332.153	0.223383	0.378885	0.58958	0.555472	0.67859
AARD	13.2882	2.44452	1.46566	1.66787	0.0953424	0.177652
AARS	1428.63	0.307528	0.361786	0.850029	0.395309	0.530544
AARS2	455.3	0.578117	0.459061	1.25935	0.207905	0.3254
AARSD1	0	NA	NA	NA	NA	NA
AASDH	521.067	0.535328	0.415873	1.28724	0.198011	0.313268
AASDHPPT	468.255	0.11747	0.363269	0.323369	0.746416	0.829675
AASS	502.496	-3.45714	0.398262	-8.68057	3.93779e-18	1.21457e-16
AATBC	21.4752	-0.0476388	1.97295	-0.024146	0.980736	0.988419
AATF	1846.51	1.50607	0.258737	5.82083	5.85563e-09	6.47775e-08
AATK	8.06196	-6.19957	2.59006	-2.3936	0.016684	0.0427548
ABALON	13.6071	0.266275	1.62161	0.164204	0.869571	0.916817
ABAT	583.756	-4.17562	0.440781	-9.47323	2.71311e-21	1.13e-19
ABCA1	1824.44	0.45012	0.276205	1.62966	0.103173	0.189043
ABCA10	16.7194	-1.26198	1.5419	-0.818462	0.413094	0.54772
ABCA11P	146.006	-0.355467	0.52938	-0.671478	0.501916	0.630273
ABCA12	34.4753	1.31124	1.18735	1.10434	0.269446	0.397681
ABCA13	33.463	0.639326	0.99132	0.644924	0.518977	0.645251
ABCA17P	4.58993	-2.72574	2.59494	-1.05041	0.293531	0.424023
ABCA2	73.176	-4.72684	1.0042	-4.70706	2.51319e-06	1.73686e-05
ABCA3	132.49	2.99017	0.567183	5.27197	1.34967e-07	1.18303e-06
ABCA4	22.6505	1.05545	1.28046	0.824274	0.409784	0.544369
ABCA5	224.121	-0.572185	0.47485	-1.20498	0.228211	0.350565
ABCA6	3.50805	-3.50508	3.21097	-1.09159	0.275011	NA
ABCA7	57.4877	-0.348858	0.954117	-0.365634	0.714638	0.806232
ABCA8	23.4147	-7.74023	1.90517	-4.06276	4.84969e-05	0.000257481
ABCA9	46.5752	-5.78688	1.32979	-4.35173	1.35066e-05	8.0876e-05
ABCA9-AS1	2.76113	-4.65693	3.79531	-1.22702	0.219815	NA
ABCB1	10.6211	-6.59749	2.37334	-2.77984	0.00543864	0.01648
ABCB10	130.865	0.268292	0.527887	0.508237	0.611287	0.725135
ABCB11	3.43806	-4.97624	4.29184	-1.15947	0.246267	NA
ABCB4	4.11592	-3.54728	2.93352	-1.20922	0.226578	0.348599
ABCB5	3.34298	-1.53109	2.64936	-0.57791	0.563325	NA
ABCB6	153.406	-0.480789	0.595031	-0.808007	0.419087	0.553323
ABCB7	299.537	0.259502	0.456262	0.568757	0.569521	0.690346
ABCB8	368.267	0.74001	0.401081	1.84504	0.065032	0.13145
ABCB9	27.1262	-0.366406	1.20642	-0.303714	0.761346	0.840451
ABCC1	2596.82	-1.38883	0.252128	-5.50844	3.62022e-08	3.51251e-07
ABCC10	373.238	0.726346	0.378122	1.92093	0.0547407	0.114212
ABCC11	1.78885	0.5419	4.69117	0.115515	0.908037	NA
ABCC12	76.8041	8.57258	1.55617	5.50876	3.6138e-08	3.5081e-07
ABCC13	1.05077	0.994421	4.78967	0.207618	0.835528	NA
ABCC2	65.5013	3.5618	0.800894	4.44728	8.69663e-06	5.43077e-05
ABCC3	10.4687	-1.47524	2.00817	-0.734621	0.46257	0.594887
ABCC4	639.342	1.7911	0.316134	5.66562	1.46496e-08	1.51114e-07
ABCC5	1033.52	-0.899847	0.351026	-2.56348	0.0103629	0.0286073
ABCC5-AS1	1.76888	1.27393	4.65907	0.27343	0.784522	NA
ABCC6	33.3018	0.670261	1.12567	0.595434	0.551553	0.675251
ABCC6P1	6.87058	2.87226	1.99824	1.43739	0.150606	0.253629
ABCC6P2	6.78526	0.251013	1.97175	0.127304	0.8987	0.935556
ABCC8	0.728402	-2.72026	4.84673	-0.561257	0.574622	NA
ABCC9	12.7861	-3.37647	1.68919	-1.99886	0.0456234	0.0984706
ABCD1	37.805	-5.88828	1.41314	-4.16682	3.08877e-05	0.000170998
ABCD2	3.06039	-2.29624	3.16582	-0.725321	0.468255	NA
ABCD3	331.116	-0.434748	0.428749	-1.01399	0.310587	0.44288
ABCD4	797.207	1.71789	0.371675	4.62204	3.79993e-06	2.53743e-05
ABCE1	1354.31	1.68077	0.277643	6.05369	1.41567e-09	1.7156e-08
ABCF1	5634.79	1.15736	0.26729	4.32998	1.49124e-05	8.83918e-05
ABCF2	772.83	0.916263	0.31572	2.90214	0.00370622	0.0118196
ABCF3	439.555	1.27247	0.352978	3.60497	0.000312188	0.00134191
ABCG1	18.8491	-4.94283	1.62011	-3.05092	0.00228142	0.00769514
ABCG2	18.2803	-1.02334	1.44272	-0.709314	0.47813	0.609473
ABCG4	18.2007	3.38884	1.45754	2.32504	0.0200697	0.0499315
ABCG5	12.9752	-3.56753	1.86277	-1.91517	0.0554711	0.115428
ABCG8	8.82047	-6.32967	2.50526	-2.52655	0.0115189	0.0311684
ABHD1	4.53846	-2.71737	2.44739	-1.11031	0.266865	0.394632
ABHD10	1195.62	0.264917	0.288948	0.916832	0.359231	0.493837
ABHD11	98.8885	1.14348	0.679307	1.6833	0.0923173	0.173426
ABHD11-AS1	0	NA	NA	NA	NA	NA
ABHD12	258.865	0.901415	0.472734	1.90681	0.056545	0.11729
ABHD12B	41.5629	2.42049	1.06451	2.27381	0.0229776	0.0560461
ABHD13	177.871	-0.811218	0.498018	-1.62889	0.103336	0.189261
ABHD14A	29.2277	2.46045	1.07299	2.29308	0.0218437	0.0535935
ABHD14A-ACY1	0	NA	NA	NA	NA	NA
ABHD14B	435.63	2.19387	0.349921	6.26963	3.61915e-10	4.75732e-09
ABHD15	33.2515	-1.0822	1.19987	-0.90193	0.367094	0.501819
ABHD16A	2066.9	1.13457	0.289794	3.91511	9.03625e-05	0.000447973
ABHD16B	9.70425	-0.0589093	1.84994	-0.0318439	0.974597	0.984449
ABHD17A	83.5184	0.320391	0.662433	0.483658	0.628629	0.740138
ABHD17B	163.098	-2.39587	0.670473	-3.5734	0.000352382	0.00148945
ABHD17C	41.1984	-1.55325	1.01253	-1.53402	0.125025	0.219442
ABHD18	271.946	0.148088	0.457879	0.323422	0.746375	0.829675
ABHD2	1213.07	-0.322685	0.331416	-0.973656	0.330228	0.463921
ABHD3	104.543	1.24992	0.594439	2.1027	0.0354923	0.0802753
ABHD4	514.161	-0.128936	0.359939	-0.358215	0.720182	0.810394
ABHD5	247.13	1.53447	0.473412	3.2413	0.00118985	0.00434829
ABHD6	48.744	0.48615	0.832361	0.584061	0.559179	0.681699
ABHD8	21.0463	-2.19505	1.23742	-1.77389	0.0760811	0.148896
ABI1	680.093	0.158602	0.356489	0.444901	0.656391	0.761983
ABI2	3184.7	-0.306214	0.260398	-1.17594	0.239618	0.36348
ABI3	29.2675	1.071	1.68289	0.636403	0.524514	0.6503
ABI3BP	62.1738	-5.17356	1.08287	-4.77765	1.77358e-06	1.26145e-05
ABL1	1633.79	-0.0888973	0.265422	-0.334929	0.737679	0.822836
ABL2	1327.12	0.591215	0.273651	2.16047	0.0307365	0.0713488
ABLIM1	1058.17	-5.04912	0.320031	-15.777	4.48214e-56	1.38021e-53
ABLIM2	35.5592	-1.6511	0.934705	-1.76644	0.0773216	0.150696
ABLIM3	163.799	3.50581	0.525714	6.66866	2.58153e-11	3.96497e-10
ABO	54.0271	-7.52055	1.60732	-4.67895	2.88349e-06	1.96938e-05
ABR	2704.2	1.82218	0.252463	7.21762	5.29042e-13	9.87826e-12
ABRA	0	NA	NA	NA	NA	NA
ABRACL	365.478	0.131924	0.483128	0.273063	0.784805	0.856134
ABT1	297.076	0.727948	0.549756	1.32413	0.18546	0.297903
ABTB1	77.1134	1.84715	0.67169	2.75001	0.00595934	0.0178533
ABTB2	164.894	0.372003	0.494371	0.752478	0.451764	0.584511
ACAA1	155.903	-1.61739	0.516986	-3.1285	0.00175699	0.00611171
ACAA2	1940.81	1.46355	0.302564	4.83716	1.31704e-06	9.60379e-06
ACACA	4937.53	-0.425256	0.293094	-1.45092	0.146802	0.248538
ACACB	264.958	-2.12259	0.553994	-3.83144	0.000127396	0.000608442
ACAD10	243.953	-0.638957	0.45119	-1.41616	0.156729	0.261743
ACAD11	0.343806	-1.6765	4.91149	-0.341341	0.732847	NA
ACAD8	281.113	-0.490354	0.426357	-1.1501	0.250102	0.375352
ACAD9	269.001	-0.631893	0.498881	-1.26662	0.205291	0.322235
ACADL	2.24542	-4.35739	4.12324	-1.05679	0.290608	NA
ACADM	1034.81	1.79569	0.316179	5.67934	1.35216e-08	1.40171e-07
ACADS	84.3281	2.01344	0.696157	2.89222	0.00382527	0.0121528
ACADSB	238.692	-0.168335	0.589029	-0.285784	0.775044	0.850176
ACADVL	808.463	0.70584	0.297357	2.37371	0.0176103	0.0447741
ACAN	171.34	-2.8942	0.702795	-4.11812	3.81968e-05	0.000207427
ACAP1	9.50231	-2.78969	1.77444	-1.57215	0.115916	0.207072
ACAP2	640.306	0.0897877	0.346041	0.259471	0.795271	0.86444
ACAP3	75.7708	-2.92236	0.854969	-3.41808	0.000630637	0.00249966
ACAT1	249.011	0.143389	0.428915	0.334307	0.738148	0.823213
ACAT2	326.53	-0.440556	0.373626	-1.17914	0.238344	0.362046
ACBD3	604.071	1.06178	0.371467	2.85833	0.00425882	0.0133196
ACBD3-AS1	9.53157	1.05363	1.72742	0.609946	0.541898	0.666164
ACBD4	38.7991	0.52855	0.89306	0.591841	0.553957	0.677333
ACBD5	349.201	-0.455904	0.391233	-1.1653	0.243898	0.368456
ACBD6	309.759	-0.273209	0.522693	-0.522696	0.601186	0.716904
ACBD7	18.9173	-1.19233	1.31772	-0.904842	0.365549	0.500287
ACBD7-DCLRE1CP1	0	NA	NA	NA	NA	NA
ACCS	90.0219	-7.28834	1.22448	-5.95219	2.64574e-09	3.07916e-08
ACCSL	0	NA	NA	NA	NA	NA
ACD	114.135	0.0508685	0.565792	0.0899067	0.928361	0.954688
ACE	644.43	7.53927	0.525192	14.3553	9.8727e-47	1.80047e-44
ACE2	4.21586	5.81504	3.31244	1.75551	0.0791713	0.153457
ACER1	0	NA	NA	NA	NA	NA
ACER2	170.034	1.84545	0.590451	3.12549	0.00177507	0.0061689
ACER3	286.432	-1.01439	0.417843	-2.42769	0.0151954	0.0395114
ACHE	22.6909	-1.37353	1.63427	-0.840451	0.400656	0.535805
ACIN1	2889.2	0.180176	0.295773	0.609172	0.54241	0.666621
ACKR1	2.07352	-4.24191	4.26187	-0.995318	0.319582	NA
ACKR2	29.4783	-2.52099	1.0842	-2.32521	0.0200607	0.0499315
ACKR3	36.8038	-8.39417	1.77216	-4.73668	2.17247e-06	1.51871e-05
ACKR4	58.3622	0.332175	0.740721	0.448448	0.65383	0.759638
ACLY	1729.07	0.614036	0.343535	1.7874	0.0738722	0.145407
ACMSD	3.17107	-1.42688	2.70684	-0.527138	0.598098	NA
ACO1	446.646	-1.94594	0.42958	-4.52987	5.90192e-06	3.79533e-05
ACO2	163.278	0.915875	0.581105	1.57609	0.115005	0.205816
ACOD1	0	NA	NA	NA	NA	NA
ACOT1	94.1514	-1.01288	0.624486	-1.62194	0.104816	0.191468
ACOT11	74.9654	-1.78912	0.736476	-2.4293	0.0151282	0.0393693
ACOT12	5.78271	4.66278	2.64175	1.76503	0.0775581	0.150985
ACOT13	506.309	0.711462	0.333707	2.13199	0.0330073	0.0756385
ACOT2	128.277	-1.34417	0.55343	-2.4288	0.015149	0.0394071
ACOT4	29.0948	2.45229	1.07387	2.28359	0.0223958	0.054805
ACOT6	7.26266	-6.0495	2.66368	-2.27111	0.0231403	0.0563771
ACOT7	521.226	2.58178	0.410336	6.29187	3.1366e-10	4.14622e-09
ACOT8	67.2965	0.9747	0.691992	1.40854	0.158971	0.264468
ACOT9	294.148	-0.258221	0.455608	-0.566761	0.570876	0.69116
ACOX1	826.331	0.593746	0.371336	1.59895	0.109832	0.198412
ACOX2	78.3868	-1.74657	0.704023	-2.48084	0.0131075	0.0348296
ACOX3	92.2045	-1.50657	0.7686	-1.96015	0.0499778	0.106161
ACOXL	64.1711	2.99763	1.0154	2.95218	0.0031554	0.0102439
ACP1	1190	0.704408	0.287884	2.44684	0.0144113	0.0377443
ACP2	143.833	-0.725837	0.504939	-1.43748	0.150583	0.253614
ACP5	87.3449	3.38081	0.777755	4.34689	1.38082e-05	8.25769e-05
ACP6	111.31	0.453065	0.682813	0.663527	0.506993	0.634334
ACP7	4.30596	0.981558	2.53326	0.387469	0.698409	0.794715
ACPP	78.2522	-2.34265	0.68429	-3.42347	0.000618261	0.00245631
ACPT	2.97282	-3.00783	3.31396	-0.907624	0.364077	NA
ACR	2.97382	-4.76137	3.69457	-1.28875	0.197485	NA
ACRBP	29.3777	1.19351	1.14076	1.04624	0.295451	0.426052
ACRC	21.4703	-5.01451	1.6464	-3.04573	0.00232112	0.00781082
ACRV1	18.6601	1.03731	1.39583	0.743146	0.457394	0.589926
ACSBG1	4.58524	-2.30031	2.67885	-0.858693	0.39051	0.525707
ACSBG2	23.3013	-1.68102	1.30409	-1.28904	0.197385	0.312462
ACSF2	191.278	-1.39737	0.606531	-2.30386	0.0212302	0.0523276
ACSF3	78.3112	-0.842354	0.898906	-0.937087	0.348714	0.483785
ACSL1	75.0364	-0.608013	0.701753	-0.86642	0.38626	0.521416
ACSL3	983.855	0.138956	0.334525	0.415385	0.67786	0.779249
ACSL4	719.169	1.78344	0.329852	5.4068	6.41612e-08	5.93626e-07
ACSL5	6.54315	-1.12555	1.99505	-0.564174	0.572636	0.692441
ACSL6	32.6606	-2.22672	1.06224	-2.09625	0.0360599	0.0812852
ACSM1	299.777	-7.15328	0.76198	-9.38775	6.12929e-21	2.4601e-19
ACSM2A	0.171903	-0.831283	4.9851	-0.166754	0.867564	NA
ACSM2B	0.171903	-0.831283	4.9851	-0.166754	0.867564	NA
ACSM3	255.887	-6.94705	0.728145	-9.54075	1.41807e-21	5.99932e-20
ACSM4	2.12214	-2.70914	3.83256	-0.706875	0.479644	NA
ACSM5	0	NA	NA	NA	NA	NA
ACSM6	10.1845	-1.26586	1.67808	-0.754347	0.450641	0.583501
ACSS1	164.539	-6.7991	0.819034	-8.30135	1.02931e-16	2.83082e-15
ACSS2	177.246	-2.6155	0.627337	-4.16922	3.05646e-05	0.000169359
ACSS3	97.9074	-3.03854	0.676585	-4.491	7.08893e-06	4.48647e-05
ACTA1	176.608	0.669551	0.519135	1.28974	0.197139	0.312135
ACTA2	10.5151	-3.19928	2.66656	-1.19978	0.230225	0.352636
ACTA2-AS1	1.18105	-1.71724	4.68111	-0.366846	0.713734	NA
ACTB	31132.8	0.719164	0.313199	2.29618	0.0216653	0.0532254
ACTBL2	1.5568	-1.8403	4.79325	-0.383936	0.701026	NA
ACTC1	1996.53	5.97134	1.07724	5.54319	2.97002e-08	2.9163e-07
ACTG1	21070.9	1.03105	0.250967	4.10829	3.98597e-05	0.000215384
ACTG1P17	1.48691	-3.76116	4.81499	-0.781136	0.434723	NA
ACTG1P20	134.152	0.829343	0.536906	1.54467	0.122426	0.215726
ACTG1P4	13.8146	-0.578631	1.50681	-0.384011	0.70097	0.796891
ACTG2	3464.95	9.54125	0.474372	20.1134	5.63094e-90	8.8143e-87
ACTL10	15.6283	-1.49924	1.61079	-0.930747	0.351984	0.486862
ACTL6A	857.583	0.404125	0.315581	1.28057	0.200344	0.316373
ACTL6B	0	NA	NA	NA	NA	NA
ACTL7A	0.343806	-1.6765	4.91149	-0.341341	0.732847	NA
ACTL7B	0	NA	NA	NA	NA	NA
ACTL8	6.79842	-5.95298	3.46742	-1.71683	0.0860098	0.164004
ACTL9	0	NA	NA	NA	NA	NA
ACTN1	1304.82	2.84842	0.326105	8.73467	2.44371e-18	7.72773e-17
ACTN1-AS1	3.17167	2.9935	3.80972	0.785755	0.432011	NA
ACTN2	42.0992	-4.01272	1.07885	-3.71945	0.00019966	0.000905462
ACTN3	0.706965	3.21386	4.87782	0.658872	0.509978	NA
ACTN4	2279.7	0.249761	0.259593	0.962125	0.335987	0.469686
ACTR10	388.821	0.580503	0.373467	1.55436	0.120098	0.212602
ACTR1A	1114.19	-0.124896	0.383794	-0.325426	0.744859	0.828238
ACTR1B	613.587	0.0481301	0.366214	0.131426	0.895438	0.933588
ACTR2	2911.66	-0.198674	0.287649	-0.690682	0.489765	0.619721
ACTR3	1076.92	-0.40323	0.318686	-1.26529	0.205767	0.322766
ACTR3B	247.929	2.06348	0.483676	4.26624	1.98793e-05	0.000115357
ACTR3BP2	0.596283	0.542108	4.9421	0.109692	0.912654	NA
ACTR3BP5	2.03165	0.123328	4.48051	0.0275254	0.978041	NA
ACTR3C	83.1253	0.58366	0.62976	0.926798	0.354031	0.488692
ACTR5	324.953	2.25323	0.39773	5.66523	1.46831e-08	1.51293e-07
ACTR6	76.3055	0.462667	0.724959	0.638197	0.523345	0.649222
ACTR8	496.074	0.149556	0.403209	0.370915	0.710701	0.803238
ACTRT1	0	NA	NA	NA	NA	NA
ACTRT2	0.242801	-1.08363	4.96982	-0.218041	0.827397	NA
ACTRT3	26.477	-5.44753	1.47782	-3.68621	0.000227622	0.00101535
ACVR1	547.902	0.494783	0.324433	1.52507	0.127242	0.222315
ACVR1B	2576.68	2.24059	0.348087	6.43688	1.21953e-10	1.69435e-09
ACVR1C	19.4404	-0.0154387	1.29537	-0.0119183	0.990491	0.993824
ACVR2A	410.521	-0.802221	0.375752	-2.13497	0.0327631	0.0752167
ACVR2B	2177.15	-0.355693	0.295806	-1.20245	0.229188	0.351492
ACVR2B-AS1	28.2996	-3.30971	1.41535	-2.33843	0.019365	0.0485067
ACVRL1	7.61637	0.548674	2.33465	0.235014	0.814198	0.877648
ACY1	5.87919	2.28501	2.08319	1.09688	0.272693	0.401368
ACY3	2.38621	-2.63037	3.59901	-0.730862	0.464864	NA
ACYP1	203.148	0.559802	0.489575	1.14344	0.252854	0.378307
ACYP2	48.0536	-1.12473	0.844747	-1.33144	0.183046	0.294731
ADA	19.1957	-3.36047	1.6535	-2.03234	0.042119	0.0923717
ADAD1	18.4173	6.51887	1.93153	3.37497	0.000738224	0.00286268
ADAD2	1.00254	3.75127	4.84911	0.773599	0.439168	NA
ADAL	241.75	1.17714	0.432991	2.71863	0.00655532	0.0193829
ADAM10	1374.17	-0.572493	0.2731	-2.09628	0.0360577	0.0812852
ADAM11	14.9633	-2.51189	1.51815	-1.65457	0.0980116	0.181331
ADAM12	386.461	-5.77916	0.64208	-9.00069	2.24301e-19	7.73077e-18
ADAM15	68.0615	0.672236	0.711777	0.944448	0.344941	0.479527
ADAM17	703.58	-0.474449	0.336689	-1.40916	0.158788	0.264328
ADAM18	0.971202	-3.13855	4.83122	-0.649639	0.515925	NA
ADAM19	47.3785	-2.93509	1.12999	-2.59745	0.00939189	0.0263035
ADAM1A	120.884	-1.0456	0.565696	-1.84835	0.0645522	0.130662
ADAM2	0.485601	-2.12899	4.87776	-0.436468	0.662497	NA
ADAM20	45.7118	1.70736	0.940256	1.81584	0.0693949	0.138436
ADAM20P1	35.5482	0.364383	0.974473	0.373928	0.708458	0.801485
ADAM21	16.0833	-0.344925	1.32084	-0.26114	0.793984	0.86329
ADAM21P1	5.77266	-1.20777	2.51769	-0.479713	0.631431	0.742647
ADAM22	257.896	0.510098	0.509504	1.00117	0.316747	0.449543
ADAM23	657.768	3.14867	0.318699	9.87976	5.09546e-23	2.41091e-21
ADAM28	37.1282	-3.3392	1.0406	-3.20892	0.00133233	0.00480353
ADAM29	0	NA	NA	NA	NA	NA
ADAM30	0.171903	-0.831283	4.9851	-0.166754	0.867564	NA
ADAM32	168.891	1.28435	0.626902	2.04872	0.0404895	0.0894559
ADAM33	44.3705	-7.23554	1.64644	-4.39466	1.10946e-05	6.77948e-05
ADAM3A	0.515709	-2.25359	4.87015	-0.462736	0.643553	NA
ADAM3B	9.45168	-2.26498	1.87898	-1.20543	0.228037	0.350355
ADAM5	1.9424	-4.14355	4.80797	-0.861809	0.388793	NA
ADAM6	0	NA	NA	NA	NA	NA
ADAM7	0	NA	NA	NA	NA	NA
ADAM8	59.5312	-0.285482	0.785937	-0.363238	0.716427	0.807426
ADAM9	726.53	-0.847417	0.339033	-2.49951	0.0124364	0.0332676
ADAMDEC1	0.859516	-2.98373	4.83645	-0.616926	0.537284	NA
ADAMTS1	732.966	0.369376	0.35484	1.04096	0.297892	0.428457
ADAMTS10	86.0077	-5.4882	0.918752	-5.97354	2.32165e-09	2.72562e-08
ADAMTS12	358.595	1.65526	0.452028	3.66186	0.000250395	0.00110435
ADAMTS13	63.9913	-1.08456	0.878032	-1.23522	0.21675	0.33601
ADAMTS14	27.418	-0.833107	1.18452	-0.703329	0.481851	0.612885
ADAMTS15	109.602	-3.47343	0.726244	-4.78274	1.72924e-06	1.23318e-05
ADAMTS16	10.431	-1.18899	1.62066	-0.733646	0.463165	0.59557
ADAMTS17	27.3464	-0.755667	1.16406	-0.649167	0.51623	0.642773
ADAMTS18	2.83102	-2.9226	3.47916	-0.840031	0.400891	NA
ADAMTS19	413.149	-1.89524	0.42952	-4.41247	1.02196e-05	6.29602e-05
ADAMTS19-AS1	56.0947	-1.45784	0.913212	-1.59638	0.110403	0.199194
ADAMTS2	96.6035	-3.81662	0.875647	-4.35863	1.30878e-05	7.86438e-05
ADAMTS20	36.7373	0.646252	1.29685	0.498325	0.618255	0.731316
ADAMTS3	247.411	-2.16297	0.460132	-4.70075	2.59203e-06	1.78805e-05
ADAMTS4	48.098	-5.35547	1.11049	-4.82261	1.41691e-06	1.02801e-05
ADAMTS5	117.959	1.92709	0.83297	2.31352	0.020694	0.0512412
ADAMTS6	92.6421	-0.714436	0.650086	-1.09899	0.271774	0.400266
ADAMTS7	278.011	-7.03208	0.699533	-10.0525	8.95318e-24	4.47278e-22
ADAMTS7P1	55.215	-3.2206	0.977428	-3.29497	0.000984312	0.00368437
ADAMTS8	47.595	4.61433	1.05924	4.35629	1.32287e-05	7.94651e-05
ADAMTS9	75.7937	-7.98064	1.55292	-5.13912	2.76034e-07	2.28516e-06
ADAMTS9-AS1	0.900305	-3.03264	4.83473	-0.627261	0.530488	NA
ADAMTS9-AS2	12.4411	-6.82702	2.23624	-3.05291	0.00226637	0.00764988
ADAMTSL1	92.3052	-5.95539	0.896946	-6.63963	3.1447e-11	4.75604e-10
ADAMTSL2	4.90179	-3.0628	2.76934	-1.10597	0.26874	0.396826
ADAMTSL3	547.769	6.72958	0.465264	14.464	2.04549e-47	3.8042e-45
ADAMTSL4	20.1658	-3.13998	1.62885	-1.92773	0.0538886	0.112835
ADAMTSL4-AS1	40.2505	0.160599	0.977865	0.164234	0.869547	0.916817
ADAMTSL5	19.5929	3.12778	1.33154	2.349	0.0188237	0.0473403
ADAP1	0.75851	-2.79674	4.84355	-0.577414	0.56366	NA
ADAP2	52.1439	2.61526	1.20898	2.16319	0.0305267	0.0708969
ADAR	4816.52	0.48811	0.263866	1.84984	0.0643364	0.130338
ADARB1	199.365	-2.26885	0.650623	-3.4872	0.000488108	0.00198868
ADARB2	34.212	0.948546	1.41114	0.672184	0.501467	0.62986
ADARB2-AS1	0	NA	NA	NA	NA	NA
ADAT1	429.693	0.050212	0.382161	0.13139	0.895467	0.933588
ADAT2	309.802	0.357787	0.381171	0.938652	0.347909	0.482903
ADAT3	35.4331	2.30199	1.10352	2.08604	0.0369751	0.0830393
ADCK1	122.358	1.52633	0.679233	2.24715	0.0246307	0.0593691
ADCK2	142.048	-0.787948	0.589102	-1.33754	0.181046	0.29247
ADCK5	97.9656	-0.26462	0.589471	-0.448911	0.653496	0.759541
ADCY1	552.829	3.89128	0.437623	8.89186	6.00944e-19	2.00144e-17
ADCY10	11.7095	3.93161	1.88604	2.08459	0.0371067	0.0832253
ADCY10P1	48.0877	-1.32338	0.86801	-1.52461	0.127356	0.222412
ADCY2	59.5167	-3.34917	0.794427	-4.21583	2.48857e-05	0.000140503
ADCY3	153.207	-0.261561	0.505978	-0.51694	0.605198	0.720712
ADCY4	1.9414	-2.26076	3.84378	-0.58816	0.556425	NA
ADCY5	52.0604	-3.28794	0.987193	-3.3306	0.000866588	0.00329503
ADCY6	491.599	-3.06752	0.349266	-8.78275	1.5953e-18	5.16657e-17
ADCY7	171.809	-1.95	0.504759	-3.86322	0.000111901	0.000542159
ADCY8	10.084	-6.52489	2.37498	-2.74735	0.00600786	0.0179757
ADCY9	84.6255	-3.38599	0.913979	-3.70467	0.000211663	0.000953675
ADCYAP1	2.67081	-4.60425	4.7349	-0.972408	0.330848	NA
ADCYAP1R1	54.4782	-1.65803	1.38637	-1.19595	0.231718	0.354185
ADD1	1371.96	-1.00187	0.379046	-2.64314	0.00821407	0.0235382
ADD2	1864.94	5.02782	0.388722	12.9342	2.88528e-38	3.58921e-36
ADD3	1477.76	-0.597544	0.290999	-2.05342	0.0400314	0.088642
ADD3-AS1	5.49746	-1.06315	2.67304	-0.397729	0.69083	0.789424
ADGB	1.41393	4.22337	4.83125	0.874177	0.382022	NA
ADGRA1	0	NA	NA	NA	NA	NA
ADGRA1-AS1	0	NA	NA	NA	NA	NA
ADGRA2	674.006	-4.78024	0.409209	-11.6816	1.58208e-31	1.33864e-29
ADGRA3	1723.62	0.468425	0.26137	1.79219	0.0731017	0.144192
ADGRB1	95.2622	-2.6019	0.641514	-4.05587	4.99484e-05	0.00026429
ADGRB2	47.1549	-5.27572	1.1161	-4.72692	2.27953e-06	1.58823e-05
ADGRB3	177.897	-4.06251	0.622365	-6.52753	6.68632e-11	9.6538e-10
ADGRD1	68.9416	0.139047	0.95506	0.14559	0.884245	0.925536
ADGRE1	0	NA	NA	NA	NA	NA
ADGRE2	12.9668	-0.917383	1.59811	-0.574044	0.565938	0.687396
ADGRE3	0.343806	-1.6765	4.91149	-0.341341	0.732847	NA
ADGRE4P	0	NA	NA	NA	NA	NA
ADGRE5	71.1178	0.186286	0.911026	0.204479	0.837979	0.895025
ADGRF1	1.41601	-3.69253	4.81646	-0.766649	0.44329	NA
ADGRF2	2.06284	-4.24035	4.80646	-0.882219	0.377659	NA
ADGRF3	68.7735	0.524014	0.934701	0.560622	0.575055	0.694697
ADGRF4	0	NA	NA	NA	NA	NA
ADGRF5	16.4278	1.0513	1.88883	0.55659	0.577807	0.69708
ADGRG1	53.6039	-5.57646	1.16551	-4.78458	1.71345e-06	1.22238e-05
ADGRG2	47.3827	-3.73532	0.972761	-3.83992	0.000123074	0.000590505
ADGRG3	0.687613	-2.66442	4.84915	-0.549462	0.582689	NA
ADGRG4	0	NA	NA	NA	NA	NA
ADGRG5	20.7246	2.16856	1.29579	1.67353	0.0942222	0.176177
ADGRG6	67.1775	0.476496	0.772556	0.616779	0.53738	0.662216
ADGRG7	0.869192	-0.627828	4.84186	-0.129667	0.89683	NA
ADGRL1	1452.17	-0.665771	0.309099	-2.15391	0.0312471	0.0723018
ADGRL2	1879.68	-3.49995	0.281863	-12.4172	2.10888e-35	2.21303e-33
ADGRL3	248.827	-1.48	0.635847	-2.3276	0.0199332	0.0496915
ADGRL3-AS1	0	NA	NA	NA	NA	NA
ADGRL4	1.44612	-3.72763	4.8157	-0.774058	0.438896	NA
ADGRV1	570.915	2.77045	0.364763	7.5952	3.07312e-14	6.54485e-13
ADH1A	5.60959	-1.26462	2.23698	-0.565326	0.571852	0.691895
ADH1B	5.16677	-3.88404	3.35217	-1.15866	0.246593	0.371612
ADH1C	0	NA	NA	NA	NA	NA
ADH4	12.1336	-0.489574	1.98549	-0.246576	0.805236	0.871338
ADH5	1827.52	0.434007	0.283414	1.53136	0.125681	0.220286
ADH6	20.3985	0.0677692	1.21253	0.0558909	0.955429	0.97283
ADH7	0	NA	NA	NA	NA	NA
ADHFE1	12.7946	-5.33034	2.09019	-2.55017	0.0107671	0.0295083
ADI1	941.495	-0.974024	0.380276	-2.56136	0.0104263	0.0287534
ADIG	0	NA	NA	NA	NA	NA
ADIPOQ	0.250635	1.91742	4.98515	0.384627	0.700514	NA
ADIPOQ-AS1	0.596283	0.542108	4.9421	0.109692	0.912654	NA
ADIPOR1	739.717	0.809893	0.49578	1.63357	0.102348	0.187892
ADIPOR2	821.664	0.930333	0.307362	3.02683	0.00247131	0.00824239
ADIRF	0.171903	-0.831283	4.9851	-0.166754	0.867564	NA
ADK	138.4	0.514548	0.572974	0.898031	0.369169	0.503886
ADM	295.064	2.35736	0.759854	3.10239	0.00191963	0.00660773
ADM2	7.53506	1.86874	2.2585	0.827427	0.407995	0.542914
ADM5	16.1405	-0.772101	1.35547	-0.569617	0.568938	0.68988
ADNP	4310.25	-0.665361	0.261804	-2.54145	0.0110394	0.030114
ADNP-AS1	41.3878	-0.549579	1.00903	-0.544663	0.585986	0.704097
ADNP2	639.523	0.075902	0.313458	0.242144	0.808669	0.873693
ADO	228.104	-0.162062	0.431355	-0.375704	0.707137	0.800751
ADORA1	128.923	-4.54286	2.23351	-2.03395	0.0419563	0.0921019
ADORA2A	0.353483	2.16868	4.96993	0.43636	0.662575	NA
ADORA2A-AS1	8.11322	2.08466	1.94283	1.073	0.283272	0.412767
ADORA2B	46.1167	1.06698	1.25134	0.852667	0.393844	0.529002
ADORA3	6.46312	1.02764	2.0203	0.508656	0.610993	0.725009
ADPGK	551.404	0.980832	0.353545	2.77427	0.00553249	0.0167266
ADPGK-AS1	67.0683	0.932169	0.718526	1.29734	0.194515	0.308923
ADPRH	26.9732	-7.94588	1.86891	-4.25161	2.12241e-05	0.000122105
ADPRHL1	9.49423	-1.52906	2.13958	-0.714656	0.474822	0.606435
ADPRHL2	259.659	0.27962	0.493734	0.566337	0.571165	0.691244
ADPRM	98.1489	0.312999	0.708658	0.441679	0.658722	0.763757
ADRA1A	2.26868	4.91078	4.16418	1.17929	0.238282	NA
ADRA1B	0.485601	-2.12899	4.87776	-0.436468	0.662497	NA
ADRA1D	36.187	-8.36966	1.77343	-4.71947	2.36461e-06	1.64202e-05
ADRA2A	270.893	-6.99514	0.697981	-10.022	1.22062e-23	6.06563e-22
ADRA2B	5.55146	-4.20322	2.76047	-1.52265	0.127847	0.22304
ADRA2C	53.8034	4.38721	0.940544	4.66454	3.09306e-06	2.09823e-05
ADRB1	7.50352	-6.10232	2.74425	-2.22368	0.0261702	0.0624151
ADRB2	101.794	-3.16697	0.741034	-4.27372	1.92236e-05	0.000111795
ADRB3	175.393	-4.22045	0.675093	-6.25166	4.06117e-10	5.30494e-09
ADRM1	688.382	2.29744	0.339547	6.76618	1.32225e-11	2.10842e-10
ADSL	684.215	1.51372	0.319946	4.73117	2.2323e-06	1.55706e-05
ADSS	195.02	0.0622382	0.463955	0.134147	0.893286	0.93209
ADSSL1	37.6253	-1.54014	1.0481	-1.46947	0.141707	0.24161
ADTRP	88.982	4.29195	2.35496	1.82251	0.0683775	0.136784
AEBP1	612.578	-1.83555	0.378539	-4.84904	1.24062e-06	9.08887e-06
AEBP2	581.283	-0.116173	0.356061	-0.326274	0.744217	0.827818
AEN	1311	4.82832	0.328935	14.6787	8.83112e-49	1.76472e-46
AES	908.504	-1.95184	0.348611	-5.5989	2.1572e-08	2.16689e-07
AFAP1	708.139	0.315786	0.329792	0.957532	0.338299	0.47211
AFAP1-AS1	237.781	0.974005	0.659624	1.47661	0.139781	0.239196
AFAP1L1	342.312	4.48089	0.46779	9.57885	9.81276e-22	4.21792e-20
AFAP1L2	63.7095	-3.13516	1.05496	-2.97183	0.00296034	0.00968596
AFDN	2627.86	0.47995	0.258785	1.85463	0.0636493	0.129211
AFDN-AS1	52.5643	0.00664292	0.802048	0.00828244	0.993392	0.9955
AFF1	2608.83	1.40935	0.253086	5.56868	2.56675e-08	2.54561e-07
AFF2	262.732	-0.551291	0.40642	-1.35646	0.174954	0.284629
AFF3	200.835	-2.64912	0.528028	-5.017	5.24852e-07	4.10613e-06
AFF4	3446.06	-0.527613	0.29178	-1.80826	0.0705665	0.140237
AFG3L1P	330.535	0.0146187	0.514103	0.0284353	0.977315	0.986347
AFG3L2	280.193	0.373391	0.407105	0.917186	0.359045	0.493727
AFM	1.214	-3.46246	4.82191	-0.718067	0.472716	NA
AFMID	237.607	-1.18643	0.426206	-2.78371	0.00537411	0.0163081
AFP	0.171903	-0.831283	4.9851	-0.166754	0.867564	NA
AFTPH	765.312	1.36002	0.36285	3.74815	0.000178142	0.000820352
AGA	119.539	0.912443	0.600506	1.51946	0.128648	0.224188
AGAP1	622.96	0.476058	0.314479	1.5138	0.130077	0.226195
AGAP1-IT1	17.7635	1.37254	1.38134	0.99363	0.320403	0.453333
AGAP11	310.39	-0.146567	0.501227	-0.292416	0.769969	0.846817
AGAP12P	482.6	-0.598217	0.432208	-1.3841	0.166329	0.273919
AGAP2	24.8832	-6.33005	1.84106	-3.43827	0.000585442	0.00233878
AGAP2-AS1	6.79648	-5.957	2.71292	-2.19579	0.0281072	0.0661279
AGAP3	337.06	-2.29157	0.416072	-5.50763	3.63687e-08	3.52684e-07
AGAP4	809.224	-0.0488762	0.431161	-0.113359	0.909746	0.942771
AGAP5	545.554	-0.411039	0.442049	-0.92985	0.352449	0.487286
AGAP6	868.297	0.421136	0.415651	1.0132	0.310967	0.443195
AGAP7P	687.602	0.134708	0.465212	0.289562	0.772151	0.848242
AGAP9	578.809	-0.527433	0.466928	-1.12958	0.258653	0.384896
AGBL1	0	NA	NA	NA	NA	NA
AGBL1-AS1	0.171903	-0.831283	4.9851	-0.166754	0.867564	NA
AGBL2	30.212	-1.79924	1.12406	-1.60066	0.109452	0.19784
AGBL3	9.95972	-3.97252	1.90758	-2.08249	0.0372975	0.0835435
AGBL4	14.7865	6.19616	2.05816	3.01053	0.00260789	0.00866405
AGBL4-IT1	0.854753	3.51022	4.8607	0.722163	0.470194	NA
AGBL5	404.7	-0.0951071	0.449549	-0.211561	0.83245	0.891156
AGBL5-AS1	6.01524	6.32735	3.52536	1.79481	0.0726841	0.143549
AGER	543.484	-0.926372	0.656778	-1.41048	0.158398	0.263819
AGFG1	1036.83	0.212914	0.300225	0.709181	0.478212	0.609536
AGFG2	114.843	-2.95324	0.84647	-3.48889	0.000485036	0.00197891
AGGF1	521.613	0.0900203	0.438943	0.205084	0.837506	0.89461
AGK	429.146	-1.42785	0.407295	-3.5057	0.000455406	0.00187403
AGL	762.842	0.901247	0.30925	2.9143	0.00356485	0.0114133
AGMAT	4.26163	-0.309395	2.36569	-0.130785	0.895946	0.933879
AGMO	15.1304	4.61208	1.59238	2.89635	0.00377536	0.0120157
AGO1	1422.66	0.0262168	0.282675	0.0927455	0.926106	0.952885
AGO2	3226.42	-1.10166	0.270596	-4.07123	4.67665e-05	0.000248856
AGO3	396.622	-2.77364	0.413057	-6.7149	1.88196e-11	2.93124e-10
AGO4	232.426	-5.56494	0.590823	-9.41896	4.55568e-21	1.84427e-19
AGPAT1	4189.34	-0.0443001	0.312724	-0.141659	0.88735	0.927855
AGPAT2	64.2948	1.0111	0.869087	1.1634	0.244666	0.369364
AGPAT3	204.021	-6.81287	0.753655	-9.03978	1.56987e-19	5.54294e-18
AGPAT4	1065.96	0.195405	0.360383	0.542214	0.587671	0.705401
AGPAT4-IT1	86.6374	1.06895	0.722321	1.47988	0.138906	0.237979
AGPAT5	398.321	-0.258028	0.376944	-0.684526	0.493643	0.623325
AGPS	341.232	-1.74123	0.389317	-4.47254	7.72974e-06	4.86906e-05
AGR2	2.31531	-2.57673	3.70534	-0.69541	0.486798	NA
AGR3	0	NA	NA	NA	NA	NA
AGRN	238.793	-5.36913	0.720813	-7.44871	9.42603e-14	1.91622e-12
AGRP	0	NA	NA	NA	NA	NA
AGT	1.80061	-4.03553	4.56594	-0.883832	0.376787	NA
AGTPBP1	521.254	0.844182	0.358081	2.35751	0.0183978	0.0464432
AGTR1	36.1104	-6.93961	1.76475	-3.93235	8.41204e-05	0.000419909
AGTR2	2.59991	-4.56446	4.05586	-1.1254	0.260419	NA
AGTRAP	221.326	1.31829	0.497817	2.64814	0.00809351	0.0232388
AGXT	0	NA	NA	NA	NA	NA
AGXT2	0	NA	NA	NA	NA	NA
AHCTF1	2222.62	0.653041	0.289435	2.25626	0.0240543	0.0581919
AHCTF1P1	1572.37	0.631511	0.298364	2.11658	0.0342953	0.0781041
AHCY	1850.09	1.44975	0.262299	5.52707	3.25627e-08	3.17909e-07
AHCYL1	1436.43	-0.402789	0.266911	-1.50908	0.131279	0.227654
AHCYL2	876.081	1.84369	0.308951	5.96758	2.40796e-09	2.81639e-08
AHDC1	729.71	-1.03472	0.31771	-3.25681	0.00112671	0.00414253
AHI1	1058.99	-0.307022	0.415478	-0.738961	0.45993	0.59223
AHNAK	8922.61	-0.0954738	0.344782	-0.27691	0.781849	0.854733
AHNAK2	32.3314	-1.42551	1.573	-0.906238	0.36481	0.499594
AHR	246.676	-1.71681	0.592549	-2.89733	0.00376352	0.011982
AHRR	31.3165	-6.73521	1.84417	-3.65217	0.000260038	0.00113965
AHSA1	1308.5	1.34982	0.294918	4.57693	4.71841e-06	3.09898e-05
AHSA2P	937.619	-1.99418	0.363993	-5.4786	4.28694e-08	4.10341e-07
AHSG	0	NA	NA	NA	NA	NA
AHSP	0.687613	-2.66442	4.84915	-0.549462	0.582689	NA
AICDA	4.26654	1.46545	2.45973	0.595778	0.551323	0.675054
AIDA	746.421	0.414874	0.349766	1.18615	0.235565	0.358868
AIF1	158.811	-4.1293	0.829332	-4.97907	6.38909e-07	4.9105e-06
AIF1L	515.813	-1.84851	0.349308	-5.29193	1.21034e-07	1.07241e-06
AIFM1	649.983	0.756583	0.326751	2.31547	0.0205871	0.0510124
AIFM2	72.2446	0.105406	0.900277	0.117082	0.906795	0.941167
AIFM3	3.35842	-4.93522	3.56518	-1.38428	0.166272	NA
AIG1	250.598	-0.16789	0.408024	-0.411473	0.680726	0.781434
AIM1	59.9084	1.83283	0.89921	2.03826	0.0415235	0.0913322
AIM1L	0.736236	-0.754514	4.86512	-0.155087	0.876753	NA
AIM2	4.71422	-5.4235	3.26915	-1.65899	0.0971168	0.180155
AIMP1	515.242	1.07093	0.328679	3.25829	0.00112087	0.00412348
AIMP2	126.6	1.33621	0.6519	2.04971	0.040393	0.0892848
AIP	320.996	0.789661	0.473643	1.66721	0.0954733	0.177843
AIPL1	1.95891	-0.0793029	3.26761	-0.0242694	0.980638	NA
AIRE	1.84762	2.11147	4.59532	0.459483	0.645887	NA
AIRN	6.58618	2.38197	2.5528	0.933081	0.350778	0.485757
AJAP1	10.3755	1.84988	2.22622	0.830953	0.406	0.541027
AJUBA	218.974	-1.66468	0.497292	-3.3475	0.000815452	0.00312601
AK1	98.4715	-2.62197	0.931127	-2.81591	0.00486393	0.0149728
AK2	1521.01	-0.307165	0.29633	-1.03656	0.299939	0.43087
AK3	317.58	-2.67394	0.394054	-6.78572	1.15505e-11	1.85917e-10
AK4	3509.2	2.94968	0.371321	7.94376	1.96147e-15	4.70552e-14
AK5	136.398	4.28665	0.665517	6.44108	1.18625e-10	1.64933e-09
AK6	175.512	1.04529	0.467287	2.23693	0.0252907	0.0607106
AK7	22.5792	2.04962	1.6528	1.24009	0.214942	0.333869
AK8	9.81209	2.26223	1.98958	1.13704	0.255521	0.381534
AK9	90.3562	-2.03625	0.640169	-3.18079	0.00146873	0.00522016
AKAIN1	4.24179	5.81327	3.99069	1.45671	0.145197	0.24631
AKAP1	1108.79	2.94066	0.341739	8.60499	7.63235e-18	2.29019e-16
AKAP10	515.113	0.577794	0.362458	1.5941	0.110913	0.199866
AKAP11	2242.19	0.286783	0.296927	0.965836	0.334126	0.467921
AKAP12	8893.85	3.13459	0.271498	11.5455	7.77496e-31	6.34978e-29
AKAP13	2599.3	-0.647103	0.25222	-2.56563	0.0102988	0.0284828
AKAP14	0.839084	-0.503225	4.84952	-0.103768	0.917353	NA
AKAP17A	1120.73	-0.207248	0.355443	-0.58307	0.559846	0.682158
AKAP2	3.96445	-5.18036	3.31667	-1.56192	0.118307	0.210105
AKAP3	86.2131	1.76089	0.96522	1.82434	0.0681004	0.136404
AKAP4	0.171903	-0.831283	4.9851	-0.166754	0.867564	NA
AKAP5	107.291	0.554041	0.601828	0.920597	0.357261	0.491777
AKAP6	109.728	1.44845	0.843983	1.71621	0.0861233	0.164124
AKAP7	112.479	-0.547787	0.579219	-0.945734	0.344284	0.47888
AKAP8	584.867	0.535302	0.317338	1.68685	0.0916314	0.172327
AKAP8L	355.533	0.0698147	0.405068	0.172353	0.86316	0.911952
AKAP9	2471.63	0.0867516	0.304059	0.285311	0.775406	0.850314
AKIP1	163.43	1.08744	0.501882	2.16673	0.0302552	0.0703098
AKIRIN1	1918.68	1.84566	0.25998	7.09923	1.25458e-12	2.25297e-11
AKIRIN2	539.694	0.897303	0.330481	2.71514	0.00662477	0.0195475
AKNA	338.759	0.897162	0.423624	2.11783	0.0341898	0.0779111
AKNAD1	0.485601	-2.12899	4.87776	-0.436468	0.662497	NA
AKR1A1	632.568	1.29848	0.378622	3.42949	0.000604718	0.00240606
AKR1B1	1251	0.550491	0.376895	1.4606	0.144126	0.245043
AKR1B10	8.42612	-4.67367	2.46228	-1.89811	0.0576815	0.119172
AKR1B15	10.3268	-6.55908	2.35777	-2.7819	0.00540409	0.0163859
AKR1C1	230.169	-5.53179	0.631285	-8.76275	1.90536e-18	6.10754e-17
AKR1C2	250.161	-5.3564	0.608436	-8.80356	1.32544e-18	4.31491e-17
AKR1C3	63.7777	-1.56605	0.855591	-1.83038	0.0671937	0.134933
AKR1C4	27.0093	-4.91287	1.35586	-3.62344	0.000290714	0.00125853
AKR1C6P	2.87282	-4.71024	3.77171	-1.24883	0.211726	NA
AKR1C8P	7.04122	-6.00364	3.4324	-1.74911	0.0802719	0.155088
AKR1D1	10.3084	-2.23824	1.65798	-1.34998	0.177023	0.287547
AKR1E2	53.5173	0.448849	0.817142	0.549291	0.582806	0.701533
AKR7A2	245.233	-0.16615	0.451607	-0.367909	0.712941	0.804995
AKR7A2P1	6.52579	0.228813	1.9263	0.118784	0.905446	0.940183
AKR7A3	19.7229	1.12963	1.32762	0.850868	0.394842	0.530031
AKR7L	29.597	-0.860599	1.00743	-0.854254	0.392964	0.528113
AKT1	339.17	-1.37942	0.512435	-2.69189	0.00710475	0.0207616
AKT1S1	178.874	1.02795	0.499784	2.05678	0.0397073	0.0880281
AKT2	910.445	-0.393197	0.290936	-1.35149	0.176538	0.286908
AKT3	1259.78	-3.12114	0.406607	-7.67606	1.64055e-14	3.59162e-13
AKTIP	141.708	0.989654	0.529056	1.8706	0.0614	0.125554
ALAD	287.443	0.0905102	0.400426	0.226035	0.821174	0.882396
ALAS1	457.131	0.549439	0.502112	1.09426	0.273843	0.402619
ALAS2	4.59077	-1.76807	2.76179	-0.640188	0.522051	0.648001
ALB	2.69023	-4.62036	3.84347	-1.20213	0.229312	NA
ALCAM	488.08	-5.73088	0.57567	-9.95515	2.39462e-23	1.16833e-21
ALDH16A1	170.891	0.97648	0.580356	1.68255	0.0924614	0.173593
ALDH18A1	927.709	0.812471	0.305343	2.66084	0.00779453	0.0224938
ALDH1A1	236.211	-5.72652	0.656014	-8.72927	2.56333e-18	8.07878e-17
ALDH1A2	725.304	-5.51609	0.455831	-12.1012	1.0411e-33	1.01854e-31
ALDH1A3	0.171903	-0.831283	4.9851	-0.166754	0.867564	NA
ALDH1B1	465.377	-5.25528	0.506081	-10.3843	2.9245e-25	1.63008e-23
ALDH1L1	7.6142	-4.52322	2.56141	-1.76591	0.0774113	0.150824
ALDH1L1-AS1	0	NA	NA	NA	NA	NA
ALDH1L1-AS2	0	NA	NA	NA	NA	NA
ALDH1L2	43.851	1.40926	1.15238	1.22291	0.221362	0.341918
ALDH2	345.922	-4.14335	0.572286	-7.24	4.48696e-13	8.47917e-12
ALDH3A1	0.171903	-0.831283	4.9851	-0.166754	0.867564	NA
ALDH3A2	614.228	-1.62621	0.385562	-4.21777	2.46732e-05	0.000139555
ALDH3B1	2.57479	-1.99934	3.372	-0.592925	0.553232	NA
ALDH3B2	0	NA	NA	NA	NA	NA
ALDH4A1	204.72	1.85883	0.50431	3.68588	0.000227912	0.00101592
ALDH5A1	249.931	-3.03402	0.505432	-6.00282	1.93915e-09	2.30101e-08
ALDH6A1	176.137	-1.52615	0.580523	-2.62892	0.00856557	0.0243966
ALDH7A1	953.934	0.942864	0.369468	2.55195	0.0107122	0.029392
ALDH8A1	1.4558	-1.7235	4.34465	-0.396693	0.691594	NA
ALDH9A1	856.687	0.477184	0.322687	1.47878	0.139198	0.23835
ALDOA	3838.87	1.10394	0.332285	3.32226	0.000892922	0.00338568
ALDOB	3.51964	-5.00741	3.45209	-1.45054	0.146907	NA
ALDOC	503.327	2.64457	0.36488	7.24778	4.23642e-13	8.05435e-12
ALG1	64.7799	0.407092	0.698663	0.582673	0.560113	0.682351
ALG10	185.9	-0.954209	0.471814	-2.02243	0.0431324	0.09406
ALG10B	291.269	-1.62291	0.427569	-3.79566	0.000147253	0.000692712
ALG11	101.889	0.191256	0.667046	0.28672	0.774326	0.849687
ALG12	75.5734	-1.56605	0.738466	-2.12068	0.0339488	0.0775029
ALG13	498.351	-0.076524	0.348647	-0.219488	0.82627	0.886489
ALG14	53.7961	0.457595	0.757041	0.604452	0.545543	0.669639
ALG1L	5.12053	0.279343	2.30876	0.120993	0.903697	0.938937
ALG1L2	7.54522	-0.433332	1.87768	-0.230781	0.817485	0.879919
ALG1L9P	88.7567	0.544956	0.759457	0.71756	0.473028	0.604935
ALG2	400.054	0.236056	0.354488	0.665909	0.50547	0.633278
ALG3	459.505	1.61251	0.419519	3.84372	0.000121184	0.000582029
ALG5	174.461	-0.108337	0.566268	-0.191317	0.848277	0.901654
ALG6	130.184	0.285417	0.526564	0.542037	0.587793	0.705502
ALG8	398.231	-0.180384	0.438904	-0.410988	0.681081	0.781565
ALG9	398.301	-0.244276	0.359176	-0.680099	0.496442	0.62613
ALK	18.5315	3.14461	1.42459	2.20739	0.027287	0.0644892
ALKBH1	237.448	1.61644	0.429629	3.76242	0.00016828	0.000779332
ALKBH2	240.199	2.22897	0.437094	5.09951	3.40533e-07	2.76668e-06
ALKBH3	80.0129	-1.22132	0.718493	-1.69983	0.0891628	0.168562
ALKBH3-AS1	27.6088	-1.69329	1.08786	-1.55653	0.119582	0.211749
ALKBH4	49.2227	1.29263	0.816668	1.5828	0.113466	0.20354
ALKBH5	1606.66	1.39426	0.278389	5.00832	5.49066e-07	4.28308e-06
ALKBH6	85.9427	0.591474	0.755033	0.783375	0.433407	0.567128
ALKBH7	340.357	1.26312	0.472818	2.67148	0.0075518	0.0218605
ALKBH8	220.56	0.841083	0.441468	1.90519	0.0567548	0.117656
ALLC	5.12892	-5.54534	3.13369	-1.76959	0.0767961	0.149858
ALMS1	6149.16	-0.129674	0.261473	-0.495936	0.61994	0.732653
ALMS1-IT1	90.9091	0.527839	0.663041	0.796088	0.425981	0.559828
ALMS1P1	26.56	-2.95972	1.18326	-2.50132	0.0123732	0.0331221
ALOX12	45.1659	0.503385	0.856295	0.587864	0.556624	0.679503
ALOX12-AS1	6.59356	-4.46091	2.68244	-1.663	0.0963117	0.178985
ALOX12B	2.46141	5.03705	4.01369	1.25497	0.209491	NA
ALOX12P2	43.2399	-4.05551	1.00244	-4.04564	5.21808e-05	0.000274632
ALOX15	1.6996	-3.95018	4.81129	-0.821024	0.411632	NA
ALOX15B	0.171903	-0.831283	4.9851	-0.166754	0.867564	NA
ALOX15P1	2.82135	-4.69195	3.91191	-1.1994	0.230372	NA
ALOX5	66.8902	-3.93519	1.16835	-3.36817	0.000756701	0.00292647
ALOX5AP	0.171903	-0.831283	4.9851	-0.166754	0.867564	NA
ALOXE3	2.6993	-0.194596	3.39631	-0.0572965	0.954309	NA
ALPI	0	NA	NA	NA	NA	NA
ALPK1	62.7677	-4.24472	1.11532	-3.80584	0.000141324	0.000667656
ALPK2	8.75831	-6.32353	2.50584	-2.52352	0.0116188	0.0314025
ALPK3	521.58	-2.10807	0.407135	-5.17781	2.24505e-07	1.88095e-06
ALPL	2223.46	7.44887	1.02282	7.28267	3.27269e-13	6.29215e-12
ALPP	10.9725	3.88438	2.04063	1.90352	0.0569726	0.117964
ALPPL2	183.894	9.81447	1.46556	6.69672	2.13154e-11	3.29809e-10
ALS2	1076.34	1.00359	0.304982	3.29064	0.000999593	0.00373584
ALS2CL	5.69623	-1.54326	2.15523	-0.716054	0.473958	0.605594
ALS2CR11	57.3081	-0.143243	0.736651	-0.194451	0.845822	0.900217
ALS2CR12	3.27308	-2.40855	3.18105	-0.757154	0.448958	NA
ALX1	9.26165	-1.89078	1.81529	-1.04158	0.297606	0.428238
ALX3	7.01325	-2.99164	2.31144	-1.29428	0.195569	0.310268
ALX4	136.335	5.38746	0.89306	6.03259	1.61354e-09	1.93705e-08
ALYREF	535.992	1.87097	0.356073	5.25445	1.48464e-07	1.2881e-06
AMACR	6.45013	1.08286	1.9499	0.555342	0.578661	0.69784
AMBN	0.171903	-0.831283	4.9851	-0.166754	0.867564	NA
AMBP	0.706965	3.21386	4.87782	0.658872	0.509978	NA
AMBRA1	874.634	1.09975	0.300679	3.65754	0.000254651	0.00112017
AMD1	982.034	1.01032	0.309474	3.26462	0.0010961	0.00404116
AMDHD1	10.6291	1.12622	1.63466	0.688963	0.490847	0.62088
AMDHD2	48.611	2.30984	0.836378	2.76172	0.00574983	0.0173085
AMELX	0	NA	NA	NA	NA	NA
AMELY	0	NA	NA	NA	NA	NA
AMER1	825.145	-2.98498	0.341331	-8.74513	2.22768e-18	7.08033e-17
AMER2	19.7114	-4.23635	1.61504	-2.62306	0.00871429	0.0247414
AMER3	4.38122	-1.0105	2.88445	-0.350326	0.726094	0.814849
AMFR	446.822	-0.516249	0.36422	-1.41741	0.156364	0.261241
AMH	120.729	-6.34924	0.888532	-7.14577	8.94957e-13	1.62111e-11
AMHR2	474.567	-5.34611	1.61243	-3.31556	0.000914596	0.0034567
AMIGO1	256.29	-1.1305	0.725881	-1.55741	0.119372	0.211486
AMIGO2	319.636	-4.98811	0.571209	-8.73255	2.48991e-18	7.86059e-17
AMIGO3	134.152	1.46257	0.539847	2.70922	0.00674411	0.0198405
AMMECR1	108.22	-1.72501	0.602641	-2.86242	0.0042042	0.0131773
AMMECR1L	705.901	0.945867	0.303042	3.12123	0.00180094	0.00624726
AMN	0	NA	NA	NA	NA	NA
AMN1	110.883	-0.523535	0.567461	-0.922592	0.35622	0.490919
AMOT	3725.35	-5.17654	0.360859	-14.345	1.14426e-46	2.0667e-44
AMOTL1	725.384	-4.05181	0.616019	-6.57741	4.78722e-11	7.06387e-10
AMOTL2	297.308	0.156276	0.388373	0.402386	0.6874	0.786701
AMPD1	0	NA	NA	NA	NA	NA
AMPD2	298.016	-2.2899	0.58927	-3.88599	0.000101914	0.00049788
AMPD3	168.455	-3.09756	0.510897	-6.06298	1.33619e-09	1.62243e-08
AMPH	20.7527	-7.56829	1.99312	-3.79721	0.000146333	0.000688557
AMT	263.767	-0.27274	0.509286	-0.535534	0.59228	0.709845
AMTN	0	NA	NA	NA	NA	NA
AMY1A	0	NA	NA	NA	NA	NA
AMY1B	0	NA	NA	NA	NA	NA
AMY1C	0	NA	NA	NA	NA	NA
AMY2A	35.9352	-1.36412	1.02571	-1.32993	0.183541	0.295402
AMY2B	94.3964	-1.78115	0.687796	-2.58965	0.00960724	0.0267987
AMZ1	57.9869	-0.28996	1.071	-0.270739	0.786592	0.857735
AMZ2	639.736	0.00756158	0.336835	0.0224489	0.98209	0.989005
AMZ2P1	243.55	-0.388321	0.517185	-0.750835	0.452752	0.585467
ANAPC1	2461.74	1.40658	0.262166	5.36521	8.08529e-08	7.37261e-07
ANAPC10	151.742	1.3763	0.557838	2.4672	0.0136173	0.0359555
ANAPC11	1044.13	1.38078	0.352995	3.91161	9.16837e-05	0.000454163
ANAPC13	430.04	0.682339	0.397103	1.7183	0.0857427	0.163595
ANAPC15	40.3665	0.452302	0.8734	0.517863	0.604554	0.720272
ANAPC16	568.687	-0.766772	0.319254	-2.40177	0.0163161	0.0419551
ANAPC1P1	327.725	1.21397	0.381369	3.1832	0.00145658	0.00518778
ANAPC2	45.1613	0.424641	0.889908	0.477174	0.633238	0.744073
ANAPC4	982.276	2.02023	0.298609	6.76546	1.32891e-11	2.11723e-10
ANAPC5	791.414	0.0264337	0.37417	0.0706464	0.943679	0.965209
ANAPC7	1542.46	1.35827	0.303888	4.46964	7.83503e-06	4.92713e-05
ANG	49.6826	-3.9266	1.28335	-3.05965	0.00221598	0.00750541
ANGEL1	1265.96	0.276185	0.321694	0.858533	0.390598	0.525722
ANGEL2	476.186	-0.513549	0.438633	-1.17079	0.241682	0.365961
ANGPT1	97.5048	-0.890036	0.721129	-1.23423	0.217119	0.336443
ANGPT2	54.422	-3.69214	0.913178	-4.04318	5.27314e-05	0.0002771
ANGPT4	2.40289	-1.87564	3.47001	-0.540528	0.588833	NA
ANGPTL1	92.4777	-2.43359	0.826267	-2.94529	0.00322656	0.0104532
ANGPTL2	236.95	-4.88634	0.518254	-9.42848	4.16067e-21	1.69165e-19
ANGPTL3	20.5662	-0.788988	1.26736	-0.622542	0.533586	0.658923
ANGPTL4	88.3896	2.8309	0.661267	4.28103	1.86031e-05	0.000108488
ANGPTL5	5.91301	2.5054	2.69867	0.928383	0.353209	0.487952
ANGPTL6	0.986871	0.0913692	4.78952	0.0190769	0.98478	NA
ANGPTL7	80.2789	1.223	0.776542	1.57493	0.115273	0.206178
ANGPTL8	8.40757	1.19121	1.8313	0.650471	0.515388	0.642062
ANHX	71.6765	9.9	1.67155	5.92264	3.16822e-09	3.63098e-08
ANK1	51.6894	0.138868	0.830346	0.167241	0.86718	0.915273
ANK2	402.004	-0.421771	0.368035	-1.14601	0.251792	0.377196
ANK3	544.653	-1.88896	0.389211	-4.85329	1.2143e-06	8.91341e-06
ANKAR	76.7601	-3.78312	0.778415	-4.86004	1.17365e-06	8.64203e-06
ANKDD1A	167.899	-3.26314	0.570327	-5.72152	1.05576e-08	1.11726e-07
ANKDD1B	37.6624	3.5903	1.08346	3.31372	0.000920621	0.00347667
ANKEF1	66.5217	-1.59099	0.772447	-2.05967	0.0394301	0.087488
ANKFN1	5.26003	-5.58326	3.00086	-1.86055	0.0628074	0.127847
ANKFY1	1514.13	-1.00041	0.291466	-3.43235	0.000598372	0.00238486
ANKH	600.539	-2.46259	0.363387	-6.77676	1.229e-11	1.97144e-10
ANKHD1	208.14	1.17004	0.44744	2.61497	0.0089235	0.0252476
ANKHD1-EIF4EBP3	5.78149	-1.32765	2.20268	-0.602745	0.546679	0.670769
ANKIB1	702.278	-0.794534	0.364559	-2.17943	0.0292994	0.0684101
ANKK1	1.10232	-3.33642	4.82529	-0.691444	0.489286	NA
ANKLE1	27.4871	0.0651775	1.13664	0.0573423	0.954273	0.972391
ANKLE2	1029.14	-0.800807	0.335366	-2.38786	0.0169468	0.0433337
ANKMY1	78.5315	-0.81384	0.676685	-1.20269	0.229097	0.351467
ANKMY2	146.271	-2.05389	0.526103	-3.90397	9.46257e-05	0.000466349
ANKRA2	248.815	0.180187	0.520054	0.346477	0.728984	0.816876
ANKRD1	1.23235	2.43088	4.83399	0.502871	0.615055	NA
ANKRD10	1419.53	-0.847867	0.299026	-2.83543	0.00457645	0.0141996
ANKRD11	2790.65	-0.697565	0.273954	-2.54629	0.0108876	0.0297862
ANKRD12	741.012	0.499286	0.301947	1.65356	0.0982178	0.181624
ANKRD13A	579.535	0.523676	0.3233	1.61978	0.105279	0.192089
ANKRD13B	61.0472	-2.72949	0.831452	-3.2828	0.00102783	0.00383145
ANKRD13C	219.25	0.129515	0.449915	0.287865	0.77345	0.849246
ANKRD13D	116.326	0.526008	0.561708	0.936444	0.349045	0.484121
ANKRD16	79.2539	-1.13097	0.643631	-1.75717	0.0788882	0.153019
ANKRD17	3640.76	-0.399884	0.276498	-1.44624	0.148109	0.250255
ANKRD18A	90.3804	-1.30475	0.648829	-2.01094	0.044332	0.0961252
ANKRD18B	96.0159	1.20336	0.618726	1.9449	0.0517868	0.109238
ANKRD18CP	171.844	-0.853328	0.485551	-1.75744	0.0788422	0.152946
ANKRD18DP	0.706965	3.21386	4.87782	0.658872	0.509978	NA
ANKRD19P	449.919	1.60267	0.416829	3.84492	0.000120591	0.000579775
ANKRD2	59.2777	8.20482	1.65731	4.95068	7.39547e-07	5.61505e-06
ANKRD20A1	0.846918	1.37636	4.86401	0.282967	0.777202	NA
ANKRD20A11P	17.8128	0.823787	1.32614	0.621192	0.534474	0.659759
ANKRD20A12P	33.984	2.16525	0.956589	2.26351	0.023604	0.0572988
ANKRD20A19P	0	NA	NA	NA	NA	NA
ANKRD20A2	0	NA	NA	NA	NA	NA
ANKRD20A3	16.785	-0.848933	1.29319	-0.656466	0.511524	0.638521
ANKRD20A4	12.4041	0.86452	1.5321	0.56427	0.572571	0.692434
ANKRD20A4-ANKRD20A20P	22.6903	-2.09527	1.19776	-1.74933	0.0802349	0.155051
ANKRD20A5P	133.257	-0.117355	0.658634	-0.17818	0.858582	0.9087
ANKRD20A8P	68.8788	-0.348995	0.866869	-0.402592	0.687249	0.786606
ANKRD20A9P	50.9324	0.13324	0.813397	0.163807	0.869883	0.916992
ANKRD22	0.242801	-1.08363	4.96982	-0.218041	0.827397	NA
ANKRD23	42.5708	-0.490177	0.961275	-0.509924	0.610105	0.724413
ANKRD24	15.0845	-0.490291	1.4862	-0.329895	0.741479	0.825898
ANKRD26	359.334	0.268928	0.438518	0.613264	0.539702	0.664422
ANKRD26P1	390.415	8.33933	0.703559	11.8531	2.0746e-32	1.86456e-30
ANKRD26P3	3.28237	3.99681	3.29718	1.21219	0.22544	NA
ANKRD27	349.42	0.612053	0.36665	1.66931	0.0950554	0.177193
ANKRD28	535.947	0.39644	0.338189	1.17224	0.241099	0.365344
ANKRD29	24.118	-5.41262	1.5806	-3.4244	0.000616157	0.00244846
ANKRD30A	1.74806	0.597738	4.69367	0.12735	0.898664	NA
ANKRD30B	11.1475	-6.66658	2.37541	-2.8065	0.00500831	0.0153493
ANKRD30BL	106.179	-5.6596	0.864278	-6.54836	5.81714e-11	8.45736e-10
ANKRD30BP2	29.1127	-3.61146	1.18602	-3.04503	0.00232656	0.00782365
ANKRD30BP3	2.03273	-4.21755	4.33296	-0.973364	0.330373	NA
ANKRD31	57.1909	2.82597	0.892584	3.16605	0.00154525	0.00544985
ANKRD33	3.00762	5.32804	4.47867	1.18965	0.234184	NA
ANKRD33B	29.1315	7.17775	1.91206	3.75394	0.000174075	0.000803003
ANKRD34A	62.0028	-5.77796	1.09709	-5.26663	1.38948e-07	1.21509e-06
ANKRD34B	0	NA	NA	NA	NA	NA
ANKRD34C	0	NA	NA	NA	NA	NA
ANKRD34C-AS1	0	NA	NA	NA	NA	NA
ANKRD35	11.657	1.94057	1.72591	1.12438	0.260853	0.387433
ANKRD36	1100.15	-0.207905	0.414844	-0.501164	0.616255	0.729778
ANKRD36B	1261.99	-0.0592495	0.417504	-0.141914	0.887148	0.92785
ANKRD36BP1	205.637	0.0515567	0.527901	0.0976635	0.922199	0.950497
ANKRD36BP2	25.5671	-0.277991	1.18193	-0.235201	0.814052	0.877592
ANKRD36C	1105.09	-0.405591	0.385751	-1.05143	0.29306	0.42358
ANKRD37	73.6714	1.28565	0.984805	1.30549	0.191728	0.305723
ANKRD39	44.0904	-0.79971	1.01848	-0.785198	0.432337	0.566122
ANKRD40	1073.83	0.779074	0.298501	2.60996	0.00905537	0.0255438
ANKRD40CL	5.11186	-0.49312	2.24806	-0.219354	0.826374	0.886551
ANKRD42	146.061	-1.01281	0.631892	-1.60282	0.108975	0.197177
ANKRD44	72.1838	-7.93712	1.55751	-5.09602	3.46865e-07	2.81205e-06
ANKRD44-IT1	1.27422	-3.5453	4.81985	-0.735563	0.461997	NA
ANKRD45	67.7981	-2.52034	0.783861	-3.21529	0.00130314	0.00471005
ANKRD46	231.035	-1.1163	0.440728	-2.53286	0.0113138	0.0307373
ANKRD49	125.707	-0.171369	0.584809	-0.293035	0.769496	0.84653
ANKRD50	2164.12	-2.88043	0.298511	-9.64934	4.94722e-22	2.16617e-20
ANKRD52	1130.21	-0.534486	0.28382	-1.88318	0.0596753	0.122641
ANKRD53	7.88345	-3.17577	2.25315	-1.40948	0.158694	0.264218
ANKRD54	489.337	-0.605047	0.343225	-1.76283	0.077929	0.151509
ANKRD55	20.6366	1.08906	1.56145	0.697465	0.485512	0.615873
ANKRD6	92.2303	-1.61223	0.727963	-2.21471	0.0267801	0.0635549
ANKRD60	1.44136	0.543099	3.69831	0.14685	0.88325	NA
ANKRD61	71.3633	0.582084	0.68621	0.848259	0.396294	0.531637
ANKRD62	15.8034	2.11018	1.634	1.29142	0.196558	0.311364
ANKRD62P1-PARP4P3	17.9144	0.508303	1.24151	0.409424	0.682228	0.782403
ANKRD63	0.343806	-1.6765	4.91149	-0.341341	0.732847	NA
ANKRD65	10.3533	0.126811	1.91253	0.0663053	0.947135	0.967532
ANKRD66	0	NA	NA	NA	NA	NA
ANKRD7	7.1965	-1.38772	2.01726	-0.687922	0.491502	0.621541
ANKRD9	68.3959	1.17085	1.05449	1.11034	0.266851	0.394632
ANKS1A	639.733	-0.250605	0.37033	-0.676707	0.498592	0.627624
ANKS1B	53.3736	-4.89422	0.977691	-5.0059	5.56013e-07	4.32649e-06
ANKS3	118.037	-0.99101	0.601047	-1.64881	0.0991872	0.183109
ANKS4B	4.31786	-1.64622	2.91302	-0.565124	0.571989	0.691927
ANKS6	420.838	-0.227651	0.43155	-0.527519	0.597833	0.714357
ANKUB1	1.93956	-2.57243	3.85376	-0.667512	0.504445	NA
ANKZF1	588.28	0.475075	0.428288	1.10924	0.267326	0.395172
ANLN	1048.08	0.909122	0.425578	2.13621	0.0326626	0.0750318
ANO1	6.35312	-0.748948	2.162	-0.346415	0.729031	0.816876
ANO1-AS2	0	NA	NA	NA	NA	NA
ANO10	175.874	0.228551	0.575768	0.39695	0.691405	0.789888
ANO2	15.3706	-0.0185625	1.69759	-0.0109346	0.991276	0.994235
ANO3	2.74132	2.25175	3.99316	0.563902	0.572821	NA
ANO4	12.5013	-4.16088	1.94843	-2.1355	0.0327199	0.0751448
ANO5	19.7377	-2.97802	1.38875	-2.14439	0.0320018	0.0738206
ANO6	977.535	-0.477017	0.308256	-1.54747	0.12175	0.214939
ANO7	68.9428	0.336411	1.10167	0.305365	0.760089	0.839549
ANO8	140.107	-1.45696	0.771981	-1.8873	0.0591199	0.121726
ANO9	14.034	-4.63565	1.84736	-2.50933	0.0120959	0.032491
ANOS1	382.922	-4.41587	0.668605	-6.6046	3.98595e-11	5.95168e-10
ANP32A	4902.85	-0.447255	0.255607	-1.74977	0.0801576	0.154937
ANP32A-IT1	199.242	-0.326447	0.453975	-0.719086	0.472088	0.604109
ANP32AP1	270.115	-0.459453	0.433462	-1.05996	0.289162	0.419107
ANP32B	3471.59	1.31207	0.291125	4.50689	6.57842e-06	4.19305e-05
ANP32C	38.4403	0.234043	0.88399	0.264758	0.791196	0.861305
ANP32D	1.75982	-4.00743	4.56142	-0.878549	0.379646	NA
ANP32E	1500.52	1.4904	0.324561	4.59205	4.38911e-06	2.89179e-05
ANPEP	85.4394	1.28421	0.618779	2.07539	0.0379504	0.0847029
ANTXR1	1431.01	-6.11954	0.356691	-17.1564	5.62525e-66	2.8558e-63
ANTXR2	540.921	-1.82517	0.348596	-5.23579	1.64282e-07	1.41127e-06
ANTXRL	0.485601	-2.12899	4.87776	-0.436468	0.662497	NA
ANTXRLP1	9.12303	0.796996	2.27307	0.350625	0.725869	0.814695
ANXA1	4.95702	-5.49595	3.2131	-1.71048	0.087177	0.165656
ANXA10	0.728402	-2.72026	4.84673	-0.561257	0.574622	NA
ANXA11	67.6109	-0.787828	1.26068	-0.624923	0.532022	0.657467
ANXA13	0.343806	-1.6765	4.91149	-0.341341	0.732847	NA
ANXA2	115.956	-1.20705	0.618719	-1.95088	0.0510716	0.10796
ANXA2P1	24.7491	-0.747917	1.24365	-0.601391	0.54758	0.671524
ANXA2P2	54.6353	-0.939128	0.808574	-1.16146	0.245454	0.370282
ANXA2P3	8.24298	-0.498871	1.81042	-0.275556	0.782889	0.855336
ANXA2R	7.28858	1.83093	2.00726	0.912151	0.361689	0.496272
ANXA3	194.316	7.28869	0.761596	9.57029	1.0661e-21	4.57208e-20
ANXA4	168.623	-3.09399	0.605896	-5.10647	3.2823e-07	2.67367e-06
ANXA5	1336.7	0.174342	0.300242	0.580673	0.561461	0.683638
ANXA6	1298.15	-0.194114	0.283223	-0.685375	0.493108	0.622901
ANXA7	919.071	1.59092	0.311784	5.10264	3.34941e-07	2.72479e-06
ANXA8	0.50127	2.7633	4.9114	0.56263	0.573687	NA
ANXA8L1	0.744071	1.13671	4.88324	0.232777	0.815935	NA
ANXA9	6.62357	-4.31034	2.56526	-1.68028	0.0929038	0.174184
AOAH	17.5278	-2.08014	1.35006	-1.54078	0.123371	0.217108
AOAH-IT1	4.84533	-5.46462	3.09541	-1.76539	0.0774979	0.150914
AOC1	0.515709	-2.25359	4.87015	-0.462736	0.643553	NA
AOC2	67.0163	2.75683	0.807933	3.41221	0.000644388	0.00254932
AOC3	70.9757	2.66594	0.742541	3.59029	0.000330313	0.00140949
AOC4P	5.97359	3.95719	2.4798	1.59577	0.11054	0.199385
AOX1	18.0713	0.718855	1.36784	0.525539	0.599209	0.715533
AOX3P-AOX2P	0.75851	-2.79674	4.84355	-0.577414	0.56366	NA
AP1AR	158.841	-0.931746	0.503604	-1.85016	0.064291	0.13026
AP1B1	770.047	1.22322	0.32539	3.75925	0.000170426	0.000787911
AP1B1P1	0.171903	-0.831283	4.9851	-0.166754	0.867564	NA
AP1G1	2987.54	0.447221	0.269055	1.6622	0.0964737	0.179209
AP1G2	778.253	-0.472819	0.339811	-1.39142	0.164098	0.270863
AP1M1	343.671	-0.032709	0.430267	-0.0760201	0.939403	0.962459
AP1M2	10.1991	7.08729	2.40177	2.95086	0.00316886	0.0102777
AP1S1	62.569	-1.26265	0.719699	-1.75442	0.0793586	0.153757
AP1S2	99.6648	-3.58094	0.685835	-5.22128	1.77692e-07	1.5151e-06
AP1S3	32.0225	-8.19155	1.79617	-4.56057	5.10137e-06	3.33418e-05
AP2A1	342.279	0.0193609	0.394197	0.0491148	0.960828	0.976247
AP2A2	1185.74	-0.0823374	0.285887	-0.288006	0.773342	0.849246
AP2B1	2439.02	0.509725	0.258147	1.97455	0.0483189	0.103221
AP2M1	1965.11	1.39105	0.278904	4.98755	6.11494e-07	4.71137e-06
AP2S1	282.913	1.00286	0.453334	2.21219	0.0269533	0.0639013
AP3B1	755.302	-0.559816	0.315372	-1.7751	0.0758816	0.14862
AP3B2	105.807	4.23689	0.641697	6.60264	4.03902e-11	6.02613e-10
AP3D1	991.302	0.347984	0.331652	1.04925	0.294065	0.424556
AP3M1	1942.51	0.238387	0.291567	0.817605	0.413583	0.548175
AP3M2	829.082	1.5714	0.337298	4.65877	3.18098e-06	2.15398e-05
AP3S1	188.776	0.713632	0.465639	1.53259	0.125378	0.219856
AP3S2	9.97263	-2.74467	2.03572	-1.34826	0.177576	0.288193
AP4B1	367.166	0.644472	0.408129	1.57909	0.114315	0.20474
AP4B1-AS1	20.1866	-0.383746	1.28568	-0.298477	0.765339	0.84362
AP4E1	454.305	0.232813	0.389181	0.598214	0.549697	0.673594
AP4M1	113.461	0.986151	0.595479	1.65606	0.0977088	0.180966
AP4S1	92.7588	-0.646834	0.604423	-1.07017	0.284544	0.413978
AP5B1	17.7566	0.159154	1.44408	0.110211	0.912242	0.944264
AP5M1	232.235	-0.893552	0.454487	-1.96607	0.049291	0.104996
AP5S1	65.1499	0.761562	0.751339	1.01361	0.310771	0.443008
AP5Z1	129.407	0.404883	0.618087	0.655058	0.51243	0.63944
APAF1	490.549	-0.473553	0.337671	-1.40241	0.160794	0.266768
APBA1	381.851	-2.95653	1.74464	-1.69463	0.0901448	0.170145
APBA2	188.891	-1.29688	0.526265	-2.46431	0.0137279	0.0362067
APBA3	74.4351	-0.161932	0.792503	-0.204329	0.838096	0.895087
APBB1	131.66	-0.792509	0.701423	-1.12986	0.258536	0.384782
APBB1IP	11.4097	-6.70157	2.30274	-2.91026	0.00361127	0.0115443
APBB2	1901.38	1.24544	0.2752	4.52559	6.02284e-06	3.86647e-05
APBB3	147.551	-1.50746	0.555952	-2.7115	0.00669795	0.0197387
APC	1596.51	-0.548143	0.365303	-1.50052	0.133481	0.230451
APC2	16.5422	-2.0795	1.48982	-1.3958	0.162774	0.269198
APCDD1	386.055	-0.395535	0.375951	-1.05209	0.292758	0.423274
APCDD1L	438.858	-5.13229	0.537558	-9.54742	1.32968e-21	5.63808e-20
APCDD1L-AS1	16.052	-5.67348	1.9911	-2.84942	0.00437985	0.0136459
APCS	0	NA	NA	NA	NA	NA
APEH	312.108	1.10024	0.445131	2.47172	0.0134466	0.0355648
APELA	8.07415	0.346261	1.81229	0.191063	0.848477	0.901713
APEX1	4939.89	1.16438	0.257208	4.52699	5.98298e-06	3.8422e-05
APEX2	241.599	1.08269	0.48804	2.21845	0.026524	0.0630428
APH1A	182.869	0.286492	0.52377	0.546981	0.584391	0.702839
APH1B	516.673	0.570818	0.440232	1.29663	0.194759	0.309191
API5	1173.43	0.319766	0.277139	1.15381	0.248577	0.373544
APIP	38.5393	-1.49046	0.909141	-1.63942	0.101126	0.186176
APITD1-CORT	0	NA	NA	NA	NA	NA
APLF	83.0682	0.458169	0.669275	0.684575	0.493612	0.623325
APLN	12.682	-6.85819	2.26636	-3.02608	0.00247747	0.00826001
APLNR	201.936	-6.84075	0.764076	-8.95297	3.46032e-19	1.17751e-17
APLP1	68.7791	-0.458156	0.75347	-0.608062	0.543146	0.667264
APLP2	4444.85	0.886543	0.329628	2.68952	0.00715541	0.0208877
APMAP	1616.73	0.55481	0.279826	1.9827	0.0474015	0.101573
APOA1	73.8581	-6.33959	1.09773	-5.7752	7.68631e-09	8.29768e-08
APOA1-AS	3.28752	-4.90507	3.57264	-1.37295	0.169767	NA
APOA2	0	NA	NA	NA	NA	NA
APOA4	0	NA	NA	NA	NA	NA
APOA5	0.859516	-2.98373	4.83645	-0.616926	0.537284	NA
APOB	7.47725	1.06613	2.3737	0.449141	0.65333	0.759481
APOBEC1	0	NA	NA	NA	NA	NA
APOBEC2	13.4687	1.05933	1.45001	0.730566	0.465045	0.597251
APOBEC3A	0.250635	1.91742	4.98515	0.384627	0.700514	NA
APOBEC3A_B	15.9266	-3.42716	1.76934	-1.93697	0.052749	0.110832
APOBEC3B	31.5717	-4.51274	1.43012	-3.1555	0.00160225	0.00563291
APOBEC3B-AS1	2.73969	-1.56673	3.35851	-0.466494	0.640862	NA
APOBEC3C	224.106	-6.60918	0.720546	-9.17247	4.62318e-20	1.70613e-18
APOBEC3D	151.301	-5.99648	0.741975	-8.08178	6.38301e-16	1.63572e-14
APOBEC3F	423.367	-5.36107	0.481106	-11.1432	7.72685e-29	5.49777e-27
APOBEC3G	168.657	-5.43905	0.737003	-7.37996	1.58338e-13	3.144e-12
APOBEC3H	18.8239	-5.99963	2.06934	-2.89929	0.00374004	0.0119153
APOBEC4	15.8373	-1.62179	1.44373	-1.12333	0.261296	0.387932
APOBR	9.36129	2.56023	2.02583	1.26379	0.206306	0.323287
APOC1	808.445	4.95692	0.334943	14.7993	1.48007e-49	3.15927e-47
APOC1P1	173.003	6.76054	0.724568	9.33044	1.05429e-20	4.16044e-19
APOC2	0	NA	NA	NA	NA	NA
APOC3	0	NA	NA	NA	NA	NA
APOC4	0	NA	NA	NA	NA	NA
APOC4-APOC2	0.242801	-1.08363	4.96982	-0.218041	0.827397	NA
APOD	15.541	-3.01371	1.86086	-1.61953	0.105334	0.192171
APOE	2630.39	4.84005	0.278415	17.3843	1.0845e-67	5.99154e-65
APOF	11.4686	1.36853	1.54546	0.885516	0.375879	0.511049
APOH	0	NA	NA	NA	NA	NA
APOL1	4.51681	0.659294	2.77853	0.237282	0.812438	0.876465
APOL2	83.8683	-8.15281	1.54245	-5.28562	1.2528e-07	1.10585e-06
APOL3	0.250635	1.91742	4.98515	0.384627	0.700514	NA
APOL4	29.3189	-3.99968	1.22214	-3.27267	0.00106537	0.00394989
APOL5	1.37523	-3.65773	4.81723	-0.759302	0.447672	NA
APOL6	19.8544	-3.65763	1.43562	-2.54777	0.0108415	0.0296818
APOLD1	63.8727	-0.974458	0.761216	-1.28013	0.200498	0.316534
APOM	75.95	0.825501	0.715007	1.15454	0.248281	0.373365
APOO	198.308	1.28445	0.603	2.13009	0.0331639	0.075951
APOOL	393.409	-0.276377	0.387784	-0.71271	0.476025	0.607408
APOOP5	30.7707	1.13177	1.17126	0.966286	0.333901	0.46778
APOPT1	195.784	0.58321	0.533308	1.09357	0.274143	0.402996
APP	3349.99	1.02369	0.276953	3.69627	0.000218787	0.000981303
APPBP2	1080.69	-1.06423	0.421363	-2.52569	0.011547	0.0312355
APPL1	573.743	-1.78619	0.324571	-5.50321	3.72929e-08	3.60389e-07
APPL2	525.508	-2.06372	0.34472	-5.98666	2.14193e-09	2.53231e-08
APRT	625.134	1.7974	0.382629	4.69751	2.63351e-06	1.814e-05
APTR	152.409	0.892362	0.633514	1.40859	0.158956	0.264467
APTX	582.75	0.561609	0.334882	1.67703	0.093536	0.175103
AQP1	81.4981	-0.555136	0.664604	-0.835289	0.403555	0.538532
AQP10	21.5839	-5.02108	1.63541	-3.07023	0.00213892	0.00727193
AQP11	103.535	-1.17788	0.708994	-1.66134	0.0966453	0.179457
AQP12A	0	NA	NA	NA	NA	NA
AQP12B	0	NA	NA	NA	NA	NA
AQP2	3.93059	-2.70968	2.9589	-0.915772	0.359787	0.494372
AQP3	1739.12	0.967176	0.3045	3.17627	0.00149181	0.00529155
AQP4	8.20375	-6.22426	2.59575	-2.39786	0.0164911	0.0423315
AQP4-AS1	2.11431	-4.26616	4.36633	-0.977059	0.32854	NA
AQP5	4.208	4.35364	3.02241	1.44045	0.14974	0.252534
AQP6	10.7293	0.845052	1.55545	0.543286	0.586933	0.704785
AQP7	40.8653	-8.54636	1.86126	-4.5917	4.39643e-06	2.8956e-05
AQP7P1	30.3347	-4.04604	1.17253	-3.4507	0.000559137	0.00224324
AQP7P3	4.56934	5.93026	3.18186	1.86377	0.0623537	0.127075
AQP8	0.829407	-2.91905	4.8388	-0.60326	0.546336	NA
AQP9	3.60997	-5.04659	4.21798	-1.19645	0.231521	NA
AQR	1467.26	1.23146	0.281698	4.37157	1.23357e-05	7.47463e-05
AR	54.706	-4.08224	0.901349	-4.52903	5.92548e-06	3.80918e-05
ARAF	367.55	-0.043493	0.38357	-0.11339	0.909721	0.942771
ARAP1	235.129	-0.459985	0.418748	-1.09848	0.271995	0.400562
ARAP1-AS2	31.8534	-2.09259	1.16869	-1.79055	0.0733658	0.144592
ARAP2	143.179	-7.34529	0.998008	-7.35995	1.83973e-13	3.63764e-12
ARAP3	214.996	-2.04539	0.678282	-3.01555	0.00256517	0.00853271
ARC	71.2475	-3.26482	0.824842	-3.95811	7.55438e-05	0.000380739
ARCN1	4246.33	0.477129	0.268802	1.77502	0.0758948	0.14862
AREG	8.20182	-6.22951	2.58118	-2.41343	0.015803	0.0407864
AREL1	970.469	-0.278963	0.317373	-0.878974	0.379416	0.514349
ARF1	3990.02	0.664767	0.363592	1.82833	0.0675	0.135375
ARF3	2834.94	1.1835	0.257584	4.59464	4.33504e-06	2.85916e-05
ARF4	1164.55	-0.400738	0.401967	-0.996944	0.318792	0.451632
ARF4-AS1	8.81282	1.77787	1.88431	0.943511	0.345419	0.480016
ARF5	358.646	0.241719	0.383735	0.629911	0.528753	0.654331
ARF6	886.592	0.667264	0.35489	1.8802	0.0600809	0.12334
ARFGAP1	479.731	0.323491	0.396682	0.815493	0.41479	0.549155
ARFGAP2	397.996	0.986867	0.350666	2.81426	0.00488894	0.0150326
ARFGAP3	335.992	-0.193598	0.412226	-0.469639	0.638613	0.748468
ARFGEF1	2861.09	2.22067	0.276714	8.02514	1.01411e-15	2.50317e-14
ARFGEF2	1402.59	0.687076	0.295175	2.32769	0.0199287	0.0496904
ARFGEF3	9.8587	-0.892172	1.67388	-0.532997	0.594035	0.711177
ARFIP1	164.158	-1.966	0.519568	-3.78391	0.000154387	0.000722652
ARFIP2	270.279	0.338182	0.572851	0.590348	0.554957	0.678198
ARFRP1	81.6977	-1.86368	0.679002	-2.74474	0.00605596	0.0180937
ARG1	7.28443	1.80283	2.58712	0.69685	0.485897	0.616237
ARG2	188.447	0.778338	0.474807	1.63927	0.101157	0.186195
ARGFX	8.55063	-2.72366	1.95814	-1.39095	0.164242	0.271076
ARGFXP2	42.8347	1.59106	0.94415	1.68518	0.0919548	0.172866
ARGLU1	959.941	-0.974595	0.311166	-3.13207	0.00173578	0.00604466
ARHGAP1	907.962	0.893829	0.354227	2.52333	0.011625	0.0314149
ARHGAP10	128.073	0.349952	0.523736	0.668184	0.504016	0.631921
ARHGAP11A	2510.15	1.70911	0.278493	6.137	8.40918e-10	1.04608e-08
ARHGAP11B	1259.82	1.43058	0.274683	5.20812	1.90766e-07	1.61704e-06
ARHGAP12	762.118	1.5294	0.414359	3.69101	0.000223369	0.000998993
ARHGAP15	0	NA	NA	NA	NA	NA
ARHGAP17	436.531	-1.5222	0.38211	-3.98367	6.78591e-05	0.000346209
ARHGAP18	231.868	0.371593	0.513248	0.724003	0.469064	0.601098
ARHGAP19	850.623	2.20861	0.305987	7.21799	5.27621e-13	9.86153e-12
ARHGAP19-SLIT1	3.14573	-4.84289	3.60893	-1.34192	0.179623	NA
ARHGAP20	351.26	-4.64564	0.690279	-6.7301	1.69549e-11	2.65623e-10
ARHGAP21	1853.11	-0.629218	0.276426	-2.27626	0.0228303	0.0557371
ARHGAP22	195.119	-0.51785	0.556698	-0.930217	0.352259	0.487069
ARHGAP22-IT1	2.84271	-4.6933	3.93304	-1.1933	0.232751	NA
ARHGAP23	557.77	-4.26712	0.448103	-9.52262	1.68864e-21	7.11198e-20
ARHGAP24	118.142	-6.24449	0.929141	-6.72072	1.80834e-11	2.82281e-10
ARHGAP25	48.972	-8.80562	1.69047	-5.20898	1.89882e-07	1.61173e-06
ARHGAP26	799.808	-2.91597	0.411308	-7.08951	1.34584e-12	2.41223e-11
ARHGAP26-AS1	8.63288	0.596829	1.78717	0.333952	0.738416	0.823441
ARHGAP26-IT1	3.84402	-5.12984	3.40233	-1.50774	0.131621	0.227993
ARHGAP27	84.6991	-0.35009	1.1452	-0.305703	0.759831	0.839399
ARHGAP28	868.659	0.097079	0.292148	0.332293	0.739668	0.82432
ARHGAP29	1133.9	-0.372785	0.295484	-1.26161	0.207089	0.324299
ARHGAP30	49.0078	-3.05576	0.913008	-3.34692	0.000817156	0.00313127
ARHGAP31	258.606	0.264274	0.634958	0.416208	0.677258	0.778747
ARHGAP31-AS1	8.19919	0.715849	1.81939	0.393455	0.693983	0.791775
ARHGAP32	1716.6	0.777863	0.359401	2.16433	0.0304388	0.0707103
ARHGAP33	226.498	-1.02227	0.454148	-2.25097	0.0243872	0.0588828
ARHGAP35	2503.7	-0.908708	0.363966	-2.49668	0.0125362	0.0334916
ARHGAP36	1.75774	2.00349	4.71306	0.425093	0.670769	NA
ARHGAP39	183.782	-0.330929	0.481575	-0.687182	0.491968	0.621963
ARHGAP4	110.67	-0.743497	0.636586	-1.16794	0.242829	0.367432
ARHGAP40	21.5676	8.16927	2.15724	3.78691	0.000152534	0.000715048
ARHGAP42	839.334	1.60795	0.319962	5.02544	5.02269e-07	3.94424e-06
ARHGAP44	236.493	1.3676	0.456724	2.99436	0.00275018	0.00908217
ARHGAP45	12.7082	0.241447	1.51982	0.158865	0.873775	0.919495
ARHGAP5	1600.27	-0.474118	0.268891	-1.76324	0.0778606	0.151439
ARHGAP5-AS1	69.3937	0.307247	0.825549	0.372173	0.709764	0.802543
ARHGAP6	26.6615	-7.92755	1.8559	-4.27153	1.94137e-05	0.00011283
ARHGAP8	0.728402	-2.72026	4.84673	-0.561257	0.574622	NA
ARHGAP9	12.2961	1.00364	1.57796	0.636038	0.524751	0.650537
ARHGDIA	546.942	-0.0389246	0.352659	-0.110375	0.912112	0.944182
ARHGDIB	35.0464	-3.9715	1.29925	-3.05675	0.00223747	0.00756728
ARHGDIG	0.859516	-2.98373	4.83645	-0.616926	0.537284	NA
ARHGEF1	188.541	-0.93315	0.573469	-1.6272	0.103694	0.189714
ARHGEF10	1891.16	0.869319	0.338946	2.56477	0.0103244	0.028541
ARHGEF10L	19.9026	-2.85846	1.65863	-1.72339	0.0848184	0.162161
ARHGEF11	1124.59	0.575619	0.300388	1.91625	0.055333	0.115179
ARHGEF12	1493.5	-0.841687	0.266703	-3.15589	0.00160008	0.00562805
ARHGEF15	18.3934	1.44813	1.59861	0.90587	0.365005	0.499761
ARHGEF16	29.5184	-0.478449	1.02816	-0.465347	0.641683	0.750755
ARHGEF17	536.752	-3.48887	0.364886	-9.56151	1.16049e-21	4.94301e-20
ARHGEF18	334.71	0.165305	0.464563	0.355828	0.72197	0.811701
ARHGEF19	31.0659	-8.14546	1.92283	-4.23619	2.27342e-05	0.000129563
ARHGEF2	825.91	1.28309	0.419653	3.0575	0.00223191	0.00754983
ARHGEF25	128.647	-3.18983	0.723446	-4.40922	1.03746e-05	6.38238e-05
ARHGEF26	710.721	-0.35581	0.381987	-0.931472	0.351609	0.486493
ARHGEF26-AS1	1.36447	0.0901506	4.42656	0.0203658	0.983752	NA
ARHGEF28	69.6435	-3.33892	1.01942	-3.27531	0.00105547	0.00391971
ARHGEF3	711.241	-2.78456	0.459545	-6.05938	1.36644e-09	1.65702e-08
ARHGEF3-AS1	2.30372	-1.4886	3.72932	-0.399161	0.689775	NA
ARHGEF33	20.2296	1.32774	1.23168	1.07798	0.281041	0.410344
ARHGEF34P	404.972	-0.638859	0.423447	-1.50871	0.131373	0.227796
ARHGEF35	250.337	-0.374504	0.483611	-0.774392	0.438699	0.571624
ARHGEF37	57.5575	-6.02103	1.14036	-5.27995	1.29219e-07	1.13742e-06
ARHGEF38	20.9728	-0.45429	1.1533	-0.393904	0.693652	0.791493
ARHGEF38-IT1	0	NA	NA	NA	NA	NA
ARHGEF39	156.38	0.754134	0.512775	1.47069	0.141374	0.241131
ARHGEF4	14.9289	-0.635457	1.36615	-0.465145	0.641828	0.750824
ARHGEF40	347.639	-4.78457	0.445981	-10.7282	7.50421e-27	4.7461e-25
ARHGEF5	631.699	-0.762791	0.37555	-2.03113	0.0422419	0.0925872
ARHGEF6	11.7964	-3.79099	1.89339	-2.00222	0.0452612	0.0978125
ARHGEF7	1260.05	0.880645	0.307618	2.86279	0.00419932	0.0131664
ARHGEF7-AS1	0	NA	NA	NA	NA	NA
ARHGEF7-AS2	7.21856	2.30766	2.8831	0.800411	0.423473	0.557703
ARHGEF9	481.674	-2.79515	0.403862	-6.92105	4.48312e-12	7.54578e-11
ARHGEF9-IT1	4.28599	-3.81889	2.89351	-1.31981	0.186898	0.299701
ARID1A	2472.85	-0.509036	0.260184	-1.95645	0.0504123	0.106915
ARID1B	1419.85	-0.721548	0.269978	-2.67262	0.00752612	0.021803
ARID2	1961.77	-0.519366	0.293359	-1.77041	0.0766586	0.149652
ARID3A	193.114	0.198774	0.526151	0.377789	0.705588	0.799913
ARID3B	718.129	3.26405	0.404324	8.07285	6.86745e-16	1.75031e-14
ARID3C	4.8948	1.36538	2.84237	0.480368	0.630966	0.742239
ARID4A	531.801	0.270261	0.425188	0.635628	0.525019	0.650763
ARID4B	777.037	-0.765439	0.365071	-2.09668	0.0360217	0.0812283
ARID5A	12.389	-2.7103	1.62554	-1.66732	0.0954501	0.177818
ARID5B	958.417	-0.447492	0.288296	-1.5522	0.120615	0.213277
ARIH1	1935.42	-0.506744	0.257601	-1.96717	0.0491637	0.104787
ARIH2	970.396	0.857799	0.337522	2.54146	0.0110389	0.030114
ARIH2OS	25.7952	1.33798	1.15172	1.16172	0.245351	0.370233
ARL1	681.994	0.0761863	0.340577	0.223698	0.822993	0.88368
ARL10	88.5185	-3.83664	0.720583	-5.32435	1.01314e-07	9.0883e-07
ARL11	6.22154	-0.560621	2.04368	-0.274319	0.783839	0.855777
ARL13A	6.24652	-0.320645	2.44206	-0.131301	0.895537	0.933609
ARL13B	216.188	-0.820546	0.457409	-1.7939	0.0728291	0.143799
ARL14	0	NA	NA	NA	NA	NA
ARL14EP	329.217	-0.453706	0.41974	-1.08092	0.279732	0.408973
ARL14EPL	0	NA	NA	NA	NA	NA
ARL15	222.727	-0.266367	0.479784	-0.55518	0.578771	0.6979
ARL16	145.657	-0.142464	0.521724	-0.273064	0.784804	0.856134
ARL17A	4955.23	-0.514909	0.359687	-1.43155	0.152274	0.255727
ARL17B	130.521	-3.66137	0.632071	-5.79265	6.92826e-09	7.56191e-08
ARL2	233.722	1.04949	0.416272	2.52115	0.0116971	0.0315641
ARL2-SNX15	0	NA	NA	NA	NA	NA
ARL2BP	679.43	-0.962227	0.398226	-2.41629	0.0156797	0.0405351
ARL3	807.782	0.815703	0.303621	2.68658	0.00721867	0.0210389
ARL4A	310.649	-1.98339	0.46066	-4.30554	1.6658e-05	9.81812e-05
ARL4C	235.211	-2.4373	0.617505	-3.94702	7.91316e-05	0.000397339
ARL4D	214.553	-0.598381	0.429662	-1.39268	0.163718	0.270377
ARL5A	266.755	0.529138	0.396862	1.3333	0.182432	0.294027
ARL5B	705.424	-1.50183	0.335846	-4.47177	7.75748e-06	4.8849e-05
ARL5C	2.37153	4.973	4.16737	1.19332	0.232744	NA
ARL6	85.2012	-0.283705	0.640308	-0.443075	0.657711	0.763044
ARL6IP1	1701.58	0.0561902	0.26566	0.211512	0.832488	0.891156
ARL6IP4	361.105	-0.925736	0.370001	-2.50198	0.01235	0.0330743
ARL6IP5	226.358	-1.33065	0.490459	-2.71308	0.0066661	0.019654
ARL6IP6	301.345	-1.67993	0.437443	-3.84035	0.00012286	0.000589629
ARL8A	93.8828	1.19746	0.655551	1.82665	0.0677522	0.135779
ARL8B	372.077	0.6943	0.359868	1.92932	0.053691	0.112498
ARL9	34.712	-2.50022	1.23629	-2.02236	0.0431392	0.09406
ARMC1	400.593	0.294376	0.357831	0.822668	0.410697	0.545394
ARMC10	515.294	-0.320267	0.381954	-0.838494	0.401753	0.536814
ARMC12	44.1159	-6.12334	1.3697	-4.47058	7.80076e-06	4.90886e-05
ARMC2	49.0233	-1.40527	0.850578	-1.65214	0.0985063	0.182085
ARMC2-AS1	0.242801	-1.08363	4.96982	-0.218041	0.827397	NA
ARMC3	1.53269	-1.02462	4.73876	-0.216222	0.828815	NA
ARMC4	8.76993	-4.7383	2.40646	-1.96899	0.0489543	0.104483
ARMC4P1	7.86907	-0.379143	1.7989	-0.210764	0.833071	0.891648
ARMC5	121.381	-0.98305	0.612282	-1.60555	0.108373	0.196269
ARMC6	293.739	1.96584	0.507522	3.87341	0.000107323	0.000521861
ARMC7	94.64	1.16917	0.629298	1.85789	0.0631844	0.128407
ARMC8	716.309	0.129175	0.393559	0.328222	0.742744	0.826842
ARMC9	419.054	-0.233462	0.360162	-0.648214	0.516847	0.643285
ARMCX1	174.475	-4.70963	0.738977	-6.37318	1.85154e-10	2.52024e-09
ARMCX2	397.041	-1.48304	0.369966	-4.00859	6.1083e-05	0.000315215
ARMCX3	442.521	-0.988965	0.501042	-1.97381	0.0484028	0.103377
ARMCX4	381.85	-3.38358	0.635998	-5.32012	1.037e-07	9.28454e-07
ARMCX5	205.568	0.118812	0.449979	0.264039	0.79175	0.861659
ARMCX5-GPRASP2	149.596	-1.99866	0.530341	-3.76863	0.000164147	0.000763203
ARMCX6	404.933	-2.55968	0.428636	-5.9717	2.34791e-09	2.75301e-08
ARMS2	0	NA	NA	NA	NA	NA
ARMT1	510.232	-0.129584	0.391754	-0.330778	0.740812	0.825448
ARNT	1044.88	-0.194084	0.287525	-0.675014	0.499667	0.628313
ARNT2	502.201	-6.60406	0.648298	-10.1868	2.27201e-24	1.18548e-22
ARNTL	26.1124	-1.74848	1.28797	-1.35754	0.174608	0.284191
ARNTL2	63.0756	-0.269257	0.743996	-0.361906	0.717422	0.808111
ARNTL2-AS1	0.485601	-2.12899	4.87776	-0.436468	0.662497	NA
ARPC1A	959.098	1.94883	0.303709	6.41677	1.39196e-10	1.9155e-09
ARPC1B	250.337	2.65339	0.424568	6.24962	4.11462e-10	5.36357e-09
ARPC2	1812.62	0.0456488	0.316704	0.144137	0.885392	0.926478
ARPC3	1147.81	1.23986	0.301861	4.10739	4.00148e-05	0.000216112
ARPC4	832.842	0.379886	0.342513	1.10911	0.267381	0.395191
ARPC4-TTLL3	0	NA	NA	NA	NA	NA
ARPC5	1231.38	0.809664	0.320819	2.52374	0.0116113	0.0313868
ARPC5L	488.421	0.849895	0.408792	2.07904	0.0376137	0.0841138
ARPIN	230.627	-1.86656	0.535105	-3.48822	0.000486254	0.00198173
ARPP19	4747.2	1.04864	0.279001	3.75857	0.00017089	0.000789668
ARPP21	75.0176	-9.41814	1.69506	-5.55623	2.7567e-08	2.72249e-07
ARR3	7.23767	1.61061	1.95255	0.824875	0.409443	0.544128
ARRB1	750.796	-0.850299	0.334737	-2.5402	0.0110788	0.0301993
ARRB2	255.914	0.975118	0.412058	2.36646	0.0179593	0.0455259
ARRDC1	26.8976	-1.45545	1.10247	-1.32017	0.186779	0.299567
ARRDC1-AS1	140.373	-0.691631	0.708936	-0.97559	0.329268	0.462842
ARRDC2	108.985	2.1978	0.869393	2.52797	0.0114726	0.0310699
ARRDC3	1874.69	-1.77781	0.403733	-4.40343	1.06554e-05	6.53446e-05
ARRDC3-AS1	19.6641	-4.03385	1.43183	-2.81727	0.00484343	0.0149146
ARRDC4	125.054	-1.24797	0.79567	-1.56846	0.116775	0.20823
ARRDC5	0.485601	-2.12899	4.87776	-0.436468	0.662497	NA
ARSA	108.536	-1.8861	0.701278	-2.68951	0.00715567	0.0208877
ARSB	494.512	-1.0895	0.337146	-3.23153	0.00123131	0.00448757
ARSD	168.092	-2.79135	0.531198	-5.25481	1.48176e-07	1.28679e-06
ARSD-AS1	0	NA	NA	NA	NA	NA
ARSE	12.9944	-2.11755	1.94432	-1.0891	0.276112	0.405257
ARSF	0	NA	NA	NA	NA	NA
ARSG	119.001	1.21022	0.547795	2.20925	0.0271572	0.0642308
ARSH	0	NA	NA	NA	NA	NA
ARSI	15.0284	-7.10286	2.15715	-3.29271	0.000992255	0.00371137
ARSJ	74.4075	3.46352	0.825484	4.19574	2.71981e-05	0.000152595
ARSK	141.736	0.312392	0.519056	0.601846	0.547276	0.67124
ART1	0.728402	-2.72026	4.84673	-0.561257	0.574622	NA
ART3	3.26486	1.72709	3.20448	0.538963	0.589912	NA
ART4	5.10356	-0.620601	2.49928	-0.248312	0.803893	0.870256
ART5	54.2563	2.97142	0.830959	3.57589	0.000349032	0.00147737
ARTN	9.41733	2.4989	1.70311	1.46726	0.142305	0.24241
ARV1	107.732	-1.88992	0.755627	-2.50113	0.0123797	0.0331348
ARVCF	84.1518	0.305274	0.632494	0.482652	0.629343	0.740793
ARX	158.571	-10.499	1.55117	-6.76841	1.30204e-11	2.08149e-10
AS-PTPRE	2.96314	-4.7611	3.72754	-1.27728	0.201504	NA
AS3MT	0	NA	NA	NA	NA	NA
ASAH1	260.204	0.78164	0.406764	1.9216	0.0546555	0.114085
ASAH2	78.6884	-0.540458	0.644482	-0.838592	0.401698	0.536779
ASAH2B	111.09	-0.384092	0.57616	-0.666641	0.505001	0.63285
ASAP1	1227.94	-1.08269	0.33202	-3.26092	0.0011105	0.00408773
ASAP1-IT1	28.1877	-3.84986	1.54886	-2.48561	0.0129329	0.0344193
ASAP1-IT2	38.5579	-2.69327	1.06774	-2.5224	0.0116558	0.0314799
ASAP2	366.891	0.279731	0.463042	0.604115	0.545767	0.669826
ASAP3	483.21	-0.102284	0.358659	-0.285185	0.775503	0.850332
ASB1	429.254	0.370561	0.376879	0.983236	0.325491	0.458736
ASB10	0	NA	NA	NA	NA	NA
ASB11	1.40941	0.22303	4.33968	0.0513932	0.959012	NA
ASB12	2.27261	-0.464835	3.11175	-0.149381	0.881253	NA
ASB13	97.9027	-2.80965	0.824691	-3.40691	0.000657016	0.0025911
ASB14	61.4288	-0.381812	0.762685	-0.500615	0.616642	0.730049
ASB15	0.586607	-2.42419	4.86071	-0.498731	0.617969	NA
ASB16	11.9686	0.882055	1.4976	0.588977	0.555877	0.678863
ASB16-AS1	103.129	-0.898486	0.78427	-1.14563	0.251947	0.377337
ASB17	0.242801	-1.08363	4.96982	-0.218041	0.827397	NA
ASB18	6.46066	-0.83676	1.95812	-0.427327	0.669141	0.771873
ASB2	26.9534	2.55165	1.35253	1.88657	0.0592177	0.121887
ASB3	147.062	0.064206	0.627322	0.102349	0.918479	0.948264
ASB4	7.32148	-0.844528	2.22191	-0.380091	0.703878	0.798409
ASB5	0	NA	NA	NA	NA	NA
ASB6	230.496	0.472488	0.51532	0.916883	0.359204	0.493837
ASB7	582.522	0.80956	0.37999	2.13048	0.0331322	0.0758918
ASB8	336.901	-0.559613	0.432856	-1.29284	0.196066	0.310837
ASB9	13.9854	-5.5682	2.04214	-2.72665	0.00639808	0.018983
ASB9P1	7.68704	-4.53964	2.4277	-1.86994	0.0614927	0.125657
ASCC1	659.649	0.641425	0.369822	1.73441	0.0828448	0.159181
ASCC2	309.703	0.655228	0.432439	1.51519	0.129724	0.225728
ASCC3	1930.5	1.5732	0.263963	5.95992	2.52367e-09	2.94621e-08
ASCL1	4.34367	-0.540203	2.76317	-0.195501	0.845	0.899649
ASCL2	0.250635	1.91742	4.98515	0.384627	0.700514	NA
ASCL3	0	NA	NA	NA	NA	NA
ASCL4	0	NA	NA	NA	NA	NA
ASCL5	3.5641	2.69784	3.16972	0.85113	0.394697	NA
ASDURF	0	NA	NA	NA	NA	NA
ASF1A	503.07	0.190801	0.38299	0.498187	0.618352	0.731385
ASF1B	85.3651	-2.60551	0.93843	-2.77646	0.00549546	0.016628
ASGR1	32.0756	-2.94338	1.2671	-2.32293	0.020183	0.0501611
ASGR2	5.75632	-5.71173	3.16726	-1.80337	0.0713306	0.141501
ASH1L	3447.3	-0.726396	0.285708	-2.54245	0.011008	0.0300631
ASH1L-AS1	29.7649	0.110558	1.16958	0.0945277	0.92469	0.951858
ASH2L	2665.91	1.53618	0.278266	5.52056	3.37927e-08	3.29404e-07
ASIC1	217.958	2.21212	0.441115	5.01484	5.30777e-07	4.1473e-06
ASIC2	16.3346	-4.58449	1.78197	-2.57271	0.0100905	0.0279872
ASIC3	48.7982	0.61833	0.909224	0.680064	0.496464	0.62613
ASIC4	16.7798	-3.55851	1.66854	-2.13271	0.0329487	0.075532
ASIC5	0.687613	-2.66442	4.84915	-0.549462	0.582689	NA
ASIP	2.0484	-1.60421	4.43443	-0.361762	0.71753	NA
ASL	55.5654	-3.47208	0.95476	-3.6366	0.000276258	0.00120456
ASMT	5.68833	2.31834	2.62573	0.882931	0.377273	0.512287
ASMTL	283.703	-1.67873	0.416981	-4.02592	5.67537e-05	0.000295882
ASMTL-AS1	114.682	-1.51266	0.851075	-1.77735	0.0755106	0.148135
ASNA1	133.319	0.584884	0.542413	1.0783	0.2809	0.410202
ASNS	25.0834	0.153091	1.42045	0.107776	0.914173	0.945236
ASNSD1	562.106	1.41598	0.366617	3.86229	0.000112328	0.000543805
ASNSP1	4.88657	0.327324	2.23088	0.146725	0.883349	0.92515
ASPA	12.0953	7.32664	2.29941	3.18631	0.00144099	0.00514006
ASPDH	1.24411	-3.50465	4.82085	-0.726979	0.467239	NA
ASPG	3.04472	-4.7946	3.67428	-1.30491	0.191924	NA
ASPH	593.212	-2.31198	0.343999	-6.72088	1.80633e-11	2.8228e-10
ASPHD1	14.5331	-5.52676	2.02892	-2.72399	0.00644982	0.0191214
ASPHD2	19.4963	1.04378	2.0695	0.504362	0.614007	0.727804
ASPM	1191.44	-0.0757227	0.286684	-0.264133	0.791677	0.86163
ASPN	36.4674	-0.0372363	0.974105	-0.0382261	0.969507	0.981353
ASPRV1	14.7437	-1.47714	1.67491	-0.881922	0.377819	0.512785
ASPSCR1	65.8045	-0.451102	0.702107	-0.642497	0.520551	0.646566
ASRGL1	969.138	4.31173	0.31653	13.6219	2.96824e-42	4.42503e-40
ASS1	260.815	-1.28063	0.417469	-3.06761	0.00215776	0.0073254
ASTE1	133.426	-0.375043	0.577035	-0.649948	0.515726	0.642272
ASTL	0.343806	-1.6765	4.91149	-0.341341	0.732847	NA
ASTN1	502.096	-4.50487	0.398825	-11.2953	1.38376e-29	1.05661e-27
ASTN2	833.62	-2.41812	0.495463	-4.88052	1.05805e-06	7.85237e-06
ASTN2-AS1	40.2021	-0.737961	0.956919	-0.771185	0.440597	0.573619
ASUN	247.038	0.806765	0.441517	1.82726	0.0676613	0.13564
ASXL1	1551.12	-1.428	0.270312	-5.28277	1.27244e-07	1.12109e-06
ASXL2	1971.47	0.96225	0.264251	3.64142	0.000271138	0.00118443
ASXL3	951.972	-5.36154	0.498836	-10.7481	6.049e-27	3.83866e-25
ASZ1	0.50127	2.7633	4.9114	0.56263	0.573687	NA
ATAD1	395.095	-0.663477	0.358293	-1.85177	0.0640588	0.129888
ATAD2	1268.22	0.643894	0.293258	2.19566	0.0281165	0.0661416
ATAD2B	772.489	-0.124362	0.363838	-0.341805	0.732498	0.819302
ATAD3A	175.608	0.166959	0.462825	0.360739	0.718295	0.808851
ATAD3B	365.899	1.42841	0.397095	3.59714	0.000321732	0.00137978
ATAD3C	26.406	-0.104412	1.03576	-0.100807	0.919704	0.948902
ATAD5	660.921	0.7333	0.338194	2.16828	0.0301372	0.0700813
ATAT1	1422.18	-1.44443	0.282314	-5.1164	3.11425e-07	2.54893e-06
ATCAY	10.3505	-1.94134	1.74975	-1.10949	0.267217	0.395042
ATE1	651.827	0.605257	0.365955	1.65391	0.0981452	0.181542
ATE1-AS1	22.6951	-4.16334	1.55904	-2.67045	0.00757501	0.0219176
ATF1	142.588	-0.10604	0.8578	-0.123619	0.901617	0.937762
ATF2	768.525	-0.27478	0.337128	-0.81506	0.415038	0.549406
ATF3	52.6762	-2.08616	1.25606	-1.66087	0.0967389	0.179583
ATF4	2274.74	0.454605	0.365009	1.24546	0.212962	0.331423
ATF5	318.101	0.0376724	0.4286	0.0878963	0.929959	0.955808
ATF6	1015.43	-0.61336	0.321788	-1.9061	0.0566369	0.117451
ATF6B	1641.55	-0.856566	0.283524	-3.02114	0.00251827	0.00838859
ATF7	1182.81	-1.28464	0.320222	-4.01172	6.02779e-05	0.000311574
ATF7IP	2582.99	-0.8618	0.251074	-3.43246	0.000598135	0.00238486
ATF7IP2	462.328	-1.50238	0.363461	-4.13353	3.57226e-05	0.000195398
ATG10	151.763	0.0838301	0.533519	0.157127	0.875145	0.920215
ATG101	315.956	1.69524	0.398834	4.25049	2.133e-05	0.000122639
ATG12	431.8	0.490784	0.359851	1.36385	0.172613	0.281676
ATG13	982.757	0.68825	0.318945	2.1579	0.0309359	0.071708
ATG14	539.955	1.28282	0.357954	3.58377	0.000338671	0.00143993
ATG16L1	555.383	1.92439	0.327979	5.86741	4.42648e-09	4.97588e-08
ATG16L2	35.5689	-3.25793	1.04858	-3.10699	0.00189003	0.00652375
ATG2A	464.886	1.50387	0.441063	3.40965	0.000650453	0.00256845
ATG2B	1193.86	0.607111	0.342229	1.77399	0.0760645	0.148895
ATG3	1111.08	2.28075	0.340715	6.694	2.17156e-11	3.35725e-10
ATG4A	96.4924	0.899391	0.606021	1.48409	0.137785	0.236382
ATG4B	307.801	-0.409872	0.445157	-0.920734	0.357189	0.491751
ATG4C	117.44	1.62397	0.644299	2.52052	0.0117182	0.0316025
ATG4D	39.5222	1.08408	0.895045	1.21121	0.225817	0.347627
ATG5	665.07	1.98195	0.319964	6.19428	5.85524e-10	7.43141e-09
ATG7	307.688	-0.334837	0.474389	-0.705829	0.480294	0.611361
ATG9A	819.834	0.0187749	0.38177	0.0491784	0.960777	0.976247
ATG9B	102.808	3.03384	0.64121	4.73143	2.22946e-06	1.55566e-05
ATIC	1813.44	2.5929	0.268484	9.65757	4.56555e-22	2.00841e-20
ATL1	35.9043	0.134904	0.923709	0.146046	0.883885	0.925352
ATL2	623.84	0.608876	0.316414	1.9243	0.0543167	0.113532
ATL3	854.084	0.450847	0.345737	1.30401	0.192229	0.306209
ATM	1597.76	-0.114407	0.311986	-0.366706	0.713839	0.805737
ATMIN	930.444	0.335412	0.319576	1.04955	0.293923	0.424402
ATN1	2879.85	-1.03934	0.337909	-3.0758	0.00209937	0.0071543
ATOH1	0.242801	-1.08363	4.96982	-0.218041	0.827397	NA
ATOH7	14.0789	-0.0327188	1.47556	-0.0221739	0.982309	0.989102
ATOH8	26.8265	-1.08717	1.1687	-0.93024	0.352247	0.487069
ATOX1	440.598	-0.490398	0.452011	-1.08492	0.277955	0.407295
ATP10A	8.00388	-3.19984	2.17368	-1.47209	0.140998	0.240686
ATP10B	0.343806	-1.6765	4.91149	-0.341341	0.732847	NA
ATP10D	368.403	-3.30921	0.413851	-7.99613	1.28394e-15	3.13215e-14
ATP11A	1001.17	-0.999044	0.371425	-2.68976	0.00715037	0.0208787
ATP11A-AS1	39.8952	1.57151	0.932054	1.68608	0.0917813	0.172575
ATP11AUN	0.728402	-2.72026	4.84673	-0.561257	0.574622	NA
ATP11B	442.802	-2.55052	0.384962	-6.62538	3.46364e-11	5.21741e-10
ATP11C	1061.72	2.55829	0.334705	7.64342	2.11528e-14	4.6041e-13
ATP12A	2.75699	5.20258	4.62788	1.12418	0.260935	NA
ATP13A1	532.163	0.088436	0.343821	0.257215	0.797013	0.865781
ATP13A2	217.305	0.223755	0.473975	0.472082	0.636868	0.746983
ATP13A3	559.173	-1.03624	0.325107	-3.18739	0.00143563	0.00512872
ATP13A4	4.91623	-5.48517	3.09604	-1.77167	0.0764489	0.149336
ATP13A4-AS1	0	NA	NA	NA	NA	NA
ATP13A5	8.08138	-6.20544	2.54985	-2.43365	0.0149475	0.038937
ATP13A5-AS1	1.00131	-3.19309	4.8295	-0.661164	0.508507	NA
ATP1A1	3564.62	-0.679599	0.266179	-2.55317	0.0106748	0.0293024
ATP1A1-AS1	43.9364	-0.419063	0.90214	-0.464521	0.642274	0.75126
ATP1A2	323.68	-4.72276	2.57843	-1.83164	0.0670049	0.134684
ATP1A3	2.28621	-4.37965	4.16935	-1.05044	0.293516	NA
ATP1A4	5.74564	-5.71044	2.91759	-1.95725	0.0503183	0.106752
ATP1B1	800.245	-2.36459	0.41747	-5.66411	1.47787e-08	1.52195e-07
ATP1B2	315.819	-7.47061	0.71831	-10.4003	2.47263e-25	1.39477e-23
ATP1B3	2015.31	2.45736	0.274669	8.94665	3.66436e-19	1.24244e-17
ATP1B4	0.171903	-0.831283	4.9851	-0.166754	0.867564	NA
ATP23	181.095	2.89635	0.655524	4.41837	9.94478e-06	6.13877e-05
ATP2A1	29.9912	-0.253126	1.43236	-0.17672	0.859728	0.909349
ATP2A1-AS1	17.1353	0.0784242	1.26893	0.0618033	0.95072	0.969916
ATP2A2	3356.67	-0.206656	0.270893	-0.762868	0.445542	0.578462
ATP2A3	654.423	4.98994	0.545821	9.14209	6.12561e-20	2.24733e-18
ATP2B1	2901.51	-1.89374	0.25316	-7.48042	7.40838e-14	1.52086e-12
ATP2B2	128.703	-5.22509	0.778982	-6.70758	1.97873e-11	3.06923e-10
ATP2B2-IT2	0	NA	NA	NA	NA	NA
ATP2B3	110.087	-3.16947	0.731019	-4.33568	1.45311e-05	8.63497e-05
ATP2B4	2455.77	-2.27499	0.275477	-8.25836	1.47694e-16	4.00329e-15
ATP2C1	988.833	-0.464824	0.299881	-1.55002	0.121136	0.213995
ATP2C2	10.1722	-2.68263	2.0554	-1.30516	0.191837	0.305793
ATP2C2-AS1	7.69679	-6.1359	2.59487	-2.36462	0.0180484	0.0457149
ATP4A	2.5688	-2.74889	3.50239	-0.784862	0.432535	NA
ATP4B	1.17321	-3.42282	4.82294	-0.709694	0.477894	NA
ATP5A1	4680.52	1.63946	0.266633	6.14876	7.80891e-10	9.73987e-09
ATP5B	6960.8	1.03718	0.29621	3.50149	0.000462663	0.00189877
ATP5C1	712.986	0.148795	0.395219	0.376489	0.706553	0.800437
ATP5D	405.247	0.967551	0.446232	2.16827	0.0301383	0.0700813
ATP5E	150.038	0.0140827	0.546791	0.0257552	0.979453	0.987496
ATP5F1	1620.61	1.05382	0.306149	3.44217	0.000577073	0.0023078
ATP5G1	494.092	1.77207	0.420875	4.21044	2.54878e-05	0.0001436
ATP5G2	920.391	0.433002	0.30374	1.42557	0.153994	0.2582
ATP5G3	3147.02	0.685776	0.313376	2.18835	0.0286444	0.0671646
ATP5H	441.819	1.13017	0.363087	3.11266	0.00185408	0.00641144
ATP5I	765.576	1.20299	0.318426	3.77794	0.000158133	0.000738529
ATP5J	1190.51	0.39448	0.286643	1.3762	0.168758	0.276884
ATP5J2	817.93	1.33703	0.38302	3.49076	0.000481655	0.00196683
ATP5J2-PTCD1	0	NA	NA	NA	NA	NA
ATP5L	2093.66	1.2653	0.314763	4.01984	5.82385e-05	0.000302364
ATP5L2	142.971	1.22076	0.552791	2.20835	0.02722	0.064355
ATP5O	1407.84	1.30629	0.313061	4.17265	3.01082e-05	0.000167307
ATP5S	144.466	0.641325	0.528265	1.21402	0.224739	0.346309
ATP5SL	570.009	1.61248	0.347534	4.63979	3.48757e-06	2.34469e-05
ATP6AP1	377.825	-1.53787	0.436358	-3.52433	0.000424548	0.00175965
ATP6AP1L	131.419	-0.690935	0.60736	-1.1376	0.255286	0.381244
ATP6AP2	480.346	0.779483	0.381417	2.04365	0.0409881	0.090345
ATP6V0A1	605.857	0.301621	0.325605	0.92634	0.354269	0.488985
ATP6V0A2	812.655	0.923996	0.321545	2.87361	0.00405807	0.0127833
ATP6V0A4	8.07428	2.22507	1.92834	1.15388	0.248548	0.373544
ATP6V0B	496.171	0.326544	0.362225	0.901495	0.367325	0.502026
ATP6V0C	932.915	-0.168264	0.382831	-0.439526	0.660281	0.765221
ATP6V0CP3	0.343806	-1.6765	4.91149	-0.341341	0.732847	NA
ATP6V0D1	722.84	0.725469	0.376973	1.92446	0.0542973	0.113514
ATP6V0D2	0.353483	2.16868	4.96993	0.43636	0.662575	NA
ATP6V0E1	496.78	-0.147443	0.371966	-0.396389	0.691818	0.790168
ATP6V0E2	83.3207	2.51357	0.77893	3.22696	0.00125114	0.00454926
ATP6V0E2-AS1	5.00346	-0.901779	2.75084	-0.32782	0.743048	0.826959
ATP6V1A	756.239	0.51222	0.364337	1.40589	0.159755	0.265491
ATP6V1B1	57.6924	6.23212	1.13993	5.4671	4.57457e-08	4.35965e-07
ATP6V1B1-AS1	10.1997	3.41308	1.79908	1.89713	0.0578112	0.119411
ATP6V1B2	869.434	0.621822	0.313926	1.98079	0.0476146	0.101925
ATP6V1C1	662.819	0.504897	0.332427	1.51882	0.128808	0.224404
ATP6V1C2	279.19	-0.15342	0.522748	-0.293488	0.76915	0.84633
ATP6V1D	563.517	0.390625	0.385637	1.01293	0.311092	0.44323
ATP6V1E1	708.561	0.835503	0.346806	2.40914	0.0159904	0.0411964
ATP6V1E2	36.5485	1.91354	0.908481	2.10631	0.0351777	0.0797656
ATP6V1F	686.671	0.620524	0.409239	1.51629	0.129447	0.225322
ATP6V1G1	1395.35	0.74179	0.272037	2.7268	0.0063951	0.0189772
ATP6V1G2	173.517	-3.80033	0.789674	-4.81254	1.49027e-06	1.07528e-05
ATP6V1G2-DDX39B	0	NA	NA	NA	NA	NA
ATP6V1G3	0	NA	NA	NA	NA	NA
ATP6V1H	447.326	1.00344	0.391249	2.56472	0.0103261	0.028541
ATP7A	408.019	-0.724087	0.364616	-1.98589	0.0470459	0.100972
ATP7B	1038.59	2.53268	0.305666	8.28578	1.17333e-16	3.20812e-15
ATP8A1	347.491	0.812483	0.386873	2.10013	0.0357176	0.0807071
ATP8A2	309.691	-0.0902017	0.420126	-0.214701	0.83	0.889526
ATP8B1	148.637	1.87947	0.560617	3.35249	0.000800868	0.00307878
ATP8B2	771.554	0.021504	0.327786	0.0656036	0.947693	0.96784
ATP8B3	6.05487	-1.56887	2.4406	-0.642821	0.52034	0.646476
ATP8B4	8.65321	-1.64547	2.80557	-0.586501	0.557539	0.680135
ATP8B5P	173.839	1.96752	0.472412	4.16483	3.11578e-05	0.00017229
ATP9A	814.921	-3.54649	0.314533	-11.2754	1.73604e-29	1.30963e-27
ATP9B	382.28	-0.230151	0.416498	-0.552585	0.580548	0.699532
ATPAF1	313.969	0.145762	0.541926	0.26897	0.787953	0.858946
ATPAF2	114.708	-0.500503	0.73989	-0.676456	0.498751	0.627624
ATPIF1	988.517	-0.28341	0.30142	-0.94025	0.34709	0.481922
ATR	717.291	0.191108	0.306352	0.623818	0.532747	0.658104
ATRAID	502.62	0.54965	0.391424	1.40423	0.16025	0.266195
ATRIP	12.8149	-1.33029	1.68282	-0.790512	0.429229	0.562876
ATRIP-TREX1	5.01931	2.48745	2.80869	0.885628	0.375818	0.51103
ATRN	1290.62	0.367554	0.272714	1.34776	0.177734	0.288379
ATRNL1	517.739	-1.21578	0.381782	-3.18448	0.00145013	0.00516945
ATRX	1601.97	-0.972593	0.28336	-3.43236	0.000598343	0.00238486
ATXN1	645.045	-1.10631	0.346745	-3.19057	0.00141991	0.00508032
ATXN10	1126.35	-0.0883165	0.313199	-0.281982	0.777957	0.851979
ATXN1L	1019.7	0.276492	0.314467	0.879238	0.379272	0.514262
ATXN2	2177.24	0.416074	0.293496	1.41765	0.156294	0.261171
ATXN2-AS	13.2655	-0.625106	1.53756	-0.406558	0.684333	0.784194
ATXN2L	1925.84	0.0284337	0.282289	0.100726	0.919768	0.948917
ATXN3	467.252	0.0308604	0.335938	0.0918634	0.926807	0.953365
ATXN3L	3.25826	5.44345	4.34775	1.25202	0.210564	NA
ATXN7	1205.7	-0.116356	0.301819	-0.385515	0.699856	0.796058
ATXN7L1	325.087	0.101356	0.521589	0.194322	0.845924	0.900274
ATXN7L2	82.392	-1.50273	0.811811	-1.85108	0.0641583	0.130047
ATXN7L3	325.143	-0.174036	0.389312	-0.447035	0.65485	0.76057
ATXN7L3B	3273.1	-1.86998	0.269338	-6.94286	3.84237e-12	6.5376e-11
ATXN8OS	52.5716	3.21412	1.1208	2.8677	0.00413469	0.0129898
AUH	124.181	0.70124	0.552517	1.26917	0.204379	0.320992
AUNIP	373.11	3.51012	0.407453	8.61479	7.00676e-18	2.10584e-16
AUP1	773.095	0.053802	0.297425	0.180893	0.856452	0.907689
AURKA	556.86	0.649939	0.334694	1.94189	0.0521502	0.109906
AURKAIP1	534.636	1.33317	0.447348	2.98017	0.00288092	0.00946235
AURKAPS1	135.296	-0.0819132	0.523853	-0.156367	0.875744	0.920566
AURKB	158.411	0.165565	0.487017	0.339957	0.733889	0.820155
AURKC	33.0735	-0.154474	1.158	-0.133397	0.893879	0.932502
AUTS2	768.414	-1.79215	0.326001	-5.49738	3.8548e-08	3.71898e-07
AVEN	269.928	0.3799	0.427661	0.88832	0.374369	0.509465
AVIL	55.0811	-1.3476	0.831812	-1.62008	0.105215	0.192009
AVL9	763.631	-0.805727	0.483411	-1.66675	0.0955633	0.17794
AVP	0	NA	NA	NA	NA	NA
AVPI1	46.3479	0.417246	0.985859	0.42323	0.672127	0.774279
AVPR1A	9.9412	-4.94498	2.2457	-2.20198	0.0276669	0.0652206
AVPR1B	1.68892	-3.94969	4.66005	-0.847563	0.396681	NA
AVPR2	1.31501	-3.58236	4.81896	-0.743388	0.457247	NA
AWAT1	9.37863	1.22905	1.71191	0.717941	0.472794	0.604723
AWAT2	11.0279	7.20105	2.97088	2.42388	0.0153558	0.0398348
AXDND1	45.4764	4.18433	0.926289	4.51731	6.26307e-06	4.007e-05
AXIN1	162.965	-0.481388	0.560223	-0.859279	0.390186	0.525433
AXIN2	518.859	0.280073	0.442022	0.633616	0.526331	0.651721
AXL	1167.82	-5.69935	0.332301	-17.1512	6.1605e-66	2.97759e-63
AZGP1	5.05609	-5.53339	3.24712	-1.70409	0.0883636	0.167388
AZGP1P1	0	NA	NA	NA	NA	NA
AZI2	312.282	-0.358621	0.486349	-0.737373	0.460895	0.593302
AZIN1	959.748	1.16196	0.301265	3.85693	0.00011482	0.000554639
AZIN1-AS1	30.4088	-1.52205	1.09135	-1.39465	0.163121	0.269653
AZIN2	40.4339	-1.85165	0.93218	-1.98636	0.0469932	0.100894
AZU1	0.343806	-1.6765	4.91149	-0.341341	0.732847	NA
B2M	520.749	-5.03062	0.663847	-7.57797	3.50991e-14	7.44133e-13
B3GALNT1	95.3769	-2.85276	0.75064	-3.80044	0.000144439	0.000680668
B3GALNT2	371.512	-0.0081341	0.472695	-0.0172079	0.986271	0.991427
B3GALT1	15.11	-7.10971	2.12547	-3.34501	0.000822799	0.00314968
B3GALT2	126.315	-0.647096	0.532736	-1.21467	0.224494	0.346044
B3GALT4	35.6717	-2.53557	1.69911	-1.4923	0.135621	0.233288
B3GALT5	63.8422	0.982776	0.893829	1.09951	0.271545	0.400086
B3GALT5-AS1	14.3081	-2.95544	1.69624	-1.74235	0.0814479	0.156899
B3GALT6	206.208	-0.848418	0.542387	-1.56423	0.117763	0.209516
B3GAT1	10.5075	-6.58719	2.40862	-2.73484	0.00624103	0.0185846
B3GAT2	11.3286	5.81676	2.17258	2.67736	0.00742059	0.0215586
B3GAT3	131.087	-0.695481	0.641625	-1.08394	0.278393	0.40765
B3GLCT	113.989	-1.61355	0.618535	-2.60867	0.00908961	0.025625
B3GNT2	129.499	0.848665	0.540457	1.57027	0.116352	0.207613
B3GNT3	10.9241	-6.639	2.32912	-2.85043	0.00436606	0.0136097
B3GNT4	32.9183	2.40932	1.07239	2.24667	0.0246611	0.0594195
B3GNT5	266.456	-5.792	0.630297	-9.18931	3.95358e-20	1.47642e-18
B3GNT6	0.900305	-3.03264	4.83473	-0.627261	0.530488	NA
B3GNT7	195.268	-2.46556	0.504861	-4.88365	1.04142e-06	7.75656e-06
B3GNT8	24.1256	2.28695	1.29859	1.7611	0.0782216	0.151961
B3GNT9	31.4999	0.650951	1.15695	0.562644	0.573677	0.693433
B3GNTL1	114.281	-1.00256	0.75929	-1.3204	0.186702	0.299489
B4GALNT1	59.8595	4.68912	1.26608	3.70364	0.000212524	0.000957096
B4GALNT2	4.90347	2.58497	2.70661	0.955058	0.339548	0.473467
B4GALNT3	27.5094	-2.08765	1.09853	-1.90039	0.0573813	0.11868
B4GALNT4	217.981	-3.77088	0.637155	-5.91831	3.25267e-09	3.72095e-08
B4GALT1	2605.59	-0.511202	0.334975	-1.52609	0.126988	0.221974
B4GALT1-AS1	5.63577	0.148422	2.1501	0.0690305	0.944965	0.965894
B4GALT2	118.008	-0.276209	0.577673	-0.47814	0.632551	0.743497
B4GALT3	353.945	0.686725	0.394381	1.74127	0.0816358	0.157196
B4GALT4	431.297	0.814287	0.409765	1.9872	0.0468998	0.100721
B4GALT4-AS1	10.1321	2.99915	1.88046	1.5949	0.110735	0.199639
B4GALT5	2207.22	0.852839	0.258186	3.3032	0.000955881	0.00359249
B4GALT6	111.586	0.0227703	0.657715	0.0346204	0.972382	0.983274
B4GALT7	219.652	0.646985	0.443355	1.45929	0.144484	0.245466
B4GAT1	215.795	-1.15637	0.453178	-2.55169	0.0107202	0.0294058
B9D1	93.2124	0.0993576	0.662329	0.150012	0.880755	0.923999
B9D2	29.5933	-0.321598	1.01836	-0.315799	0.752155	0.833784
BAALC	4.40389	-0.582575	2.90251	-0.200714	0.840922	0.897214
BAALC-AS1	0.687613	-2.66442	4.84915	-0.549462	0.582689	NA
BAALC-AS2	0	NA	NA	NA	NA	NA
BAAT	0.242801	-1.08363	4.96982	-0.218041	0.827397	NA
BABAM1	525.273	1.46282	0.333015	4.39265	1.11977e-05	6.83361e-05
BACE1	777.922	-0.987548	0.3779	-2.61325	0.00896846	0.0253519
BACE1-AS	84.9906	0.99532	0.86883	1.14559	0.251966	0.377337
BACE2	420.49	-2.22834	0.438184	-5.0854	3.66846e-07	2.96507e-06
BACH1	1124.13	0.498737	0.291173	1.71285	0.0867396	0.165011
BACH1-IT2	1.58131	-0.115486	4.10301	-0.0281466	0.977545	NA
BACH1-IT3	3.46065	-1.25737	3.04184	-0.413358	0.679344	NA
BACH2	819.69	-3.10306	0.384525	-8.06986	7.03814e-16	1.78896e-14
BAD	91.5653	-1.51387	0.693709	-2.18228	0.029089	0.0680034
BAG1	318.916	0.0171048	0.450872	0.0379371	0.969738	0.981389
BAG2	147.485	0.37578	0.60156	0.624676	0.532184	0.657608
BAG3	843.619	2.36246	0.486719	4.85385	1.21085e-06	8.89418e-06
BAG4	443.705	0.396106	0.457174	0.866421	0.386259	0.521416
BAG5	986.752	0.636579	0.283127	2.24839	0.0245515	0.059216
BAG6	7311.38	0.815387	0.289606	2.8155	0.00487009	0.0149869
BAGE	2.58385	1.09945	3.43148	0.320402	0.748663	NA
BAGE2	0	NA	NA	NA	NA	NA
BAGE3	0	NA	NA	NA	NA	NA
BAGE4	0	NA	NA	NA	NA	NA
BAGE5	0	NA	NA	NA	NA	NA
BAHCC1	336.115	-2.16296	0.435458	-4.96709	6.79661e-07	5.18973e-06
BAHD1	720.203	0.897233	0.352412	2.54597	0.0108973	0.0298049
BAIAP2	71.557	-0.56136	1.02797	-0.546088	0.585006	0.70328
BAIAP2-AS1	70.1648	-6.36024	1.13432	-5.6071	2.05745e-08	2.07223e-07
BAIAP2L1	142.703	-0.555805	0.757342	-0.733888	0.463017	0.595421
BAIAP2L2	6.80854	-0.270312	2.09737	-0.128882	0.897451	0.934515
BAIAP3	33.2611	3.79181	1.04439	3.63064	0.000282715	0.00122872
BAK1	300.61	1.86076	0.385766	4.82355	1.41024e-06	1.02357e-05
BAMBI	749.185	0.0130264	0.348001	0.037432	0.970141	0.981582
BANCR	0.353483	2.16868	4.96993	0.43636	0.662575	NA
BANF1	1251.46	1.24733	0.320851	3.88756	0.000101259	0.000495066
BANF2	0	NA	NA	NA	NA	NA
BANK1	9.84227	-0.175976	2.08564	-0.084375	0.932758	0.957899
BANP	282.717	0.33318	0.46064	0.723297	0.469497	0.601448
BAP1	547.048	-0.0693778	0.322964	-0.214816	0.829911	0.889481
BARD1	874.462	1.96737	0.319002	6.16726	6.94825e-10	8.7185e-09
BARHL1	0	NA	NA	NA	NA	NA
BARHL2	0	NA	NA	NA	NA	NA
BARX1	3.8304	5.6673	3.38194	1.67575	0.0937866	0.175519
BARX1-DT	3.88158	0.863497	3.50783	0.246163	0.805556	0.871527
BARX2	0.586607	-2.42419	4.86071	-0.498731	0.617969	NA
BASP1	668.858	-3.07377	0.32613	-9.425	4.30109e-21	1.74496e-19
BASP1P1	6.48294	1.58174	2.26735	0.697614	0.485418	0.615838
BATF	0	NA	NA	NA	NA	NA
BATF2	0.242801	-1.08363	4.96982	-0.218041	0.827397	NA
BATF3	11.294	3.92965	1.96212	2.00275	0.0452037	0.0977108
BAX	114.882	2.51098	0.567099	4.42777	9.52133e-06	5.8987e-05
BAZ1A	337.829	-4.44182	0.66694	-6.66	2.73836e-11	4.1819e-10
BAZ1B	5577.81	1.11391	0.244429	4.55718	5.18454e-06	3.38382e-05
BAZ2A	4061.65	0.873184	0.253428	3.4455	0.000570014	0.00228249
BAZ2B	1469.29	-1.48177	0.316764	-4.67784	2.89911e-06	1.97809e-05
BBC3	5.73349	0.463984	2.06382	0.224818	0.822121	0.882946
BBIP1	55.5944	-1.65369	0.763018	-2.1673	0.0302116	0.0702432
BBOF1	78.3136	-0.398701	0.698541	-0.570762	0.568161	0.689195
BBOX1	10.8202	0.679208	1.63847	0.414538	0.67848	0.779723
BBOX1-AS1	12.2497	3.79773	1.6281	2.33262	0.0196681	0.0491565
BBS1	227.761	-1.76109	0.431081	-4.0853	4.40193e-05	0.000235639
BBS10	147.158	-0.792415	0.708016	-1.1192	0.263053	0.389684
BBS12	95.6303	-1.54049	0.970695	-1.587	0.112512	0.202223
BBS2	613.223	-0.347691	0.326827	-1.06384	0.287401	0.4172
BBS4	434.542	1.94855	0.375666	5.18691	2.13807e-07	1.79533e-06
BBS5	51.2781	0.366746	0.780361	0.469969	0.638377	0.74839
BBS7	210.254	-0.359699	0.436006	-0.824986	0.40938	0.544101
BBS9	500.592	-0.134119	0.355953	-0.37679	0.70633	0.800335
BBX	1914.09	-1.72977	0.287494	-6.01672	1.77984e-09	2.12473e-08
BCAM	182.864	-4.45234	0.700612	-6.35493	2.08522e-10	2.82399e-09
BCAN	64.3238	-7.77154	1.57601	-4.93113	8.1754e-07	6.17975e-06
BCAP29	235.699	-0.00883655	0.525039	-0.0168303	0.986572	0.99148
BCAP31	419.115	0.0762505	0.381621	0.199807	0.841632	0.897516
BCAR1	160.533	-0.0637804	0.535855	-0.119026	0.905255	0.94014
BCAR3	366.294	-1.13903	0.367178	-3.10213	0.00192133	0.00661116
BCAR4	2.00508	4.7446	4.81721	0.984927	0.32466	NA
BCAS1	5.46447	3.21882	3.17482	1.01386	0.31065	0.442937
BCAS2	241.602	0.19832	0.435223	0.455674	0.648625	0.75623
BCAS3	706.032	0.462717	0.397844	1.16306	0.244804	0.369528
BCAS4	17.8701	-0.747882	1.30378	-0.573627	0.56622	0.68754
BCAT1	442.19	-6.32236	0.504545	-12.5308	5.06492e-36	5.43654e-34
BCAT2	274.668	-2.21813	0.439195	-5.05043	4.40816e-07	3.50988e-06
BCCIP	1552.89	1.42309	0.275957	5.15691	2.51057e-07	2.09408e-06
BCDIN3D	85.7942	0.352559	0.83538	0.422034	0.673	0.775132
BCDIN3D-AS1	25.0771	-0.0564118	1.09315	-0.0516048	0.958844	0.975039
BCHE	49.275	-8.8147	1.69219	-5.20904	1.89824e-07	1.61173e-06
BCKDHA	143.081	-0.201168	0.525609	-0.382732	0.701918	0.797486
BCKDHB	300.211	-0.952677	0.431996	-2.20529	0.0274335	0.0647049
BCKDK	356.457	0.869942	0.629941	1.38099	0.167282	0.275044
BCL10	264.67	-1.11046	0.418563	-2.65303	0.00797738	0.022944
BCL11A	329.517	-6.17039	0.564	-10.9404	7.38754e-28	4.92084e-26
BCL11B	107.09	-8.50511	1.51137	-5.62744	1.82909e-08	1.85817e-07
BCL2	1104.49	-5.73368	0.456457	-12.5613	3.44691e-36	3.74258e-34
BCL2A1	14.245	-0.741599	1.37486	-0.539398	0.589612	0.707234
BCL2L1	204.557	0.93488	0.462628	2.0208	0.0433003	0.0943123
BCL2L10	5.73495	-5.71013	2.87324	-1.98735	0.0468839	0.100715
BCL2L11	335.109	-0.851498	0.408827	-2.08278	0.0372712	0.0834947
BCL2L12	158.573	1.17759	0.566298	2.07945	0.0375759	0.0840668
BCL2L13	464.521	-0.0292092	0.414613	-0.0704494	0.943836	0.965265
BCL2L14	1.55388	2.50374	4.26327	0.587281	0.557015	NA
BCL2L15	5.56119	-0.0259448	2.12481	-0.0122104	0.990258	0.993696
BCL2L2	368.845	-2.14284	0.467569	-4.58294	4.58477e-06	3.01436e-05
BCL2L2-PABPN1	0	NA	NA	NA	NA	NA
BCL3	39.5988	-1.30268	0.874568	-1.48951	0.136354	0.234355
BCL6	222.201	-4.60296	0.640306	-7.18869	6.54143e-13	1.20583e-11
BCL6B	127.805	4.11893	0.636486	6.47136	9.71279e-11	1.36971e-09
BCL7A	576.207	0.300497	0.318224	0.944295	0.345019	0.4796
BCL7B	256.402	1.37333	0.433443	3.16841	0.00153273	0.00541486
BCL7C	49.4847	-3.61417	0.944328	-3.82724	0.000129586	0.000618429
BCL9	1066.31	-1.0919	0.292503	-3.73293	0.000189262	0.000864148
BCL9L	504.979	-3.0944	0.698804	-4.42814	9.50508e-06	5.89058e-05
BCLAF1	5769.88	0.614284	0.26222	2.34262	0.0191486	0.0480244
BCO1	0	NA	NA	NA	NA	NA
BCO2	93.7802	-3.67036	0.687242	-5.34071	9.25834e-08	8.361e-07
BCOR	1576.24	-1.31217	0.301313	-4.35483	1.3317e-05	7.99447e-05
BCORL1	942.656	-1.77806	0.305215	-5.82558	5.69148e-09	6.31849e-08
BCORP1	2.20087	-1.72448	4.35041	-0.396396	0.691813	NA
BCR	405.684	-0.545003	0.359451	-1.51621	0.129467	0.225322
BCRP2	85.4873	-2.10667	0.884466	-2.38186	0.0172255	0.0439208
BCRP3	18.021	-2.81268	1.3979	-2.01207	0.0442121	0.0958984
BCS1L	349.904	1.5802	0.408967	3.86389	0.000111595	0.000540814
BCYRN1	12.0454	-0.0924258	1.48506	-0.0622369	0.950374	0.969786
BDH1	52.3024	-5.1646	1.04168	-4.95793	7.12467e-07	5.4226e-06
BDH2	260.868	-0.876169	0.422181	-2.07534	0.0379549	0.084703
BDKRB1	0.250635	1.91742	4.98515	0.384627	0.700514	NA
BDKRB2	4.65207	-5.41159	3.13888	-1.72405	0.084699	0.161998
BDNF	14.5773	-2.60423	1.75255	-1.48596	0.137289	0.235671
BDNF-AS	3.87413	-5.14254	3.34276	-1.53841	0.123948	0.217959
BDP1	5565.99	0.184691	0.254557	0.725538	0.468122	0.600231
BEAN1	4.34905	-5.31228	3.18157	-1.66971	0.0949772	0.177165
BEAN1-AS1	1.62871	-3.88976	4.81242	-0.808276	0.418931	NA
BECN1	37.0266	-0.106143	0.932045	-0.113882	0.909332	0.94255
BECN2	0.171903	-0.831283	4.9851	-0.166754	0.867564	NA
BEGAIN	24.1388	-3.41043	1.60289	-2.12767	0.0333646	0.0763456
BEND2	4.7295	0.504394	2.7557	0.183037	0.854769	0.906503
BEND3	849.918	2.3235	0.384806	6.0381	1.55937e-09	1.87764e-08
BEND3P3	75.8702	-1.59546	0.883148	-1.80656	0.0708307	0.140703
BEND4	2823.99	7.45709	0.324263	22.9971	4.98783e-117	1.56152e-113
BEND5	95.1857	-0.242248	0.604691	-0.400615	0.688704	0.787905
BEND6	89.6605	-0.426262	0.651778	-0.653999	0.513112	0.640121
BEND7	27.8386	-3.58942	1.22358	-2.93353	0.00335135	0.0108106
BEST1	29.1523	-1.13923	1.15086	-0.989891	0.322227	0.45516
BEST2	0.353483	2.16868	4.96993	0.43636	0.662575	NA
BEST3	2.97073	0.531207	3.87677	0.137023	0.891013	NA
BEST4	0.171903	-0.831283	4.9851	-0.166754	0.867564	NA
BET1	105.888	-0.453664	0.566632	-0.800634	0.423344	0.557572
BET1L	498.343	0.80931	0.385837	2.09754	0.0359455	0.0810662
BEX1	3499.88	-5.50602	0.36217	-15.2029	3.38442e-52	8.15038e-50
BEX2	657.643	-2.80784	0.404879	-6.93501	4.062e-12	6.88634e-11
BEX3	1715.71	-2.99784	0.462192	-6.48613	8.80684e-11	1.24945e-09
BEX4	528.64	-1.18675	0.381604	-3.10989	0.00187155	0.00646474
BEX5	43.441	-8.63199	1.71221	-5.04143	4.62078e-07	3.65922e-06
BFAR	3146.49	1.88149	0.291231	6.4605	1.0436e-10	1.4651e-09
BFSP1	110.458	3.47015	0.714334	4.85788	1.18647e-06	8.73299e-06
BFSP2	7.82759	6.70781	2.70781	2.47721	0.0132415	0.0351155
BFSP2-AS1	6.77888	-0.366954	2.01293	-0.182298	0.855349	0.906913
BGLAP	0.900305	-3.03264	4.83473	-0.627261	0.530488	NA
BGLT3	0.242801	-1.08363	4.96982	-0.218041	0.827397	NA
BGN	625.325	-5.60092	0.479581	-11.6788	1.63638e-31	1.37837e-29
BHLHA15	0	NA	NA	NA	NA	NA
BHLHA9	0	NA	NA	NA	NA	NA
BHLHB9	1.88986	0.337729	3.86895	0.0872921	0.930439	NA
BHLHE22	0.673173	1.38908	4.89879	0.283556	0.776751	NA
BHLHE23	0	NA	NA	NA	NA	NA
BHLHE40	850.458	0.983584	0.523613	1.87845	0.060319	0.123774
BHLHE40-AS1	18.298	1.56022	1.26237	1.23594	0.21648	0.335622
BHLHE41	30.1967	-8.11007	1.93376	-4.19394	2.74147e-05	0.000153765
BHMG1	2.01805	4.74028	4.42289	1.07176	0.283828	NA
BHMT	17.1713	3.07146	1.33397	2.30249	0.0213075	0.0524906
BHMT2	11.9563	-0.989232	1.67712	-0.589839	0.555299	0.678439
BICC1	120.361	-6.34353	0.856833	-7.40346	1.32678e-13	2.65413e-12
BICD1	1755.89	-1.51967	0.282745	-5.3747	7.67087e-08	7.02192e-07
BICD2	410.084	0.335043	0.402593	0.832211	0.40529	0.540157
BICDL1	132.112	2.24261	0.590103	3.80038	0.000144475	0.000680668
BICDL2	1.08188	-1.09449	4.8183	-0.227153	0.820305	NA
BID	58.4951	-2.07588	1.04919	-1.97856	0.0478655	0.102392
BIK	10.8132	-0.767592	1.68705	-0.454992	0.649115	0.756435
BIN1	813.347	1.8512	0.425382	4.35185	1.34996e-05	8.0876e-05
BIN2	63.1866	5.79484	1.13078	5.12466	2.98082e-07	2.45148e-06
BIN3	83.3533	-0.957601	0.750679	-1.27565	0.20208	0.318286
BIN3-IT1	5.8739	-4.29298	2.60836	-1.64585	0.099794	0.184048
BIRC2	501.26	-0.233337	0.330022	-0.707034	0.479545	0.610708
BIRC3	19.2278	-2.69912	1.44365	-1.86966	0.0615315	0.1257
BIRC5	665.955	0.649451	0.353797	1.83566	0.0664081	0.133699
BIRC6	5584.71	0.784822	0.263036	2.98371	0.00284779	0.00936172
BIRC6-AS2	4.19773	-0.533369	2.35203	-0.226769	0.820603	0.882206
BIRC7	8.13676	-2.08742	1.89554	-1.10122	0.270799	0.399175
BIRC8	0	NA	NA	NA	NA	NA
BISPR	181.959	-4.93994	0.594473	-8.30977	9.58853e-17	2.66043e-15
BIVM	109.849	-1.49695	0.621868	-2.40719	0.0160757	0.0413879
BIVM-ERCC5	0	NA	NA	NA	NA	NA
BLACAT1	181.079	-2.86683	0.615122	-4.66059	3.1531e-06	2.13588e-05
BLACE	17.2938	7.8495	2.68539	2.92304	0.00346628	0.0111395
BLCAP	1030.22	1.51789	0.301576	5.03319	4.82388e-07	3.81036e-06
BLID	9.07395	-6.36923	2.55261	-2.49518	0.0125892	0.0336143
BLK	1.00131	-3.19309	4.8295	-0.661164	0.508507	NA
BLM	380.387	0.790012	0.496573	1.59093	0.111626	0.20086
BLMH	1417.95	1.37531	0.276237	4.97872	6.40052e-07	4.91526e-06
BLNK	1.4568	-3.72683	4.81571	-0.773889	0.438996	NA
BLOC1S1	107.875	0.780447	0.584946	1.33422	0.182131	0.293661
BLOC1S1-RDH5	0	NA	NA	NA	NA	NA
BLOC1S2	148.191	0.575401	0.594637	0.967651	0.333218	0.466996
BLOC1S3	145.975	-0.378004	0.565587	-0.668339	0.503917	0.631873
BLOC1S4	252.811	0.204024	0.564518	0.361413	0.717791	0.808429
BLOC1S5	0.343806	-1.6765	4.91149	-0.341341	0.732847	NA
BLOC1S5-TXNDC5	0	NA	NA	NA	NA	NA
BLOC1S6	736.208	-1.76539	0.432964	-4.07745	4.55323e-05	0.000242839
BLVRA	174.044	-2.03187	0.719425	-2.82429	0.0047385	0.0146298
BLVRB	38.3426	0.0840387	1.0059	0.083546	0.933417	0.958337
BLZF1	323.445	1.27803	0.374467	3.41292	0.000642716	0.00254378
BMF	912.369	-0.836783	0.33205	-2.52005	0.0117337	0.0316358
BMI1	65.9157	0.755615	0.810003	0.932855	0.350895	0.485826
BMP1	230.841	-3.88403	0.610521	-6.36183	1.99369e-10	2.70589e-09
BMP10	4.08682	-5.21812	3.33306	-1.56557	0.11745	0.209018
BMP15	0	NA	NA	NA	NA	NA
BMP2	101.414	-6.40445	0.947185	-6.76156	1.36516e-11	2.17131e-10
BMP2K	360.313	-2.33917	0.404092	-5.78869	7.09358e-09	7.71098e-08
BMP3	4.18498	-3.78136	2.90758	-1.30052	0.193423	0.307612
BMP4	180.726	-4.86369	0.61699	-7.88294	3.19771e-15	7.57684e-14
BMP5	4.91623	-5.48517	3.09604	-1.77167	0.0764489	0.149336
BMP6	5.88764	1.35217	2.04016	0.662778	0.507473	0.634814
BMP7	4.54446	-2.28899	2.70972	-0.844734	0.39826	0.533687
BMP7-AS1	0	NA	NA	NA	NA	NA
BMP8A	39.5842	-3.27734	1.20267	-2.72506	0.0064289	0.0190624
BMP8B	15.9183	-3.48002	1.68336	-2.06731	0.0387053	0.0861117
BMPER	15.7841	-5.74878	2.06232	-2.78753	0.00531108	0.0161429
BMPR1A	761.508	-0.251521	0.34411	-0.730933	0.46482	0.597045
BMPR1B	63.1558	-2.70309	0.753862	-3.58565	0.000336239	0.00143145
BMPR1B-AS1	0	NA	NA	NA	NA	NA
BMPR2	3238.04	-1.81502	0.263855	-6.87883	6.03474e-12	9.99134e-11
BMS1	1879.3	0.550231	0.269932	2.03841	0.0415092	0.0913115
BMS1P14	289.028	-0.759512	0.397492	-1.91076	0.0560351	0.116395
BMS1P17	0	NA	NA	NA	NA	NA
BMS1P18	0	NA	NA	NA	NA	NA
BMS1P20	324.73	0.243908	0.444638	0.548554	0.583312	0.701917
BMS1P21	28.484	-1.26828	1.06373	-1.1923	0.233144	0.355879
BMS1P22	0	NA	NA	NA	NA	NA
BMS1P4	196.48	0.32065	0.46997	0.682277	0.495064	0.624783
BMS1P5	719.22	-1.3841	0.429452	-3.22295	0.00126878	0.00460714
BMS1P6	1521.12	-1.18806	0.401157	-2.96159	0.00306059	0.00997746
BMT2	355.958	0.415182	0.372933	1.11329	0.265583	0.39306
BMX	0.859516	-2.98373	4.83645	-0.616926	0.537284	NA
BNC1	1078.45	0.212557	0.342514	0.620581	0.534875	0.660211
BNC2	1765.45	0.00922852	0.278078	0.0331868	0.973526	0.984017
BNC2-AS1	15.3034	-1.0781	1.36594	-0.789276	0.429951	0.563705
BNIP1	91.9939	1.65033	0.698771	2.36176	0.0181883	0.046001
BNIP2	236.282	-0.310954	0.446961	-0.695708	0.486612	0.616894
BNIP3	1083.39	1.16812	0.294903	3.96103	7.46275e-05	0.000376644
BNIP3L	1074.47	-0.937792	0.375316	-2.49867	0.012466	0.0333231
BNIPL	7.38508	-1.27811	1.88118	-0.679419	0.496872	0.62655
BOC	292.709	-7.61765	0.766849	-9.93371	2.96993e-23	1.41952e-21
BOD1	844.882	0.0506018	0.402157	0.125826	0.89987	0.936359
BOD1L1	2811.29	-0.108436	0.272214	-0.39835	0.690372	0.789285
BOD1L2	8.35381	1.20678	1.75133	0.689065	0.490783	0.62084
BOK	11.7321	-4.06281	1.96854	-2.06387	0.0390302	0.0867336
BOK-AS1	1.25318	4.07059	4.83641	0.841654	0.399982	NA
BOLA1	57.6414	1.18761	0.804273	1.47662	0.139777	0.239196
BOLA2	102.181	2.65108	0.592195	4.47671	7.58014e-06	4.77964e-05
BOLA2-SMG1P6	437.784	1.36617	0.344024	3.97116	7.15249e-05	0.000362919
BOLA2B	0	NA	NA	NA	NA	NA
BOLA3	164.947	1.61273	0.492	3.27791	0.00104578	0.00388836
BOLA3-AS1	180.446	-0.311639	0.490867	-0.634874	0.525511	0.651091
BOLL	5.56703	-2.46102	2.44205	-1.00777	0.313566	0.445944
BOP1	407.257	1.60655	0.438835	3.66094	0.000251296	0.0011078
BORA	115.523	0.484832	0.606619	0.799237	0.424153	0.558285
BORCS5	277.295	0.598915	0.570051	1.05063	0.293427	0.423946
BORCS6	69.6669	-1.79605	0.818804	-2.1935	0.0282712	0.0664505
BORCS7	89.4123	-0.640944	0.708965	-0.904056	0.365966	0.500641
BORCS7-ASMT	0	NA	NA	NA	NA	NA
BORCS8	85.1448	0.164528	0.677679	0.242781	0.808175	0.873292
BORCS8-MEF2B	0	NA	NA	NA	NA	NA
BPESC1	0.171903	-0.831283	4.9851	-0.166754	0.867564	NA
BPGM	87.9386	-0.207214	0.791494	-0.261801	0.793475	0.862936
BPHL	296.861	0.524064	0.389971	1.34386	0.178995	0.289893
BPI	1.03142	-3.24498	4.82793	-0.672127	0.501503	NA
BPIFA1	0	NA	NA	NA	NA	NA
BPIFA2	0.493436	0.290835	4.95741	0.0586668	0.953218	NA
BPIFA3	0	NA	NA	NA	NA	NA
BPIFA4P	0.353483	2.16868	4.96993	0.43636	0.662575	NA
BPIFB1	0	NA	NA	NA	NA	NA
BPIFB2	0	NA	NA	NA	NA	NA
BPIFB3	0	NA	NA	NA	NA	NA
BPIFB4	5.03357	-0.908403	3.27087	-0.277725	0.781223	0.854311
BPIFB6	0	NA	NA	NA	NA	NA
BPIFC	0	NA	NA	NA	NA	NA
BPNT1	65.1527	-1.13799	0.778092	-1.46254	0.143593	0.244316
BPTF	6723.58	0.353253	0.25683	1.37543	0.168997	0.277171
BPY2	0	NA	NA	NA	NA	NA
BPY2B	0	NA	NA	NA	NA	NA
BPY2C	0	NA	NA	NA	NA	NA
BRAF	1434.91	-0.13242	0.28551	-0.463803	0.642789	0.751628
BRAP	904	0.772527	0.331529	2.33019	0.019796	0.0494085
BRAT1	264.57	0.799896	0.401223	1.99364	0.046191	0.099467
BRCA1	751.088	1.29263	0.401478	3.21968	0.00128332	0.00465546
BRCA2	578.314	0.862356	0.388569	2.21931	0.0264654	0.0629593
BRCAT107	0	NA	NA	NA	NA	NA
BRCAT54	4.01492	-3.50536	2.95727	-1.18533	0.235885	0.359254
BRCC3	206.684	-0.952732	0.458962	-2.07584	0.0379088	0.0846414
BRD1	1024.17	0.235755	0.414931	0.568178	0.569914	0.690436
BRD2	13872.9	0.0806613	0.260147	0.31006	0.756515	0.836909
BRD3	1085.02	-1.47952	0.368507	-4.01492	5.94664e-05	0.000307803
BRD3OS	218.967	-0.745303	0.476262	-1.5649	0.117606	0.209256
BRD4	2046.95	0.162621	0.278865	0.583155	0.559789	0.682158
BRD7	1235.42	1.0859	0.278181	3.90357	9.47842e-05	0.000466936
BRD7P3	61.0249	-1.25235	0.916527	-1.36641	0.171811	0.280854
BRD8	1136.06	0.515532	0.319785	1.61212	0.106936	0.194205
BRD9	214.57	-0.270415	0.474838	-0.56949	0.569024	0.68994
BRDT	274.031	9.40535	1.14107	8.24258	1.68541e-16	4.53564e-15
BRDTP1	6.07315	6.3414	2.90859	2.18023	0.0292403	0.0682892
BRE	482.431	1.24228	0.347675	3.5731	0.000352784	0.00149048
BRE-AS1	9.7097	-1.69556	2.05302	-0.825887	0.408868	0.543691
BREA2	5.99912	-5.77139	3.13251	-1.84242	0.0654145	0.132024
BRF1	119.688	-0.658554	0.550032	-1.1973	0.231189	0.353636
BRF2	136.309	1.03059	0.509273	2.02365	0.0430063	0.0938575
BRI3	234.349	0.125938	0.444216	0.283507	0.776788	0.851245
BRI3BP	42.6628	2.36697	0.925211	2.5583	0.0105186	0.0289538
BRICD5	16.3891	-3.66927	1.48396	-2.47262	0.0134127	0.0354852
BRINP1	92.8748	-3.47824	0.678274	-5.12808	2.92711e-07	2.41047e-06
BRINP2	39.0145	-4.81061	1.32249	-3.63755	0.000275247	0.00120071
BRINP3	14.8439	-1.40989	1.87036	-0.75381	0.450964	0.583757
BRIP1	529.966	0.524691	0.459969	1.14071	0.253991	0.379582
BRIX1	297.055	2.06533	0.404181	5.10992	3.22299e-07	2.63334e-06
BRK1	1415.62	0.429177	0.354509	1.21062	0.22604	0.347885
BRMS1	148.912	1.97632	0.563428	3.50768	0.000452038	0.00186249
BRMS1L	103.122	0.282537	0.747362	0.378046	0.705397	0.799745
BROX	265.475	-0.082158	0.426095	-0.192816	0.847103	0.90112
BRPF1	421.729	1.20683	0.352964	3.41914	0.000628196	0.00249156
BRPF3	2921.61	-0.980892	0.269738	-3.63647	0.0002764	0.0012049
BRS3	0	NA	NA	NA	NA	NA
BRSK1	33.4987	-2.0718	1.0006	-2.07056	0.0384001	0.0855238
BRSK2	25.9107	-4.76632	1.37405	-3.4688	0.000522793	0.00211368
BRWD1	2177.94	0.395824	0.296485	1.33506	0.181858	0.293397
BRWD1-AS1	8.86747	-2.24875	2.10251	-1.06956	0.284819	0.414219
BRWD1-IT2	38.3452	-0.163179	1.24949	-0.130596	0.896095	0.933879
BRWD3	2969	0.764	0.312102	2.44791	0.0143686	0.0376534
BSCL2	38.1926	0.0619325	1.10596	0.0559988	0.955343	0.97283
BSDC1	541.803	0.480694	0.343167	1.40076	0.161287	0.267326
BSG	4112.34	2.46926	0.358305	6.89151	5.52025e-12	9.19259e-11
BSN	290.496	2.31732	0.487125	4.75712	1.96372e-06	1.38619e-05
BSN-AS2	1.81896	0.458026	3.95208	0.115895	0.907736	NA
BSND	2.22521	1.70127	3.57856	0.475407	0.634497	NA
BSPH1	0	NA	NA	NA	NA	NA
BSPRY	135.403	7.03574	0.861497	8.16688	3.16462e-16	8.32553e-15
BST1	25.703	0.827242	1.19637	0.691458	0.489278	0.619354
BST2	931.344	-5.11387	1.77274	-2.88472	0.00391758	0.0123969
BSX	0.687613	-2.66442	4.84915	-0.549462	0.582689	NA
BTAF1	1498.57	0.320481	0.270028	1.18684	0.235289	0.358536
BTBD1	473.723	-0.297224	0.396007	-0.750553	0.452922	0.585606
BTBD10	412.693	1.13859	0.347525	3.27628	0.00105183	0.00390775
BTBD11	1.41601	-3.69253	4.81646	-0.766649	0.44329	NA
BTBD16	0	NA	NA	NA	NA	NA
BTBD17	3.3001	1.10884	3.12464	0.354869	0.722688	NA
BTBD18	94.5577	0.944387	0.736224	1.28274	0.199582	0.315355
BTBD19	44.6306	-4.27731	1.07202	-3.98995	6.6088e-05	0.000337979
BTBD2	141.89	-2.0025	0.529366	-3.78282	0.000155064	0.000725459
BTBD3	1854.72	-0.573601	0.261796	-2.19102	0.0284505	0.0668017
BTBD6	245.978	-0.626803	0.418342	-1.4983	0.134054	0.231271
BTBD7	2211.19	-0.997577	0.257804	-3.86952	0.000109048	0.000529703
BTBD8	27.8644	1.16709	1.09974	1.06123	0.288584	0.418668
BTBD9	409.61	-1.07117	0.358335	-2.9893	0.0027962	0.00921309
BTBD9-AS1	47.9536	-1.09363	1.19099	-0.918251	0.358488	0.493032
BTC	8.11648	-3.83868	2.25901	-1.69928	0.0892668	0.168742
BTD	160.981	-0.929826	0.484405	-1.91952	0.0549182	0.114493
BTF3	2176.17	0.856253	0.307478	2.78477	0.00535664	0.0162709
BTF3L4	2717.88	1.0618	0.308842	3.43799	0.000586039	0.00234017
BTF3P11	1.09755	1.88362	4.83225	0.389802	0.696683	NA
BTG1	697.832	-2.7631	0.318939	-8.66339	4.57935e-18	1.40095e-16
BTG2	591.337	-5.14541	0.482115	-10.6726	1.36771e-26	8.4789e-25
BTG3	350.499	1.86993	0.492032	3.80042	0.000144452	0.000680668
BTG3-AS1	59.9536	-0.702928	0.91334	-0.769624	0.441523	0.574413
BTG4	0	NA	NA	NA	NA	NA
BTK	4.22292	-2.83287	2.83041	-1.00087	0.31689	0.449616
BTLA	0.242801	-1.08363	4.96982	-0.218041	0.827397	NA
BTN1A1	20.62	-3.29005	1.36025	-2.41872	0.0155752	0.0403162
BTN2A1	385.879	0.133612	0.368518	0.362566	0.716929	0.807746
BTN2A2	177.829	-1.02262	0.559296	-1.82841	0.0674883	0.135375
BTN2A3P	43.6958	-1.47445	1.05281	-1.40049	0.161367	0.267434
BTN3A1	180.047	-4.16081	0.655144	-6.35098	2.13943e-10	2.89324e-09
BTN3A2	114.589	-4.84786	0.69004	-7.02548	2.13325e-12	3.73796e-11
BTN3A3	61.9812	-4.60965	0.901395	-5.1139	3.15566e-07	2.57946e-06
BTNL10	0.736236	-0.754514	4.86512	-0.155087	0.876753	NA
BTNL2	63.9038	-2.24142	0.798051	-2.80861	0.00497552	0.0152638
BTNL3	3.33706	-4.93414	3.6955	-1.33517	0.181819	NA
BTNL8	12.337	-2.62604	1.9082	-1.37619	0.168763	0.276884
BTNL9	28.7111	1.01014	1.13051	0.893527	0.371575	0.506544
BTRC	1139.71	0.620439	0.348461	1.78051	0.0749923	0.147241
BUB1	931.784	0.879231	0.390319	2.2526	0.0242846	0.0586931
BUB1B	1339.1	1.47889	0.285429	5.1813	2.2034e-07	1.84689e-06
BUB1B-PAK6	3.90154	0.543017	2.40917	0.225396	0.821671	0.882614
BUB3	776.707	0.382432	0.295952	1.29221	0.196285	0.311048
BUD13	582.858	0.671058	0.37964	1.76762	0.0771246	0.150374
BUD31	200.449	0.479516	0.541168	0.886076	0.375576	0.510812
BVES	167.565	2.28266	0.54724	4.17122	3.02976e-05	0.000168177
BVES-AS1	0.687613	-2.66442	4.84915	-0.549462	0.582689	NA
BYSL	244.734	1.8106	0.418883	4.32244	1.54314e-05	9.1267e-05
BZW1	1386.33	0.585674	0.292898	1.99959	0.0455449	0.0983124
BZW2	271.302	-1.08256	0.518849	-2.08646	0.0369368	0.0829648
C10ORF10	1151.64	0.601371	0.288541	2.08418	0.0371437	0.0832586
C10ORF105	14.4924	-5.61758	2.03044	-2.76669	0.00566292	0.0170797
C10ORF107	8.92147	-6.34648	2.48675	-2.55211	0.0107071	0.0293824
C10ORF11	1.83072	-4.06292	4.48354	-0.906186	0.364837	NA
C10ORF111	7.31242	-2.11833	2.06473	-1.02596	0.304912	0.436678
C10ORF113	1.4568	-3.72683	4.81571	-0.773889	0.438996	NA
C10ORF120	0	NA	NA	NA	NA	NA
C10ORF126	1.24411	-3.50465	4.82085	-0.726979	0.467239	NA
C10ORF128	0	NA	NA	NA	NA	NA
C10ORF131	1.25379	-1.41094	4.61226	-0.305911	0.759673	NA
C10ORF142	0.171903	-0.831283	4.9851	-0.166754	0.867564	NA
C10ORF143	0.171903	-0.831283	4.9851	-0.166754	0.867564	NA
C10ORF2	384.707	0.541887	0.432995	1.25149	0.210757	0.328864
C10ORF25	149.992	-1.31768	0.803457	-1.64002	0.101002	0.185965
C10ORF35	374.586	2.31447	0.425682	5.43709	5.41588e-08	5.08532e-07
C10ORF53	0.242801	-1.08363	4.96982	-0.218041	0.827397	NA
C10ORF54	22.1725	-5.05001	1.70637	-2.95951	0.00308126	0.0100344
C10ORF55	6.06393	-0.251102	2.52402	-0.099485	0.920753	0.949489
C10ORF62	1.20332	-3.46607	4.82182	-0.718831	0.472245	NA
C10ORF67	22.538	1.86214	1.24805	1.49204	0.135688	0.233382
C10ORF71	0.171903	-0.831283	4.9851	-0.166754	0.867564	NA
C10ORF71-AS1	0	NA	NA	NA	NA	NA
C10ORF76	347.865	0.189924	0.394822	0.481037	0.63049	0.741818
C10ORF82	102.926	-5.07133	0.755759	-6.71025	1.94292e-11	3.01619e-10
C10ORF88	157.204	0.10689	0.486432	0.219742	0.826072	0.886378
C10ORF90	2.42801	-4.46649	4.80332	-0.929876	0.352435	NA
C10ORF91	0	NA	NA	NA	NA	NA
C10ORF95	4.93004	0.98259	2.18782	0.449119	0.653346	0.759481
C10ORF99	0	NA	NA	NA	NA	NA
C11ORF1	105.966	-0.390256	0.60537	-0.644657	0.519149	0.645381
C11ORF16	1.70951	4.50898	4.63542	0.972723	0.330691	NA
C11ORF21	6.49346	-5.88966	2.74836	-2.14297	0.0321152	0.0740186
C11ORF24	271.818	-0.576245	0.396054	-1.45496	0.145679	0.247082
C11ORF40	0	NA	NA	NA	NA	NA
C11ORF42	9.05927	-1.81603	2.4782	-0.732801	0.46368	0.596151
C11ORF44	0.343806	-1.6765	4.91149	-0.341341	0.732847	NA
C11ORF45	14.0805	-7.00432	2.19249	-3.19468	0.00139985	0.00501714
[truncated: 26,121 more rows]
