# Supplementary material for: Dynamic and regulated TAF gene expression during mouse embryonic germ cell development
Source: PLoS Genet. 2020 Jan 8;16(1):e1008515. doi: 10.1371/journal.pgen.1008515 (PMC7010400; doi:10.1371/journal.pgen.1008515)
Supplement: S6 Table — Sheets 2–5 correspond to the ImpulseDE2 output for female germ cells, male germ cells, female somatic cells, and male somatic cells, respectively. S6 Table is associated with Fig 4. (XLSX) [file pgen.1008515.s012.xlsx]

## Sheet: Description
Table S6 Description
ImpulseDE2 output for individual cell type + sex time course data
Tab Name	Description
Female_Germ_Output	"Case-only" ImpulseDE2 output for individual female germ cell time course data
Male_Germ_Output	"Case-only" ImpulseDE2 output for individual male germ cell time course data
Female_Somatic_Output	"Case-only" ImpulseDE2 output for individual female gonadal somatic cell time course data
Male_Somatic_Output	"Case-only" ImpulseDE2 output for individual male gonadal somatic cell time course data
Note: Taf7l2 is labeled "4933416C03Rik" in this file

## Sheet: Female_Germ_Output
	Gene	p	padj	loglik_full	loglik_red	df_full	df_red	mean	converge_impulse	converge_const	allZero
0610005C13Rik	0610005C13Rik	0.00668974	0.0227215	-67.441	-75.4683	7	2	35.1136	0	0	FALSE
0610007P14Rik	0610007P14Rik	6.38953e-08	8.61596e-07	-178.957	-199.87	7	2	2350.86	0	0	FALSE
0610009B22Rik	0610009B22Rik	0.0035564	0.0132645	-161.686	-170.465	7	2	860.297	0	0	FALSE
0610009L18Rik	0610009L18Rik	0.437797	0.599376	-48.792	-51.2038	7	2	5.77826	0	0	FALSE
0610009O20Rik	0610009O20Rik	0.00893575	0.0288404	-148.297	-155.976	7	2	433.498	0	0	FALSE
0610010B08Rik	0610010B08Rik	0.0498388	0.118182	-78.7265	-84.266	7	2	15.1767	0	0	FALSE
0610010F05Rik	0610010F05Rik	0.00429802	0.0156039	-151.304	-159.858	7	2	515.256	0	0	FALSE
0610010K14Rik	0610010K14Rik	0.428013	0.589817	-167.282	-169.733	7	2	1439.35	0	0	FALSE
0610011F06Rik	0610011F06Rik	0.0028745	0.0110728	-139.755	-148.784	7	2	316.667	0	0	FALSE
0610012G03Rik	0610012G03Rik	0.00170012	0.00704336	-129.235	-138.878	7	2	211.937	0	0	FALSE
0610030E20Rik	0610030E20Rik	0.493736	0.650687	-143.754	-145.953	7	2	273.581	0	0	FALSE
0610031O16Rik	0610031O16Rik	0.468523	0.627315	-44.4644	-46.7572	7	2	4.29192	0	0	FALSE
0610037L13Rik	0610037L13Rik	0.0069488	0.0234354	-161.276	-169.258	7	2	1073.91	0	0	FALSE
0610038B21Rik	0610038B21Rik	0.736185	0.836137	-41.6732	-43.0556	7	2	2.33693	0	0	FALSE
0610039H22Rik	0610039H22Rik	0.675613	0.794222	-30.2467	-31.8258	7	2	1.14829	0	0	FALSE
0610039K10Rik	0610039K10Rik	0.955818	0.970066	-53.1859	-53.7261	7	2	3.0191	0	0	FALSE
0610040B10Rik	0610040B10Rik	0.00832163	0.0272249	-106.118	-113.883	7	2	95.3808	0	0	FALSE
0610040F04Rik	0610040F04Rik	0.955236	0.969726	-95.924	-96.4675	7	2	40.5905	0	0	FALSE
0610040J01Rik	0610040J01Rik	0.0157491	0.0463883	-53.3456	-60.3347	7	2	52.421	0	0	FALSE
0610043K17Rik	0610043K17Rik	0.597746	0.737296	-58.6955	-60.5308	7	2	8.15956	0	0	FALSE
1010001N08Rik	1010001N08Rik	0.0329183	0.08461	-45.1568	-51.2269	7	2	8.16118	0	0	FALSE
1110001J03Rik	1110001J03Rik	0.00178216	0.00734436	-135.354	-144.942	7	2	273.616	0	0	FALSE
1110002L01Rik	1110002L01Rik	0.845151	0.900642	-104.075	-105.09	7	2	39.0541	0	0	FALSE
1110004E09Rik	1110004E09Rik	0.0830452	0.176234	-163.628	-168.496	7	2	845.655	0	0	FALSE
1110004F10Rik	1110004F10Rik	0.111129	0.220512	-201.974	-206.448	7	2	5375.19	0	0	FALSE
1110006O24Rik	1110006O24Rik	0.0572427	0.131341	-84.6646	-90.0242	7	2	23.4261	0	0	FALSE
1110007C09Rik	1110007C09Rik	5.88253e-08	8.00352e-07	-123.348	-144.35	7	2	179.636	0	0	FALSE
1110008F13Rik	1110008F13Rik	5.10309e-08	7.05957e-07	-111.773	-132.927	7	2	144.516	0	0	FALSE
1110008L16Rik	1110008L16Rik	1.33672e-06	1.33729e-05	-161.7	-179.329	7	2	1149.03	0	0	FALSE
1110008P14Rik	1110008P14Rik	0.000190089	0.00106365	-128.849	-141	7	2	204.679	0	0	FALSE
1110012L19Rik	1110012L19Rik	0.0125769	0.0384677	-159.826	-167.091	7	2	646.504	0	0	FALSE
1110015O18Rik	1110015O18Rik	0.0141003	0.0422685	-41.6408	-48.7655	7	2	4.99486	0	0	FALSE
1110017D15Rik	1110017D15Rik	0.206115	0.351283	-67.8422	-71.4427	7	2	11.0144	0	0	FALSE
1110019D14Rik	1110019D14Rik	0.00108691	0.00479734	-149.571	-159.732	7	2	450.605	0	0	FALSE
1110020A21Rik	1110020A21Rik	0.176388	0.313463	-66.0098	-69.8366	7	2	10.5931	0	0	FALSE
1110025L11Rik	1110025L11Rik	0.712522	0.819765	-54.5595	-56.0188	7	2	9.97046	0	0	FALSE
1110028F11Rik	1110028F11Rik	0.340179	0.505427	-23.7149	-26.5474	7	2	1.49429	0	0	FALSE
1110028F18Rik	1110028F18Rik	0.141633	0.265561	-108.428	-112.566	7	2	63.4585	0	0	FALSE
1110032A03Rik	1110032A03Rik	0.156724	0.286359	-151.939	-155.934	7	2	403.604	0	0	FALSE
1110032F04Rik	1110032F04Rik	0.247881	0.403012	-42.5448	-45.8705	7	2	4.05647	0	0	FALSE
1110034G24Rik	1110034G24Rik	0.267181	0.425732	-139.633	-142.844	7	2	222.553	0	0	FALSE
1110036E04Rik	1110036E04Rik	0.051432	0.121044	-51.5364	-57.0351	7	2	11.6796	0	0	FALSE
1110037F02Rik	1110037F02Rik	0.461424	0.620432	-175.534	-177.854	7	2	1554.86	0	0	FALSE
1110038B12Rik	1110038B12Rik	9.10541e-15	4.14222e-13	-133.046	-170.569	7	2	294.419	0	0	FALSE
1110038F14Rik	1110038F14Rik	0.43194	0.593453	-155.995	-158.43	7	2	782.801	0	0	FALSE
1110046J04Rik	1110046J04Rik	0.256601	0.413045	-38.2828	-41.5561	7	2	1.84176	0	0	FALSE
1110051M20Rik	1110051M20Rik	0.00729115	0.0243973	-157.651	-165.575	7	2	654.462	0	0	FALSE
1110058D11Rik	1110058D11Rik	0.982215	0.987132	-32.1912	-32.548	7	2	0.962642	0	0	FALSE
1110059E24Rik	1110059E24Rik	8.01996e-06	6.6171e-05	-167.212	-182.882	7	2	1247.16	0	0	FALSE
1110059G10Rik	1110059G10Rik	0.513669	0.667077	-156.83	-158.956	7	2	556.542	0	0	FALSE
1110065P20Rik	1110065P20Rik	0.0323407	0.0834077	-95.9044	-101.997	7	2	47.1667	0	0	FALSE
1190002F15Rik	1190002F15Rik	0.0769203	0.165858	-98.6222	-103.593	7	2	45.2048	0	0	FALSE
1190002N15Rik	1190002N15Rik	1.58262e-05	0.000120792	-130.93	-145.852	7	2	231.544	0	0	FALSE
1190003K10Rik	1190003K10Rik	0.282119	0.44289	-65.5032	-68.6311	7	2	16.7435	0	0	FALSE
1190005I06Rik	1190005I06Rik	0.755649	0.848398	-4.10194	-5.42072	7	2	0.0639814	0	0	FALSE
1190007I07Rik	1190007I07Rik	0.00173825	0.00718106	-132.122	-141.739	7	2	338.192	0	0	FALSE
1200014J11Rik	1200014J11Rik	0.68704	0.802555	-165.313	-166.855	7	2	1387.7	0	0	FALSE
1300002E11Rik	1300002E11Rik	0.566796	0.710892	-160.853	-162.793	7	2	679.41	0	0	FALSE
1300017J02Rik	1300017J02Rik	0.0573485	0.131477	-112.11	-117.467	7	2	81.8536	0	0	FALSE
1500004A13Rik	1500004A13Rik	0.466445	0.625316	-143.309	-145.61	7	2	271.706	0	0	FALSE
1500009C09Rik	1500009C09Rik	0.00577377	0.020063	-48.7771	-56.9805	7	2	5.85181	0	0	FALSE
1500009L16Rik	1500009L16Rik	2.60262e-48	5.83266e-45	-109.989	-226.421	7	2	362.545	0	0	FALSE
1500011B03Rik	1500011B03Rik	0.755597	0.848398	-150.254	-151.573	7	2	335.314	0	0	FALSE
1500011K16Rik	1500011K16Rik	0.0705743	0.154963	-122.419	-127.504	7	2	125.015	0	0	FALSE
1500012F01Rik	1500012F01Rik	5.96996e-12	1.74204e-10	-142.681	-173.428	7	2	384.087	0	0	FALSE
1500012K07Rik	1500012K07Rik	0.140349	0.263782	-103.124	-107.275	7	2	95.9378	0	0	FALSE
1500015A07Rik	1500015A07Rik	0.358522	0.523053	-119.516	-122.263	7	2	114.131	0	0	FALSE
1500015L24Rik	1500015L24Rik	0.365953	0.530403	-27.8062	-30.52	7	2	2.97953	0	0	FALSE
1500015O10Rik	1500015O10Rik	0.00797935	0.0263177	-50.2225	-58.0381	7	2	6.12794	0	0	FALSE
1500017E21Rik	1500017E21Rik	0.430304	0.592147	-62.9975	-65.4391	7	2	7.84598	0	0	FALSE
1500026H17Rik	1500026H17Rik	0.377576	0.541665	-115.02	-117.682	7	2	84.8771	0	0	FALSE
1600002D24Rik	1600002D24Rik	0.349522	0.514718	-45.5735	-48.3622	7	2	5.5287	0	0	FALSE
1600002H07Rik	1600002H07Rik	4.88111e-06	4.2231e-05	-143.943	-160.158	7	2	427.103	0	0	FALSE
1600002K03Rik	1600002K03Rik	0.230311	0.381416	-131.833	-135.269	7	2	163.854	0	0	FALSE
1600010M07Rik	1600010M07Rik	0.138854	0.261753	-47.3259	-51.492	7	2	4.25873	0	0	FALSE
1600012H06Rik	1600012H06Rik	0.397434	0.561142	-156.566	-159.143	7	2	594.503	0	0	FALSE
1600014C10Rik	1600014C10Rik	2.96875e-06	2.72512e-05	-135.744	-152.503	7	2	298.241	0	0	FALSE
1600014C23Rik	1600014C23Rik	0.237559	0.390147	-31.9826	-35.3723	7	2	2.80081	0	0	FALSE
1600014K23Rik	1600014K23Rik	0.75035	0.845074	-99.9909	-101.327	7	2	36.649	0	0	FALSE
1600015I10Rik	1600015I10Rik	0.0927453	0.191777	-42.2082	-46.9282	7	2	4.64596	0	0	FALSE
1600019K03Rik	1600019K03Rik	0.809981	0.880732	-46.2209	-47.3582	7	2	4.09435	0	0	FALSE
1600020E01Rik	1600020E01Rik	6.95653e-06	5.82563e-05	-126.528	-142.355	7	2	187	0	0	FALSE
1600023N17Rik	1600023N17Rik	0.964754	0.975651	-89.1454	-89.6316	7	2	28.3924	0	0	FALSE
1600025M17Rik	1600025M17Rik	0.501215	0.656676	-38.8744	-41.0457	7	2	3.60331	0	0	FALSE
1600027J07Rik	1600027J07Rik	0.878808	0.922271	-40.2901	-41.1796	7	2	4.00112	0	0	FALSE
1600029I14Rik	1600029I14Rik	0.944444	0.962764	-25.6911	-26.2933	7	2	3.69566	0	0	FALSE
1600029O15Rik	1600029O15Rik	3.76231e-06	3.34443e-05	-109.339	-125.839	7	2	90.0932	0	0	FALSE
1700001C02Rik	1700001C02Rik	0.687764	0.803039	-19.0558	-20.5955	7	2	0.762417	0	0	FALSE
1700001C19Rik	1700001C19Rik	0.15157	0.279399	-47.9263	-51.9692	7	2	8.0135	0	0	FALSE
1700001D01Rik	1700001D01Rik	0.3633	0.528024	-38.7459	-41.4716	7	2	4.27005	0	0	FALSE
1700001F09Rik	1700001F09Rik	0.905152	0.938262	-47.2007	-47.9844	7	2	3.23535	0	0	FALSE
1700001G01Rik	1700001G01Rik	0.506078	0.660616	-83.7008	-85.8544	7	2	21.6095	0	0	FALSE
1700001G11Rik	1700001G11Rik	0.0135199	0.0407941	-88.5427	-95.7188	7	2	31.2366	0	0	FALSE
1700001G17Rik	1700001G17Rik	0.203144	0.347725	-70.468	-74.0898	7	2	13.0447	0	0	FALSE
1700001J03Rik	1700001J03Rik	0.754507	0.847688	-48.3301	-49.6526	7	2	5.27979	0	0	FALSE
1700001J11Rik	1700001J11Rik	0.191608	0.33311	-104.231	-107.938	7	2	51.1528	0	0	FALSE
1700001K19Rik	1700001K19Rik	0.467489	0.626358	-67.9548	-70.2514	7	2	9.70096	0	0	FALSE
1700001K23Rik	1700001K23Rik	0.957234	0.970999	-22.4298	-22.9619	7	2	0.32197	0	0	FALSE
1700001L05Rik	1700001L05Rik	1.99882e-12	6.27706e-11	-178.82	-210.714	7	2	2771.89	0	0	FALSE
1700001L19Rik	1700001L19Rik	0.0409823	0.100991	-87.2319	-93.0231	7	2	33.0588	0	0	FALSE
1700001O22Rik	1700001O22Rik	0.771925	0.858751	-55.12	-56.3851	7	2	5.67469	0	0	FALSE
1700001P01Rik	1700001P01Rik	0.303579	0.466724	-97.602	-100.616	7	2	37.3894	0	0	FALSE
1700003C15Rik	1700003C15Rik	0.638038	0.767449	-48.5194	-50.2211	7	2	2.47572	0	0	FALSE
1700003D09Rik	1700003D09Rik	0.572791	0.715798	-15.0285	-16.9481	7	2	0.308449	0	0	FALSE
1700003E16Rik	1700003E16Rik	0.295056	0.457796	-80.0192	-83.0774	7	2	33.2342	0	0	FALSE
1700003E24Rik	NA	NA	NA	NA	NA	NA	NA	NA	NA	NA	TRUE
1700003F12Rik	1700003F12Rik	0.400677	0.564195	-20.4257	-22.9887	7	2	1.14955	0	0	FALSE
1700003G13Rik	1700003G13Rik	0.621752	0.755207	-33.6257	-35.3811	7	2	2.76636	0	0	FALSE
1700003G18Rik	1700003G18Rik	0.000952307	0.004306	-114.856	-125.17	7	2	128.169	0	0	FALSE
1700003H04Rik	NA	NA	NA	NA	NA	NA	NA	NA	NA	NA	TRUE
1700003I22Rik	NA	NA	NA	NA	NA	NA	NA	NA	NA	NA	TRUE
1700003L19Rik	1700003L19Rik	0.751331	0.845652	-33.7792	-35.1121	7	2	2.03857	0	0	FALSE
1700003M02Rik	1700003M02Rik	0.284309	0.445406	-62.2887	-65.4046	7	2	9.53843	0	0	FALSE
1700003M07Rik	1700003M07Rik	0.0813566	0.173418	-77.6016	-82.4975	7	2	22.1541	0	0	FALSE
1700003P14Rik	1700003P14Rik	0.416377	0.578511	-35.0927	-37.5906	7	2	5.74702	0	0	FALSE
1700006A11Rik	1700006A11Rik	0.238298	0.391004	-54.2032	-57.5884	7	2	10.469	0	0	FALSE
1700006E09Rik	1700006E09Rik	0.501913	0.65737	-48.01	-50.1788	7	2	4.53448	0	0	FALSE
1700006F04Rik	1700006F04Rik	0.691933	0.806258	-28.4768	-30.003	7	2	1.17647	0	0	FALSE
1700006H21Rik	1700006H21Rik	0.753044	0.84685	-42.3923	-43.7197	7	2	4.27211	0	0	FALSE
1700007B14Rik	1700007B14Rik	0.496761	0.653135	-79.0584	-81.246	7	2	16.3877	0	0	FALSE
1700007F19Rik	1700007F19Rik	0.0026295	0.0102654	-33.4216	-42.5553	7	2	5.85139	0	0	FALSE
1700007G11Rik	1700007G11Rik	0.824347	0.889786	-82.3822	-83.47	7	2	14.8706	0	0	FALSE
1700007J10Rik	1700007J10Rik	0.340797	0.506089	-66.7337	-69.5634	7	2	7.15897	0	0	FALSE
1700007K09Rik	1700007K09Rik	0.791391	0.87039	-31.3484	-32.5487	7	2	1.76571	0	0	FALSE
1700007K13Rik	1700007K13Rik	5.36201e-15	2.55484e-13	-100.542	-138.615	7	2	72.4053	0	0	FALSE
1700007L15Rik	1700007L15Rik	0.0096463	0.0307869	-141.56	-149.146	7	2	292.507	0	0	FALSE
1700007P06Rik	1700007P06Rik	0.852968	0.90588	-33.3968	-34.3829	7	2	1.55756	0	0	FALSE
1700008C04Rik	1700008C04Rik	0.494928	0.651857	-39.9617	-42.156	7	2	3.39215	0	0	FALSE
1700008J07Rik	1700008J07Rik	0.0186183	0.0533868	-128.09	-134.873	7	2	172.098	0	0	FALSE
1700008K24Rik	1700008K24Rik	0.965943	0.976124	-44.4879	-44.9665	7	2	4.2807	0	0	FALSE
1700008O03Rik	1700008O03Rik	0.711366	0.819037	-77.72	-79.1831	7	2	12.1322	0	0	FALSE
1700008P02Rik	1700008P02Rik	0.5562	0.702087	-55.5006	-57.4771	7	2	5.06892	0	0	FALSE
1700009C05Rik	1700009C05Rik	0.499511	0.655394	-64.2986	-66.4761	7	2	9.00836	0	0	FALSE
1700009J07Rik	1700009J07Rik	0.824547	0.889865	-16.5214	-17.6086	7	2	0.639381	0	0	FALSE
1700009N14Rik	1700009N14Rik	0.0544071	0.126412	-40.0819	-45.5076	7	2	5.11694	0	0	FALSE
1700010B08Rik	1700010B08Rik	0.541797	0.690334	-35.6714	-37.6979	7	2	2.49147	0	0	FALSE
1700010D01Rik	1700010D01Rik	0.910159	0.940757	-35.7149	-36.4774	7	2	1.65961	0	0	FALSE
1700010I02Rik	1700010I02Rik	0.640193	0.76872	-22.5409	-24.2356	7	2	0.878822	0	0	FALSE
1700010I14Rik	1700010I14Rik	0.0570999	0.131112	-65.3911	-70.7539	7	2	18.4655	0	0	FALSE
1700010J16Rik	1700010J16Rik	0.207728	0.35341	-64.4595	-68.0486	7	2	11.0439	0	0	FALSE
1700010K23Rik	1700010K23Rik	0.561442	0.706578	-20.7514	-22.7098	7	2	0.902314	0	0	FALSE
1700011A15Rik	1700011A15Rik	0.530591	0.680735	-52.9402	-55.0061	7	2	5.60935	0	0	FALSE
1700011B04Rik	1700011B04Rik	0.931522	0.954928	-8.35633	-9.02273	7	2	0.114823	0	0	FALSE
1700011C11Rik	1700011C11Rik	0.687747	0.803039	-33.3151	-34.8548	7	2	0.838788	0	0	FALSE
1700011E24Rik	1700011E24Rik	0.828816	0.892651	-36.571	-37.6432	7	2	1.83007	0	0	FALSE
1700011H14Rik	1700011H14Rik	1.95417e-06	1.87508e-05	-94.7496	-111.965	7	2	60.576	0	0	FALSE
1700011I03Rik	1700011I03Rik	0.851961	0.905297	-44.3205	-45.3102	7	2	2.60837	0	0	FALSE
1700011L22Rik	1700011L22Rik	0.149775	0.276937	-41.406	-45.4657	7	2	4.34444	0	0	FALSE
1700011M02Rik	1700011M02Rik	0.551769	0.698597	-38.3059	-40.2977	7	2	1.27227	0	0	FALSE
1700012A03Rik	1700012A03Rik	0.860767	0.910948	-35.9367	-36.8942	7	2	3.12691	0	0	FALSE
1700012B07Rik	1700012B07Rik	0.23688	0.389385	-52.6104	-56.0045	7	2	5.05131	0	0	FALSE
1700012B09Rik	1700012B09Rik	0.822887	0.888841	-37.7709	-38.8638	7	2	2.81243	0	0	FALSE
1700012C14Rik	1700012C14Rik	0.0104439	0.0328887	-76.9071	-84.3976	7	2	21.3462	0	0	FALSE
1700012D01Rik	1700012D01Rik	0.00424141	0.0154275	-45.2935	-53.8636	7	2	5.37974	0	0	FALSE
1700012D14Rik	1700012D14Rik	0.132916	0.252849	-106.193	-110.42	7	2	53.9819	0	0	FALSE
1700012D16Rik	1700012D16Rik	0.656837	0.781181	-9.65242	-11.2926	7	2	0.325015	0	0	FALSE
1700012H19Rik	1700012H19Rik	0.479411	0.637756	-29.24	-31.4918	7	2	1.16959	0	0	FALSE
1700012I11Rik	1700012I11Rik	0.514341	0.667469	-50.0281	-52.1519	7	2	4.9308	0	0	FALSE
1700012L04Rik	1700012L04Rik	0.58103	0.722987	-42.3861	-44.2777	7	2	4.65174	0	0	FALSE
1700012P22Rik	1700012P22Rik	0.639586	0.768406	-17.8229	-19.5195	7	2	0.585625	0	0	FALSE
1700013D24Rik	1700013D24Rik	0.907355	0.93947	-30.8019	-31.5764	7	2	1.41552	0	0	FALSE
1700013F07Rik	1700013F07Rik	0.870549	0.917005	-73.33	-74.251	7	2	14.1718	0	0	FALSE
1700013G24Rik	1700013G24Rik	0.735077	0.835364	-4.48644	-5.87247	7	2	0.102344	0	0	FALSE
1700013H16Rik	1700013H16Rik	7.29982e-10	1.48461e-08	-186.111	-211.791	7	2	4358.93	0	0	FALSE
1700015E13Rik	1700015E13Rik	0.495144	0.651995	-16.398	-18.5915	7	2	1.49711	0	0	FALSE
1700015F17Rik	1700015F17Rik	0.0591396	0.134507	-63.49	-68.807	7	2	10.5457	0	0	FALSE
1700015G11Rik	1700015G11Rik	0.358503	0.523053	-48.7797	-51.5272	7	2	3.51452	0	0	FALSE
1700016C15Rik	1700016C15Rik	0.698939	0.811203	-78.4023	-79.9057	7	2	12.6794	0	0	FALSE
1700016D06Rik	1700016D06Rik	0.17616	0.313223	-86.3524	-90.1811	7	2	37.807	0	0	FALSE
1700016G22Rik	1700016G22Rik	0.543898	0.692104	-23.5742	-25.5934	7	2	1.1276	0	0	FALSE
1700016H13Rik	1700016H13Rik	6.9932e-12	2.01558e-10	-44.6122	-75.1928	7	2	21.7299	0	0	FALSE
1700016K19Rik	1700016K19Rik	0.0027313	0.0106029	-36.2829	-45.372	7	2	7.39683	0	0	FALSE
1700016L04Rik	1700016L04Rik	0.0507487	0.119784	-68.1055	-73.6216	7	2	10.0793	0	0	FALSE
1700016L21Rik	1700016L21Rik	0.77906	0.862603	-21.9838	-23.2253	7	2	0.735527	0	0	FALSE
1700016P04Rik	1700016P04Rik	0.053841	0.125406	-46.339	-51.7783	7	2	4.72254	0	0	FALSE
1700017B05Rik	1700017B05Rik	0.045116	0.109139	-160.553	-166.221	7	2	659.813	0	0	FALSE
1700017D01Rik	1700017D01Rik	0.842289	0.898967	-34.8417	-35.8663	7	2	1.82799	0	0	FALSE
1700017G19Rik	1700017G19Rik	0.309937	0.473277	-24.0474	-27.0284	7	2	1.60252	0	0	FALSE
1700017J07Rik	1700017J07Rik	0.611753	0.747936	-42.3967	-44.1852	7	2	2.75315	0	0	FALSE
1700017L05Rik	1700017L05Rik	0.916873	0.944579	-3.56711	-4.30049	7	2	0.0327861	0	0	FALSE
1700017N19Rik	1700017N19Rik	0.0289079	0.0763659	-47.8681	-54.1021	7	2	8.69887	0	0	FALSE
1700018A04Rik	1700018A04Rik	0.779319	0.862809	-52.5713	-53.8119	7	2	4.37964	0	0	FALSE
1700018B08Rik	1700018B08Rik	0.398325	0.562097	-68.4231	-70.9961	7	2	13.0285	0	0	FALSE
1700018B24Rik	1700018B24Rik	3.27437e-08	4.72161e-07	-148.061	-169.69	7	2	720.265	0	0	FALSE
1700018C11Rik	1700018C11Rik	0.635135	0.765328	-16.6304	-18.3417	7	2	0.54536	0	0	FALSE
1700018F24Rik	1700018F24Rik	0.384516	0.548574	-51.095	-53.727	7	2	5.21076	0	0	FALSE
1700018G05Rik	1700018G05Rik	0.415959	0.578159	-44.9097	-47.4094	7	2	3.02849	0	0	FALSE
1700018L02Rik	1700018L02Rik	0.732095	0.833345	-31.5265	-32.9223	7	2	3.31691	0	0	FALSE
1700019A02Rik	1700019A02Rik	0.000131281	0.000771142	-100.586	-113.153	7	2	60.5783	0	0	FALSE
1700019B03Rik	1700019B03Rik	0.00277814	0.0107598	-46.1617	-55.2308	7	2	6.19638	0	0	FALSE
1700019B21Rik	1700019B21Rik	2.51014e-09	4.61371e-08	-98.2902	-122.659	7	2	147.358	0	0	FALSE
1700019C18Rik	1700019C18Rik	0.643779	0.771205	-16.7071	-18.39	7	2	0.441808	0	0	FALSE
1700019D03Rik	1700019D03Rik	6.01751e-14	2.42182e-12	-126.422	-161.977	7	2	376.957	0	0	FALSE
1700019E08Rik	1700019E08Rik	0.816214	0.884888	-54.4058	-55.5218	7	2	6.64088	0	0	FALSE
1700019G17Rik	1700019G17Rik	0.00716887	0.0240533	-157.274	-165.218	7	2	609.311	0	0	FALSE
1700019G24Rik	1700019G24Rik	0.327799	0.492579	-62.6043	-65.4963	7	2	10.1651	0	0	FALSE
1700019L03Rik	1700019L03Rik	0.0873685	0.183322	-101.654	-106.455	7	2	42.989	0	0	FALSE
1700019M22Rik	1700019M22Rik	0.546488	0.69438	-10.7945	-12.8047	7	2	0.386186	0	0	FALSE
1700019N19Rik	1700019N19Rik	0.451146	0.611755	-14.7651	-17.1245	7	2	0.67535	0	0	FALSE
1700019O17Rik	1700019O17Rik	0.840399	0.89821	-17.0134	-18.0447	7	2	0.412056	0	0	FALSE
1700020A23Rik	1700020A23Rik	0.674557	0.793457	-27.8985	-29.481	7	2	0.840482	0	0	FALSE
1700020D05Rik	1700020D05Rik	0.635632	0.765653	-18.5344	-20.244	7	2	1.192	0	0	FALSE
1700020D14Rik	NA	NA	NA	NA	NA	NA	NA	NA	NA	NA	TRUE
1700020G17Rik	1700020G17Rik	0.920544	0.947115	-29.7366	-30.4537	7	2	1.12533	0	0	FALSE
1700020I14Rik	1700020I14Rik	0.241354	0.394894	-177.876	-181.242	7	2	1362.04	0	0	FALSE
1700020L24Rik	1700020L24Rik	0.920918	0.947292	-21.341	-22.0564	7	2	0.616645	0	0	FALSE
1700020M21Rik	1700020M21Rik	0.00150228	0.00631392	-56.5634	-66.3501	7	2	13.4699	0	0	FALSE
1700020N01Rik	1700020N01Rik	0.0017178	0.00710471	-94.1146	-103.745	7	2	104.516	0	0	FALSE
1700020N15Rik	1700020N15Rik	0.102888	0.207455	-72.236	-76.8155	7	2	13.6997	0	0	FALSE
1700020N18Rik	1700020N18Rik	0.73302	0.833965	-5.78656	-7.17929	7	2	0.181145	0	0	FALSE
1700021F05Rik	1700021F05Rik	0.00387534	0.014275	-171.18	-179.857	7	2	1458.56	0	0	FALSE
1700021F07Rik	1700021F07Rik	0.389551	0.553573	-20.7607	-23.371	7	2	1.07938	0	0	FALSE
1700021K19Rik	1700021K19Rik	0.00472309	0.0169021	-160.286	-168.729	7	2	694.188	0	0	FALSE
1700021N21Rik	1700021N21Rik	0.437551	0.599269	-19.1237	-21.5364	7	2	2.72316	0	0	FALSE
1700022A21Rik	1700022A21Rik	0.0995028	0.202383	-57.9486	-62.5735	7	2	12.6818	0	0	FALSE
1700022A22Rik	1700022A22Rik	0.579519	0.721556	-56.9885	-58.8852	7	2	6.75052	0	0	FALSE
1700022E09Rik	NA	NA	NA	NA	NA	NA	NA	NA	NA	NA	TRUE
1700022H01Rik	1700022H01Rik	0.0235452	0.0647101	-95.2438	-101.735	7	2	53.7807	0	0	FALSE
1700022H16Rik	1700022H16Rik	0.506507	0.661029	-16.1134	-18.2655	7	2	0.950745	0	0	FALSE
1700022I11Rik	1700022I11Rik	0.0125868	0.0384928	-56.4726	-63.7361	7	2	22.4563	0	0	FALSE
1700023C21Rik	1700023C21Rik	0.9477	0.964698	-20.564	-21.1491	7	2	0.682089	0	0	FALSE
1700023F02Rik	1700023F02Rik	0.051801	0.121717	-45.9647	-51.4541	7	2	6.86433	0	0	FALSE
1700023F06Rik	1700023F06Rik	0.949185	0.965481	-30.8615	-31.4387	7	2	1.02425	0	0	FALSE
1700024B18Rik	1700024B18Rik	0.0571978	0.131268	-57.1014	-62.462	7	2	7.41223	0	0	FALSE
1700024F13Rik	1700024F13Rik	0.910438	0.940962	-54.0646	-54.826	7	2	7.0141	0	0	FALSE
1700024G13Rik	1700024G13Rik	0.177164	0.314461	-40.7619	-44.5823	7	2	3.94809	0	0	FALSE
1700024I08Rik	1700024I08Rik	0.790835	0.870104	-17.2223	-18.4244	7	2	0.373584	0	0	FALSE
1700024N05Rik	1700024N05Rik	0.833056	0.895337	-49.5985	-50.6558	7	2	10.0972	0	0	FALSE
1700024P04Rik	1700024P04Rik	0.759941	0.851183	-29.5006	-30.8053	7	2	2.20059	0	0	FALSE
1700024P16Rik	1700024P16Rik	0.102319	0.20659	-86.015	-90.602	7	2	24.4416	0	0	FALSE
1700025B11Rik	1700025B11Rik	0.698903	0.811203	-28.6092	-30.1127	7	2	0.882021	0	0	FALSE
1700025C18Rik	1700025C18Rik	0.839222	0.89761	-3.38958	-4.42514	7	2	0.0377271	0	0	FALSE
1700025F22Rik	1700025F22Rik	0.496183	0.65274	-52.1702	-54.3599	7	2	4.72549	0	0	FALSE
1700025F24Rik	1700025F24Rik	0.201693	0.345899	-37.1848	-40.8171	7	2	2.10016	0	0	FALSE
1700025G04Rik	1700025G04Rik	0.31536	0.47919	-141.653	-144.607	7	2	243.647	0	0	FALSE
1700025J12Rik	1700025J12Rik	0.908301	0.939933	-15.4308	-16.2012	7	2	0.52666	0	0	FALSE
1700025K24Rik	1700025K24Rik	0.65823	0.781887	-44.9999	-46.6356	7	2	5.36365	0	0	FALSE
1700025M24Rik	1700025M24Rik	0.595951	0.735738	-60.6486	-62.4899	7	2	6.24638	0	0	FALSE
1700025N23Rik	1700025N23Rik	0.866093	0.914172	-16.0727	-17.0104	7	2	0.272884	0	0	FALSE
1700026D08Rik	1700026D08Rik	0.0131441	0.0399167	-84.1896	-91.4002	7	2	32.1481	0	0	FALSE
1700026D11Rik	1700026D11Rik	0.0823826	0.175112	-43.014	-47.8932	7	2	3.93766	0	0	FALSE
1700026F02Rik	1700026F02Rik	0.0673401	0.149397	-44.4773	-49.6239	7	2	7.99184	0	0	FALSE
1700026J14Rik	1700026J14Rik	0.000113526	0.000681503	-42.7851	-55.5153	7	2	13.9712	0	0	FALSE
1700026L06Rik	1700026L06Rik	0.0860682	0.181127	-85.8873	-90.7078	7	2	20.1824	0	0	FALSE
1700027A15Rik	1700027A15Rik	0.897311	0.933845	-12.9142	-13.7304	7	2	0.225016	0	0	FALSE
1700027F06Rik	1700027F06Rik	0.549346	0.696467	-52.6201	-54.6204	7	2	8.38848	0	0	FALSE
1700027F09Rik	1700027F09Rik	0.354503	0.519352	-83.2147	-85.9805	7	2	24.1737	0	0	FALSE
1700027H10Rik	1700027H10Rik	0.0961413	0.197211	-34.205	-38.8765	7	2	4.01144	0	0	FALSE
1700027I24Rik	1700027I24Rik	0.650198	0.776312	-28.1544	-29.8163	7	2	1.2229	0	0	FALSE
1700027J07Rik	1700027J07Rik	0.862465	0.91213	-62.2018	-63.153	7	2	10.644	0	0	FALSE
1700028B04Rik	1700028B04Rik	0.121766	0.236152	-53.6829	-58.0316	7	2	8.23601	0	0	FALSE
1700028D13Rik	1700028D13Rik	0.701036	0.81256	-6.01594	-7.51253	7	2	0.21618	0	0	FALSE
1700028E10Rik	1700028E10Rik	0.000824213	0.00379995	-132.771	-143.251	7	2	217.384	0	0	FALSE
1700028I16Rik	1700028I16Rik	0.00481636	0.0171992	-89.5234	-97.9427	7	2	31.8212	0	0	FALSE
1700028J19Rik	1700028J19Rik	0.00568661	0.019807	-124.981	-133.202	7	2	161.623	0	0	FALSE
1700028K03Rik	1700028K03Rik	4.94651e-05	0.000328416	-154.003	-167.662	7	2	597.909	0	0	FALSE
1700028M03Rik	1700028M03Rik	0.790948	0.870147	-14.4776	-15.6793	7	2	0.198849	0	0	FALSE
1700028P14Rik	1700028P14Rik	0.486565	0.644274	-80.1703	-82.3955	7	2	19.2612	0	0	FALSE
1700028P15Rik	1700028P15Rik	0.671177	0.79114	-32.6856	-34.2791	7	2	1.60535	0	0	FALSE
1700029B22Rik	1700029B22Rik	0.756127	0.848773	-18.6793	-19.9965	7	2	0.69972	0	0	FALSE
1700029F12Rik	1700029F12Rik	0.53562	0.684804	-75.7575	-77.8057	7	2	21.0929	0	0	FALSE
1700029H14Rik	1700029H14Rik	0.712304	0.819594	-56.0499	-57.51	7	2	8.72676	0	0	FALSE
1700029I15Rik	1700029I15Rik	0.736844	0.836562	-64.0502	-65.4305	7	2	7.59766	0	0	FALSE
1700029J03Rik	1700029J03Rik	0.658162	0.781887	-40.1934	-41.8293	7	2	2.43925	0	0	FALSE
1700029J07Rik	1700029J07Rik	9.07096e-11	2.16541e-09	-158.957	-186.841	7	2	1023.57	0	0	FALSE
1700029M20Rik	1700029M20Rik	0.0434827	0.105933	-84.8187	-90.5339	7	2	58.6973	0	0	FALSE
1700029N11Rik	1700029N11Rik	0.0584329	0.133391	-40.1696	-45.5023	7	2	4.76522	0	0	FALSE
1700029P11Rik	1700029P11Rik	0.00528674	0.0186185	-119.457	-127.766	7	2	108.479	0	0	FALSE
1700030A11Rik	1700030A11Rik	0.713658	0.820563	-51.3036	-52.7592	7	2	8.87706	0	0	FALSE
1700030C10Rik	1700030C10Rik	0.00500029	0.017732	-135.56	-143.935	7	2	216.892	0	0	FALSE
1700030F04Rik	1700030F04Rik	0.166061	0.299185	-41.8803	-45.7935	7	2	3.04309	0	0	FALSE
1700030F18Rik	1700030F18Rik	0.0240548	0.0658563	-59.5664	-66.0308	7	2	7.6153	0	0	FALSE
1700030J22Rik	1700030J22Rik	0.49711	0.653417	-140.365	-142.552	7	2	225.758	0	0	FALSE
1700030K09Rik	1700030K09Rik	0.000873323	0.00399734	-153.637	-164.05	7	2	660.626	0	0	FALSE
1700030L20Rik	1700030L20Rik	0.76131	0.852229	-16.7584	-18.0586	7	2	0.361321	0	0	FALSE
1700030M09Rik	1700030M09Rik	0.70277	0.813526	-47.56	-49.051	7	2	5.28961	0	0	FALSE
1700030N03Rik	1700030N03Rik	0.118322	0.23133	-32.3348	-36.723	7	2	3.55154	0	0	FALSE
1700030O20Rik	1700030O20Rik	0.639101	0.768174	-30.3381	-32.0363	7	2	2.49544	0	0	FALSE
1700031A10Rik	1700031A10Rik	0.0865139	0.181873	-82.4732	-87.2868	7	2	28.8331	0	0	FALSE
1700031F05Rik	1700031F05Rik	0.0698391	0.153621	-73.9142	-79.0127	7	2	22.7512	0	0	FALSE
1700031M16Rik	1700031M16Rik	0.252195	0.407824	-29.9705	-33.2701	7	2	1.5329	0	0	FALSE
1700031P21Rik	1700031P21Rik	0.488364	0.645892	-56.0961	-58.3146	7	2	7.14809	0	0	FALSE
1700034E13Rik	1700034E13Rik	0.119247	0.232646	-71.8003	-76.1778	7	2	12.971	0	0	FALSE
1700034G24Rik	1700034G24Rik	0.526388	0.677141	-33.698	-35.7788	7	2	1.7895	0	0	FALSE
1700034H15Rik	1700034H15Rik	0.0439903	0.106937	-103.89	-109.59	7	2	57.1467	0	0	FALSE
1700034I23Rik	1700034I23Rik	0.354004	0.519073	-104.31	-107.078	7	2	94.2349	0	0	FALSE
1700034J05Rik	1700034J05Rik	0.777722	0.861933	-70.2174	-71.4633	7	2	17.9369	0	0	FALSE
1700034K08Rik	1700034K08Rik	0.289643	0.451474	-86.3118	-89.3989	7	2	24.4874	0	0	FALSE
1700034O15Rik	1700034O15Rik	0.272856	0.432336	-68.2158	-71.3952	7	2	17.6373	0	0	FALSE
1700034P13Rik	1700034P13Rik	0.0487511	0.116025	-82.4403	-88.0082	7	2	18.7812	0	0	FALSE
1700036G14Rik	1700036G14Rik	0.838535	0.89761	-7.03857	-8.07656	7	2	0.0801922	0	0	FALSE
1700037C18Rik	1700037C18Rik	9.0849e-07	9.40107e-06	-119.981	-138.029	7	2	173.721	0	0	FALSE
1700037H04Rik	1700037H04Rik	0.0137798	0.0414507	-164.649	-171.802	7	2	962.821	0	0	FALSE
1700039E15Rik	1700039E15Rik	0.0558872	0.128954	-83.0267	-88.4175	7	2	31.3691	0	0	FALSE
1700039E22Rik	1700039E22Rik	0.481446	0.639658	-29.2526	-31.4968	7	2	1.66765	0	0	FALSE
1700040L02Rik	1700040L02Rik	0.0760562	0.164478	-74.5062	-79.4918	7	2	17.5407	0	0	FALSE
1700041A01Rik	1700041A01Rik	0.365642	0.530083	-56.0965	-58.8116	7	2	6.78483	0	0	FALSE
1700041C23Rik	1700041C23Rik	0.719575	0.824528	-13.4583	-14.8947	7	2	0.169136	0	0	FALSE
1700041M19Rik	1700041M19Rik	0.846847	0.901779	-10.1693	-11.1776	7	2	0.202724	0	0	FALSE
1700042G07Rik	1700042G07Rik	0.913497	0.943086	-68.1876	-68.9358	7	2	7.46747	0	0	FALSE
1700042G15Rik	1700042G15Rik	0.15553	0.284687	-74.1264	-78.1328	7	2	37.4439	0	0	FALSE
1700042O10Rik	1700042O10Rik	0.0833003	0.176663	-42.3918	-47.2561	7	2	7.50388	0	0	FALSE
1700044C05Rik	1700044C05Rik	0.854969	0.907511	-18.7119	-19.6907	7	2	0.693005	0	0	FALSE
1700044K03Rik	NA	NA	NA	NA	NA	NA	NA	NA	NA	NA	TRUE
1700045H11Rik	1700045H11Rik	0.554423	0.700673	-55.6469	-57.6296	7	2	4.98771	0	0	FALSE
1700046C09Rik	1700046C09Rik	0.673763	0.792724	-30.4848	-32.0699	7	2	1.86596	0	0	FALSE
1700047A11Rik	1700047A11Rik	0.398502	0.562244	-44.9004	-47.4726	7	2	2.57403	0	0	FALSE
1700047E10Rik	1700047E10Rik	0.0168328	0.0491001	-86.7494	-93.6566	7	2	22.1067	0	0	FALSE
1700047G03Rik	1700047G03Rik	0.251514	0.406949	-82.9581	-86.2617	7	2	36.9428	0	0	FALSE
1700047I17Rik2	NA	NA	NA	NA	NA	NA	NA	NA	NA	NA	TRUE
1700047L14Rik	1700047L14Rik	0.0008354	0.00384776	-60.4171	-70.8817	7	2	10.2858	0	0	FALSE
1700047M11Rik	1700047M11Rik	0.807044	0.8788	-34.6464	-35.7937	7	2	1.81321	0	0	FALSE
1700048M11Rik	1700048M11Rik	0.859517	0.910077	-35.6651	-36.6272	7	2	1.2768	0	0	FALSE
1700048O20Rik	1700048O20Rik	0.0403467	0.0997939	-134.635	-140.447	7	2	208.851	0	0	FALSE
1700049E15Rik	1700049E15Rik	0.477055	0.635334	-48.4464	-50.707	7	2	5.51986	0	0	FALSE
1700049E22Rik	1700049E22Rik	0.478521	0.636745	-40.5773	-42.8324	7	2	2.71743	0	0	FALSE
1700049G17Rik	1700049G17Rik	0.000836755	0.00385214	-132.486	-142.948	7	2	207.15	0	0	FALSE
1700049L16Rik	1700049L16Rik	0.76104	0.851967	-17.0309	-18.332	7	2	0.41938	0	0	FALSE
1700051A21Rik	1700051A21Rik	0.574908	0.717604	-13.194	-15.1064	7	2	1.2562	0	0	FALSE
1700052I22Rik	1700052I22Rik	0.585996	0.727271	-20.8763	-22.7511	7	2	1.44955	0	0	FALSE
1700052K11Rik	1700052K11Rik	2.20871e-10	4.9601e-09	-119.034	-145.978	7	2	270.977	0	0	FALSE
1700054A03Rik	1700054A03Rik	0.558449	0.704111	-20.0212	-21.99	7	2	1.09391	0	0	FALSE
1700054K19Rik	1700054K19Rik	0.44904	0.609744	-17.3177	-19.6853	7	2	1.38919	0	0	FALSE
1700054M17Rik	1700054M17Rik	0.585	0.726375	-17.3117	-19.1898	7	2	0.948577	0	0	FALSE
1700055C04Rik	1700055C04Rik	0.424075	0.585801	-29.7026	-32.1693	7	2	1.71421	0	0	FALSE
1700056E22Rik	1700056E22Rik	0.137362	0.259585	-45.1493	-49.3305	7	2	5.3672	0	0	FALSE
1700057G04Rik	1700057G04Rik	0.0681901	0.150813	-68.1132	-73.2433	7	2	11.5365	0	0	FALSE
1700057H15Rik	1700057H15Rik	0.00319892	0.0121374	-55.1504	-64.0536	7	2	18.1642	0	0	FALSE
1700057H21Rik	1700057H21Rik	0.790317	0.869697	-55.52	-56.7239	7	2	3.93436	0	0	FALSE
1700060C16Rik	1700060C16Rik	0.546264	0.694264	-19.544	-21.5549	7	2	0.430605	0	0	FALSE
1700060C20Rik	1700060C20Rik	0.0843452	0.178355	-51.0011	-55.8487	7	2	8.54009	0	0	FALSE
1700061F12Rik	1700061F12Rik	0.265982	0.424653	-42.7898	-46.0083	7	2	2.81908	0	0	FALSE
1700061G19Rik	1700061G19Rik	0.000127448	0.000751421	-134.54	-147.14	7	2	225.07	0	0	FALSE
1700061I17Rik	1700061I17Rik	0.850765	0.904356	-43.0094	-44.0035	7	2	2.43243	0	0	FALSE
1700061J23Rik	1700061J23Rik	0.239352	0.392323	-57.3582	-60.7367	7	2	7.70627	0	0	FALSE
1700063A18Rik	1700063A18Rik	0.60846	0.745406	-40.9157	-42.7152	7	2	3.93658	0	0	FALSE
1700063D05Rik	1700063D05Rik	0.17816	0.315871	-67.8172	-71.6296	7	2	8.76582	0	0	FALSE
1700063O14Rik	1700063O14Rik	0.612132	0.748234	-5.47517	-7.26247	7	2	0.197163	0	0	FALSE
1700064J06Rik	1700064J06Rik	0.605254	0.743084	-15.1734	-16.9836	7	2	0.392769	0	0	FALSE
1700064M15Rik	1700064M15Rik	0.125606	0.241763	-52.3819	-56.6876	7	2	13.1625	0	0	FALSE
1700065D16Rik	1700065D16Rik	4.27104e-10	9.12062e-09	-49.4127	-75.6599	7	2	11.7915	0	0	FALSE
1700065I16Rik	1700065I16Rik	0.532471	0.682365	-17.8078	-19.8671	7	2	1.42897	0	0	FALSE
1700065J11Rik	1700065J11Rik	0.494402	0.651236	-33.3603	-35.5566	7	2	2.40714	0	0	FALSE
1700065J18Rik	1700065J18Rik	0.967909	0.977354	-24.2939	-24.7596	7	2	0.370762	0	0	FALSE
1700065L07Rik	1700065L07Rik	0.479079	0.637407	-36.429	-38.682	7	2	3.16462	0	0	FALSE
1700065O20Rik	1700065O20Rik	0.0636057	0.142635	-65.7912	-71.0128	7	2	15.7399	0	0	FALSE
1700066B17Rik	1700066B17Rik	0.730779	0.832357	-47.6566	-49.0566	7	2	5.85767	0	0	FALSE
1700066B19Rik	1700066B19Rik	0.472596	0.631293	-96.2465	-98.5239	7	2	44.2223	0	0	FALSE
1700066J03Rik	1700066J03Rik	0.883939	0.925795	-12.5184	-13.3879	7	2	0.231815	0	0	FALSE
1700066M21Rik	1700066M21Rik	2.73036e-05	0.000196135	-134.475	-148.794	7	2	238.701	0	0	FALSE
1700066N21Rik	1700066N21Rik	0.327014	0.491808	-37.4165	-40.3123	7	2	2.44666	0	0	FALSE
1700066O22Rik	1700066O22Rik	0.83426	0.895934	-4.34389	-5.39701	7	2	0.0623421	0	0	FALSE
1700067G17Rik	1700067G17Rik	0.762946	0.85322	-38.2516	-39.5464	7	2	2.66181	0	0	FALSE
1700067K01Rik	1700067K01Rik	1.94104e-05	0.000144792	-83.8271	-98.5238	7	2	97.4401	0	0	FALSE
1700067P10Rik	1700067P10Rik	0.352486	0.5177	-20.1635	-22.9385	7	2	1.32014	0	0	FALSE
1700069L16Rik	1700069L16Rik	0.797831	0.873424	-19.8356	-21.0142	7	2	0.365264	0	0	FALSE
1700069P05Rik	1700069P05Rik	0.363818	0.528388	-23.8726	-26.596	7	2	1.1254	0	0	FALSE
1700071K01Rik	1700071K01Rik	0.314057	0.47755	-37.6437	-40.6038	7	2	1.63299	0	0	FALSE
1700071M16Rik	1700071M16Rik	0.0293008	0.0771635	-95.8656	-102.083	7	2	61.0557	0	0	FALSE
1700072B07Rik	1700072B07Rik	0.797159	0.872952	-3.41896	-4.59983	7	2	0.0452592	0	0	FALSE
1700072I22Rik	1700072I22Rik	0.859119	0.909697	-18.8775	-19.8412	7	2	0.310441	0	0	FALSE
1700072O05Rik	1700072O05Rik	0.604055	0.742154	-15.5217	-17.3359	7	2	0.638141	0	0	FALSE
1700073E17Rik	1700073E17Rik	0.00237477	0.0093801	-90.9504	-100.203	7	2	55.9134	0	0	FALSE
1700074H08Rik	1700074H08Rik	0.546973	0.694639	-45.4488	-47.4572	7	2	4.77649	0	0	FALSE
1700074P13Rik	1700074P13Rik	0.248517	0.403739	-67.0207	-70.3425	7	2	23.4369	0	0	FALSE
1700080E11Rik	1700080E11Rik	0.974946	0.982391	-3.51141	-3.92742	7	2	0.0199418	0	0	FALSE
1700080N15Rik	1700080N15Rik	0.296401	0.459084	-57.93	-60.9811	7	2	6.70968	0	0	FALSE
1700080O16Rik	1700080O16Rik	0.310879	0.47418	-124.117	-127.093	7	2	135.498	0	0	FALSE
1700081H04Rik	1700081H04Rik	0.898569	0.934534	-22.6846	-23.4956	7	2	0.379895	0	0	FALSE
1700084C01Rik	1700084C01Rik	0.0901278	0.187836	-33.4892	-38.2478	7	2	3.80607	0	0	FALSE
1700084D21Rik	1700084D21Rik	0.747828	0.843537	-62.6615	-64.0059	7	2	6.93877	0	0	FALSE
1700084E18Rik	1700084E18Rik	0.00455961	0.016394	-66.936	-75.4204	7	2	21.4977	0	0	FALSE
1700084F23Rik	1700084F23Rik	0.120704	0.2345	-25.6099	-29.9706	7	2	2.88716	0	0	FALSE
1700084J12Rik	1700084J12Rik	0.015798	0.0464857	-82.636	-89.6212	7	2	19.501	0	0	FALSE
1700084M14Rik	1700084M14Rik	0.780136	0.863469	-17.7991	-19.037	7	2	0.848563	0	0	FALSE
1700085C21Rik	1700085C21Rik	0.591346	0.731547	-14.5902	-16.447	7	2	0.499949	0	0	FALSE
1700086L19Rik	1700086L19Rik	0.400536	0.564098	-39.2421	-41.8058	7	2	2.30949	0	0	FALSE
1700086O06Rik	1700086O06Rik	0.309081	0.472615	-115.73	-118.715	7	2	76.7838	0	0	FALSE
1700088E04Rik	1700088E04Rik	1.77667e-07	2.1709e-06	-46.4734	-66.2863	7	2	8.54093	0	0	FALSE
1700091H14Rik	1700091H14Rik	0.00684628	0.0231528	-113.167	-121.167	7	2	80.8929	0	0	FALSE
1700092C02Rik	1700092C02Rik	0.486603	0.644287	-62.8132	-65.0382	7	2	8.52446	0	0	FALSE
1700092C10Rik	1700092C10Rik	0.665651	0.786882	-9.31356	-10.9251	7	2	0.229242	0	0	FALSE
1700092E19Rik	1700092E19Rik	0.231492	0.382752	-20.2384	-23.6669	7	2	2.04084	0	0	FALSE
1700092K14Rik	1700092K14Rik	0.30409	0.467233	-9.44429	-12.4553	7	2	0.509382	0	0	FALSE
1700092M07Rik	1700092M07Rik	0.410795	0.573628	-73.9548	-76.4757	7	2	16.421	0	0	FALSE
1700093K21Rik	1700093K21Rik	0.0684457	0.151264	-86.3035	-91.4286	7	2	34.2637	0	0	FALSE
1700094D03Rik	1700094D03Rik	0.0630956	0.141653	-129.937	-135.169	7	2	161.455	0	0	FALSE
1700094J05Rik	1700094J05Rik	0.834134	0.895934	-15.9371	-16.9907	7	2	0.271063	0	0	FALSE
1700094M24Rik	1700094M24Rik	0.86097	0.910999	-21.293	-22.2498	7	2	0.70869	0	0	FALSE
1700095A21Rik	1700095A21Rik	0.0972692	0.198873	-84.6629	-89.3187	7	2	19.0818	0	0	FALSE
1700095B10Rik	1700095B10Rik	0.839222	0.89761	-3.38958	-4.42514	7	2	0.0377271	0	0	FALSE
1700095J12Rik	1700095J12Rik	0.796799	0.872952	-22.5671	-23.7492	7	2	0.722642	0	0	FALSE
1700096J18Rik	1700096J18Rik	0.731426	0.832866	-33.7103	-35.1083	7	2	3.80751	0	0	FALSE
1700096K18Rik	1700096K18Rik	0.225871	0.376025	-105.464	-108.93	7	2	55.593	0	0	FALSE
1700096P03Rik	1700096P03Rik	0.556679	0.702541	-28.0354	-30.0102	7	2	1.68134	0	0	FALSE
1700097N02Rik	1700097N02Rik	3.86743e-05	0.000265012	-92.553	-106.486	7	2	49.671	0	0	FALSE
1700099I09Rik	1700099I09Rik	0.659704	0.783044	-40.1636	-41.7945	7	2	5.34666	0	0	FALSE
1700100I10Rik	1700100I10Rik	0.391854	0.555802	-103.29	-105.891	7	2	63.2948	0	0	FALSE
1700100L14Rik	1700100L14Rik	0.244251	0.39838	-28.8695	-32.2175	7	2	5.91789	0	0	FALSE
1700101E01Rik	1700101E01Rik	0.477693	0.636039	-67.5768	-69.835	7	2	8.85944	0	0	FALSE
1700101I11Rik	1700101I11Rik	0.541108	0.689745	-29.7933	-31.8222	7	2	2.73997	0	0	FALSE
1700101O22Rik	1700101O22Rik	0.800985	0.875123	-41.8242	-42.9922	7	2	2.00915	0	0	FALSE
1700102H20Rik	1700102H20Rik	0.201492	0.345658	-99.5078	-103.142	7	2	36.5729	0	0	FALSE
1700102P08Rik	1700102P08Rik	7.75217e-06	6.40741e-05	-70.0836	-85.7916	7	2	28.3944	0	0	FALSE
1700104L18Rik	1700104L18Rik	0.489766	0.647274	-36.0615	-38.2748	7	2	2.28217	0	0	FALSE
1700105P06Rik	1700105P06Rik	0.75978	0.851098	-60.023	-61.3282	7	2	6.15084	0	0	FALSE
1700106J16Rik	1700106J16Rik	0.677514	0.795695	-31.0009	-32.5738	7	2	1.70274	0	0	FALSE
1700108F19Rik	1700108F19Rik	3.68767e-05	0.000253879	-88.5417	-102.527	7	2	37.1705	0	0	FALSE
1700108J01Rik	1700108J01Rik	0.928835	0.952849	-4.44795	-5.12703	7	2	0.0457753	0	0	FALSE
1700109G14Rik	1700109G14Rik	0.837676	0.89761	-56.0888	-57.1298	7	2	7.21776	0	0	FALSE
1700109G15Rik	1700109G15Rik	0.272074	0.431418	-49.1382	-52.322	7	2	5.87	0	0	FALSE
1700109H08Rik	1700109H08Rik	0.444186	0.605444	-74.7199	-77.1065	7	2	10.9702	0	0	FALSE
1700109I08Rik	1700109I08Rik	0.457122	0.616725	-5.60518	-7.9415	7	2	0.290696	0	0	FALSE
1700109K24Rik	1700109K24Rik	0.38091	0.544787	-70.7755	-73.4232	7	2	13.1313	0	0	FALSE
1700110C19Rik	1700110C19Rik	0.834974	0.896099	-31.9196	-32.9702	7	2	0.959249	0	0	FALSE
1700110I01Rik	1700110I01Rik	0.224639	0.374695	-102.459	-105.932	7	2	57.637	0	0	FALSE
1700110I07Rik	1700110I07Rik	0.230577	0.381802	-36.0109	-39.4454	7	2	2.38881	0	0	FALSE
1700110K17Rik	1700110K17Rik	0.850951	0.904483	-15.7674	-16.7608	7	2	0.470612	0	0	FALSE
1700111N16Rik	1700111N16Rik	0.0758542	0.164147	-60.3352	-65.3243	7	2	9.67807	0	0	FALSE
1700112E06Rik	1700112E06Rik	0.373329	0.537775	-57.0297	-59.7107	7	2	6.31381	0	0	FALSE
1700112H15Rik	1700112H15Rik	0.555469	0.701504	-58.1239	-60.103	7	2	8.57122	0	0	FALSE
1700112J05Rik	1700112J05Rik	0.613001	0.748993	-30.695	-32.4794	7	2	1.93876	0	0	FALSE
1700112J16Rik	1700112J16Rik	0.996131	0.997274	-95.3306	-95.5153	7	2	27.0281	0	0	FALSE
1700113A16Rik	1700113A16Rik	5.57227e-07	6.09938e-06	-129.776	-148.354	7	2	237.968	0	0	FALSE
1700113B09Rik	1700113B09Rik	0.197334	0.340111	-56.431	-60.0953	7	2	6.87271	0	0	FALSE
1700113H08Rik	1700113H08Rik	0.90804	0.939802	-49.1572	-49.9288	7	2	4.45045	0	0	FALSE
1700116B05Rik	1700116B05Rik	0.27299	0.43249	-56.649	-59.8276	7	2	5.46728	0	0	FALSE
1700119H24Rik	1700119H24Rik	0.352067	0.51738	-14.3382	-17.1152	7	2	0.730503	0	0	FALSE
1700120C14Rik	1700120C14Rik	0.115997	0.227881	-61.1432	-65.5587	7	2	7.22814	0	0	FALSE
1700120E14Rik	1700120E14Rik	0.871218	0.917298	-36.6342	-37.5527	7	2	1.99364	0	0	FALSE
1700120G07Rik	1700120G07Rik	0.309356	0.472881	-68.3307	-71.3147	7	2	15.1766	0	0	FALSE
1700120K04Rik	1700120K04Rik	0.814946	0.883921	-37.9	-39.0203	7	2	3.32251	0	0	FALSE
1700121L16Rik	1700121L16Rik	0.133628	0.253937	-32.332	-36.5516	7	2	2.05091	0	0	FALSE
1700121N20Rik	1700121N20Rik	0.00677014	0.0229382	-47.4502	-55.4632	7	2	9.80113	0	0	FALSE
1700122C19Rik	1700122C19Rik	0.189174	0.330301	-28.5773	-32.3031	7	2	4.82298	0	0	FALSE
1700122O11Rik	1700122O11Rik	0.748387	0.843957	-25.0004	-26.3429	7	2	1.22606	0	0	FALSE
1700123I01Rik	1700123I01Rik	6.83036e-19	5.68954e-17	-137.201	-184.562	7	2	1599.64	0	0	FALSE
1700123J17Rik	1700123J17Rik	0.00278643	0.0107866	-55.3166	-64.3822	7	2	10.4454	0	0	FALSE
1700123K08Rik	1700123K08Rik	0.503421	0.658501	-18.9403	-21.1036	7	2	0.859487	0	0	FALSE
1700123L14Rik	1700123L14Rik	0.328625	0.493405	-25.0328	-27.9208	7	2	1.55536	0	0	FALSE
1700123M08Rik	1700123M08Rik	0.470403	0.629162	-88.012	-90.2977	7	2	25.2818	0	0	FALSE
1700123O12Rik	1700123O12Rik	0.703524	0.814158	-22.3535	-23.842	7	2	1.16751	0	0	FALSE
1700123O20Rik	1700123O20Rik	0.218263	0.366686	-167.53	-171.046	7	2	889.637	0	0	FALSE
1700123O21Rik	1700123O21Rik	0.653096	0.778307	-30.4086	-32.061	7	2	1.25761	0	0	FALSE
1700124L16Rik	1700124L16Rik	0.624386	0.756841	-4.51789	-6.26459	7	2	0.110436	0	0	FALSE
1700125G02Rik	1700125G02Rik	0.562839	0.707681	-19.5934	-21.5471	7	2	0.728083	0	0	FALSE
1700125G22Rik	1700125G22Rik	0.152252	0.280288	-52.1407	-56.1772	7	2	6.64785	0	0	FALSE
1700125H03Rik	1700125H03Rik	0.998386	0.998939	-21.2942	-21.4224	7	2	0.340871	0	0	FALSE
1700125H20Rik	1700125H20Rik	1.71619e-09	3.25632e-08	-104.659	-129.432	7	2	90.3596	0	0	FALSE
1700126H18Rik	1700126H18Rik	0.938566	0.959722	-61.8914	-62.5236	7	2	9.62807	0	0	FALSE
1700128A07Rik	1700128A07Rik	0.605545	0.743293	-43.2525	-45.0618	7	2	5.47036	0	0	FALSE
1700128F08Rik	1700128F08Rik	0.854668	0.907273	-38.4109	-39.3908	7	2	2.68639	0	0	FALSE
1700129C05Rik	1700129C05Rik	0.185972	0.326202	-48.0222	-51.7726	7	2	9.18548	0	0	FALSE
1810006J02Rik	1810006J02Rik	0.163281	0.295286	-72.4349	-76.3722	7	2	34.7498	0	0	FALSE
1810007C17Rik	1810007C17Rik	0.237932	0.390623	-39.0791	-42.4665	7	2	3.4871	0	0	FALSE
1810007D17Rik	1810007D17Rik	0.264826	0.423411	-28.6646	-31.8898	7	2	3.49477	0	0	FALSE
1810008I18Rik	1810008I18Rik	0.592586	0.732623	-28.7395	-30.5921	7	2	1.2608	0	0	FALSE
1810009A15Rik	1810009A15Rik	0.176807	0.313994	-99.5669	-103.39	7	2	40.4486	0	0	FALSE
1810009J06Rik	1810009J06Rik	0.784337	0.866141	-30.7436	-31.9675	7	2	1.9899	0	0	FALSE
1810010D01Rik	1810010D01Rik	0.574432	0.717277	-27.8049	-29.719	7	2	1.25657	0	0	FALSE
1810010H24Rik	1810010H24Rik	0.0002826	0.0015046	-101.202	-112.904	7	2	72.082	0	0	FALSE
1810011H11Rik	1810011H11Rik	0.398998	0.562577	-30.0798	-32.65	7	2	1.33024	0	0	FALSE
1810011O10Rik	1810011O10Rik	0.00132207	0.00565983	-79.0122	-88.9471	7	2	25.3946	0	0	FALSE
1810012K16Rik	1810012K16Rik	0.87095	0.917221	-48.7284	-49.6479	7	2	4.59185	0	0	FALSE
1810013A23Rik	1810013A23Rik	0.672649	0.792002	-18.9012	-20.49	7	2	1.15732	0	0	FALSE
1810013L24Rik	1810013L24Rik	0.000546233	0.00265707	-187.244	-198.195	7	2	2809.03	0	0	FALSE
1810014B01Rik	1810014B01Rik	0.735514	0.835677	-146.317	-147.702	7	2	292.074	0	0	FALSE
1810018F18Rik	1810018F18Rik	0.31611	0.480088	-15.8496	-18.7994	7	2	0.983792	0	0	FALSE
1810019D21Rik	1810019D21Rik	0.043305	0.10561	-83.5532	-89.2736	7	2	27.7362	0	0	FALSE
1810020O05Rik	1810020O05Rik	0.795257	0.872687	-67.6783	-68.8655	7	2	13.1594	0	0	FALSE
1810021B22Rik	1810021B22Rik	0.0883698	0.184845	-74.4652	-79.2503	7	2	20.1247	0	0	FALSE
1810022K09Rik	1810022K09Rik	4.29142e-06	3.76744e-05	-159.623	-175.98	7	2	903.158	0	0	FALSE
1810024B03Rik	1810024B03Rik	0.0230875	0.063683	-69.5997	-76.1154	7	2	10.9476	0	0	FALSE
1810026B05Rik	1810026B05Rik	0.00177262	0.00730763	-146.893	-156.488	7	2	450.841	0	0	FALSE
1810026J23Rik	1810026J23Rik	1.13588e-07	1.44978e-06	-161.264	-181.559	7	2	1184.92	0	0	FALSE
1810030O07Rik	1810030O07Rik	0.17571	0.312754	-181.803	-185.636	7	2	2132.77	0	0	FALSE
1810032O08Rik	1810032O08Rik	1.47051e-05	0.000113514	-140.262	-155.265	7	2	354.394	0	0	FALSE
1810034E14Rik	1810034E14Rik	0.199259	0.3427	-82.8244	-86.4745	7	2	28.0518	0	0	FALSE
1810037I17Rik	1810037I17Rik	1.00619e-13	3.9524e-12	-171.459	-206.478	7	2	1858.45	0	0	FALSE
1810041H14Rik	1810041H14Rik	0.00276052	0.0107017	-96.8964	-105.973	7	2	53.3229	0	0	FALSE
1810041L15Rik	1810041L15Rik	0.00676382	0.0229201	-115.354	-123.369	7	2	146.566	0	0	FALSE
1810043G02Rik	1810043G02Rik	5.7723e-08	7.87864e-07	-150.426	-171.448	7	2	613.454	0	0	FALSE
1810043H04Rik	1810043H04Rik	0.00587285	0.0203621	-141.098	-149.281	7	2	316.41	0	0	FALSE
1810044D09Rik	1810044D09Rik	6.43461e-08	8.66503e-07	-115.932	-136.838	7	2	117.259	0	0	FALSE
1810046K07Rik	1810046K07Rik	0.535248	0.684554	-83.625	-85.6746	7	2	32.5807	0	0	FALSE
1810053B23Rik	1810053B23Rik	0.146169	0.271811	-58.1556	-62.2497	7	2	7.55151	0	0	FALSE
1810055G02Rik	1810055G02Rik	0.158141	0.288207	-171.697	-175.68	7	2	1217.34	0	0	FALSE
1810058I24Rik	1810058I24Rik	0.000680476	0.00321488	-160.14	-170.84	7	2	840.282	0	0	FALSE
1810062G17Rik	1810062G17Rik	0.0473196	0.113469	-48.4006	-54.0071	7	2	4.12917	0	0	FALSE
1810062O18Rik	1810062O18Rik	0.00019662	0.0010942	-82.8444	-94.9563	7	2	36.9517	0	0	FALSE
1810063I02Rik	1810063I02Rik	0.504874	0.659631	-16.0375	-18.1955	7	2	1.46416	0	0	FALSE
1810064F22Rik	1810064F22Rik	0.375882	0.540194	-62.3747	-65.0444	7	2	8.58512	0	0	FALSE
1810065E05Rik	1810065E05Rik	0.757964	0.8499	-37.9473	-39.2585	7	2	5.31468	0	0	FALSE
2010001A14Rik	2010001A14Rik	0.00014088	0.000821569	-67.2336	-79.7212	7	2	18.7706	0	0	FALSE
2010001E11Rik	2010001E11Rik	0.645381	0.772615	-101.647	-103.325	7	2	36.9854	0	0	FALSE
2010003K11Rik	2010003K11Rik	0.000300213	0.00158614	-39.2771	-50.9102	7	2	12.4052	0	0	FALSE
2010005H15Rik	2010005H15Rik	0.3648	0.529359	-72.4325	-75.1515	7	2	13.9951	0	0	FALSE
2010009K17Rik	2010009K17Rik	0.00452805	0.0162985	-47.2802	-55.7728	7	2	5.49428	0	0	FALSE
2010010A06Rik	2010010A06Rik	0.452954	0.61328	-91.2295	-93.5819	7	2	26.9048	0	0	FALSE
2010012O05Rik	2010012O05Rik	0.0461722	0.11116	-142.69	-148.328	7	2	327.601	0	0	FALSE
2010016I18Rik	2010016I18Rik	0.0103573	0.0326786	-50.7153	-58.2159	7	2	5.95251	0	0	FALSE
2010106C02Rik	2010106C02Rik	0.434409	0.595835	-14.161	-16.5862	7	2	0.517988	0	0	FALSE
2010106E10Rik	2010106E10Rik	0.641496	0.769799	-43.2662	-44.9566	7	2	4.61322	0	0	FALSE
2010107E04Rik	2010107E04Rik	0.574597	0.717368	-184.195	-186.109	7	2	1860.02	0	0	FALSE
2010107G12Rik	2010107G12Rik	3.78633e-09	6.67006e-08	-78.5743	-102.506	7	2	41.3643	0	0	FALSE
2010107G23Rik	2010107G23Rik	0.000370682	0.0018995	-100.283	-111.676	7	2	62.7529	0	0	FALSE
2010109A12Rik	2010109A12Rik	0.14495	0.270121	-93.91	-98.0159	7	2	37.4666	0	0	FALSE
2010109I03Rik	2010109I03Rik	0.0215427	0.0601282	-43.8434	-50.4452	7	2	4.3227	0	0	FALSE
2010111I01Rik	2010111I01Rik	0.640761	0.769306	-160.874	-162.567	7	2	723.846	0	0	FALSE
2010204K13Rik	2010204K13Rik	2.81196e-09	5.11642e-08	-121.977	-146.225	7	2	367.154	0	0	FALSE
2010300C02Rik	2010300C02Rik	0.448452	0.609121	-110.609	-112.979	7	2	92.3102	0	0	FALSE
2010308F09Rik	2010308F09Rik	0.346792	0.511917	-44.6171	-47.4186	7	2	4.77132	0	0	FALSE
2010310C07Rik	2010310C07Rik	0.846982	0.901779	-46.6262	-47.634	7	2	5.65378	0	0	FALSE
2010315B03Rik	2010315B03Rik	0.226876	0.377323	-139.883	-143.341	7	2	226.945	0	0	FALSE
2010320M18Rik	2010320M18Rik	0.813265	0.882999	-139.823	-140.949	7	2	206.85	0	0	FALSE
2200002D01Rik	2200002D01Rik	1.11247e-12	3.64462e-11	-70.3114	-102.819	7	2	43.3457	0	0	FALSE
2200002J24Rik	2200002J24Rik	0.119761	0.233383	-34.1115	-38.4831	7	2	3.05597	0	0	FALSE
2210010C04Rik	2210010C04Rik	0.761483	0.852345	-30.16	-31.4596	7	2	1.0167	0	0	FALSE
2210011C24Rik	2210011C24Rik	0.000450238	0.00224593	-63.5356	-74.7078	7	2	40.5182	0	0	FALSE
2210013O21Rik	2210013O21Rik	0.00626199	0.0214673	-145.287	-153.394	7	2	344.197	0	0	FALSE
2210015D19Rik	2210015D19Rik	0.000695081	0.00327861	-128.682	-139.358	7	2	263.83	0	0	FALSE
2210016F16Rik	2210016F16Rik	2.38137e-06	2.23574e-05	-153.915	-170.915	7	2	620.661	0	0	FALSE
2210016L21Rik	2210016L21Rik	0.0188347	0.053894	-148.527	-155.296	7	2	397.745	0	0	FALSE
2210018M11Rik	2210018M11Rik	0.00115584	0.00505412	-173.093	-183.183	7	2	1360.83	0	0	FALSE
2210019I11Rik	2210019I11Rik	0.843554	0.899709	-55.8733	-56.8934	7	2	6.75166	0	0	FALSE
2210039B01Rik	2210039B01Rik	0.104016	0.209332	-63.9623	-68.5269	7	2	17.8931	0	0	FALSE
2210404E10Rik	2210404E10Rik	0.642655	0.770438	-22.3328	-24.0194	7	2	0.983768	0	0	FALSE
2210404O09Rik	2210404O09Rik	0.395839	0.559746	-147.888	-150.472	7	2	332.004	0	0	FALSE
2210406O10Rik	2210406O10Rik	0.00310031	0.011811	-103.815	-112.755	7	2	77.7095	0	0	FALSE
2210407C18Rik	2210407C18Rik	0.907018	0.939328	-29.7492	-30.5251	7	2	1.46662	0	0	FALSE
2210408F21Rik	2210408F21Rik	0.0481278	0.114879	-48.1627	-53.7473	7	2	3.96209	0	0	FALSE
2210408I21Rik	2210408I21Rik	0.361862	0.526356	-144.972	-147.704	7	2	297.986	0	0	FALSE
2210409D07Rik	2210409D07Rik	0.366626	0.53105	-58.6736	-61.3843	7	2	6.45484	0	0	FALSE
2210409E12Rik	2210409E12Rik	0.344504	0.509776	-19.3948	-22.2069	7	2	1.04371	0	0	FALSE
2210414B05Rik	2210414B05Rik	0.46595	0.624831	-17.5579	-19.8604	7	2	0.60101	0	0	FALSE
2210416O15Rik	2210416O15Rik	0.721486	0.825871	-11.7739	-13.2041	7	2	0.191998	0	0	FALSE
2210417A02Rik	2210417A02Rik	0.18929	0.330465	-61.3965	-65.1213	7	2	11.2039	0	0	FALSE
2210420H20Rik	2210420H20Rik	0.882776	0.925196	-23.1691	-24.0432	7	2	0.408304	0	0	FALSE
2300002M23Rik	2300002M23Rik	0.237303	0.38989	-30.9247	-34.3161	7	2	1.80482	0	0	FALSE
2300003K06Rik	2300003K06Rik	0.988736	0.99203	-28.8524	-29.1443	7	2	0.611832	0	0	FALSE
2300005B03Rik	2300005B03Rik	0.622391	0.75567	-24.6436	-26.3969	7	2	1.75326	0	0	FALSE
2300009A05Rik	2300009A05Rik	0.151952	0.279939	-110.203	-114.243	7	2	61.7076	0	0	FALSE
2310001H17Rik	2310001H17Rik	0.851813	0.905183	-67.7268	-68.7171	7	2	11.6466	0	0	FALSE
2310001K24Rik	2310001K24Rik	0.7994	0.874305	-4.49876	-5.67206	7	2	0.0835047	0	0	FALSE
2310002D06Rik	2310002D06Rik	0.716627	0.822954	-31.9629	-33.4089	7	2	1.20617	0	0	FALSE
2310002F09Rik	2310002F09Rik	0.595606	0.73535	-74.0471	-75.8896	7	2	48.0604	0	0	FALSE
2310002L09Rik	2310002L09Rik	0.839222	0.89761	-3.38958	-4.42514	7	2	0.0377271	0	0	FALSE
2310003N18Rik	2310003N18Rik	0.869324	0.916233	-3.39268	-4.3183	7	2	0.0334708	0	0	FALSE
2310005A03Rik	2310005A03Rik	0.387167	0.551302	-41.1859	-43.8064	7	2	4.74642	0	0	FALSE
2310005E17Rik	2310005E17Rik	0.720979	0.825613	-12.2106	-13.6425	7	2	0.246499	0	0	FALSE
2310007B03Rik	2310007B03Rik	0.924624	0.949853	-24.8381	-25.5367	7	2	1.06007	0	0	FALSE
2310008N11Rik	2310008N11Rik	0.707365	0.816699	-46.9757	-48.4517	7	2	3.64492	0	0	FALSE
2310009A05Rik	2310009A05Rik	0.147355	0.273431	-136.574	-140.656	7	2	251.461	0	0	FALSE
2310009B15Rik	2310009B15Rik	0.0587409	0.13385	-114.672	-119.998	7	2	77.8578	0	0	FALSE
2310010G23Rik	2310010G23Rik	0.21245	0.359206	-133.174	-136.73	7	2	212.8	0	0	FALSE
2310010J17Rik	2310010J17Rik	0.00117128	0.00510859	-106.686	-116.761	7	2	64.3027	0	0	FALSE
2310011J03Rik	2310011J03Rik	3.53052e-08	5.07162e-07	-141.901	-163.45	7	2	450.519	0	0	FALSE
2310015A10Rik	2310015A10Rik	0.0147945	0.0440058	-92.3605	-99.4263	7	2	61.1556	0	0	FALSE
2310015D24Rik	2310015D24Rik	0.000444885	0.00222206	-56.0723	-67.2582	7	2	15.456	0	0	FALSE
2310016D03Rik	2310016D03Rik	0.205738	0.350761	-65.8779	-69.4811	7	2	22.19	0	0	FALSE
2310020H05Rik	2310020H05Rik	0.758286	0.850053	-24.6195	-25.9296	7	2	0.905164	0	0	FALSE
2310022A10Rik	2310022A10Rik	0.0154401	0.0456362	-158.604	-165.617	7	2	613.426	0	0	FALSE
2310022B05Rik	2310022B05Rik	0.000295183	0.00156288	-76.3439	-87.9961	7	2	40.5115	0	0	FALSE
2310030A07Rik	2310030A07Rik	0.889433	0.929312	-27.5764	-28.4242	7	2	0.970216	0	0	FALSE
2310030G06Rik	2310030G06Rik	2.83642e-13	1.03943e-11	-117.344	-151.281	7	2	206.128	0	0	FALSE
2310033P09Rik	2310033P09Rik	0.185625	0.32578	-133.3	-137.054	7	2	230.33	0	0	FALSE
2310034C09Rik	2310034C09Rik	0.888603	0.928857	-24.7627	-25.6139	7	2	0.540122	0	0	FALSE
2310034G01Rik	2310034G01Rik	0.957522	0.971166	-78.1564	-78.6868	7	2	13.3473	0	0	FALSE
2310034O05Rik	2310034O05Rik	0.298158	0.460923	-30.9452	-33.9871	7	2	3.22294	0	0	FALSE
2310035C23Rik	2310035C23Rik	2.03966e-07	2.45356e-06	-175.799	-195.464	7	2	2044.49	0	0	FALSE
2310036O22Rik	2310036O22Rik	0.0122113	0.0375449	-149.091	-156.391	7	2	400.339	0	0	FALSE
2310039H08Rik	2310039H08Rik	0.0227587	0.0629091	-119.506	-126.039	7	2	111.034	0	0	FALSE
2310039L15Rik	2310039L15Rik	0.694693	0.808399	-79.6221	-81.1392	7	2	17.9578	0	0	FALSE
2310040G24Rik	2310040G24Rik	0.560302	0.705583	-92.289	-94.2514	7	2	27.2439	0	0	FALSE
2310043L19Rik	2310043L19Rik	0.770617	0.857864	-5.50655	-6.77603	7	2	0.145928	0	0	FALSE
2310043O21Rik	2310043O21Rik	0.94247	0.961518	-30.0861	-30.6985	7	2	0.856932	0	0	FALSE
2310045N01Rik	2310045N01Rik	0.27205	0.431413	-144.561	-147.745	7	2	319.508	0	0	FALSE
2310045n01rik-mef2b	NA	NA	NA	NA	NA	NA	NA	NA	NA	NA	TRUE
2310047M10Rik	2310047M10Rik	0.00033449	0.00173947	-80.2422	-91.7526	7	2	39.3588	0	0	FALSE
2310050C09Rik	NA	NA	NA	NA	NA	NA	NA	NA	NA	NA	TRUE
2310057J18Rik	2310057J18Rik	0.704108	0.814633	-48.6889	-50.1756	7	2	4.46161	0	0	FALSE
2310057M21Rik	2310057M21Rik	0.675889	0.794422	-163.136	-164.714	7	2	1035.2	0	0	FALSE
2310057N15Rik	2310057N15Rik	0.388953	0.55289	-18.3383	-20.9512	7	2	1.07842	0	0	FALSE
2310061I04Rik	2310061I04Rik	2.12859e-10	4.80776e-09	-179.357	-206.341	7	2	2764.95	0	0	FALSE
2310061N02Rik	2310061N02Rik	0.362419	0.527003	-28.4385	-31.1682	7	2	2.45544	0	0	FALSE
2310065F04Rik	2310065F04Rik	0.615196	0.75049	-68.7742	-70.5513	7	2	39.7232	0	0	FALSE
2310067B10Rik	2310067B10Rik	0.0271694	0.0727006	-162.828	-169.14	7	2	832.13	0	0	FALSE
2310068J16Rik	2310068J16Rik	0.30212	0.465013	-92.9841	-96.0053	7	2	29.184	0	0	FALSE
2310069B03Rik	2310069B03Rik	0.000401202	0.00203372	-43.5582	-54.8619	7	2	9.52472	0	0	FALSE
2310069G16Rik	2310069G16Rik	0.661922	0.784471	-74.7543	-76.3779	7	2	14.5631	0	0	FALSE
2310075C17Rik	2310075C17Rik	0.61581	0.750885	-36.6232	-38.3983	7	2	2.34773	0	0	FALSE
2310079G19Rik	2310079G19Rik	0.124374	0.239828	-43.0576	-47.3769	7	2	11.8181	0	0	FALSE
2310081J21Rik	2310081J21Rik	0.0013434	0.00573755	-78.7671	-88.6834	7	2	27.026	0	0	FALSE
2400006E01Rik	2400006E01Rik	0.0032056	0.0121549	-81.4294	-90.3302	7	2	20.064	0	0	FALSE
2410002F23Rik	2410002F23Rik	0.539124	0.688187	-190.077	-192.113	7	2	2736.12	0	0	FALSE
2410003L11Rik	2410003L11Rik	2.17369e-05	0.000160163	-79.8678	-94.4393	7	2	26.1444	0	0	FALSE
2410004B18Rik	2410004B18Rik	0.261331	0.419308	-140.789	-144.034	7	2	237.529	0	0	FALSE
2410004I01Rik	2410004I01Rik	0.980469	0.986052	-50.5034	-50.8754	7	2	4.61028	0	0	FALSE
2410004P03Rik	2410004P03Rik	0.525954	0.676708	-76.4682	-78.5505	7	2	27.1324	0	0	FALSE
2410006H16Rik	2410006H16Rik	9.17334e-10	1.82922e-08	-142.77	-168.208	7	2	421.981	0	0	FALSE
2410012E07Rik	2410012E07Rik	0.0927397	0.191777	-110.872	-115.592	7	2	100.509	0	0	FALSE
2410015M20Rik	2410015M20Rik	0.792315	0.871045	-166.576	-167.774	7	2	926.752	0	0	FALSE
2410016O06Rik	2410016O06Rik	0.00386087	0.0142284	-133.41	-142.092	7	2	264.734	0	0	FALSE
2410017I17Rik	2410017I17Rik	0.000565244	0.00273595	-83.4341	-94.3466	7	2	27.9863	0	0	FALSE
2410018L13Rik	2410018L13Rik	0.380565	0.544436	-113.26	-115.909	7	2	63.0974	0	0	FALSE
2410021H03Rik	2410021H03Rik	0.428876	0.590694	-88.5595	-91.0068	7	2	43.3372	0	0	FALSE
2410089E03Rik	2410089E03Rik	3.45264e-07	3.93892e-06	-171.465	-190.561	7	2	1764	0	0	FALSE
2410124H12Rik	2410124H12Rik	0.0455883	0.110044	-55.8954	-61.5499	7	2	7.36651	0	0	FALSE
2410127L17Rik	2410127L17Rik	6.51974e-05	0.000417868	-156.313	-169.664	7	2	690.491	0	0	FALSE
2410131K14Rik	2410131K14Rik	0.425122	0.586798	-147.516	-149.978	7	2	331.89	0	0	FALSE
2410137M14Rik	2410137M14Rik	0.406733	0.569819	-43.2292	-45.767	7	2	6.12186	0	0	FALSE
2410141K09Rik	2410141K09Rik	0.00186137	0.00762796	-158.433	-167.971	7	2	729.851	0	0	FALSE
2500002B13Rik	2500002B13Rik	7.70554e-08	1.02089e-06	-104.245	-124.957	7	2	75.6323	0	0	FALSE
2500004C02Rik	2500004C02Rik	0.023415	0.0644201	-154.427	-160.925	7	2	571.256	0	0	FALSE
2510002D24Rik	2510002D24Rik	1.14607e-05	9.10117e-05	-137.971	-153.25	7	2	310.192	0	0	FALSE
2510003B16Rik	2510003B16Rik	0.281671	0.442453	-90.693	-93.8233	7	2	23.8523	0	0	FALSE
2510009E07Rik	2510009E07Rik	0.0666528	0.148122	-113.08	-118.241	7	2	82.2529	0	0	FALSE
2510039O18Rik	2510039O18Rik	7.665e-07	8.07765e-06	-148.812	-167.044	7	2	540.813	0	0	FALSE
2610001J05Rik	2610001J05Rik	0.00400333	0.0146889	-150.733	-159.372	7	2	458.418	0	0	FALSE
2610002M06Rik	2610002M06Rik	0.0438477	0.106668	-150.088	-155.792	7	2	428.891	0	0	FALSE
2610005L07Rik	2610005L07Rik	0.413023	0.575749	-160.29	-162.802	7	2	1695.12	0	0	FALSE
2610008E11Rik	2610008E11Rik	0.452966	0.61328	-122.127	-124.479	7	2	100.732	0	0	FALSE
2610015P09Rik	2610015P09Rik	0.000666673	0.00316111	-168.351	-179.074	7	2	1478.89	0	0	FALSE
2610016A17Rik	2610016A17Rik	0.203696	0.348341	-16.0641	-19.682	7	2	6.84703	0	0	FALSE
2610020C07Rik	2610020C07Rik	0.0708093	0.155304	-139.033	-144.114	7	2	233.687	0	0	FALSE
2610020H08Rik	2610020H08Rik	4.59223e-12	1.36374e-10	-155.845	-186.867	7	2	974.477	0	0	FALSE
2610027K06Rik	2610027K06Rik	0.0241256	0.0660118	-55.9779	-62.4387	7	2	8.01659	0	0	FALSE
2610028E06Rik	2610028E06Rik	0.0417034	0.102417	-67.4802	-73.249	7	2	12.8341	0	0	FALSE
2610028H24Rik	2610028H24Rik	0.455017	0.61505	-65.9347	-68.2792	7	2	12.0514	0	0	FALSE
2610035D17Rik	2610035D17Rik	0.220068	0.368979	-87.7368	-91.2407	7	2	25.511	0	0	FALSE
2610035F20Rik	2610035F20Rik	0.0416485	0.102335	-44.7303	-50.5008	7	2	4.61926	0	0	FALSE
2610037D02Rik	2610037D02Rik	1.37215e-05	0.000106798	-112.634	-127.713	7	2	145.355	0	0	FALSE
2610042L04Rik	2610042L04Rik	0.00540141	0.0189598	-95.601	-103.884	7	2	36.0357	0	0	FALSE
2610044O15Rik8	2610044O15Rik8	0.000655279	0.00311337	-123.975	-134.719	7	2	139.764	0	0	FALSE
2610100L16Rik	2610100L16Rik	2.4912e-05	0.000180891	-82.612	-97.0326	7	2	37.3202	0	0	FALSE
2610203C22Rik	2610203C22Rik	0.565005	0.7092	-87.5178	-89.464	7	2	31.7084	0	0	FALSE
2610206C17Rik	2610206C17Rik	0.0400308	0.0992007	-99.3421	-105.163	7	2	43.5755	0	0	FALSE
2610301B20Rik	2610301B20Rik	0.0933739	0.192754	-153.84	-158.551	7	2	450.39	0	0	FALSE
2610305D13Rik	2610305D13Rik	2.87545e-15	1.44325e-13	-167.176	-205.896	7	2	1759.95	0	0	FALSE
2610306M01Rik	2610306M01Rik	0.390006	0.554052	-123.413	-126.021	7	2	134.358	0	0	FALSE
2610307P16Rik	2610307P16Rik	0.941142	0.960663	-110.051	-110.671	7	2	52.3978	0	0	FALSE
2610316D01Rik	2610316D01Rik	0.0327552	0.0842553	-52.2721	-58.3484	7	2	6.19802	0	0	FALSE
2610318N02Rik	2610318N02Rik	2.22597e-30	7.3645e-28	-108.473	-182.951	7	2	214.48	0	0	FALSE
2610507B11Rik	2610507B11Rik	0.454346	0.614498	-191.373	-193.72	7	2	3353.2	0	0	FALSE
2610507I01Rik	2610507I01Rik	0.112451	0.222464	-129.132	-133.59	7	2	173.567	0	0	FALSE
2610524H06Rik	2610524H06Rik	0.00431153	0.0156462	-150.058	-158.609	7	2	519.288	0	0	FALSE
2610528A11Rik	2610528A11Rik	0.611907	0.748007	-83.3234	-85.1114	7	2	29.1977	0	0	FALSE
2610528J11Rik	2610528J11Rik	1.92822e-09	3.61484e-08	-93.2235	-117.873	7	2	302.218	0	0	FALSE
2700029M09Rik	2700029M09Rik	2.15703e-06	2.05385e-05	-168.443	-185.551	7	2	1517.87	0	0	FALSE
2700038G22Rik	2700038G22Rik	2.82424e-07	3.27288e-06	-132.012	-151.325	7	2	279.974	0	0	FALSE
2700046A07Rik	2700046A07Rik	1.51405e-05	0.000116263	-72.3742	-87.3453	7	2	31.8718	0	0	FALSE
2700046G09Rik	2700046G09Rik	0.00333825	0.0125666	-80.1203	-88.9734	7	2	30.5586	0	0	FALSE
2700049A03Rik	2700049A03Rik	0.0198959	0.0563147	-175.237	-181.937	7	2	1588.11	0	0	FALSE
2700054A10Rik	2700054A10Rik	3.47598e-18	2.65963e-16	-102.152	-147.833	7	2	131.45	0	0	FALSE
2700060E02Rik	2700060E02Rik	0.452618	0.612971	-185.432	-187.786	7	2	4606.4	0	0	FALSE
2700062C07Rik	2700062C07Rik	0.00292292	0.0112225	-149.557	-158.566	7	2	683.043	0	0	FALSE
2700069I18Rik	2700069I18Rik	0.00105507	0.00468411	-73.9922	-84.1879	7	2	28.5854	0	0	FALSE
2700070H01Rik	2700070H01Rik	0.234986	0.387193	-90.3423	-93.7484	7	2	51.6256	0	0	FALSE
2700081O15Rik	2700081O15Rik	0.000638437	0.00304444	-142.357	-153.13	7	2	293.433	0	0	FALSE
2700089I24Rik	2700089I24Rik	0.979542	0.98533	-36.8554	-37.2352	7	2	1.3472	0	0	FALSE
2700094K13Rik	2700094K13Rik	2.77254e-21	3.1311e-19	-175.649	-228.683	7	2	3001.98	0	0	FALSE
2700097O09Rik	2700097O09Rik	0.0445443	0.107998	-161.343	-167.027	7	2	682.772	0	0	FALSE
2700099C18Rik	2700099C18Rik	0.0279905	0.0745071	-154.817	-161.092	7	2	521.99	0	0	FALSE
2810001G20Rik	2810001G20Rik	0.00850515	0.0277134	-120.307	-128.046	7	2	120.267	0	0	FALSE
2810002D19Rik	2810002D19Rik	0.814061	0.883421	-137.235	-138.358	7	2	180.354	0	0	FALSE
2810004N23Rik	2810004N23Rik	0.0001179	0.00070273	-178.746	-191.434	7	2	2536	0	0	FALSE
2810006K23Rik	2810006K23Rik	0.309007	0.472532	-161.259	-164.244	7	2	615.192	0	0	FALSE
2810013P06Rik	2810013P06Rik	0.0526306	0.123296	-156.399	-161.867	7	2	550.201	0	0	FALSE
2810021J22Rik	2810021J22Rik	0.00480029	0.017147	-147.287	-155.71	7	2	381.05	0	0	FALSE
2810025M15Rik	2810025M15Rik	0.0105185	0.0330717	-158.703	-166.185	7	2	740.96	0	0	FALSE
2810029C07Rik	2810029C07Rik	0.41161	0.574425	-115.891	-118.409	7	2	89.9988	0	0	FALSE
2810032G03Rik	2810032G03Rik	1.21158e-07	1.5334e-06	-69.0164	-89.2415	7	2	51.7769	0	0	FALSE
2810047C21Rik1	2810047C21Rik1	0.00246522	0.00969376	-122.92	-132.129	7	2	126.301	0	0	FALSE
2810049E08Rik	2810049E08Rik	0.390174	0.55419	-44.1086	-46.7162	7	2	5.28938	0	0	FALSE
2810403A07Rik	2810403A07Rik	0.894483	0.932106	-173.979	-174.807	7	2	1409.06	0	0	FALSE
2810403D21Rik	2810403D21Rik	0.0592283	0.13467	-88.8627	-94.1777	7	2	23.9847	0	0	FALSE
2810404M03Rik	2810404M03Rik	0.826823	0.89111	-34.1566	-35.2358	7	2	1.70542	0	0	FALSE
2810405F15Rik	2810405F15Rik	0.0846256	0.178773	-48.6616	-53.5048	7	2	7.62496	0	0	FALSE
2810408A11Rik	2810408A11Rik	1.44518e-18	1.15467e-16	-101.032	-147.619	7	2	104.18	0	0	FALSE
2810408I11Rik	2810408I11Rik	0.0474507	0.113685	-144.852	-150.455	7	2	430.073	0	0	FALSE
2810410L24Rik	2810410L24Rik	0.433774	0.595346	-64.4626	-66.8903	7	2	6.54009	0	0	FALSE
2810417H13Rik	2810417H13Rik	1.60328e-13	6.09402e-12	-160.92	-195.453	7	2	1057.15	0	0	FALSE
2810428I15Rik	2810428I15Rik	0.148422	0.275012	-144.896	-148.968	7	2	376.927	0	0	FALSE
2810429I04Rik	2810429I04Rik	0.0115919	0.0359386	-95.8248	-103.189	7	2	39.1394	0	0	FALSE
2810433D01Rik	2810433D01Rik	0.0559438	0.12905	-65.7499	-71.1394	7	2	9.80363	0	0	FALSE
2810442N19Rik	2810442N19Rik	0.122643	0.237363	-65.5779	-69.9166	7	2	15.697	0	0	FALSE
2810454H06Rik	2810454H06Rik	0.00211224	0.00847423	-120.477	-129.867	7	2	140.907	0	0	FALSE
2810459M11Rik	2810459M11Rik	0.210435	0.356826	-100.111	-103.681	7	2	53.4145	0	0	FALSE
2810468N07Rik	2810468N07Rik	0.0406229	0.100329	-108.675	-114.477	7	2	77.5154	0	0	FALSE
2810471M01Rik	2810471M01Rik	0.149722	0.276883	-43.8161	-47.8763	7	2	3.64631	0	0	FALSE
2810474O19Rik	2810474O19Rik	1.21423e-08	1.94425e-07	-190.243	-212.934	7	2	3535.76	0	0	FALSE
2900005J15Rik	2900005J15Rik	0.990857	0.993541	-131.432	-131.699	7	2	139.516	0	0	FALSE
2900008C10Rik	2900008C10Rik	0.000141135	0.000822847	-73.823	-86.3085	7	2	41.8152	0	0	FALSE
2900009J06Rik	2900009J06Rik	0.00843089	0.0275091	-81.7905	-89.5399	7	2	22.2727	0	0	FALSE
2900011O08Rik	2900011O08Rik	0.000252092	0.00136068	-118.009	-129.84	7	2	133.251	0	0	FALSE
2900026A02Rik	2900026A02Rik	0.476569	0.634903	-120.987	-123.25	7	2	90.8914	0	0	FALSE
2900041M22Rik	2900041M22Rik	9.24766e-07	9.56107e-06	-81.839	-99.868	7	2	51.6381	0	0	FALSE
2900052N01Rik	2900052N01Rik	0.000450081	0.00224562	-66.4821	-77.6547	7	2	28.8226	0	0	FALSE
2900055J20Rik	2900055J20Rik	3.23992e-05	0.000227181	-39.358	-53.4872	7	2	10.5381	0	0	FALSE
2900057B20Rik	2900057B20Rik	0.290572	0.452632	-26.3727	-29.4548	7	2	5.20908	0	0	FALSE
2900060B14Rik	2900060B14Rik	0.480368	0.63858	-104.736	-106.984	7	2	50.6219	0	0	FALSE
2900076A07Rik	2900076A07Rik	0.0916835	0.190057	-120.31	-125.046	7	2	98.7286	0	0	FALSE
2900079G21Rik	2900079G21Rik	0.00107297	0.00474744	-51.1253	-61.3015	7	2	15.2734	0	0	FALSE
2900092C05Rik	2900092C05Rik	0.737885	0.837177	-81.2201	-82.597	7	2	17.4873	0	0	FALSE
2900092D14Rik	2900092D14Rik	0.0980944	0.200247	-87.2053	-91.8496	7	2	33.6277	0	0	FALSE
2900097C17Rik	2900097C17Rik	0.00428856	0.0155821	-201.396	-209.953	7	2	5374.86	0	0	FALSE
3000002C10Rik	3000002C10Rik	0.0022727	0.00903311	-145.432	-154.736	7	2	365.231	0	0	FALSE
3010001F23Rik	3010001F23Rik	0.0273262	0.073042	-85.2776	-91.5824	7	2	33.7494	0	0	FALSE
3010026O09Rik	3010026O09Rik	0.00985421	0.0313525	-164.073	-171.634	7	2	862.187	0	0	FALSE
3100003L05Rik	3100003L05Rik	0.0933187	0.192691	-51.1144	-55.8262	7	2	4.86397	0	0	FALSE
3110001I22Rik	3110001I22Rik	8.50883e-08	1.11474e-06	-145.021	-165.626	7	2	435.228	0	0	FALSE
3110002H16Rik	3110002H16Rik	0.00754186	0.0251149	-168.245	-176.129	7	2	1319.73	0	0	FALSE
3110009E18Rik	3110009E18Rik	0.548826	0.696146	-125.331	-127.333	7	2	112.535	0	0	FALSE
3110009F21Rik	3110009F21Rik	0.27761	0.437919	-40.3092	-43.462	7	2	9.93168	0	0	FALSE
3110015C05Rik	3110015C05Rik	0.495047	0.651904	-36.5781	-38.772	7	2	2.76294	0	0	FALSE
3110021A11Rik	3110021A11Rik	0.606412	0.744008	-103.468	-105.275	7	2	42.5245	0	0	FALSE
3110021N24Rik	3110021N24Rik	0.00205617	0.0082747	-109.103	-118.525	7	2	71.1086	0	0	FALSE
3110035E14Rik	3110035E14Rik	0.838188	0.89761	-53.6918	-54.731	7	2	5.32745	0	0	FALSE
3110039I08Rik	3110039I08Rik	0.244615	0.398835	-94.3002	-97.6459	7	2	33.3241	0	0	FALSE
3110039M20Rik	3110039M20Rik	0.697538	0.810558	-29.3435	-30.8514	7	2	1.08313	0	0	FALSE
3110040N11Rik	3110040N11Rik	0.949511	0.965667	-138.596	-139.172	7	2	260.863	0	0	FALSE
3110043O21Rik	3110043O21Rik	0.000268934	0.00144098	-178.153	-189.911	7	2	1734.44	0	0	FALSE
3110045C21Rik	3110045C21Rik	0.614153	0.749738	-119.64	-121.42	7	2	107.587	0	0	FALSE
3110052M02Rik	3110052M02Rik	0.245452	0.39995	-143.237	-146.578	7	2	262.299	0	0	FALSE
3110056K07Rik	3110056K07Rik	0.0844668	0.178541	-147.282	-152.128	7	2	340.413	0	0	FALSE
3110057O12Rik	3110057O12Rik	1.46021e-05	0.000112904	-152.61	-167.621	7	2	850.755	0	0	FALSE
3110062M04Rik	3110062M04Rik	0.190118	0.331186	-77.3323	-81.0508	7	2	17.1684	0	0	FALSE
3110070M22Rik	3110070M22Rik	0.661511	0.784198	-86.4531	-88.0781	7	2	20.6356	0	0	FALSE
3110079O15Rik	3110079O15Rik	0.724583	0.828464	-7.77799	-9.19817	7	2	0.139092	0	0	FALSE
3110082I17Rik	3110082I17Rik	7.90747e-05	0.000495853	-148.34	-161.475	7	2	442.606	0	0	FALSE
3110082J24Rik	3110082J24Rik	0.000516065	0.00253129	-50.9488	-61.9653	7	2	9.38924	0	0	FALSE
3110099E03Rik	3110099E03Rik	2.93451e-07	3.38896e-06	-54.4741	-73.7457	7	2	25.0378	0	0	FALSE
3200001D21Rik	3200001D21Rik	0.671665	0.791403	-105.483	-107.075	7	2	43.3534	0	0	FALSE
3300002I08Rik	3300002I08Rik	0.129802	0.248052	-87.0403	-91.3004	7	2	23.8449	0	0	FALSE
3300002P13Rik	3300002P13Rik	0.975821	0.98297	-26.09	-26.4994	7	2	1.00698	0	0	FALSE
3300005D01Rik	3300005D01Rik	0.730467	0.83223	-22.2269	-23.6279	7	2	1.87586	0	0	FALSE
3425401B19Rik	3425401B19Rik	0.995867	0.997173	-59.4989	-59.6888	7	2	11.5775	0	0	FALSE
3632451O06Rik	3632451O06Rik	0.00128037	0.00550135	-147.522	-157.494	7	2	486.5	0	0	FALSE
3632454L22Rik	3632454L22Rik	0.515318	0.668147	-106.492	-108.612	7	2	65.6703	0	0	FALSE
3830403N18Rik	3830403N18Rik	0.784574	0.866199	-154.973	-156.196	7	2	409.449	0	0	FALSE
3830406C13Rik	3830406C13Rik	5.16998e-06	4.44683e-05	-173.959	-190.112	7	2	1749.57	0	0	FALSE
3830408C21Rik	3830408C21Rik	0.00366974	0.0136418	-118.413	-127.154	7	2	109.447	0	0	FALSE
3830417A13Rik	3830417A13Rik	0.28013	0.440801	-100.88	-104.019	7	2	54.895	0	0	FALSE
3830432H09Rik	3830432H09Rik	0.0304197	0.0794199	-51.7228	-57.8926	7	2	8.20934	0	0	FALSE
3930402G23Rik	3930402G23Rik	0.100554	0.20399	-46.8285	-51.4392	7	2	9.75428	0	0	FALSE
4430402I18Rik	4430402I18Rik	0.000423198	0.00212913	-100.474	-111.717	7	2	81.8426	0	0	FALSE
4631405J19Rik	4631405J19Rik	0.721813	0.826064	-20.5732	-22.0024	7	2	0.394691	0	0	FALSE
4632404H12Rik	4632404H12Rik	7.29621e-05	0.000461465	-123.602	-136.827	7	2	154.716	0	0	FALSE
4632415L05Rik	4632415L05Rik	0.255265	0.411457	-123.316	-126.597	7	2	123.979	0	0	FALSE
4632427E13Rik	4632427E13Rik	0.373754	0.538156	-146.047	-148.726	7	2	302.138	0	0	FALSE
4632428C04Rik	4632428C04Rik	0.127084	0.243949	-81.0196	-85.309	7	2	29.7229	0	0	FALSE
4632428N05Rik	4632428N05Rik	0.00179012	0.00737459	-119.196	-128.779	7	2	141.764	0	0	FALSE
4732416N19Rik	4732416N19Rik	0.992697	0.994687	-59.8412	-60.0832	7	2	4.60063	0	0	FALSE
4732456N10Rik	4732456N10Rik	0.468516	0.627315	-13.1408	-15.4336	7	2	0.410855	0	0	FALSE
4732471J01Rik	4732471J01Rik	1.70972e-08	2.65617e-07	-129.95	-152.275	7	2	249.693	0	0	FALSE
4732490B19Rik	4732490B19Rik	0.883461	0.925575	-102.339	-103.21	7	2	50.5258	0	0	FALSE
4732491K20Rik	4732491K20Rik	0.0368313	0.0928738	-61.4722	-67.3996	7	2	14.3991	0	0	FALSE
4831407H17Rik	4831407H17Rik	0.999999	1	-89.3402	-89.3463	7	2	54.1716	0	0	FALSE
4831440E17Rik	4831440E17Rik	0.28655	0.448288	-153.158	-156.261	7	2	410.452	0	0	FALSE
4833411C07Rik	4833411C07Rik	0.2148	0.362449	-45.3211	-48.8608	7	2	7.75425	0	0	FALSE
4833412C05Rik	4833412C05Rik	0.0479337	0.114497	-59.227	-64.8168	7	2	14.9773	0	0	FALSE
4833415N18Rik	4833415N18Rik	0.842981	0.899379	-13.5047	-14.5269	7	2	0.315347	0	0	FALSE
4833417C18Rik	4833417C18Rik	5.19331e-05	0.00034296	-103.06	-116.665	7	2	64.3051	0	0	FALSE
4833418N02Rik	4833418N02Rik	0.000176745	0.000999936	-77.8311	-90.0633	7	2	40.001	0	0	FALSE
4833419F23Rik	4833419F23Rik	0.00145416	0.00614465	-54.5438	-64.3683	7	2	12.9782	0	0	FALSE
4833420G17Rik	4833420G17Rik	2.33238e-05	0.000170572	-171.207	-185.701	7	2	2017.85	0	0	FALSE
4833422C13Rik	4833422C13Rik	0.597316	0.73692	-70.8945	-72.7312	7	2	15.904	0	0	FALSE
4833422M21Rik	4833422M21Rik	0.146674	0.27247	-45.5375	-49.6267	7	2	14.5268	0	0	FALSE
4833423E24Rik	4833423E24Rik	0.334123	0.499367	-57.0122	-59.8737	7	2	5.30578	0	0	FALSE
4833427F10Rik	4833427F10Rik	0.0977915	0.199767	-64.9009	-69.5494	7	2	9.56154	0	0	FALSE
4833427G06Rik	4833427G06Rik	0.0432266	0.10544	-53.3775	-59.1003	7	2	12.4971	0	0	FALSE
4833428L15Rik	4833428L15Rik	0.764766	0.854347	-10.2862	-11.575	7	2	0.129103	0	0	FALSE
4833439L19Rik	4833439L19Rik	0.0504552	0.119295	-194.207	-199.73	7	2	4506.35	0	0	FALSE
4921501E09Rik	4921501E09Rik	0.092116	0.190829	-31.2145	-35.9437	7	2	6.86364	0	0	FALSE
4921504A21Rik	4921504A21Rik	0.236916	0.389386	-77.8993	-81.2932	7	2	24.6284	0	0	FALSE
4921504E06Rik	4921504E06Rik	0.0857906	0.180689	-103.672	-108.497	7	2	57.1739	0	0	FALSE
4921506M07Rik	4921506M07Rik	0.570515	0.713979	-82.8361	-84.7635	7	2	19.4948	0	0	FALSE
4921507L20Rik	4921507L20Rik	0.611102	0.747256	-83.8357	-85.6264	7	2	17.7328	0	0	FALSE
4921507P07Rik	4921507P07Rik	0.000741674	0.0034745	-114.3	-124.901	7	2	91.1816	0	0	FALSE
4921508D12Rik	4921508D12Rik	0.0294616	0.0774752	-50.8295	-57.0396	7	2	6.39954	0	0	FALSE
4921509C19Rik	4921509C19Rik	0.299327	0.462244	-91.3551	-94.3908	7	2	38.1274	0	0	FALSE
4921509O07Rik	4921509O07Rik	0.0698145	0.15359	-74.767	-79.8661	7	2	19.415	0	0	FALSE
4921511C10Rik	4921511C10Rik	0.0646666	0.144558	-111.421	-116.621	7	2	66.7322	0	0	FALSE
4921511C20Rik	4921511C20Rik	0.446356	0.607292	-25.5262	-27.9043	7	2	0.762659	0	0	FALSE
4921511H03Rik	4921511H03Rik	0.48159	0.639777	-20.8144	-23.058	7	2	1.34269	0	0	FALSE
4921511I17Rik	4921511I17Rik	0.961566	0.973823	-88.119	-88.6251	7	2	40.8161	0	0	FALSE
4921511M17Rik	NA	NA	NA	NA	NA	NA	NA	NA	NA	NA	TRUE
4921513I03Rik	4921513I03Rik	0.0352853	0.0896057	-39.2473	-45.2293	7	2	5.93798	0	0	FALSE
4921515E04Rik	4921515E04Rik	0.721936	0.826105	-63.1713	-64.6	7	2	5.70699	0	0	FALSE
4921517D22Rik	4921517D22Rik	0.26671	0.425413	-38.7275	-41.9418	7	2	2.15913	0	0	FALSE
4921518K17Rik	4921518K17Rik	0.0120595	0.0371414	-68.791	-76.1067	7	2	18.7328	0	0	FALSE
4921524J17Rik	4921524J17Rik	4.21661e-05	0.000286266	-174.995	-188.831	7	2	2001.6	0	0	FALSE
4921524L21Rik	4921524L21Rik	0.167964	0.301757	-68.42	-72.317	7	2	10.6623	0	0	FALSE
4921525O09Rik	4921525O09Rik	0.00420697	0.0153188	-50.1795	-58.7592	7	2	8.38071	0	0	FALSE
4921529L05Rik	4921529L05Rik	0.313076	0.476491	-39.1419	-42.1069	7	2	3.56295	0	0	FALSE
4921530L21Rik	4921530L21Rik	0.191121	0.332555	-27.9949	-31.7057	7	2	5.95754	0	0	FALSE
4921531C22Rik	4921531C22Rik	0.134986	0.255857	-144.755	-148.961	7	2	313.842	0	0	FALSE
4921531P14Rik	4921531P14Rik	0.235867	0.388155	-88.044	-91.4445	7	2	22.8522	0	0	FALSE
4921533I20Rik	4921533I20Rik	0.283105	0.444111	-43.2871	-46.4096	7	2	8.98731	0	0	FALSE
4921534H16Rik	4921534H16Rik	0.468817	0.627637	-75.883	-78.1747	7	2	18.2309	0	0	FALSE
4921536K21Rik	4921536K21Rik	0.0953289	0.195939	-82.3023	-86.9853	7	2	34.7307	0	0	FALSE
4921539E11Rik	4921539E11Rik	0.000116424	0.0006957	-94.9449	-107.647	7	2	59.7825	0	0	FALSE
4922502D21Rik	4922502D21Rik	0.564978	0.7092	-9.18466	-11.131	7	2	0.371876	0	0	FALSE
4922502H24Rik	4922502H24Rik	0.983717	0.987838	-17.3069	-17.65	7	2	0.328071	0	0	FALSE
4922502N22Rik	4922502N22Rik	0.0732631	0.159525	-89.1733	-94.2086	7	2	46.705	0	0	FALSE
4930401C15Rik	4930401C15Rik	0.892371	0.930849	-25.5572	-26.3934	7	2	0.877466	0	0	FALSE
4930401O10Rik	4930401O10Rik	0.648469	0.775036	-9.53725	-11.2048	7	2	0.308342	0	0	FALSE
4930401O12Rik	4930401O12Rik	0.948529	0.965337	-53.5789	-54.1596	7	2	6.76373	0	0	FALSE
4930402F06Rik	4930402F06Rik	0.127151	0.243998	-38.1726	-42.4613	7	2	2.32473	0	0	FALSE
4930402F11Rik	4930402F11Rik	0.000329818	0.00171745	-47.0679	-58.5943	7	2	11.0378	0	0	FALSE
4930402H24Rik	4930402H24Rik	0.131291	0.250327	-138.924	-143.168	7	2	269.736	0	0	FALSE
4930402K13Rik	4930402K13Rik	0.387045	0.551187	-38.2569	-40.878	7	2	3.13759	0	0	FALSE
4930404A05Rik	4930404A05Rik	0.189151	0.330301	-60.955	-64.6809	7	2	11.4488	0	0	FALSE
4930404H11Rik	4930404H11Rik	0.252442	0.408056	-10.9137	-14.2118	7	2	1.37624	0	0	FALSE
4930404I05Rik	4930404I05Rik	9.6169e-09	1.56767e-07	-66.5158	-89.4548	7	2	59.2725	0	0	FALSE
4930404N11Rik	4930404N11Rik	0.0251408	0.0683692	-97.5243	-103.934	7	2	41.777	0	0	FALSE
4930405A10Rik	4930405A10Rik	0.670615	0.790801	-21.0701	-22.6655	7	2	0.62012	0	0	FALSE
4930405A21Rik	4930405A21Rik	0.19446	0.336664	-95.1427	-98.8283	7	2	39.5417	0	0	FALSE
4930405D11Rik	4930405D11Rik	0.380575	0.544436	-84.4787	-87.1279	7	2	42.7864	0	0	FALSE
4930405J17Rik	4930405J17Rik	0.377834	0.541838	-39.3174	-41.9786	7	2	2.73826	0	0	FALSE
4930405L22Rik	4930405L22Rik	0.212412	0.359193	-29.3887	-32.9449	7	2	2.1193	0	0	FALSE
4930405O22Rik	4930405O22Rik	0.00186043	0.00762545	-71.2096	-80.7476	7	2	13.8066	0	0	FALSE
4930406D18Rik	4930406D18Rik	0.935332	0.957507	-23.5953	-24.2433	7	2	0.817277	0	0	FALSE
4930407G08Rik	4930407G08Rik	0.273898	0.433525	-34.8079	-37.9815	7	2	4.61792	0	0	FALSE
4930407I10Rik	4930407I10Rik	0.868141	0.915611	-41.4178	-42.3479	7	2	2.2751	0	0	FALSE
4930407I19Rik	4930407I19Rik	0.0615821	0.138972	-73.0593	-78.3234	7	2	17.5885	0	0	FALSE
4930412B13Rik	4930412B13Rik	0.628541	0.759981	-51.5489	-53.2819	7	2	4.77162	0	0	FALSE
4930412C18Rik	4930412C18Rik	0.115759	0.227508	-91.8634	-96.2817	7	2	33.1756	0	0	FALSE
4930412O13Rik	4930412O13Rik	0.474807	0.633396	-96.1322	-98.4012	7	2	36.2817	0	0	FALSE
4930413E15Rik	4930413E15Rik	0.0843704	0.178385	-78.4546	-83.3018	7	2	29.6197	0	0	FALSE
4930413F20Rik	4930413F20Rik	0.204762	0.349656	-33.4212	-37.0314	7	2	2.67338	0	0	FALSE
4930413G21Rik	4930413G21Rik	0.517773	0.669944	-70.5816	-72.6931	7	2	14.3217	0	0	FALSE
4930413M19Rik	4930413M19Rik	0.888704	0.928921	-12.0879	-12.9387	7	2	0.265264	0	0	FALSE
4930414N06Rik	4930414N06Rik	0.544885	0.692942	-84.1737	-86.1895	7	2	19.1631	0	0	FALSE
4930415F15Rik	4930415F15Rik	0.871219	0.917298	-38.658	-39.5765	7	2	2.37291	0	0	FALSE
4930415L06Rik	4930415L06Rik	0.29381	0.456213	-45.65	-48.7148	7	2	11.7507	0	0	FALSE
4930415O20Rik	4930415O20Rik	0.88394	0.925795	-35.0842	-35.9537	7	2	1.55448	0	0	FALSE
4930417O13Rik	4930417O13Rik	0.69356	0.807481	-61.039	-62.5599	7	2	11.5597	0	0	FALSE
4930417O22Rik	4930417O22Rik	0.54154	0.690184	-74.5557	-76.5832	7	2	17.8761	0	0	FALSE
4930419G24Rik	4930419G24Rik	0.288263	0.44983	-45.3933	-48.4878	7	2	4.3433	0	0	FALSE
4930423M02Rik	4930423M02Rik	0.0187926	0.053788	-53.185	-59.9562	7	2	10.4626	0	0	FALSE
4930425K10Rik	4930425K10Rik	0.739618	0.838171	-23.9034	-25.2747	7	2	0.788019	0	0	FALSE
4930425L21Rik	4930425L21Rik	0.349205	0.514412	-29.8762	-32.6664	7	2	1.26028	0	0	FALSE
4930425O10Rik	4930425O10Rik	0.00275328	0.0106794	-74.1561	-83.2358	7	2	52.088	0	0	FALSE
4930426D05Rik	4930426D05Rik	0.618259	0.752789	-24.1055	-25.8724	7	2	0.924579	0	0	FALSE
4930426L09Rik	4930426L09Rik	0.166934	0.300274	-38.0738	-41.9796	7	2	4.21881	0	0	FALSE
4930427A07Rik	4930427A07Rik	0.00789783	0.0260892	-163.659	-171.487	7	2	929.047	0	0	FALSE
4930428D20Rik	4930428D20Rik	0.51349	0.666918	-78.8975	-81.0244	7	2	29.7027	0	0	FALSE
4930428E07Rik	4930428E07Rik	0.679169	0.796871	-21.2895	-22.857	7	2	0.820976	0	0	FALSE
4930428G15Rik	4930428G15Rik	0.775745	0.861206	-38.6668	-39.9193	7	2	3.36531	0	0	FALSE
4930428O21Rik	4930428O21Rik	0.00874617	0.0283337	-61.5822	-69.2873	7	2	18.9759	0	0	FALSE
4930429B21Rik	4930429B21Rik	0.0628518	0.141241	-94.3787	-99.616	7	2	33.8064	0	0	FALSE
4930429D17Rik	4930429D17Rik	0.0304254	0.0794199	-64.6391	-70.8086	7	2	20.6991	0	0	FALSE
4930429F11Rik	4930429F11Rik	0.394443	0.558261	-15.5809	-18.1703	7	2	1.20267	0	0	FALSE
4930429F24Rik	4930429F24Rik	0.305264	0.468334	-86.9947	-89.9996	7	2	63.366	0	0	FALSE
4930430A15Rik	4930430A15Rik	0.273065	0.432579	-61.8932	-65.0715	7	2	6.13697	0	0	FALSE
4930430F08Rik	4930430F08Rik	0.000488753	0.00241185	-131.788	-142.867	7	2	197.519	0	0	FALSE
4930430F21Rik	4930430F21Rik	0.36587	0.530315	-90.76	-93.4742	7	2	31.3109	0	0	FALSE
4930430J02Rik	4930430J02Rik	0.557048	0.702893	-57.8267	-59.8003	7	2	10.4642	0	0	FALSE
4930431F12Rik	4930431F12Rik	0.897664	0.934046	-53.7752	-54.5899	7	2	4.30539	0	0	FALSE
4930431P03Rik	4930431P03Rik	0.855267	0.907743	-112.394	-113.372	7	2	108.44	0	0	FALSE
4930432J09Rik	4930432J09Rik	0.529271	0.679635	-80.725	-82.7956	7	2	54.3064	0	0	FALSE
4930432K21Rik	4930432K21Rik	1.37686e-20	1.41234e-18	-169.357	-220.742	7	2	2101.7	0	0	FALSE
4930432M17Rik	4930432M17Rik	0.952413	0.967655	-27.1491	-27.7086	7	2	0.911642	0	0	FALSE
4930433B08Rik	4930433B08Rik	0.736722	0.836504	-37.3963	-38.777	7	2	3.97923	0	0	FALSE
4930433I11Rik	4930433I11Rik	0.3188	0.483042	-36.3771	-39.3135	7	2	2.35705	0	0	FALSE
4930433N12Rik	4930433N12Rik	0.000207994	0.00115204	-86.3638	-98.4123	7	2	33.4243	0	0	FALSE
4930434J06Rik	4930434J06Rik	0.990758	0.993507	-32.6195	-32.8873	7	2	0.897601	0	0	FALSE
4930435E12Rik	4930435E12Rik	0.242125	0.39579	-68.1707	-71.5319	7	2	19.7406	0	0	FALSE
4930438E09Rik	4930438E09Rik	0.388866	0.552799	-51.1246	-53.7379	7	2	5.80505	0	0	FALSE
4930440C22Rik	4930440C22Rik	0.245473	0.399956	-68.3635	-71.704	7	2	16.8149	0	0	FALSE
4930440I19Rik	4930440I19Rik	0.0668589	0.148484	-70.728	-75.8841	7	2	15.9751	0	0	FALSE
4930441H08Rik	4930441H08Rik	0.639303	0.768184	-29.3681	-31.0657	7	2	1.06004	0	0	FALSE
4930441J16Rik	4930441J16Rik	0.51998	0.671523	-30.9203	-33.0239	7	2	2.53705	0	0	FALSE
4930442J19Rik	4930442J19Rik	0.050362	0.119146	-63.976	-69.5019	7	2	9.13486	0	0	FALSE
4930442L01Rik	4930442L01Rik	0.00396129	0.0145437	-43.9902	-52.6412	7	2	14.7132	0	0	FALSE
4930443O20Rik	4930443O20Rik	0.842193	0.898946	-43.9977	-45.0227	7	2	3.18381	0	0	FALSE
4930444F02Rik	4930444F02Rik	0.110286	0.219284	-61.2755	-65.7603	7	2	9.57093	0	0	FALSE
4930444G20Rik	4930444G20Rik	0.424191	0.585926	-40.1108	-42.577	7	2	3.53964	0	0	FALSE
4930444M15Rik	4930444M15Rik	0.353849	0.518943	-84.8656	-87.6343	7	2	21.5701	0	0	FALSE
4930444P10Rik	4930444P10Rik	0.000796005	0.00369018	-78.5713	-89.0914	7	2	22.4666	0	0	FALSE
4930445N18Rik	4930445N18Rik	0.389809	0.553838	-29.4891	-32.0983	7	2	3.77291	0	0	FALSE
4930447A16Rik	4930447A16Rik	0.782696	0.86516	-6.86749	-8.09686	7	2	0.0808253	0	0	FALSE
4930447C04Rik	4930447C04Rik	5.49262e-40	5.60964e-37	-187.888	-284.88	7	2	6055.12	0	0	FALSE
4930447F24Rik	4930447F24Rik	0.308924	0.472467	-69.1871	-72.1732	7	2	14.3761	0	0	FALSE
4930447J18Rik	4930447J18Rik	0.846841	0.901779	-12.7951	-13.8034	7	2	0.242539	0	0	FALSE
4930447K03Rik	4930447K03Rik	0.0751476	0.162884	-41.3523	-46.3538	7	2	2.69986	0	0	FALSE
4930447M23Rik	4930447M23Rik	0.452976	0.61328	-100.303	-102.655	7	2	60.34	0	0	FALSE
4930447N08Rik	4930447N08Rik	0.00414127	0.0151218	-38.3509	-46.9493	7	2	5.2676	0	0	FALSE
4930448C13Rik	4930448C13Rik	0.489024	0.646475	-34.1466	-36.3626	7	2	2.0968	0	0	FALSE
4930448F12Rik	4930448F12Rik	0.721443	0.825862	-21.1055	-22.5359	7	2	0.460735	0	0	FALSE
4930448H16Rik	4930448H16Rik	0.188737	0.32981	-53.1557	-56.8847	7	2	5.57465	0	0	FALSE
4930448I06Rik	4930448I06Rik	0.708171	0.817241	-20.7388	-22.2123	7	2	1.35434	0	0	FALSE
4930448I18Rik	4930448I18Rik	0.278033	0.438486	-64.4158	-67.5662	7	2	11.1403	0	0	FALSE
4930448K20Rik	4930448K20Rik	0.62535	0.757345	-13.7646	-15.5081	7	2	0.602289	0	0	FALSE
4930449E01Rik	4930449E01Rik	0.0849805	0.179368	-54.8001	-59.6377	7	2	6.44635	0	0	FALSE
4930449E18Rik	4930449E18Rik	0.947717	0.964698	-20.9396	-21.5246	7	2	0.839943	0	0	FALSE
4930449I24Rik	4930449I24Rik	0.4555	0.615336	-36.4134	-38.756	7	2	1.65031	0	0	FALSE
4930451G09Rik	4930451G09Rik	0.0389501	0.0970653	-138.352	-144.208	7	2	243.817	0	0	FALSE
4930451I11Rik	4930451I11Rik	0.755649	0.848398	-4.10194	-5.42072	7	2	0.0639814	0	0	FALSE
4930452A19Rik	4930452A19Rik	0.837326	0.89761	-29.1507	-30.193	7	2	1.32399	0	0	FALSE
4930452B06Rik	4930452B06Rik	0.100426	0.203803	-152.297	-156.91	7	2	407.824	0	0	FALSE
4930452G13Rik	4930452G13Rik	0.70601	0.81583	-102.384	-103.865	7	2	41.6614	0	0	FALSE
4930452N14Rik	4930452N14Rik	0.445942	0.60687	-30.4347	-32.8144	7	2	1.57186	0	0	FALSE
4930453H23Rik	4930453H23Rik	0.728986	0.831526	-106.494	-107.9	7	2	78.9773	0	0	FALSE
4930453L07Rik	4930453L07Rik	0.941316	0.960776	-112.9	-113.519	7	2	111.644	0	0	FALSE
4930453N24Rik	4930453N24Rik	0.00550916	0.0192833	-163.537	-171.796	7	2	991.042	0	0	FALSE
4930455B14Rik	4930455B14Rik	0.251151	0.406684	-115.867	-119.173	7	2	77.734	0	0	FALSE
4930455C13Rik	4930455C13Rik	0.154168	0.282886	-74.7372	-78.7561	7	2	11.6069	0	0	FALSE
4930455D15Rik	4930455D15Rik	0.306376	0.469395	-97.297	-100.296	7	2	43.2024	0	0	FALSE
4930455F16Rik	4930455F16Rik	0.502594	0.657859	-91.5163	-93.6826	7	2	29.6656	0	0	FALSE
4930455G09Rik	4930455G09Rik	0.126078	0.242374	-82.3428	-86.6433	7	2	25.5254	0	0	FALSE
4930455H04Rik	4930455H04Rik	0.559302	0.704767	-35.5922	-37.558	7	2	2.72247	0	0	FALSE
4930455J16Rik	4930455J16Rik	0.00544177	0.0190787	-64.5925	-72.8665	7	2	13.2366	0	0	FALSE
4930456L15Rik	4930456L15Rik	0.762835	0.85322	-64.3379	-65.6331	7	2	8.25867	0	0	FALSE
4930459C07Rik	4930459C07Rik	0.0397783	0.098679	-37.8849	-43.7142	7	2	3.964	0	0	FALSE
4930459L07Rik	4930459L07Rik	0.488525	0.646023	-10.7258	-12.9437	7	2	0.514849	0	0	FALSE
4930461G14Rik	4930461G14Rik	4.88739e-18	3.66788e-16	-116.15	-161.479	7	2	191.987	0	0	FALSE
4930463O16Rik	4930463O16Rik	0.286968	0.448711	-104.261	-107.363	7	2	57.3477	0	0	FALSE
4930465K10Rik	4930465K10Rik	0.014944	0.0443713	-79.9663	-87.0198	7	2	31.226	0	0	FALSE
4930465M20Rik	4930465M20Rik	0.911722	0.941958	-21.6046	-22.3604	7	2	0.457146	0	0	FALSE
4930467D21Rik	4930467D21Rik	0.00089112	0.00406929	-97.2048	-107.595	7	2	59.8783	0	0	FALSE
4930467E23Rik	4930467E23Rik	0.175498	0.31252	-109.641	-113.475	7	2	70.6698	0	0	FALSE
4930467K11Rik	4930467K11Rik	0.846458	0.901614	-82.3009	-83.3106	7	2	18.8016	0	0	FALSE
4930469G21Rik	4930469G21Rik	0.00270274	0.0105129	-90.0602	-99.1616	7	2	32.1503	0	0	FALSE
4930470H14Rik	4930470H14Rik	0.776572	0.861398	-66.6277	-67.8774	7	2	6.74645	0	0	FALSE
4930470O06Rik	4930470O06Rik	0.4934	0.650396	-32.177	-34.3769	7	2	2.12349	0	0	FALSE
4930470P17Rik	4930470P17Rik	0.886208	0.927179	-44.6076	-45.4682	7	2	2.79087	0	0	FALSE
4930471C04Rik	4930471C04Rik	0.479957	0.63832	-20.8821	-23.1318	7	2	1.98332	0	0	FALSE
4930471G03Rik	4930471G03Rik	0.287652	0.449325	-30.9817	-34.0795	7	2	3.68701	0	0	FALSE
4930471M09Rik	4930471M09Rik	0.000502362	0.00247079	-47.8387	-58.886	7	2	13.5365	0	0	FALSE
4930473A02Rik	4930473A02Rik	1.02782e-07	1.3273e-06	-87.92	-108.322	7	2	40.7235	0	0	FALSE
4930473O22Rik	4930473O22Rik	0.0553095	0.128002	-41.9642	-47.3685	7	2	7.73512	0	0	FALSE
4930474G06Rik	4930474G06Rik	0.0256104	0.0693954	-75.6179	-82.0039	7	2	48.4335	0	0	FALSE
4930474H20Rik	4930474H20Rik	0.153232	0.281579	-54.7289	-58.7564	7	2	11.2897	0	0	FALSE
4930474M22Rik	4930474M22Rik	0.60724	0.74449	-64.0212	-65.8248	7	2	6.93893	0	0	FALSE
4930474N05Rik	4930474N05Rik	0.763892	0.853776	-31.8369	-33.1286	7	2	1.51276	0	0	FALSE
4930474N09Rik	4930474N09Rik	0.966875	0.976727	-26.5358	-27.0084	7	2	1.0617	0	0	FALSE
4930477N07Rik	4930477N07Rik	0.505796	0.660391	-75.6611	-77.8157	7	2	15.4983	0	0	FALSE
4930478L05Rik	4930478L05Rik	0.2052	0.350174	-67.1546	-70.7616	7	2	12.0489	0	0	FALSE
4930478P22Rik	4930478P22Rik	0.0109155	0.0341646	-67.3057	-74.7426	7	2	24.5599	0	0	FALSE
4930479D17Rik	4930479D17Rik	0.0278477	0.0741912	-46.7441	-53.0252	7	2	5.34837	0	0	FALSE
4930480E11Rik	4930480E11Rik	0.340939	0.506268	-26.4947	-29.3237	7	2	2.68894	0	0	FALSE
4930480G23Rik	4930480G23Rik	0.793705	0.871835	-25.3388	-26.5313	7	2	0.888061	0	0	FALSE
4930480K15Rik	4930480K15Rik	0.631223	0.761905	-92.1951	-93.9192	7	2	43.8448	0	0	FALSE
4930480K23Rik	4930480K23Rik	0.271772	0.431143	-135.499	-138.685	7	2	197.997	0	0	FALSE
4930480M12Rik	4930480M12Rik	0.828292	0.892258	-63.7979	-64.8719	7	2	5.96097	0	0	FALSE
4930481A15Rik	4930481A15Rik	0.584378	0.725876	-120.403	-122.283	7	2	93.3175	0	0	FALSE
4930482G09Rik	4930482G09Rik	0.891811	0.930553	-23.1385	-23.9768	7	2	0.903258	0	0	FALSE
4930483J18Rik	4930483J18Rik	0.936131	0.957907	-92.4813	-93.1255	7	2	39.4198	0	0	FALSE
4930483K19Rik	4930483K19Rik	0.000309641	0.00162826	-84.8215	-96.4195	7	2	24.4868	0	0	FALSE
4930483O08Rik	4930483O08Rik	0.0121195	0.037291	-54.6968	-62.0064	7	2	7.42173	0	0	FALSE
4930484H19Rik	4930484H19Rik	0.569391	0.713029	-92.1554	-94.0866	7	2	43.2889	0	0	FALSE
4930486F22Rik	4930486F22Rik	0.486112	0.643928	-17.5084	-19.7352	7	2	0.353022	0	0	FALSE
4930486I03Rik	4930486I03Rik	0.701729	0.813002	-41.1077	-42.602	7	2	2.5548	0	0	FALSE
4930486L24Rik	4930486L24Rik	0.0378742	0.0950903	-73.9921	-79.884	7	2	41.8277	0	0	FALSE
4930487D11Rik	4930487D11Rik	0.925481	0.950445	-39.272	-39.9667	7	2	2.38187	0	0	FALSE
4930487H11Rik	4930487H11Rik	0.0485693	0.115705	-78.0829	-83.6556	7	2	28.5038	0	0	FALSE
4930488B22Rik	4930488B22Rik	0.341109	0.506457	-9.1857	-12.0139	7	2	0.41182	0	0	FALSE
4930488L21Rik	4930488L21Rik	0.154596	0.283442	-33.1511	-37.1661	7	2	4.96452	0	0	FALSE
4930500F04Rik	4930500F04Rik	0.64095	0.769454	-31.7295	-33.4217	7	2	1.28183	0	0	FALSE
4930500L23Rik	4930500L23Rik	0.327896	0.492599	-26.7072	-29.5988	7	2	2.63352	0	0	FALSE
4930502A04Rik	4930502A04Rik	0.3734	0.537844	-53.7331	-56.4137	7	2	6.15233	0	0	FALSE
4930502E09Rik	4930502E09Rik	0.104775	0.210537	-103.398	-107.953	7	2	45.2846	0	0	FALSE
4930502E18Rik	4930502E18Rik	0.4393	0.600719	-101.695	-104.1	7	2	44.6327	0	0	FALSE
4930503B20Rik	4930503B20Rik	0.00620129	0.0212841	-67.7174	-75.8354	7	2	13.4462	0	0	FALSE
4930503E14Rik	4930503E14Rik	0.768544	0.856937	-114.929	-116.205	7	2	65.8449	0	0	FALSE
4930503E24Rik	4930503E24Rik	0.00377254	0.0139488	-95.1153	-103.824	7	2	28.3124	0	0	FALSE
4930503F20Rik	4930503F20Rik	0.782033	0.864672	-23.7482	-24.9798	7	2	1.02636	0	0	FALSE
4930503H13Rik	4930503H13Rik	0.447766	0.60847	-34.5084	-36.8809	7	2	3.26772	0	0	FALSE
4930503L19Rik	4930503L19Rik	0.0778828	0.167442	-152.346	-157.3	7	2	448.611	0	0	FALSE
4930503O07Rik	4930503O07Rik	0.763757	0.85375	-36.2829	-37.575	7	2	1.60558	0	0	FALSE
4930504C09Rik	4930504C09Rik	0.925894	0.950787	-32.0044	-32.6971	7	2	0.714666	0	0	FALSE
4930504O13Rik	4930504O13Rik	0.056757	0.130516	-87.6827	-93.0534	7	2	31.5317	0	0	FALSE
4930505A04Rik	4930505A04Rik	0.953016	0.968058	-38.9085	-39.4646	7	2	2.80353	0	0	FALSE
4930505G20Rik	4930505G20Rik	0.664976	0.786559	-30.0812	-31.6949	7	2	1.15583	0	0	FALSE
4930505K13Rik	4930505K13Rik	0.996256	0.997274	-43.6113	-43.7934	7	2	3.77633	0	0	FALSE
4930505K14Rik	4930505K14Rik	0.708604	0.81762	-8.16654	-9.63859	7	2	0.152581	0	0	FALSE
4930506A18Rik	4930506A18Rik	0.126403	0.242959	-31.0157	-35.3126	7	2	3.46944	0	0	FALSE
4930506C21Rik	4930506C21Rik	0.122534	0.23727	-97.129	-101.469	7	2	35.4026	0	0	FALSE
4930507D05Rik	4930507D05Rik	0.920136	0.94694	-109.33	-110.049	7	2	58.4206	0	0	FALSE
4930507D10Rik	4930507D10Rik	0.804432	0.877298	-43.7244	-44.8806	7	2	3.30313	0	0	FALSE
4930509E16Rik	4930509E16Rik	0.000389592	0.00198471	-88.7326	-100.07	7	2	65.714	0	0	FALSE
4930509J09Rik	4930509J09Rik	0.23411	0.386101	-67.3776	-70.7893	7	2	15.3327	0	0	FALSE
4930509K18Rik	4930509K18Rik	0.282081	0.44286	-34.0704	-37.1985	7	2	3.97863	0	0	FALSE
4930511A02Rik	4930511A02Rik	0.992775	0.994723	-81.7714	-82.0123	7	2	18.7008	0	0	FALSE
4930511A08Rik	4930511A08Rik	0.460493	0.61964	-44.4644	-46.7877	7	2	2.51461	0	0	FALSE
4930511E03Rik	4930511E03Rik	0.944613	0.962848	-36.5445	-37.1458	7	2	5.43824	0	0	FALSE
4930511M06Rik	4930511M06Rik	0.00923842	0.0296624	-68.0298	-75.6688	7	2	16.2281	0	0	FALSE
4930512B01Rik	4930512B01Rik	0.355893	0.520706	-85.2778	-88.0372	7	2	18.8822	0	0	FALSE
4930512J16Rik	4930512J16Rik	0.889315	0.929229	-37.475	-38.3234	7	2	2.3739	0	0	FALSE
4930512M02Rik	4930512M02Rik	0.262717	0.420726	-65.1453	-68.3827	7	2	8.23247	0	0	FALSE
4930513D17Rik	4930513D17Rik	0.874996	0.919791	-43.2849	-44.189	7	2	4.92314	0	0	FALSE
4930513N10Rik	4930513N10Rik	0.267621	0.426197	-136.124	-139.333	7	2	234.925	0	0	FALSE
4930513O06Rik	4930513O06Rik	0.249054	0.404247	-10.4062	-13.7248	7	2	0.725866	0	0	FALSE
4930515B02Rik	4930515B02Rik	0.476635	0.634939	-26.7433	-29.0054	7	2	1.16997	0	0	FALSE
4930515G01Rik	4930515G01Rik	0.755205	0.848184	-41.2916	-42.6119	7	2	4.53569	0	0	FALSE
4930515G16Rik	4930515G16Rik	0.844605	0.900375	-26.0898	-27.1062	7	2	0.815879	0	0	FALSE
4930515L03Rik	4930515L03Rik	0.810311	0.880925	-6.82394	-7.96014	7	2	0.0707853	0	0	FALSE
4930515L19Rik	4930515L19Rik	0.76289	0.85322	-47.4248	-48.7197	7	2	6.66542	0	0	FALSE
4930517E11Rik	4930517E11Rik	0.0790513	0.169312	-101.073	-106.007	7	2	91.4359	0	0	FALSE
4930517M08Rik	4930517M08Rik	0.37375	0.538156	-70.5156	-73.1947	7	2	14.3487	0	0	FALSE
4930518J21Rik	4930518J21Rik	0.885241	0.926622	-40.6596	-41.524	7	2	2.43205	0	0	FALSE
4930518P08Rik	4930518P08Rik	0.675343	0.794064	-20.4494	-22.0294	7	2	0.429512	0	0	FALSE
4930519D14Rik	4930519D14Rik	0.776419	0.861398	-36.2231	-37.4733	7	2	5.16825	0	0	FALSE
4930519F09Rik	4930519F09Rik	0.705984	0.81583	-57.5374	-59.018	7	2	4.54973	0	0	FALSE
4930519F16Rik	4930519F16Rik	0.0487754	0.116071	-84.1054	-89.6727	7	2	34.7238	0	0	FALSE
4930519F24Rik	4930519F24Rik	0.472209	0.630955	-21.5987	-23.8775	7	2	0.605603	0	0	FALSE
4930519G04Rik	4930519G04Rik	1.88587e-12	5.9622e-11	-67.373	-99.328	7	2	73.2777	0	0	FALSE
4930519H02Rik	4930519H02Rik	0.0683869	0.151163	-75.4829	-80.6092	7	2	18.8836	0	0	FALSE
4930519K11Rik	4930519K11Rik	0.764149	0.853942	-10.7482	-12.039	7	2	0.393817	0	0	FALSE
4930520O04Rik	4930520O04Rik	0.493404	0.650396	-64.2962	-66.4961	7	2	14.4047	0	0	FALSE
4930520P13Rik	4930520P13Rik	0.971335	0.979761	-7.79696	-8.2392	7	2	0.0945096	0	0	FALSE
4930521E06Rik	4930521E06Rik	0.47779	0.636112	-29.8005	-32.0583	7	2	3.58773	0	0	FALSE
4930522H14Rik	4930522H14Rik	0.201372	0.345525	-40.0964	-43.731	7	2	4.27498	0	0	FALSE
4930522O17Rik	4930522O17Rik	0.802378	0.87594	-6.83726	-8.00048	7	2	0.0736903	0	0	FALSE
4930523C07Rik	4930523C07Rik	0.116009	0.227884	-116.039	-120.455	7	2	83.208	0	0	FALSE
4930523O13Rik	4930523O13Rik	0.384041	0.548064	-62.8512	-65.4852	7	2	11.2573	0	0	FALSE
4930524B15Rik	4930524B15Rik	2.90359e-13	1.05909e-11	-123.776	-157.688	7	2	867.55	0	0	FALSE
4930524B17Rik	4930524B17Rik	0.262521	0.420585	-65.4983	-68.7368	7	2	16.8267	0	0	FALSE
4930524C18Rik	4930524C18Rik	0.0539849	0.125645	-80.3131	-85.7489	7	2	21.7658	0	0	FALSE
4930524N10Rik	4930524N10Rik	0.952226	0.967548	-28.1436	-28.7041	7	2	1.0334	0	0	FALSE
4930524O05Rik	4930524O05Rik	0.807084	0.878803	-13.1159	-14.2631	7	2	0.339084	0	0	FALSE
4930524O08Rik	4930524O08Rik	0.538579	0.687765	-30.0681	-32.106	7	2	1.49827	0	0	FALSE
4930525C09Rik	4930525C09Rik	0.171839	0.307262	-20.5562	-24.4206	7	2	3.21487	0	0	FALSE
4930525D18Rik	4930525D18Rik	0.787616	0.868107	-37.606	-38.8189	7	2	3.22406	0	0	FALSE
4930525G20Rik	4930525G20Rik	0.194701	0.336977	-69.14	-72.8239	7	2	20.6086	0	0	FALSE
4930526H09Rik	4930526H09Rik	0.514244	0.667452	-31.5674	-33.6916	7	2	1.26553	0	0	FALSE
4930526I15Rik	4930526I15Rik	1.20433e-07	1.52588e-06	-110.968	-131.199	7	2	122.457	0	0	FALSE
4930526L06Rik	4930526L06Rik	0.0876312	0.183715	-82.3034	-87.0997	7	2	34.0027	0	0	FALSE
4930527F14Rik	4930527F14Rik	0.836159	0.896744	-37.6815	-38.7279	7	2	1.22077	0	0	FALSE
4930527G23Rik	4930527G23Rik	0.942336	0.961451	-35.1024	-35.7156	7	2	1.52426	0	0	FALSE
4930528A17Rik	4930528A17Rik	0.00757107	0.0251619	-111.938	-119.816	7	2	101.024	0	0	FALSE
4930528D03Rik	4930528D03Rik	0.875752	0.920133	-42.1592	-43.0604	7	2	2.75189	0	0	FALSE
4930528G23Rik	4930528G23Rik	0.796548	0.872952	-80.6999	-81.8828	7	2	23.1605	0	0	FALSE
4930528H21Rik	4930528H21Rik	0.37493	0.539287	-68.1205	-70.7944	7	2	18.4884	0	0	FALSE
4930528P14Rik	4930528P14Rik	0.673765	0.792724	-37.2363	-38.8214	7	2	1.75866	0	0	FALSE
4930529C04Rik	4930529C04Rik	0.00786499	0.0259953	-117.847	-125.68	7	2	97.6002	0	0	FALSE
4930529K09Rik	4930529K09Rik	0.225685	0.375769	-48.5932	-52.0596	7	2	6.96013	0	0	FALSE
4930529L06Rik	4930529L06Rik	0.695432	0.808858	-24.4504	-25.9651	7	2	0.991289	0	0	FALSE
4930532I03Rik	4930532I03Rik	0.514845	0.667755	-59.3239	-61.4459	7	2	6.14528	0	0	FALSE
4930532M18Rik	4930532M18Rik	0.421858	0.583904	-20.373	-22.8486	7	2	1.4007	0	0	FALSE
4930533B01Rik	4930533B01Rik	0.482013	0.640122	-26.4469	-28.6889	7	2	1.75474	0	0	FALSE
4930533N22Rik	4930533N22Rik	0.412154	0.574945	-67.2329	-69.7482	7	2	11.4546	0	0	FALSE
4930533P14Rik	4930533P14Rik	0.81614	0.884849	-26.9962	-28.1124	7	2	1.68543	0	0	FALSE
4930538K18Rik	4930538K18Rik	0.0250484	0.0681872	-61.913	-68.3269	7	2	22.6761	0	0	FALSE
4930539C22Rik	4930539C22Rik	0.843453	0.899678	-18.6115	-19.6319	7	2	0.330482	0	0	FALSE
4930539E08Rik	4930539E08Rik	0.0785337	0.168517	-112.374	-117.317	7	2	67.4012	0	0	FALSE
4930539J05Rik	4930539J05Rik	0.365469	0.52993	-89.3403	-92.0563	7	2	21.4868	0	0	FALSE
4930539M17Rik	4930539M17Rik	0.345595	0.510824	-89.8765	-92.6836	7	2	32.6766	0	0	FALSE
4930539N22Rik	4930539N22Rik	0.0769011	0.165832	-70.7388	-75.7097	7	2	22.9203	0	0	FALSE
4930540M03Rik	4930540M03Rik	0.301374	0.464366	-64.4923	-67.5174	7	2	11.1644	0	0	FALSE
4930542C21Rik	4930542C21Rik	0.574569	0.717368	-60.1666	-62.0801	7	2	7.58751	0	0	FALSE
4930542D17Rik	4930542D17Rik	0.521285	0.672616	-22.6106	-24.7096	7	2	1.36182	0	0	FALSE
4930543E12Rik	4930543E12Rik	0.126577	0.243174	-44.0189	-48.3139	7	2	5.28071	0	0	FALSE
4930543N07Rik	4930543N07Rik	0.720464	0.825224	-23.8081	-25.2416	7	2	0.981724	0	0	FALSE
4930544D05Rik	4930544D05Rik	0.6097	0.746271	-28.7203	-30.5157	7	2	1.05664	0	0	FALSE
4930544G11Rik	4930544G11Rik	0.35768	0.522409	-81.1269	-83.8781	7	2	33.3288	0	0	FALSE
4930544M13Rik	4930544M13Rik	0.381235	0.5451	-43.1014	-45.7477	7	2	4.53933	0	0	FALSE
4930545E07Rik	4930545E07Rik	0.72967	0.831874	-72.6525	-74.0562	7	2	20.1025	0	0	FALSE
4930545H06Rik	4930545H06Rik	0.364941	0.529421	-17.3203	-20.0386	7	2	0.700869	0	0	FALSE
4930545L23Rik	4930545L23Rik	0.0118595	0.0366118	-37.7374	-45.0734	7	2	6.37106	0	0	FALSE
4930546C10Rik	4930546C10Rik	0.0144021	0.0430032	-73.1659	-80.2646	7	2	15.9706	0	0	FALSE
4930546K05Rik	4930546K05Rik	0.493901	0.650796	-101.123	-103.321	7	2	55.5803	0	0	FALSE
4930547E08Rik	4930547E08Rik	0.084053	0.177858	-47.1563	-52.0086	7	2	4.87931	0	0	FALSE
4930547E14Rik	4930547E14Rik	0.840608	0.89821	-73.0276	-74.0582	7	2	11.2178	0	0	FALSE
4930548G14Rik	4930548G14Rik	0.857555	0.909235	-78.8867	-79.8561	7	2	19.871	0	0	FALSE
4930548H24Rik	4930548H24Rik	0.00576334	0.0200327	-131.614	-139.82	7	2	241.483	0	0	FALSE
4930548J01Rik	4930548J01Rik	0.125868	0.242063	-46.4631	-50.7659	7	2	7.96637	0	0	FALSE
4930548K13Rik	4930548K13Rik	0.710018	0.818625	-22.854	-24.3214	7	2	0.530452	0	0	FALSE
4930549C01Rik	4930549C01Rik	0.0285447	0.0756107	-55.8139	-62.0639	7	2	8.25214	0	0	FALSE
4930549C15Rik	4930549C15Rik	0.0437633	0.106495	-82.192	-87.8989	7	2	22.8474	0	0	FALSE
4930549G23Rik	4930549G23Rik	0.00445729	0.0160808	-96.1013	-104.613	7	2	48.3797	0	0	FALSE
4930550C14Rik	4930550C14Rik	0.0878222	0.184027	-85.5061	-90.2996	7	2	27.2882	0	0	FALSE
4930550C17Rik	4930550C17Rik	0.0441649	0.107317	-65.1307	-70.8259	7	2	25.0044	0	0	FALSE
4930550L24Rik	4930550L24Rik	0.000901941	0.00410991	-171.354	-181.731	7	2	1217.34	0	0	FALSE
4930552N02Rik	4930552N02Rik	0.116768	0.229071	-45.2914	-49.6977	7	2	6.47584	0	0	FALSE
4930552P12Rik	4930552P12Rik	0.182268	0.321287	-94.2515	-98.031	7	2	41.3419	0	0	FALSE
4930553C11Rik	4930553C11Rik	0.727976	0.830831	-31.7945	-33.2036	7	2	2.31259	0	0	FALSE
4930553E22Rik	4930553E22Rik	0.657245	0.781493	-20.3733	-22.0122	7	2	1.88652	0	0	FALSE
4930554C24Rik	4930554C24Rik	0.783381	0.865481	-44.2889	-45.516	7	2	6.73442	0	0	FALSE
4930554G24Rik	4930554G24Rik	0.00953431	0.0304833	-39.4993	-47.1002	7	2	9.19765	0	0	FALSE
4930554H23Rik	4930554H23Rik	0.814215	0.883537	-35.8559	-36.9787	7	2	1.45139	0	0	FALSE
4930554I06Rik	4930554I06Rik	0.45535	0.615299	-6.31064	-8.65379	7	2	0.43133	0	0	FALSE
4930555B11Rik	4930555B11Rik	0.0620093	0.139762	-78.4559	-83.7109	7	2	34.143	0	0	FALSE
4930555B12Rik	4930555B12Rik	0.513011	0.666444	-9.49663	-11.6252	7	2	0.321007	0	0	FALSE
4930555G01Rik	4930555G01Rik	0.318297	0.48256	-104.627	-107.566	7	2	42.9054	0	0	FALSE
4930555G21Rik	NA	NA	NA	NA	NA	NA	NA	NA	NA	NA	TRUE
4930555K05Rik	4930555K05Rik	0.915832	0.944579	-54.0813	-54.8192	7	2	7.09212	0	0	FALSE
4930556C24Rik	4930556C24Rik	0.242819	0.396512	-58.0093	-61.3662	7	2	15.8538	0	0	FALSE
4930556G01Rik	4930556G01Rik	0.915228	0.944127	-82.0325	-82.7731	7	2	19.9535	0	0	FALSE
4930556J02Rik	4930556J02Rik	0.251126	0.406684	-25.8404	-29.1465	7	2	4.63081	0	0	FALSE
4930556M19Rik	4930556M19Rik	0.182845	0.322086	-117.954	-121.729	7	2	84.5793	0	0	FALSE
4930556N09Rik	4930556N09Rik	0.404541	0.56756	-64.3371	-66.884	7	2	11.9806	0	0	FALSE
4930556N13Rik	4930556N13Rik	0.821563	0.887894	-81.9524	-83.0499	7	2	16.6915	0	0	FALSE
4930557A04Rik	NA	NA	NA	NA	NA	NA	NA	NA	NA	NA	TRUE
4930557F10Rik	4930557F10Rik	0.197821	0.3408	-51.5202	-55.1809	7	2	7.66731	0	0	FALSE
4930557J02Rik	4930557J02Rik	0.241892	0.395488	-81.5315	-84.8941	7	2	16.9969	0	0	FALSE
4930557K07Rik	4930557K07Rik	0.92694	0.95158	-39.1607	-39.8487	7	2	1.61409	0	0	FALSE
4930558C23Rik	4930558C23Rik	0.550223	0.697255	-98.2194	-100.217	7	2	35.773	0	0	FALSE
4930558F17Rik	4930558F17Rik	0.000235168	0.0012814	-103.333	-115.243	7	2	73.0411	0	0	FALSE
4930558G05Rik	4930558G05Rik	0.354913	0.519682	-34.5524	-37.3163	7	2	2.37387	0	0	FALSE
4930558J18Rik	4930558J18Rik	0.932149	0.955372	-150.598	-151.261	7	2	325.719	0	0	FALSE
4930558K02Rik	4930558K02Rik	8.20244e-05	0.000512162	-100.913	-114.007	7	2	74.6588	0	0	FALSE
4930559C10Rik	4930559C10Rik	0.23641	0.388803	-64.1661	-67.5631	7	2	12.2682	0	0	FALSE
4930562C15Rik	4930562C15Rik	2.67954e-07	3.12553e-06	-109.923	-129.293	7	2	153.361	0	0	FALSE
4930562F07Rik	4930562F07Rik	0.335763	0.500925	-38.3524	-41.206	7	2	3.02655	0	0	FALSE
4930563D23Rik	4930563D23Rik	0.00108212	0.00478072	-52.282	-62.4485	7	2	21.1092	0	0	FALSE
4930563E18Rik	4930563E18Rik	0.0564122	0.129914	-51.2524	-56.631	7	2	6.0322	0	0	FALSE
4930563E22Rik	4930563E22Rik	0.953244	0.96818	-130.267	-130.822	7	2	177.881	0	0	FALSE
4930563F08Rik	4930563F08Rik	0.0255322	0.0692234	-101.317	-107.707	7	2	54.1356	0	0	FALSE
4930563H07Rik	4930563H07Rik	0.777415	0.861759	-66.706	-67.9529	7	2	11.0737	0	0	FALSE
4930563M20Rik	4930563M20Rik	0.904291	0.937708	-50.0579	-50.8453	7	2	5.47296	0	0	FALSE
4930563M21Rik	4930563M21Rik	0.00252913	0.00991476	-56.3911	-65.5703	7	2	15.9841	0	0	FALSE
4930564B18Rik	4930564B18Rik	0.551523	0.698361	-54.9204	-56.9131	7	2	12.8475	0	0	FALSE
4930564C03Rik	4930564C03Rik	0.0453164	0.109527	-47.8039	-53.466	7	2	14.3489	0	0	FALSE
4930564D02Rik	4930564D02Rik	0.645591	0.772696	-34.5098	-36.1868	7	2	3.3389	0	0	FALSE
4930565D16Rik	4930565D16Rik	0.763665	0.853727	-19.222	-20.5145	7	2	0.478557	0	0	FALSE
4930565N06Rik	4930565N06Rik	0.116341	0.228366	-69.9739	-74.3853	7	2	11.5465	0	0	FALSE
4930567H12Rik	4930567H12Rik	0.45555	0.615336	-36.6175	-38.9599	7	2	4.73796	0	0	FALSE
4930567H17Rik	4930567H17Rik	0.372913	0.537373	-27.1959	-29.8787	7	2	2.51574	0	0	FALSE
4930567J20Rik	4930567J20Rik	0.328582	0.493378	-20.9023	-23.7906	7	2	0.877913	0	0	FALSE
4930567K12Rik	4930567K12Rik	0.647113	0.773753	-60.8765	-62.5485	7	2	8.59033	0	0	FALSE
4930567K20Rik	4930567K20Rik	0.411793	0.574577	-49.4147	-51.9315	7	2	5.08087	0	0	FALSE
4930568D16Rik	4930568D16Rik	0.0249849	0.0680601	-68.4582	-74.8752	7	2	20.8068	0	0	FALSE
4930568E12Rik	4930568E12Rik	0.927241	0.951795	-39.6512	-40.3377	7	2	1.56209	0	0	FALSE
4930568G15Rik	4930568G15Rik	0.0940884	0.193855	-45.7569	-50.4575	7	2	6.16426	0	0	FALSE
4930570G19Rik	4930570G19Rik	0.702142	0.813184	-95.6595	-97.1525	7	2	39.735	0	0	FALSE
4930571K23Rik	4930571K23Rik	0.73628	0.836178	-13.2031	-14.5852	7	2	0.281322	0	0	FALSE
4930571O06Rik	4930571O06Rik	0.960163	0.972794	-33.5911	-34.1058	7	2	1.08605	0	0	FALSE
4930572K03Rik	NA	NA	NA	NA	NA	NA	NA	NA	NA	NA	TRUE
4930572O03Rik	4930572O03Rik	0.376674	0.540902	-110.671	-113.337	7	2	59.0164	0	0	FALSE
4930572O13Rik	4930572O13Rik	0.626888	0.758622	-13.5166	-15.2551	7	2	0.661492	0	0	FALSE
4930573O16Rik	4930573O16Rik	0.726102	0.829657	-49.6676	-51.0828	7	2	4.2297	0	0	FALSE
4930577N17Rik	4930577N17Rik	0.821182	0.887815	-56.8663	-57.9652	7	2	6.37376	0	0	FALSE
4930578C19Rik	4930578C19Rik	0.56888	0.712587	-47.842	-49.775	7	2	4.06864	0	0	FALSE
4930578E11Rik	4930578E11Rik	0.218866	0.367435	-88.7978	-92.3098	7	2	26.9958	0	0	FALSE
4930578I06Rik	4930578I06Rik	0.373434	0.53786	-23.5409	-26.2214	7	2	1.09737	0	0	FALSE
4930578M01Rik	4930578M01Rik	0.67	0.790234	-66.8747	-68.4721	7	2	8.49304	0	0	FALSE
4930578N18Rik	4930578N18Rik	0.346792	0.511917	-78.5614	-81.3629	7	2	23.9757	0	0	FALSE
4930579F01Rik	4930579F01Rik	6.68802e-05	0.000427255	-45.1781	-58.5005	7	2	7.82797	0	0	FALSE
4930579G18Rik	4930579G18Rik	0.729172	0.83159	-102.972	-104.378	7	2	38.0218	0	0	FALSE
4930579G24Rik	4930579G24Rik	0.00605075	0.0208742	-168.427	-176.574	7	2	992.067	0	0	FALSE
4930579H20Rik	4930579H20Rik	0.38638	0.550464	-37.063	-39.687	7	2	2.13982	0	0	FALSE
4930579J19Rik	4930579J19Rik	0.194826	0.3371	-53.1747	-56.8576	7	2	12.198	0	0	FALSE
4930579K19Rik	4930579K19Rik	0.306725	0.469776	-97.7817	-100.779	7	2	41.9873	0	0	FALSE
4930579P08Rik	4930579P08Rik	0.000777175	0.00361359	-61.4992	-72.0468	7	2	18.5332	0	0	FALSE
4930581F22Rik	4930581F22Rik	0.0222122	0.0616453	-85.3259	-91.8897	7	2	23.97	0	0	FALSE
4930583K01Rik	4930583K01Rik	7.57097e-05	0.000477172	-82.378	-95.5619	7	2	35.35	0	0	FALSE
4930583P06Rik	4930583P06Rik	0.49715	0.653417	-23.242	-25.4282	7	2	0.822449	0	0	FALSE
4930584F24Rik	4930584F24Rik	0.146617	0.272406	-47.4741	-51.5639	7	2	4.40142	0	0	FALSE
4930586N03Rik	4930586N03Rik	0.0412199	0.10143	-69.2737	-75.0575	7	2	27.8183	0	0	FALSE
4930587E11Rik	4930587E11Rik	0.494062	0.650899	-53.789	-55.9865	7	2	7.63514	0	0	FALSE
4930590J08Rik	4930590J08Rik	0.363784	0.528388	-81.4313	-84.1548	7	2	15.3107	0	0	FALSE
4930590L20Rik	4930590L20Rik	0.858321	0.909303	-3.69389	-4.66045	7	2	0.0480479	0	0	FALSE
4930591A17Rik	4930591A17Rik	0.705015	0.81512	-94.3551	-95.8388	7	2	31.837	0	0	FALSE
4930591E09Rik	4930591E09Rik	0.732046	0.83333	-18.0269	-19.4228	7	2	0.601348	0	0	FALSE
4930592A05Rik	4930592A05Rik	0.0312378	0.081086	-63.8554	-69.9917	7	2	8.81755	0	0	FALSE
4930592I03Rik	4930592I03Rik	0.573052	0.715972	-20.3759	-22.2946	7	2	0.962906	0	0	FALSE
4930593A02Rik	4930593A02Rik	0.944036	0.962641	-34.1429	-34.7473	7	2	2.95865	0	0	FALSE
4930593C16Rik	4930593C16Rik	0.447025	0.607807	-57.8199	-60.1953	7	2	9.74238	0	0	FALSE
4930594C11Rik	4930594C11Rik	0.490107	0.647467	-123.544	-125.756	7	2	129.162	0	0	FALSE
4930594O21Rik	4930594O21Rik	0.176291	0.313361	-69.815	-73.6425	7	2	12.0901	0	0	FALSE
4930595D18Rik	4930595D18Rik	0.091813	0.190285	-56.6224	-61.3561	7	2	4.8698	0	0	FALSE
4930595M18Rik	4930595M18Rik	0.262701	0.420726	-21.6866	-24.9241	7	2	10.0278	0	0	FALSE
4930596D02Rik	4930596D02Rik	0.722871	0.826973	-45.2807	-46.7065	7	2	5.48584	0	0	FALSE
4930596I21Rik	4930596I21Rik	0.342068	0.507367	-73.1438	-75.9674	7	2	10.6645	0	0	FALSE
4930597A21Rik	4930597A21Rik	0.469123	0.627943	-54.1107	-56.4012	7	2	4.5926	0	0	FALSE
4930597G03Rik	4930597G03Rik	0.78953	0.869238	-40.2108	-41.4173	7	2	1.96904	0	0	FALSE
4930598F16Rik	4930598F16Rik	0.977312	0.983972	-35.0897	-35.4875	7	2	1.29621	0	0	FALSE
4930599N23Rik	4930599N23Rik	0.234672	0.386783	-68.1447	-71.5528	7	2	14.8821	0	0	FALSE
4931402G19Rik	4931402G19Rik	1.27818e-06	1.28255e-05	-79.2104	-96.8879	7	2	45.0472	0	0	FALSE
4931403E22Rik	4931403E22Rik	0.967603	0.977255	-36.1388	-36.6065	7	2	1.27313	0	0	FALSE
4931403G20Rik	4931403G20Rik	0.247549	0.40264	-56.3334	-59.6611	7	2	6.02451	0	0	FALSE
4931406B18Rik	4931406B18Rik	0.107799	0.21525	-61.6571	-66.1731	7	2	9.37157	0	0	FALSE
4931406C07Rik	4931406C07Rik	0.0321412	0.0830305	-143.252	-149.352	7	2	293.16	0	0	FALSE
4931406H21Rik	4931406H21Rik	0.624638	0.757006	-113.544	-115.29	7	2	79.9119	0	0	FALSE
4931406P16Rik	4931406P16Rik	0.087301	0.183196	-191.059	-195.86	7	2	2594.84	0	0	FALSE
4931408C20Rik	4931408C20Rik	0.799916	0.874524	-52.7436	-53.9152	7	2	5.49068	0	0	FALSE
4931408D14Rik	4931408D14Rik	0.656822	0.781181	-65.4955	-67.1358	7	2	20.9706	0	0	FALSE
4931409K22Rik	4931409K22Rik	0.66701	0.788092	-88.7079	-90.3149	7	2	25.3816	0	0	FALSE
4931414P19Rik	4931414P19Rik	0.376971	0.541128	-129.033	-131.698	7	2	152.263	0	0	FALSE
4931417E11Rik	4931417E11Rik	0.710032	0.818625	-26.3298	-27.7972	7	2	1.53663	0	0	FALSE
4931419H13Rik	4931419H13Rik	0.754583	0.847688	-19.6208	-20.9431	7	2	0.339735	0	0	FALSE
4931420L22Rik	4931420L22Rik	0.300124	0.46314	-60.2389	-63.2705	7	2	11.7467	0	0	FALSE
4931423N10Rik	4931423N10Rik	0.0184805	0.053136	-56.8307	-63.6226	7	2	7.84867	0	0	FALSE
4931428F04Rik	4931428F04Rik	0.00270397	0.0105142	-102.827	-111.928	7	2	72.3424	0	0	FALSE
4931428L18Rik	4931428L18Rik	0.397122	0.560905	-48.5942	-51.1723	7	2	3.29247	0	0	FALSE
4931429I11Rik	4931429I11Rik	0.000396803	0.00201751	-76.7262	-88.0423	7	2	20.924	0	0	FALSE
4931429L15Rik	4931429L15Rik	0.18617	0.326402	-59.6618	-63.4107	7	2	7.27765	0	0	FALSE
4931429P17Rik	4931429P17Rik	0.433926	0.595462	-53.6669	-56.0941	7	2	6.54757	0	0	FALSE
4931430N09Rik	4931430N09Rik	0.132388	0.25205	-73.2781	-77.5107	7	2	20.963	0	0	FALSE
4931431B13Rik	4931431B13Rik	0.83426	0.895934	-4.34389	-5.39701	7	2	0.0623421	0	0	FALSE
4931431C16Rik	4931431C16Rik	0.320995	0.48518	-81.2774	-84.2029	7	2	20.5309	0	0	FALSE
4931431F19Rik	4931431F19Rik	0.140408	0.263855	-28.1901	-32.3406	7	2	7.46414	0	0	FALSE
4931440F15Rik	4931440F15Rik	0.63925	0.768174	-109.852	-111.55	7	2	81.823	0	0	FALSE
4931440J10Rik	4931440J10Rik	0.741362	0.839298	-46.5378	-47.9034	7	2	2.76315	0	0	FALSE
4931440P22Rik	4931440P22Rik	0.0983357	0.200582	-79.6546	-84.2955	7	2	22.1525	0	0	FALSE
4932411E22Rik	4932411E22Rik	0.575845	0.718468	-39.3921	-41.3013	7	2	2.6575	0	0	FALSE
4932411N23Rik	4932411N23Rik	0.013665	0.0411474	-38.0938	-45.2569	7	2	8.29659	0	0	FALSE
4932412D23Rik	4932412D23Rik	0.843864	0.899871	-117.126	-118.144	7	2	125.983	0	0	FALSE
4932413F04Rik	4932413F04Rik	0.597809	0.737334	-63.5168	-65.3519	7	2	9.38476	0	0	FALSE
4932414J04Rik	4932414J04Rik	0.217524	0.365787	-38.5466	-42.0677	7	2	3.16488	0	0	FALSE
4932414N04Rik	4932414N04Rik	0.125741	0.241864	-62.0436	-66.3478	7	2	8.02551	0	0	FALSE
4932415M13Rik	4932415M13Rik	0.627261	0.758916	-64.1401	-65.8774	7	2	15.9176	0	0	FALSE
4932416H05Rik	4932416H05Rik	0.118295	0.231311	-124.919	-129.307	7	2	151.021	0	0	FALSE
4932416K20Rik	4932416K20Rik	0.270458	0.429348	-91.5736	-94.7666	7	2	59.9619	0	0	FALSE
4932418E24Rik	4932418E24Rik	0.545573	0.693555	-42.3284	-44.3418	7	2	3.10623	0	0	FALSE
4932429P05Rik	4932429P05Rik	0.418128	0.580178	-85.0081	-87.4989	7	2	70.6855	0	0	FALSE
4932435O22Rik	4932435O22Rik	2.2897e-10	5.10887e-09	-94.3593	-121.266	7	2	175.703	0	0	FALSE
4932438A13Rik	4932438A13Rik	2.27706e-12	7.11277e-11	-187.055	-218.813	7	2	3951.71	0	0	FALSE
4932438H23Rik	4932438H23Rik	0.703946	0.814531	-89.4484	-90.9356	7	2	29.1268	0	0	FALSE
4932441J04Rik	4932441J04Rik	0.805831	0.878194	-12.1075	-13.259	7	2	0.204493	0	0	FALSE
4932443I19Rik	4932443I19Rik	0.398829	0.562537	-33.0198	-35.5907	7	2	1.38425	0	0	FALSE
4932702P03Rik	4932702P03Rik	0.985447	0.989279	-34.3739	-34.7004	7	2	0.734531	0	0	FALSE
4933400A11Rik	4933400A11Rik	0.599895	0.738898	-86.2573	-88.0854	7	2	28.0877	0	0	FALSE
4933400B14Rik	4933400B14Rik	0.294566	0.457176	-33.8486	-36.9094	7	2	2.00466	0	0	FALSE
4933400C23Rik	4933400C23Rik	0.307673	0.470924	-35.0951	-38.0877	7	2	2.8243	0	0	FALSE
4933400F21Rik	4933400F21Rik	0.959464	0.972253	-106.586	-107.104	7	2	42.5057	0	0	FALSE
4933400L20Rik	4933400L20Rik	0.862652	0.912163	-7.06819	-8.01874	7	2	0.0755803	0	0	FALSE
4933401B06Rik	4933401B06Rik	0.321329	0.485622	-27.1755	-30.0993	7	2	1.71033	0	0	FALSE
4933401D09Rik	4933401D09Rik	0.221093	0.370328	-68.6405	-72.1375	7	2	8.75179	0	0	FALSE
4933401H06Rik	4933401H06Rik	0.225229	0.37529	-46.5663	-50.0357	7	2	6.29201	0	0	FALSE
4933402C06Rik	4933402C06Rik	0.371946	0.536276	-26.7212	-29.4083	7	2	1.08381	0	0	FALSE
4933402D24Rik	4933402D24Rik	0.286722	0.448469	-57.6729	-60.7757	7	2	11.4365	0	0	FALSE
4933402E13Rik	4933402E13Rik	3.44389e-11	8.85086e-10	-116.413	-145.318	7	2	771.786	0	0	FALSE
4933402J07Rik	4933402J07Rik	0.215151	0.362985	-36.4194	-39.9567	7	2	4.10325	0	0	FALSE
4933402J10Rik	4933402J10Rik	0.972241	0.980379	-48.0598	-48.4957	7	2	3.62987	0	0	FALSE
4933402J15Rik	4933402J15Rik	0.682284	0.798786	-52.5124	-54.0699	7	2	4.64499	0	0	FALSE
4933402N03Rik	4933402N03Rik	0.184606	0.324508	-44.4691	-48.2302	7	2	6.24625	0	0	FALSE
4933402N22Rik	4933402N22Rik	0.512904	0.666378	-60.5836	-62.7126	7	2	7.09917	0	0	FALSE
4933402P03Rik	4933402P03Rik	0.128645	0.246301	-47.1868	-51.4594	7	2	11.2761	0	0	FALSE
4933403O08Rik	4933403O08Rik	5.45371e-06	4.66525e-05	-63.3706	-79.4645	7	2	28.7882	0	0	FALSE
4933404G15Rik	4933404G15Rik	0.402758	0.565938	-67.2707	-69.8251	7	2	14.7374	0	0	FALSE
4933404K08Rik	4933404K08Rik	0.000145	0.000842456	-70.7668	-83.2219	7	2	26.4729	0	0	FALSE
4933404K13Rik	4933404K13Rik	0.303497	0.466659	-92.1693	-95.1833	7	2	30.8545	0	0	FALSE
4933404O12Rik	4933404O12Rik	0.000223074	0.00122573	-136.475	-148.444	7	2	300.459	0	0	FALSE
4933405D12Rik	4933405D12Rik	0.19508	0.337339	-83.0431	-86.7241	7	2	21.9345	0	0	FALSE
4933405E24Rik	4933405E24Rik	0.502409	0.65769	-31.2416	-33.4086	7	2	1.42339	0	0	FALSE
4933405L10Rik	4933405L10Rik	0.823549	0.889351	-54.8327	-55.9233	7	2	8.56246	0	0	FALSE
4933405O20Rik	4933405O20Rik	0.57266	0.715728	-10.1055	-12.0256	7	2	0.330607	0	0	FALSE
4933406C10Rik	4933406C10Rik	0.00266612	0.0103859	-92.8336	-101.951	7	2	57.4336	0	0	FALSE
4933406D12Rik	4933406D12Rik	0.440804	0.602075	-27.3877	-29.7876	7	2	2.57717	0	0	FALSE
4933406F09Rik	4933406F09Rik	0.624808	0.757006	-44.0999	-45.8452	7	2	2.8938	0	0	FALSE
4933406G16Rik	4933406G16Rik	0.572144	0.71537	-73.319	-75.2408	7	2	12.6358	0	0	FALSE
4933406I18Rik	4933406I18Rik	0.122831	0.23763	-73.7296	-78.0662	7	2	14.6365	0	0	FALSE
4933406J08Rik	4933406J08Rik	4.86977e-06	4.21697e-05	-150.817	-167.035	7	2	793.19	0	0	FALSE
4933406J10Rik	4933406J10Rik	0.271161	0.430289	-60.9795	-64.1684	7	2	9.42774	0	0	FALSE
4933406K04Rik	4933406K04Rik	0.106217	0.212797	-57.4935	-62.0297	7	2	8.7977	0	0	FALSE
4933406M09Rik	4933406M09Rik	0.393696	0.557571	-39.2944	-41.8871	7	2	5.19922	0	0	FALSE
4933407E24Rik	4933407E24Rik	0.898396	0.934468	-19.0811	-19.8928	7	2	0.721647	0	0	FALSE
4933407G14Rik	4933407G14Rik	0.642139	0.770186	-17.2857	-18.9739	7	2	0.47487	0	0	FALSE
4933407I05Rik	4933407I05Rik	0.787326	0.867991	-21.9514	-23.1653	7	2	0.53633	0	0	FALSE
4933407K13Rik	4933407K13Rik	0.266847	0.425431	-128.737	-131.951	7	2	137.35	0	0	FALSE
4933407L21Rik	4933407L21Rik	0.495889	0.652581	-76.5518	-78.7426	7	2	43.3495	0	0	FALSE
4933408B17Rik	4933408B17Rik	0.34729	0.512342	-119.094	-121.893	7	2	86.5755	0	0	FALSE
4933408J17Rik	4933408J17Rik	0.0321677	0.0830717	-78.3258	-84.425	7	2	15.7225	0	0	FALSE
4933408N05Rik	4933408N05Rik	0.0990805	0.201769	-55.468	-60.0987	7	2	12.9644	0	0	FALSE
4933409G03Rik	4933409G03Rik	0.667204	0.788123	-48.1682	-49.7746	7	2	6.56259	0	0	FALSE
4933409K07Rik	4933409K07Rik	0.0013719	0.00584652	-128.601	-138.493	7	2	177.31	0	0	FALSE
4933411E08Rik	4933411E08Rik	0.341353	0.506723	-36.2684	-39.0954	7	2	2.37574	0	0	FALSE
4933411G06Rik	4933411G06Rik	0.783026	0.865403	-14.4719	-15.7002	7	2	0.537089	0	0	FALSE
4933411K16Rik	4933411K16Rik	0.189656	0.330762	-20.8558	-24.5778	7	2	5.39506	0	0	FALSE
4933412E12Rik	4933412E12Rik	4.02275e-09	7.05228e-08	-60.3328	-84.2004	7	2	24.8084	0	0	FALSE
4933412E24Rik	4933412E24Rik	0.527552	0.678207	-19.6934	-21.7701	7	2	0.808531	0	0	FALSE
4933412O06Rik	4933412O06Rik	0.0296268	0.0777702	-40.736	-46.9391	7	2	4.0516	0	0	FALSE
4933413G19Rik	4933413G19Rik	0.0524709	0.12302	-33.5797	-39.0525	7	2	7.89248	0	0	FALSE
4933413J09Rik	4933413J09Rik	0.0354002	0.0898488	-95.1977	-101.176	7	2	55.7251	0	0	FALSE
4933413L06Rik	4933413L06Rik	0.310463	0.473864	-67.7749	-70.7532	7	2	11.8665	0	0	FALSE
4933415F23Rik	4933415F23Rik	0.430112	0.592016	-86.3163	-88.7586	7	2	26.0804	0	0	FALSE
4933416C03Rik	4933416C03Rik	7.44981e-07	7.86853e-06	-151.579	-169.843	7	2	784.624	0	0	FALSE
4933416E03Rik	4933416E03Rik	0.817055	0.885385	-23.0336	-24.1467	7	2	0.547259	0	0	FALSE
4933416I08Rik	4933416I08Rik	0.80338	0.876598	-10.8486	-12.0084	7	2	0.18427	0	0	FALSE
4933416M06Rik	4933416M06Rik	0.208418	0.354353	-76.9126	-80.4967	7	2	25.2351	0	0	FALSE
4933416M07Rik	4933416M07Rik	2.3698e-05	0.000172985	-108.442	-122.918	7	2	102.713	0	0	FALSE
4933417A18Rik	4933417A18Rik	0.459962	0.619241	-55.9523	-58.2777	7	2	6.88687	0	0	FALSE
4933417D19Rik	4933417D19Rik	0.0128	0.0390382	-84.5884	-91.8314	7	2	24.4367	0	0	FALSE
4933417E11Rik	4933417E11Rik	0.554778	0.700861	-46.9944	-48.9758	7	2	6.4852	0	0	FALSE
4933417G07Rik	4933417G07Rik	0.559465	0.704883	-59.64	-61.6052	7	2	4.76232	0	0	FALSE
4933417O13Rik	4933417O13Rik	0.929518	0.953342	-34.0156	-34.6915	7	2	1.05017	0	0	FALSE
4933421I07Rik	4933421I07Rik	0.25428	0.410265	-37.5277	-40.8148	7	2	4.44078	0	0	FALSE
4933421O10Rik	4933421O10Rik	0.00272997	0.0105995	-105.564	-114.653	7	2	70.6244	0	0	FALSE
4933422A05Rik	4933422A05Rik	0.163769	0.29605	-46.8264	-50.7594	7	2	8.8757	0	0	FALSE
4933424G05Rik	4933424G05Rik	0.000769161	0.003582	-41.1184	-51.678	7	2	8.90049	0	0	FALSE
4933424G06Rik	4933424G06Rik	0.0503909	0.119188	-60.0268	-65.5519	7	2	7.58074	0	0	FALSE
4933425B07Rik	4933425B07Rik	0.241583	0.395124	-56.5588	-59.9233	7	2	12.0381	0	0	FALSE
4933425L06Rik	4933425L06Rik	0.0309816	0.0805756	-110.554	-116.701	7	2	136.727	0	0	FALSE
4933427D06Rik	4933427D06Rik	5.7833e-21	6.37792e-19	-127.99	-180.268	7	2	669.974	0	0	FALSE
4933427D14Rik	4933427D14Rik	0.000344857	0.00178311	-147.805	-159.281	7	2	494.713	0	0	FALSE
4933427E11Rik	4933427E11Rik	0.0801803	0.171284	-55.5865	-60.5018	7	2	10.028	0	0	FALSE
4933427E13Rik	4933427E13Rik	0.161458	0.292823	-76.7563	-80.7096	7	2	18.2881	0	0	FALSE
4933427G17Rik	4933427G17Rik	0.0011915	0.00518493	-123.347	-133.402	7	2	336.73	0	0	FALSE
4933427I22Rik	4933427I22Rik	0.821861	0.888059	-25.7547	-26.8511	7	2	0.561551	0	0	FALSE
4933428C19Rik	4933428C19Rik	0.737794	0.837114	-45.1162	-46.4934	7	2	3.04055	0	0	FALSE
4933428G20Rik	4933428G20Rik	0.445111	0.6063	-56.2939	-58.6769	7	2	5.89564	0	0	FALSE
4933429K18Rik	4933429K18Rik	0.26913	0.427731	-69.8929	-73.0934	7	2	18.444	0	0	FALSE
4933429O19Rik	4933429O19Rik	0.279545	0.440291	-39.5053	-42.6473	7	2	2.81139	0	0	FALSE
4933430H16Rik	4933430H16Rik	0.467993	0.626819	-21.944	-24.2388	7	2	1.30204	0	0	FALSE
4933430I17Rik	4933430I17Rik	0.325631	0.490326	-118.595	-121.497	7	2	89.9435	0	0	FALSE
4933430M04Rik	4933430M04Rik	0.817318	0.885511	-54.5314	-55.6436	7	2	5.53823	0	0	FALSE
4933430N04Rik	4933430N04Rik	0.358448	0.523044	-94.6598	-97.4075	7	2	35.0546	0	0	FALSE
4933431E20Rik	4933431E20Rik	0.120035	0.233721	-108.354	-112.723	7	2	70.3094	0	0	FALSE
4933431G14Rik	4933431G14Rik	0.0388832	0.0969515	-95.1708	-101.029	7	2	69.4977	0	0	FALSE
4933432G23Rik	4933432G23Rik	0.429719	0.591508	-76.5612	-79.0051	7	2	23.0745	0	0	FALSE
4933432I03Rik	4933432I03Rik	0.785769	0.867249	-22.974	-24.1931	7	2	0.635073	0	0	FALSE
4933432I09Rik	4933432I09Rik	0.437489	0.599254	-51.6395	-54.0525	7	2	6.09627	0	0	FALSE
4933432K03Rik	4933432K03Rik	0.607191	0.74449	-10.1298	-11.9336	7	2	0.354212	0	0	FALSE
4933433C11Rik	4933433C11Rik	0.707247	0.816697	-80.1716	-81.648	7	2	34.1629	0	0	FALSE
4933433F19Rik	4933433F19Rik	0.208395	0.354339	-68.2027	-71.787	7	2	10.2912	0	0	FALSE
4933433G08Rik	4933433G08Rik	0.357176	0.522022	-28.5005	-31.254	7	2	3.57849	0	0	FALSE
4933433G15Rik	4933433G15Rik	0.000112189	0.000675032	-100.476	-113.22	7	2	64.2822	0	0	FALSE
4933433G19Rik	4933433G19Rik	0.620738	0.754405	-83.5942	-85.353	7	2	15.5816	0	0	FALSE
4933433H22Rik	4933433H22Rik	0.104841	0.210651	-49.7998	-54.3537	7	2	9.07299	0	0	FALSE
4933434E20Rik	4933434E20Rik	0.179568	0.317839	-194.997	-198.798	7	2	4158.94	0	0	FALSE
4933436E23Rik	4933436E23Rik	0.847917	0.90235	-58.9797	-59.9841	7	2	5.364	0	0	FALSE
4933436H12Rik	4933436H12Rik	0.906505	0.938963	-30.0364	-30.8145	7	2	1.11096	0	0	FALSE
4933436I01Rik	4933436I01Rik	0.86449	0.913408	-34.5064	-35.4501	7	2	2.57842	0	0	FALSE
4933438B17Rik	4933438B17Rik	0.154448	0.283216	-54.8042	-58.8205	7	2	6.96935	0	0	FALSE
4933438K21Rik	4933438K21Rik	0.0110776	0.0345941	-161.242	-168.661	7	2	657.795	0	0	FALSE
4933439C10Rik	4933439C10Rik	0.0193903	0.0551292	-86.2684	-93.0008	7	2	37.9479	0	0	FALSE
4933439K11Rik	4933439K11Rik	0.875949	0.920291	-29.9679	-30.8684	7	2	0.897563	0	0	FALSE
4933440J02Rik	4933440J02Rik	0.210496	0.356853	-64.6542	-68.2238	7	2	14.1597	0	0	FALSE
4933440M02Rik	4933440M02Rik	0.374532	0.538979	-30.4481	-33.1237	7	2	1.83815	0	0	FALSE
5031410I06Rik	5031410I06Rik	8.23603e-12	2.34218e-10	-105.95	-136.359	7	2	117.434	0	0	FALSE
5031414D18Rik	5031414D18Rik	0.329096	0.493928	-81.7997	-84.6854	7	2	16.0011	0	0	FALSE
5031425E22Rik	5031425E22Rik	0.0798263	0.17062	-101.459	-106.38	7	2	56.9051	0	0	FALSE
5031425F14Rik	5031425F14Rik	0.652742	0.77797	-18.8025	-20.4561	7	2	0.947692	0	0	FALSE
5031426D15Rik	5031426D15Rik	0.104933	0.210764	-119.862	-124.415	7	2	134.786	0	0	FALSE
5031434C07Rik	5031434C07Rik	0.300838	0.463907	-43.2923	-46.3201	7	2	11.7836	0	0	FALSE
5031434O11Rik	5031434O11Rik	0.401399	0.564839	-54.4565	-57.0166	7	2	6.89938	0	0	FALSE
5031439G07Rik	5031439G07Rik	0.150298	0.27773	-132.463	-136.518	7	2	167.184	0	0	FALSE
5033403F01Rik	5033403F01Rik	0.35814	0.522678	-85.63	-88.3791	7	2	31.2636	0	0	FALSE
5033403H07Rik	5033403H07Rik	0.663767	0.785741	-46.7252	-48.3428	7	2	3.01962	0	0	FALSE
5033404E19Rik	5033404E19Rik	0.905542	0.93842	-28.6406	-29.4227	7	2	2.65526	0	0	FALSE
5033406O09Rik	5033406O09Rik	0.301708	0.464608	-74.6302	-77.6535	7	2	23.077	0	0	FALSE
5033428I22Rik	5033428I22Rik	0.970118	0.978953	-21.8936	-22.3443	7	2	0.328129	0	0	FALSE
5330411J11Rik	5330411J11Rik	0.527613	0.678248	-55.6169	-57.6934	7	2	7.88803	0	0	FALSE
5330413P13Rik	5330413P13Rik	0.552208	0.698964	-43.5409	-45.5313	7	2	7.38135	0	0	FALSE
5330417C22Rik	5330417C22Rik	1.57137e-06	1.54377e-05	-82.4524	-99.9052	7	2	30.346	0	0	FALSE
5330426P16Rik	5330426P16Rik	0.385306	0.549401	-93.856	-96.4846	7	2	29.1258	0	0	FALSE
5330434G04Rik	5330434G04Rik	0.692167	0.806418	-44.9511	-46.4764	7	2	4.98995	0	0	FALSE
5330439B14Rik	5330439B14Rik	0.0421044	0.103207	-41.8585	-47.615	7	2	10.104	0	0	FALSE
5430401F13Rik	5430401F13Rik	0.222085	0.371538	-88.3619	-91.8522	7	2	39.4946	0	0	FALSE
5430402E10Rik	5430402E10Rik	0.327206	0.491972	-52.1878	-55.0827	7	2	4.24083	0	0	FALSE
5430402O13Rik	5430402O13Rik	0.0221771	0.0615769	-110.646	-117.212	7	2	91.7293	0	0	FALSE
5430403N17Rik	5430403N17Rik	0.103553	0.208545	-66.3521	-70.9228	7	2	23.6508	0	0	FALSE
5430405H02Rik	5430405H02Rik	0.00400896	0.0146984	-108.312	-116.949	7	2	80.4035	0	0	FALSE
5430416N02Rik	5430416N02Rik	5.91013e-06	5.02094e-05	-118.512	-134.517	7	2	148.188	0	0	FALSE
5430416O09Rik	5430416O09Rik	0.693205	0.807267	-89.8555	-91.3775	7	2	59.0526	0	0	FALSE
5430419D17Rik	5430419D17Rik	0.00440042	0.0159163	-50.4985	-59.025	7	2	7.93649	0	0	FALSE
5430421F17Rik	5430421F17Rik	0.926463	0.951205	-26.6459	-27.3361	7	2	0.425061	0	0	FALSE
5430421N21Rik	5430421N21Rik	0.668518	0.789199	-35.7808	-37.383	7	2	1.78631	0	0	FALSE
5430425K12Rik	5430425K12Rik	0.834578	0.896004	-19.4403	-20.4923	7	2	1.50061	0	0	FALSE
5430427M07Rik	5430427M07Rik	0.690284	0.804943	-65.2941	-66.8256	7	2	8.65973	0	0	FALSE
5430427O19Rik	5430427O19Rik	0.380618	0.544436	-106.852	-109.501	7	2	93.035	0	0	FALSE
5430428K19Rik	5430428K19Rik	0.309823	0.473171	-66.0685	-69.0501	7	2	25.0574	0	0	FALSE
5430431A17Rik	5430431A17Rik	0.0449306	0.108784	-89.9284	-95.6016	7	2	42.2183	0	0	FALSE
5430434I15Rik	5430434I15Rik	0.609136	0.745906	-17.4495	-19.2468	7	2	0.621983	0	0	FALSE
5430437J10Rik	5430437J10Rik	0.0336991	0.0862958	-68.4922	-74.5325	7	2	14.214	0	0	FALSE
5430440P10Rik	5430440P10Rik	3.12788e-32	1.26679e-29	-68.0766	-146.904	7	2	92.0026	0	0	FALSE
5530400C23Rik	5530400C23Rik	0.865895	0.914103	-73.5689	-74.5074	7	2	22.154	0	0	FALSE
5530401A14Rik	5530401A14Rik	0.0424117	0.103808	-35.7946	-41.5418	7	2	5.01856	0	0	FALSE
5530601H04Rik	5530601H04Rik	0.886056	0.927061	-151.538	-152.399	7	2	392.755	0	0	FALSE
5730403I07Rik	5730403I07Rik	0.898426	0.934468	-75.0585	-75.8701	7	2	16.8189	0	0	FALSE
5730405O15Rik	5730405O15Rik	0.231144	0.382422	-98.2213	-101.652	7	2	40.6402	0	0	FALSE
5730408K05Rik	5730408K05Rik	9.81747e-06	7.92755e-05	-114.478	-129.926	7	2	106.737	0	0	FALSE
5730409E04Rik	5730409E04Rik	0.0114539	0.0355558	-104.691	-112.069	7	2	65.842	0	0	FALSE
5730412P04Rik	5730412P04Rik	0.48788	0.645451	-69.0518	-71.2721	7	2	15.34	0	0	FALSE
5730416F02Rik	5730416F02Rik	0.00121971	0.00528516	-42.053	-52.0811	7	2	8.51409	0	0	FALSE
5730420D15Rik	5730420D15Rik	0.806047	0.878243	-112.36	-113.511	7	2	59.7459	0	0	FALSE
5730422E09Rik	5730422E09Rik	0.362041	0.526584	-92.3981	-95.1295	7	2	26.1334	0	0	FALSE
5730435O14Rik	5730435O14Rik	0.718299	0.823726	-20.6556	-22.0962	7	2	0.543819	0	0	FALSE
5730455P16Rik	5730455P16Rik	0.0286564	0.0758306	-165.692	-171.937	7	2	904.811	0	0	FALSE
5730457N03Rik	5730457N03Rik	0.380618	0.544436	-123.109	-125.758	7	2	116.823	0	0	FALSE
5730460C07Rik	5730460C07Rik	0.249284	0.404503	-35.3866	-38.7038	7	2	10.1191	0	0	FALSE
5730480H06Rik	5730480H06Rik	0.334331	0.499575	-122.008	-124.869	7	2	99.0747	0	0	FALSE
5730488B01Rik	5730488B01Rik	0.00334139	0.0125744	-43.7117	-52.5636	7	2	4.04309	0	0	FALSE
5730507C01Rik	5730507C01Rik	0.945951	0.963769	-128.962	-129.556	7	2	125.741	0	0	FALSE
5730508B09Rik	5730508B09Rik	0.0221922	0.0616043	-145.25	-151.815	7	2	389.607	0	0	FALSE
5730522E02Rik	5730522E02Rik	0.0105252	0.0330885	-103.801	-111.282	7	2	85.6145	0	0	FALSE
5730559C18Rik	5730559C18Rik	4.61642e-05	0.000308769	-106.405	-120.141	7	2	78.8918	0	0	FALSE
5830411N06Rik	5830411N06Rik	0.250965	0.406536	-72.802	-76.109	7	2	16.6934	0	0	FALSE
5830415F09Rik	5830415F09Rik	0.00197069	0.00798819	-143.736	-153.207	7	2	802.204	0	0	FALSE
5830416I19Rik	5830416I19Rik	0.00111146	0.00488551	-122.862	-132.998	7	2	136.618	0	0	FALSE
5830416P10Rik	5830416P10Rik	0.350506	0.515831	-112.942	-115.726	7	2	115.552	0	0	FALSE
5830417I10Rik	5830417I10Rik	0.20687	0.352283	-193.269	-196.864	7	2	4414.09	0	0	FALSE
5830418P13Rik	5830418P13Rik	0.428762	0.590607	-89.3541	-91.8019	7	2	27.3009	0	0	FALSE
5830428M24Rik	5830428M24Rik	0.166372	0.299515	-57.214	-61.1246	7	2	7.77727	0	0	FALSE
5830432E09Rik	5830432E09Rik	0.242993	0.396685	-69.1056	-72.4613	7	2	10.7865	0	0	FALSE
5830444B04Rik	5830444B04Rik	0.792698	0.871223	-104.793	-105.989	7	2	51.0497	0	0	FALSE
5830454E08Rik	5830454E08Rik	0.0653858	0.145902	-64.0821	-69.2675	7	2	8.51633	0	0	FALSE
5830473C10Rik	5830473C10Rik	0.769512	0.857366	-89.9827	-91.2559	7	2	22.7567	0	0	FALSE
5930403L14Rik	5930403L14Rik	0.209444	0.35566	-48.6651	-52.2421	7	2	4.59495	0	0	FALSE
5930412G12Rik	5930412G12Rik	0.00249465	0.00979429	-81.9637	-91.159	7	2	30.3264	0	0	FALSE
5930430L01Rik	5930430L01Rik	0.956971	0.9709	-87.0573	-87.5908	7	2	17.0448	0	0	FALSE
5930438M14Rik	5930438M14Rik	0.129173	0.247131	-52.185	-56.4519	7	2	17.286	0	0	FALSE
6030407O03Rik	6030407O03Rik	0.789663	0.869256	-40.3452	-41.5513	7	2	2.20496	0	0	FALSE
6030408B16Rik	6030408B16Rik	0.427459	0.589434	-61.4572	-63.9102	7	2	6.29204	0	0	FALSE
6030419C18Rik	6030419C18Rik	0.514437	0.667557	-78.6926	-80.8161	7	2	17.3951	0	0	FALSE
6030440G07Rik	6030440G07Rik	0.000361595	0.0018578	-76.9108	-88.3327	7	2	19.4594	0	0	FALSE
6030443J06Rik	6030443J06Rik	0.133508	0.25373	-120.011	-124.232	7	2	98.117	0	0	FALSE
6030458C11Rik	6030458C11Rik	0.26419	0.422611	-171.974	-175.203	7	2	2250.03	0	0	FALSE
6030466F02Rik	6030466F02Rik	0.874001	0.919116	-23.2657	-24.1736	7	2	0.757361	0	0	FALSE
6030468B19Rik	6030468B19Rik	0.0812578	0.173255	-60.6248	-65.5222	7	2	13.312	0	0	FALSE
6030469F06Rik	6030469F06Rik	0.61552	0.750788	-32.1746	-33.9506	7	2	1.45008	0	0	FALSE
6030471H07Rik	6030471H07Rik	0.939848	0.959841	-3.80003	-4.42576	7	2	0.0377526	0	0	FALSE
6030498E09Rik	6030498E09Rik	0.165429	0.298206	-77.9456	-81.8643	7	2	23.444	0	0	FALSE
6230400D17Rik	6230400D17Rik	0.826699	0.89111	-100.576	-101.655	7	2	34.746	0	0	FALSE
6330403A02Rik	6330403A02Rik	0.339145	0.504472	-50.6088	-53.4462	7	2	5.84495	0	0	FALSE
6330403K07Rik	6330403K07Rik	0.0965376	0.197808	-86.037	-90.7029	7	2	20.6904	0	0	FALSE
6330407A03Rik	6330407A03Rik	0.288613	0.450257	-63.6377	-66.7303	7	2	13.2443	0	0	FALSE
6330408A02Rik	6330408A02Rik	8.18827e-07	8.56378e-06	-149.929	-168.09	7	2	656.181	0	0	FALSE
6330409D20Rik	6330409D20Rik	0.669177	0.78962	-44.8035	-46.4035	7	2	2.61306	0	0	FALSE
6330410L21Rik	6330410L21Rik	1.17339e-05	9.30239e-05	-67.8304	-83.0825	7	2	18.4485	0	0	FALSE
6330415B21Rik	6330415B21Rik	0.355718	0.520515	-94.0838	-96.844	7	2	59.9262	0	0	FALSE
6330415G19Rik	6330415G19Rik	0.702362	0.813294	-105.902	-107.394	7	2	43.5602	0	0	FALSE
6330416G13Rik	6330416G13Rik	0.626627	0.758384	-139.823	-141.562	7	2	214.372	0	0	FALSE
6330418K02Rik	6330418K02Rik	1.18368e-06	1.19641e-05	-108.713	-126.474	7	2	86.5005	0	0	FALSE
6330549D23Rik	6330549D23Rik	0.125767	0.241896	-136.502	-140.806	7	2	245.275	0	0	FALSE
6430411K18Rik	NA	NA	NA	NA	NA	NA	NA	NA	NA	NA	TRUE
6430503K07Rik	6430503K07Rik	0.951236	0.966794	-18.6171	-19.183	7	2	0.376334	0	0	FALSE
6430531B16Rik	6430531B16Rik	0.000751169	0.00351074	-107.304	-117.89	7	2	74.3577	0	0	FALSE
6430548M08Rik	6430548M08Rik	1.31608e-07	1.64854e-06	-146.313	-166.449	7	2	671.911	0	0	FALSE
6430550D23Rik	6430550D23Rik	0.688049	0.803254	-106.581	-108.12	7	2	71.4866	0	0	FALSE
6430562O15Rik	6430562O15Rik	0.518344	0.670062	-70.5678	-72.6773	7	2	8.46807	0	0	FALSE
6430571L13Rik	6430571L13Rik	0.57846	0.720773	-99.904	-101.804	7	2	38.799	0	0	FALSE
6430573F11Rik	6430573F11Rik	0.227296	0.377755	-108.3	-111.756	7	2	84.6539	0	0	FALSE
6430584L05Rik	6430584L05Rik	0.00331582	0.0124962	-92.5622	-101.423	7	2	76.2128	0	0	FALSE
6430706D22Rik	NA	NA	NA	NA	NA	NA	NA	NA	NA	NA	TRUE
6430710C18Rik	6430710C18Rik	0.891932	0.930598	-79.5798	-80.4177	7	2	21.8651	0	0	FALSE
6530402F18Rik	6530402F18Rik	0.000928822	0.00421768	-66.354	-76.6966	7	2	36.2546	0	0	FALSE
6530403H02Rik	6530403H02Rik	0.454133	0.614316	-87.6358	-89.9836	7	2	27.8764	0	0	FALSE
6530411M01Rik	6530411M01Rik	0.528679	0.679024	-60.0019	-62.0746	7	2	5.55615	0	0	FALSE
6720468P15Rik	6720468P15Rik	0.00168597	0.00699215	-50.51	-60.1627	7	2	10.8525	0	0	FALSE
6720483E21Rik	6720483E21Rik	0.820194	0.887294	-24.4431	-25.5453	7	2	0.504586	0	0	FALSE
6720489N17Rik	6720489N17Rik	5.22544e-06	4.48796e-05	-130.011	-146.152	7	2	211.383	0	0	FALSE
6820408C15Rik	6820408C15Rik	0.0293626	0.0772784	-110.603	-116.817	7	2	76.7359	0	0	FALSE
6820431F20Rik	6820431F20Rik	0.477263	0.635556	-178.285	-180.545	7	2	3037.67	0	0	FALSE
7420426K07Rik	7420426K07Rik	0.38248	0.54632	-21.5042	-24.145	7	2	1.44117	0	0	FALSE
7420461P10Rik	7420461P10Rik	0.189612	0.330758	-67.0116	-70.7339	7	2	16.875	0	0	FALSE
7420700N18Rik	7420700N18Rik	0.160588	0.291679	-37.1038	-41.0648	7	2	8.62165	0	0	FALSE
7420701I03Rik	7420701I03Rik	0.781789	0.864525	-85.9406	-87.173	7	2	25.3078	0	0	FALSE
7530416G11Rik	7530416G11Rik	0.624386	0.756841	-4.51789	-6.26459	7	2	0.110436	0	0	FALSE
7630403G23Rik	7630403G23Rik	0.465763	0.624687	-29.1583	-31.4615	7	2	2.82466	0	0	FALSE
8030411F24Rik	8030411F24Rik	0.641453	0.769799	-32.993	-34.6836	7	2	1.6586	0	0	FALSE
8030423F21Rik	8030423F21Rik	0.735265	0.835456	-46.5699	-47.9553	7	2	2.93462	0	0	FALSE
8030423J24Rik	8030423J24Rik	0.44593	0.60687	-28.1723	-30.552	7	2	2.466	0	0	FALSE
8030442B05Rik	8030442B05Rik	0.416365	0.578511	-39.3589	-41.8569	7	2	1.9951	0	0	FALSE
8030443G20Rik	8030443G20Rik	0.194857	0.337107	-68.8067	-72.4894	7	2	10.8311	0	0	FALSE
8030451O07Rik	8030451O07Rik	0.333729	0.499032	-36.9876	-39.8509	7	2	4.20853	0	0	FALSE
8030455M16Rik	8030455M16Rik	0.239973	0.393067	-64.4721	-67.8467	7	2	8.39514	0	0	FALSE
8030462N17Rik	8030462N17Rik	0.417969	0.580128	-132.939	-135.431	7	2	158.436	0	0	FALSE
8430408G22Rik	8430408G22Rik	0.947736	0.964698	-36.7605	-37.3454	7	2	1.92059	0	0	FALSE
8430419L09Rik	8430419L09Rik	0.491012	0.648189	-158.238	-160.446	7	2	510.692	0	0	FALSE
8430422H06Rik	8430422H06Rik	0.25967	0.416985	-63.2208	-66.476	7	2	7.90295	0	0	FALSE
8430423G03Rik	8430423G03Rik	0.943312	0.962112	-29.0204	-29.6285	7	2	0.539472	0	0	FALSE
8430426J06Rik	8430426J06Rik	0.0130241	0.0396085	-40.682	-47.9038	7	2	8.12466	0	0	FALSE
8430429K09Rik	8430429K09Rik	0.502447	0.657703	-148.671	-150.838	7	2	323.797	0	0	FALSE
8430430B14Rik	8430430B14Rik	0.795118	0.872609	-35.7875	-36.9752	7	2	2.04474	0	0	FALSE
8430431K14Rik	8430431K14Rik	0.0729085	0.1589	-42.1952	-47.2369	7	2	5.44722	0	0	FALSE
8430436N08Rik	8430436N08Rik	0.562932	0.707681	-45.2197	-47.173	7	2	5.24471	0	0	FALSE
8430437L04Rik	8430437L04Rik	0.705945	0.81583	-30.7591	-32.2398	7	2	1.36789	0	0	FALSE
9030025P20Rik	9030025P20Rik	0.01892	0.0540867	-165.988	-172.751	7	2	1224.61	0	0	FALSE
9030204H09Rik	9030204H09Rik	0.320061	0.484304	-24.7538	-27.6839	7	2	1.67675	0	0	FALSE
9030404E10Rik	9030404E10Rik	0.968962	0.978039	-23.1341	-23.5927	7	2	0.319736	0	0	FALSE
9030612E09Rik	9030612E09Rik	0.737183	0.836785	-89.8441	-91.2233	7	2	49.6824	0	0	FALSE
9030617O03Rik	9030617O03Rik	0.923416	0.949072	-107.68	-108.384	7	2	45.6425	0	0	FALSE
9030619P08Rik	9030619P08Rik	0.26276	0.420767	-16.4163	-19.6535	7	2	6.96135	0	0	FALSE
9030624G23Rik	9030624G23Rik	0.00177259	0.00730763	-88.0221	-97.6165	7	2	25.7373	0	0	FALSE
9030624J02Rik	9030624J02Rik	0.00659772	0.0224467	-172.848	-180.892	7	2	1321.01	0	0	FALSE
9030625G05Rik	9030625G05Rik	0.950919	0.966579	-43.8539	-44.4216	7	2	2.07791	0	0	FALSE
9130008F23Rik	9130008F23Rik	0.0456463	0.110108	-111.966	-117.619	7	2	105.219	0	0	FALSE
9130011E15Rik	9130011E15Rik	0.41364	0.576157	-151.981	-154.49	7	2	498.808	0	0	FALSE
9130015A21Rik	9130015A21Rik	0.00672411	0.0228143	-73.2541	-81.2753	7	2	17.196	0	0	FALSE
9130015L21Rik	NA	NA	NA	NA	NA	NA	NA	NA	NA	NA	TRUE
9130019O22Rik	9130019O22Rik	0.0169173	0.0493157	-134.144	-141.045	7	2	205.265	0	0	FALSE
9130019P16Rik	9130019P16Rik	0.194654	0.33695	-72.4124	-76.0965	7	2	12.4666	0	0	FALSE
9130023H24Rik	9130023H24Rik	2.25488e-07	2.67917e-06	-155.336	-174.892	7	2	834.468	0	0	FALSE
9130024F11Rik	9130024F11Rik	0.00999801	0.0317326	-97.9286	-105.472	7	2	57.1887	0	0	FALSE
9130204L05Rik	9130204L05Rik	0.382279	0.546147	-11.8815	-14.5232	7	2	1.06708	0	0	FALSE
9130209A04Rik	9130209A04Rik	0.300935	0.463964	-60.0753	-63.1027	7	2	10.6774	0	0	FALSE
9130221F21Rik	9130221F21Rik	0.481952	0.640113	-80.1098	-82.352	7	2	38.8338	0	0	FALSE
9130221H12Rik	9130221H12Rik	0.118057	0.231083	-109.977	-114.369	7	2	60.7116	0	0	FALSE
9130227L01Rik	9130227L01Rik	0.00439263	0.0158939	-59.3552	-67.8838	7	2	30.5851	0	0	FALSE
9130230L23Rik	9130230L23Rik	0.167306	0.300744	-104.905	-108.807	7	2	52.1313	0	0	FALSE
9130401M01Rik	9130401M01Rik	1.23026e-05	9.68785e-05	-168.663	-183.863	7	2	1297.39	0	0	FALSE
9130409I23Rik	9130409I23Rik	0.137964	0.26045	-92.3675	-96.5426	7	2	49.026	0	0	FALSE
9130409J20Rik	9130409J20Rik	0.574958	0.717628	-14.4774	-16.3896	7	2	0.423542	0	0	FALSE
9230009I02Rik	9230009I02Rik	0.580255	0.722244	-17.2089	-19.1031	7	2	1.36791	0	0	FALSE
9230102K24Rik	9230102K24Rik	0.00324998	0.0122895	-52.2509	-61.1355	7	2	39.6005	0	0	FALSE
9230102O04Rik	9230102O04Rik	0.937086	0.95855	-35.5455	-36.1849	7	2	1.19211	0	0	FALSE
9230104L09Rik	9230104L09Rik	0.434709	0.596107	-23.5526	-25.9766	7	2	3.0009	0	0	FALSE
9230105E05Rik	9230105E05Rik	0.482869	0.640824	-27.9665	-30.2053	7	2	2.00768	0	0	FALSE
9230110C19Rik	9230110C19Rik	0.102959	0.207544	-156.848	-161.426	7	2	603.395	0	0	FALSE
9230110F15Rik	9230110F15Rik	0.146817	0.272713	-79.1005	-83.1884	7	2	33.0051	0	0	FALSE
9230112D13Rik	9230112D13Rik	0.754571	0.847688	-71.0689	-72.3912	7	2	12.6553	0	0	FALSE
9230112J17Rik	9230112J17Rik	0.577649	0.720088	-50.8633	-52.7664	7	2	4.08653	0	0	FALSE
9230114K14Rik	9230114K14Rik	0.0665946	0.148023	-145.264	-150.426	7	2	315.453	0	0	FALSE
9230116L04Rik	9230116L04Rik	0.179892	0.318222	-71.6986	-75.4971	7	2	12.6556	0	0	FALSE
9230116N13Rik	9230116N13Rik	0.751489	0.845749	-107.374	-108.707	7	2	47.7913	0	0	FALSE
9230117E06Rik	9230117E06Rik	0.887087	0.927727	-45.5293	-46.3865	7	2	4.41946	0	0	FALSE
9330020H09Rik	9330020H09Rik	0.395431	0.559255	-132.45	-135.035	7	2	156.581	0	0	FALSE
9330102E08Rik	9330102E08Rik	3.05404e-05	0.000216083	-121.474	-135.669	7	2	318.995	0	0	FALSE
9330111N05Rik	9330111N05Rik	0.502824	0.658083	-14.0888	-16.2542	7	2	0.541868	0	0	FALSE
9330117O12Rik	9330117O12Rik	0.815862	0.884628	-33.5481	-34.6653	7	2	2.56431	0	0	FALSE
9330133O14Rik	9330133O14Rik	0.992059	0.994325	-127.845	-128.096	7	2	111.86	0	0	FALSE
9330136K24Rik	9330136K24Rik	0.217572	0.365787	-103.398	-106.919	7	2	83.3804	0	0	FALSE
9330151L19Rik	9330151L19Rik	0.000416928	0.002103	-91.6401	-102.9	7	2	53.6597	0	0	FALSE
9330158H04Rik	9330158H04Rik	0.118657	0.231787	-46.4128	-50.7971	7	2	3.14912	0	0	FALSE
9330159F19Rik	9330159F19Rik	0.0123766	0.0379588	-130.291	-137.575	7	2	178.782	0	0	FALSE
9330159M07Rik	9330159M07Rik	0.575075	0.717698	-128.624	-130.536	7	2	130.021	0	0	FALSE
9330162012Rik	9330162012Rik	0.197211	0.339998	-105.141	-108.806	7	2	46.5483	0	0	FALSE
9330162B11Rik	9330162B11Rik	0.0473812	0.113581	-58.1396	-63.7444	7	2	19.2122	0	0	FALSE
9330175E14Rik	9330175E14Rik	0.130491	0.249227	-48.5757	-52.8285	7	2	11.0412	0	0	FALSE
9330175M20Rik	9330175M20Rik	0.015792	0.0464796	-38.0357	-45.0215	7	2	17.7117	0	0	FALSE
9330178D15Rik	9330178D15Rik	0.284411	0.445506	-94.263	-97.3783	7	2	147.996	0	0	FALSE
9330179D12Rik	9330179D12Rik	0.469888	0.62859	-91.4537	-93.7413	7	2	26.9111	0	0	FALSE
9330182L06Rik	9330182L06Rik	0.507455	0.661714	-106.118	-108.267	7	2	52.2538	0	0	FALSE
9330182O14Rik	9330182O14Rik	0.249357	0.404572	-62.2723	-65.5891	7	2	16.9185	0	0	FALSE
9330188P03Rik	9330188P03Rik	0.0531953	0.124346	-57.9073	-63.3623	7	2	13.7554	0	0	FALSE
9330199G10Rik	9330199G10Rik	0.00011128	0.000669736	-76.4706	-89.2232	7	2	33.0959	0	0	FALSE
9430007A20Rik	9430007A20Rik	0.117742	0.230615	-32.6195	-37.0144	7	2	1.95141	0	0	FALSE
9430014N10Rik	9430014N10Rik	0.0218663	0.0608794	-88.5386	-95.122	7	2	25.8153	0	0	FALSE
9430015G10Rik	9430015G10Rik	1.97382e-08	3.02566e-07	-170.395	-192.566	7	2	1882.53	0	0	FALSE
9430016H08Rik	9430016H08Rik	0.121306	0.235436	-155.705	-160.059	7	2	593.74	0	0	FALSE
9430018G01Rik	9430018G01Rik	0.109749	0.218401	-72.5082	-76.9996	7	2	18.3481	0	0	FALSE
9430019J16Rik	9430019J16Rik	0.686212	0.801907	-8.75467	-10.2993	7	2	0.231069	0	0	FALSE
9430020K01Rik	9430020K01Rik	0.0745602	0.161854	-164.714	-169.726	7	2	690.041	0	0	FALSE
9430021M05Rik	9430021M05Rik	0.0117775	0.0364256	-50.1671	-57.5116	7	2	7.538	0	0	FALSE
9430037G07Rik	9430037G07Rik	0.00564954	0.0196993	-116.396	-124.625	7	2	95.5925	0	0	FALSE
9430038I01Rik	9430038I01Rik	1.90771e-05	0.000142623	-128.948	-143.664	7	2	220.967	0	0	FALSE
9430041J12Rik	9430041J12Rik	0.62223	0.755541	-62.0462	-63.8001	7	2	10.3486	0	0	FALSE
9430060I03Rik	9430060I03Rik	0.374655	0.539023	-105.257	-107.932	7	2	60.5439	0	0	FALSE
9430065F17Rik	9430065F17Rik	0.160974	0.292239	-118.332	-122.29	7	2	90.0136	0	0	FALSE
9430069I07Rik	9430069I07Rik	0.589176	0.729829	-25.328	-27.1921	7	2	0.714815	0	0	FALSE
9430076C15Rik	9430076C15Rik	0.450348	0.610955	-75.8559	-78.2185	7	2	13.4817	0	0	FALSE
9430078K24Rik	9430078K24Rik	0.000626541	0.00299439	-68.9881	-79.7828	7	2	25.8567	0	0	FALSE
9430083A17Rik	9430083A17Rik	0.40193	0.56515	-139.435	-141.992	7	2	219.408	0	0	FALSE
9430091E24Rik	9430091E24Rik	0.57729	0.719812	-133.411	-135.316	7	2	158.959	0	0	FALSE
9530002B09Rik	9530002B09Rik	0.241137	0.394697	-10.8959	-14.2632	7	2	0.768128	0	0	FALSE
9530003J23Rik	9530003J23Rik	0.96453	0.975597	-80.911	-81.3987	7	2	30.4653	0	0	FALSE
9530014B07Rik	9530014B07Rik	0.211405	0.357876	-11.0178	-14.581	7	2	2.19048	0	0	FALSE
9530020I12Rik	9530020I12Rik	0.0244182	0.0667422	-51.91	-58.3557	7	2	7.21453	0	0	FALSE
9530026F06Rik	9530026F06Rik	0.895064	0.932614	-67.6276	-68.4529	7	2	9.54539	0	0	FALSE
9530026P05Rik	9530026P05Rik	0.207466	0.353091	-37.2651	-40.856	7	2	4.87578	0	0	FALSE
9530027J09Rik	9530027J09Rik	0.326843	0.491676	-104.102	-106.998	7	2	43.1904	0	0	FALSE
9530036O11Rik	9530036O11Rik	0.186358	0.326634	-43.0699	-46.8173	7	2	3.30102	0	0	FALSE
9530051G07Rik	9530051G07Rik	0.0293265	0.0772114	-114.119	-120.335	7	2	115.124	0	0	FALSE
9530052E02Rik	9530052E02Rik	0.110736	0.219881	-43.9498	-48.429	7	2	5.96798	0	0	FALSE
9530053A07Rik	9530053A07Rik	0.0266311	0.0715699	-100.093	-106.43	7	2	50.9064	0	0	FALSE
9530059O14Rik	9530059O14Rik	0.00278452	0.010781	-62.6251	-71.6915	7	2	54.4266	0	0	FALSE
9530062K07Rik	9530062K07Rik	0.000667237	0.00316251	-105.367	-116.09	7	2	65.3889	0	0	FALSE
9530068E07Rik	9530068E07Rik	0.0285223	0.0755597	-170.64	-176.891	7	2	1070.31	0	0	FALSE
9530077C05Rik	9530077C05Rik	0.373323	0.537775	-149.493	-152.174	7	2	340.234	0	0	FALSE
9530080O11Rik	9530080O11Rik	0.0858455	0.18074	-102.486	-107.31	7	2	63.113	0	0	FALSE
9530082P21Rik	9530082P21Rik	0.34221	0.50745	-138.469	-141.292	7	2	245.047	0	0	FALSE
9530091C08Rik	9530091C08Rik	0.0257638	0.0697226	-128.008	-134.387	7	2	187.567	0	0	FALSE
9630001P10Rik	9630001P10Rik	0.376159	0.54036	-89.5217	-92.1902	7	2	37.0437	0	0	FALSE
9630013A20Rik	9630013A20Rik	0.588459	0.729298	-37.0969	-38.9634	7	2	2.17198	0	0	FALSE
9630013K17Rik	9630013K17Rik	0.622011	0.755366	-57.7301	-59.4847	7	2	13.8455	0	0	FALSE
9630028B13Rik	9630028B13Rik	0.304245	0.467322	-62.1562	-65.1664	7	2	10.409	0	0	FALSE
9630028H03Rik	9630028H03Rik	0.357984	0.522626	-15.3824	-18.1322	7	2	0.876571	0	0	FALSE
9630028I04Rik	9630028I04Rik	1.87051e-05	0.000140065	-97.0733	-111.811	7	2	81.8837	0	0	FALSE
9830107B12Rik	9830107B12Rik	0.0419937	0.102989	-51.7335	-57.4935	7	2	6.03383	0	0	FALSE
9830132P13Rik	9830132P13Rik	0.0142265	0.0425813	-112.317	-119.431	7	2	165.751	0	0	FALSE
9830147E19Rik	9830147E19Rik	0.000322073	0.00168274	-148.605	-160.158	7	2	456.943	0	0	FALSE
9830166K06Rik	9830166K06Rik	0.964954	0.975696	-52.0022	-52.4872	7	2	12.2597	0	0	FALSE
9930012K11Rik	9930012K11Rik	0.0702186	0.15434	-77.5831	-82.6745	7	2	18.1542	0	0	FALSE
9930014A18Rik	9930014A18Rik	0.67622	0.794697	-73.4906	-75.0677	7	2	19.6564	0	0	FALSE
9930021J03Rik	9930021J03Rik	0.000156934	0.000902418	-179.549	-191.915	7	2	1986.97	0	0	FALSE
9930104L06Rik	9930104L06Rik	0.0517571	0.121638	-146.343	-151.833	7	2	344.059	0	0	FALSE
9930111H07Rik	9930111H07Rik	0.227097	0.37753	-79.6775	-83.1346	7	2	22.1664	0	0	FALSE
9930111J21Rik1	9930111J21Rik1	0.107899	0.215395	-50.0663	-54.581	7	2	4.54858	0	0	FALSE
9930111J21Rik2	9930111J21Rik2	0.135816	0.257138	-65.563	-69.76	7	2	15.7802	0	0	FALSE
A130010J15Rik	A130010J15Rik	0.0607486	0.137488	-167.935	-173.217	7	2	1178.85	0	0	FALSE
A130077B15Rik	A130077B15Rik	0.860725	0.910945	-51.6979	-52.6556	7	2	2.86425	0	0	FALSE
A1bg	A1bg	0.0375684	0.0944942	-35.641	-41.5432	7	2	3.16668	0	0	FALSE
A1cf	A1cf	0.9078	0.939769	-106.906	-107.679	7	2	58.9948	0	0	FALSE
A230001M10Rik	A230001M10Rik	0.436412	0.598023	-11.0766	-13.4939	7	2	0.654072	0	0	FALSE
A230009B12Rik	A230009B12Rik	0.0212405	0.0593974	-67.3507	-73.9702	7	2	15.6719	0	0	FALSE
A230020J21Rik	A230020J21Rik	0.143212	0.267731	-106.307	-110.429	7	2	56.2649	0	0	FALSE
A230028O05Rik	A230028O05Rik	0.000206143	0.00114259	-40.8624	-52.9209	7	2	10.0474	0	0	FALSE
A230046K03Rik	A230046K03Rik	0.89112	0.930166	-162.857	-163.698	7	2	1246.78	0	0	FALSE
A230050P20Rik	A230050P20Rik	3.24943e-05	0.00022778	-101.395	-115.521	7	2	63.8843	0	0	FALSE
A230056J06Rik	A230056J06Rik	0.112935	0.223153	-100.667	-105.12	7	2	55.2632	0	0	FALSE
A230056P14Rik	A230056P14Rik	0.941391	0.960778	-90.7382	-91.3561	7	2	20.5103	0	0	FALSE
A230057D06Rik	A230057D06Rik	0.00593107	0.0205246	-48.7105	-56.8818	7	2	6.85356	0	0	FALSE
A230065H16Rik	A230065H16Rik	0.693188	0.807267	-31.2646	-32.7867	7	2	1.415	0	0	FALSE
A230070E04Rik	A230070E04Rik	0.745413	0.842139	-22.1762	-23.5285	7	2	0.771467	0	0	FALSE
A230072C01Rik	A230072C01Rik	0.0290121	0.0765637	-151.19	-157.419	7	2	485.715	0	0	FALSE
A230072E10Rik	A230072E10Rik	0.00919043	0.0295366	-73.9683	-81.6136	7	2	14.2368	0	0	FALSE
A230077H06Rik	A230077H06Rik	0.552063	0.698818	-70.8113	-72.8022	7	2	14.7478	0	0	FALSE
A230103J11Rik	A230103J11Rik	0.0555692	0.128451	-98.7551	-104.153	7	2	24.7315	0	0	FALSE
A230108P19Rik	A230108P19Rik	0.0332548	0.0853162	-97.4134	-103.471	7	2	51.2094	0	0	FALSE
A2m	A2m	0.0846037	0.178769	-91.6948	-96.5383	7	2	33.3465	0	0	FALSE
A330009N23Rik	A330009N23Rik	0.906047	0.938737	-84.3364	-85.1164	7	2	22.7833	0	0	FALSE
A330015K06Rik	A330015K06Rik	0.00106111	0.00470647	-39.9055	-50.0946	7	2	9.04721	0	0	FALSE
A330023F24Rik	A330023F24Rik	9.36078e-08	1.21887e-06	-103.236	-123.739	7	2	101.726	0	0	FALSE
A330032B11Rik	A330032B11Rik	0.00126993	0.00546648	-65.3502	-75.3317	7	2	11.3997	0	0	FALSE
A330033J07Rik	A330033J07Rik	0.554638	0.700815	-81.5823	-83.5642	7	2	20.9982	0	0	FALSE
A330035P11Rik	A330035P11Rik	0.0443887	0.107683	-107.419	-113.107	7	2	68.0918	0	0	FALSE
A330040F15Rik	A330040F15Rik	0.607764	0.744791	-90.1585	-91.9604	7	2	28.9269	0	0	FALSE
A330041J22Rik	A330041J22Rik	0.000253568	0.0013677	-52.267	-64.0915	7	2	21.9434	0	0	FALSE
A330048O09Rik	A330048O09Rik	0.305628	0.468646	-60.5749	-63.5779	7	2	10.1585	0	0	FALSE
A330049N07Rik	A330049N07Rik	0.245796	0.400427	-74.7489	-78.0874	7	2	11.4504	0	0	FALSE
A330050F15Rik	A330050F15Rik	0.606316	0.743998	-25.2924	-27.0991	7	2	1.81502	0	0	FALSE
A330069E16Rik	A330069E16Rik	3.55652e-05	0.000246293	-127.265	-141.291	7	2	173.521	0	0	FALSE
A330070K13Rik	A330070K13Rik	0.00126964	0.00546648	-65.4322	-75.4139	7	2	18.1737	0	0	FALSE
A330074K22Rik	A330074K22Rik	0.936692	0.958356	-27.5861	-28.2275	7	2	0.774571	0	0	FALSE
A330076C08Rik	A330076C08Rik	0.105691	0.211906	-98.9774	-103.52	7	2	67.4223	0	0	FALSE
A330076H08Rik	A330076H08Rik	0.00327903	0.0123853	-63.7688	-72.6429	7	2	57.2141	0	0	FALSE
A330093E20Rik	A330093E20Rik	0.313963	0.477439	-65.4844	-68.445	7	2	21.1701	0	0	FALSE
A330102I10Rik	A330102I10Rik	0.361396	0.525843	-49.4724	-52.2068	7	2	6.44442	0	0	FALSE
A3galt2	A3galt2	0.862398	0.912099	-69.0503	-70.0018	7	2	8.4593	0	0	FALSE
A430005L14Rik	A430005L14Rik	0.0570813	0.131108	-187.955	-193.318	7	2	3578.87	0	0	FALSE
A430033K04Rik	A430033K04Rik	0.628326	0.759778	-123.302	-125.036	7	2	105.305	0	0	FALSE
A430035B10Rik	A430035B10Rik	0.924661	0.949853	-105.583	-106.282	7	2	44.6155	0	0	FALSE
A430046D13Rik	A430046D13Rik	0.000791106	0.003674	-123.511	-134.039	7	2	154.724	0	0	FALSE
A430078G23Rik	A430078G23Rik	0.638389	0.767714	-64.1995	-65.9001	7	2	13.226	0	0	FALSE
A430078I02Rik	A430078I02Rik	0.189778	0.3309	-93.4079	-97.129	7	2	32.0371	0	0	FALSE
A430085M09Rik	A430085M09Rik	0.373003	0.537458	-85.2298	-87.9122	7	2	86.8176	0	0	FALSE
A430088P11Rik	A430088P11Rik	0.130625	0.24936	-92.0335	-96.2848	7	2	54.5139	0	0	FALSE
A430089I19Rik	A430089I19Rik	0.0722071	0.15762	-130.889	-135.944	7	2	261.518	0	0	FALSE
A430090L17Rik	A430090L17Rik	0.208342	0.354275	-108.597	-112.181	7	2	59.9482	0	0	FALSE
A430093F15Rik	A430093F15Rik	0.0233147	0.0642042	-76.2975	-82.8009	7	2	36.7009	0	0	FALSE
A430105I19Rik	A430105I19Rik	0.114517	0.225671	-77.6967	-82.1299	7	2	28.4719	0	0	FALSE
A4galt	A4galt	1.48871e-17	1.0533e-15	-105.042	-149.219	7	2	144.51	0	0	FALSE
A4gnt	A4gnt	0.292975	0.455218	-64.8766	-67.9459	7	2	21.6634	0	0	FALSE
A530006G24Rik	A530006G24Rik	0.405013	0.568093	-52.2886	-54.8336	7	2	10.2285	0	0	FALSE
A530013C23Rik	A530013C23Rik	0.191616	0.33311	-57.8897	-61.5968	7	2	11.8905	0	0	FALSE
A530016L24Rik	A530016L24Rik	0.452728	0.613059	-43.5226	-45.8759	7	2	3.1595	0	0	FALSE
A530032D15Rik	A530032D15Rik	0.0423604	0.103694	-131.306	-137.054	7	2	165.363	0	0	FALSE
A530046M15Rik	A530046M15Rik	0.00355263	0.0132589	-73.0092	-81.7888	7	2	23.4043	0	0	FALSE
A530050N04Rik	A530050N04Rik	0.0333019	0.0854184	-78.7571	-84.8124	7	2	30.3789	0	0	FALSE
A530053G22Rik	A530053G22Rik	0.500528	0.656288	-15.9001	-18.074	7	2	0.504957	0	0	FALSE
A530058N18Rik	A530058N18Rik	0.140535	0.263988	-92.9785	-97.1277	7	2	43.318	0	0	FALSE
A530064D06Rik	A530064D06Rik	0.417299	0.579404	-90.4449	-92.9391	7	2	29.7044	0	0	FALSE
A530065N20Rik	A530065N20Rik	0.160481	0.291547	-102.898	-106.859	7	2	110.454	0	0	FALSE
A530072M11Rik	A530072M11Rik	0.105745	0.211995	-92.289	-96.8312	7	2	38.9881	0	0	FALSE
A530088E08Rik	A530088E08Rik	0.88674	0.927612	-57.6417	-58.5002	7	2	12.7244	0	0	FALSE
A530099J19Rik	A530099J19Rik	0.918071	0.945398	-49.7433	-50.4714	7	2	3.82148	0	0	FALSE
A630001G21Rik	A630001G21Rik	0.0596604	0.135429	-54.1921	-59.4976	7	2	5.83504	0	0	FALSE
A630010A05Rik	A630010A05Rik	0.183565	0.323041	-69.7701	-73.5394	7	2	12.0432	0	0	FALSE
A630012P03Rik	A630012P03Rik	0.00530699	0.0186702	-90.5271	-98.831	7	2	40.4119	0	0	FALSE
A630019I02Rik	A630019I02Rik	0.529949	0.680172	-19.3326	-21.4008	7	2	1.00258	0	0	FALSE
A630020A06	A630020A06	0.913346	0.943055	-133.456	-134.205	7	2	193.038	0	0	FALSE
A630023A22Rik	A630023A22Rik	0.556346	0.702196	-68.9932	-70.9692	7	2	21.9281	0	0	FALSE
A630023P12Rik	A630023P12Rik	0.812409	0.882514	-29.9218	-31.0508	7	2	1.07116	0	0	FALSE
A630033H20Rik	A630033H20Rik	0.126866	0.24359	-46.9101	-51.2019	7	2	6.03196	0	0	FALSE
A630066F11Rik	A630066F11Rik	0.0129319	0.039369	-112.2	-119.43	7	2	125.772	0	0	FALSE
A630072M18Rik	A630072M18Rik	0.778159	0.862201	-134.708	-135.952	7	2	169.484	0	0	FALSE
A630073D07Rik	A630073D07Rik	0.671243	0.79114	-8.0165	-9.6098	7	2	0.147999	0	0	FALSE
A630075F10Rik	A630075F10Rik	0.287023	0.448711	-77.7608	-80.862	7	2	15.9716	0	0	FALSE
A630076J17Rik	A630076J17Rik	0.302119	0.465013	-72.7807	-75.8019	7	2	17.1387	0	0	FALSE
A630077J23Rik	NA	NA	NA	NA	NA	NA	NA	NA	NA	NA	TRUE
A630089N07Rik	A630089N07Rik	0.00211562	0.00848596	-138.652	-148.04	7	2	239.666	0	0	FALSE
A630095E13Rik	A630095E13Rik	0.930774	0.954306	-37.8759	-38.5458	7	2	3.67273	0	0	FALSE
A630095N17Rik	A630095N17Rik	0.241779	0.395363	-52.7891	-56.1524	7	2	5.01573	0	0	FALSE
A730004F24Rik	A730004F24Rik	0.910962	0.94138	-60.1785	-60.9376	7	2	38.253	0	0	FALSE
A730006G06Rik	A730006G06Rik	0.0282858	0.0751111	-92.4118	-98.6732	7	2	74.2344	0	0	FALSE
A730008H23Rik	A730008H23Rik	0.870209	0.916769	-42.3473	-43.2696	7	2	1.73651	0	0	FALSE
A730017C20Rik	A730017C20Rik	0.536118	0.685244	-94.9546	-97.001	7	2	40.8956	0	0	FALSE
A730017L22Rik	A730017L22Rik	0.467085	0.62596	-105.459	-107.757	7	2	46.2716	0	0	FALSE
A730018C14Rik	A730018C14Rik	0.231338	0.382659	-18.1785	-21.608	7	2	2.92934	0	0	FALSE
A730020E08Rik	A730020E08Rik	0.241102	0.394668	-111.361	-114.729	7	2	103.995	0	0	FALSE
A730020M07Rik	A730020M07Rik	0.776385	0.861398	-68.0898	-69.3401	7	2	30.8521	0	0	FALSE
A730036I17Rik	A730036I17Rik	0.650643	0.776606	-89.2095	-90.8699	7	2	27.359	0	0	FALSE
A730043L09Rik	A730043L09Rik	0.29467	0.457303	-70.7994	-73.8596	7	2	14.969	0	0	FALSE
A730046J19Rik	A730046J19Rik	0.436077	0.597635	-71.6254	-74.044	7	2	24.4015	0	0	FALSE
A730056A06Rik	A730056A06Rik	0.569317	0.712974	-63.1257	-65.0572	7	2	16.5781	0	0	FALSE
A730082K24Rik	A730082K24Rik	4.42692e-31	1.59982e-28	-81.1105	-157.236	7	2	69.2417	0	0	FALSE
A730085K08Rik	A730085K08Rik	0.391451	0.555374	-35.7416	-38.3438	7	2	2.20402	0	0	FALSE
A730090H04Rik	A730090H04Rik	0.0111611	0.0348266	-63.465	-70.8749	7	2	22.6049	0	0	FALSE
A730090N16Rik	A730090N16Rik	0.860958	0.910999	-87.0196	-87.9765	7	2	23.5122	0	0	FALSE
A830009L08Rik	A830009L08Rik	0.893546	0.931599	-41.1382	-41.9697	7	2	1.66553	0	0	FALSE
A830010M20Rik	A830010M20Rik	0.00292653	0.0112346	-156.388	-165.396	7	2	584.951	0	0	FALSE
A830011K09Rik	A830011K09Rik	0.0260251	0.0702841	-50.6967	-57.0627	7	2	12.3865	0	0	FALSE
A830018L16Rik	A830018L16Rik	0.00397278	0.0145836	-117.853	-126.501	7	2	105.236	0	0	FALSE
A830019L24Rik	A830019L24Rik	0.769243	0.857269	-15.0785	-16.3525	7	2	0.544205	0	0	FALSE
A830052D11Rik	A830052D11Rik	8.54e-05	0.000530981	-58.0599	-71.1091	7	2	16.311	0	0	FALSE
A830080D01Rik	A830080D01Rik	0.000900926	0.00410608	-192.769	-203.146	7	2	4258.54	0	0	FALSE
A830082K12Rik	A830082K12Rik	0.195338	0.337676	-65.362	-69.041	7	2	14.0038	0	0	FALSE
A830082N09Rik	A830082N09Rik	0.130997	0.249908	-102.652	-106.9	7	2	61.6555	0	0	FALSE
A930001A20Rik	A930001A20Rik	0.265008	0.423588	-62.41	-65.6341	7	2	18.8806	0	0	FALSE
A930001C03Rik	A930001C03Rik	0.650871	0.77676	-28.2107	-29.8704	7	2	0.983611	0	0	FALSE
A930002C04Rik	A930002C04Rik	0.0175594	0.0508658	-126.509	-133.364	7	2	157.769	0	0	FALSE
A930003A15Rik	A930003A15Rik	0.36506	0.529467	-74.1002	-76.818	7	2	30.4087	0	0	FALSE
A930003O13Rik	A930003O13Rik	0.904335	0.937708	-39.0944	-39.8815	7	2	2.02072	0	0	FALSE
A930004D18Rik	A930004D18Rik	0.900993	0.935534	-95.3944	-96.1955	7	2	25.6229	0	0	FALSE
A930005H10Rik	A930005H10Rik	0.0466105	0.112031	-125.69	-131.316	7	2	129.605	0	0	FALSE
A930006I01Rik	A930006I01Rik	0.027998	0.0745071	-58.5273	-64.8015	7	2	16.4629	0	0	FALSE
A930006K02Rik	A930006K02Rik	0.534604	0.684044	-91.2949	-93.3467	7	2	29.9794	0	0	FALSE
A930007I19Rik	A930007I19Rik	0.855874	0.908102	-83.9846	-84.9602	7	2	23.258	0	0	FALSE
A930009A15Rik	A930009A15Rik	0.741725	0.839547	-25.3126	-26.6769	7	2	1.39717	0	0	FALSE
A930011G23Rik	A930011G23Rik	0.679479	0.796979	-44.4669	-46.0334	7	2	3.16939	0	0	FALSE
A930012L18Rik	A930012L18Rik	0.736328	0.836178	-73.5553	-74.9372	7	2	13.7244	0	0	FALSE
A930013F10Rik	A930013F10Rik	0.0128738	0.0392181	-148.866	-156.102	7	2	377.162	0	0	FALSE
A930015D03Rik	A930015D03Rik	0.978297	0.984499	-76.2701	-76.6601	7	2	18.4811	0	0	FALSE
A930016O22Rik	A930016O22Rik	0.0234818	0.0645737	-56.4305	-62.925	7	2	6.62762	0	0	FALSE
A930017M01Rik	A930017M01Rik	0.0156326	0.0461144	-60.6295	-67.6277	7	2	24.6594	0	0	FALSE
A930018P22Rik	A930018P22Rik	8.96161e-05	0.000553956	-44.1347	-57.1299	7	2	16.9329	0	0	FALSE
A930019D19Rik	A930019D19Rik	0.541664	0.690304	-94.9333	-96.9603	7	2	31.8119	0	0	FALSE
A930024E05Rik	A930024E05Rik	0.0573015	0.131433	-88.4937	-93.8519	7	2	30.4317	0	0	FALSE
A930031H19Rik	A930031H19Rik	0.464512	0.623401	-51.9696	-54.2776	7	2	5.21335	0	0	FALSE
A930041C12Rik	A930041C12Rik	0.0203976	0.0574853	-72.2988	-78.9685	7	2	15.248	0	0	FALSE
AA387883	AA387883	0.00646027	0.0220473	-57.3494	-65.4185	7	2	12.8044	0	0	FALSE
AA388235	AA388235	0.0164519	0.0481264	-73.5711	-80.5064	7	2	20.5475	0	0	FALSE
AA413626	AA413626	0.643363	0.77105	-83.9051	-85.5894	7	2	24.6546	0	0	FALSE
AA414768	AA414768	0.00935627	0.0299835	-52.6238	-60.2474	7	2	15.8661	0	0	FALSE
AA415398	AA415398	0.0020235	0.00817122	-131.333	-140.773	7	2	204.302	0	0	FALSE
AA465934	AA465934	0.0197177	0.0558978	-89.0623	-95.7741	7	2	29.8166	0	0	FALSE
AA467197	AA467197	0.0075469	0.0251278	-95.4744	-103.357	7	2	43.315	0	0	FALSE
AA474331	AA474331	0.125684	0.241821	-93.302	-97.6069	7	2	28.5841	0	0	FALSE
AA536875	AA536875	0.446557	0.607502	-51.0833	-53.4606	7	2	6.02294	0	0	FALSE
AA543186	AA543186	0.225005	0.375061	-123.853	-127.324	7	2	111.097	0	0	FALSE
AA543401	AA543401	0.356809	0.521656	-74.1979	-76.9531	7	2	29.9082	0	0	FALSE
AA545190	AA545190	0.0830088	0.176204	-63.5937	-68.4627	7	2	22.7568	0	0	FALSE
AA619741	AA619741	0.737398	0.836907	-60.3669	-61.7454	7	2	14.1557	0	0	FALSE
AA792892	AA792892	0.285809	0.447309	-104.2	-107.308	7	2	50.1693	0	0	FALSE
AA986860	AA986860	7.16805e-06	5.98144e-05	-101.879	-117.673	7	2	90.3507	0	0	FALSE
AB124611	AB124611	0.0511895	0.120602	-125.495	-131	7	2	130.13	0	0	FALSE
AF067061	AF067061	0.603658	0.741861	-31.3607	-33.1762	7	2	1.33949	0	0	FALSE
AF067063	AF067063	0.983315	0.987803	-65.0643	-65.4111	7	2	14.0464	0	0	FALSE
AF251705	AF251705	0.87598	0.920291	-41.0609	-41.9612	7	2	1.93985	0	0	FALSE
AF357355	AF357355	0.805043	0.877606	-9.47322	-10.6274	7	2	0.219292	0	0	FALSE
AF357359	NA	NA	NA	NA	NA	NA	NA	NA	NA	NA	TRUE
AF357399	AF357399	0.993409	0.995274	-43.4057	-43.6373	7	2	2.01156	0	0	FALSE
AF357425	AF357425	0.804024	0.877015	-30.9436	-32.1012	7	2	1.13789	0	0	FALSE
AF357426	AF357426	0.69591	0.809254	-9.68297	-11.1962	7	2	0.384862	0	0	FALSE
AF366264	AF366264	0.292581	0.454846	-107.315	-110.386	7	2	58.5813	0	0	FALSE
AF529169	AF529169	0.00113569	0.00497713	-94.0169	-104.128	7	2	83.0842	0	0	FALSE
AI115009	AI115009	0.155104	0.284196	-37.105	-41.1153	7	2	3.63215	0	0	FALSE
AI118078	AI118078	0.622561	0.755671	-65.6397	-67.3925	7	2	8.87925	0	0	FALSE
AI182371	AI182371	1.7791e-06	1.7269e-05	-80.0921	-97.4097	7	2	41.2248	0	0	FALSE
AI197445	AI197445	0.446584	0.607502	-32.8113	-35.1885	7	2	1.43305	0	0	FALSE
AI314180	AI314180	1.40799e-07	1.74931e-06	-173.801	-193.865	7	2	1736.94	0	0	FALSE
AI314278	AI314278	0.12008	0.233746	-70.5322	-74.9001	7	2	18.4014	0	0	FALSE
AI317395	AI317395	0.00192777	0.0078434	-111.876	-121.372	7	2	90.7494	0	0	FALSE
AI413582	AI413582	6.96234e-08	9.30821e-07	-108.757	-129.577	7	2	88.2709	0	0	FALSE
AI414108	AI414108	0.090481	0.188388	-132.707	-137.461	7	2	173.764	0	0	FALSE
AI427809	AI427809	0.535753	0.68489	-59.7906	-61.8384	7	2	9.55488	0	0	FALSE
AI429214	AI429214	0.00215208	0.0086105	-96.2604	-105.629	7	2	57.1588	0	0	FALSE
AI450353	AI450353	0.0086657	0.0281234	-134.582	-142.298	7	2	213.157	0	0	FALSE
AI463170	AI463170	0.00161623	0.00673619	-58.4082	-68.1099	7	2	15.2126	0	0	FALSE
AI464131	AI464131	2.26844e-09	4.20565e-08	-104.548	-129.025	7	2	136.356	0	0	FALSE
AI467606	AI467606	0.355591	0.520431	-116.359	-119.12	7	2	85.9502	0	0	FALSE
AI504432	AI504432	0.101011	0.204674	-60.4003	-65.0048	7	2	23.4507	0	0	FALSE
AI506816	AI506816	0.00110461	0.00486085	-77.2747	-87.4174	7	2	24.0737	0	0	FALSE
AI507597	AI507597	0.195565	0.337855	-27.2881	-30.9655	7	2	3.13162	0	0	FALSE
AI593442	AI593442	0.191454	0.333007	-117.15	-120.859	7	2	109.626	0	0	FALSE
AI597479	AI597479	0.0851952	0.179725	-169.239	-174.073	7	2	940.756	0	0	FALSE
AI606473	AI606473	8.54277e-07	8.891e-06	-63.4926	-81.6076	7	2	16.4951	0	0	FALSE
AI607873	AI607873	0.204208	0.348938	-88.4029	-92.0171	7	2	31.9271	0	0	FALSE
AI646519	AI646519	0.174302	0.310885	-6.00834	-9.85224	7	2	1.21251	0	0	FALSE
AI661453	AI661453	0.538467	0.687685	-35.1839	-37.2221	7	2	2.81493	0	0	FALSE
AI662270	AI662270	3.486e-08	5.01446e-07	-112.559	-134.122	7	2	158.35	0	0	FALSE
AI837181	AI837181	0.0798234	0.17062	-135.558	-140.48	7	2	197.954	0	0	FALSE
AI839979	AI839979	0.331953	0.497167	-48.0435	-50.9154	7	2	5.185	0	0	FALSE
AI846148	AI846148	0.370764	0.535121	-137.386	-140.079	7	2	210.402	0	0	FALSE
AI847159	AI847159	0.794664	0.872506	-19.9686	-21.1579	7	2	0.826237	0	0	FALSE
AI854517	AI854517	0.409582	0.572444	-148.387	-150.913	7	2	356.587	0	0	FALSE
AI854703	AI854703	0.0696057	0.153237	-85.7134	-90.8163	7	2	45.0898	0	0	FALSE
AI987944	AI987944	0.70079	0.812476	-157.164	-158.661	7	2	519.857	0	0	FALSE
AK010878	AK010878	0.00722857	0.0242293	-147.851	-155.786	7	2	410.632	0	0	FALSE
AU015228	AU015228	0.118664	0.231787	-112.621	-117.005	7	2	67.528	0	0	FALSE
AU015791	AU015791	0.820296	0.887294	-25.0395	-26.1414	7	2	1.53654	0	0	FALSE
AU015836	AU015836	2.21864e-05	0.000163168	-151.33	-165.878	7	2	448.63	0	0	FALSE
AU016765	AU016765	0.560131	0.705456	-53.6637	-55.6267	7	2	6.12024	0	0	FALSE
AU018091	AU018091	8.75986e-09	1.44602e-07	-146.089	-169.127	7	2	548.455	0	0	FALSE
AU019823	AU019823	0.00160064	0.00667716	-160.029	-169.742	7	2	1207.52	0	0	FALSE
AU019990	AU019990	0.174181	0.310693	-118.209	-122.054	7	2	93.851	0	0	FALSE
AU021063	NA	NA	NA	NA	NA	NA	NA	NA	NA	NA	TRUE
AU021092	AU021092	0.561562	0.706653	-21.9479	-23.9059	7	2	0.731252	0	0	FALSE
AU022252	AU022252	0.00554804	0.0193905	-131.064	-139.315	7	2	197.156	0	0	FALSE
AU022751	AU022751	8.34079e-09	1.38268e-07	-142.937	-166.028	7	2	528.609	0	0	FALSE
AU022754	AU022754	0.195477	0.337809	-52.3704	-56.0485	7	2	8.075	0	0	FALSE
AU022793	AU022793	0.0576419	0.131977	-46.5047	-51.8552	7	2	7.51	0	0	FALSE
AU023762	AU023762	0.070729	0.155157	-44.9045	-49.9863	7	2	3.56774	0	0	FALSE
AU040320	AU040320	1.08842e-05	8.69919e-05	-166.49	-181.825	7	2	1129.77	0	0	FALSE
AU040972	AU040972	0.317184	0.481301	-64.3353	-67.2797	7	2	10.9054	0	0	FALSE
AU041133	AU041133	0.893726	0.931689	-131.86	-132.69	7	2	139.448	0	0	FALSE
AV039307	AV039307	0.0105015	0.0330272	-92.2534	-99.7373	7	2	37.9487	0	0	FALSE
AV051173	AV051173	0.599355	0.738505	-97.3928	-99.2227	7	2	31.5469	0	0	FALSE
AV064505	AV064505	0.312613	0.476033	-47.3161	-50.2835	7	2	3.70745	0	0	FALSE
AV320801	AV320801	0.0012686	0.00546377	-162.078	-172.06	7	2	1457.7	0	0	FALSE
AW011738	AW011738	0.611014	0.747187	-44.3403	-46.1314	7	2	2.95853	0	0	FALSE
AW046200	AW046200	0.412126	0.57494	-67.6027	-70.1182	7	2	32.792	0	0	FALSE
AW112010	AW112010	0.232065	0.383393	-48.4516	-51.8764	7	2	9.57148	0	0	FALSE
AW146154	AW146154	0.019474	0.0553405	-151.365	-158.092	7	2	429.169	0	0	FALSE
AW209491	AW209491	0.0286074	0.0757425	-167.67	-173.917	7	2	898.863	0	0	FALSE
AW495222	AW495222	0.0767504	0.165613	-52.935	-57.9085	7	2	9.2108	0	0	FALSE
AW549542	AW549542	0.430897	0.592639	-60.1126	-62.5519	7	2	5.28666	0	0	FALSE
AW549877	AW549877	0.699731	0.811688	-183.313	-184.814	7	2	2174.72	0	0	FALSE
AW551984	AW551984	9.47669e-17	6.12233e-15	-131.152	-173.413	7	2	334.776	0	0	FALSE
AW554918	AW554918	0.100623	0.204084	-160.696	-165.306	7	2	794.734	0	0	FALSE
AW822252	AW822252	0.469321	0.628097	-88.1368	-90.4265	7	2	20.6565	0	0	FALSE
AY074887	AY074887	0.0611979	0.138358	-102.819	-108.091	7	2	49.7099	0	0	FALSE
AY358078	AY358078	0.00254468	0.00997241	-105.856	-115.028	7	2	65.5189	0	0	FALSE
AY512915	AY512915	0.00626413	0.0214715	-68.3715	-76.4775	7	2	21.8503	0	0	FALSE
AY512931	AY512931	0.0358078	0.0907259	-73.507	-79.4703	7	2	14.0368	0	0	FALSE
AY702102	AY702102	0.529459	0.679802	-32.0826	-34.1526	7	2	5.34028	0	0	FALSE
AY702103	AY702103	0.339636	0.504876	-85.9975	-88.8326	7	2	62.0618	0	0	FALSE
AY761184	AY761184	0.769109	0.857161	-46.9996	-48.274	7	2	2.8118	0	0	FALSE
AY761185	AY761185	0.675739	0.794291	-34.2809	-35.8596	7	2	2.45298	0	0	FALSE
Aaas	Aaas	0.0633116	0.142056	-185.825	-191.053	7	2	3117.61	0	0	FALSE
Aacs	Aacs	0.00837582	0.0273603	-153.335	-161.092	7	2	514.275	0	0	FALSE
Aadac	Aadac	0.0131292	0.0398817	-52.8379	-60.0499	7	2	25.8451	0	0	FALSE
Aadacl2	Aadacl2	5.73903e-06	4.8915e-05	-52.4201	-68.4581	7	2	17.2271	0	0	FALSE
Aadacl3	Aadacl3	0.824593	0.889865	-57.509	-58.596	7	2	6.66911	0	0	FALSE
Aadat	Aadat	5.89495e-22	6.99355e-20	-68.8561	-123.482	7	2	91.0096	0	0	FALSE
Aaed1	Aaed1	0.000215511	0.00119058	-102.17	-114.178	7	2	78.9197	0	0	FALSE
Aagab	Aagab	0.0149994	0.0445196	-166.542	-173.591	7	2	1214.54	0	0	FALSE
Aak1	Aak1	2.95982e-05	0.000210411	-165.388	-179.618	7	2	1088.22	0	0	FALSE
Aamdc	Aamdc	0.210809	0.357151	-160.506	-164.074	7	2	581.787	0	0	FALSE
Aamp	Aamp	9.58658e-05	0.000587041	-194.338	-207.258	7	2	4294.8	0	0	FALSE
Aanat	Aanat	0.847176	0.901929	-60.5685	-61.5756	7	2	7.18051	0	0	FALSE
Aar2	Aar2	2.79066e-07	3.24197e-06	-174.864	-194.189	7	2	2822.78	0	0	FALSE
Aard	Aard	0.356356	0.521253	-88.2348	-90.9921	7	2	28.4212	0	0	FALSE
Aars	Aars	0.000400752	0.00203275	-176.657	-187.961	7	2	2053.08	0	0	FALSE
Aars2	Aars2	0.00973157	0.0310211	-130.158	-137.734	7	2	205.059	0	0	FALSE
Aarsd1	Aarsd1	0.560709	0.70592	-160.688	-162.649	7	2	974.697	0	0	FALSE
Aasdh	Aasdh	0.096404	0.197689	-169.385	-174.052	7	2	1043.47	0	0	FALSE
Aasdhppt	Aasdhppt	0.326934	0.491719	-189.102	-191.998	7	2	2868.99	0	0	FALSE
Aass	Aass	2.73096e-06	2.52859e-05	-131.031	-147.882	7	2	325.959	0	0	FALSE
Aatf	Aatf	0.29991	0.46295	-178.263	-181.296	7	2	1471.96	0	0	FALSE
Aatk	Aatk	0.0436792	0.106346	-71.5863	-77.2957	7	2	15.9217	0	0	FALSE
Abat	Abat	0.000334747	0.00174042	-121.672	-133.182	7	2	135.292	0	0	FALSE
Abca1	Abca1	1.09128e-08	1.75697e-07	-147.897	-170.701	7	2	605.292	0	0	FALSE
Abca12	Abca12	0.674054	0.792935	-115.359	-116.943	7	2	79.8038	0	0	FALSE
Abca13	Abca13	0.907836	0.939769	-133.387	-134.159	7	2	148.661	0	0	FALSE
Abca14	Abca14	0.151569	0.279399	-109.944	-113.987	7	2	60.2499	0	0	FALSE
Abca15	Abca15	0.957181	0.970989	-103.297	-103.829	7	2	42.4154	0	0	FALSE
Abca16	Abca16	0.00138626	0.00589382	-131.67	-141.55	7	2	191.277	0	0	FALSE
Abca17	Abca17	0.0481817	0.114949	-115.772	-121.355	7	2	81.8466	0	0	FALSE
Abca2	Abca2	0.0181205	0.0522847	-162.938	-169.754	7	2	739.299	0	0	FALSE
Abca3	Abca3	7.83807e-05	0.000492027	-146.735	-159.88	7	2	441.003	0	0	FALSE
Abca4	Abca4	0.680604	0.797615	-106.113	-107.676	7	2	44.2743	0	0	FALSE
Abca5	Abca5	7.2851e-09	1.21972e-07	-145.325	-168.56	7	2	537.963	0	0	FALSE
Abca6	Abca6	0.478318	0.636619	-96.1675	-98.4233	7	2	33.6249	0	0	FALSE
Abca7	Abca7	0.0125053	0.0382834	-116.04	-123.311	7	2	99.878	0	0	FALSE
Abca8a	Abca8a	0.000792086	0.00367782	-121.188	-131.713	7	2	130.074	0	0	FALSE
Abca8b	Abca8b	0.195986	0.33844	-104.625	-108.299	7	2	45.4658	0	0	FALSE
Abca9	Abca9	0.673754	0.792724	-91.8394	-93.4245	7	2	23.9074	0	0	FALSE
Abcb10	Abcb10	0.0588072	0.13392	-153.911	-159.236	7	2	461.938	0	0	FALSE
Abcb11	Abcb11	0.398007	0.561749	-117.412	-119.986	7	2	82.368	0	0	FALSE
Abcb1a	Abcb1a	3.19014e-07	3.66616e-06	-119.172	-138.354	7	2	190.206	0	0	FALSE
Abcb1b	Abcb1b	0.0994465	0.202321	-120.5	-125.125	7	2	99.275	0	0	FALSE
Abcb4	Abcb4	0.0084177	0.0274704	-103.317	-111.069	7	2	53.9336	0	0	FALSE
Abcb5	Abcb5	0.178603	0.31643	-81.6899	-85.4988	7	2	27.5972	0	0	FALSE
Abcb6	Abcb6	0.0673272	0.149383	-167.016	-172.163	7	2	1010.23	0	0	FALSE
Abcb7	Abcb7	0.267889	0.426394	-173.978	-177.185	7	2	1446.23	0	0	FALSE
Abcb8	Abcb8	0.122355	0.237001	-161.021	-165.363	7	2	855.522	0	0	FALSE
Abcb9	Abcb9	0.0236252	0.0648691	-115.164	-121.651	7	2	123.203	0	0	FALSE
Abcc1	Abcc1	0.0476955	0.114137	-152.359	-157.955	7	2	435.434	0	0	FALSE
Abcc10	Abcc10	1.68548e-11	4.5248e-10	-133.136	-162.792	7	2	397.193	0	0	FALSE
Abcc12	Abcc12	0.670086	0.790296	-76.7046	-78.3017	7	2	12.4411	0	0	FALSE
Abcc2	Abcc2	0.035235	0.0894972	-136.699	-142.683	7	2	213.924	0	0	FALSE
Abcc3	Abcc3	0.395972	0.559877	-95.3169	-97.8998	7	2	30.8377	0	0	FALSE
Abcc4	Abcc4	0.0160604	0.0471516	-151.255	-158.22	7	2	440.18	0	0	FALSE
Abcc5	Abcc5	0.774499	0.860656	-172.258	-173.515	7	2	1344.7	0	0	FALSE
Abcc6	Abcc6	0.002938	0.0112731	-82.9386	-91.9419	7	2	24.1485	0	0	FALSE
Abcc8	Abcc8	0.469565	0.62828	-85.782	-88.0708	7	2	20.675	0	0	FALSE
Abcc9	Abcc9	0.501	0.656528	-106.302	-108.474	7	2	52.4376	0	0	FALSE
Abcd1	Abcd1	0.675567	0.794208	-178.579	-180.159	7	2	1433.22	0	0	FALSE
Abcd2	Abcd2	0.000399536	0.0020279	-88.6121	-99.9205	7	2	31.1055	0	0	FALSE
Abcd3	Abcd3	0.0245416	0.0670299	-164.508	-170.948	7	2	909.953	0	0	FALSE
Abcd4	Abcd4	2.43062e-05	0.000176766	-143.847	-158.294	7	2	447.502	0	0	FALSE
Abce1	Abce1	0.019405	0.0551645	-196.631	-203.363	7	2	5239.17	0	0	FALSE
Abcf1	Abcf1	0.00305253	0.0116592	-178.525	-187.484	7	2	2411.69	0	0	FALSE
Abcf2	Abcf2	0.00599481	0.0207085	-195.001	-203.16	7	2	6600.51	0	0	FALSE
Abcf3	Abcf3	0.0610071	0.137993	-169.827	-175.104	7	2	1827.17	0	0	FALSE
Abcg1	Abcg1	9.03264e-13	3.00108e-11	-180.361	-213.087	7	2	2280.52	0	0	FALSE
Abcg2	Abcg2	4.09261e-06	3.6114e-05	-182.946	-199.354	7	2	2612.65	0	0	FALSE
Abcg3	Abcg3	0.209415	0.355636	-96.2279	-99.8051	7	2	42.1658	0	0	FALSE
Abcg4	Abcg4	0.798704	0.874073	-80.5908	-81.7665	7	2	17.1237	0	0	FALSE
Abcg5	Abcg5	0.697035	0.810121	-86.6447	-88.1542	7	2	24.0323	0	0	FALSE
Abcg8	Abcg8	0.467917	0.626753	-50.1355	-52.4305	7	2	4.17323	0	0	FALSE
Abhd1	Abhd1	0.321197	0.485453	-53.2443	-56.1687	7	2	4.43382	0	0	FALSE
Abhd10	Abhd10	0.753344	0.847106	-169.253	-170.58	7	2	1291.76	0	0	FALSE
Abhd11	Abhd11	7.40289e-24	1.19105e-21	-149.076	-208.196	7	2	917.071	0	0	FALSE
Abhd11os	Abhd11os	4.49114e-06	3.92393e-05	-87.4236	-103.73	7	2	32.4696	0	0	FALSE
Abhd12	Abhd12	1.32027e-08	2.09549e-07	-151.862	-174.463	7	2	619.104	0	0	FALSE
Abhd12b	Abhd12b	0.492128	0.649298	-47.7935	-49.9981	7	2	3.59534	0	0	FALSE
Abhd13	Abhd13	0.0257284	0.0696635	-155.157	-161.538	7	2	513.602	0	0	FALSE
Abhd14a	Abhd14a	0.57522	0.717841	-164.792	-166.703	7	2	816.965	0	0	FALSE
Abhd14b	Abhd14b	7.13556e-05	0.000452522	-107.957	-121.207	7	2	121.746	0	0	FALSE
Abhd15	Abhd15	0.865479	0.913918	-125.348	-126.288	7	2	168.758	0	0	FALSE
Abhd16a	Abhd16a	0.0102935	0.0325122	-150.141	-157.649	7	2	426.624	0	0	FALSE
Abhd16b	Abhd16b	0.028481	0.07551	-63.8599	-70.1126	7	2	22.9704	0	0	FALSE
Abhd17a	Abhd17a	0.00560183	0.0195494	-132.076	-140.315	7	2	190.991	0	0	FALSE
Abhd17b	Abhd17b	0.313167	0.476505	-147.319	-150.284	7	2	357.155	0	0	FALSE
Abhd17c	Abhd17c	0.0839865	0.177766	-146.462	-151.316	7	2	464.057	0	0	FALSE
Abhd2	Abhd2	0.0673885	0.149462	-122.359	-127.505	7	2	116.206	0	0	FALSE
Abhd3	Abhd3	0.264914	0.423494	-137.953	-141.178	7	2	205.68	0	0	FALSE
Abhd4	Abhd4	0.120488	0.234234	-149.504	-153.867	7	2	588.477	0	0	FALSE
Abhd5	Abhd5	0.0573066	0.131433	-138.568	-143.926	7	2	234.692	0	0	FALSE
Abhd6	Abhd6	0.0811636	0.173101	-152.389	-157.288	7	2	467.176	0	0	FALSE
Abhd8	Abhd8	0.0287837	0.0760806	-120.031	-126.271	7	2	109.765	0	0	FALSE
Abi1	Abi1	0.371007	0.535348	-177.335	-180.026	7	2	1571.68	0	0	FALSE
Abi2	Abi2	0.00163608	0.00680806	-177.316	-187.003	7	2	2921.74	0	0	FALSE
Abi3	Abi3	0.0411995	0.101391	-54.158	-59.9424	7	2	8.63087	0	0	FALSE
Abi3bp	Abi3bp	4.06166e-12	1.2185e-10	-102.677	-133.828	7	2	73.0512	0	0	FALSE
Abl1	Abl1	0.0911094	0.18916	-172.32	-177.064	7	2	1146.07	0	0	FALSE
Abl2	Abl2	3.45338e-06	3.10447e-05	-179.039	-195.633	7	2	2103.58	0	0	FALSE
Ablim1	Ablim1	1.20277e-16	7.59492e-15	-138.937	-180.952	7	2	730.155	0	0	FALSE
Ablim2	Ablim2	0.569712	0.713299	-106.73	-108.66	7	2	46.8978	0	0	FALSE
Ablim3	Ablim3	2.8407e-17	1.93415e-15	-77.5864	-121.095	7	2	35.1512	0	0	FALSE
Abo	Abo	0.562069	0.707063	-85.2495	-87.2058	7	2	53.6599	0	0	FALSE
Abr	Abr	0.00129432	0.00555319	-146.898	-156.858	7	2	402.621	0	0	FALSE
Abra	Abra	0.00832	0.0272234	-86.6642	-94.4296	7	2	31.7348	0	0	FALSE
Abracl	Abracl	3.87338e-05	0.000265342	-127.653	-141.584	7	2	235.693	0	0	FALSE
Abt1	Abt1	0.403475	0.566571	-168.784	-171.335	7	2	1237.43	0	0	FALSE
Abtb1	Abtb1	0.000334167	0.00173817	-149.628	-161.139	7	2	536.642	0	0	FALSE
Abtb2	Abtb2	5.71187e-13	1.97602e-11	-110.628	-143.833	7	2	287.162	0	0	FALSE
Acaa1a	Acaa1a	0.022023	0.0612327	-148.055	-154.629	7	2	392.235	0	0	FALSE
Acaa1b	Acaa1b	0.0415877	0.102218	-120.843	-126.615	7	2	111.586	0	0	FALSE
Acaa2	Acaa2	1.73829e-10	3.99927e-09	-145.968	-173.165	7	2	549.381	0	0	FALSE
Acaca	Acaca	1.83361e-07	2.23632e-06	-170.976	-190.755	7	2	1558	0	0	FALSE
Acacb	Acacb	0.000526892	0.00257794	-131.032	-142.025	7	2	179.741	0	0	FALSE
Acad10	Acad10	2.88977e-06	2.65574e-05	-127.399	-144.188	7	2	224.712	0	0	FALSE
Acad11	Acad11	0.19179	0.333295	-158.98	-162.686	7	2	560.591	0	0	FALSE
Acad12	Acad12	0.830906	0.893968	-139.315	-140.38	7	2	239.913	0	0	FALSE
Acad8	Acad8	0.12102	0.234998	-159.032	-163.389	7	2	751.771	0	0	FALSE
Acad9	Acad9	0.056014	0.129187	-157.574	-162.962	7	2	706.121	0	0	FALSE
Acadl	Acadl	0.00600093	0.0207266	-147.941	-156.098	7	2	434.351	0	0	FALSE
Acadm	Acadm	5.21544e-15	2.50022e-13	-168.042	-206.144	7	2	1805.41	0	0	FALSE
Acads	Acads	0.00142129	0.00602528	-133.463	-143.314	7	2	227.062	0	0	FALSE
Acadsb	Acadsb	0.628562	0.759981	-165.987	-167.72	7	2	736.937	0	0	FALSE
Acadvl	Acadvl	3.54848e-09	6.30036e-08	-176.472	-200.473	7	2	2201.62	0	0	FALSE
Acan	Acan	9.29427e-06	7.5518e-05	-71.3535	-86.8621	7	2	23.8509	0	0	FALSE
Acap1	Acap1	0.0855177	0.180249	-91.655	-96.4842	7	2	37.1024	0	0	FALSE
Acap2	Acap2	0.816391	0.884999	-157.999	-159.114	7	2	469.636	0	0	FALSE
Acap3	Acap3	0.0148438	0.0441258	-130.289	-137.351	7	2	215.926	0	0	FALSE
Acat1	Acat1	1.66734e-16	1.02529e-14	-167.824	-209.5	7	2	1724.11	0	0	FALSE
Acat2	Acat2	7.86408e-12	2.23912e-10	-197.213	-227.67	7	2	6710.41	0	0	FALSE
Acat3	Acat3	3.01121e-13	1.08988e-11	-167.479	-201.353	7	2	1666.65	0	0	FALSE
Acbd3	Acbd3	0.0522584	0.122645	-164.005	-169.483	7	2	955.004	0	0	FALSE
Acbd4	Acbd4	1.70011e-05	0.0001287	-95.2499	-110.093	7	2	78.5865	0	0	FALSE
Acbd5	Acbd5	0.378693	0.54262	-151.722	-154.379	7	2	557.802	0	0	FALSE
Acbd6	Acbd6	3.30139e-11	8.51259e-10	-145.028	-173.977	7	2	545.959	0	0	FALSE
Acbd7	Acbd7	0.823598	0.889363	-88.3048	-89.3952	7	2	20.9737	0	0	FALSE
Accs	Accs	0.0371143	0.0935123	-105.549	-111.467	7	2	50.1126	0	0	FALSE
Accsl	Accsl	0.178665	0.316457	-56.6543	-60.4626	7	2	5.98296	0	0	FALSE
Acd	Acd	0.041165	0.101317	-153.975	-159.76	7	2	795.718	0	0	FALSE
Ace	Ace	0.203472	0.34811	-81.9142	-85.5336	7	2	19.6675	0	0	FALSE
Ace2	Ace2	0.763475	0.853577	-99.855	-101.148	7	2	32.7416	0	0	FALSE
Ace3	Ace3	0.868804	0.916028	-84.4566	-85.3842	7	2	19.0922	0	0	FALSE
Acer1	Acer1	0.0832367	0.176556	-47.1968	-52.0622	7	2	3.78935	0	0	FALSE
Acer2	Acer2	2.40097e-07	2.82984e-06	-134.616	-154.104	7	2	272.623	0	0	FALSE
Acer3	Acer3	2.13074e-12	6.68237e-11	-173.003	-204.83	7	2	2111.54	0	0	FALSE
Ache	Ache	0.573207	0.716076	-38.6639	-40.5821	7	2	1.65788	0	0	FALSE
Acin1	Acin1	0.225562	0.375643	-164.772	-168.239	7	2	1247.99	0	0	FALSE
Ackr1	Ackr1	0.705735	0.815752	-68.0862	-69.5676	7	2	13.1817	0	0	FALSE
Ackr2	Ackr2	0.330184	0.495212	-76.2491	-79.1295	7	2	20.3343	0	0	FALSE
Ackr3	Ackr3	0.0904808	0.188388	-115.173	-119.926	7	2	90.4608	0	0	FALSE
Ackr4	Ackr4	0.0251415	0.0683692	-104.341	-110.75	7	2	66.893	0	0	FALSE
Acly	Acly	0.371855	0.536214	-181.254	-183.941	7	2	2270.72	0	0	FALSE
Acmsd	Acmsd	0.609081	0.745906	-66.7186	-68.5161	7	2	10.2615	0	0	FALSE
Acnat1	Acnat1	0.00881685	0.0285233	-150.049	-157.744	7	2	483.435	0	0	FALSE
Acnat2	Acnat2	0.162748	0.294572	-101.652	-105.594	7	2	68.6034	0	0	FALSE
Aco1	Aco1	0.00188222	0.0076933	-163.442	-172.966	7	2	1141.36	0	0	FALSE
Aco2	Aco2	0.000116378	0.000695605	-188.939	-201.641	7	2	6256.36	0	0	FALSE
Acot1	Acot1	1.95887e-12	6.16807e-11	-133.486	-165.401	7	2	297.118	0	0	FALSE
Acot10	Acot10	4.31512e-05	0.000291774	-109.963	-123.774	7	2	95.3708	0	0	FALSE
Acot11	Acot11	0.0935423	0.19299	-84.7583	-89.4668	7	2	22.2582	0	0	FALSE
Acot12	Acot12	0.495179	0.652004	-84.0097	-86.2031	7	2	20.4918	0	0	FALSE
Acot13	Acot13	0.00264468	0.0103178	-162.789	-171.916	7	2	926.502	0	0	FALSE
Acot2	Acot2	6.45156e-06	5.43569e-05	-138.322	-154.232	7	2	342.152	0	0	FALSE
Acot3	Acot3	0.00375434	0.0138925	-117.59	-126.305	7	2	106.015	0	0	FALSE
Acot4	Acot4	0.138355	0.261051	-126.423	-130.594	7	2	124.836	0	0	FALSE
Acot5	Acot5	6.1459e-05	0.000396722	-64.3797	-77.7966	7	2	25.5355	0	0	FALSE
Acot6	Acot6	0.000124062	0.000734614	-64.4046	-77.0351	7	2	13.8318	0	0	FALSE
Acot7	Acot7	1.34751e-06	1.34694e-05	-155.824	-173.444	7	2	1042.47	0	0	FALSE
Acot8	Acot8	0.184665	0.324538	-141.078	-144.839	7	2	332.983	0	0	FALSE
Acot9	Acot9	1.13279e-06	1.15141e-05	-163.509	-181.318	7	2	1001	0	0	FALSE
Acox1	Acox1	0.000764492	0.00356308	-153.86	-164.427	7	2	595.664	0	0	FALSE
Acox2	Acox2	0.761487	0.852345	-79.701	-81.0006	7	2	16.6008	0	0	FALSE
Acox3	Acox3	0.85218	0.90536	-122.097	-123.086	7	2	89.6515	0	0	FALSE
Acoxl	Acoxl	0.0069745	0.0235085	-75.1232	-83.1006	7	2	30.7358	0	0	FALSE
Acp1	Acp1	0.482735	0.640792	-189.612	-191.851	7	2	3043.93	0	0	FALSE
Acp2	Acp2	6.06112e-09	1.02947e-07	-165.798	-189.229	7	2	1254.69	0	0	FALSE
Acp5	Acp5	9.12119e-09	1.4983e-07	-103.001	-125.997	7	2	125.827	0	0	FALSE
Acp6	Acp6	0.95568	0.97001	-150.262	-150.803	7	2	477.439	0	0	FALSE
Acpp	Acpp	0.370058	0.534541	-100.537	-103.232	7	2	42.5305	0	0	FALSE
Acpt	Acpt	0.730868	0.832392	-69.2169	-70.6166	7	2	8.51788	0	0	FALSE
Acr	Acr	0.897026	0.933656	-66.4588	-67.2762	7	2	18.9285	0	0	FALSE
Acrbp	Acrbp	0.00814711	0.0267696	-117.506	-125.297	7	2	112.947	0	0	FALSE
Acrv1	Acrv1	0.490691	0.647891	-31.6193	-33.8291	7	2	3.11596	0	0	FALSE
Acsbg1	Acsbg1	0.000489498	0.0024146	-96.3152	-107.392	7	2	40.8182	0	0	FALSE
Acsbg2	Acsbg2	0.161029	0.292294	-109.036	-112.993	7	2	60.1634	0	0	FALSE
Acsf2	Acsf2	0.313524	0.476908	-92.3088	-95.2716	7	2	27.2273	0	0	FALSE
Acsf3	Acsf3	0.00103111	0.00459947	-151.167	-161.389	7	2	508.099	0	0	FALSE
Acsl1	Acsl1	0.403063	0.566198	-168.75	-171.303	7	2	1333.54	0	0	FALSE
Acsl3	Acsl3	0.455449	0.615336	-169.175	-171.518	7	2	1009.55	0	0	FALSE
Acsl4	Acsl4	0.0191643	0.0546466	-144.022	-150.769	7	2	335.977	0	0	FALSE
Acsl5	Acsl5	9.16737e-08	1.19634e-06	-122.886	-143.411	7	2	179.332	0	0	FALSE
Acsl6	Acsl6	1.58607e-05	0.000120924	-67.54	-82.4598	7	2	16.6975	0	0	FALSE
Acsm1	Acsm1	0.4084	0.571405	-74.139	-76.6698	7	2	10.3448	0	0	FALSE
Acsm2	Acsm2	0.370907	0.535271	-85.0149	-87.7066	7	2	18.6342	0	0	FALSE
[truncated: 22,422 more rows]

## Sheet: Male_Germ_Output
	Gene	p	padj	loglik_full	loglik_red	df_full	df_red	mean	converge_impulse	converge_const	allZero
0610005C13Rik	0610005C13Rik	0.023802	0.0595519	-85.2518	-91.7294	7	2	14.3555	0	0	FALSE
0610007P14Rik	0610007P14Rik	0.0122337	0.0342874	-215.297	-222.595	7	2	3059.61	0	0	FALSE
0610009B22Rik	0610009B22Rik	1.13161e-06	1.15988e-05	-188.573	-206.383	7	2	1072.23	0	0	FALSE
0610009L18Rik	0610009L18Rik	0.507401	0.647755	-83.1312	-85.28	7	2	13.3343	0	0	FALSE
0610009O20Rik	0610009O20Rik	0.574593	0.704906	-174.644	-176.558	7	2	475.273	0	0	FALSE
0610010B08Rik	0610010B08Rik	0.231105	0.363356	-97.9577	-101.389	7	2	18.9623	0	0	FALSE
0610010F05Rik	0610010F05Rik	0.769698	0.853472	-164.772	-166.044	7	2	258.825	0	0	FALSE
0610010K14Rik	0610010K14Rik	0.0691024	0.140945	-185.03	-190.142	7	2	1514.09	0	0	FALSE
0610011F06Rik	0610011F06Rik	8.53144e-07	9.03957e-06	-138.127	-156.244	7	2	141.257	0	0	FALSE
0610012G03Rik	0610012G03Rik	3.91811e-06	3.45386e-05	-141.949	-158.405	7	2	214.404	0	0	FALSE
0610030E20Rik	0610030E20Rik	0.894924	0.934437	-162.917	-163.743	7	2	242.077	0	0	FALSE
0610031O16Rik	0610031O16Rik	0.041475	0.093301	-60.7892	-66.5651	7	2	8.9654	0	0	FALSE
0610037L13Rik	0610037L13Rik	0.407794	0.554476	-187.566	-190.1	7	2	913.887	0	0	FALSE
0610038B21Rik	0610038B21Rik	0.897949	0.936475	-84.4898	-85.3033	7	2	18.134	0	0	FALSE
0610039H22Rik	0610039H22Rik	0.335001	0.4809	-56.197	-59.0542	7	2	5.01687	0	0	FALSE
0610039K10Rik	0610039K10Rik	0.00136735	0.00548292	-58.6896	-68.5855	7	2	6.1914	0	0	FALSE
0610040B10Rik	0610040B10Rik	0.00693207	0.0212712	-91.1196	-99.1043	7	2	24.7403	0	0	FALSE
0610040F04Rik	0610040F04Rik	0.0659903	0.135702	-103.576	-108.749	7	2	38.0335	0	0	FALSE
0610040J01Rik	0610040J01Rik	1.49038e-07	1.91932e-06	-86.3512	-106.353	7	2	87.2335	0	0	FALSE
0610043K17Rik	0610043K17Rik	0.431934	0.578022	-70.3257	-72.7608	7	2	7.43532	0	0	FALSE
1010001N08Rik	1010001N08Rik	0.685268	0.791895	-55.018	-56.5658	7	2	3.54061	0	0	FALSE
1110001J03Rik	1110001J03Rik	4.49194e-10	1.0424e-08	-142.955	-169.149	7	2	203.525	0	0	FALSE
1110002L01Rik	1110002L01Rik	0.970901	0.981864	-126.216	-126.661	7	2	51.8322	0	0	FALSE
1110004E09Rik	1110004E09Rik	0.346022	0.492578	-185.019	-187.824	7	2	714.715	0	0	FALSE
1110004F10Rik	1110004F10Rik	5.17633e-10	1.18372e-08	-220.132	-246.176	7	2	4751.04	0	0	FALSE
1110006O24Rik	1110006O24Rik	0.0481221	0.105319	-118.582	-124.167	7	2	81.1729	0	0	FALSE
1110007C09Rik	1110007C09Rik	0.00138816	0.00555309	-125.081	-134.959	7	2	90.9376	0	0	FALSE
1110008F13Rik	1110008F13Rik	9.60412e-05	0.000558005	-135.761	-148.679	7	2	167.868	0	0	FALSE
1110008L16Rik	1110008L16Rik	0.366576	0.513521	-197.808	-200.519	7	2	1397.61	0	0	FALSE
1110008P14Rik	1110008P14Rik	0.000106854	0.000612371	-169.989	-182.787	7	2	470.362	0	0	FALSE
1110012L19Rik	1110012L19Rik	0.159619	0.272981	-183.602	-187.572	7	2	624.362	0	0	FALSE
1110015O18Rik	1110015O18Rik	0.403144	0.549823	-40.5782	-43.1309	7	2	8.23623	0	0	FALSE
1110017D15Rik	1110017D15Rik	0.0277865	0.067605	-86.0974	-92.3812	7	2	15.8708	0	0	FALSE
1110019D14Rik	1110019D14Rik	0.393808	0.540324	-171.544	-174.136	7	2	375.927	0	0	FALSE
1110020A21Rik	1110020A21Rik	0.0625397	0.129796	-117.008	-122.252	7	2	47.0824	0	0	FALSE
1110025L11Rik	1110025L11Rik	0.891187	0.93194	-52.0084	-52.8493	7	2	2.83432	0	0	FALSE
1110028F11Rik	1110028F11Rik	0.786953	0.865454	-30.2414	-31.4565	7	2	1.13346	0	0	FALSE
1110028F18Rik	1110028F18Rik	0.00141092	0.0056298	-102.045	-111.904	7	2	80.7278	0	0	FALSE
1110032A03Rik	1110032A03Rik	0.271698	0.411601	-163.079	-166.265	7	2	287.459	0	0	FALSE
1110032F04Rik	1110032F04Rik	0.116954	0.214359	-50.8193	-55.2235	7	2	13.8037	0	0	FALSE
1110034G24Rik	1110034G24Rik	0.00198268	0.00745412	-164.627	-174.091	7	2	343.04	0	0	FALSE
1110036E04Rik	1110036E04Rik	0.0796959	0.15801	-69.3194	-74.2428	7	2	15.9245	0	0	FALSE
1110037F02Rik	1110037F02Rik	0.143186	0.251144	-204.721	-208.844	7	2	1931.94	0	0	FALSE
1110038B12Rik	1110038B12Rik	2.97459e-08	4.529e-07	-166.116	-187.848	7	2	566.754	0	0	FALSE
1110038F14Rik	1110038F14Rik	0.00281171	0.00997094	-171.565	-180.62	7	2	580.98	0	0	FALSE
1110046J04Rik	1110046J04Rik	0.003161	0.0110325	-76.2641	-85.1814	7	2	12.801	0	0	FALSE
1110051M20Rik	1110051M20Rik	0.0592487	0.124336	-166.222	-171.537	7	2	362.174	0	0	FALSE
1110058D11Rik	1110058D11Rik	0.385354	0.531871	-23.8969	-26.5253	7	2	6.49462	0	0	FALSE
1110059E24Rik	1110059E24Rik	0.0367211	0.084588	-213.178	-219.109	7	2	2606.75	0	0	FALSE
1110059G10Rik	1110059G10Rik	0.15981	0.273158	-187.452	-191.42	7	2	769.18	0	0	FALSE
1110065P20Rik	1110065P20Rik	0.333905	0.479766	-109.629	-112.492	7	2	39.9848	0	0	FALSE
1190002F15Rik	1190002F15Rik	0.000568786	0.00258633	-114.966	-125.871	7	2	55.4822	0	0	FALSE
1190002N15Rik	1190002N15Rik	4.11198e-05	0.000267477	-158.339	-172.203	7	2	312.532	0	0	FALSE
1190003K10Rik	1190003K10Rik	0.0159589	0.0427133	-87.2051	-94.1779	7	2	26.1391	0	0	FALSE
1190005I06Rik	1190005I06Rik	0.710744	0.810499	-3.54719	-5.0123	7	2	0.0514787	0	0	FALSE
1190007I07Rik	1190007I07Rik	2.91697e-05	0.000198745	-142.013	-156.259	7	2	182.245	0	0	FALSE
1200014J11Rik	1200014J11Rik	0.29441	0.436986	-192.945	-196.007	7	2	1330.48	0	0	FALSE
1300002E11Rik	1300002E11Rik	0.000469017	0.00220064	-168.236	-179.361	7	2	481.594	0	0	FALSE
1300017J02Rik	1300017J02Rik	0.336956	0.482794	-132.142	-134.99	7	2	81.4023	0	0	FALSE
1500004A13Rik	1500004A13Rik	0.156854	0.269418	-142.656	-146.651	7	2	118.86	0	0	FALSE
1500009C09Rik	1500009C09Rik	0.792521	0.868972	-61.6436	-62.84	7	2	6.77294	0	0	FALSE
1500009L16Rik	1500009L16Rik	0.00511036	0.0164331	-162.836	-171.185	7	2	342.923	0	0	FALSE
1500011B03Rik	1500011B03Rik	0.0111455	0.0317055	-165.401	-172.813	7	2	410.607	0	0	FALSE
1500011K16Rik	1500011K16Rik	0.0227374	0.0573401	-126.338	-132.873	7	2	64.3546	0	0	FALSE
1500012F01Rik	1500012F01Rik	2.02807e-09	4.07934e-08	-172.375	-196.971	7	2	644.058	0	0	FALSE
1500012K07Rik	1500012K07Rik	0.104961	0.196773	-128.718	-133.271	7	2	118.467	0	0	FALSE
1500015A07Rik	1500015A07Rik	0.0726079	0.14656	-154.216	-159.264	7	2	196.441	0	0	FALSE
1500015L24Rik	1500015L24Rik	0.465828	0.609935	-31.8603	-34.1632	7	2	2.14654	0	0	FALSE
1500015O10Rik	1500015O10Rik	3.11508e-13	1.4083e-11	-75.7836	-109.623	7	2	42.4671	0	0	FALSE
1500017E21Rik	1500017E21Rik	0.181072	0.300944	-53.5651	-57.3542	7	2	3.51599	0	0	FALSE
1500026H17Rik	1500026H17Rik	0.107635	0.200668	-113.785	-118.303	7	2	83.4146	0	0	FALSE
1600002D24Rik	1600002D24Rik	0.98207	0.98844	-51.7458	-52.1039	7	2	5.05151	0	0	FALSE
1600002H07Rik	1600002H07Rik	0.287892	0.429971	-165.638	-168.735	7	2	342.522	0	0	FALSE
1600002K03Rik	1600002K03Rik	0.943981	0.966144	-146.269	-146.873	7	2	123.194	0	0	FALSE
1600010M07Rik	1600010M07Rik	0.0921122	0.177314	-42.1116	-46.8409	7	2	2.77842	0	0	FALSE
1600012H06Rik	1600012H06Rik	0.0986905	0.187177	-182.653	-187.289	7	2	638.132	0	0	FALSE
1600014C10Rik	1600014C10Rik	0.0932076	0.179129	-154.577	-159.29	7	2	198.354	0	0	FALSE
1600014C23Rik	1600014C23Rik	0.959149	0.974443	-39.6745	-40.1952	7	2	1.76546	0	0	FALSE
1600014K23Rik	1600014K23Rik	0.0106674	0.0306077	-106.481	-113.946	7	2	68.3318	0	0	FALSE
1600015I10Rik	1600015I10Rik	0.414855	0.560936	-38.1853	-40.6895	7	2	9.93565	0	0	FALSE
1600019K03Rik	1600019K03Rik	0.643802	0.760831	-56.7264	-58.4092	7	2	3.71268	0	0	FALSE
1600020E01Rik	1600020E01Rik	0.35573	0.50274	-153.06	-155.82	7	2	175.192	0	0	FALSE
1600023N17Rik	1600023N17Rik	0.708379	0.809252	-92.1063	-93.5791	7	2	31.7487	0	0	FALSE
1600025M17Rik	1600025M17Rik	5.07828e-12	1.76944e-10	-67.0852	-98.0016	7	2	28.1919	0	0	FALSE
1600027J07Rik	1600027J07Rik	0.250913	0.387451	-41.2531	-44.5604	7	2	4.40008	0	0	FALSE
1600029I14Rik	1600029I14Rik	0.0271764	0.0663323	-44.5468	-50.8585	7	2	3.91541	0	0	FALSE
1600029O15Rik	1600029O15Rik	8.63953e-07	9.14586e-06	-109.043	-127.146	7	2	63.5972	0	0	FALSE
1700001C02Rik	1700001C02Rik	0.101037	0.190828	-47.6506	-52.2548	7	2	3.90525	0	0	FALSE
1700001C19Rik	1700001C19Rik	0.00113146	0.00465835	-111.773	-121.888	7	2	86.9272	0	0	FALSE
1700001D01Rik	1700001D01Rik	0.985476	0.990613	-66.8148	-67.141	7	2	10.12	0	0	FALSE
1700001F09Rik	1700001F09Rik	0.000297293	0.00147793	-61.6137	-73.2579	7	2	8.3462	0	0	FALSE
1700001G01Rik	1700001G01Rik	0.220842	0.351112	-88.9324	-92.431	7	2	21.5301	0	0	FALSE
1700001G11Rik	1700001G11Rik	0.956525	0.973217	-108.663	-109.199	7	2	26.8622	0	0	FALSE
1700001G17Rik	1700001G17Rik	0.99404	0.995985	-83.3894	-83.6112	7	2	13.1799	0	0	FALSE
1700001J03Rik	1700001J03Rik	0.056257	0.119353	-44.9273	-50.3095	7	2	3.56079	0	0	FALSE
1700001J11Rik	1700001J11Rik	0.222815	0.353624	-124.877	-128.362	7	2	71.172	0	0	FALSE
1700001K19Rik	1700001K19Rik	0.709809	0.810406	-65.3551	-66.8232	7	2	6.01302	0	0	FALSE
1700001K23Rik	1700001K23Rik	0.00814963	0.0244033	-49.3534	-57.1437	7	2	4.25953	0	0	FALSE
1700001L05Rik	1700001L05Rik	0.014251	0.0389045	-188.164	-195.276	7	2	987.784	0	0	FALSE
1700001L19Rik	1700001L19Rik	0.386863	0.533375	-140.77	-143.391	7	2	147.91	0	0	FALSE
1700001O22Rik	1700001O22Rik	0.0197802	0.0512762	-50.9382	-57.646	7	2	8.4974	0	0	FALSE
1700001P01Rik	1700001P01Rik	0.942698	0.965486	-111.554	-112.165	7	2	28.4423	0	0	FALSE
1700003C15Rik	1700003C15Rik	0.276377	0.41682	-41.9462	-45.1058	7	2	2.35038	0	0	FALSE
1700003D09Rik	1700003D09Rik	0.640811	0.758399	-52.0691	-53.7618	7	2	3.70416	0	0	FALSE
1700003E16Rik	1700003E16Rik	0.0805998	0.159188	-112.704	-117.612	7	2	85.1376	0	0	FALSE
1700003E24Rik	NA	NA	NA	NA	NA	NA	NA	NA	NA	NA	TRUE
1700003F12Rik	1700003F12Rik	0.72619	0.82163	-36.7412	-38.1561	7	2	4.51051	0	0	FALSE
1700003G13Rik	1700003G13Rik	0.0430677	0.0961988	-56.4132	-62.1408	7	2	5.98045	0	0	FALSE
1700003G18Rik	1700003G18Rik	4.53031e-05	0.000290755	-103.475	-117.231	7	2	45.2357	0	0	FALSE
1700003H04Rik	1700003H04Rik	0.788135	0.866209	-16.7758	-17.987	7	2	0.237665	0	0	FALSE
1700003I22Rik	1700003I22Rik	0.000209041	0.00109881	-49.2264	-61.2692	7	2	7.29066	0	0	FALSE
1700003L19Rik	1700003L19Rik	0.799608	0.873065	-28.5692	-29.7418	7	2	3.36597	0	0	FALSE
1700003M02Rik	1700003M02Rik	3.37701e-05	0.000225651	-124.824	-138.907	7	2	125.355	0	0	FALSE
1700003M07Rik	1700003M07Rik	5.87211e-11	1.66712e-09	-127.415	-155.757	7	2	365.173	0	0	FALSE
1700003P14Rik	1700003P14Rik	0.0597639	0.125149	-34.4729	-39.7761	7	2	5.87865	0	0	FALSE
1700006A11Rik	1700006A11Rik	0.0857404	0.167332	-52.9619	-57.7876	7	2	5.4733	0	0	FALSE
1700006E09Rik	1700006E09Rik	0.690211	0.796057	-43.4678	-44.9995	7	2	3.90028	0	0	FALSE
1700006F04Rik	1700006F04Rik	0.103146	0.193942	-44.6104	-49.1865	7	2	3.18744	0	0	FALSE
1700006H21Rik	1700006H21Rik	0.671958	0.781518	-68.388	-69.979	7	2	13.1428	0	0	FALSE
1700007B14Rik	1700007B14Rik	0.00986289	0.0286539	-106.476	-114.036	7	2	40.1544	0	0	FALSE
1700007F19Rik	1700007F19Rik	0.530178	0.667654	-70.2322	-72.2996	7	2	24.1513	0	0	FALSE
1700007G11Rik	1700007G11Rik	0.00377932	0.0128015	-82.4348	-91.1414	7	2	16.1954	0	0	FALSE
1700007J10Rik	1700007J10Rik	0.0608524	0.126977	-61.6642	-66.9439	7	2	4.63951	0	0	FALSE
1700007K09Rik	1700007K09Rik	0.0497522	0.108305	-40.3175	-45.8592	7	2	5.82472	0	0	FALSE
1700007K13Rik	1700007K13Rik	0.663225	0.774393	-153.155	-154.774	7	2	166.952	0	0	FALSE
1700007L15Rik	1700007L15Rik	0.280348	0.421479	-137.277	-140.414	7	2	94.8846	0	0	FALSE
1700007P06Rik	1700007P06Rik	0.975094	0.984071	-49.0507	-49.4656	7	2	2.06717	0	0	FALSE
1700008C04Rik	1700008C04Rik	0.62955	0.749895	-42.3839	-44.1136	7	2	2.76543	0	0	FALSE
1700008J07Rik	1700008J07Rik	0.235606	0.368674	-159.736	-163.138	7	2	248.914	0	0	FALSE
1700008K24Rik	1700008K24Rik	0.626418	0.747298	-28.5287	-30.2687	7	2	2.64514	0	0	FALSE
1700008O03Rik	1700008O03Rik	0.320566	0.466059	-75.8455	-78.773	7	2	9.44524	0	0	FALSE
1700008P02Rik	1700008P02Rik	0.0938893	0.180087	-68.4552	-73.1587	7	2	9.03151	0	0	FALSE
1700009C05Rik	1700009C05Rik	0.213106	0.341486	-69.4904	-73.0418	7	2	17.7372	0	0	FALSE
1700009J07Rik	1700009J07Rik	0.700222	0.803128	-14.608	-16.1073	7	2	0.322408	0	0	FALSE
1700009N14Rik	1700009N14Rik	0.149064	0.258908	-45.49	-49.5564	7	2	7.53608	0	0	FALSE
1700010B08Rik	1700010B08Rik	2.55344e-13	1.17011e-11	-75.7265	-109.773	7	2	41.5236	0	0	FALSE
1700010D01Rik	1700010D01Rik	4.12777e-06	3.61849e-05	-58.8407	-75.2396	7	2	14.2048	0	0	FALSE
1700010I02Rik	1700010I02Rik	0.849784	0.904792	-8.06487	-9.06256	7	2	0.0795408	0	0	FALSE
1700010I14Rik	1700010I14Rik	0.203192	0.329205	-110.312	-113.933	7	2	48.8699	0	0	FALSE
1700010J16Rik	1700010J16Rik	0.411643	0.558001	-78.795	-81.3124	7	2	18.2161	0	0	FALSE
1700010K23Rik	1700010K23Rik	0.766822	0.851206	-12.2528	-13.5348	7	2	0.201223	0	0	FALSE
1700011A15Rik	1700011A15Rik	0.776348	0.8581	-78.3289	-79.5794	7	2	19.9015	0	0	FALSE
1700011B04Rik	1700011B04Rik	0.250237	0.386523	-60.8109	-64.1223	7	2	4.17087	0	0	FALSE
1700011C11Rik	1700011C11Rik	0.810807	0.880527	-37.1901	-38.3246	7	2	0.983708	0	0	FALSE
1700011E24Rik	1700011E24Rik	0.26283	0.401342	-56.5548	-59.7915	7	2	3.65936	0	0	FALSE
1700011H14Rik	1700011H14Rik	0.0083072	0.0248026	-108.366	-116.133	7	2	50.2378	0	0	FALSE
1700011I03Rik	1700011I03Rik	0.178678	0.297911	-47.6071	-51.4153	7	2	3.78807	0	0	FALSE
1700011L22Rik	1700011L22Rik	0.808248	0.878842	-61.2175	-62.3608	7	2	8.50979	0	0	FALSE
1700011M02Rik	1700011M02Rik	0.00357083	0.0122285	-76.5403	-85.3139	7	2	10.7832	0	0	FALSE
1700012A03Rik	1700012A03Rik	0.735492	0.828453	-28.6707	-30.0553	7	2	1.37006	0	0	FALSE
1700012B07Rik	1700012B07Rik	3.32325e-06	2.974e-05	-109.628	-126.264	7	2	134.52	0	0	FALSE
1700012B09Rik	1700012B09Rik	0.00256117	0.00922412	-55.7072	-64.8716	7	2	9.96019	0	0	FALSE
1700012C14Rik	1700012C14Rik	0.883253	0.926522	-75.7778	-76.6501	7	2	11.8656	0	0	FALSE
1700012D01Rik	1700012D01Rik	0.000105819	0.000607314	-64.8525	-77.6615	7	2	9.95459	0	0	FALSE
1700012D14Rik	1700012D14Rik	0.700083	0.803046	-114.515	-116.014	7	2	34.7764	0	0	FALSE
1700012D16Rik	1700012D16Rik	0.824944	0.889727	-4.28273	-5.36848	7	2	0.0448336	0	0	FALSE
1700012H19Rik	1700012H19Rik	0.777779	0.859157	-34.2831	-35.5288	7	2	1.82695	0	0	FALSE
1700012I11Rik	1700012I11Rik	0.0753278	0.150963	-45.9792	-50.9776	7	2	4.23789	0	0	FALSE
1700012L04Rik	1700012L04Rik	0.358197	0.505192	-63.3536	-66.1024	7	2	6.78818	0	0	FALSE
1700012P22Rik	1700012P22Rik	0.280345	0.421479	-38.931	-42.0686	7	2	4.67106	0	0	FALSE
1700013D24Rik	1700013D24Rik	0.972071	0.982727	-30.0022	-30.4392	7	2	1.13668	0	0	FALSE
1700013F07Rik	1700013F07Rik	0.922167	0.952831	-79.6795	-80.3893	7	2	11.9647	0	0	FALSE
1700013G24Rik	1700013G24Rik	0.716937	0.814643	-3.6185	-5.06351	7	2	0.0539413	0	0	FALSE
1700013H16Rik	1700013H16Rik	0.000597816	0.00270009	-117.884	-128.733	7	2	74.9141	0	0	FALSE
1700015E13Rik	1700015E13Rik	0.325459	0.470962	-21.9342	-24.8377	7	2	1.13722	0	0	FALSE
1700015F17Rik	1700015F17Rik	0.0612786	0.127697	-91.1629	-96.4335	7	2	17.6597	0	0	FALSE
1700015G11Rik	1700015G11Rik	0.00461357	0.0150656	-69.2466	-77.717	7	2	17.0244	0	0	FALSE
1700016C15Rik	1700016C15Rik	0.0676498	0.138583	-83.9986	-89.1392	7	2	16.0253	0	0	FALSE
1700016D06Rik	1700016D06Rik	0.0987228	0.187224	-74.7936	-79.4292	7	2	31.1261	0	0	FALSE
1700016G22Rik	1700016G22Rik	0.722383	0.818659	-41.9614	-43.3887	7	2	3.86236	0	0	FALSE
1700016H13Rik	1700016H13Rik	0.0108301	0.0309729	-76.5968	-84.0433	7	2	33.3369	0	0	FALSE
1700016K19Rik	1700016K19Rik	1.20328e-27	5.11628e-25	-89.0454	-157.098	7	2	170.779	0	0	FALSE
1700016L04Rik	1700016L04Rik	0.0128302	0.0357044	-70.2507	-77.4908	7	2	10.9697	0	0	FALSE
1700016L21Rik	1700016L21Rik	0.802604	0.874741	-11.7298	-12.8922	7	2	0.144204	0	0	FALSE
1700016P04Rik	1700016P04Rik	0.117992	0.215842	-27.6056	-31.9976	7	2	3.66829	0	0	FALSE
1700017B05Rik	1700017B05Rik	0.0806011	0.159188	-191.495	-196.404	7	2	933.075	0	0	FALSE
1700017D01Rik	1700017D01Rik	2.85181e-06	2.60861e-05	-56.7606	-73.5637	7	2	16.2379	0	0	FALSE
1700017G19Rik	1700017G19Rik	0.075103	0.150577	-35.6084	-40.6108	7	2	9.14227	0	0	FALSE
1700017J07Rik	1700017J07Rik	0.0741193	0.148998	-70.2478	-75.2676	7	2	10.5169	0	0	FALSE
1700017L05Rik	1700017L05Rik	0.333028	0.478926	-4.96315	-7.82987	7	2	0.322744	0	0	FALSE
1700017N19Rik	1700017N19Rik	0.137955	0.243875	-98.7545	-102.93	7	2	28.2831	0	0	FALSE
1700018A04Rik	1700018A04Rik	0.86563	0.914392	-70.3238	-71.2632	7	2	6.30804	0	0	FALSE
1700018B08Rik	1700018B08Rik	0.155427	0.267486	-111.098	-115.106	7	2	37.9674	0	0	FALSE
1700018B24Rik	1700018B24Rik	0.0337033	0.07888	-157.454	-163.494	7	2	237.03	0	0	FALSE
1700018C11Rik	1700018C11Rik	0.00329203	0.0114131	-74.1716	-83.0411	7	2	18.0678	0	0	FALSE
1700018F24Rik	1700018F24Rik	0.631745	0.75118	-58.3881	-60.1105	7	2	9.53455	0	0	FALSE
1700018G05Rik	1700018G05Rik	0.282945	0.42449	-52.0815	-55.2048	7	2	3.22338	0	0	FALSE
1700018L02Rik	1700018L02Rik	0.424243	0.570322	-38.4333	-40.8992	7	2	2.11381	0	0	FALSE
1700019A02Rik	1700019A02Rik	0.0247572	0.0615182	-141.503	-147.932	7	2	125.502	0	0	FALSE
1700019B03Rik	1700019B03Rik	2.49279e-05	0.000172794	-73.65	-88.0699	7	2	14.5604	0	0	FALSE
1700019B21Rik	1700019B21Rik	2.25199e-12	8.40622e-11	-114.412	-146.181	7	2	225.27	0	0	FALSE
1700019C18Rik	1700019C18Rik	7.82705e-21	1.49885e-18	-67.6901	-119.657	7	2	43.4738	0	0	FALSE
1700019D03Rik	1700019D03Rik	1.14446e-06	1.171e-05	-157.675	-175.473	7	2	319.17	0	0	FALSE
1700019E08Rik	1700019E08Rik	2.19983e-06	2.09015e-05	-106.314	-123.4	7	2	69.7858	0	0	FALSE
1700019G17Rik	1700019G17Rik	0.00295327	0.0104134	-169.531	-178.528	7	2	425.493	0	0	FALSE
1700019G24Rik	1700019G24Rik	0.0542076	0.115884	-80.5808	-86.0113	7	2	13.0009	0	0	FALSE
1700019L03Rik	1700019L03Rik	0.983327	0.989122	-108.723	-109.07	7	2	25.2665	0	0	FALSE
1700019M22Rik	1700019M22Rik	0.442686	0.588897	-45.0242	-47.4166	7	2	3.37725	0	0	FALSE
1700019N19Rik	1700019N19Rik	2.26094e-10	5.6294e-09	-65.8395	-92.7594	7	2	26.9125	0	0	FALSE
1700019O17Rik	1700019O17Rik	0.0823405	0.161999	-47.9581	-52.8379	7	2	5.04677	0	0	FALSE
1700020A23Rik	1700020A23Rik	0.467493	0.611387	-29.0356	-31.3322	7	2	2.17312	0	0	FALSE
1700020D05Rik	1700020D05Rik	0.0867498	0.168994	-39.7172	-44.5271	7	2	3.18848	0	0	FALSE
1700020D14Rik	NA	NA	NA	NA	NA	NA	NA	NA	NA	NA	TRUE
1700020G17Rik	1700020G17Rik	0.651149	0.765997	-21.8325	-23.4913	7	2	1.7628	0	0	FALSE
1700020I14Rik	1700020I14Rik	0.214041	0.342658	-182.496	-186.041	7	2	1105.22	0	0	FALSE
1700020L24Rik	1700020L24Rik	0.524898	0.663153	-14.6743	-16.7604	7	2	0.618531	0	0	FALSE
1700020M21Rik	1700020M21Rik	0.522573	0.66139	-88.1669	-90.2613	7	2	18.8433	0	0	FALSE
1700020N01Rik	1700020N01Rik	0.00326028	0.011323	-114.202	-123.083	7	2	84.7265	0	0	FALSE
1700020N15Rik	1700020N15Rik	0.141618	0.249105	-133.578	-137.716	7	2	89.2463	0	0	FALSE
1700020N18Rik	1700020N18Rik	0.502199	0.643219	-17.3455	-19.5132	7	2	2.03356	0	0	FALSE
1700021F05Rik	1700021F05Rik	0.00121295	0.00494802	-202.021	-212.056	7	2	1816.95	0	0	FALSE
1700021F07Rik	1700021F07Rik	1.83415e-07	2.29917e-06	-83.0791	-102.858	7	2	98.6099	0	0	FALSE
1700021K19Rik	1700021K19Rik	0.00679936	0.0209158	-191.047	-199.054	7	2	943.521	0	0	FALSE
1700021N21Rik	1700021N21Rik	0.0301138	0.0720176	-43.0868	-49.2693	7	2	5.33467	0	0	FALSE
1700022A21Rik	1700022A21Rik	0.0204183	0.0525495	-37.8814	-44.5498	7	2	21.7755	0	0	FALSE
1700022A22Rik	1700022A22Rik	0.235466	0.368614	-72.1354	-75.5384	7	2	24.3063	0	0	FALSE
1700022E09Rik	1700022E09Rik	0.777651	0.859055	-8.52597	-9.77213	7	2	0.165278	0	0	FALSE
1700022H01Rik	1700022H01Rik	0.0764821	0.152886	-76.5947	-81.5729	7	2	31.6146	0	0	FALSE
1700022H16Rik	1700022H16Rik	0.617319	0.740041	-22.1299	-23.9	7	2	0.781931	0	0	FALSE
1700022I11Rik	1700022I11Rik	0.557687	0.690883	-58.6886	-60.6599	7	2	13.1756	0	0	FALSE
1700023C21Rik	1700023C21Rik	0.543163	0.678456	-16.4041	-18.4259	7	2	1.45557	0	0	FALSE
1700023F02Rik	1700023F02Rik	0.264832	0.403849	-84.0425	-87.2676	7	2	14.981	0	0	FALSE
1700023F06Rik	1700023F06Rik	0.19894	0.323809	-56.869	-60.5214	7	2	4.31995	0	0	FALSE
1700024B18Rik	1700024B18Rik	0.678603	0.786659	-81.2879	-82.8573	7	2	9.59269	0	0	FALSE
1700024F13Rik	1700024F13Rik	0.00653095	0.0202168	-104.136	-112.192	7	2	35.1608	0	0	FALSE
1700024G13Rik	1700024G13Rik	0.00263854	0.00945506	-81.4876	-90.6172	7	2	37.3762	0	0	FALSE
1700024I08Rik	1700024I08Rik	0.465021	0.609115	-36.2157	-38.5218	7	2	1.14174	0	0	FALSE
1700024N05Rik	1700024N05Rik	0.0562702	0.119353	-59.7702	-65.1521	7	2	13.1489	0	0	FALSE
1700024P04Rik	1700024P04Rik	0.404769	0.551317	-28.2144	-30.7603	7	2	1.73772	0	0	FALSE
1700024P16Rik	1700024P16Rik	0.0214256	0.0546403	-104.244	-110.853	7	2	45.2594	0	0	FALSE
1700025B11Rik	1700025B11Rik	0.383679	0.530369	-42.114	-44.7497	7	2	2.13134	0	0	FALSE
1700025C18Rik	1700025C18Rik	0.933475	0.959673	-12.4122	-13.0693	7	2	0.181839	0	0	FALSE
1700025F22Rik	1700025F22Rik	0.646235	0.762443	-59.7683	-61.4432	7	2	4.5685	0	0	FALSE
1700025F24Rik	1700025F24Rik	3.17752e-12	1.1479e-10	-71.2246	-102.633	7	2	28.4783	0	0	FALSE
1700025G04Rik	1700025G04Rik	0.627438	0.748136	-172.538	-174.275	7	2	364.722	0	0	FALSE
1700025J12Rik	1700025J12Rik	0.742696	0.833697	-21.4271	-22.7883	7	2	0.283578	0	0	FALSE
1700025K24Rik	1700025K24Rik	0.29553	0.438067	-30.6004	-33.6561	7	2	1.78795	0	0	FALSE
1700025M24Rik	1700025M24Rik	0.228557	0.360264	-62.0647	-65.5122	7	2	13.331	0	0	FALSE
1700025N23Rik	1700025N23Rik	0.890189	0.931392	-15.8118	-16.6567	7	2	0.186583	0	0	FALSE
1700026D08Rik	1700026D08Rik	0.00696115	0.0213354	-67.9676	-75.9473	7	2	11.8478	0	0	FALSE
1700026D11Rik	1700026D11Rik	0.133892	0.23823	-38.301	-42.5179	7	2	2.38628	0	0	FALSE
1700026F02Rik	1700026F02Rik	0.0177698	0.0468649	-60.1856	-67.026	7	2	6.1526	0	0	FALSE
1700026J14Rik	1700026J14Rik	0.102539	0.193092	-56.4086	-60.9927	7	2	7.15792	0	0	FALSE
1700026L06Rik	1700026L06Rik	1.09018e-09	2.32592e-08	-135.023	-160.278	7	2	278.058	0	0	FALSE
1700027A15Rik	1700027A15Rik	0.345557	0.492183	-19.6466	-22.4539	7	2	1.57511	0	0	FALSE
1700027F06Rik	1700027F06Rik	0.184535	0.305321	-41.4619	-45.2236	7	2	6.41081	0	0	FALSE
1700027F09Rik	1700027F09Rik	0.142545	0.25037	-99.8808	-104.01	7	2	43.3044	0	0	FALSE
1700027H10Rik	1700027H10Rik	0.709978	0.810411	-37.5305	-38.9981	7	2	1.917	0	0	FALSE
1700027I24Rik	1700027I24Rik	0.851651	0.906043	-26.5244	-27.5153	7	2	0.558392	0	0	FALSE
1700027J07Rik	1700027J07Rik	0.410716	0.557036	-84.1795	-86.7008	7	2	16.8911	0	0	FALSE
1700028B04Rik	1700028B04Rik	0.321373	0.466823	-61.7514	-64.675	7	2	6.72566	0	0	FALSE
1700028D13Rik	1700028D13Rik	0.189772	0.312035	-48.2043	-51.9254	7	2	5.69438	0	0	FALSE
1700028E10Rik	1700028E10Rik	0.0623623	0.12952	-120.649	-125.896	7	2	65.4962	0	0	FALSE
1700028I16Rik	1700028I16Rik	0.00667364	0.020599	-98.4565	-106.487	7	2	32.1546	0	0	FALSE
1700028J19Rik	1700028J19Rik	0.995463	0.997064	-128.634	-128.832	7	2	66.5558	0	0	FALSE
1700028K03Rik	1700028K03Rik	0.00255282	0.00920391	-159.61	-168.778	7	2	280.151	0	0	FALSE
1700028M03Rik	1700028M03Rik	0.921279	0.952205	-25.8696	-26.5833	7	2	0.370237	0	0	FALSE
1700028P14Rik	1700028P14Rik	0.0943154	0.180713	-110.22	-114.917	7	2	47.6726	0	0	FALSE
1700028P15Rik	1700028P15Rik	0.506791	0.647341	-73.5823	-75.7334	7	2	11.0028	0	0	FALSE
1700029B22Rik	1700029B22Rik	0.902521	0.939991	-16.1085	-16.9033	7	2	0.487802	0	0	FALSE
1700029F12Rik	1700029F12Rik	0.0721029	0.145789	-93.8542	-98.9106	7	2	30.0826	0	0	FALSE
1700029H14Rik	1700029H14Rik	0.141037	0.248189	-61.6866	-65.8308	7	2	4.84141	0	0	FALSE
1700029I15Rik	1700029I15Rik	0.801678	0.874486	-48.9914	-50.157	7	2	2.7833	0	0	FALSE
1700029J03Rik	1700029J03Rik	0.170413	0.28722	-41.6861	-45.5623	7	2	4.38226	0	0	FALSE
1700029J07Rik	1700029J07Rik	0.0893914	0.173252	-167.949	-172.719	7	2	453.527	0	0	FALSE
1700029M20Rik	1700029M20Rik	4.31438e-06	3.75678e-05	-92.7262	-109.077	7	2	52.3736	0	0	FALSE
1700029N11Rik	1700029N11Rik	0.150421	0.260631	-60.6704	-64.7241	7	2	8.57485	0	0	FALSE
1700029P11Rik	1700029P11Rik	0.00109877	0.00454603	-119.624	-129.773	7	2	68.7206	0	0	FALSE
1700030A11Rik	1700030A11Rik	0.170135	0.286919	-52.433	-56.3116	7	2	14.4665	0	0	FALSE
1700030C10Rik	1700030C10Rik	0.0370728	0.0851998	-151.515	-157.434	7	2	180.391	0	0	FALSE
1700030F04Rik	1700030F04Rik	0.0690202	0.140802	-55.2712	-60.3854	7	2	4.6734	0	0	FALSE
1700030F18Rik	1700030F18Rik	0.122744	0.222581	-81.7167	-86.0543	7	2	11.6657	0	0	FALSE
1700030J22Rik	1700030J22Rik	0.847968	0.903634	-158.338	-159.342	7	2	199.289	0	0	FALSE
1700030K09Rik	1700030K09Rik	0.83243	0.894483	-177.676	-178.736	7	2	446.016	0	0	FALSE
1700030L20Rik	1700030L20Rik	0.490753	0.632602	-15.7818	-17.9914	7	2	1.28106	0	0	FALSE
1700030M09Rik	1700030M09Rik	0.0506555	0.109835	-55.9933	-61.5117	7	2	5.61037	0	0	FALSE
1700030N03Rik	1700030N03Rik	0.198514	0.323406	-50.0831	-53.7386	7	2	9.29382	0	0	FALSE
1700030O20Rik	1700030O20Rik	1.8008e-09	3.67876e-08	-74.2869	-99.0088	7	2	33.6843	0	0	FALSE
1700031A10Rik	1700031A10Rik	0.0154675	0.0416463	-76.7775	-83.7887	7	2	17.5008	0	0	FALSE
1700031F05Rik	1700031F05Rik	2.67703e-08	4.12392e-07	-68.1526	-89.9977	7	2	23.6077	0	0	FALSE
1700031M16Rik	1700031M16Rik	0.387901	0.534493	-36.2788	-38.8962	7	2	2.48644	0	0	FALSE
1700031P21Rik	1700031P21Rik	0.218511	0.348204	-75.7493	-79.2637	7	2	10.1431	0	0	FALSE
1700034E13Rik	1700034E13Rik	0.0368834	0.0848524	-65.001	-70.9266	7	2	11.9108	0	0	FALSE
1700034G24Rik	1700034G24Rik	0.783469	0.863084	-39.879	-41.1058	7	2	3.6444	0	0	FALSE
1700034H15Rik	1700034H15Rik	2.76576e-11	8.28813e-10	-109.8	-138.936	7	2	82.0222	0	0	FALSE
1700034I23Rik	1700034I23Rik	0.0482398	0.105544	-98.9251	-104.507	7	2	32.1273	0	0	FALSE
1700034J05Rik	1700034J05Rik	0.977587	0.985663	-62.1211	-62.5167	7	2	9.13352	0	0	FALSE
1700034K08Rik	1700034K08Rik	0.0117298	0.0331196	-71.153	-78.5024	7	2	19.8964	0	0	FALSE
1700034O15Rik	1700034O15Rik	0.0574568	0.121332	-69.7934	-75.1481	7	2	10.7433	0	0	FALSE
1700034P13Rik	1700034P13Rik	0.214382	0.343016	-110.134	-113.677	7	2	33.7986	0	0	FALSE
1700036G14Rik	1700036G14Rik	0.732295	0.826274	-10.4017	-11.7968	7	2	0.287467	0	0	FALSE
1700037C18Rik	1700037C18Rik	0.293279	0.435838	-105.162	-108.229	7	2	39.5364	0	0	FALSE
1700037H04Rik	1700037H04Rik	2.26756e-06	2.14337e-05	-218.355	-235.408	7	2	3510.46	0	0	FALSE
1700039E15Rik	1700039E15Rik	0.00153442	0.00603116	-92.0123	-101.774	7	2	36.0359	0	0	FALSE
1700039E22Rik	1700039E22Rik	0.886893	0.929141	-38.872	-39.7299	7	2	1.99586	0	0	FALSE
1700040L02Rik	1700040L02Rik	1.83932e-05	0.000131855	-124.974	-139.731	7	2	146.842	0	0	FALSE
1700041A01Rik	1700041A01Rik	0.629672	0.749932	-49.6808	-51.41	7	2	1.66986	0	0	FALSE
1700041C23Rik	1700041C23Rik	0.84785	0.90355	-5.57082	-6.57549	7	2	0.0894223	0	0	FALSE
1700041M19Rik	1700041M19Rik	0.680682	0.788239	-4.2708	-5.83343	7	2	0.0749811	0	0	FALSE
1700042G07Rik	1700042G07Rik	0.977194	0.985478	-42.4526	-42.8513	7	2	2.11957	0	0	FALSE
1700042G15Rik	1700042G15Rik	0.977963	0.985916	-83.1026	-83.4952	7	2	34.6786	0	0	FALSE
1700042O10Rik	1700042O10Rik	0.738057	0.830508	-85.7434	-87.1197	7	2	18.1433	0	0	FALSE
1700044C05Rik	1700044C05Rik	0.562675	0.694996	-22.5583	-24.5125	7	2	0.593656	0	0	FALSE
1700044K03Rik	1700044K03Rik	0.452943	0.598722	-20.5886	-22.941	7	2	3.22357	0	0	FALSE
1700045H11Rik	1700045H11Rik	0.839058	0.89863	-48.825	-49.8612	7	2	3.0028	0	0	FALSE
1700046C09Rik	1700046C09Rik	0.292744	0.435305	-53.0406	-56.1111	7	2	4.29991	0	0	FALSE
1700047A11Rik	1700047A11Rik	0.782651	0.862572	-59.9398	-61.1693	7	2	3.11453	0	0	FALSE
1700047E10Rik	1700047E10Rik	0.000779567	0.00339721	-118.931	-129.475	7	2	56.9877	0	0	FALSE
1700047G03Rik	1700047G03Rik	0.0836578	0.164138	-90.786	-95.6445	7	2	32.5919	0	0	FALSE
1700047I17Rik2	NA	NA	NA	NA	NA	NA	NA	NA	NA	NA	TRUE
1700047L14Rik	1700047L14Rik	0.113477	0.209356	-76.6778	-81.1235	7	2	12.4729	0	0	FALSE
1700047M11Rik	1700047M11Rik	0.524772	0.663153	-67.6615	-69.7481	7	2	7.3044	0	0	FALSE
1700048M11Rik	1700048M11Rik	0.890624	0.931717	-59.4297	-60.2728	7	2	4.19007	0	0	FALSE
1700048O20Rik	1700048O20Rik	0.186052	0.30707	-136.973	-140.723	7	2	100.513	0	0	FALSE
1700049E15Rik	1700049E15Rik	0.848817	0.904048	-83.0007	-84.0019	7	2	22.9936	0	0	FALSE
1700049E22Rik	1700049E22Rik	0.567321	0.698848	-41.913	-43.8512	7	2	2.78672	0	0	FALSE
1700049G17Rik	1700049G17Rik	0.000264964	0.00134185	-157.589	-169.364	7	2	275.758	0	0	FALSE
1700049L16Rik	1700049L16Rik	0.708244	0.809176	-27.7244	-29.1977	7	2	1.58896	0	0	FALSE
1700051A21Rik	1700051A21Rik	4.66831e-06	4.02475e-05	-45.9678	-62.232	7	2	11.3909	0	0	FALSE
1700052I22Rik	1700052I22Rik	0.74407	0.834524	-34.3102	-35.6669	7	2	1.85521	0	0	FALSE
1700052K11Rik	1700052K11Rik	0.433997	0.580025	-109.89	-112.317	7	2	67.2679	0	0	FALSE
1700054A03Rik	1700054A03Rik	0.386647	0.53317	-46.546	-49.1688	7	2	2.0347	0	0	FALSE
1700054K19Rik	1700054K19Rik	0.40138	0.548127	-22.8371	-25.3973	7	2	2.13461	0	0	FALSE
1700054M17Rik	1700054M17Rik	0.948033	0.968426	-32.4022	-32.9855	7	2	1.56976	0	0	FALSE
1700055C04Rik	1700055C04Rik	0.157242	0.269947	-51.7672	-55.7581	7	2	5.32145	0	0	FALSE
1700056E22Rik	1700056E22Rik	0.125913	0.22707	-42.4309	-46.7332	7	2	3.25128	0	0	FALSE
1700057G04Rik	1700057G04Rik	0.547591	0.682363	-101.079	-103.085	7	2	23.1644	0	0	FALSE
1700057H15Rik	1700057H15Rik	0.595218	0.722706	-37.6857	-39.5294	7	2	6.59181	0	0	FALSE
1700057H21Rik	1700057H21Rik	0.0259119	0.0637953	-88.7877	-95.1591	7	2	17.9544	0	0	FALSE
1700060C16Rik	1700060C16Rik	0.412115	0.558481	-37.6801	-40.1956	7	2	1.76221	0	0	FALSE
1700060C20Rik	1700060C20Rik	0.123992	0.224326	-73.5336	-77.8572	7	2	9.02316	0	0	FALSE
1700061F12Rik	1700061F12Rik	0.0372696	0.0855935	-64.3209	-70.2332	7	2	9.93367	0	0	FALSE
1700061G19Rik	1700061G19Rik	0.0864346	0.168505	-123.338	-128.153	7	2	57.6725	0	0	FALSE
1700061I17Rik	1700061I17Rik	0.296318	0.439016	-53.6209	-56.6724	7	2	6.97097	0	0	FALSE
1700061J23Rik	1700061J23Rik	0.0284062	0.0687929	-56.6219	-62.8779	7	2	9.79339	0	0	FALSE
1700063A18Rik	1700063A18Rik	0.638521	0.756389	-30.0318	-31.732	7	2	1.71458	0	0	FALSE
1700063D05Rik	1700063D05Rik	0.498549	0.640429	-109.992	-112.173	7	2	30.7558	0	0	FALSE
1700063O14Rik	1700063O14Rik	0.653961	0.768274	-22.9058	-24.5554	7	2	0.424044	0	0	FALSE
1700064J06Rik	1700064J06Rik	0.262308	0.400701	-46.6697	-49.9094	7	2	3.13976	0	0	FALSE
1700064M15Rik	1700064M15Rik	0.00106407	0.00442108	-60.5819	-70.7678	7	2	8.28703	0	0	FALSE
1700065D16Rik	1700065D16Rik	0.00975004	0.0283732	-54.7925	-62.3663	7	2	7.66466	0	0	FALSE
1700065I16Rik	1700065I16Rik	0.136419	0.241631	-71.6434	-75.8342	7	2	13.0605	0	0	FALSE
1700065J11Rik	1700065J11Rik	0.000409642	0.00195516	-45.6514	-56.9313	7	2	4.34638	0	0	FALSE
1700065J18Rik	1700065J18Rik	0.475226	0.618119	-35.5698	-37.8373	7	2	2.11105	0	0	FALSE
1700065L07Rik	1700065L07Rik	0.536385	0.672522	-20.9761	-23.0216	7	2	0.490165	0	0	FALSE
1700065O20Rik	1700065O20Rik	0.05873	0.123456	-81.0642	-86.3902	7	2	19.4813	0	0	FALSE
1700066B17Rik	1700066B17Rik	0.109872	0.203966	-64.6451	-69.135	7	2	6.01079	0	0	FALSE
1700066B19Rik	1700066B19Rik	0.0169427	0.0450073	-101.82	-108.719	7	2	36.5751	0	0	FALSE
1700066J03Rik	1700066J03Rik	0.0251881	0.0623325	-49.3447	-55.7515	7	2	4.67425	0	0	FALSE
1700066M21Rik	1700066M21Rik	0.00154881	0.00607302	-132.502	-142.253	7	2	124.902	0	0	FALSE
1700066N21Rik	1700066N21Rik	0.538654	0.674613	-28.1788	-30.2164	7	2	1.68677	0	0	FALSE
1700066O22Rik	1700066O22Rik	0.527214	0.665025	-22.6042	-24.682	7	2	1.1277	0	0	FALSE
1700067G17Rik	1700067G17Rik	0.022203	0.0562227	-78.9961	-85.5604	7	2	12.3699	0	0	FALSE
1700067K01Rik	1700067K01Rik	0.0390688	0.0888936	-75.3777	-81.23	7	2	18.858	0	0	FALSE
1700067P10Rik	1700067P10Rik	0.906457	0.942535	-7.2787	-8.05696	7	2	0.0516917	0	0	FALSE
1700069L16Rik	1700069L16Rik	0.807616	0.878439	-28.6785	-29.824	7	2	1.03676	0	0	FALSE
1700069P05Rik	1700069P05Rik	0.227918	0.359416	-40.6767	-44.1284	7	2	2.11967	0	0	FALSE
1700071K01Rik	1700071K01Rik	0.896782	0.935548	-47.8572	-48.6755	7	2	1.21065	0	0	FALSE
1700071M16Rik	1700071M16Rik	0.0250244	0.0620251	-64.5617	-70.9767	7	2	32.9195	0	0	FALSE
1700072B07Rik	1700072B07Rik	0.691842	0.797282	-15.1794	-16.7058	7	2	0.582119	0	0	FALSE
1700072I22Rik	1700072I22Rik	0.848495	0.903951	-29.2015	-30.2038	7	2	0.860448	0	0	FALSE
1700072O05Rik	1700072O05Rik	0.534801	0.671287	-42.0222	-44.0733	7	2	1.71322	0	0	FALSE
1700073E17Rik	1700073E17Rik	5.58449e-07	6.18125e-06	-90.1583	-108.734	7	2	36.3959	0	0	FALSE
1700074H08Rik	1700074H08Rik	0.869235	0.917087	-38.1844	-39.1104	7	2	1.9752	0	0	FALSE
1700074P13Rik	1700074P13Rik	0.372839	0.519852	-93.7376	-96.4207	7	2	41.4033	0	0	FALSE
1700080E11Rik	1700080E11Rik	0.0994566	0.188388	-38.93	-43.5556	7	2	2.93728	0	0	FALSE
1700080N15Rik	1700080N15Rik	0.747344	0.836948	-53.6437	-54.9897	7	2	6.71341	0	0	FALSE
1700080O16Rik	1700080O16Rik	1.51301e-05	0.000111228	-123.564	-138.536	7	2	154.587	0	0	FALSE
1700081H04Rik	1700081H04Rik	0.331976	0.477752	-36.3039	-39.1756	7	2	3.19372	0	0	FALSE
1700084C01Rik	1700084C01Rik	0.135548	0.240468	-64.4721	-68.6718	7	2	12.5495	0	0	FALSE
1700084D21Rik	1700084D21Rik	0.751069	0.839367	-81.8718	-83.2056	7	2	10.8951	0	0	FALSE
1700084E18Rik	1700084E18Rik	0.454362	0.600059	-93.8914	-96.2384	7	2	19.1271	0	0	FALSE
1700084F23Rik	1700084F23Rik	0.272866	0.412839	-38.4526	-41.6319	7	2	1.60422	0	0	FALSE
1700084J12Rik	1700084J12Rik	0.000750806	0.00329057	-100.968	-111.555	7	2	27.7583	0	0	FALSE
1700084M14Rik	1700084M14Rik	3.17362e-10	7.58129e-09	-61.7659	-88.3273	7	2	15.1552	0	0	FALSE
1700085C21Rik	1700085C21Rik	0.314664	0.459491	-44.7219	-47.679	7	2	3.78529	0	0	FALSE
1700086L19Rik	1700086L19Rik	0.000869826	0.00372619	-87.8091	-98.2272	7	2	47.007	0	0	FALSE
1700086O06Rik	1700086O06Rik	0.707444	0.808622	-134.47	-135.945	7	2	77.5642	0	0	FALSE
1700088E04Rik	1700088E04Rik	0.0201555	0.0520437	-51.1693	-57.8538	7	2	3.44326	0	0	FALSE
1700091H14Rik	1700091H14Rik	0.0160826	0.042988	-124.603	-131.567	7	2	103.567	0	0	FALSE
1700092C02Rik	1700092C02Rik	0.139621	0.246303	-73.199	-77.3573	7	2	12.8749	0	0	FALSE
1700092C10Rik	1700092C10Rik	0.522312	0.661142	-19.1096	-21.2049	7	2	0.844428	0	0	FALSE
1700092E19Rik	1700092E19Rik	0.000232397	0.0012012	-71.9389	-83.862	7	2	18.5934	0	0	FALSE
1700092K14Rik	1700092K14Rik	0.303604	0.447462	-9.84922	-12.8627	7	2	0.890385	0	0	FALSE
1700092M07Rik	1700092M07Rik	0.171964	0.289235	-59.5974	-63.4607	7	2	4.93089	0	0	FALSE
1700093K21Rik	1700093K21Rik	0.000329441	0.00161659	-101.364	-112.892	7	2	58.8463	0	0	FALSE
1700094D03Rik	1700094D03Rik	0.312225	0.457084	-154.949	-157.918	7	2	203.857	0	0	FALSE
1700094J05Rik	1700094J05Rik	0.999774	0.999986	-28.014	-28.0712	7	2	0.404075	0	0	FALSE
1700094M24Rik	1700094M24Rik	0.712874	0.812271	-17.0166	-18.4748	7	2	0.35554	0	0	FALSE
1700095A21Rik	1700095A21Rik	0.0473131	0.103937	-102.996	-108.603	7	2	38.4431	0	0	FALSE
1700095B10Rik	1700095B10Rik	0.512816	0.652805	-39.7343	-41.8636	7	2	1.78428	0	0	FALSE
1700095J12Rik	1700095J12Rik	0.868863	0.916859	-37.1525	-38.0798	7	2	1.52518	0	0	FALSE
1700096J18Rik	1700096J18Rik	0.418351	0.564588	-31.5619	-34.0518	7	2	1.01667	0	0	FALSE
1700096K18Rik	1700096K18Rik	0.179451	0.298945	-118.217	-122.019	7	2	49.3367	0	0	FALSE
1700096P03Rik	1700096P03Rik	0.448742	0.594972	-16.9473	-19.316	7	2	1.1235	0	0	FALSE
1700097N02Rik	1700097N02Rik	0.0507316	0.109977	-103.163	-108.679	7	2	35.774	0	0	FALSE
1700099I09Rik	1700099I09Rik	0.4044	0.550953	-25.5582	-28.1057	7	2	4.85174	0	0	FALSE
1700100I10Rik	1700100I10Rik	0.0582711	0.1227	-97.4403	-102.777	7	2	55.5528	0	0	FALSE
1700100L14Rik	1700100L14Rik	0.368277	0.515321	-38.5727	-41.2761	7	2	3.205	0	0	FALSE
1700101E01Rik	1700101E01Rik	0.958399	0.97403	-94.6109	-95.1361	7	2	17.9737	0	0	FALSE
1700101I11Rik	1700101I11Rik	0.00647776	0.0200877	-54.7374	-62.8033	7	2	9.80751	0	0	FALSE
1700101O22Rik	1700101O22Rik	0.869007	0.916969	-45.0347	-45.9615	7	2	3.47268	0	0	FALSE
1700102H20Rik	1700102H20Rik	0.535412	0.671696	-99.8001	-101.849	7	2	19.1139	0	0	FALSE
1700102P08Rik	1700102P08Rik	0.00333777	0.0115462	-116.96	-125.813	7	2	251.466	0	0	FALSE
1700104L18Rik	1700104L18Rik	0.532441	0.669573	-21.959	-24.0184	7	2	1.10285	0	0	FALSE
1700105P06Rik	1700105P06Rik	0.0488753	0.106653	-69.3656	-74.9303	7	2	8.48425	0	0	FALSE
1700106J16Rik	1700106J16Rik	0.093739	0.179857	-29.5256	-34.2313	7	2	9.30892	0	0	FALSE
1700108F19Rik	1700108F19Rik	0.0267307	0.0654145	-112.217	-118.549	7	2	39.1046	0	0	FALSE
1700108J01Rik	1700108J01Rik	0.382925	0.529806	-16.0089	-18.6478	7	2	1.0137	0	0	FALSE
1700109G14Rik	1700109G14Rik	0.629878	0.749998	-72.9996	-74.7282	7	2	11.6724	0	0	FALSE
1700109G15Rik	1700109G15Rik	0.0415777	0.0934556	-57.6381	-63.4108	7	2	13.8234	0	0	FALSE
1700109H08Rik	1700109H08Rik	0.65317	0.76778	-90.1339	-91.7861	7	2	12.8512	0	0	FALSE
1700109I08Rik	1700109I08Rik	0.27463	0.414922	-36.7616	-39.9311	7	2	1.81384	0	0	FALSE
1700109K24Rik	1700109K24Rik	0.660839	0.772497	-84.6645	-86.2917	7	2	11.8636	0	0	FALSE
1700110C19Rik	1700110C19Rik	0.340615	0.486882	-42.6757	-45.5062	7	2	3.01615	0	0	FALSE
1700110I01Rik	1700110I01Rik	0.185972	0.306968	-122.069	-125.819	7	2	73.0152	0	0	FALSE
1700110I07Rik	1700110I07Rik	0.0550939	0.117331	-67.9907	-73.4001	7	2	10.4822	0	0	FALSE
1700110K17Rik	1700110K17Rik	0.727207	0.822312	-26.918	-28.3297	7	2	2.10577	0	0	FALSE
1700111N16Rik	1700111N16Rik	0.751219	0.839463	-24.1255	-25.4588	7	2	1.77939	0	0	FALSE
1700112E06Rik	1700112E06Rik	0.384988	0.531505	-62.0632	-64.6931	7	2	4.32733	0	0	FALSE
1700112H15Rik	1700112H15Rik	0.0920446	0.177213	-84.1891	-88.9194	7	2	14.7845	0	0	FALSE
1700112J05Rik	1700112J05Rik	0.816417	0.883929	-30.8667	-31.982	7	2	0.681271	0	0	FALSE
1700112J16Rik	1700112J16Rik	0.00143036	0.00569099	-98.3354	-108.179	7	2	37.7437	0	0	FALSE
1700113A16Rik	1700113A16Rik	0.0141424	0.0386619	-158.202	-165.323	7	2	246.793	0	0	FALSE
1700113B09Rik	1700113B09Rik	0.028501	0.0689516	-78.6655	-84.9174	7	2	15.2651	0	0	FALSE
1700113H08Rik	1700113H08Rik	0.987732	0.992168	-70.1862	-70.4892	7	2	6.27611	0	0	FALSE
1700116B05Rik	1700116B05Rik	0.104877	0.196631	-92.0883	-96.6417	7	2	24.5266	0	0	FALSE
1700119H24Rik	1700119H24Rik	0.853332	0.907317	-21.9372	-22.922	7	2	0.764697	0	0	FALSE
1700120C14Rik	1700120C14Rik	0.000100908	0.000582686	-86.7611	-99.6234	7	2	22.0626	0	0	FALSE
1700120E14Rik	1700120E14Rik	0.766727	0.85118	-66.0179	-67.3002	7	2	13.5269	0	0	FALSE
1700120G07Rik	1700120G07Rik	0.0569961	0.120586	-62.9557	-68.3208	7	2	27.9234	0	0	FALSE
1700120K04Rik	1700120K04Rik	0.644708	0.761443	-46.9658	-48.6457	7	2	4.08535	0	0	FALSE
1700121L16Rik	1700121L16Rik	0.973668	0.983565	-24.636	-25.0615	7	2	0.605716	0	0	FALSE
1700121N20Rik	1700121N20Rik	0.0516627	0.111536	-88.3848	-93.8777	7	2	23.8578	0	0	FALSE
1700122C19Rik	1700122C19Rik	0.539986	0.675814	-49.2358	-51.2687	7	2	3.46705	0	0	FALSE
1700122O11Rik	1700122O11Rik	0.985524	0.990613	-36.0888	-36.4146	7	2	1.1759	0	0	FALSE
1700123I01Rik	1700123I01Rik	0.045017	0.0998146	-124.371	-130.041	7	2	78.3032	0	0	FALSE
1700123J17Rik	1700123J17Rik	0.142232	0.249954	-58.8425	-62.9749	7	2	6.41796	0	0	FALSE
1700123K08Rik	1700123K08Rik	0.899415	0.93734	-36.1649	-36.9724	7	2	1.28899	0	0	FALSE
1700123L14Rik	1700123L14Rik	0.579118	0.708724	-37.627	-39.5251	7	2	4.49976	0	0	FALSE
1700123M08Rik	1700123M08Rik	0.884057	0.926995	-114.273	-115.142	7	2	34.8978	0	0	FALSE
1700123O12Rik	1700123O12Rik	0.737967	0.830447	-23.8854	-25.262	7	2	0.914432	0	0	FALSE
1700123O20Rik	1700123O20Rik	0.0185469	0.0485393	-184.294	-191.082	7	2	839.232	0	0	FALSE
1700123O21Rik	1700123O21Rik	0.796649	0.871056	-38.6667	-39.8493	7	2	1.88577	0	0	FALSE
1700124L16Rik	1700124L16Rik	0.185101	0.305977	-53.4645	-57.2217	7	2	4.26404	0	0	FALSE
1700125G02Rik	1700125G02Rik	0.749539	0.838222	-25.6877	-27.0265	7	2	0.743549	0	0	FALSE
1700125G22Rik	1700125G22Rik	0.110755	0.205347	-79.2183	-83.6972	7	2	17.3256	0	0	FALSE
1700125H03Rik	1700125H03Rik	0.839319	0.89881	-26.674	-27.7092	7	2	1.31481	0	0	FALSE
1700125H20Rik	1700125H20Rik	0.0512798	0.110944	-94.6651	-100.168	7	2	21.9803	0	0	FALSE
1700126H18Rik	1700126H18Rik	0.775841	0.857907	-66.0374	-67.2896	7	2	8.99962	0	0	FALSE
1700128A07Rik	1700128A07Rik	0.629982	0.749998	-31.8076	-33.5358	7	2	1.21898	0	0	FALSE
1700128F08Rik	1700128F08Rik	0.0526253	0.113158	-55.6339	-61.1028	7	2	5.47429	0	0	FALSE
1700129C05Rik	1700129C05Rik	0.133175	0.237358	-52.4739	-56.6983	7	2	10.9033	0	0	FALSE
1810006J02Rik	1810006J02Rik	0.0428373	0.0957751	-59.7181	-65.4526	7	2	39.9325	0	0	FALSE
1810007C17Rik	1810007C17Rik	0.575211	0.705322	-45.6801	-47.5914	7	2	4.03514	0	0	FALSE
1810007D17Rik	1810007D17Rik	0.142876	0.250805	-66.3299	-70.4559	7	2	15.0165	0	0	FALSE
1810008I18Rik	1810008I18Rik	0.00130945	0.00528764	-53.8717	-63.8176	7	2	7.25422	0	0	FALSE
1810009A15Rik	1810009A15Rik	7.67705e-05	0.000459647	-118.036	-131.204	7	2	59.0176	0	0	FALSE
1810009J06Rik	1810009J06Rik	0.7065	0.808046	-35.0493	-36.5281	7	2	4.15518	0	0	FALSE
1810010D01Rik	1810010D01Rik	0.165965	0.281415	-30.4676	-34.3816	7	2	5.01728	0	0	FALSE
1810010H24Rik	1810010H24Rik	0.0219181	0.0556493	-91.6727	-98.253	7	2	25.0177	0	0	FALSE
1810011H11Rik	1810011H11Rik	0.0186956	0.048885	-56.2202	-62.9978	7	2	15.2952	0	0	FALSE
1810011O10Rik	1810011O10Rik	0.0130176	0.0361703	-115.501	-122.723	7	2	58.552	0	0	FALSE
1810012K16Rik	1810012K16Rik	0.207438	0.334314	-49.1957	-52.7868	7	2	4.39482	0	0	FALSE
1810013A23Rik	1810013A23Rik	0.884987	0.927639	-15.9267	-16.7921	7	2	0.211366	0	0	FALSE
1810013L24Rik	1810013L24Rik	0.053978	0.115498	-199.164	-204.6	7	2	1326.76	0	0	FALSE
1810014B01Rik	1810014B01Rik	0.277143	0.417701	-155.313	-158.468	7	2	190.812	0	0	FALSE
1810018F18Rik	1810018F18Rik	0.908995	0.943691	-3.54324	-4.31074	7	2	0.0242257	0	0	FALSE
1810019D21Rik	1810019D21Rik	0.235617	0.368674	-108.974	-112.377	7	2	42.3961	0	0	FALSE
1810020O05Rik	1810020O05Rik	1.02001e-05	7.84882e-05	-77.8004	-93.2067	7	2	27.9869	0	0	FALSE
1810021B22Rik	1810021B22Rik	0.564014	0.695976	-57.7522	-59.7018	7	2	3.69087	0	0	FALSE
1810022K09Rik	1810022K09Rik	0.000124858	0.000701387	-201.029	-213.652	7	2	1569.34	0	0	FALSE
1810024B03Rik	1810024B03Rik	0.0544508	0.11633	-69.0149	-74.4396	7	2	8.62093	0	0	FALSE
1810026B05Rik	1810026B05Rik	0.0167243	0.0445113	-172.856	-179.771	7	2	520.542	0	0	FALSE
1810026J23Rik	1810026J23Rik	0.0178348	0.0469943	-170.59	-177.425	7	2	356.579	0	0	FALSE
1810030O07Rik	1810030O07Rik	0.289007	0.43114	-183.664	-186.755	7	2	900.693	0	0	FALSE
1810032O08Rik	1810032O08Rik	0.00183684	0.00699968	-174.99	-184.543	7	2	531.433	0	0	FALSE
1810034E14Rik	1810034E14Rik	0.0100695	0.0291695	-84.1642	-91.6989	7	2	29.7409	0	0	FALSE
1810037I17Rik	1810037I17Rik	0.000276426	0.00138945	-215.215	-226.942	7	2	3089.04	0	0	FALSE
1810041H14Rik	1810041H14Rik	0.00934645	0.0273852	-92.9858	-100.611	7	2	28.7245	0	0	FALSE
1810041L15Rik	1810041L15Rik	0.0154333	0.0415826	-119.339	-126.353	7	2	81.2281	0	0	FALSE
1810043G02Rik	1810043G02Rik	0.791084	0.868032	-154.171	-155.372	7	2	171.418	0	0	FALSE
1810043H04Rik	1810043H04Rik	0.0343934	0.0801764	-152.438	-158.453	7	2	216.769	0	0	FALSE
1810044D09Rik	1810044D09Rik	0.925494	0.95476	-127.672	-128.367	7	2	66.6327	0	0	FALSE
1810046K07Rik	1810046K07Rik	0.00429883	0.0142082	-102.65	-111.205	7	2	47.9465	0	0	FALSE
1810053B23Rik	1810053B23Rik	0.0520004	0.11207	-62.6293	-68.1137	7	2	9.05119	0	0	FALSE
1810055G02Rik	1810055G02Rik	0.739496	0.831571	-187.302	-188.673	7	2	801.224	0	0	FALSE
1810058I24Rik	1810058I24Rik	0.00529641	0.0169315	-189.957	-198.263	7	2	1056.79	0	0	FALSE
1810062G17Rik	1810062G17Rik	0.710078	0.810442	-57.5656	-59.0329	7	2	4.01636	0	0	FALSE
1810062O18Rik	1810062O18Rik	0.665115	0.775858	-73.9079	-75.5212	7	2	8.11377	0	0	FALSE
1810063I02Rik	1810063I02Rik	0.126194	0.227452	-59.6908	-63.9901	7	2	4.71225	0	0	FALSE
1810064F22Rik	1810064F22Rik	0.13382	0.238158	-83.4959	-87.7136	7	2	17.4605	0	0	FALSE
1810065E05Rik	1810065E05Rik	0.497156	0.638914	-32.0244	-34.2105	7	2	3.65251	0	0	FALSE
2010001A14Rik	2010001A14Rik	0.923695	0.953781	-71.9785	-72.6813	7	2	6.46827	0	0	FALSE
2010001E11Rik	2010001E11Rik	0.0429137	0.0959093	-103.634	-109.366	7	2	36.5344	0	0	FALSE
2010003K11Rik	2010003K11Rik	0.00877424	0.0259764	-66.1776	-73.8788	7	2	13.0207	0	0	FALSE
2010005H15Rik	2010005H15Rik	0.000498099	0.00230949	-125.419	-136.476	7	2	129.097	0	0	FALSE
2010009K17Rik	2010009K17Rik	0.863946	0.913347	-73.2707	-74.2165	7	2	7.98126	0	0	FALSE
2010010A06Rik	2010010A06Rik	0.697959	0.801621	-84.14	-85.6465	7	2	16.7061	0	0	FALSE
2010012O05Rik	2010012O05Rik	0.448578	0.594821	-158.876	-161.245	7	2	231.356	0	0	FALSE
2010016I18Rik	2010016I18Rik	0.396454	0.543133	-80.2128	-82.7937	7	2	27.4311	0	0	FALSE
2010106C02Rik	NA	NA	NA	NA	NA	NA	NA	NA	NA	NA	TRUE
2010106E10Rik	2010106E10Rik	0.962657	0.97663	-25.7354	-26.2349	7	2	1.1787	0	0	FALSE
2010107E04Rik	2010107E04Rik	0.0296077	0.0711032	-212.542	-218.746	7	2	2137.44	0	0	FALSE
2010107G12Rik	2010107G12Rik	0.000135365	0.00075411	-108.778	-121.311	7	2	58.6501	0	0	FALSE
2010107G23Rik	2010107G23Rik	0.982489	0.988701	-150.04	-150.394	7	2	176.77	0	0	FALSE
2010109A12Rik	2010109A12Rik	0.0501243	0.108864	-83.2933	-88.8254	7	2	13.2057	0	0	FALSE
2010109I03Rik	2010109I03Rik	0.150888	0.261267	-58.32	-62.3693	7	2	6.90258	0	0	FALSE
2010111I01Rik	2010111I01Rik	0.209854	0.337377	-196.272	-199.846	7	2	1011.79	0	0	FALSE
2010204K13Rik	2010204K13Rik	4.22946e-06	3.69102e-05	-161.661	-178.033	7	2	358.56	0	0	FALSE
2010300C02Rik	2010300C02Rik	0.0177368	0.0467988	-149.401	-156.244	7	2	348.2	0	0	FALSE
2010308F09Rik	2010308F09Rik	0.465988	0.610008	-44.5929	-46.8953	7	2	3.55317	0	0	FALSE
2010310C07Rik	2010310C07Rik	0.607167	0.732249	-42.9862	-44.79	7	2	3.22548	0	0	FALSE
2010315B03Rik	2010315B03Rik	0.0204897	0.0527045	-139.64	-146.304	7	2	126.437	0	0	FALSE
2010320M18Rik	2010320M18Rik	0.111487	0.20641	-148.87	-153.34	7	2	155.264	0	0	FALSE
2200002D01Rik	2200002D01Rik	0.445667	0.592028	-53.5224	-55.9032	7	2	3.45696	0	0	FALSE
2200002J24Rik	2200002J24Rik	1.22152e-05	9.16878e-05	-66.8808	-82.0886	7	2	13.0827	0	0	FALSE
2210010C04Rik	2210010C04Rik	3.45017e-21	6.94574e-19	-84.9311	-137.741	7	2	82.6477	0	0	FALSE
2210011C24Rik	2210011C24Rik	0.548276	0.68296	-55.0934	-57.0973	7	2	9.84477	0	0	FALSE
2210013O21Rik	2210013O21Rik	4.00647e-15	2.68092e-13	-149.926	-188.302	7	2	294.729	0	0	FALSE
2210015D19Rik	2210015D19Rik	0.241443	0.37555	-155.622	-158.987	7	2	319.296	0	0	FALSE
2210016F16Rik	2210016F16Rik	0.203724	0.329794	-151.087	-154.705	7	2	212.611	0	0	FALSE
2210016L21Rik	2210016L21Rik	0.323562	0.469198	-169.985	-172.898	7	2	436.5	0	0	FALSE
2210018M11Rik	2210018M11Rik	0.0133987	0.036998	-191.978	-199.165	7	2	1231.72	0	0	FALSE
2210019I11Rik	2210019I11Rik	0.28061	0.421766	-51.5914	-54.7276	7	2	6.90423	0	0	FALSE
2210039B01Rik	2210039B01Rik	0.000570947	0.00259365	-87.6744	-98.5755	7	2	29.1622	0	0	FALSE
2210404E10Rik	2210404E10Rik	0.00174877	0.00671866	-44.5398	-54.1499	7	2	5.11003	0	0	FALSE
2210404O09Rik	2210404O09Rik	0.08716	0.169695	-162.257	-167.06	7	2	319.589	0	0	FALSE
2210406O10Rik	2210406O10Rik	0.557834	0.690992	-103.999	-105.97	7	2	31.8871	0	0	FALSE
2210407C18Rik	2210407C18Rik	0.78485	0.864131	-42.1748	-43.397	7	2	1.82635	0	0	FALSE
2210408F21Rik	2210408F21Rik	0.000992993	0.00415756	-74.6408	-84.9064	7	2	14.5622	0	0	FALSE
2210408I21Rik	2210408I21Rik	0.129592	0.232312	-159.966	-164.228	7	2	262.835	0	0	FALSE
2210409D07Rik	2210409D07Rik	0.566986	0.698582	-65.2525	-67.1919	7	2	10.1662	0	0	FALSE
2210409E12Rik	2210409E12Rik	0.0404425	0.0913881	-54.0206	-59.8287	7	2	4.72292	0	0	FALSE
2210414B05Rik	2210414B05Rik	0.659778	0.772391	-23.0568	-24.6874	7	2	2.77291	0	0	FALSE
2210416O15Rik	2210416O15Rik	0.611279	0.735683	-31.7066	-33.4967	7	2	2.6435	0	0	FALSE
2210417A02Rik	2210417A02Rik	0.149945	0.259998	-71.7669	-75.825	7	2	14.1108	0	0	FALSE
2210420H20Rik	2210420H20Rik	0.487537	0.629472	-30.3076	-32.5292	7	2	1.14859	0	0	FALSE
2300002M23Rik	2300002M23Rik	0.178582	0.297772	-25.4552	-29.2642	7	2	4.08094	0	0	FALSE
2300003K06Rik	2300003K06Rik	0.493189	0.635028	-25.7432	-27.9438	7	2	2.14074	0	0	FALSE
2300005B03Rik	2300005B03Rik	0.50939	0.649534	-20.5812	-22.7228	7	2	0.992318	0	0	FALSE
2300009A05Rik	2300009A05Rik	0.56439	0.696206	-112.743	-114.691	7	2	33.4454	0	0	FALSE
2310001H17Rik	2310001H17Rik	0.750016	0.838559	-68.271	-69.6082	7	2	6.77337	0	0	FALSE
2310001K24Rik	2310001K24Rik	0.644491	0.761225	-29.5405	-31.2211	7	2	0.877102	0	0	FALSE
2310002D06Rik	2310002D06Rik	0.414225	0.560271	-28.8959	-31.4026	7	2	2.88578	0	0	FALSE
2310002F09Rik	2310002F09Rik	0.298997	0.442094	-101.991	-105.029	7	2	79.8675	0	0	FALSE
2310002L09Rik	2310002L09Rik	0.0717052	0.145136	-47.926	-52.9897	7	2	10.1947	0	0	FALSE
2310003N18Rik	2310003N18Rik	8.59124e-06	6.77494e-05	-49.6264	-65.2215	7	2	9.84243	0	0	FALSE
2310005A03Rik	2310005A03Rik	0.543246	0.678524	-35.0365	-37.0579	7	2	2.5073	0	0	FALSE
2310005E17Rik	2310005E17Rik	0.285295	0.427107	-36.981	-40.0916	7	2	2.70663	0	0	FALSE
2310007B03Rik	2310007B03Rik	8.69093e-05	0.000511638	-74.425	-87.4546	7	2	48.6928	0	0	FALSE
2310008N11Rik	2310008N11Rik	0.403926	0.55052	-74.2619	-76.8114	7	2	9.70039	0	0	FALSE
2310009A05Rik	2310009A05Rik	1.96096e-06	1.88064e-05	-142.424	-159.635	7	2	170.324	0	0	FALSE
2310009B15Rik	2310009B15Rik	0.0424792	0.0951459	-123.198	-128.943	7	2	65.7986	0	0	FALSE
2310010G23Rik	2310010G23Rik	0.185582	0.306579	-151.974	-155.727	7	2	170.892	0	0	FALSE
2310010J17Rik	2310010J17Rik	0.735117	0.828284	-112.385	-113.771	7	2	31.6938	0	0	FALSE
2310011J03Rik	2310011J03Rik	0.0383998	0.0876422	-160.023	-165.897	7	2	268.166	0	0	FALSE
2310015A10Rik	2310015A10Rik	0.0207371	0.0532534	-107.507	-114.156	7	2	33.9743	0	0	FALSE
2310015D24Rik	2310015D24Rik	0.0254193	0.0628321	-55.3472	-61.7427	7	2	8.11689	0	0	FALSE
2310016D03Rik	2310016D03Rik	0.0356849	0.0826228	-60.4249	-66.3926	7	2	23.0541	0	0	FALSE
2310020H05Rik	2310020H05Rik	0.150661	0.260926	-44.1427	-48.1941	7	2	4.07392	0	0	FALSE
2310022A10Rik	2310022A10Rik	0.735676	0.828621	-182.867	-184.251	7	2	721.603	0	0	FALSE
2310022B05Rik	2310022B05Rik	0.00891483	0.0263232	-125.444	-133.126	7	2	72.7123	0	0	FALSE
2310030A07Rik	2310030A07Rik	0.0368856	0.0848524	-45.7702	-51.6958	7	2	4.54123	0	0	FALSE
2310030G06Rik	2310030G06Rik	0.00160068	0.00624214	-161.01	-170.723	7	2	357.255	0	0	FALSE
2310033P09Rik	2310033P09Rik	0.655259	0.769371	-159.493	-161.139	7	2	255.656	0	0	FALSE
2310034C09Rik	2310034C09Rik	0.983079	0.988943	-47.751	-48.1	7	2	7.65516	0	0	FALSE
2310034G01Rik	2310034G01Rik	0.0304675	0.0727304	-77.8977	-84.0656	7	2	14.5236	0	0	FALSE
2310034O05Rik	2310034O05Rik	0.259391	0.397171	-43.5798	-46.8366	7	2	2.09431	0	0	FALSE
2310035C23Rik	2310035C23Rik	0.00938552	0.0274722	-189.617	-197.237	7	2	1223.28	0	0	FALSE
2310036O22Rik	2310036O22Rik	0.0152608	0.0412217	-185.56	-192.587	7	2	702.197	0	0	FALSE
2310039H08Rik	2310039H08Rik	0.180102	0.299754	-137.132	-140.928	7	2	94.5638	0	0	FALSE
2310039L15Rik	2310039L15Rik	0.206216	0.332777	-111.909	-115.509	7	2	34.5935	0	0	FALSE
2310040G24Rik	2310040G24Rik	0.210436	0.338104	-115.676	-119.246	7	2	40.7487	0	0	FALSE
2310043L19Rik	2310043L19Rik	0.00802688	0.0240817	-45.0268	-52.8353	7	2	5.8	0	0	FALSE
2310043O21Rik	2310043O21Rik	0.475493	0.618327	-37.6769	-39.9433	7	2	3.97273	0	0	FALSE
2310045N01Rik	2310045N01Rik	0.000347235	0.00169123	-154.232	-165.7	7	2	261.92	0	0	FALSE
2310045n01rik-mef2b	NA	NA	NA	NA	NA	NA	NA	NA	NA	NA	TRUE
2310047M10Rik	2310047M10Rik	0.350299	0.496985	-92.782	-95.5671	7	2	37.6433	0	0	FALSE
2310050C09Rik	2310050C09Rik	0.279047	0.419883	-6.60192	-9.74674	7	2	0.495253	0	0	FALSE
2310057J18Rik	2310057J18Rik	0.781788	0.86213	-46.4908	-47.7232	7	2	7.63812	0	0	FALSE
2310057M21Rik	2310057M21Rik	0.806261	0.877289	-183.667	-184.817	7	2	768.652	0	0	FALSE
2310057N15Rik	2310057N15Rik	0.566455	0.698301	-7.79788	-9.73912	7	2	0.160788	0	0	FALSE
2310061I04Rik	2310061I04Rik	6.53621e-07	7.1242e-06	-189.102	-207.508	7	2	1227.67	0	0	FALSE
2310061N02Rik	2310061N02Rik	0.479825	0.62214	-24.673	-26.9232	7	2	2.71832	0	0	FALSE
2310065F04Rik	2310065F04Rik	0.200456	0.325713	-53.8076	-57.4489	7	2	15.5607	0	0	FALSE
2310067B10Rik	2310067B10Rik	0.0132038	0.0365972	-177.568	-184.773	7	2	687.896	0	0	FALSE
2310068J16Rik	2310068J16Rik	0.00210538	0.00784531	-102.995	-112.389	7	2	35.8188	0	0	FALSE
2310069B03Rik	2310069B03Rik	0.00141333	0.00563622	-59.8894	-69.7469	7	2	20.8256	0	0	FALSE
2310069G16Rik	2310069G16Rik	0.988426	0.992725	-107.765	-108.06	7	2	35.3123	0	0	FALSE
2310075C17Rik	2310075C17Rik	0.0689533	0.140727	-55.4997	-60.6151	7	2	6.58128	0	0	FALSE
2310079G19Rik	2310079G19Rik	0.0855351	0.167056	-63.3715	-68.2003	7	2	20.3518	0	0	FALSE
2310081J21Rik	2310081J21Rik	0.000574238	0.00260559	-127.919	-138.814	7	2	160.059	0	0	FALSE
2400006E01Rik	2400006E01Rik	5.65223e-09	1.02647e-07	-108.269	-131.774	7	2	58.2654	0	0	FALSE
2410002F23Rik	2410002F23Rik	0.313498	0.458214	-207.714	-210.677	7	2	2077.56	0	0	FALSE
2410003L11Rik	2410003L11Rik	0.00217102	0.00804028	-110.885	-120.243	7	2	39.8845	0	0	FALSE
2410004B18Rik	2410004B18Rik	0.00186726	0.0070995	-160.829	-170.363	7	2	290.251	0	0	FALSE
2410004I01Rik	2410004I01Rik	0.925552	0.954763	-118.509	-119.204	7	2	52.7606	0	0	FALSE
2410004P03Rik	2410004P03Rik	0.974781	0.983972	-111.453	-111.87	7	2	40.6501	0	0	FALSE
2410006H16Rik	2410006H16Rik	4.98348e-10	1.14406e-08	-165.307	-191.391	7	2	514.178	0	0	FALSE
2410012E07Rik	2410012E07Rik	0.00100878	0.00421664	-137.419	-147.667	7	2	139.475	0	0	FALSE
2410015M20Rik	2410015M20Rik	0.143509	0.251598	-201.845	-205.965	7	2	1512.36	0	0	FALSE
2410016O06Rik	2410016O06Rik	0.186062	0.30707	-155.159	-158.909	7	2	204.061	0	0	FALSE
2410017I17Rik	2410017I17Rik	0.0570847	0.120741	-111.014	-116.377	7	2	35.9355	0	0	FALSE
2410018L13Rik	2410018L13Rik	0.0170141	0.045165	-115.923	-122.817	7	2	45.6447	0	0	FALSE
2410021H03Rik	2410021H03Rik	0.383857	0.530503	-93.4145	-96.0494	7	2	21.7117	0	0	FALSE
2410089E03Rik	2410089E03Rik	2.70319e-08	4.15878e-07	-189.749	-211.584	7	2	1347.24	0	0	FALSE
2410124H12Rik	2410124H12Rik	0.0145951	0.0396738	-85.6265	-92.709	7	2	28.0774	0	0	FALSE
2410127L17Rik	2410127L17Rik	0.00347672	0.0119461	-171.356	-180.161	7	2	425.338	0	0	FALSE
2410131K14Rik	2410131K14Rik	0.319874	0.46531	-170.381	-173.312	7	2	354.359	0	0	FALSE
2410137M14Rik	2410137M14Rik	0.63089	0.750761	-39.803	-41.5283	7	2	2.84686	0	0	FALSE
2410141K09Rik	2410141K09Rik	9.3734e-08	1.26667e-06	-177.339	-197.84	7	2	771.474	0	0	FALSE
2500002B13Rik	2500002B13Rik	0.902633	0.940029	-139.437	-140.231	7	2	95.6957	0	0	FALSE
2500004C02Rik	2500004C02Rik	0.00204144	0.00763844	-163.305	-172.735	7	2	319.381	0	0	FALSE
2510002D24Rik	2510002D24Rik	8.89572e-06	6.982e-05	-160.254	-175.811	7	2	336.196	0	0	FALSE
2510003B16Rik	2510003B16Rik	0.817174	0.884455	-111.866	-112.978	7	2	31.2075	0	0	FALSE
2510009E07Rik	2510009E07Rik	2.7034e-06	2.49318e-05	-105.48	-122.342	7	2	47.711	0	0	FALSE
2510039O18Rik	2510039O18Rik	0.0648001	0.13364	-166.187	-171.384	7	2	318.066	0	0	FALSE
2610001J05Rik	2610001J05Rik	0.0812032	0.16023	-184.56	-189.458	7	2	858.367	0	0	FALSE
2610002M06Rik	2610002M06Rik	0.302579	0.44641	-163.555	-166.574	7	2	315.338	0	0	FALSE
2610005L07Rik	2610005L07Rik	0.696128	0.80042	-203.259	-204.772	7	2	2132.59	0	0	FALSE
2610008E11Rik	2610008E11Rik	0.194458	0.31802	-161.715	-165.401	7	2	254.98	0	0	FALSE
2610015P09Rik	2610015P09Rik	0.0193892	0.0504577	-197.795	-204.527	7	2	1514.63	0	0	FALSE
2610016A17Rik	2610016A17Rik	0.571639	0.702373	-30.3657	-32.2892	7	2	2.19662	0	0	FALSE
2610020C07Rik	2610020C07Rik	0.519404	0.65863	-142.834	-144.94	7	2	110.891	0	0	FALSE
2610020H08Rik	2610020H08Rik	4.24637e-07	4.82717e-06	-162.484	-181.357	7	2	413.511	0	0	FALSE
2610027K06Rik	2610027K06Rik	1.68879e-11	5.28257e-10	-69.0334	-98.6877	7	2	27.8778	0	0	FALSE
2610028E06Rik	2610028E06Rik	0.0769181	0.153601	-91.5967	-96.5673	7	2	22.2295	0	0	FALSE
2610028H24Rik	2610028H24Rik	0.00632954	0.0196891	-82.3314	-90.4249	7	2	15.7046	0	0	FALSE
2610035D17Rik	2610035D17Rik	0.21223	0.340337	-126.464	-130.021	7	2	74.0605	0	0	FALSE
2610035F20Rik	2610035F20Rik	0.284199	0.425991	-48.027	-51.1436	7	2	4.16544	0	0	FALSE
2610037D02Rik	2610037D02Rik	0.0217956	0.0553981	-173.433	-180.02	7	2	458.793	0	0	FALSE
2610042L04Rik	2610042L04Rik	0.0170544	0.0452467	-127.149	-134.04	7	2	69.315	0	0	FALSE
2610044O15Rik8	2610044O15Rik8	0.447792	0.59398	-163.268	-165.64	7	2	259.785	0	0	FALSE
2610100L16Rik	2610100L16Rik	0.00107715	0.0044715	-66.1938	-76.3656	7	2	17.4063	0	0	FALSE
2610203C22Rik	2610203C22Rik	0.0288588	0.069624	-90.0683	-96.3045	7	2	32.072	0	0	FALSE
2610206C17Rik	2610206C17Rik	0.136722	0.242094	-100.863	-105.051	7	2	25.5949	0	0	FALSE
2610301B20Rik	2610301B20Rik	0.121832	0.22132	-163.534	-167.882	7	2	331.747	0	0	FALSE
2610305D13Rik	2610305D13Rik	8.94061e-06	7.00888e-05	-206.086	-221.637	7	2	2715.39	0	0	FALSE
2610306M01Rik	2610306M01Rik	0.727083	0.822285	-132.578	-133.99	7	2	74.0061	0	0	FALSE
2610307P16Rik	2610307P16Rik	0.0158937	0.0425652	-145.738	-152.716	7	2	166.9	0	0	FALSE
2610316D01Rik	2610316D01Rik	0.624364	0.745717	-71.1899	-72.9367	7	2	9.97834	0	0	FALSE
2610318N02Rik	2610318N02Rik	3.61014e-14	2.02667e-12	-150.263	-186.351	7	2	325.394	0	0	FALSE
2610507B11Rik	2610507B11Rik	0.00315218	0.0110099	-219.066	-227.987	7	2	3788.34	0	0	FALSE
2610507I01Rik	2610507I01Rik	0.0169028	0.0449151	-136.52	-143.422	7	2	111.184	0	0	FALSE
2610524H06Rik	2610524H06Rik	0.042943	0.0959567	-177.585	-183.317	7	2	656.018	0	0	FALSE
2610528A11Rik	2610528A11Rik	0.0441071	0.098139	-117.603	-123.3	7	2	78.1965	0	0	FALSE
2610528J11Rik	2610528J11Rik	1.85918e-08	2.97696e-07	-99.6277	-121.863	7	2	61.7725	0	0	FALSE
2700029M09Rik	2700029M09Rik	2.3032e-07	2.81669e-06	-187.689	-207.222	7	2	1672.06	0	0	FALSE
2700038G22Rik	2700038G22Rik	0.0340211	0.0794894	-167.888	-173.916	7	2	351.572	0	0	FALSE
2700046A07Rik	2700046A07Rik	0.140766	0.247859	-115.822	-119.969	7	2	86.953	0	0	FALSE
2700046G09Rik	2700046G09Rik	0.406336	0.553004	-90.7217	-93.2611	7	2	25.2049	0	0	FALSE
2700049A03Rik	2700049A03Rik	0.00184881	0.00703957	-200.582	-210.127	7	2	2024.18	0	0	FALSE
2700054A10Rik	2700054A10Rik	0.00491203	0.0158904	-147.655	-156.051	7	2	188.233	0	0	FALSE
2700060E02Rik	2700060E02Rik	0.765	0.849864	-207.987	-209.275	7	2	3737.44	0	0	FALSE
2700062C07Rik	2700062C07Rik	0.171525	0.288724	-173.031	-176.898	7	2	715.619	0	0	FALSE
2700069I18Rik	2700069I18Rik	0.459827	0.604806	-90.2106	-92.5365	7	2	35.0605	0	0	FALSE
2700070H01Rik	2700070H01Rik	0.576899	0.706766	-103.301	-105.207	7	2	32.0323	0	0	FALSE
2700081O15Rik	2700081O15Rik	0.390237	0.536927	-155.51	-158.117	7	2	188.259	0	0	FALSE
2700089I24Rik	2700089I24Rik	0.459809	0.604806	-42.7988	-45.1248	7	2	5.83882	0	0	FALSE
2700094K13Rik	2700094K13Rik	9.22363e-08	1.25112e-06	-215.897	-236.415	7	2	3829.43	0	0	FALSE
2700097O09Rik	2700097O09Rik	6.28855e-06	5.19175e-05	-187.031	-202.969	7	2	1047.8	0	0	FALSE
2700099C18Rik	2700099C18Rik	0.00157129	0.00614276	-166.072	-175.806	7	2	393.058	0	0	FALSE
2810001G20Rik	2810001G20Rik	0.00944245	0.0276077	-143.837	-151.45	7	2	143.063	0	0	FALSE
2810002D19Rik	2810002D19Rik	0.471758	0.615441	-158.717	-160.997	7	2	214.092	0	0	FALSE
2810004N23Rik	2810004N23Rik	1.08738e-11	3.51332e-10	-195.037	-225.154	7	2	2387.52	0	0	FALSE
2810006K23Rik	2810006K23Rik	0.0124798	0.0348944	-182.369	-189.643	7	2	651.962	0	0	FALSE
2810013P06Rik	2810013P06Rik	0.299723	0.442918	-180.235	-183.269	7	2	567.767	0	0	FALSE
2810021J22Rik	2810021J22Rik	0.944041	0.966144	-168.792	-169.397	7	2	299.317	0	0	FALSE
2810025M15Rik	2810025M15Rik	0.312286	0.457096	-195.172	-198.141	7	2	1291.5	0	0	FALSE
2810029C07Rik	2810029C07Rik	0.718018	0.815448	-133.185	-134.626	7	2	94.1363	0	0	FALSE
2810032G03Rik	2810032G03Rik	0.176401	0.29497	-105.934	-109.76	7	2	60.1977	0	0	FALSE
2810047C21Rik1	2810047C21Rik1	0.271641	0.411541	-142.269	-145.455	7	2	129.53	0	0	FALSE
2810049E08Rik	2810049E08Rik	0.352	0.499007	-22.5428	-25.3201	7	2	2.69667	0	0	FALSE
2810403A07Rik	2810403A07Rik	0.297829	0.440811	-192.973	-196.016	7	2	1296.08	0	0	FALSE
2810403D21Rik	2810403D21Rik	0.297177	0.440066	-101.763	-104.81	7	2	21.8452	0	0	FALSE
2810404M03Rik	2810404M03Rik	0.831486	0.893985	-34.8977	-35.9606	7	2	1.5105	0	0	FALSE
2810405F15Rik	2810405F15Rik	0.30476	0.448842	-68.0802	-71.0877	7	2	11.7334	0	0	FALSE
2810408A11Rik	2810408A11Rik	8.72464e-05	0.000513237	-114.884	-127.909	7	2	59.8756	0	0	FALSE
2810408I11Rik	2810408I11Rik	0.0198316	0.0513932	-167.852	-174.556	7	2	369.285	0	0	FALSE
2810410L24Rik	2810410L24Rik	0.457927	0.603211	-86.0435	-88.3767	7	2	19.3123	0	0	FALSE
2810417H13Rik	2810417H13Rik	4.23362e-15	2.81681e-13	-191.856	-230.175	7	2	1518.41	0	0	FALSE
2810428I15Rik	2810428I15Rik	0.0874833	0.170212	-168.465	-173.264	7	2	349.168	0	0	FALSE
2810429I04Rik	2810429I04Rik	0.494277	0.636151	-131.81	-134.006	7	2	72.6229	0	0	FALSE
2810433D01Rik	2810433D01Rik	0.391958	0.538571	-83.7828	-86.3829	7	2	27.7222	0	0	FALSE
2810442N19Rik	2810442N19Rik	0.679053	0.787088	-70.1947	-71.7627	7	2	20.1301	0	0	FALSE
2810454H06Rik	2810454H06Rik	0.205921	0.332438	-146.395	-149.996	7	2	148.195	0	0	FALSE
2810459M11Rik	2810459M11Rik	0.705	0.806879	-104.133	-105.617	7	2	53.3265	0	0	FALSE
2810468N07Rik	2810468N07Rik	0.745091	0.83524	-129.776	-131.129	7	2	78.1599	0	0	FALSE
2810471M01Rik	2810471M01Rik	0.0338205	0.0791306	-55.1653	-61.2011	7	2	9.16982	0	0	FALSE
2810474O19Rik	2810474O19Rik	0.0240206	0.0599693	-231.487	-237.953	7	2	6095.15	0	0	FALSE
2900005J15Rik	2900005J15Rik	0.390923	0.537431	-123.848	-126.453	7	2	85.0575	0	0	FALSE
2900008C10Rik	2900008C10Rik	0.349101	0.495704	-51.8532	-54.6439	7	2	7.4481	0	0	FALSE
2900009J06Rik	2900009J06Rik	0.0170018	0.0451427	-90.1784	-97.0732	7	2	25.2146	0	0	FALSE
2900011O08Rik	2900011O08Rik	0.0516619	0.111536	-161.109	-166.602	7	2	279.867	0	0	FALSE
2900026A02Rik	2900026A02Rik	0.487481	0.629434	-157.524	-159.745	7	2	206.559	0	0	FALSE
2900041M22Rik	2900041M22Rik	0.847378	0.903456	-145.192	-146.198	7	2	121.885	0	0	FALSE
2900052N01Rik	2900052N01Rik	0.235114	0.368209	-78.3178	-81.7231	7	2	18.7717	0	0	FALSE
2900055J20Rik	2900055J20Rik	0.00154545	0.00606283	-89.2204	-98.9742	7	2	30.8974	0	0	FALSE
2900057B20Rik	2900057B20Rik	0.888079	0.929887	-39.2577	-40.1109	7	2	1.51547	0	0	FALSE
2900060B14Rik	2900060B14Rik	6.69521e-06	5.48518e-05	-122.771	-138.64	7	2	122.664	0	0	FALSE
2900076A07Rik	2900076A07Rik	0.206076	0.332607	-135.296	-138.897	7	2	91.5302	0	0	FALSE
2900079G21Rik	2900079G21Rik	0.472129	0.615754	-50.1728	-52.4519	7	2	11.3632	0	0	FALSE
2900092C05Rik	2900092C05Rik	0.0152775	0.0412525	-59.3629	-66.3893	7	2	9.39112	0	0	FALSE
2900092D14Rik	2900092D14Rik	0.059872	0.12532	-89.472	-94.7729	7	2	44.2725	0	0	FALSE
2900097C17Rik	2900097C17Rik	0.00193099	0.0072947	-223.238	-232.732	7	2	4550.74	0	0	FALSE
3000002C10Rik	3000002C10Rik	0.626992	0.747718	-155.19	-156.929	7	2	188.525	0	0	FALSE
3010001F23Rik	3010001F23Rik	0.305145	0.449211	-77.7232	-80.7288	7	2	10.4511	0	0	FALSE
3010026O09Rik	3010026O09Rik	0.971609	0.982454	-182.759	-183.199	7	2	582.158	0	0	FALSE
3100003L05Rik	3100003L05Rik	0.0202092	0.0521466	-47.6526	-54.3338	7	2	6.88558	0	0	FALSE
3110001I22Rik	3110001I22Rik	0.00459212	0.015008	-166.633	-175.109	7	2	356.32	0	0	FALSE
3110002H16Rik	3110002H16Rik	7.07788e-05	0.000427907	-197.576	-210.835	7	2	1762.62	0	0	FALSE
3110009E18Rik	3110009E18Rik	0.000524801	0.00241618	-140.14	-151.137	7	2	133.839	0	0	FALSE
3110009F21Rik	3110009F21Rik	0.138313	0.244367	-54.9979	-59.1694	7	2	16.7235	0	0	FALSE
3110015C05Rik	3110015C05Rik	0.186615	0.307832	-48.7632	-52.5086	7	2	5.43067	0	0	FALSE
3110021A11Rik	3110021A11Rik	0.647945	0.763543	-127.684	-129.353	7	2	70.2825	0	0	FALSE
3110021N24Rik	3110021N24Rik	0.166641	0.282297	-123.99	-127.899	7	2	63.4535	0	0	FALSE
3110035E14Rik	3110035E14Rik	0.147239	0.25638	-79.094	-83.1778	7	2	35.1676	0	0	FALSE
3110039I08Rik	3110039I08Rik	0.32085	0.46627	-129.829	-132.756	7	2	77.7074	0	0	FALSE
3110039M20Rik	3110039M20Rik	0.563879	0.695845	-40.5299	-42.48	7	2	3.79139	0	0	FALSE
3110040N11Rik	3110040N11Rik	0.50539	0.646034	-153.664	-155.82	7	2	238.976	0	0	FALSE
3110043O21Rik	3110043O21Rik	0.0554152	0.117898	-209.14	-214.542	7	2	1799.27	0	0	FALSE
3110045C21Rik	3110045C21Rik	0.498763	0.640594	-151.54	-153.72	7	2	176.27	0	0	FALSE
3110052M02Rik	3110052M02Rik	0.505691	0.646251	-165.214	-167.369	7	2	274.497	0	0	FALSE
3110056K07Rik	3110056K07Rik	0.841163	0.899647	-163.434	-164.463	7	2	242.211	0	0	FALSE
3110057O12Rik	3110057O12Rik	0.0511516	0.110707	-121.812	-127.318	7	2	68.6974	0	0	FALSE
3110062M04Rik	3110062M04Rik	0.159091	0.272328	-94.549	-98.5233	7	2	18.9521	0	0	FALSE
3110070M22Rik	3110070M22Rik	0.821298	0.887134	-60.9328	-62.0312	7	2	5.52191	0	0	FALSE
3110079O15Rik	3110079O15Rik	8.79457e-15	5.46563e-13	-71.8126	-109.371	7	2	30.6145	0	0	FALSE
3110082I17Rik	3110082I17Rik	0.0540537	0.115618	-171.404	-176.839	7	2	435.576	0	0	FALSE
3110082J24Rik	3110082J24Rik	1.41349e-05	0.00010463	-63.2989	-78.3458	7	2	11.1556	0	0	FALSE
3110099E03Rik	3110099E03Rik	0.00317588	0.0110805	-62.6205	-71.5323	7	2	40.3753	0	0	FALSE
3200001D21Rik	3200001D21Rik	0.814442	0.882765	-111.778	-112.9	7	2	30.7904	0	0	FALSE
3300002I08Rik	3300002I08Rik	0.103022	0.193802	-94.3315	-98.9092	7	2	17.913	0	0	FALSE
3300002P13Rik	3300002P13Rik	0.00399306	0.0133772	-53.7547	-62.3962	7	2	8.17165	0	0	FALSE
3300005D01Rik	3300005D01Rik	0.000482302	0.00224953	-49.4395	-60.5333	7	2	6.56615	0	0	FALSE
3425401B19Rik	3425401B19Rik	0.421093	0.567443	-114.951	-117.43	7	2	50.4423	0	0	FALSE
3632451O06Rik	3632451O06Rik	0.00227898	0.00836817	-174.317	-183.618	7	2	499.345	0	0	FALSE
3632454L22Rik	3632454L22Rik	0.000884316	0.00377545	-87.407	-97.8061	7	2	33.5295	0	0	FALSE
3830403N18Rik	3830403N18Rik	0.165425	0.280803	-171.389	-175.308	7	2	394.382	0	0	FALSE
3830406C13Rik	3830406C13Rik	0.235785	0.368893	-194.361	-197.762	7	2	1009.24	0	0	FALSE
3830408C21Rik	3830408C21Rik	7.32502e-05	0.000440811	-126.426	-139.647	7	2	108.272	0	0	FALSE
3830417A13Rik	3830417A13Rik	0.105726	0.197955	-136.877	-141.419	7	2	141.364	0	0	FALSE
3830432H09Rik	3830432H09Rik	0.974531	0.983849	-53.9511	-54.3702	7	2	13.0917	0	0	FALSE
3930402G23Rik	3930402G23Rik	0.681402	0.788712	-97.3884	-98.9487	7	2	36.2941	0	0	FALSE
4430402I18Rik	4430402I18Rik	0.00234281	0.00856605	-107.186	-116.455	7	2	46.3178	0	0	FALSE
4631405J19Rik	4631405J19Rik	0.865217	0.914117	-36.9607	-37.9017	7	2	2.66852	0	0	FALSE
4632404H12Rik	4632404H12Rik	0.293014	0.435623	-137.91	-140.979	7	2	99.0259	0	0	FALSE
4632415L05Rik	4632415L05Rik	0.801991	0.874609	-126.529	-127.694	7	2	90.7242	0	0	FALSE
4632427E13Rik	4632427E13Rik	0.594798	0.722364	-162.887	-164.732	7	2	249.978	0	0	FALSE
4632428C04Rik	4632428C04Rik	0.00184462	0.00702705	-79.4828	-89.0308	7	2	26.9237	0	0	FALSE
4632428N05Rik	4632428N05Rik	0.73477	0.828131	-151.435	-152.822	7	2	181.986	0	0	FALSE
4732416N19Rik	4732416N19Rik	0.17706	0.295742	-57.1267	-60.948	7	2	3.17585	0	0	FALSE
4732456N10Rik	4732456N10Rik	0.0635187	0.131492	-52.0589	-57.2824	7	2	13.4088	0	0	FALSE
4732471J01Rik	4732471J01Rik	0.57015	0.70127	-142.017	-143.946	7	2	107.116	0	0	FALSE
4732490B19Rik	4732490B19Rik	3.25392e-05	0.000218597	-95.4748	-109.599	7	2	62.9041	0	0	FALSE
4732491K20Rik	4732491K20Rik	0.802882	0.874777	-108.74	-109.901	7	2	28.0753	0	0	FALSE
4831407H17Rik	4831407H17Rik	0.00522492	0.0167462	-84.3811	-92.7035	7	2	37.7718	0	0	FALSE
4831440E17Rik	4831440E17Rik	0.358657	0.505675	-168.072	-170.819	7	2	323.235	0	0	FALSE
4833411C07Rik	4833411C07Rik	0.0459572	0.101489	-75.0227	-80.6668	7	2	13.5878	0	0	FALSE
4833412C05Rik	4833412C05Rik	0.00725546	0.0221166	-102.219	-110.149	7	2	49.6423	0	0	FALSE
4833415N18Rik	4833415N18Rik	0.691338	0.796869	-29.4177	-30.9457	7	2	0.782603	0	0	FALSE
4833417C18Rik	4833417C18Rik	0.110166	0.204448	-132.908	-137.394	7	2	95.1227	0	0	FALSE
4833418N02Rik	4833418N02Rik	0.473291	0.616519	-30.4389	-32.7136	7	2	1.90498	0	0	FALSE
4833419F23Rik	4833419F23Rik	0.775846	0.857907	-68.7492	-70.0013	7	2	9.56836	0	0	FALSE
4833420G17Rik	4833420G17Rik	0.000130072	0.000728072	-205.227	-217.805	7	2	2589.94	0	0	FALSE
4833422C13Rik	4833422C13Rik	0.00199623	0.00749395	-84.1624	-93.6183	7	2	36.1114	0	0	FALSE
4833422M21Rik	4833422M21Rik	0.00141057	0.00562938	-59.6073	-69.467	7	2	9.9734	0	0	FALSE
4833423E24Rik	4833423E24Rik	0.29532	0.437896	-66.3569	-69.4137	7	2	7.47299	0	0	FALSE
4833427F10Rik	4833427F10Rik	0.0346323	0.0806531	-73.9197	-79.9254	7	2	12.826	0	0	FALSE
4833427G06Rik	4833427G06Rik	0.022772	0.0574031	-76.4651	-82.9979	7	2	15.1181	0	0	FALSE
4833428L15Rik	4833428L15Rik	0.58586	0.714363	-38.1484	-40.0236	7	2	2.20171	0	0	FALSE
4833439L19Rik	4833439L19Rik	5.87585e-08	8.42874e-07	-210.557	-231.56	7	2	3289.51	0	0	FALSE
4921501E09Rik	4921501E09Rik	0.0597473	0.125126	-42.8715	-48.1752	7	2	14.9725	0	0	FALSE
4921504A21Rik	4921504A21Rik	0.475254	0.618119	-100.492	-102.76	7	2	36.1101	0	0	FALSE
4921504E06Rik	4921504E06Rik	0.65349	0.76804	-111.993	-113.644	7	2	67.2477	0	0	FALSE
4921506M07Rik	4921506M07Rik	0.000138888	0.000771581	-88.6717	-101.175	7	2	25.5168	0	0	FALSE
4921507L20Rik	4921507L20Rik	0.394537	0.541167	-75.7234	-78.3125	7	2	8.27112	0	0	FALSE
4921507P07Rik	4921507P07Rik	0.000497874	0.00230917	-124.116	-135.174	7	2	88.4204	0	0	FALSE
4921508D12Rik	4921508D12Rik	0.367155	0.514179	-46.2799	-48.9883	7	2	4.05243	0	0	FALSE
4921509C19Rik	4921509C19Rik	0.219954	0.350007	-96.7845	-100.289	7	2	56.2472	0	0	FALSE
4921509O07Rik	4921509O07Rik	0.171556	0.288735	-73.504	-77.3707	7	2	15.3884	0	0	FALSE
4921511C10Rik	4921511C10Rik	0.176074	0.294548	-129.193	-133.023	7	2	81.0735	0	0	FALSE
4921511C20Rik	4921511C20Rik	0.3526	0.499437	-5.33409	-8.1086	7	2	0.353557	0	0	FALSE
4921511H03Rik	4921511H03Rik	0.616136	0.739301	-48.1605	-49.9345	7	2	7.57675	0	0	FALSE
4921511I17Rik	4921511I17Rik	0.000501152	0.00232124	-79.9148	-90.9648	7	2	39.2651	0	0	FALSE
4921511M17Rik	NA	NA	NA	NA	NA	NA	NA	NA	NA	NA	TRUE
4921513I03Rik	4921513I03Rik	0.655886	0.769771	-68.3204	-69.9638	7	2	24.3422	0	0	FALSE
4921515E04Rik	4921515E04Rik	0.0617217	0.128461	-86.536	-91.7971	7	2	19.647	0	0	FALSE
4921517D22Rik	4921517D22Rik	0.410731	0.557036	-61.7091	-64.2303	7	2	5.10017	0	0	FALSE
4921518K17Rik	4921518K17Rik	0.000940682	0.00397717	-85.7604	-96.0884	7	2	22.9886	0	0	FALSE
4921524J17Rik	4921524J17Rik	6.79099e-07	7.3678e-06	-194.257	-212.621	7	2	1510.06	0	0	FALSE
4921524L21Rik	4921524L21Rik	0.00074865	0.00328252	-59.1675	-69.758	7	2	12.4471	0	0	FALSE
4921525O09Rik	4921525O09Rik	0.681913	0.789044	-76.3765	-77.9351	7	2	10.0028	0	0	FALSE
4921529L05Rik	4921529L05Rik	0.583528	0.712515	-55.763	-57.6462	7	2	7.34764	0	0	FALSE
4921530L21Rik	4921530L21Rik	0.412051	0.558458	-41.603	-44.1188	7	2	23.0665	0	0	FALSE
4921531C22Rik	4921531C22Rik	0.0350462	0.0814483	-151.072	-157.063	7	2	261.726	0	0	FALSE
4921531P14Rik	4921531P14Rik	1.11003e-09	2.36399e-08	-120.603	-145.839	7	2	114.25	0	0	FALSE
4921533I20Rik	4921533I20Rik	0.273518	0.413667	-49.3247	-52.5003	7	2	5.35664	0	0	FALSE
4921534H16Rik	4921534H16Rik	0.0032531	0.0113031	-100.888	-109.772	7	2	77.5925	0	0	FALSE
4921536K21Rik	4921536K21Rik	0.0339217	0.0792887	-103.028	-109.06	7	2	43.1439	0	0	FALSE
4921539E11Rik	4921539E11Rik	0.0880573	0.171145	-95.3955	-100.185	7	2	24.1787	0	0	FALSE
4922502D21Rik	4922502D21Rik	2.22092e-09	4.41821e-08	-66.453	-90.9522	7	2	34.3632	0	0	FALSE
4922502H24Rik	4922502H24Rik	0.484202	0.626265	-17.2561	-19.49	7	2	0.733627	0	0	FALSE
4922502N22Rik	4922502N22Rik	0.0265131	0.0650306	-110.409	-116.752	7	2	52.1692	0	0	FALSE
4930401C15Rik	4930401C15Rik	0.725036	0.82056	-31.1492	-32.5679	7	2	1.85357	0	0	FALSE
4930401O10Rik	4930401O10Rik	0.439794	0.585844	-29.1748	-31.5787	7	2	0.92527	0	0	FALSE
4930401O12Rik	4930401O12Rik	0.270534	0.410445	-55.5645	-58.757	7	2	6.52635	0	0	FALSE
4930402F06Rik	4930402F06Rik	0.725943	0.821389	-32.1114	-33.5271	7	2	2.21385	0	0	FALSE
4930402F11Rik	4930402F11Rik	1.81064e-07	2.27455e-06	-65.7519	-85.5444	7	2	29.2285	0	0	FALSE
4930402H24Rik	4930402H24Rik	0.119388	0.217737	-172.876	-177.251	7	2	468.945	0	0	FALSE
4930402K13Rik	4930402K13Rik	0.475866	0.618633	-29.0204	-31.2854	7	2	6.48658	0	0	FALSE
4930404A05Rik	4930404A05Rik	0.000939029	0.00397232	-66.8455	-77.1755	7	2	14.8065	0	0	FALSE
4930404H11Rik	4930404H11Rik	0.118945	0.217194	-36.6397	-41.0207	7	2	3.2805	0	0	FALSE
4930404I05Rik	4930404I05Rik	0.611385	0.735699	-78.7156	-80.5053	7	2	12.0446	0	0	FALSE
4930404N11Rik	4930404N11Rik	0.824625	0.889586	-97.8202	-98.907	7	2	24.3113	0	0	FALSE
4930405A10Rik	4930405A10Rik	0.262108	0.400448	-13.3563	-16.5973	7	2	0.96173	0	0	FALSE
4930405A21Rik	4930405A21Rik	0.0140591	0.0384609	-106.345	-113.474	7	2	37.1289	0	0	FALSE
4930405D11Rik	4930405D11Rik	0.0814638	0.160623	-71.896	-76.7901	7	2	25.469	0	0	FALSE
4930405J17Rik	4930405J17Rik	0.826849	0.890884	-42.7636	-43.8427	7	2	5.4924	0	0	FALSE
4930405L22Rik	4930405L22Rik	0.635177	0.753891	-20.1674	-21.8785	7	2	1.52456	0	0	FALSE
4930405O22Rik	4930405O22Rik	0.367588	0.514632	-92.9428	-95.6493	7	2	19.2548	0	0	FALSE
4930406D18Rik	4930406D18Rik	0.595839	0.723161	-16.2686	-18.1103	7	2	0.590139	0	0	FALSE
4930407G08Rik	4930407G08Rik	0.0430777	0.0962042	-71.7665	-77.4938	7	2	18.2458	0	0	FALSE
4930407I10Rik	4930407I10Rik	0.310941	0.455704	-58.9507	-61.9266	7	2	14.9803	0	0	FALSE
4930407I19Rik	4930407I19Rik	0.436116	0.58223	-74.3391	-76.7575	7	2	26.5889	0	0	FALSE
4930412B13Rik	4930412B13Rik	0.958561	0.974089	-38.7303	-39.2545	7	2	3.72862	0	0	FALSE
4930412C18Rik	4930412C18Rik	3.30904e-18	3.97659e-16	-93.0881	-138.82	7	2	108.426	0	0	FALSE
4930412O13Rik	4930412O13Rik	0.209665	0.337141	-46.3765	-49.9519	7	2	24.2079	0	0	FALSE
4930413E15Rik	4930413E15Rik	0.0156223	0.0419862	-82.8202	-89.8192	7	2	23.3559	0	0	FALSE
4930413F20Rik	4930413F20Rik	0.0451229	0.0999835	-42.5609	-48.2285	7	2	9.29564	0	0	FALSE
4930413G21Rik	4930413G21Rik	3.89999e-05	0.000255736	-93.4936	-107.417	7	2	29.3024	0	0	FALSE
4930413M19Rik	NA	NA	NA	NA	NA	NA	NA	NA	NA	NA	TRUE
4930414N06Rik	4930414N06Rik	2.80362e-06	2.57151e-05	-74.2852	-91.1069	7	2	21.529	0	0	FALSE
4930415F15Rik	4930415F15Rik	0.140757	0.247859	-41.3601	-45.5071	7	2	2.47284	0	0	FALSE
4930415L06Rik	4930415L06Rik	0.287578	0.429662	-21.8814	-24.9796	7	2	12.798	0	0	FALSE
4930415O20Rik	4930415O20Rik	0.826819	0.890884	-87.9219	-89.0011	7	2	13.1829	0	0	FALSE
4930417O13Rik	4930417O13Rik	0.857081	0.908782	-74.3837	-75.3548	7	2	15.4314	0	0	FALSE
4930417O22Rik	4930417O22Rik	0.122763	0.222581	-64.4244	-68.7618	7	2	13.7026	0	0	FALSE
4930419G24Rik	4930419G24Rik	0.000109774	0.000627118	-49.5521	-62.32	7	2	5.06506	0	0	FALSE
4930423M02Rik	4930423M02Rik	0.187393	0.30892	-57.0382	-60.7776	7	2	21.2438	0	0	FALSE
4930425K10Rik	4930425K10Rik	0.553866	0.687741	-20.5594	-22.544	7	2	1.06485	0	0	FALSE
4930425L21Rik	4930425L21Rik	0.341845	0.488108	-30.3302	-33.1549	7	2	2.54474	0	0	FALSE
4930425O10Rik	4930425O10Rik	0.907338	0.942917	-51.1032	-51.8777	7	2	2.99451	0	0	FALSE
4930426D05Rik	4930426D05Rik	0.089149	0.172838	-51.4916	-56.2649	7	2	16.4983	0	0	FALSE
4930426L09Rik	4930426L09Rik	0.838465	0.898525	-28.2034	-29.2416	7	2	0.859613	0	0	FALSE
4930427A07Rik	4930427A07Rik	1.66294e-07	2.1161e-06	-186.495	-206.379	7	2	1070.02	0	0	FALSE
4930428D20Rik	4930428D20Rik	0.00296327	0.0104437	-76.7512	-85.7445	7	2	29.4484	0	0	FALSE
4930428E07Rik	4930428E07Rik	0.694895	0.799629	-18.374	-19.8905	7	2	0.698265	0	0	FALSE
4930428G15Rik	4930428G15Rik	0.60082	0.727137	-58.4278	-60.2528	7	2	7.45823	0	0	FALSE
4930428O21Rik	4930428O21Rik	0.409781	0.556342	-85.4847	-88.0098	7	2	44.1288	0	0	FALSE
4930429B21Rik	4930429B21Rik	0.0231158	0.0581078	-107.774	-114.288	7	2	60.0375	0	0	FALSE
4930429D17Rik	4930429D17Rik	0.72977	0.824335	-99.4332	-100.836	7	2	36.2844	0	0	FALSE
4930429F11Rik	4930429F11Rik	0.11015	0.204434	-14.5219	-19.0083	7	2	6.24312	0	0	FALSE
4930429F24Rik	4930429F24Rik	0.0471833	0.103691	-51.7965	-57.4067	7	2	7.08239	0	0	FALSE
4930430A15Rik	4930430A15Rik	0.727719	0.822727	-73.4931	-74.9031	7	2	11.0091	0	0	FALSE
4930430F08Rik	4930430F08Rik	0.00646076	0.0200443	-153.899	-161.968	7	2	229.735	0	0	FALSE
4930430F21Rik	4930430F21Rik	0.00192036	0.00725804	-88.8691	-98.3702	7	2	31.9997	0	0	FALSE
4930430J02Rik	4930430J02Rik	0.157338	0.270054	-77.4791	-81.4691	7	2	10.1878	0	0	FALSE
4930431F12Rik	4930431F12Rik	0.136026	0.24108	-70.1978	-74.3926	7	2	7.76957	0	0	FALSE
4930431P03Rik	4930431P03Rik	0.189232	0.31141	-115.285	-119.01	7	2	139.598	0	0	FALSE
4930432J09Rik	4930432J09Rik	0.997878	0.998811	-97.2838	-97.4274	7	2	67.754	0	0	FALSE
4930432K21Rik	4930432K21Rik	4.56537e-06	3.94326e-05	-169.664	-185.952	7	2	510.154	0	0	FALSE
4930432M17Rik	4930432M17Rik	0.808506	0.87896	-30.0295	-31.1719	7	2	0.660949	0	0	FALSE
4930433B08Rik	4930433B08Rik	0.265241	0.404315	-33.338	-36.5608	7	2	1.99781	0	0	FALSE
4930433I11Rik	4930433I11Rik	0.233379	0.366003	-75.2594	-78.6758	7	2	15.9444	0	0	FALSE
4930433N12Rik	4930433N12Rik	0.000357802	0.00173587	-93.3071	-104.741	7	2	28.8233	0	0	FALSE
4930434J06Rik	4930434J06Rik	0.79408	0.869578	-27.7178	-28.909	7	2	0.626058	0	0	FALSE
4930435E12Rik	4930435E12Rik	0.126202	0.227452	-82.8792	-87.1783	7	2	16.0897	0	0	FALSE
4930438E09Rik	4930438E09Rik	0.301145	0.444741	-42.4856	-45.5118	7	2	4.80313	0	0	FALSE
4930440C22Rik	4930440C22Rik	0.252794	0.38973	-64.7803	-68.0763	7	2	12.2503	0	0	FALSE
4930440I19Rik	4930440I19Rik	0.000772625	0.00337168	-90.1364	-100.691	7	2	26.9121	0	0	FALSE
4930441H08Rik	4930441H08Rik	0.0707103	0.143504	-42.0698	-47.152	7	2	2.94291	0	0	FALSE
4930441J16Rik	4930441J16Rik	0.885795	0.928403	-43.4863	-44.3486	7	2	2.11124	0	0	FALSE
4930442J19Rik	4930442J19Rik	0.00333103	0.0115245	-96.1517	-105.007	7	2	44.6258	0	0	FALSE
4930442L01Rik	4930442L01Rik	0.00209355	0.00780925	-62.2616	-71.6619	7	2	10.1984	0	0	FALSE
4930443O20Rik	4930443O20Rik	0.00430713	0.0142286	-52.6503	-61.2022	7	2	6.43977	0	0	FALSE
4930444F02Rik	4930444F02Rik	3.47374e-05	0.000231328	-85.5376	-99.5895	7	2	31.2091	0	0	FALSE
4930444G20Rik	4930444G20Rik	0.0146367	0.0397776	-77.8156	-84.8946	7	2	21.1372	0	0	FALSE
4930444M15Rik	4930444M15Rik	0.803001	0.874777	-102.322	-103.484	7	2	33.6665	0	0	FALSE
4930444P10Rik	4930444P10Rik	0.0571898	0.120898	-94.2008	-99.5615	7	2	29.1464	0	0	FALSE
4930445N18Rik	4930445N18Rik	0.310293	0.45497	-31.7494	-34.7285	7	2	4.43221	0	0	FALSE
4930447A16Rik	4930447A16Rik	0.663428	0.774542	-23.0404	-24.6592	7	2	0.37262	0	0	FALSE
4930447C04Rik	4930447C04Rik	8.30079e-08	1.1407e-06	-190.955	-211.587	7	2	1393.43	0	0	FALSE
4930447F24Rik	4930447F24Rik	0.00148104	0.00586196	-106.057	-115.86	7	2	61.7997	0	0	FALSE
4930447J18Rik	4930447J18Rik	0.353401	0.50009	-43.1205	-45.8913	7	2	5.26131	0	0	FALSE
4930447K03Rik	4930447K03Rik	0.657411	0.771123	-73.8504	-75.4888	7	2	6.16976	0	0	FALSE
4930447M23Rik	4930447M23Rik	0.390002	0.536666	-105.174	-107.783	7	2	67.8378	0	0	FALSE
4930447N08Rik	4930447N08Rik	0.13218	0.235915	-50.7359	-54.9707	7	2	3.7062	0	0	FALSE
4930448C13Rik	4930448C13Rik	0.474269	0.617394	-38.8625	-41.1336	7	2	2.35514	0	0	FALSE
4930448F12Rik	4930448F12Rik	0.820444	0.8867	-43.3131	-44.4145	7	2	1.93812	0	0	FALSE
4930448H16Rik	4930448H16Rik	1.37957e-05	0.000102441	-59.0511	-74.1248	7	2	8.27282	0	0	FALSE
4930448I06Rik	4930448I06Rik	0.41636	0.562388	-38.5539	-41.0519	7	2	1.44714	0	0	FALSE
4930448I18Rik	4930448I18Rik	0.267494	0.406948	-64.3857	-67.5955	7	2	11.7378	0	0	FALSE
4930448K20Rik	4930448K20Rik	8.93408e-05	0.000523727	-54.9003	-67.899	7	2	25.0918	0	0	FALSE
4930449E01Rik	4930449E01Rik	0.998992	0.999447	-59.3013	-59.4068	7	2	5.33573	0	0	FALSE
4930449E18Rik	4930449E18Rik	0.0270294	0.0660151	-42.7311	-49.0496	7	2	2.51889	0	0	FALSE
4930449I24Rik	4930449I24Rik	0.0980406	0.18617	-81.2847	-85.9297	7	2	21.8762	0	0	FALSE
4930451G09Rik	4930451G09Rik	0.00491656	0.0159007	-123.766	-132.16	7	2	70.4008	0	0	FALSE
4930451I11Rik	4930451I11Rik	0.871294	0.918317	-19.9466	-20.8648	7	2	0.394888	0	0	FALSE
4930452A19Rik	4930452A19Rik	0.86323	0.912802	-30.5355	-31.4839	7	2	0.734367	0	0	FALSE
4930452B06Rik	4930452B06Rik	0.0966192	0.184064	-179.053	-183.718	7	2	563.386	0	0	FALSE
4930452G13Rik	4930452G13Rik	0.136183	0.241323	-110.833	-115.026	7	2	62.3687	0	0	FALSE
4930452N14Rik	4930452N14Rik	0.20528	0.331653	-62.0079	-65.6143	7	2	5.41089	0	0	FALSE
4930453H23Rik	4930453H23Rik	0.452626	0.598553	-79.575	-81.9287	7	2	25.5087	0	0	FALSE
4930453L07Rik	4930453L07Rik	0.000337936	0.00165003	-107.51	-119.009	7	2	65.3635	0	0	FALSE
4930453N24Rik	4930453N24Rik	0.903798	0.940825	-186.862	-187.652	7	2	739.62	0	0	FALSE
4930455B14Rik	4930455B14Rik	0.00513991	0.0165174	-102.703	-111.045	7	2	61.0453	0	0	FALSE
4930455C13Rik	4930455C13Rik	0.0789934	0.156847	-85.8504	-90.7855	7	2	12.6497	0	0	FALSE
4930455D15Rik	4930455D15Rik	0.52269	0.661443	-104.864	-106.958	7	2	56.385	0	0	FALSE
4930455F16Rik	4930455F16Rik	0.0195605	0.0508417	-76.6284	-83.35	7	2	29.8903	0	0	FALSE
4930455G09Rik	4930455G09Rik	0.000368412	0.00178051	-65.7781	-77.1788	7	2	12.48	0	0	FALSE
4930455H04Rik	4930455H04Rik	0.397772	0.544495	-19.6795	-22.2548	7	2	1.11569	0	0	FALSE
4930455J16Rik	4930455J16Rik	0.0419845	0.0942262	-69.1487	-74.9089	7	2	16.0583	0	0	FALSE
4930456L15Rik	4930456L15Rik	0.113082	0.208708	-63.3481	-67.7986	7	2	6.00704	0	0	FALSE
4930459C07Rik	4930459C07Rik	7.58027e-07	8.14905e-06	-58.9718	-77.2166	7	2	14.0511	0	0	FALSE
4930459L07Rik	4930459L07Rik	0.702821	0.805206	-9.7251	-11.2159	7	2	0.166966	0	0	FALSE
4930461G14Rik	4930461G14Rik	5.48012e-11	1.56405e-09	-143.159	-171.574	7	2	200.95	0	0	FALSE
4930463O16Rik	4930463O16Rik	0.597547	0.724428	-100.428	-102.264	7	2	34.6267	0	0	FALSE
4930465K10Rik	4930465K10Rik	0.00115007	0.00472755	-108.101	-118.197	7	2	66.7539	0	0	FALSE
4930465M20Rik	4930465M20Rik	0.0418251	0.09394	-41.3062	-47.0713	7	2	4.86725	0	0	FALSE
4930467D21Rik	4930467D21Rik	0.400084	0.546738	-65.5139	-68.0795	7	2	5.84976	0	0	FALSE
4930467E23Rik	4930467E23Rik	0.209417	0.336857	-116.844	-120.421	7	2	65.6914	0	0	FALSE
4930467K11Rik	4930467K11Rik	0.116906	0.214304	-74.9422	-79.347	7	2	14.9811	0	0	FALSE
4930469G21Rik	4930469G21Rik	0.239444	0.373303	-120.205	-123.583	7	2	52.7633	0	0	FALSE
4930470H14Rik	4930470H14Rik	0.0909441	0.17565	-99.6728	-104.419	7	2	29.8532	0	0	FALSE
4930470O06Rik	4930470O06Rik	0.71698	0.814652	-35.2566	-36.7014	7	2	2.11611	0	0	FALSE
4930470P17Rik	4930470P17Rik	1.83375e-05	0.000131523	-73.1503	-87.9098	7	2	23.4037	0	0	FALSE
4930471C04Rik	4930471C04Rik	0.416577	0.562585	-14.1968	-16.6939	7	2	1.075	0	0	FALSE
4930471G03Rik	4930471G03Rik	0.195572	0.319441	-29.875	-33.5523	7	2	6.94855	0	0	FALSE
4930471M09Rik	4930471M09Rik	0.00120751	0.00492925	-54.3623	-64.4021	7	2	8.6062	0	0	FALSE
4930473A02Rik	4930473A02Rik	0.370388	0.517291	-81.6262	-84.3202	7	2	9.06477	0	0	FALSE
4930473O22Rik	4930473O22Rik	0.383098	0.529997	-29.3769	-32.015	7	2	2.97472	0	0	FALSE
4930474G06Rik	4930474G06Rik	0.0106063	0.0304585	-78.7725	-86.2442	7	2	41.283	0	0	FALSE
4930474H20Rik	4930474H20Rik	0.306629	0.45103	-62.1514	-65.1493	7	2	10.6398	0	0	FALSE
4930474M22Rik	4930474M22Rik	0.764616	0.849749	-63.5539	-64.8431	7	2	9.17455	0	0	FALSE
4930474N05Rik	4930474N05Rik	0.36363	0.510669	-34.7624	-37.4866	7	2	1.73578	0	0	FALSE
4930474N09Rik	4930474N09Rik	0.300561	0.444017	-47.0076	-50.0369	7	2	5.67791	0	0	FALSE
4930477N07Rik	4930477N07Rik	0.00159819	0.00623449	-88.7794	-98.4942	7	2	28.253	0	0	FALSE
4930478L05Rik	4930478L05Rik	0.589844	0.717841	-78.3751	-80.2369	7	2	15.1508	0	0	FALSE
4930478P22Rik	4930478P22Rik	0.124192	0.224653	-92.5305	-96.8519	7	2	36.0678	0	0	FALSE
4930479D17Rik	4930479D17Rik	0.511915	0.652081	-43.1065	-45.239	7	2	1.59605	0	0	FALSE
4930480E11Rik	4930480E11Rik	0.716937	0.814643	-3.6185	-5.06351	7	2	0.0539413	0	0	FALSE
4930480G23Rik	4930480G23Rik	0.408864	0.55543	-60.3142	-62.8431	7	2	6.17313	0	0	FALSE
4930480K15Rik	4930480K15Rik	0.0128252	0.0356964	-95.7671	-103.008	7	2	36.8323	0	0	FALSE
4930480K23Rik	4930480K23Rik	0.165331	0.280739	-127.776	-131.695	7	2	69.7319	0	0	FALSE
4930480M12Rik	4930480M12Rik	1.39027e-05	0.000103106	-74.3719	-89.437	7	2	31.9533	0	0	FALSE
4930481A15Rik	4930481A15Rik	0.0385407	0.0878922	-119.086	-124.955	7	2	61.3679	0	0	FALSE
4930482G09Rik	4930482G09Rik	0.130401	0.233471	-65.3911	-69.6448	7	2	11.5368	0	0	FALSE
4930483J18Rik	4930483J18Rik	0.960209	0.975084	-113.943	-114.457	7	2	70.3805	0	0	FALSE
4930483K19Rik	4930483K19Rik	0.00851522	0.0253242	-89.1571	-96.8945	7	2	16.8634	0	0	FALSE
4930483O08Rik	4930483O08Rik	0.145877	0.254688	-63.2224	-67.3193	7	2	9.07564	0	0	FALSE
4930484H19Rik	4930484H19Rik	0.322403	0.467863	-87.3833	-90.3018	7	2	27.0841	0	0	FALSE
4930486F22Rik	4930486F22Rik	0.940149	0.963926	-25.7566	-26.3808	7	2	0.501999	0	0	FALSE
4930486I03Rik	4930486I03Rik	0.552634	0.686791	-26.7224	-28.7112	7	2	1.91446	0	0	FALSE
4930486L24Rik	4930486L24Rik	2.55785e-09	5.01646e-08	-106.089	-130.438	7	2	72.8249	0	0	FALSE
4930487D11Rik	4930487D11Rik	0.601514	0.727612	-27.8203	-29.643	7	2	1.11819	0	0	FALSE
4930487H11Rik	4930487H11Rik	0.0325078	0.0765688	-79.1941	-85.28	7	2	27.2328	0	0	FALSE
4930488B22Rik	4930488B22Rik	0.367884	0.514969	-13.4602	-16.1654	7	2	0.496622	0	0	FALSE
4930488L21Rik	4930488L21Rik	0.785012	0.864188	-36.9368	-38.1584	7	2	3.07263	0	0	FALSE
4930500F04Rik	4930500F04Rik	0.49474	0.636608	-22.4083	-24.6033	7	2	2.03003	0	0	FALSE
4930500L23Rik	4930500L23Rik	0.0143045	0.0390054	-68.7752	-75.8823	7	2	12.91	0	0	FALSE
4930502A04Rik	4930502A04Rik	0.585952	0.714438	-76.3171	-78.1921	7	2	19.7991	0	0	FALSE
4930502E09Rik	4930502E09Rik	0.00354219	0.012148	-93.068	-101.851	7	2	35.7796	0	0	FALSE
4930502E18Rik	4930502E18Rik	0.0328871	0.0773131	-115.927	-121.998	7	2	67.8737	0	0	FALSE
4930503B20Rik	4930503B20Rik	0.00536815	0.017126	-89.3512	-97.6415	7	2	22.0306	0	0	FALSE
4930503E14Rik	4930503E14Rik	0.00110333	0.00456087	-135.601	-145.745	7	2	118.719	0	0	FALSE
4930503E24Rik	4930503E24Rik	0.020753	0.0532885	-106.929	-113.577	7	2	33.5854	0	0	FALSE
4930503F20Rik	4930503F20Rik	0.860908	0.911609	-11.9901	-12.9471	7	2	0.161124	0	0	FALSE
4930503H13Rik	4930503H13Rik	0.709789	0.810406	-11.4266	-12.8948	7	2	0.32409	0	0	FALSE
4930503L19Rik	4930503L19Rik	0.00222361	0.00820076	-173.752	-183.082	7	2	497.991	0	0	FALSE
4930503O07Rik	4930503O07Rik	0.225001	0.355969	-40.4314	-43.9023	7	2	2.17523	0	0	FALSE
4930504C09Rik	4930504C09Rik	0.318268	0.463576	-39.0245	-41.9635	7	2	1.00715	0	0	FALSE
4930504O13Rik	4930504O13Rik	8.7719e-05	0.000515602	-116.468	-129.487	7	2	76.4941	0	0	FALSE
4930505A04Rik	4930505A04Rik	0.620537	0.742314	-76.7201	-78.4796	7	2	13.5498	0	0	FALSE
4930505G20Rik	4930505G20Rik	0.523467	0.662118	-27.1402	-29.2314	7	2	1.35173	0	0	FALSE
4930505K13Rik	4930505K13Rik	0.686335	0.792953	-37.865	-39.4093	7	2	1.38731	0	0	FALSE
4930505K14Rik	4930505K14Rik	0.811298	0.880776	-14.7705	-15.9034	7	2	0.24438	0	0	FALSE
4930506A18Rik	4930506A18Rik	0.666444	0.776946	-21.5493	-23.1582	7	2	1.89067	0	0	FALSE
4930506C21Rik	4930506C21Rik	0.341138	0.487394	-88.9101	-91.7381	7	2	17.4319	0	0	FALSE
4930507D05Rik	4930507D05Rik	0.109666	0.203696	-117.691	-122.183	7	2	87.6353	0	0	FALSE
4930507D10Rik	4930507D10Rik	0.620587	0.742314	-49.7582	-51.5175	7	2	2.66409	0	0	FALSE
4930509E16Rik	4930509E16Rik	0.653911	0.768267	-109.087	-110.737	7	2	72.4045	0	0	FALSE
4930509J09Rik	4930509J09Rik	0.334602	0.480497	-65.9221	-68.7812	7	2	14.5244	0	0	FALSE
4930509K18Rik	4930509K18Rik	2.7919e-08	4.28128e-07	-82.2595	-104.06	7	2	53.1928	0	0	FALSE
4930511A02Rik	4930511A02Rik	0.198772	0.323714	-75.8664	-79.52	7	2	14.7459	0	0	FALSE
4930511A08Rik	4930511A08Rik	0.455162	0.600912	-59.133	-61.4768	7	2	4.97901	0	0	FALSE
4930511E03Rik	4930511E03Rik	0.709275	0.809962	-66.8541	-68.324	7	2	15.6377	0	0	FALSE
4930511M06Rik	4930511M06Rik	7.53101e-06	6.04998e-05	-87.8636	-103.603	7	2	31.8432	0	0	FALSE
4930512B01Rik	4930512B01Rik	0.538434	0.674431	-95.7865	-97.8248	7	2	21.709	0	0	FALSE
4930512J16Rik	4930512J16Rik	0.991066	0.994274	-55.8113	-56.0753	7	2	3.79987	0	0	FALSE
4930512M02Rik	4930512M02Rik	0.0422051	0.0946355	-84.1307	-89.8842	7	2	12.2094	0	0	FALSE
4930513D17Rik	4930513D17Rik	0.00141372	0.00563622	-62.2586	-72.1158	7	2	14.5927	0	0	FALSE
4930513N10Rik	4930513N10Rik	0.438139	0.584202	-160.227	-162.637	7	2	230.958	0	0	FALSE
4930513O06Rik	4930513O06Rik	0.265224	0.404315	-6.6965	-9.9194	7	2	0.540705	0	0	FALSE
4930515B02Rik	4930515B02Rik	0.491417	0.633257	-17.4533	-19.6605	7	2	0.627506	0	0	FALSE
4930515G01Rik	4930515G01Rik	0.886184	0.928646	-48.9999	-49.8607	7	2	2.74087	0	0	FALSE
4930515G16Rik	4930515G16Rik	0.381245	0.528192	-22.0672	-24.7134	7	2	1.87928	0	0	FALSE
4930515L03Rik	4930515L03Rik	0.660477	0.772391	-3.53908	-5.16743	7	2	0.0591643	0	0	FALSE
4930515L19Rik	4930515L19Rik	0.113005	0.2086	-58.2731	-62.7245	7	2	10.405	0	0	FALSE
4930517E11Rik	4930517E11Rik	0.0528033	0.113427	-121.964	-127.429	7	2	185.721	0	0	FALSE
4930517M08Rik	4930517M08Rik	0.501061	0.64239	-70.2576	-72.4294	7	2	10.448	0	0	FALSE
4930518J21Rik	4930518J21Rik	1.51111e-06	1.49284e-05	-66.4874	-83.9827	7	2	17.3189	0	0	FALSE
4930518P08Rik	4930518P08Rik	8.89985e-06	6.98291e-05	-54.8488	-70.4051	7	2	10.1184	0	0	FALSE
4930519D14Rik	4930519D14Rik	0.0797188	0.158029	-65.2883	-70.2113	7	2	9.66283	0	0	FALSE
4930519F09Rik	4930519F09Rik	0.00420242	0.013963	-94.3409	-102.922	7	2	20.1961	0	0	FALSE
4930519F16Rik	4930519F16Rik	0.861241	0.911618	-108.905	-109.861	7	2	48.112	0	0	FALSE
4930519F24Rik	4930519F24Rik	0.144421	0.252838	-36.6422	-40.7532	7	2	1.68736	0	0	FALSE
4930519G04Rik	4930519G04Rik	1.51983e-05	0.000111555	-66.3265	-81.2933	7	2	19.027	0	0	FALSE
4930519H02Rik	4930519H02Rik	0.482218	0.62435	-88.4087	-90.65	7	2	21.808	0	0	FALSE
4930519K11Rik	4930519K11Rik	0.710744	0.810499	-3.54719	-5.0123	7	2	0.0514787	0	0	FALSE
4930520O04Rik	4930520O04Rik	0.103608	0.194717	-54.7588	-59.3288	7	2	6.59213	0	0	FALSE
4930520P13Rik	4930520P13Rik	0.716937	0.814643	-3.6185	-5.06351	7	2	0.0539413	0	0	FALSE
4930521E06Rik	4930521E06Rik	0.8057	0.8768	-9.63292	-10.7848	7	2	0.198028	0	0	FALSE
4930522H14Rik	4930522H14Rik	0.0693915	0.141388	-65.2303	-70.3373	7	2	7.53313	0	0	FALSE
4930522O17Rik	4930522O17Rik	0.631019	0.7508	-33.2067	-34.9315	7	2	1.38335	0	0	FALSE
4930523C07Rik	4930523C07Rik	0.0385057	0.0878486	-126.242	-132.113	7	2	85.4552	0	0	FALSE
4930523O13Rik	4930523O13Rik	0.436255	0.582338	-53.4249	-55.8427	7	2	3.80074	0	0	FALSE
4930524B15Rik	4930524B15Rik	0.0159678	0.0427201	-67.6569	-74.629	7	2	15.096	0	0	FALSE
4930524B17Rik	4930524B17Rik	0.0296775	0.0711949	-64.51	-70.7109	7	2	26.2701	0	0	FALSE
4930524C18Rik	4930524C18Rik	0.122106	0.221731	-75.5863	-79.931	7	2	18.7818	0	0	FALSE
4930524N10Rik	4930524N10Rik	0.544711	0.679814	-22.6057	-24.6221	7	2	0.862617	0	0	FALSE
4930524O05Rik	4930524O05Rik	0.000260764	0.00132372	-50.8934	-62.6862	7	2	8.86046	0	0	FALSE
4930524O08Rik	4930524O08Rik	0.000497617	0.00230917	-50.3398	-61.3979	7	2	4.99814	0	0	FALSE
4930525C09Rik	4930525C09Rik	0.740254	0.832146	-32.605	-33.9741	7	2	0.640265	0	0	FALSE
4930525D18Rik	4930525D18Rik	0.171556	0.288735	-48.8555	-52.7222	7	2	3.43209	0	0	FALSE
4930525G20Rik	4930525G20Rik	0.0857109	0.167288	-77.0793	-81.9054	7	2	24.2379	0	0	FALSE
4930526H09Rik	4930526H09Rik	0.000137236	0.000762909	-54.6453	-67.1624	7	2	8.03728	0	0	FALSE
4930526I15Rik	4930526I15Rik	0.000204404	0.00107683	-130.012	-142.08	7	2	87.7839	0	0	FALSE
4930526L06Rik	4930526L06Rik	0.000654014	0.00291921	-90.0435	-100.789	7	2	37.2589	0	0	FALSE
4930527F14Rik	4930527F14Rik	0.593497	0.721141	-42.7159	-44.5654	7	2	4.21981	0	0	FALSE
4930527G23Rik	4930527G23Rik	0.627703	0.748338	-46.6599	-48.3956	7	2	3.05778	0	0	FALSE
4930528A17Rik	4930528A17Rik	0.00043707	0.00206971	-114.836	-126.042	7	2	54.8305	0	0	FALSE
4930528D03Rik	4930528D03Rik	0.0770057	0.153735	-60.3881	-65.3572	7	2	6.79365	0	0	FALSE
4930528G23Rik	4930528G23Rik	0.0399926	0.0905756	-86.9261	-92.7485	7	2	33.7007	0	0	FALSE
4930528H21Rik	4930528H21Rik	0.352088	0.499082	-70.0177	-72.7946	7	2	14.3664	0	0	FALSE
4930528P14Rik	4930528P14Rik	0.709011	0.809778	-40.1081	-41.5788	7	2	3.63324	0	0	FALSE
4930529C04Rik	4930529C04Rik	0.000266228	0.00134681	-131.96	-143.729	7	2	99.325	0	0	FALSE
4930529K09Rik	4930529K09Rik	0.329517	0.474938	-48.4607	-51.3444	7	2	4.94312	0	0	FALSE
4930529L06Rik	4930529L06Rik	0.241689	0.375784	-47.1478	-50.5117	7	2	2.49037	0	0	FALSE
4930532I03Rik	4930532I03Rik	0.100977	0.19073	-56.5189	-61.1239	7	2	5.36347	0	0	FALSE
4930532M18Rik	4930532M18Rik	0.105349	0.197387	-18.205	-22.7523	7	2	2.90043	0	0	FALSE
4930533B01Rik	4930533B01Rik	0.46068	0.605246	-44.0881	-46.4108	7	2	3.07905	0	0	FALSE
4930533N22Rik	4930533N22Rik	0.0304109	0.0726248	-67.3158	-73.4859	7	2	12.0231	0	0	FALSE
4930533P14Rik	4930533P14Rik	0.74772	0.836948	-12.5687	-13.9135	7	2	0.222138	0	0	FALSE
4930538K18Rik	4930538K18Rik	0.000170839	0.000920388	-79.021	-91.2915	7	2	21.9333	0	0	FALSE
4930539C22Rik	4930539C22Rik	0.520503	0.659704	-21.9139	-24.0156	7	2	1.611	0	0	FALSE
4930539E08Rik	4930539E08Rik	1.8309e-06	1.76959e-05	-134.71	-151.996	7	2	216.195	0	0	FALSE
4930539J05Rik	4930539J05Rik	0.433951	0.580025	-78.5604	-80.9874	7	2	7.72069	0	0	FALSE
4930539M17Rik	4930539M17Rik	0.398142	0.544874	-99.8255	-102.399	7	2	20.6486	0	0	FALSE
4930539N22Rik	4930539N22Rik	0.0873839	0.170066	-69.7573	-74.5574	7	2	18.4596	0	0	FALSE
4930540M03Rik	4930540M03Rik	0.0633848	0.131284	-51.6126	-56.8388	7	2	8.06544	0	0	FALSE
4930542C21Rik	4930542C21Rik	0.50429	0.645001	-64.6413	-66.8014	7	2	6.05871	0	0	FALSE
4930542D17Rik	4930542D17Rik	0.12703	0.228646	-47.1844	-51.4745	7	2	3.30794	0	0	FALSE
4930543E12Rik	4930543E12Rik	0.229728	0.361765	-52.3815	-55.8214	7	2	8.67769	0	0	FALSE
4930543N07Rik	4930543N07Rik	0.825351	0.889847	-28.3076	-29.3919	7	2	1.54351	0	0	FALSE
4930544D05Rik	4930544D05Rik	0.984873	0.99017	-25.0362	-25.3683	7	2	0.678787	0	0	FALSE
4930544G11Rik	4930544G11Rik	0.00909414	0.0267654	-115.875	-123.533	7	2	86.4128	0	0	FALSE
4930544M13Rik	4930544M13Rik	0.0712096	0.144319	-70.4634	-75.5363	7	2	11.6851	0	0	FALSE
4930545E07Rik	4930545E07Rik	0.0033136	0.0114727	-53.2415	-62.1033	7	2	10.1378	0	0	FALSE
4930545H06Rik	4930545H06Rik	0.49959	0.641339	-30.7755	-32.9527	7	2	2.52255	0	0	FALSE
4930545L23Rik	4930545L23Rik	0.453495	0.599242	-52.1368	-54.4872	7	2	5.66772	0	0	FALSE
4930546C10Rik	4930546C10Rik	0.918879	0.950601	-88.6192	-89.3437	7	2	18.9486	0	0	FALSE
4930546K05Rik	4930546K05Rik	0.873819	0.919963	-114.302	-115.21	7	2	70.4702	0	0	FALSE
4930547E08Rik	4930547E08Rik	0.026781	0.0655241	-57.8128	-64.1428	7	2	5.99692	0	0	FALSE
4930547E14Rik	4930547E14Rik	0.0923284	0.177649	-67.7472	-72.4733	7	2	7.12945	0	0	FALSE
4930548G14Rik	4930548G14Rik	0.374683	0.521776	-95.0727	-97.7476	7	2	49.8271	0	0	FALSE
4930548H24Rik	4930548H24Rik	0.000425659	0.00202579	-144.006	-155.242	7	2	165.696	0	0	FALSE
4930548J01Rik	4930548J01Rik	0.422834	0.569078	-40.9809	-43.4525	7	2	8.80166	0	0	FALSE
4930548K13Rik	4930548K13Rik	0.747106	0.836813	-11.0078	-12.3545	7	2	0.16438	0	0	FALSE
4930549C01Rik	4930549C01Rik	0.144398	0.252817	-62.0973	-66.2085	7	2	8.53119	0	0	FALSE
4930549C15Rik	4930549C15Rik	0.736876	0.829656	-97.8352	-99.2153	7	2	24.1222	0	0	FALSE
4930549G23Rik	4930549G23Rik	0.829954	0.893044	-118.846	-119.914	7	2	39.8727	0	0	FALSE
4930550C14Rik	4930550C14Rik	0.00229482	0.00842195	-90.6344	-99.9275	7	2	29.2894	0	0	FALSE
4930550C17Rik	4930550C17Rik	0.0716551	0.145059	-69.9473	-75.012	7	2	8.7696	0	0	FALSE
4930550L24Rik	4930550L24Rik	0.000455768	0.00214832	-196.938	-208.096	7	2	1448.9	0	0	FALSE
4930552N02Rik	4930552N02Rik	0.295724	0.438301	-35.0118	-38.0665	7	2	4.6865	0	0	FALSE
4930552P12Rik	4930552P12Rik	0.681441	0.788712	-125.257	-126.817	7	2	101.469	0	0	FALSE
4930553C11Rik	4930553C11Rik	0.185625	0.306607	-41.5919	-45.3451	7	2	3.55159	0	0	FALSE
4930553E22Rik	4930553E22Rik	0.547473	0.682284	-27.9806	-29.9874	7	2	1.73857	0	0	FALSE
4930554C24Rik	4930554C24Rik	0.212032	0.340089	-18.1656	-21.7245	7	2	2.69743	0	0	FALSE
4930554G24Rik	4930554G24Rik	0.344356	0.490841	-63.0992	-65.912	7	2	12.0977	0	0	FALSE
4930554H23Rik	4930554H23Rik	0.563023	0.69512	-42.1747	-44.1277	7	2	2.61351	0	0	FALSE
4930554I06Rik	4930554I06Rik	0.532601	0.66958	-30.8443	-32.9031	7	2	1.45066	0	0	FALSE
4930555B11Rik	4930555B11Rik	0.552067	0.686339	-89.863	-91.8538	7	2	25.1967	0	0	FALSE
4930555B12Rik	4930555B12Rik	0.856778	0.908681	-9.08972	-10.0619	7	2	0.118747	0	0	FALSE
4930555G01Rik	4930555G01Rik	0.00429488	0.014201	-120.858	-129.414	7	2	69.8392	0	0	FALSE
4930555G21Rik	4930555G21Rik	0.581465	0.710844	-18.5697	-20.4598	7	2	0.773512	0	0	FALSE
4930555K05Rik	4930555K05Rik	0.741862	0.832919	-46.0523	-47.4163	7	2	8.39846	0	0	FALSE
4930556C24Rik	4930556C24Rik	1.84751e-06	1.78272e-05	-83.3729	-100.649	7	2	64.5484	0	0	FALSE
4930556G01Rik	4930556G01Rik	0.000384024	0.00184673	-69.9572	-81.3106	7	2	15.9453	0	0	FALSE
4930556J02Rik	4930556J02Rik	0.925697	0.954802	-39.985	-40.6787	7	2	3.31487	0	0	FALSE
4930556M19Rik	4930556M19Rik	0.634586	0.753607	-146.057	-147.77	7	2	125.279	0	0	FALSE
4930556N09Rik	4930556N09Rik	0.878061	0.922926	-77.3736	-78.2659	7	2	32.4334	0	0	FALSE
4930556N13Rik	4930556N13Rik	0.143287	0.251246	-90.9888	-95.1109	7	2	15.3151	0	0	FALSE
4930557A04Rik	4930557A04Rik	0.367794	0.51489	-10.3268	-13.0324	7	2	0.646712	0	0	FALSE
4930557F10Rik	4930557F10Rik	0.457361	0.602768	-60.8602	-63.1956	7	2	5.19662	0	0	FALSE
4930557J02Rik	4930557J02Rik	0.00411014	0.0136954	-61.2252	-69.8326	7	2	8.67519	0	0	FALSE
4930557K07Rik	4930557K07Rik	0.018196	0.0477483	-44.227	-51.0381	7	2	2.79543	0	0	FALSE
4930558C23Rik	4930558C23Rik	0.000148479	0.000816359	-146.629	-159.058	7	2	213.945	0	0	FALSE
4930558F17Rik	4930558F17Rik	0.361222	0.508387	-86.0202	-88.7553	7	2	30.936	0	0	FALSE
4930558G05Rik	4930558G05Rik	0.735131	0.828284	-28.2169	-29.6027	7	2	2.30707	0	0	FALSE
4930558J18Rik	4930558J18Rik	0.0100654	0.0291682	-157.059	-164.594	7	2	272.502	0	0	FALSE
4930558K02Rik	4930558K02Rik	0.264958	0.403963	-94.6807	-97.9052	7	2	16.1836	0	0	FALSE
4930559C10Rik	4930559C10Rik	0.0641513	0.132604	-59.4304	-64.6408	7	2	11.0074	0	0	FALSE
4930562C15Rik	4930562C15Rik	0.000247845	0.0012688	-115.195	-127.045	7	2	54.684	0	0	FALSE
4930562F07Rik	4930562F07Rik	0.169222	0.285779	-54.7877	-58.674	7	2	4.30988	0	0	FALSE
4930563D23Rik	4930563D23Rik	0.0306346	0.0730258	-74.3224	-80.4833	7	2	18.938	0	0	FALSE
4930563E18Rik	4930563E18Rik	0.338652	0.484723	-76.8008	-79.6406	7	2	18.3768	0	0	FALSE
4930563E22Rik	4930563E22Rik	6.83288e-05	0.000415655	-143.768	-157.066	7	2	226.654	0	0	FALSE
4930563F08Rik	4930563F08Rik	0.0517403	0.111653	-119.312	-124.803	7	2	68.7308	0	0	FALSE
4930563H07Rik	4930563H07Rik	0.186166	0.307178	-50.1331	-53.8821	7	2	5.02836	0	0	FALSE
4930563M20Rik	4930563M20Rik	0.00291637	0.0102987	-59.2568	-68.2688	7	2	7.64141	0	0	FALSE
4930563M21Rik	4930563M21Rik	0.162861	0.277395	-51.7939	-55.7349	7	2	3.90196	0	0	FALSE
4930564B18Rik	4930564B18Rik	0.3214	0.466823	-55.4851	-58.4085	7	2	9.7289	0	0	FALSE
4930564C03Rik	4930564C03Rik	0.155949	0.268197	-35.0053	-39.0079	7	2	5.96675	0	0	FALSE
4930564D02Rik	4930564D02Rik	0.561146	0.693526	-55.0731	-57.0326	7	2	5.80345	0	0	FALSE
4930565D16Rik	4930565D16Rik	0.477543	0.62003	-26.8701	-29.1289	7	2	0.643804	0	0	FALSE
4930565N06Rik	4930565N06Rik	0.314157	0.458921	-75.8095	-78.7691	7	2	17.269	0	0	FALSE
4930567H12Rik	4930567H12Rik	0.573573	0.70412	-60.3861	-62.303	7	2	15.8196	0	0	FALSE
4930567H17Rik	4930567H17Rik	0.683767	0.790645	-30.2043	-31.7569	7	2	1.93917	0	0	FALSE
4930567J20Rik	4930567J20Rik	0.77492	0.857316	-40.1259	-41.3811	7	2	3.86026	0	0	FALSE
4930567K12Rik	4930567K12Rik	0.736136	0.82902	-46.6131	-47.9956	7	2	4.46317	0	0	FALSE
4930567K20Rik	4930567K20Rik	0.253507	0.390523	-66.0485	-69.3403	7	2	9.20334	0	0	FALSE
4930568D16Rik	4930568D16Rik	0.616621	0.739618	-64.8071	-66.5795	7	2	26.0666	0	0	FALSE
4930568E12Rik	4930568E12Rik	0.00287487	0.0101674	-61.0337	-70.0626	7	2	8.52104	0	0	FALSE
4930568G15Rik	4930568G15Rik	0.172702	0.290123	-65.3502	-69.2074	7	2	6.60476	0	0	FALSE
4930570G19Rik	4930570G19Rik	0.00227466	0.00835644	-80.9726	-90.276	7	2	37.6881	0	0	FALSE
4930571K23Rik	4930571K23Rik	0.246617	0.381958	-22.3746	-25.708	7	2	2.57439	0	0	FALSE
4930571O06Rik	4930571O06Rik	0.535981	0.672252	-39.8212	-41.8682	7	2	3.90401	0	0	FALSE
4930572K03Rik	4930572K03Rik	0.599971	0.726566	-4.88331	-6.71116	7	2	0.103454	0	0	FALSE
4930572O03Rik	4930572O03Rik	0.00218216	0.00807391	-124.875	-134.227	7	2	69.7149	0	0	FALSE
4930572O13Rik	4930572O13Rik	0.831373	0.893918	-18.5163	-19.5795	7	2	0.446907	0	0	FALSE
4930573O16Rik	4930573O16Rik	0.149936	0.259998	-48.1709	-52.2291	7	2	2.53435	0	0	FALSE
4930577N17Rik	4930577N17Rik	0.677803	0.786151	-34.6726	-36.2446	7	2	1.3477	0	0	FALSE
4930578C19Rik	4930578C19Rik	0.348967	0.495624	-43.6336	-46.4249	7	2	6.29296	0	0	FALSE
4930578E11Rik	4930578E11Rik	0.00242956	0.00882161	-99.0983	-108.325	7	2	51.0233	0	0	FALSE
4930578I06Rik	4930578I06Rik	0.677647	0.786151	-28.6211	-30.1936	7	2	0.925097	0	0	FALSE
4930578M01Rik	4930578M01Rik	0.00698181	0.0213876	-71.8702	-79.8463	7	2	13.6309	0	0	FALSE
4930578N18Rik	4930578N18Rik	0.0157843	0.0423202	-60.8995	-67.8858	7	2	17.3206	0	0	FALSE
4930579F01Rik	4930579F01Rik	0.0135642	0.037385	-87.6128	-94.7849	7	2	24.2522	0	0	FALSE
4930579G18Rik	4930579G18Rik	0.106425	0.199011	-120.014	-124.548	7	2	53.4093	0	0	FALSE
4930579G24Rik	4930579G24Rik	0.632288	0.751635	-194.56	-196.281	7	2	1093.16	0	0	FALSE
4930579H20Rik	4930579H20Rik	0.052118	0.112279	-54.8011	-60.2826	7	2	4.56334	0	0	FALSE
4930579J19Rik	4930579J19Rik	0.176361	0.294937	-48.6827	-52.5097	7	2	5.18185	0	0	FALSE
4930579K19Rik	4930579K19Rik	0.161194	0.275128	-124.182	-128.137	7	2	85.5263	0	0	FALSE
4930579P08Rik	4930579P08Rik	0.053846	0.115278	-67.258	-72.6971	7	2	19.2504	0	0	FALSE
4930581F22Rik	4930581F22Rik	0.0595087	0.124759	-91.9464	-97.2553	7	2	24.0656	0	0	FALSE
4930583K01Rik	4930583K01Rik	0.0155528	0.0418137	-87.4587	-94.4632	7	2	35.0975	0	0	FALSE
4930583P06Rik	4930583P06Rik	0.74897	0.837738	-27.2927	-28.6333	7	2	0.718973	0	0	FALSE
4930584F24Rik	4930584F24Rik	0.791001	0.868032	-54.4901	-55.6917	7	2	9.45887	0	0	FALSE
4930586N03Rik	4930586N03Rik	0.117921	0.215763	-62.042	-66.4349	7	2	19.6992	0	0	FALSE
4930587E11Rik	4930587E11Rik	0.200011	0.325148	-64.6806	-68.3252	7	2	12.7691	0	0	FALSE
4930590J08Rik	4930590J08Rik	0.0372853	0.085613	-96.6338	-102.546	7	2	27.4552	0	0	FALSE
4930590L20Rik	4930590L20Rik	0.615769	0.739054	-28.0208	-29.796	7	2	3.34858	0	0	FALSE
4930591A17Rik	4930591A17Rik	0.00109934	0.00454757	-142.965	-153.113	7	2	155.214	0	0	FALSE
4930591E09Rik	4930591E09Rik	0.383131	0.529997	-39.0017	-41.6397	7	2	4.06289	0	0	FALSE
4930592A05Rik	4930592A05Rik	0.0516087	0.111461	-70.7499	-76.2441	7	2	10.6065	0	0	FALSE
4930592I03Rik	4930592I03Rik	0.852149	0.906531	-47.1968	-48.1859	7	2	2.10619	0	0	FALSE
4930593A02Rik	4930593A02Rik	0.153404	0.264709	-36.9938	-41.0197	7	2	3.43523	0	0	FALSE
4930593C16Rik	4930593C16Rik	0.075539	0.151296	-72.2255	-77.2202	7	2	13.0948	0	0	FALSE
4930594C11Rik	4930594C11Rik	0.58449	0.713357	-114.132	-116.012	7	2	37.9096	0	0	FALSE
4930594O21Rik	4930594O21Rik	0.743944	0.834421	-93.5747	-94.9318	7	2	17.509	0	0	FALSE
4930595D18Rik	4930595D18Rik	0.838743	0.89863	-77.1345	-78.1718	7	2	6.90748	0	0	FALSE
4930595M18Rik	4930595M18Rik	0.352095	0.499082	-7.93617	-10.713	7	2	0.764659	0	0	FALSE
4930596D02Rik	4930596D02Rik	0.020396	0.0525266	-67.5268	-74.1966	7	2	18.5116	0	0	FALSE
4930596I21Rik	4930596I21Rik	0.293224	0.435838	-78.5471	-81.615	7	2	8.12013	0	0	FALSE
4930597A21Rik	4930597A21Rik	0.864163	0.913536	-47.6456	-48.5905	7	2	4.68524	0	0	FALSE
4930597G03Rik	4930597G03Rik	0.0953506	0.182075	-58.7345	-63.4171	7	2	6.98836	0	0	FALSE
4930598F16Rik	4930598F16Rik	0.264485	0.403398	-41.2646	-44.4917	7	2	3.3929	0	0	FALSE
4930599N23Rik	4930599N23Rik	0.491039	0.632882	-86.5733	-88.7819	7	2	12.3952	0	0	FALSE
4931402G19Rik	4931402G19Rik	0.00248016	0.00897906	-79.0365	-88.2387	7	2	18.0932	0	0	FALSE
4931403E22Rik	4931403E22Rik	0.816778	0.884158	-51.1365	-52.2505	7	2	3.09567	0	0	FALSE
4931403G20Rik	4931403G20Rik	0.552579	0.686758	-60.5278	-62.5169	7	2	3.38171	0	0	FALSE
4931406B18Rik	4931406B18Rik	1.25839e-06	1.2721e-05	-81.2527	-98.9471	7	2	27.4374	0	0	FALSE
4931406C07Rik	4931406C07Rik	0.0679989	0.139219	-131.309	-136.443	7	2	78.4042	0	0	FALSE
4931406H21Rik	4931406H21Rik	0.226132	0.357471	-131.145	-134.609	7	2	97.4579	0	0	FALSE
4931406P16Rik	4931406P16Rik	0.189459	0.311738	-195.378	-199.101	7	2	1293.08	0	0	FALSE
4931408C20Rik	4931408C20Rik	0.111869	0.206923	-61.1126	-65.5779	7	2	10.4777	0	0	FALSE
4931408D14Rik	4931408D14Rik	0.892517	0.932958	-81.3648	-82.2003	7	2	14.7822	0	0	FALSE
4931409K22Rik	4931409K22Rik	0.000213304	0.00111623	-110.07	-122.09	7	2	77.3671	0	0	FALSE
4931414P19Rik	4931414P19Rik	0.137466	0.24312	-155.27	-159.45	7	2	218.196	0	0	FALSE
4931417E11Rik	4931417E11Rik	0.301336	0.444883	-12.626	-15.6512	7	2	2.05618	0	0	FALSE
4931419H13Rik	4931419H13Rik	0.799325	0.872847	-38.2836	-39.4571	7	2	1.06053	0	0	FALSE
4931420L22Rik	4931420L22Rik	0.0556981	0.118372	-47.6519	-53.047	7	2	10.2328	0	0	FALSE
4931423N10Rik	4931423N10Rik	0.00129795	0.00524703	-74.5747	-84.5308	7	2	13.1655	0	0	FALSE
4931428F04Rik	4931428F04Rik	0.594807	0.722364	-155.708	-157.553	7	2	189.424	0	0	FALSE
4931428L18Rik	4931428L18Rik	0.000261909	0.00132838	-74.2158	-86.0036	7	2	13.5637	0	0	FALSE
4931429I11Rik	4931429I11Rik	0.00673178	0.0207594	-122.957	-130.977	7	2	149.894	0	0	FALSE
4931429L15Rik	4931429L15Rik	0.124891	0.225642	-79.4704	-83.784	7	2	13.3322	0	0	FALSE
4931429P17Rik	4931429P17Rik	0.00347502	0.011942	-65.2881	-74.0938	7	2	12.6249	0	0	FALSE
4931430N09Rik	4931430N09Rik	0.532553	0.66958	-80.5961	-82.6551	7	2	24.1121	0	0	FALSE
4931431B13Rik	4931431B13Rik	0.714958	0.813689	-21.1705	-22.6219	7	2	0.29685	0	0	FALSE
4931431C16Rik	4931431C16Rik	0.122184	0.221822	-109.596	-113.94	7	2	42.5017	0	0	FALSE
4931431F19Rik	4931431F19Rik	0.01754	0.046347	-43.1198	-49.9762	7	2	10.5926	0	0	FALSE
4931440F15Rik	4931440F15Rik	0.96104	0.975598	-99.462	-99.9714	7	2	86.5248	0	0	FALSE
4931440J10Rik	4931440J10Rik	0.360534	0.507714	-47.3225	-50.0607	7	2	2.66058	0	0	FALSE
4931440P22Rik	4931440P22Rik	4.15163e-05	0.000269684	-67.8558	-81.7096	7	2	29.6651	0	0	FALSE
4932411E22Rik	4932411E22Rik	3.27057e-05	0.000219567	-62.0324	-76.1511	7	2	30.5599	0	0	FALSE
4932411N23Rik	4932411N23Rik	0.844318	0.901463	-42.0601	-43.0775	7	2	2.03101	0	0	FALSE
4932412D23Rik	4932412D23Rik	9.77512e-06	7.5713e-05	-138.334	-153.787	7	2	288.118	0	0	FALSE
4932413F04Rik	4932413F04Rik	0.000122236	0.000688459	-102.202	-114.849	7	2	49.1406	0	0	FALSE
4932414J04Rik	4932414J04Rik	0.739847	0.831865	-53.034	-54.4045	7	2	4.88348	0	0	FALSE
4932414N04Rik	4932414N04Rik	0.766018	0.850693	-75.238	-76.5227	7	2	10.8659	0	0	FALSE
4932415M13Rik	4932415M13Rik	0.472756	0.616197	-57.4475	-59.7243	7	2	5.33582	0	0	FALSE
4932416H05Rik	4932416H05Rik	0.0513313	0.110994	-115.3	-120.801	7	2	47.0688	0	0	FALSE
4932416K20Rik	4932416K20Rik	0.623147	0.744519	-126.061	-127.812	7	2	98.2773	0	0	FALSE
4932418E24Rik	4932418E24Rik	0.489311	0.631197	-55.4336	-57.6485	7	2	6.01814	0	0	FALSE
4932429P05Rik	4932429P05Rik	0.185521	0.306543	-57.0724	-60.8264	7	2	25.0058	0	0	FALSE
4932435O22Rik	4932435O22Rik	9.41575e-09	1.60709e-07	-116.057	-139.019	7	2	204.35	0	0	FALSE
4932438A13Rik	4932438A13Rik	5.08859e-08	7.4077e-07	-201.822	-222.979	7	2	2002.71	0	0	FALSE
4932438H23Rik	4932438H23Rik	0.043576	0.0971407	-118.218	-123.93	7	2	69.9367	0	0	FALSE
4932441J04Rik	4932441J04Rik	0.586367	0.714863	-26.1958	-28.0694	7	2	4.16883	0	0	FALSE
4932443I19Rik	4932443I19Rik	0.205125	0.331493	-50.1614	-53.7689	7	2	3.50298	0	0	FALSE
4932702P03Rik	4932702P03Rik	0.862093	0.91226	-40.634	-41.5866	7	2	0.804382	0	0	FALSE
4933400A11Rik	4933400A11Rik	0.0277	0.0674154	-66.0849	-72.3726	7	2	14.4277	0	0	FALSE
4933400B14Rik	4933400B14Rik	0.553527	0.687428	-37.546	-39.5317	7	2	1.61175	0	0	FALSE
4933400C23Rik	4933400C23Rik	0.15141	0.261998	-44.7121	-48.7564	7	2	4.93321	0	0	FALSE
4933400F21Rik	4933400F21Rik	0.282009	0.423355	-142.065	-145.193	7	2	119.954	0	0	FALSE
4933400L20Rik	4933400L20Rik	0.524644	0.663097	-22.3582	-24.4452	7	2	1.41539	0	0	FALSE
4933401B06Rik	4933401B06Rik	0.413295	0.559468	-31.117	-33.6276	7	2	4.72954	0	0	FALSE
4933401D09Rik	4933401D09Rik	0.268014	0.407461	-107.648	-110.854	7	2	31.2433	0	0	FALSE
4933401H06Rik	4933401H06Rik	0.318675	0.46393	-89.0047	-91.9416	7	2	18.8932	0	0	FALSE
4933402C06Rik	4933402C06Rik	0.0118727	0.0334388	-78.4001	-85.7347	7	2	19.221	0	0	FALSE
4933402D24Rik	4933402D24Rik	0.63755	0.755945	-72.5864	-74.2897	7	2	13.373	0	0	FALSE
4933402E13Rik	4933402E13Rik	0.134427	0.238965	-169.885	-174.096	7	2	413.696	0	0	FALSE
4933402J07Rik	4933402J07Rik	0.370104	0.517011	-39.046	-41.7412	7	2	1.599	0	0	FALSE
4933402J10Rik	4933402J10Rik	0.837739	0.898143	-43.9228	-44.9636	7	2	1.90514	0	0	FALSE
4933402J15Rik	4933402J15Rik	0.286436	0.428253	-32.1259	-35.2303	7	2	6.88629	0	0	FALSE
4933402N03Rik	4933402N03Rik	0.416928	0.563027	-49.5525	-52.0482	7	2	7.23103	0	0	FALSE
4933402N22Rik	4933402N22Rik	0.127019	0.228643	-85.5397	-89.8299	7	2	17.2862	0	0	FALSE
4933402P03Rik	4933402P03Rik	0.638854	0.756653	-56.4034	-58.1025	7	2	9.4489	0	0	FALSE
4933403O08Rik	4933403O08Rik	0.139607	0.246296	-80.6499	-84.8085	7	2	21.9547	0	0	FALSE
4933404G15Rik	4933404G15Rik	0.44602	0.592397	-48.8253	-51.2047	7	2	11.4846	0	0	FALSE
4933404K08Rik	4933404K08Rik	0.0118924	0.0334864	-93.3889	-100.722	7	2	24.1928	0	0	FALSE
4933404K13Rik	4933404K13Rik	0.11917	0.217457	-89.1607	-93.539	7	2	17.7698	0	0	FALSE
4933404O12Rik	4933404O12Rik	0.395219	0.541819	-135.413	-137.999	7	2	99.3698	0	0	FALSE
4933405D12Rik	4933405D12Rik	0.773639	0.856673	-105.762	-107.022	7	2	25.3134	0	0	FALSE
4933405E24Rik	4933405E24Rik	0.974766	0.983972	-32.9833	-33.4006	7	2	0.53329	0	0	FALSE
4933405L10Rik	4933405L10Rik	2.98509e-10	7.15997e-09	-71.8656	-98.4917	7	2	40.8731	0	0	FALSE
4933405O20Rik	4933405O20Rik	0.710744	0.810499	-3.54719	-5.0123	7	2	0.0514787	0	0	FALSE
4933406C10Rik	4933406C10Rik	0.0038735	0.0130487	-80.0744	-88.7519	7	2	27.0721	0	0	FALSE
4933406D12Rik	4933406D12Rik	0.922833	0.95326	-32.8209	-33.5276	7	2	1.22774	0	0	FALSE
4933406F09Rik	4933406F09Rik	0.657864	0.771488	-51.9789	-53.6157	7	2	3.9556	0	0	FALSE
4933406G16Rik	4933406G16Rik	0.450521	0.596625	-71.9499	-74.3118	7	2	8.29594	0	0	FALSE
4933406I18Rik	4933406I18Rik	0.108692	0.202254	-56.8609	-61.3656	7	2	7.89034	0	0	FALSE
4933406J08Rik	4933406J08Rik	2.85726e-07	3.41105e-06	-124.91	-144.21	7	2	144.831	0	0	FALSE
4933406J10Rik	4933406J10Rik	0.878045	0.922926	-85.2895	-86.1819	7	2	17.2404	0	0	FALSE
4933406K04Rik	4933406K04Rik	0.0927187	0.178321	-60.5876	-65.3081	7	2	11.0057	0	0	FALSE
4933406M09Rik	4933406M09Rik	0.702675	0.805123	-75.4969	-76.9882	7	2	13.6866	0	0	FALSE
4933407E24Rik	4933407E24Rik	0.849125	0.904214	-42.1321	-43.1322	7	2	3.14907	0	0	FALSE
4933407G14Rik	4933407G14Rik	0.574663	0.704906	-35.8466	-37.7598	7	2	1.89303	0	0	FALSE
4933407I05Rik	4933407I05Rik	0.993289	0.995529	-37.1779	-37.4113	7	2	2.34835	0	0	FALSE
4933407K13Rik	4933407K13Rik	0.0295076	0.0709127	-156.787	-162.995	7	2	229.034	0	0	FALSE
4933407L21Rik	4933407L21Rik	0.97513	0.984071	-93.6432	-94.0578	7	2	28.7514	0	0	FALSE
4933408B17Rik	4933408B17Rik	0.133826	0.238158	-130.975	-135.192	7	2	74.4828	0	0	FALSE
4933408J17Rik	4933408J17Rik	0.376038	0.523104	-114.353	-117.022	7	2	48.7002	0	0	FALSE
4933408N05Rik	4933408N05Rik	0.0171347	0.0454274	-63.2942	-70.1795	7	2	7.93552	0	0	FALSE
4933409G03Rik	4933409G03Rik	0.26758	0.407038	-61.1179	-64.3272	7	2	4.65302	0	0	FALSE
4933409K07Rik	4933409K07Rik	0.0202637	0.0522602	-142.635	-149.313	7	2	127.095	0	0	FALSE
4933411E08Rik	4933411E08Rik	2.3383e-05	0.000163286	-58.624	-73.1147	7	2	16.649	0	0	FALSE
4933411G06Rik	4933411G06Rik	0.744107	0.834525	-12.9607	-14.3172	7	2	0.235541	0	0	FALSE
4933411K16Rik	4933411K16Rik	0.743616	0.834173	-31.6462	-33.0044	7	2	2.11161	0	0	FALSE
4933412E12Rik	4933412E12Rik	3.32245e-05	0.000222511	-139.12	-153.222	7	2	257.654	0	0	FALSE
4933412E24Rik	4933412E24Rik	0.0562763	0.119353	-94.3261	-99.7078	7	2	47.7534	0	0	FALSE
4933412O06Rik	4933412O06Rik	0.0119816	0.0337013	-47.4294	-54.7529	7	2	6.07753	0	0	FALSE
4933413G19Rik	4933413G19Rik	0.514212	0.653982	-27.6407	-29.765	7	2	1.58311	0	0	FALSE
4933413J09Rik	4933413J09Rik	0.0389061	0.0885918	-110.496	-116.354	7	2	41.9531	0	0	FALSE
4933413L06Rik	4933413L06Rik	0.127305	0.228983	-83.6534	-87.9404	7	2	12.7519	0	0	FALSE
4933415F23Rik	4933415F23Rik	5.0905e-05	0.000321625	-104.169	-117.796	7	2	72.7985	0	0	FALSE
4933416C03Rik	4933416C03Rik	0.175162	0.293398	-143.064	-146.901	7	2	199.416	0	0	FALSE
4933416E03Rik	4933416E03Rik	0.335313	0.481141	-20.8267	-23.6825	7	2	1.52858	0	0	FALSE
4933416I08Rik	4933416I08Rik	0.757334	0.844015	-10.7746	-12.0878	7	2	0.124294	0	0	FALSE
4933416M06Rik	4933416M06Rik	0.692957	0.797942	-69.2412	-70.764	7	2	21.9348	0	0	FALSE
4933416M07Rik	4933416M07Rik	8.45517e-06	6.69487e-05	-125.886	-141.498	7	2	86.6209	0	0	FALSE
4933417A18Rik	4933417A18Rik	0.00214756	0.00796594	-55.9434	-65.314	7	2	6.89044	0	0	FALSE
4933417D19Rik	4933417D19Rik	0.107314	0.200213	-78.3447	-82.8668	7	2	14.4394	0	0	FALSE
4933417E11Rik	4933417E11Rik	0.0127552	0.0355293	-77.566	-84.8133	7	2	21.9315	0	0	FALSE
4933417G07Rik	4933417G07Rik	0.934247	0.960047	-68.366	-69.0193	7	2	4.26378	0	0	FALSE
4933417O13Rik	4933417O13Rik	0.509281	0.649459	-49.9471	-52.0891	7	2	7.92616	0	0	FALSE
4933421I07Rik	4933421I07Rik	0.616692	0.739643	-59.5555	-61.3277	7	2	9.82201	0	0	FALSE
4933421O10Rik	4933421O10Rik	0.025075	0.0621428	-106.476	-112.888	7	2	62.5732	0	0	FALSE
4933422A05Rik	4933422A05Rik	0.457801	0.603122	-43.2746	-45.6083	7	2	2.85234	0	0	FALSE
4933424G05Rik	4933424G05Rik	0.0167608	0.0445883	-52.8175	-59.7299	7	2	4.17483	0	0	FALSE
4933424G06Rik	4933424G06Rik	0.0332686	0.0780491	-68.2035	-74.2602	7	2	9.53448	0	0	FALSE
4933425B07Rik	4933425B07Rik	0.941544	0.964719	-74.6673	-75.2844	7	2	14.5833	0	0	FALSE
4933425L06Rik	4933425L06Rik	3.91237e-05	0.000256333	-137.1	-151.02	7	2	213.997	0	0	FALSE
4933427D06Rik	4933427D06Rik	1.49369e-10	3.88327e-09	-154.187	-181.544	7	2	430.839	0	0	FALSE
4933427D14Rik	4933427D14Rik	0.571301	0.702249	-172.172	-174.097	7	2	376.003	0	0	FALSE
4933427E11Rik	4933427E11Rik	0.00512358	0.0164684	-38.6225	-46.9683	7	2	5.07518	0	0	FALSE
4933427E13Rik	4933427E13Rik	0.193743	0.316993	-72.1522	-75.8432	7	2	10.9816	0	0	FALSE
4933427G17Rik	4933427G17Rik	0.0283725	0.0687326	-111.313	-117.571	7	2	56.3411	0	0	FALSE
4933427I22Rik	4933427I22Rik	0.777211	0.858745	-43.5874	-44.835	7	2	2.02322	0	0	FALSE
4933428C19Rik	4933428C19Rik	0.000529072	0.00243251	-56.3391	-67.3272	7	2	7.60501	0	0	FALSE
4933428G20Rik	4933428G20Rik	0.0158499	0.0424671	-66.7791	-73.7603	7	2	12.9184	0	0	FALSE
4933429K18Rik	4933429K18Rik	0.0444094	0.0987182	-56.2246	-61.9128	7	2	8.71784	0	0	FALSE
4933429O19Rik	4933429O19Rik	0.419369	0.565675	-61.6086	-64.0944	7	2	5.69476	0	0	FALSE
4933430H16Rik	4933430H16Rik	4.85343e-05	0.000308633	-54.0068	-67.6868	7	2	7.94899	0	0	FALSE
4933430I17Rik	4933430I17Rik	0.118804	0.217007	-131.702	-136.084	7	2	90.3376	0	0	FALSE
4933430M04Rik	4933430M04Rik	0.156956	0.269575	-54.6809	-58.6744	7	2	6.88665	0	0	FALSE
4933430N04Rik	4933430N04Rik	0.0465489	0.102593	-104.8	-110.428	7	2	47.0316	0	0	FALSE
4933431E20Rik	4933431E20Rik	0.0248015	0.0616193	-157.087	-163.513	7	2	275.535	0	0	FALSE
4933431G14Rik	4933431G14Rik	0.00553529	0.0175334	-100.341	-108.595	7	2	41.9548	0	0	FALSE
4933432G23Rik	4933432G23Rik	0.829152	0.892603	-96.6033	-97.6743	7	2	30.2634	0	0	FALSE
4933432I03Rik	4933432I03Rik	3.61657e-08	5.41199e-07	-60.3801	-81.9031	7	2	18.2426	0	0	FALSE
4933432I09Rik	4933432I09Rik	0.46335	0.607772	-20.93	-23.2425	7	2	0.808959	0	0	FALSE
4933432K03Rik	4933432K03Rik	0.179144	0.298519	-65.8208	-69.6253	7	2	8.32624	0	0	FALSE
4933433C11Rik	4933433C11Rik	0.193941	0.317251	-58.6698	-62.3594	7	2	6.37979	0	0	FALSE
4933433F19Rik	4933433F19Rik	0.799966	0.873344	-80.7162	-81.8876	7	2	25.2791	0	0	FALSE
4933433G08Rik	4933433G08Rik	0.641195	0.75874	-29.8426	-31.534	7	2	3.3922	0	0	FALSE
4933433G15Rik	4933433G15Rik	0.000657984	0.00293248	-93.9457	-104.684	7	2	27.2469	0	0	FALSE
4933433G19Rik	4933433G19Rik	0.489315	0.631197	-95.438	-97.653	7	2	16.9862	0	0	FALSE
4933433H22Rik	4933433H22Rik	0.875787	0.921235	-68.3394	-69.2405	7	2	16.1826	0	0	FALSE
4933434E20Rik	4933434E20Rik	0.00175891	0.00674936	-222.328	-231.931	7	2	4964.65	0	0	FALSE
4933436E23Rik	4933436E23Rik	0.566234	0.698093	-39.2851	-41.2271	7	2	2.10802	0	0	FALSE
4933436H12Rik	4933436H12Rik	0.352566	0.499437	-23.2479	-26.0225	7	2	2.94426	0	0	FALSE
4933436I01Rik	4933436I01Rik	0.370121	0.517011	-8.27596	-10.9711	7	2	0.858715	0	0	FALSE
4933438B17Rik	4933438B17Rik	0.155965	0.268204	-53.5259	-57.5283	7	2	8.67297	0	0	FALSE
4933438K21Rik	4933438K21Rik	7.6752e-05	0.000459647	-180.912	-194.081	7	2	767.74	0	0	FALSE
4933439C10Rik	4933439C10Rik	0.220003	0.350022	-82.4636	-85.9679	7	2	13.2783	0	0	FALSE
4933439K11Rik	4933439K11Rik	0.00627083	0.01954	-59.7877	-67.8924	7	2	6.91708	0	0	FALSE
4933440J02Rik	4933440J02Rik	0.124536	0.225172	-59.6795	-63.997	7	2	7.66254	0	0	FALSE
4933440M02Rik	4933440M02Rik	0.00662603	0.0204789	-47.4134	-55.4522	7	2	9.68553	0	0	FALSE
5031410I06Rik	5031410I06Rik	2.70864e-07	3.25673e-06	-129.806	-149.164	7	2	124.019	0	0	FALSE
5031414D18Rik	5031414D18Rik	3.65227e-07	4.22108e-06	-98.7865	-117.822	7	2	44.7575	0	0	FALSE
5031425E22Rik	5031425E22Rik	0.00242695	0.00881893	-128.043	-137.27	7	2	102.652	0	0	FALSE
5031425F14Rik	5031425F14Rik	0.524093	0.662648	-28.6219	-30.7108	7	2	1.63477	0	0	FALSE
5031426D15Rik	5031426D15Rik	1.02136e-05	7.85409e-05	-138.692	-154.097	7	2	322.322	0	0	FALSE
5031434C07Rik	5031434C07Rik	4.2923e-07	4.87467e-06	-83.1431	-102.004	7	2	42.965	0	0	FALSE
5031434O11Rik	5031434O11Rik	0.000124641	0.000700331	-79.0405	-91.6658	7	2	16.7956	0	0	FALSE
5031439G07Rik	5031439G07Rik	4.06884e-06	3.57203e-05	-142.965	-159.38	7	2	204.082	0	0	FALSE
5033403F01Rik	5033403F01Rik	0.0378936	0.0866802	-86.3989	-92.2901	7	2	24.7514	0	0	FALSE
5033403H07Rik	5033403H07Rik	0.117481	0.215107	-53.3443	-57.7423	7	2	3.64825	0	0	FALSE
5033404E19Rik	5033404E19Rik	0.874922	0.920571	-59.7111	-60.6155	7	2	9.93229	0	0	FALSE
5033406O09Rik	5033406O09Rik	0.00338829	0.0116849	-78.0357	-86.8712	7	2	18.9015	0	0	FALSE
5033428I22Rik	5033428I22Rik	0.916266	0.948939	-18.8585	-19.5945	7	2	0.209462	0	0	FALSE
5330411J11Rik	5330411J11Rik	0.125096	0.225929	-95.3581	-99.6695	7	2	43.8495	0	0	FALSE
5330413P13Rik	5330413P13Rik	0.0278879	0.0677956	-75.0345	-81.3137	7	2	38.437	0	0	FALSE
5330417C22Rik	5330417C22Rik	3.80848e-09	7.18213e-08	-150.743	-174.669	7	2	820.574	0	0	FALSE
5330426P16Rik	5330426P16Rik	0.224293	0.35508	-119.092	-122.568	7	2	55.2398	0	0	FALSE
5330434G04Rik	5330434G04Rik	0.0314204	0.0744631	-71.1734	-77.3023	7	2	15.8593	0	0	FALSE
5330439B14Rik	5330439B14Rik	0.879519	0.924211	-45.9709	-46.8577	7	2	4.59118	0	0	FALSE
5430401F13Rik	5430401F13Rik	0.0750214	0.150452	-105.502	-110.505	7	2	50.6011	0	0	FALSE
5430402E10Rik	5430402E10Rik	0.79334	0.869292	-60.0933	-61.287	7	2	6.82092	0	0	FALSE
5430402O13Rik	5430402O13Rik	0.619975	0.742206	-115.429	-117.191	7	2	42.1102	0	0	FALSE
5430403N17Rik	5430403N17Rik	0.978297	0.986126	-77.4015	-77.7915	7	2	20.6136	0	0	FALSE
5430405H02Rik	5430405H02Rik	0.290803	0.433271	-127.396	-130.476	7	2	73.1667	0	0	FALSE
5430416N02Rik	5430416N02Rik	3.59999e-14	2.02667e-12	-141.898	-177.989	7	2	232.995	0	0	FALSE
5430416O09Rik	5430416O09Rik	4.43851e-05	0.000285407	-97.7327	-111.512	7	2	64.6927	0	0	FALSE
5430419D17Rik	5430419D17Rik	0.0026896	0.00960259	-66.233	-75.3401	7	2	16.2315	0	0	FALSE
5430421F17Rik	5430421F17Rik	0.320082	0.465499	-46.4539	-49.3839	7	2	8.43375	0	0	FALSE
5430421N21Rik	5430421N21Rik	0.0180519	0.0474758	-55.1859	-62.0068	7	2	5.99692	0	0	FALSE
5430425K12Rik	5430425K12Rik	0.324445	0.470015	-35.2043	-38.1127	7	2	3.6987	0	0	FALSE
5430427M07Rik	5430427M07Rik	0.102986	0.193779	-63.0253	-67.6035	7	2	9.42931	0	0	FALSE
5430427O19Rik	5430427O19Rik	0.00708342	0.0216679	-92.1312	-100.09	7	2	85.7983	0	0	FALSE
5430428K19Rik	5430428K19Rik	0.444373	0.590741	-38.4347	-40.8205	7	2	7.44776	0	0	FALSE
5430431A17Rik	5430431A17Rik	0.00776715	0.0234128	-103.589	-111.437	7	2	41.4158	0	0	FALSE
5430434I15Rik	5430434I15Rik	0.788422	0.866399	-9.68198	-10.8922	7	2	0.131315	0	0	FALSE
5430437J10Rik	5430437J10Rik	0.0136321	0.037528	-88.9367	-96.1027	7	2	28.016	0	0	FALSE
5430440P10Rik	5430440P10Rik	3.53881e-08	5.30912e-07	-86.5403	-108.087	7	2	24.8111	0	0	FALSE
5530400C23Rik	5530400C23Rik	0.356427	0.503496	-41.5295	-44.2864	7	2	5.97912	0	0	FALSE
5530401A14Rik	5530401A14Rik	0.861563	0.911773	-54.5998	-55.5544	7	2	5.65477	0	0	FALSE
5530601H04Rik	5530601H04Rik	0.50628	0.646872	-167.223	-169.376	7	2	305.555	0	0	FALSE
5730403I07Rik	5730403I07Rik	0.033717	0.0789041	-97.3031	-103.343	7	2	30.7144	0	0	FALSE
5730405O15Rik	5730405O15Rik	0.811382	0.880785	-117.697	-118.83	7	2	47.2501	0	0	FALSE
5730408K05Rik	5730408K05Rik	0.00952181	0.0278086	-149.592	-157.195	7	2	176.471	0	0	FALSE
5730409E04Rik	5730409E04Rik	0.0580232	0.122309	-127.628	-132.97	7	2	77.4762	0	0	FALSE
5730412P04Rik	5730412P04Rik	0.260617	0.398531	-51.6378	-54.8875	7	2	4.20679	0	0	FALSE
5730416F02Rik	5730416F02Rik	0.516097	0.655388	-58.1931	-60.3106	7	2	4.07946	0	0	FALSE
5730420D15Rik	5730420D15Rik	0.393217	0.539639	-117.087	-119.681	7	2	43.2537	0	0	FALSE
5730422E09Rik	5730422E09Rik	0.0286706	0.0692623	-91.8026	-98.047	7	2	20.9573	0	0	FALSE
5730435O14Rik	5730435O14Rik	0.138264	0.244322	-53.2566	-57.4286	7	2	5.51709	0	0	FALSE
5730455P16Rik	5730455P16Rik	0.502303	0.643317	-167.719	-169.886	7	2	464.173	0	0	FALSE
5730457N03Rik	5730457N03Rik	0.151724	0.262368	-117.715	-121.757	7	2	58.8401	0	0	FALSE
5730460C07Rik	5730460C07Rik	0.645491	0.762021	-43.2711	-44.9484	7	2	7.33818	0	0	FALSE
5730480H06Rik	5730480H06Rik	0.888036	0.929887	-139.449	-140.302	7	2	93.0294	0	0	FALSE
5730488B01Rik	5730488B01Rik	3.5934e-06	3.18911e-05	-73.4665	-90.0171	7	2	25.0403	0	0	FALSE
5730507C01Rik	5730507C01Rik	0.195283	0.319072	-147.316	-150.996	7	2	139.661	0	0	FALSE
5730508B09Rik	5730508B09Rik	0.00107828	0.00447461	-140.997	-151.167	7	2	152.187	0	0	FALSE
5730522E02Rik	5730522E02Rik	7.8201e-08	1.08414e-06	-99.6195	-120.315	7	2	73.2797	0	0	FALSE
5730559C18Rik	5730559C18Rik	0.0596256	0.12496	-148.768	-154.074	7	2	177.701	0	0	FALSE
5830411N06Rik	5830411N06Rik	0.271596	0.4115	-105.118	-108.304	7	2	35.5336	0	0	FALSE
5830415F09Rik	5830415F09Rik	9.27557e-07	9.7317e-06	-189.704	-207.73	7	2	1376.8	0	0	FALSE
5830416I19Rik	5830416I19Rik	6.45521e-06	5.31258e-05	-130.238	-146.147	7	2	126.807	0	0	FALSE
5830416P10Rik	5830416P10Rik	0.656471	0.770238	-120.948	-122.59	7	2	62.2669	0	0	FALSE
5830417I10Rik	5830417I10Rik	0.00448844	0.0147305	-203.866	-212.369	7	2	2611.31	0	0	FALSE
5830418P13Rik	5830418P13Rik	0.324277	0.469888	-83.2402	-86.1495	7	2	17.6244	0	0	FALSE
5830428M24Rik	5830428M24Rik	0.311572	0.456363	-47.4996	-50.4723	7	2	6.59654	0	0	FALSE
5830432E09Rik	5830432E09Rik	0.165139	0.280458	-59.2837	-63.2049	7	2	4.16645	0	0	FALSE
5830444B04Rik	5830444B04Rik	0.00173161	0.00666008	-135.173	-144.794	7	2	138.731	0	0	FALSE
5830454E08Rik	5830454E08Rik	0.266953	0.406373	-102.787	-106	7	2	33.4804	0	0	FALSE
5830473C10Rik	5830473C10Rik	0.116823	0.21422	-123.615	-128.021	7	2	64.4916	0	0	FALSE
5930403L14Rik	5930403L14Rik	0.00720051	0.021969	-64.4113	-72.3504	7	2	14.7087	0	0	FALSE
5930412G12Rik	5930412G12Rik	0.0484865	0.106011	-96.4203	-101.995	7	2	27.8205	0	0	FALSE
5930430L01Rik	5930430L01Rik	0.0026899	0.00960259	-128.289	-137.396	7	2	100.016	0	0	FALSE
5930438M14Rik	5930438M14Rik	0.0661278	0.135926	-56.9839	-62.1544	7	2	11.4055	0	0	FALSE
6030407O03Rik	6030407O03Rik	0.012648	0.0352807	-81.2054	-88.463	7	2	21.9629	0	0	FALSE
6030408B16Rik	6030408B16Rik	4.8968e-08	7.15504e-07	-96.2075	-117.406	7	2	39.6831	0	0	FALSE
6030419C18Rik	6030419C18Rik	0.378994	0.526245	-68.9959	-71.6519	7	2	13.0533	0	0	FALSE
6030440G07Rik	6030440G07Rik	0.556252	0.689722	-92.0371	-94.0134	7	2	15.6224	0	0	FALSE
6030443J06Rik	6030443J06Rik	0.000366775	0.00177482	-130.796	-142.202	7	2	97.634	0	0	FALSE
6030458C11Rik	6030458C11Rik	3.91471e-05	0.000256416	-195.478	-209.397	7	2	1773.83	0	0	FALSE
6030466F02Rik	6030466F02Rik	0.89106	0.931848	-21.4478	-22.2892	7	2	0.594193	0	0	FALSE
6030468B19Rik	6030468B19Rik	0.23689	0.370204	-56.4115	-59.8055	7	2	9.31623	0	0	FALSE
6030469F06Rik	6030469F06Rik	0.641477	0.758959	-39.0562	-40.7467	7	2	1.4201	0	0	FALSE
6030471H07Rik	6030471H07Rik	0.502737	0.643686	-19.8995	-22.0653	7	2	1.03558	0	0	FALSE
6030498E09Rik	6030498E09Rik	0.419627	0.565879	-82.7157	-85.2004	7	2	21.5611	0	0	FALSE
6230400D17Rik	6230400D17Rik	0.521497	0.660643	-108.936	-111.034	7	2	34.445	0	0	FALSE
6330403A02Rik	6330403A02Rik	0.766164	0.850693	-65.2257	-66.5098	7	2	13.2455	0	0	FALSE
6330403K07Rik	6330403K07Rik	4.75713e-13	2.07116e-11	-125.012	-158.408	7	2	129.551	0	0	FALSE
6330407A03Rik	6330407A03Rik	0.332431	0.478348	-81.0503	-83.9198	7	2	17.5595	0	0	FALSE
6330408A02Rik	6330408A02Rik	0.580477	0.710032	-152.127	-154.02	7	2	169.834	0	0	FALSE
6330409D20Rik	6330409D20Rik	0.353263	0.499985	-77.3408	-80.1123	7	2	12.3209	0	0	FALSE
6330410L21Rik	6330410L21Rik	0.614376	0.737903	-94.4928	-96.2726	7	2	18.565	0	0	FALSE
6330415B21Rik	6330415B21Rik	0.0866022	0.168762	-110.947	-115.759	7	2	105.892	0	0	FALSE
6330415G19Rik	6330415G19Rik	0.0387114	0.0881997	-122.222	-128.086	7	2	61.9738	0	0	FALSE
6330416G13Rik	6330416G13Rik	0.78824	0.866284	-162.272	-163.483	7	2	232.694	0	0	FALSE
6330418K02Rik	6330418K02Rik	0.88205	0.925651	-99.2401	-100.117	7	2	24.3573	0	0	FALSE
6330549D23Rik	6330549D23Rik	0.00569829	0.0179796	-150.146	-158.365	7	2	200.927	0	0	FALSE
6430411K18Rik	NA	NA	NA	NA	NA	NA	NA	NA	NA	NA	TRUE
6430503K07Rik	6430503K07Rik	0.545664	0.680673	-55.5206	-57.5336	7	2	6.77297	0	0	FALSE
6430531B16Rik	6430531B16Rik	0.656882	0.770605	-109.786	-111.426	7	2	32.3931	0	0	FALSE
6430548M08Rik	6430548M08Rik	1.53579e-09	3.16205e-08	-120.407	-145.298	7	2	150.629	0	0	FALSE
6430550D23Rik	6430550D23Rik	0.475744	0.618517	-81.0392	-83.3047	7	2	13.8566	0	0	FALSE
6430562O15Rik	6430562O15Rik	0.172364	0.289721	-84.1837	-88.0436	7	2	11.0476	0	0	FALSE
6430571L13Rik	6430571L13Rik	0.00150856	0.00595087	-124.831	-134.613	7	2	75.5966	0	0	FALSE
6430573F11Rik	6430573F11Rik	0.0545893	0.116552	-121.342	-126.764	7	2	95.4011	0	0	FALSE
6430584L05Rik	6430584L05Rik	0.17764	0.296557	-67.5224	-71.339	7	2	17.8707	0	0	FALSE
6430706D22Rik	NA	NA	NA	NA	NA	NA	NA	NA	NA	NA	TRUE
6430710C18Rik	6430710C18Rik	0.0185086	0.0484552	-145.663	-152.453	7	2	211.894	0	0	FALSE
6530402F18Rik	6530402F18Rik	0.467264	0.611271	-63.5127	-65.8103	7	2	7.29448	0	0	FALSE
6530403H02Rik	6530403H02Rik	0.174848	0.292989	-86.8051	-90.6446	7	2	20.501	0	0	FALSE
6530411M01Rik	6530411M01Rik	0.403913	0.55052	-52.8724	-55.422	7	2	7.38571	0	0	FALSE
6720468P15Rik	6720468P15Rik	3.18869e-12	1.15017e-10	-100.222	-131.627	7	2	135.948	0	0	FALSE
6720483E21Rik	6720483E21Rik	0.0240323	0.059989	-50.7459	-57.2114	7	2	7.91879	0	0	FALSE
6720489N17Rik	6720489N17Rik	0.237845	0.371376	-157.317	-160.705	7	2	208.516	0	0	FALSE
6820408C15Rik	6820408C15Rik	0.000293217	0.00146081	-122.613	-134.273	7	2	92.7007	0	0	FALSE
6820431F20Rik	6820431F20Rik	0.660504	0.772391	-220.062	-221.69	7	2	3749.87	0	0	FALSE
7420426K07Rik	7420426K07Rik	0.892444	0.932923	-37.4906	-38.3264	7	2	2.96209	0	0	FALSE
7420461P10Rik	7420461P10Rik	0.00428283	0.0141722	-75.6411	-84.1997	7	2	18.4266	0	0	FALSE
7420700N18Rik	7420700N18Rik	0.179251	0.298675	-65.9361	-69.7397	7	2	12.2797	0	0	FALSE
7420701I03Rik	7420701I03Rik	0.430677	0.5767	-60.8103	-63.2504	7	2	15.4124	0	0	FALSE
7530416G11Rik	7530416G11Rik	0.980562	0.987564	-27.0284	-27.3996	7	2	1.97886	0	0	FALSE
7630403G23Rik	7630403G23Rik	0.0225005	0.0568096	-46.2155	-52.7632	7	2	8.08048	0	0	FALSE
8030411F24Rik	8030411F24Rik	0.0026496	0.0094884	-81.5129	-90.6375	7	2	25.9067	0	0	FALSE
8030423F21Rik	8030423F21Rik	0.0210395	0.0538951	-62.7329	-69.3642	7	2	8.58433	0	0	FALSE
8030423J24Rik	8030423J24Rik	0.629433	0.749831	-44.4012	-46.1313	7	2	5.04934	0	0	FALSE
8030442B05Rik	8030442B05Rik	0.209517	0.336972	-42.469	-46.0454	7	2	2.53954	0	0	FALSE
8030443G20Rik	8030443G20Rik	0.0005929	0.00268148	-78.8506	-89.7085	7	2	15.0346	0	0	FALSE
8030451O07Rik	8030451O07Rik	0.466939	0.611016	-41.2519	-43.5507	7	2	13.8621	0	0	FALSE
8030455M16Rik	8030455M16Rik	0.0346403	0.0806561	-106.313	-112.319	7	2	50.5438	0	0	FALSE
8030462N17Rik	8030462N17Rik	0.927085	0.955567	-150.985	-151.672	7	2	144.765	0	0	FALSE
8430408G22Rik	8430408G22Rik	0.251684	0.388477	-64.1849	-67.4876	7	2	14.7957	0	0	FALSE
8430419L09Rik	8430419L09Rik	0.627595	0.748285	-179.957	-181.693	7	2	490.385	0	0	FALSE
8430422H06Rik	8430422H06Rik	0.0346162	0.080624	-70.0029	-76.0092	7	2	11.4948	0	0	FALSE
8430423G03Rik	8430423G03Rik	0.611122	0.735532	-41.3717	-43.1624	7	2	3.80443	0	0	FALSE
8430426J06Rik	8430426J06Rik	0.196719	0.320992	-52.8624	-56.5312	7	2	7.06342	0	0	FALSE
8430429K09Rik	8430429K09Rik	0.795272	0.870085	-162.978	-164.165	7	2	240.519	0	0	FALSE
8430430B14Rik	8430430B14Rik	8.47106e-05	0.000499693	-56.778	-69.8362	7	2	8.29078	0	0	FALSE
8430431K14Rik	8430431K14Rik	0.178819	0.298104	-38.3399	-42.147	7	2	12.1644	0	0	FALSE
8430436N08Rik	8430436N08Rik	0.0764151	0.152802	-59.4173	-64.3967	7	2	15.6263	0	0	FALSE
8430437L04Rik	8430437L04Rik	0.312467	0.457276	-41.0476	-44.0158	7	2	2.52797	0	0	FALSE
9030025P20Rik	9030025P20Rik	0.379642	0.526632	-189.819	-192.473	7	2	950.407	0	0	FALSE
9030204H09Rik	9030204H09Rik	0.108052	0.201239	-53.1348	-57.6476	7	2	7.48746	0	0	FALSE
9030404E10Rik	9030404E10Rik	0.570091	0.701234	-22.2971	-24.226	7	2	2.18004	0	0	FALSE
9030612E09Rik	9030612E09Rik	0.00539002	0.0171795	-104.927	-113.212	7	2	68.3229	0	0	FALSE
9030617O03Rik	9030617O03Rik	0.000264937	0.00134185	-122.638	-134.413	7	2	78.2902	0	0	FALSE
9030619P08Rik	9030619P08Rik	0.571643	0.702373	-27.0045	-28.928	7	2	1.5538	0	0	FALSE
9030624G23Rik	9030624G23Rik	0.0423277	0.0948608	-102.118	-107.868	7	2	24.2868	0	0	FALSE
9030624J02Rik	9030624J02Rik	0.000105717	0.000606888	-177.548	-190.358	7	2	987.452	0	0	FALSE
9030625G05Rik	9030625G05Rik	0.000738596	0.00324508	-87.9544	-98.5605	7	2	23.2458	0	0	FALSE
9130008F23Rik	9130008F23Rik	0.797837	0.871868	-142.508	-143.686	7	2	148.621	0	0	FALSE
9130011E15Rik	9130011E15Rik	0.71913	0.816208	-172.264	-173.702	7	2	364.603	0	0	FALSE
9130015A21Rik	9130015A21Rik	0.276753	0.417192	-79.6172	-82.7748	7	2	13.879	0	0	FALSE
9130015L21Rik	9130015L21Rik	0.710744	0.810499	-3.54719	-5.0123	7	2	0.0514787	0	0	FALSE
9130019O22Rik	9130019O22Rik	0.675095	0.784033	-152.844	-154.424	7	2	162.262	0	0	FALSE
9130019P16Rik	9130019P16Rik	0.892603	0.933007	-95.2429	-96.0781	7	2	23.3682	0	0	FALSE
9130023H24Rik	9130023H24Rik	0.317359	0.462538	-151.736	-154.68	7	2	215.268	0	0	FALSE
9130024F11Rik	9130024F11Rik	0.0103438	0.0298248	-79.5856	-87.0877	7	2	16.1562	0	0	FALSE
9130204L05Rik	9130204L05Rik	0.859386	0.910406	-8.29241	-9.25504	7	2	0.098134	0	0	FALSE
9130209A04Rik	9130209A04Rik	0.713849	0.812938	-78.7728	-80.2279	7	2	13.722	0	0	FALSE
9130221F21Rik	9130221F21Rik	0.20888	0.3362	-68.6556	-72.2365	7	2	41.972	0	0	FALSE
9130221H12Rik	9130221H12Rik	0.376976	0.52413	-94.2502	-96.9151	7	2	15.8345	0	0	FALSE
9130227L01Rik	9130227L01Rik	0.10072	0.190353	-58.417	-63.0254	7	2	6.85151	0	0	FALSE
9130230L23Rik	9130230L23Rik	0.529297	0.66684	-105.384	-107.455	7	2	38.8082	0	0	FALSE
9130401M01Rik	9130401M01Rik	0.0138574	0.0380239	-208.894	-216.04	7	2	2432.06	0	0	FALSE
9130409I23Rik	9130409I23Rik	0.000471807	0.00220959	-86.4623	-97.5812	7	2	34.0889	0	0	FALSE
9130409J20Rik	9130409J20Rik	0.511942	0.652081	-23.8189	-25.9513	7	2	1.37692	0	0	FALSE
9230009I02Rik	9230009I02Rik	0.288787	0.43089	-31.375	-34.4667	7	2	6.84446	0	0	FALSE
9230102K24Rik	9230102K24Rik	0.205878	0.332407	-58.1378	-61.74	7	2	12.6116	0	0	FALSE
9230102O04Rik	9230102O04Rik	0.386468	0.533017	-23.3517	-25.9753	7	2	0.905266	0	0	FALSE
9230104L09Rik	9230104L09Rik	0.604693	0.73022	-51.0563	-52.8684	7	2	6.96915	0	0	FALSE
9230105E05Rik	9230105E05Rik	0.00174985	0.00671927	-51.3979	-61.0072	7	2	9.82451	0	0	FALSE
9230110C19Rik	9230110C19Rik	7.47814e-12	2.50199e-10	-182.14	-212.651	7	2	1891.84	0	0	FALSE
9230110F15Rik	9230110F15Rik	0.0752774	0.150875	-44.082	-49.0812	7	2	4.4887	0	0	FALSE
9230112D13Rik	9230112D13Rik	0.328119	0.473544	-66.1747	-69.0651	7	2	9.28652	0	0	FALSE
9230112J17Rik	9230112J17Rik	0.737213	0.829875	-58.2831	-59.6622	7	2	4.18221	0	0	FALSE
9230114K14Rik	9230114K14Rik	0.0263104	0.0646141	-148.729	-155.081	7	2	213.268	0	0	FALSE
9230116L04Rik	9230116L04Rik	0.00467412	0.0152208	-86.9737	-95.4286	7	2	23.3779	0	0	FALSE
9230116N13Rik	9230116N13Rik	0.000948571	0.00400621	-120.655	-130.973	7	2	123.902	0	0	FALSE
9230117E06Rik	9230117E06Rik	0.320934	0.466327	-45.8944	-48.8202	7	2	7.61099	0	0	FALSE
9330020H09Rik	9330020H09Rik	0.0400673	0.0907098	-160.297	-166.117	7	2	255.975	0	0	FALSE
9330102E08Rik	9330102E08Rik	0.0125477	0.0350513	-149.854	-157.122	7	2	254.889	0	0	FALSE
9330111N05Rik	9330111N05Rik	0.00645617	0.0200328	-45.4124	-53.4823	7	2	6.43853	0	0	FALSE
9330117O12Rik	9330117O12Rik	0.305871	0.45014	-45.3326	-48.3344	7	2	4.90575	0	0	FALSE
9330133O14Rik	9330133O14Rik	0.870333	0.917752	-144.464	-145.386	7	2	147.661	0	0	FALSE
9330136K24Rik	9330136K24Rik	8.42055e-06	6.67354e-05	-92.5593	-108.176	7	2	38.8629	0	0	FALSE
9330151L19Rik	9330151L19Rik	0.453326	0.599089	-109.028	-111.379	7	2	46.4243	0	0	FALSE
9330158H04Rik	9330158H04Rik	0.989077	0.993167	-80.5137	-80.8016	7	2	25.0536	0	0	FALSE
9330159F19Rik	9330159F19Rik	0.165551	0.280927	-152.823	-156.741	7	2	210.621	0	0	FALSE
9330159M07Rik	9330159M07Rik	9.67465e-08	1.30439e-06	-139.299	-159.766	7	2	189.89	0	0	FALSE
9330162012Rik	9330162012Rik	0.765555	0.85036	-73.3926	-74.6788	7	2	10.5178	0	0	FALSE
9330162B11Rik	9330162B11Rik	0.244576	0.379346	-54.0469	-57.3929	7	2	7.17479	0	0	FALSE
9330175E14Rik	9330175E14Rik	1.71859e-06	1.6741e-05	-84.867	-102.222	7	2	28.5186	0	0	FALSE
9330175M20Rik	9330175M20Rik	0.089109	0.172789	-46.4036	-51.1775	7	2	6.34579	0	0	FALSE
9330178D15Rik	9330178D15Rik	0.124565	0.225207	-89.5589	-93.8761	7	2	70.5975	0	0	FALSE
9330179D12Rik	9330179D12Rik	0.0525679	0.113086	-85.7307	-91.2011	7	2	24.7595	0	0	FALSE
9330182L06Rik	9330182L06Rik	0.287895	0.429971	-129.425	-132.521	7	2	70.9057	0	0	FALSE
9330182O14Rik	9330182O14Rik	0.0772631	0.154147	-41.9114	-46.876	7	2	12.1798	0	0	FALSE
9330188P03Rik	9330188P03Rik	0.4728	0.61622	-81.2926	-83.5692	7	2	31.4987	0	0	FALSE
9330199G10Rik	9330199G10Rik	0.00845375	0.0251827	-58.3943	-66.1404	7	2	11.1946	0	0	FALSE
9430007A20Rik	9430007A20Rik	0.322139	0.467623	-34.4324	-37.3522	7	2	4.02959	0	0	FALSE
9430014N10Rik	9430014N10Rik	0.805503	0.876643	-76.434	-77.5866	7	2	10.3982	0	0	FALSE
9430015G10Rik	9430015G10Rik	0.0244291	0.0608249	-185.048	-191.493	7	2	970.606	0	0	FALSE
9430016H08Rik	9430016H08Rik	0.718906	0.816132	-185.193	-186.632	7	2	674.852	0	0	FALSE
9430018G01Rik	9430018G01Rik	0.000540017	0.00247594	-106.5	-117.465	7	2	83.3303	0	0	FALSE
9430019J16Rik	9430019J16Rik	0.231893	0.364262	-17.6317	-21.0576	7	2	2.42243	0	0	FALSE
9430020K01Rik	9430020K01Rik	5.46182e-07	6.05971e-06	-168.313	-186.913	7	2	593.592	0	0	FALSE
9430021M05Rik	9430021M05Rik	9.34758e-05	0.000544982	-69.3234	-82.2714	7	2	29.5347	0	0	FALSE
9430037G07Rik	9430037G07Rik	0.548586	0.68331	-144.585	-146.588	7	2	120.047	0	0	FALSE
9430038I01Rik	9430038I01Rik	0.379033	0.526245	-152.638	-155.294	7	2	195.766	0	0	FALSE
9430041J12Rik	9430041J12Rik	0.000470551	0.00220608	-99.5258	-110.648	7	2	38.5172	0	0	FALSE
9430060I03Rik	9430060I03Rik	2.1469e-05	0.000151583	-134.319	-148.904	7	2	177.719	0	0	FALSE
9430065F17Rik	9430065F17Rik	0.00715785	0.0218558	-98.2079	-106.154	7	2	33.3673	0	0	FALSE
9430069I07Rik	9430069I07Rik	0.405078	0.551541	-29.2055	-31.7502	7	2	1.70092	0	0	FALSE
9430076C15Rik	9430076C15Rik	0.454276	0.599979	-80.5061	-82.8534	7	2	9.76667	0	0	FALSE
9430078K24Rik	9430078K24Rik	0.0850811	0.166321	-88.2025	-93.0385	7	2	27.0406	0	0	FALSE
9430083A17Rik	9430083A17Rik	1.26719e-08	2.09898e-07	-149.137	-171.781	7	2	309.741	0	0	FALSE
9430091E24Rik	9430091E24Rik	0.103013	0.193802	-125.781	-130.358	7	2	61.6527	0	0	FALSE
9530002B09Rik	9530002B09Rik	0.407018	0.55374	-19.4737	-22.0103	7	2	1.04007	0	0	FALSE
9530003J23Rik	9530003J23Rik	0.501573	0.642841	-99.8415	-102.011	7	2	29.7389	0	0	FALSE
9530014B07Rik	9530014B07Rik	0.289489	0.431749	-30.5934	-33.6813	7	2	3.95743	0	0	FALSE
9530020I12Rik	9530020I12Rik	0.124469	0.225069	-51.8135	-56.1317	7	2	4.46846	0	0	FALSE
9530026F06Rik	9530026F06Rik	0.870597	0.917907	-75.7455	-76.6663	7	2	10.4853	0	0	FALSE
9530026P05Rik	9530026P05Rik	0.056405	0.119583	-40.505	-45.8838	7	2	3.96242	0	0	FALSE
9530027J09Rik	9530027J09Rik	0.00890441	0.0263003	-122.81	-130.493	7	2	61.9071	0	0	FALSE
9530036O11Rik	9530036O11Rik	0.236962	0.370267	-61.9546	-65.3481	7	2	5.45908	0	0	FALSE
9530051G07Rik	9530051G07Rik	0.0152792	0.0412525	-80.4174	-87.4437	7	2	52.6724	0	0	FALSE
9530052E02Rik	9530052E02Rik	0.636918	0.755323	-63.5087	-65.2141	7	2	6.45471	0	0	FALSE
9530053A07Rik	9530053A07Rik	0.0867759	0.169017	-137.879	-142.688	7	2	111.688	0	0	FALSE
9530059O14Rik	9530059O14Rik	0.255914	0.393074	-102.763	-106.04	7	2	72.2568	0	0	FALSE
9530062K07Rik	9530062K07Rik	0.527766	0.665436	-127.498	-129.574	7	2	61.8759	0	0	FALSE
9530068E07Rik	9530068E07Rik	0.105107	0.196983	-189.412	-193.963	7	2	780.734	0	0	FALSE
9530077C05Rik	9530077C05Rik	0.000885038	0.00377785	-171.199	-181.597	7	2	609.211	0	0	FALSE
9530080O11Rik	9530080O11Rik	0.000983571	0.00412592	-118.634	-128.911	7	2	95.2301	0	0	FALSE
9530082P21Rik	9530082P21Rik	0.365696	0.512684	-170.465	-173.18	7	2	519.146	0	0	FALSE
9530091C08Rik	9530091C08Rik	0.00366552	0.0124946	-141.506	-150.248	7	2	206.185	0	0	FALSE
9630001P10Rik	9630001P10Rik	0.284882	0.426722	-97.8279	-100.941	7	2	67.4268	0	0	FALSE
9630013A20Rik	9630013A20Rik	0.713704	0.812812	-34.1652	-35.6207	7	2	1.32915	0	0	FALSE
9630013K17Rik	9630013K17Rik	0.529594	0.667098	-65.8909	-67.9604	7	2	8.31834	0	0	FALSE
9630028B13Rik	9630028B13Rik	0.209031	0.336374	-58.4134	-61.9933	7	2	9.18658	0	0	FALSE
9630028H03Rik	9630028H03Rik	0.141676	0.249144	-34.5716	-38.7095	7	2	6.50656	0	0	FALSE
9630028I04Rik	9630028I04Rik	0.216099	0.345225	-109.15	-112.681	7	2	69.0497	0	0	FALSE
9830107B12Rik	9830107B12Rik	0.474304	0.617394	-108.292	-110.563	7	2	78.8474	0	0	FALSE
9830132P13Rik	9830132P13Rik	0.000136999	0.000761955	-97.2045	-109.723	7	2	139.243	0	0	FALSE
9830147E19Rik	9830147E19Rik	0.582508	0.711712	-181.174	-183.061	7	2	541.508	0	0	FALSE
9830166K06Rik	9830166K06Rik	0.0236776	0.0592944	-89.3244	-95.8085	7	2	20.9569	0	0	FALSE
9930012K11Rik	9930012K11Rik	0.0524875	0.112934	-130.791	-136.264	7	2	90.8739	0	0	FALSE
9930014A18Rik	9930014A18Rik	0.679696	0.787717	-106.515	-108.081	7	2	27.0617	0	0	FALSE
9930021J03Rik	9930021J03Rik	0.000108417	0.00062042	-193.516	-206.298	7	2	1199.81	0	0	FALSE
9930104L06Rik	9930104L06Rik	0.475337	0.618193	-151.81	-154.077	7	2	162.59	0	0	FALSE
9930111H07Rik	9930111H07Rik	0.363096	0.510163	-103.397	-106.124	7	2	34.2937	0	0	FALSE
9930111J21Rik1	9930111J21Rik1	2.30886e-19	3.31603e-17	-70.5711	-119.051	7	2	40.2477	0	0	FALSE
9930111J21Rik2	9930111J21Rik2	5.56115e-07	6.16122e-06	-78.9864	-97.5668	7	2	37.4443	0	0	FALSE
A130010J15Rik	A130010J15Rik	0.0513252	0.110991	-178.628	-184.129	7	2	701.022	0	0	FALSE
A130077B15Rik	A130077B15Rik	0.252061	0.388822	-71.557	-74.8574	7	2	16.4755	0	0	FALSE
A1bg	A1bg	0.0711307	0.144184	-52.8653	-57.9397	7	2	7.98715	0	0	FALSE
A1cf	A1cf	0.0132421	0.0366772	-66.0441	-73.2457	7	2	28.6669	0	0	FALSE
A230001M10Rik	A230001M10Rik	0.0841797	0.164901	-49.0568	-53.9071	7	2	3.62224	0	0	FALSE
A230009B12Rik	A230009B12Rik	0.0456287	0.100863	-64.4551	-70.1084	7	2	19.047	0	0	FALSE
A230020J21Rik	A230020J21Rik	0.00210993	0.0078573	-93.8075	-103.199	7	2	30.3074	0	0	FALSE
A230028O05Rik	A230028O05Rik	0.895776	0.935079	-65.5877	-66.4101	7	2	13.7581	0	0	FALSE
A230046K03Rik	A230046K03Rik	0.417607	0.563718	-191.422	-193.915	7	2	998.312	0	0	FALSE
A230050P20Rik	A230050P20Rik	0.044896	0.0995839	-144.459	-150.134	7	2	130.218	0	0	FALSE
A230056J06Rik	A230056J06Rik	4.06363e-05	0.000264698	-109.277	-123.155	7	2	97.1341	0	0	FALSE
A230056P14Rik	A230056P14Rik	0.00745112	0.0226194	-106.945	-114.843	7	2	42.0025	0	0	FALSE
A230057D06Rik	A230057D06Rik	0.944688	0.966392	-63.3403	-63.9413	7	2	9.37704	0	0	FALSE
A230065H16Rik	A230065H16Rik	2.29779e-14	1.33306e-12	-68.0048	-104.563	7	2	29.3263	0	0	FALSE
A230070E04Rik	A230070E04Rik	0.00164581	0.00638745	-61.2554	-70.9361	7	2	12.36	0	0	FALSE
A230072C01Rik	A230072C01Rik	0.401687	0.548325	-152.36	-154.919	7	2	179.519	0	0	FALSE
A230072E10Rik	A230072E10Rik	0.0265612	0.065083	-57.1388	-63.4792	7	2	4.61208	0	0	FALSE
A230077H06Rik	A230077H06Rik	0.00275562	0.00980154	-109.097	-118.176	7	2	67.5206	0	0	FALSE
A230103J11Rik	A230103J11Rik	0.990765	0.994141	-118.663	-118.931	7	2	38.1497	0	0	FALSE
A230108P19Rik	A230108P19Rik	0.184238	0.304965	-106.155	-109.919	7	2	46.947	0	0	FALSE
A2m	A2m	1.21812e-07	1.60289e-06	-134.128	-154.347	7	2	191.276	0	0	FALSE
A330009N23Rik	A330009N23Rik	0.412858	0.559186	-96.9579	-99.4703	7	2	23.1741	0	0	FALSE
A330015K06Rik	A330015K06Rik	0.671122	0.780854	-18.9168	-20.5105	7	2	0.679622	0	0	FALSE
A330023F24Rik	A330023F24Rik	0.20718	0.333966	-99.4822	-103.075	7	2	35.171	0	0	FALSE
A330032B11Rik	A330032B11Rik	0.0838302	0.164408	-74.2421	-79.0979	7	2	9.85392	0	0	FALSE
A330033J07Rik	A330033J07Rik	8.00296e-08	1.10623e-06	-106.175	-126.846	7	2	95.6036	0	0	FALSE
A330035P11Rik	A330035P11Rik	0.365142	0.512297	-100.173	-102.891	7	2	28.522	0	0	FALSE
A330040F15Rik	A330040F15Rik	0.0477083	0.104628	-87.679	-93.2749	7	2	28.0124	0	0	FALSE
A330041J22Rik	A330041J22Rik	5.73737e-05	0.00035647	-67.1094	-80.6029	7	2	20.0708	0	0	FALSE
A330048O09Rik	A330048O09Rik	0.838839	0.89863	-87.6282	-88.6651	7	2	25.0571	0	0	FALSE
A330049N07Rik	A330049N07Rik	0.00763578	0.0230841	-84.0999	-91.9685	7	2	22.3055	0	0	FALSE
A330050F15Rik	A330050F15Rik	0.855681	0.908647	-32.0983	-33.0745	7	2	1.99441	0	0	FALSE
A330069E16Rik	A330069E16Rik	0.238829	0.372493	-145.918	-149.3	7	2	137.681	0	0	FALSE
A330070K13Rik	A330070K13Rik	0.5631	0.695139	-55.5991	-57.5518	7	2	10.1252	0	0	FALSE
A330074K22Rik	A330074K22Rik	0.0088399	0.0261478	-51.119	-58.8113	7	2	5.99776	0	0	FALSE
A330076C08Rik	A330076C08Rik	0.861252	0.911618	-136.25	-137.205	7	2	158.174	0	0	FALSE
A330076H08Rik	A330076H08Rik	0.0503611	0.109297	-84.6532	-90.1791	7	2	22.0306	0	0	FALSE
A330093E20Rik	A330093E20Rik	0.430231	0.576306	-58.4653	-60.9071	7	2	7.36528	0	0	FALSE
A330102I10Rik	A330102I10Rik	0.139942	0.24674	-68.5799	-72.735	7	2	8.66907	0	0	FALSE
A3galt2	A3galt2	0.541907	0.677374	-66.6775	-68.7036	7	2	8.58339	0	0	FALSE
A430005L14Rik	A430005L14Rik	9.12026e-18	1.0133e-15	-194.943	-239.627	7	2	2222.77	0	0	FALSE
A430033K04Rik	A430033K04Rik	0.0361913	0.0836228	-149.166	-155.116	7	2	170.164	0	0	FALSE
A430035B10Rik	A430035B10Rik	0.420493	0.566899	-110.219	-112.7	7	2	61.3487	0	0	FALSE
A430046D13Rik	A430046D13Rik	1.76477e-05	0.00012715	-121.075	-135.877	7	2	109.415	0	0	FALSE
A430078G23Rik	A430078G23Rik	0.18458	0.305352	-96.6075	-100.369	7	2	29.7794	0	0	FALSE
A430078I02Rik	A430078I02Rik	0.000211836	0.00111003	-126.766	-138.794	7	2	122.045	0	0	FALSE
A430085M09Rik	A430085M09Rik	0.0088449	0.0261593	-113.144	-120.836	7	2	67.0011	0	0	FALSE
A430088P11Rik	A430088P11Rik	0.814057	0.882477	-108.575	-109.698	7	2	59.0706	0	0	FALSE
A430089I19Rik	A430089I19Rik	0.27073	0.410636	-147.402	-150.594	7	2	288.575	0	0	FALSE
A430090L17Rik	A430090L17Rik	0.0889467	0.172517	-126.68	-131.457	7	2	65.1124	0	0	FALSE
A430093F15Rik	A430093F15Rik	0.680756	0.78824	-77.4076	-78.97	7	2	22.2897	0	0	FALSE
A430105I19Rik	A430105I19Rik	0.221468	0.351869	-80.4459	-83.9403	7	2	17.1933	0	0	FALSE
A4galt	A4galt	0.0203544	0.0524446	-134.091	-140.764	7	2	103.472	0	0	FALSE
A4gnt	A4gnt	0.150521	0.260785	-73.8273	-77.88	7	2	32.4098	0	0	FALSE
A530006G24Rik	A530006G24Rik	0.0262351	0.0644698	-82.8045	-89.1604	7	2	18.1144	0	0	FALSE
A530013C23Rik	A530013C23Rik	0.578304	0.708082	-73.0282	-74.929	7	2	15.8653	0	0	FALSE
A530016L24Rik	A530016L24Rik	0.705838	0.807674	-47.2214	-48.7024	7	2	4.73381	0	0	FALSE
A530032D15Rik	A530032D15Rik	0.115697	0.212601	-162.805	-167.224	7	2	264.248	0	0	FALSE
A530046M15Rik	A530046M15Rik	0.937337	0.962207	-89.1316	-89.7698	7	2	22.1112	0	0	FALSE
A530050N04Rik	A530050N04Rik	0.324479	0.470036	-88.7961	-91.7044	7	2	30.853	0	0	FALSE
A530053G22Rik	A530053G22Rik	0.196455	0.320651	-6.21392	-9.88467	7	2	1.03636	0	0	FALSE
A530058N18Rik	A530058N18Rik	0.677295	0.785862	-108.884	-110.458	7	2	70.0044	0	0	FALSE
A530064D06Rik	A530064D06Rik	2.02801e-10	5.10886e-09	-134.191	-161.226	7	2	488.129	0	0	FALSE
A530065N20Rik	A530065N20Rik	0.0120222	0.0337888	-134.479	-141.799	7	2	182.789	0	0	FALSE
A530072M11Rik	A530072M11Rik	8.42838e-05	0.000497549	-82.9259	-95.9898	7	2	21.1709	0	0	FALSE
A530088E08Rik	A530088E08Rik	0.000277595	0.00139353	-84.2793	-96.0012	7	2	44.1231	0	0	FALSE
A530099J19Rik	A530099J19Rik	0.98595	0.990989	-50.5233	-50.8448	7	2	7.6591	0	0	FALSE
A630001G21Rik	A630001G21Rik	0.470069	0.613849	-89.7974	-92.0843	7	2	28.7281	0	0	FALSE
A630010A05Rik	A630010A05Rik	0.0181037	0.0475662	-90.0879	-96.9053	7	2	25.4598	0	0	FALSE
A630012P03Rik	A630012P03Rik	0.00623622	0.0194468	-93.2278	-101.339	7	2	38.5874	0	0	FALSE
A630019I02Rik	A630019I02Rik	0.175109	0.293331	-27.7743	-31.6116	7	2	6.33459	0	0	FALSE
A630020A06	A630020A06	5.55235e-09	1.01145e-07	-119.453	-142.978	7	2	186.952	0	0	FALSE
A630023A22Rik	A630023A22Rik	0.0539391	0.115446	-86.8195	-92.2564	7	2	21.5339	0	0	FALSE
A630023P12Rik	A630023P12Rik	2.78186e-05	0.000190421	-55.2555	-69.5538	7	2	11.7296	0	0	FALSE
A630033H20Rik	A630033H20Rik	0.684938	0.791689	-54.0981	-55.6469	7	2	18.8219	0	0	FALSE
A630066F11Rik	A630066F11Rik	0.440605	0.586599	-119.718	-122.118	7	2	59.5253	0	0	FALSE
A630072M18Rik	A630072M18Rik	3.05662e-05	0.000207003	-158.403	-172.597	7	2	307.695	0	0	FALSE
A630073D07Rik	A630073D07Rik	0.958089	0.973841	-3.79076	-4.31779	7	2	0.024446	0	0	FALSE
A630075F10Rik	A630075F10Rik	0.731097	0.825488	-80.2333	-81.6323	7	2	10.5104	0	0	FALSE
A630076J17Rik	A630076J17Rik	0.0395777	0.0898345	-66.7424	-72.5781	7	2	9.79125	0	0	FALSE
A630077J23Rik	A630077J23Rik	0.00277329	0.00985547	-49.8407	-58.9119	7	2	6.53145	0	0	FALSE
A630089N07Rik	A630089N07Rik	0.24278	0.377107	-147.8	-151.157	7	2	148.522	0	0	FALSE
A630095E13Rik	A630095E13Rik	0.956041	0.972961	-32.7659	-33.3049	7	2	2.01645	0	0	FALSE
A630095N17Rik	A630095N17Rik	0.441911	0.587967	-36.6973	-39.0929	7	2	2.36007	0	0	FALSE
A730004F24Rik	A730004F24Rik	0.714891	0.813653	-26.9049	-28.3565	7	2	4.20712	0	0	FALSE
A730006G06Rik	A730006G06Rik	0.0757501	0.151655	-96.8056	-101.797	7	2	64.7439	0	0	FALSE
A730008H23Rik	A730008H23Rik	0.93344	0.959673	-45.7026	-46.3598	7	2	1.31266	0	0	FALSE
A730017C20Rik	A730017C20Rik	1.2026e-06	1.22306e-05	-114.841	-132.584	7	2	95.0186	0	0	FALSE
A730017L22Rik	A730017L22Rik	0.399715	0.546519	-116.099	-118.666	7	2	39.7165	0	0	FALSE
A730018C14Rik	A730018C14Rik	0.955907	0.972926	-36.5469	-37.0866	7	2	1.69181	0	0	FALSE
A730020E08Rik	A730020E08Rik	0.00375003	0.0127366	-121.617	-130.333	7	2	75.9392	0	0	FALSE
A730020M07Rik	A730020M07Rik	0.606298	0.731595	-29.7227	-31.5294	7	2	7.42084	0	0	FALSE
A730036I17Rik	A730036I17Rik	0.620008	0.742207	-89.686	-91.4472	7	2	22.3415	0	0	FALSE
A730043L09Rik	A730043L09Rik	0.130689	0.233857	-76.1275	-80.3781	7	2	16.363	0	0	FALSE
A730046J19Rik	A730046J19Rik	0.121529	0.220837	-38.252	-42.6033	7	2	5.60469	0	0	FALSE
A730056A06Rik	A730056A06Rik	0.012805	0.0356554	-67.2324	-74.4749	7	2	13.6017	0	0	FALSE
A730082K24Rik	A730082K24Rik	0.000122771	0.000691308	-87.3817	-100.024	7	2	22.1074	0	0	FALSE
A730085K08Rik	A730085K08Rik	0.165009	0.280279	-56.4241	-60.3464	7	2	4.84708	0	0	FALSE
A730090H04Rik	A730090H04Rik	0.546759	0.681576	-45.3091	-47.3183	7	2	4.27435	0	0	FALSE
A730090N16Rik	A730090N16Rik	0.0354789	0.0822348	-109.439	-115.414	7	2	48.261	0	0	FALSE
A830009L08Rik	A830009L08Rik	0.58873	0.716922	-50.5334	-52.399	7	2	3.81705	0	0	FALSE
A830010M20Rik	A830010M20Rik	0.213692	0.342168	-161.602	-165.15	7	2	266.329	0	0	FALSE
A830011K09Rik	A830011K09Rik	0.0614543	0.128006	-64.6861	-69.9529	7	2	23.874	0	0	FALSE
A830018L16Rik	A830018L16Rik	0.143673	0.251816	-160.866	-164.984	7	2	250.682	0	0	FALSE
A830019L24Rik	A830019L24Rik	0.366528	0.513484	-29.9485	-32.6597	7	2	3.36562	0	0	FALSE
A830052D11Rik	A830052D11Rik	0.125448	0.226387	-63.5634	-67.8709	7	2	7.95828	0	0	FALSE
A830080D01Rik	A830080D01Rik	7.51049e-06	6.03762e-05	-197.566	-213.309	7	2	2227.32	0	0	FALSE
A830082K12Rik	A830082K12Rik	0.068509	0.140014	-86.284	-91.4079	7	2	21.8397	0	0	FALSE
A830082N09Rik	A830082N09Rik	0.00101512	0.00423937	-122.287	-132.528	7	2	84.3707	0	0	FALSE
A930001A20Rik	A930001A20Rik	0.0636455	0.131702	-68.7034	-73.9242	7	2	12.8217	0	0	FALSE
A930001C03Rik	A930001C03Rik	0.957438	0.973841	-37.7523	-38.2832	7	2	0.445507	0	0	FALSE
A930002C04Rik	A930002C04Rik	0.19972	0.324787	-130.468	-134.115	7	2	127.861	0	0	FALSE
A930003A15Rik	A930003A15Rik	0.000862673	0.00370117	-74.3653	-84.7929	7	2	40.6445	0	0	FALSE
A930003O13Rik	A930003O13Rik	0.330169	0.475674	-49.8162	-52.6968	7	2	11.2604	0	0	FALSE
A930004D18Rik	A930004D18Rik	0.00183365	0.00699096	-91.1479	-100.703	7	2	42.9313	0	0	FALSE
A930005H10Rik	A930005H10Rik	0.047492	0.104213	-126.058	-131.66	7	2	81.8795	0	0	FALSE
A930006I01Rik	A930006I01Rik	0.145028	0.253469	-64.396	-68.5011	7	2	28.7593	0	0	FALSE
A930006K02Rik	A930006K02Rik	0.0710116	0.144004	-70.5547	-75.6313	7	2	11.3169	0	0	FALSE
A930007I19Rik	A930007I19Rik	0.09273	0.178328	-105.121	-109.841	7	2	43.1686	0	0	FALSE
A930009A15Rik	A930009A15Rik	0.543717	0.679005	-40.8512	-42.871	7	2	4.91919	0	0	FALSE
A930011G23Rik	A930011G23Rik	0.0294646	0.0708583	-53.7	-59.91	7	2	5.92335	0	0	FALSE
A930012L18Rik	A930012L18Rik	0.869672	0.917312	-85.9404	-86.8647	7	2	13.7713	0	0	FALSE
A930013F10Rik	A930013F10Rik	0.00290151	0.0102554	-157.276	-166.294	7	2	246.18	0	0	FALSE
A930015D03Rik	A930015D03Rik	0.018129	0.0476089	-80.4439	-87.2596	7	2	24.6843	0	0	FALSE
A930016O22Rik	A930016O22Rik	0.43303	0.579094	-78.2359	-80.6666	7	2	13.3556	0	0	FALSE
A930017M01Rik	A930017M01Rik	0.0553586	0.117799	-66.7474	-72.1506	7	2	31.6768	0	0	FALSE
A930018P22Rik	A930018P22Rik	0.772358	0.855496	-49.8435	-51.1072	7	2	7.5151	0	0	FALSE
A930019D19Rik	A930019D19Rik	0.467155	0.61123	-88.9659	-91.2639	7	2	33.1174	0	0	FALSE
A930024E05Rik	A930024E05Rik	0.614453	0.737921	-130.728	-132.508	7	2	101.101	0	0	FALSE
A930031H19Rik	A930031H19Rik	0.722871	0.819075	-62.8398	-64.2655	7	2	6.02417	0	0	FALSE
A930041C12Rik	A930041C12Rik	0.131692	0.235234	-79.6193	-83.8593	7	2	11.4039	0	0	FALSE
AA387883	AA387883	0.232674	0.365238	-62.983	-66.4039	7	2	9.66988	0	0	FALSE
AA388235	AA388235	0.105568	0.197706	-94.4284	-98.9729	7	2	22.4224	0	0	FALSE
AA413626	AA413626	0.868326	0.916415	-88.5084	-89.4378	7	2	16.9265	0	0	FALSE
AA414768	AA414768	0.521126	0.660244	-71.7712	-73.8707	7	2	35.171	0	0	FALSE
AA415398	AA415398	0.941905	0.96497	-135.551	-136.167	7	2	96.9383	0	0	FALSE
AA465934	AA465934	1.08551e-06	1.11798e-05	-113.524	-131.379	7	2	64.8217	0	0	FALSE
AA467197	AA467197	0.0112669	0.0319852	-141.572	-148.971	7	2	167.702	0	0	FALSE
AA474331	AA474331	0.249101	0.385045	-80.3841	-83.7024	7	2	9.2194	0	0	FALSE
AA536875	AA536875	0.380174	0.527146	-56.7794	-59.4303	7	2	7.83863	0	0	FALSE
AA543186	AA543186	0.0701864	0.142687	-115.67	-120.762	7	2	67.6789	0	0	FALSE
AA543401	AA543401	0.0809992	0.159894	-73.228	-78.1298	7	2	26.5501	0	0	FALSE
AA545190	AA545190	0.00503147	0.0162108	-64.855	-73.2224	7	2	16.7553	0	0	FALSE
AA619741	AA619741	0.16591	0.281343	-59.353	-63.2675	7	2	13.3824	0	0	FALSE
AA792892	AA792892	0.0136674	0.0376078	-116.591	-123.754	7	2	62.5779	0	0	FALSE
AA986860	AA986860	0.00523796	0.0167857	-121.399	-129.718	7	2	81.6113	0	0	FALSE
AB124611	AB124611	6.50086e-07	7.08895e-06	-96.5654	-114.977	7	2	56.2172	0	0	FALSE
AF067061	AF067061	0.741178	0.832558	-50.8412	-52.2073	7	2	3.98434	0	0	FALSE
AF067063	AF067063	0.000707281	0.00312909	-86.8903	-97.5461	7	2	32.5738	0	0	FALSE
AF251705	AF251705	0.0372319	0.0855153	-79.2421	-85.1558	7	2	30.3206	0	0	FALSE
AF357355	AF357355	0.83429	0.895745	-31.727	-32.78	7	2	1.31357	0	0	FALSE
AF357359	NA	NA	NA	NA	NA	NA	NA	NA	NA	NA	TRUE
AF357399	AF357399	0.978981	0.986604	-39.085	-39.4694	7	2	0.688794	0	0	FALSE
AF357425	AF357425	0.70628	0.807873	-36.1995	-37.6791	7	2	0.719735	0	0	FALSE
AF357426	AF357426	0.913977	0.947166	-23.0385	-23.7845	7	2	0.817071	0	0	FALSE
AF366264	AF366264	0.0938144	0.179973	-119.92	-124.625	7	2	59.6372	0	0	FALSE
AF529169	AF529169	0.895956	0.935142	-144.715	-145.537	7	2	175.688	0	0	FALSE
AI115009	AI115009	0.259166	0.396906	-76.6918	-79.9499	7	2	23.8791	0	0	FALSE
AI118078	AI118078	2.80905e-07	3.36265e-06	-108.102	-127.42	7	2	60.4769	0	0	FALSE
AI182371	AI182371	0.5978	0.724645	-52.803	-54.6382	7	2	4.41815	0	0	FALSE
AI197445	AI197445	5.47204e-06	4.60151e-05	-79.7249	-95.8151	7	2	29.0972	0	0	FALSE
AI314180	AI314180	1.00905e-05	7.78483e-05	-193.588	-209.006	7	2	1343.65	0	0	FALSE
AI314278	AI314278	0.0778541	0.154958	-77.9809	-82.9354	7	2	11.4742	0	0	FALSE
AI317395	AI317395	0.25929	0.397068	-112.074	-115.332	7	2	40.1456	0	0	FALSE
AI413582	AI413582	0.0909494	0.17565	-140.033	-144.779	7	2	135.47	0	0	FALSE
AI414108	AI414108	0.0880204	0.171087	-158.423	-163.213	7	2	251.39	0	0	FALSE
AI427809	AI427809	0.00897043	0.0264741	-69.5997	-77.2743	7	2	25.7059	0	0	FALSE
AI429214	AI429214	0.661647	0.77296	-98.0444	-99.6689	7	2	49.9685	0	0	FALSE
AI450353	AI450353	1.53758e-05	0.000112753	-150.82	-165.774	7	2	219.236	0	0	FALSE
AI463170	AI463170	0.0832771	0.163488	-70.0146	-74.8793	7	2	9.29958	0	0	FALSE
AI464131	AI464131	0.721605	0.818013	-130.6	-132.03	7	2	90.0607	0	0	FALSE
AI467606	AI467606	0.894001	0.93397	-137.984	-138.813	7	2	169.134	0	0	FALSE
AI504432	AI504432	1.09346e-05	8.34316e-05	-91.3332	-106.663	7	2	45.8768	0	0	FALSE
AI506816	AI506816	0.464931	0.609059	-99.6328	-101.939	7	2	19.5998	0	0	FALSE
AI507597	AI507597	0.508223	0.648326	-43.3759	-45.5218	7	2	5.0266	0	0	FALSE
AI593442	AI593442	0.000334607	0.00163887	-122.864	-134.374	7	2	104.949	0	0	FALSE
AI597479	AI597479	0.64586	0.762158	-181.032	-182.709	7	2	634.103	0	0	FALSE
AI606473	AI606473	0.192138	0.314869	-62.8004	-66.5035	7	2	11.7745	0	0	FALSE
AI607873	AI607873	0.0186074	0.048679	-121.658	-128.441	7	2	140.926	0	0	FALSE
AI646519	AI646519	0.822529	0.887975	-18.6079	-19.702	7	2	0.57893	0	0	FALSE
AI661453	AI661453	0.322849	0.468337	-88.9954	-91.9117	7	2	23.7282	0	0	FALSE
AI662270	AI662270	0.00239102	0.00870987	-168.162	-177.407	7	2	386.069	0	0	FALSE
AI837181	AI837181	0.364744	0.511775	-153.85	-156.569	7	2	178.091	0	0	FALSE
AI839979	AI839979	0.530975	0.668299	-61.1909	-63.2554	7	2	13.4762	0	0	FALSE
AI846148	AI846148	0.723334	0.819382	-155.849	-157.273	7	2	207.068	0	0	FALSE
AI847159	AI847159	0.71013	0.810442	-31.5584	-33.0255	7	2	2.88145	0	0	FALSE
AI854517	AI854517	0.0623897	0.129565	-128.469	-133.716	7	2	106.56	0	0	FALSE
AI854703	AI854703	1.01817e-37	1.84476e-34	-113.785	-205.471	7	2	448.916	0	0	FALSE
AI987944	AI987944	0.73343	0.827198	-181.338	-182.729	7	2	510.171	0	0	FALSE
AK010878	AK010878	0.000226003	0.00117191	-169.357	-181.312	7	2	477.355	0	0	FALSE
AU015228	AU015228	0.199023	0.323877	-114.589	-118.241	7	2	37.6877	0	0	FALSE
AU015791	AU015791	0.341721	0.488034	-38.9557	-41.781	7	2	5.52082	0	0	FALSE
AU015836	AU015836	0.00986355	0.0286539	-129.089	-136.649	7	2	221.147	0	0	FALSE
AU016765	AU016765	0.00961536	0.028054	-62.279	-69.8696	7	2	9.05347	0	0	FALSE
AU018091	AU018091	0.00020674	0.00108793	-169.182	-181.237	7	2	441.076	0	0	FALSE
AU019823	AU019823	0.00198222	0.00745358	-185.956	-195.42	7	2	906.073	0	0	FALSE
AU019990	AU019990	0.578821	0.708567	-113.55	-115.45	7	2	53.1938	0	0	FALSE
AU021063	NA	NA	NA	NA	NA	NA	NA	NA	NA	NA	TRUE
AU021092	AU021092	0.465716	0.609821	-44.7154	-47.0188	7	2	9.04033	0	0	FALSE
AU022252	AU022252	0.609813	0.734332	-153.706	-155.501	7	2	196.606	0	0	FALSE
AU022751	AU022751	5.15764e-06	4.3825e-05	-141.926	-158.081	7	2	285.157	0	0	FALSE
AU022754	AU022754	0.00108666	0.00450384	-67.7516	-77.9132	7	2	9.14274	0	0	FALSE
AU022793	AU022793	0.000547272	0.00250543	-35.235	-46.1844	7	2	9.36963	0	0	FALSE
AU023762	AU023762	0.905425	0.941978	-46.5512	-47.3338	7	2	1.67696	0	0	FALSE
AU040320	AU040320	0.0660297	0.135754	-161.817	-166.99	7	2	329.823	0	0	FALSE
AU040972	AU040972	0.00226297	0.00832322	-52.4607	-61.7701	7	2	8.55997	0	0	FALSE
AU041133	AU041133	0.73336	0.827159	-145.881	-147.273	7	2	141.025	0	0	FALSE
AV039307	AV039307	0.325046	0.470564	-92.1767	-95.0822	7	2	19.1261	0	0	FALSE
AV051173	AV051173	0.155636	0.267764	-123.97	-127.976	7	2	64.3471	0	0	FALSE
AV064505	AV064505	0.473067	0.616432	-52.6238	-54.8994	7	2	6.19801	0	0	FALSE
AV320801	AV320801	0.0704599	0.143107	-189.276	-194.363	7	2	951.124	0	0	FALSE
AW011738	AW011738	0.568159	0.699661	-39.0222	-40.9576	7	2	2.70398	0	0	FALSE
AW046200	AW046200	0.0770283	0.153743	-43.889	-48.8577	7	2	4.49146	0	0	FALSE
AW112010	AW112010	0.00169528	0.00654386	-78.6551	-88.3013	7	2	20.0636	0	0	FALSE
AW146154	AW146154	0.432682	0.578728	-165.712	-168.144	7	2	293.941	0	0	FALSE
AW209491	AW209491	0.00541006	0.0172247	-195.713	-203.994	7	2	1175.23	0	0	FALSE
AW495222	AW495222	0.703984	0.806264	-81.6437	-83.1308	7	2	13.9689	0	0	FALSE
AW549542	AW549542	0.876947	0.922208	-104.254	-105.151	7	2	28.8062	0	0	FALSE
AW549877	AW549877	0.0453079	0.100299	-198.293	-203.956	7	2	1408.33	0	0	FALSE
AW551984	AW551984	0.232462	0.365003	-157.85	-161.272	7	2	213.175	0	0	FALSE
AW554918	AW554918	0.0411532	0.0927404	-172.196	-177.982	7	2	442.345	0	0	FALSE
AW822252	AW822252	0.690875	0.796558	-73.9805	-75.5101	7	2	7.70775	0	0	FALSE
AY074887	AY074887	0.0415354	0.0934139	-133.261	-139.035	7	2	91.8094	0	0	FALSE
AY358078	AY358078	0.0223108	0.0564396	-121.498	-128.056	7	2	68.2212	0	0	FALSE
AY512915	AY512915	0.198366	0.323209	-57.4312	-61.0878	7	2	21.5753	0	0	FALSE
AY512931	AY512931	0.00869945	0.0257786	-84.3202	-92.0318	7	2	18.5271	0	0	FALSE
AY702102	AY702102	0.432144	0.578172	-7.87452	-10.3087	7	2	0.602766	0	0	FALSE
AY702103	AY702103	0.530774	0.668155	-108.4	-110.466	7	2	56.8106	0	0	FALSE
AY761184	AY761184	0.0367196	0.084588	-58.7046	-64.6359	7	2	5.45987	0	0	FALSE
AY761185	AY761185	0.504682	0.645347	-40.4665	-42.6252	7	2	2.87007	0	0	FALSE
Aaas	Aaas	7.26349e-06	5.87716e-05	-204.626	-220.406	7	2	2419.5	0	0	FALSE
Aacs	Aacs	0.908317	0.943528	-192.466	-193.236	7	2	907.424	0	0	FALSE
Aadac	Aadac	0.499517	0.641283	-39.0979	-41.2754	7	2	3.0895	0	0	FALSE
Aadacl2	Aadacl2	0.11538	0.212118	-59.2655	-63.6883	7	2	10.6957	0	0	FALSE
Aadacl3	Aadacl3	0.868291	0.916415	-48.1469	-49.0764	7	2	4.21621	0	0	FALSE
Aadat	Aadat	0.929254	0.956837	-90.4709	-91.148	7	2	15.2952	0	0	FALSE
Aaed1	Aaed1	0.0110367	0.0314682	-120.933	-128.356	7	2	90.51	0	0	FALSE
Aagab	Aagab	0.000160951	0.000874611	-205.536	-217.873	7	2	2272.56	0	0	FALSE
Aak1	Aak1	0.360194	0.507386	-176.694	-179.433	7	2	571.779	0	0	FALSE
Aamdc	Aamdc	0.375589	0.522647	-168.265	-170.936	7	2	318.306	0	0	FALSE
Aamp	Aamp	0.311198	0.455976	-231.054	-234.028	7	2	6487.73	0	0	FALSE
Aanat	Aanat	0.0736728	0.148252	-50.4963	-55.5241	7	2	14.1818	0	0	FALSE
Aar2	Aar2	0.961128	0.975598	-202.053	-202.562	7	2	2263.36	0	0	FALSE
Aard	Aard	0.165872	0.281318	-113.034	-116.949	7	2	64.8672	0	0	FALSE
Aars	Aars	0.177815	0.29678	-215.077	-218.892	7	2	3165.69	0	0	FALSE
Aars2	Aars2	0.101075	0.190886	-166.648	-171.252	7	2	316.429	0	0	FALSE
Aarsd1	Aarsd1	0.998693	0.999244	-186.296	-186.414	7	2	917.038	0	0	FALSE
Aasdh	Aasdh	0.000343696	0.00167642	-183.792	-195.271	7	2	852.711	0	0	FALSE
Aasdhppt	Aasdhppt	0.000114678	0.000651189	-203.279	-215.998	7	2	2321.63	0	0	FALSE
Aass	Aass	0.0262682	0.0645308	-149.914	-156.269	7	2	213.8	0	0	FALSE
Aatf	Aatf	0.0445551	0.0989862	-194.386	-200.07	7	2	1309.25	0	0	FALSE
Aatk	Aatk	0.0365408	0.0842496	-92.6165	-98.5541	7	2	48.3943	0	0	FALSE
Abat	Abat	0.57668	0.706607	-157.319	-159.225	7	2	206.588	0	0	FALSE
Abca1	Abca1	0.0500493	0.108771	-175.594	-181.128	7	2	492.846	0	0	FALSE
Abca12	Abca12	0.000533019	0.00244801	-138.828	-149.807	7	2	140.379	0	0	FALSE
Abca13	Abca13	0.0358326	0.0829077	-163.453	-169.416	7	2	385.43	0	0	FALSE
Abca14	Abca14	0.0196762	0.0510693	-108.803	-115.517	7	2	46.3408	0	0	FALSE
Abca15	Abca15	0.501474	0.642815	-121.227	-123.397	7	2	59.6687	0	0	FALSE
Abca16	Abca16	0.119711	0.218191	-148.789	-153.162	7	2	175.879	0	0	FALSE
Abca17	Abca17	0.000161268	0.000875637	-140.542	-152.877	7	2	162.059	0	0	FALSE
Abca2	Abca2	0.0226913	0.0572466	-170.538	-177.075	7	2	428.218	0	0	FALSE
Abca3	Abca3	1.45644e-08	2.37734e-07	-159.933	-182.429	7	2	656.874	0	0	FALSE
Abca4	Abca4	0.00231531	0.00848393	-134.851	-144.134	7	2	108.052	0	0	FALSE
Abca5	Abca5	0.000601033	0.00271098	-162.549	-173.391	7	2	370.558	0	0	FALSE
Abca6	Abca6	0.114254	0.210508	-129.19	-133.626	7	2	77.2454	0	0	FALSE
Abca7	Abca7	0.969826	0.981199	-149.693	-150.145	7	2	135.972	0	0	FALSE
Abca8a	Abca8a	0.617206	0.739981	-123.311	-125.082	7	2	71.0708	0	0	FALSE
Abca8b	Abca8b	1.56947e-05	0.000114805	-122.549	-137.481	7	2	94.116	0	0	FALSE
Abca9	Abca9	0.0240184	0.0599693	-109.597	-116.063	7	2	65.751	0	0	FALSE
Abcb10	Abcb10	0.0440077	0.097964	-167.797	-173.496	7	2	362.991	0	0	FALSE
Abcb11	Abcb11	0.000105843	0.000607314	-155.294	-168.103	7	2	361.134	0	0	FALSE
Abcb1a	Abcb1a	0.281264	0.422505	-135.218	-138.35	7	2	88.3486	0	0	FALSE
Abcb1b	Abcb1b	0.00168663	0.00651688	-142.505	-152.157	7	2	169.212	0	0	FALSE
Abcb4	Abcb4	0.521832	0.660855	-127.06	-129.157	7	2	61.4505	0	0	FALSE
Abcb5	Abcb5	0.96411	0.977684	-120.276	-120.766	7	2	52.313	0	0	FALSE
Abcb6	Abcb6	1.0829e-12	4.34525e-11	-196.916	-229.452	7	2	1979.23	0	0	FALSE
Abcb7	Abcb7	0.0487139	0.106389	-185.726	-191.295	7	2	707.772	0	0	FALSE
Abcb8	Abcb8	0.127965	0.229996	-195.716	-199.996	7	2	1098.28	0	0	FALSE
Abcb9	Abcb9	0.0599665	0.125473	-113.683	-118.982	7	2	49.002	0	0	FALSE
Abcc1	Abcc1	0.0025803	0.00927494	-189.351	-198.506	7	2	947.341	0	0	FALSE
Abcc10	Abcc10	0.0129797	0.0360905	-129.175	-136.401	7	2	80.1936	0	0	FALSE
Abcc12	Abcc12	0.737573	0.830201	-98.5108	-99.8887	7	2	30.9576	0	0	FALSE
Abcc2	Abcc2	0.000552702	0.0025244	-129.366	-140.304	7	2	87.4081	0	0	FALSE
Abcc3	Abcc3	0.000528552	0.0024315	-125.11	-136.099	7	2	100.859	0	0	FALSE
Abcc4	Abcc4	0.0265834	0.0651249	-187.689	-194.028	7	2	780.07	0	0	FALSE
Abcc5	Abcc5	1.61617e-07	2.06104e-06	-213.401	-233.316	7	2	3036.98	0	0	FALSE
Abcc6	Abcc6	0.660333	0.772391	-104.522	-106.15	7	2	26.4035	0	0	FALSE
Abcc8	Abcc8	1.99854e-06	1.91512e-05	-126.902	-144.093	7	2	185.542	0	0	FALSE
Abcc9	Abcc9	0.0146869	0.0399048	-134.266	-141.341	7	2	98.8793	0	0	FALSE
Abcd1	Abcd1	0.195965	0.320006	-177.586	-181.261	7	2	514.992	0	0	FALSE
Abcd2	Abcd2	9.51001e-11	2.55706e-09	-142.848	-170.683	7	2	669.541	0	0	FALSE
Abcd3	Abcd3	0.920655	0.952019	-180.696	-181.413	7	2	558.792	0	0	FALSE
Abcd4	Abcd4	0.401537	0.548272	-172.659	-175.218	7	2	503.301	0	0	FALSE
Abce1	Abce1	0.000460929	0.00216788	-215.249	-226.394	7	2	3359.22	0	0	FALSE
Abcf1	Abcf1	0.039417	0.089513	-217.892	-223.733	7	2	3725.61	0	0	FALSE
Abcf2	Abcf2	1.67699e-06	1.63696e-05	-236.376	-253.758	7	2	8546.28	0	0	FALSE
Abcf3	Abcf3	4.4125e-06	3.83372e-05	-195.012	-211.338	7	2	1653.71	0	0	FALSE
Abcg1	Abcg1	1.45216e-07	1.8742e-06	-211.852	-231.882	7	2	2967.57	0	0	FALSE
Abcg2	Abcg2	5.51745e-17	5.30441e-15	-193.614	-236.436	7	2	1966.7	0	0	FALSE
Abcg3	Abcg3	0.0923314	0.177649	-122.914	-127.64	7	2	90.8063	0	0	FALSE
Abcg4	Abcg4	4.51776e-08	6.63412e-07	-78.4462	-99.7308	7	2	44.4969	0	0	FALSE
Abcg5	Abcg5	2.12753e-15	1.48088e-13	-96.7584	-135.792	7	2	62.7085	0	0	FALSE
Abcg8	Abcg8	0.0289124	0.0697392	-69.1444	-75.3782	7	2	10.2512	0	0	FALSE
Abhd1	Abhd1	0.624996	0.746206	-45.0365	-46.7812	7	2	1.77204	0	0	FALSE
Abhd10	Abhd10	0.451982	0.59804	-196.687	-199.043	7	2	1401.93	0	0	FALSE
Abhd11	Abhd11	0.0015317	0.00602345	-177.438	-187.202	7	2	677.232	0	0	FALSE
Abhd11os	Abhd11os	0.00466839	0.0152109	-98.8602	-107.317	7	2	26.2424	0	0	FALSE
Abhd12	Abhd12	0.000723815	0.00319205	-165.933	-176.562	7	2	344.498	0	0	FALSE
Abhd12b	Abhd12b	0.546263	0.681068	-68.6134	-70.6244	7	2	10.2133	0	0	FALSE
Abhd13	Abhd13	0.723929	0.819741	-172.887	-174.31	7	2	360.158	0	0	FALSE
Abhd14a	Abhd14a	0.0537331	0.115089	-205.301	-210.743	7	2	1810.5	0	0	FALSE
Abhd14b	Abhd14b	0.0639644	0.132278	-122.445	-127.659	7	2	56.0498	0	0	FALSE
Abhd15	Abhd15	0.000830057	0.00358342	-123.81	-134.282	7	2	151.013	0	0	FALSE
Abhd16a	Abhd16a	0.000320313	0.00157706	-163.036	-174.595	7	2	338.139	0	0	FALSE
Abhd16b	Abhd16b	0.111964	0.207066	-60.8032	-65.2673	7	2	12.2444	0	0	FALSE
Abhd17a	Abhd17a	0.336038	0.481802	-150.147	-153	7	2	152.794	0	0	FALSE
Abhd17b	Abhd17b	0.792223	0.868907	-165.316	-166.513	7	2	271.992	0	0	FALSE
Abhd17c	Abhd17c	0.0542025	0.115883	-168.499	-173.93	7	2	415.174	0	0	FALSE
Abhd2	Abhd2	0.255071	0.392249	-137.799	-141.081	7	2	95.5112	0	0	FALSE
Abhd3	Abhd3	7.50958e-08	1.04663e-06	-140.291	-161.03	7	2	291.991	0	0	FALSE
Abhd4	Abhd4	0.596797	0.723935	-191.748	-193.586	7	2	1166.44	0	0	FALSE
Abhd5	Abhd5	5.53834e-07	6.13883e-06	-158.093	-176.678	7	2	413.599	0	0	FALSE
Abhd6	Abhd6	0.150358	0.260563	-173.114	-177.169	7	2	479.485	0	0	FALSE
Abhd8	Abhd8	1.76985e-05	0.000127405	-119.774	-134.573	7	2	94.6471	0	0	FALSE
Abi1	Abi1	0.0802731	0.15877	-185.375	-190.289	7	2	1260.02	0	0	FALSE
Abi2	Abi2	0.760091	0.846446	-191.022	-192.326	7	2	1744.07	0	0	FALSE
Abi3	Abi3	7.69304e-05	0.000460371	-73.9505	-87.1165	7	2	21.1897	0	0	FALSE
Abi3bp	Abi3bp	0.00567237	0.0179176	-117.228	-125.453	7	2	62.2071	0	0	FALSE
Abl1	Abl1	0.719265	0.816225	-188.759	-190.196	7	2	846.071	0	0	FALSE
Abl2	Abl2	4.1434e-06	3.62802e-05	-199.03	-215.425	7	2	2252.96	0	0	FALSE
Ablim1	Ablim1	0.000763342	0.00333886	-163.078	-173.647	7	2	351.508	0	0	FALSE
Ablim2	Ablim2	0.00145417	0.00577694	-115.665	-125.489	7	2	59.8446	0	0	FALSE
Ablim3	Ablim3	8.48323e-06	6.71418e-05	-131.774	-147.383	7	2	259.66	0	0	FALSE
Abo	Abo	0.00526762	0.0168486	-92.3304	-100.643	7	2	21.0487	0	0	FALSE
Abr	Abr	0.00162391	0.00631606	-150.254	-159.95	7	2	208.235	0	0	FALSE
Abra	Abra	0.169165	0.28573	-96.1277	-100.014	7	2	34.8514	0	0	FALSE
Abracl	Abracl	4.46575e-15	2.9464e-13	-159.34	-197.604	7	2	380.168	0	0	FALSE
Abt1	Abt1	0.116235	0.213406	-189.694	-194.106	7	2	1399.64	0	0	FALSE
Abtb1	Abtb1	0.226865	0.358255	-183.798	-187.256	7	2	942.505	0	0	FALSE
Abtb2	Abtb2	5.05498e-07	5.65361e-06	-124.586	-143.27	7	2	167.692	0	0	FALSE
Acaa1a	Acaa1a	0.000760822	0.00332969	-169.066	-179.638	7	2	411.598	0	0	FALSE
Acaa1b	Acaa1b	0.0818976	0.161248	-144.626	-149.513	7	2	145.22	0	0	FALSE
Acaa2	Acaa2	1.51729e-11	4.80354e-10	-200.705	-230.472	7	2	2143.78	0	0	FALSE
Acaca	Acaca	6.12023e-08	8.74733e-07	-193.032	-213.991	7	2	1384.56	0	0	FALSE
Acacb	Acacb	0.00105048	0.00437699	-151.062	-161.263	7	2	203.589	0	0	FALSE
Acad10	Acad10	0.177393	0.296188	-168.319	-172.138	7	2	329.888	0	0	FALSE
Acad11	Acad11	0.00314017	0.010982	-171.162	-180.087	7	2	451.564	0	0	FALSE
Acad12	Acad12	3.98931e-06	3.50875e-05	-173.012	-189.448	7	2	576.311	0	0	FALSE
Acad8	Acad8	6.3937e-14	3.37662e-12	-161.911	-197.403	7	2	633.464	0	0	FALSE
Acad9	Acad9	0.266086	0.405263	-180.309	-183.527	7	2	808.006	0	0	FALSE
Acadl	Acadl	0.154746	0.266459	-180.945	-184.958	7	2	583.988	0	0	FALSE
Acadm	Acadm	0.0257572	0.0634939	-216.04	-222.419	7	2	3561.62	0	0	FALSE
Acads	Acads	0.366914	0.513932	-172.725	-175.435	7	2	380.169	0	0	FALSE
Acadsb	Acadsb	0.346257	0.492764	-180.89	-183.694	7	2	562.301	0	0	FALSE
Acadvl	Acadvl	0.0190209	0.0496144	-184.745	-191.501	7	2	1143.38	0	0	FALSE
Acan	Acan	1.23939e-10	3.25085e-09	-114.922	-142.477	7	2	178.532	0	0	FALSE
Acap1	Acap1	0.0853404	0.166717	-134.65	-139.482	7	2	122.136	0	0	FALSE
Acap2	Acap2	0.569983	0.701137	-169.694	-171.623	7	2	390.01	0	0	FALSE
Acap3	Acap3	4.05364e-08	6.00877e-07	-135.889	-157.29	7	2	265.167	0	0	FALSE
Acat1	Acat1	1.23553e-18	1.58161e-16	-191.411	-238.161	7	2	1977.82	0	0	FALSE
Acat2	Acat2	7.96936e-06	6.34585e-05	-218.019	-233.696	7	2	4217.29	0	0	FALSE
Acat3	Acat3	2.00409e-06	1.91965e-05	-181.769	-198.957	7	2	885.986	0	0	FALSE
Acbd3	Acbd3	0.572782	0.703368	-180.623	-182.543	7	2	778.989	0	0	FALSE
Acbd4	Acbd4	0.741368	0.832558	-96.3376	-97.7031	7	2	29.9928	0	0	FALSE
Acbd5	Acbd5	0.751422	0.839522	-176.903	-178.235	7	2	449.942	0	0	FALSE
Acbd6	Acbd6	1.53006e-06	1.50791e-05	-168.485	-185.967	7	2	475.807	0	0	FALSE
Acbd7	Acbd7	3.83383e-07	4.39515e-06	-118.3	-137.283	7	2	88.5261	0	0	FALSE
Accs	Accs	0.681841	0.788999	-139.028	-140.587	7	2	103.155	0	0	FALSE
Accsl	Accsl	2.35367e-06	2.21648e-05	-91.3707	-108.383	7	2	45.6839	0	0	FALSE
Acd	Acd	0.501971	0.642997	-175.272	-177.44	7	2	665.667	0	0	FALSE
Ace	Ace	4.21149e-09	7.86657e-08	-129.183	-153.002	7	2	211.579	0	0	FALSE
Ace2	Ace2	0.000736987	0.00324104	-110.016	-120.625	7	2	50.1494	0	0	FALSE
Ace3	Ace3	0.202531	0.328383	-75.9389	-79.5651	7	2	8.48889	0	0	FALSE
Acer1	Acer1	0.638534	0.756389	-98.9149	-100.615	7	2	31.366	0	0	FALSE
Acer2	Acer2	0.111114	0.205866	-172.744	-177.218	7	2	470.188	0	0	FALSE
Acer3	Acer3	0.55834	0.691277	-164.376	-166.345	7	2	283.14	0	0	FALSE
Ache	Ache	0.0159599	0.0427133	-66.9224	-73.8951	7	2	16.2494	0	0	FALSE
Acin1	Acin1	0.181951	0.302154	-187.074	-190.856	7	2	1398.68	0	0	FALSE
Ackr1	Ackr1	0.0736249	0.148224	-52.8939	-57.9226	7	2	5.34804	0	0	FALSE
Ackr2	Ackr2	0.167588	0.283522	-97.2291	-101.129	7	2	57.2933	0	0	FALSE
Ackr3	Ackr3	0.0373767	0.0857893	-129.371	-135.279	7	2	86.4543	0	0	FALSE
Ackr4	Ackr4	0.00023591	0.00121643	-102.183	-114.089	7	2	51.54	0	0	FALSE
Acly	Acly	3.00682e-12	1.09294e-10	-232.04	-263.506	7	2	7673.3	0	0	FALSE
Acmsd	Acmsd	0.367895	0.514969	-87.8975	-90.6026	7	2	18.0877	0	0	FALSE
Acnat1	Acnat1	0.226565	0.357973	-136.403	-139.864	7	2	101.521	0	0	FALSE
Acnat2	Acnat2	0.0707276	0.143527	-112.025	-117.107	7	2	58.9011	0	0	FALSE
Aco1	Aco1	0.422697	0.56893	-187.396	-189.868	7	2	809.405	0	0	FALSE
Aco2	Aco2	0.428677	0.574839	-224.119	-226.567	7	2	4607.12	0	0	FALSE
Acot1	Acot1	0.169029	0.285521	-183.082	-186.97	7	2	605.219	0	0	FALSE
Acot10	Acot10	0.000228689	0.00118412	-145.814	-157.755	7	2	191.309	0	0	FALSE
Acot11	Acot11	0.180808	0.300611	-136.13	-139.921	7	2	134.094	0	0	FALSE
Acot12	Acot12	0.0107954	0.0309	-98.2574	-105.708	7	2	38.5885	0	0	FALSE
Acot13	Acot13	0.335025	0.480906	-200.225	-203.082	7	2	1564.27	0	0	FALSE
Acot2	Acot2	0.121126	0.22027	-167.89	-172.246	7	2	590.386	0	0	FALSE
Acot3	Acot3	0.532486	0.66958	-140.783	-142.842	7	2	118.286	0	0	FALSE
Acot4	Acot4	0.192267	0.315035	-147.814	-151.516	7	2	171.22	0	0	FALSE
Acot5	Acot5	0.00704906	0.0215712	-108.696	-116.661	7	2	41.8107	0	0	FALSE
Acot6	Acot6	0.255094	0.39225	-86.3379	-89.6202	7	2	22.6098	0	0	FALSE
Acot7	Acot7	6.44787e-06	5.30839e-05	-197.62	-213.53	7	2	1507.23	0	0	FALSE
Acot8	Acot8	0.456413	0.601894	-155.251	-157.59	7	2	185.313	0	0	FALSE
Acot9	Acot9	6.67536e-08	9.42635e-07	-206.936	-227.801	7	2	2256.24	0	0	FALSE
Acox1	Acox1	0.495577	0.63744	-174.94	-177.132	7	2	462.604	0	0	FALSE
Acox2	Acox2	0.832799	0.894838	-97.4697	-98.528	7	2	20.3307	0	0	FALSE
Acox3	Acox3	0.0125443	0.0350497	-143.74	-151.008	7	2	140.471	0	0	FALSE
Acoxl	Acoxl	0.0932111	0.179129	-123.738	-128.452	7	2	59.2557	0	0	FALSE
Acp1	Acp1	1.85829e-20	3.26642e-18	-194.043	-245.12	7	2	2191.79	0	0	FALSE
Acp2	Acp2	0.438783	0.584861	-172.075	-174.483	7	2	416.517	0	0	FALSE
Acp5	Acp5	1.0801e-06	1.11338e-05	-144.52	-162.38	7	2	325.897	0	0	FALSE
Acp6	Acp6	2.89965e-08	4.4292e-07	-192.186	-213.945	7	2	1349.9	0	0	FALSE
Acpp	Acpp	0.0181453	0.0476311	-146.921	-153.736	7	2	193.973	0	0	FALSE
Acpt	Acpt	0.220569	0.350749	-82.4151	-85.9156	7	2	13.021	0	0	FALSE
Acr	Acr	0.00258013	0.00927494	-66.0157	-75.1716	7	2	14.3977	0	0	FALSE
Acrbp	Acrbp	0.0589619	0.123866	-148.583	-153.904	7	2	180.952	0	0	FALSE
Acrv1	Acrv1	0.0253627	0.0627119	-66.0526	-72.4509	7	2	15.4795	0	0	FALSE
Acsbg1	Acsbg1	5.26684e-05	0.00033099	-165.391	-178.98	7	2	423.312	0	0	FALSE
Acsbg2	Acsbg2	0.134609	0.239127	-125.42	-129.629	7	2	62.2108	0	0	FALSE
Acsf2	Acsf2	0.00105329	0.00438685	-102.107	-112.305	7	2	34.2343	0	0	FALSE
Acsf3	Acsf3	1.93423e-05	0.000138057	-169.453	-184.153	7	2	476.735	0	0	FALSE
Acsl1	Acsl1	0.000459663	0.00216322	-198.868	-210.017	7	2	1410.46	0	0	FALSE
Acsl3	Acsl3	0.0429847	0.0960407	-184.66	-190.39	7	2	1033.31	0	0	FALSE
Acsl4	Acsl4	5.46493e-05	0.000342252	-160.697	-174.244	7	2	325.569	0	0	FALSE
Acsl5	Acsl5	0.00241301	0.00877504	-155.769	-165.003	7	2	220.48	0	0	FALSE
Acsl6	Acsl6	6.05611e-08	8.6662e-07	-101.722	-122.692	7	2	74.9958	0	0	FALSE
Acsm1	Acsm1	0.106769	0.199448	-92.7254	-97.2544	7	2	21.8274	0	0	FALSE
Acsm2	Acsm2	0.241869	0.375939	-106.241	-109.604	7	2	37.7782	0	0	FALSE
[truncated: 22,422 more rows]
[truncated: 2 more columns]

## Sheet: Female_Somatic_Output
	Gene	p	padj	loglik_full	loglik_red	df_full	df_red	mean	converge_impulse	converge_const	allZero
0610005C13Rik	0610005C13Rik	6.46691e-05	0.00072873	-119.723	-133.083	7	2	82.6721	0	0	FALSE
0610007P14Rik	0610007P14Rik	0.0598886	0.155049	-223.457	-228.758	7	2	2668.12	0	0	FALSE
0610009B22Rik	0610009B22Rik	0.00626193	0.0285374	-201.481	-209.588	7	2	1231.77	0	0	FALSE
0610009L18Rik	0610009L18Rik	0.719799	0.843761	-114.247	-115.683	7	2	30.0962	0	0	FALSE
0610009O20Rik	0610009O20Rik	0.981485	0.992447	-198.518	-198.881	7	2	1566.44	0	0	FALSE
0610010B08Rik	0610010B08Rik	0.0685196	0.170354	-89.7643	-94.8881	7	2	15.3675	0	0	FALSE
0610010F05Rik	0610010F05Rik	0.0377827	0.110874	-184.76	-190.655	7	2	584.8	0	0	FALSE
0610010K14Rik	0610010K14Rik	1.15866e-06	2.56962e-05	-192.679	-210.463	7	2	1273.93	0	0	FALSE
0610011F06Rik	0610011F06Rik	0.000191786	0.00179683	-176.097	-188.238	7	2	510.995	0	0	FALSE
0610012G03Rik	0610012G03Rik	0.000241675	0.00217039	-175.896	-187.775	7	2	538.176	0	0	FALSE
0610030E20Rik	0610030E20Rik	0.669603	0.808845	-196.659	-198.257	7	2	1030.85	0	0	FALSE
0610031O16Rik	0610031O16Rik	0.481558	0.65657	-50.0212	-52.265	7	2	2.71237	0	0	FALSE
0610037L13Rik	0610037L13Rik	0.0227871	0.0763957	-203.917	-210.449	7	2	1311.94	0	0	FALSE
0610038B21Rik	0610038B21Rik	0.252375	0.426688	-109.21	-112.509	7	2	27.2492	0	0	FALSE
0610039H22Rik	0610039H22Rik	0.638351	0.786213	-47.8736	-49.5743	7	2	1.85399	0	0	FALSE
0610039K10Rik	0610039K10Rik	0.00196133	0.0114893	-72.4923	-81.9687	7	2	9.12007	0	0	FALSE
0610040B10Rik	0610040B10Rik	0.0326649	0.0994216	-108.889	-114.969	7	2	32.8232	0	0	FALSE
0610040F04Rik	0610040F04Rik	0.190154	0.351455	-93.9816	-97.6998	7	2	18.3021	0	0	FALSE
0610040J01Rik	0610040J01Rik	0.0684517	0.170275	-143.638	-148.763	7	2	125.826	0	0	FALSE
0610043K17Rik	0610043K17Rik	0.647845	0.793109	-78.8657	-80.5353	7	2	7.28505	0	0	FALSE
1010001N08Rik	1010001N08Rik	0.974527	0.989278	-149.08	-149.499	7	2	111.087	0	0	FALSE
1110001J03Rik	1110001J03Rik	0.00174304	0.0104755	-170.353	-179.967	7	2	351.651	0	0	FALSE
1110002L01Rik	1110002L01Rik	0.0216641	0.0735736	-134.868	-141.463	7	2	97.0785	0	0	FALSE
1110004E09Rik	1110004E09Rik	0.101912	0.226227	-177.66	-182.252	7	2	419.86	0	0	FALSE
1110004F10Rik	1110004F10Rik	0.00523502	0.0248685	-245.906	-254.226	7	2	7631.75	0	0	FALSE
1110006O24Rik	1110006O24Rik	0.803016	0.898662	-124.103	-125.264	7	2	46.8024	0	0	FALSE
1110007C09Rik	1110007C09Rik	0.00872966	0.0370372	-152.688	-160.396	7	2	171.633	0	0	FALSE
1110008F13Rik	1110008F13Rik	0.000624624	0.00461463	-147.289	-158.087	7	2	281.473	0	0	FALSE
1110008L16Rik	1110008L16Rik	0.0166808	0.0605196	-184.098	-191.017	7	2	748.907	0	0	FALSE
1110008P14Rik	1110008P14Rik	0.308904	0.489133	-167.511	-170.497	7	2	260.161	0	0	FALSE
1110012L19Rik	1110012L19Rik	0.160139	0.310434	-184.82	-188.785	7	2	599.343	0	0	FALSE
1110015O18Rik	1110015O18Rik	0.0971811	0.218664	-78.5946	-83.2515	7	2	12.9231	0	0	FALSE
1110017D15Rik	1110017D15Rik	0.231126	0.402431	-87.4769	-90.9078	7	2	11.3751	0	0	FALSE
1110019D14Rik	1110019D14Rik	0.349432	0.531507	-146.994	-149.783	7	2	123.988	0	0	FALSE
1110020A21Rik	1110020A21Rik	0.392941	0.574382	-110.834	-113.429	7	2	27.5304	0	0	FALSE
1110025L11Rik	1110025L11Rik	0.721848	0.845198	-48.856	-50.2851	7	2	3.9025	0	0	FALSE
1110028F11Rik	1110028F11Rik	0.0296237	0.0927836	-102.874	-109.078	7	2	23.872	0	0	FALSE
1110028F18Rik	1110028F18Rik	0.00977574	0.0403448	-116.861	-124.432	7	2	64.4623	0	0	FALSE
1110032A03Rik	1110032A03Rik	0.0123063	0.0481043	-180.179	-187.47	7	2	565.639	0	0	FALSE
1110032F04Rik	1110032F04Rik	0.0580189	0.15152	-106.293	-111.635	7	2	27.994	0	0	FALSE
1110034G24Rik	1110034G24Rik	0.0418823	0.119331	-174.523	-180.286	7	2	441.83	0	0	FALSE
1110036E04Rik	1110036E04Rik	0.00280938	0.0151391	-75.6905	-84.7464	7	2	20.9379	0	0	FALSE
1110037F02Rik	1110037F02Rik	0.257859	0.432894	-223.647	-226.913	7	2	2733.03	0	0	FALSE
1110038B12Rik	1110038B12Rik	3.11152e-12	3.74955e-10	-183.315	-214.745	7	2	1120.78	0	0	FALSE
1110038F14Rik	1110038F14Rik	1.8015e-06	3.74273e-05	-187.394	-204.698	7	2	1168.31	0	0	FALSE
1110046J04Rik	1110046J04Rik	0.794662	0.893044	-121.124	-122.313	7	2	38.4039	0	0	FALSE
1110051M20Rik	1110051M20Rik	0.0437161	0.123177	-194.436	-200.144	7	2	946.287	0	0	FALSE
1110058D11Rik	1110058D11Rik	0.781006	0.884455	-43.7098	-44.9448	7	2	1.26961	0	0	FALSE
1110059E24Rik	1110059E24Rik	0.0197055	0.0683932	-213.585	-220.297	7	2	1870.14	0	0	FALSE
1110059G10Rik	1110059G10Rik	0.0191319	0.0668455	-198.497	-205.246	7	2	1016.91	0	0	FALSE
1110065P20Rik	1110065P20Rik	0.132192	0.271215	-142.546	-146.781	7	2	99.4845	0	0	FALSE
1190002F15Rik	1190002F15Rik	0.00104381	0.00695061	-187.314	-197.522	7	2	651.081	0	0	FALSE
1190002N15Rik	1190002N15Rik	2.65157e-05	0.000349679	-202.42	-216.772	7	2	1401.57	0	0	FALSE
1190003K10Rik	1190003K10Rik	0.096932	0.218294	-82.3984	-87.0589	7	2	13.532	0	0	FALSE
1190005I06Rik	1190005I06Rik	0.596318	0.7535	-23.553	-25.3931	7	2	0.502946	0	0	FALSE
1190007I07Rik	1190007I07Rik	0.429347	0.608359	-158.304	-160.75	7	2	199.671	0	0	FALSE
1200014J11Rik	1200014J11Rik	0.793362	0.892093	-202.299	-203.493	7	2	1482.82	0	0	FALSE
1300002E11Rik	1300002E11Rik	0.301903	0.481996	-174.995	-178.017	7	2	353.382	0	0	FALSE
1300017J02Rik	1300017J02Rik	0.212549	0.379972	-177.644	-181.199	7	2	508.651	0	0	FALSE
1500004A13Rik	1500004A13Rik	0.76104	0.871845	-164.422	-165.723	7	2	239.099	0	0	FALSE
1500009C09Rik	1500009C09Rik	0.346211	0.528273	-61.9677	-64.7719	7	2	4.5725	0	0	FALSE
1500009L16Rik	1500009L16Rik	0.00826165	0.0355626	-150.778	-158.552	7	2	168.7	0	0	FALSE
1500011B03Rik	1500011B03Rik	0.0201927	0.0696556	-175.138	-181.82	7	2	421.483	0	0	FALSE
1500011K16Rik	1500011K16Rik	0.000522256	0.00399714	-167.405	-178.408	7	2	295.182	0	0	FALSE
1500012F01Rik	1500012F01Rik	0.00271221	0.0147196	-199.833	-208.93	7	2	1088.12	0	0	FALSE
1500012K07Rik	1500012K07Rik	0.00326562	0.0171249	-132.774	-141.653	7	2	201.89	0	0	FALSE
1500015A07Rik	1500015A07Rik	0.0245048	0.0805138	-153.105	-159.546	7	2	163.072	0	0	FALSE
1500015L24Rik	1500015L24Rik	0.816198	0.907019	-38.8579	-39.9739	7	2	2.09088	0	0	FALSE
1500015O10Rik	1500015O10Rik	5.02015e-05	0.000587567	-117.006	-130.648	7	2	56.6646	0	0	FALSE
1500017E21Rik	1500017E21Rik	0.571414	0.733574	-78.5069	-80.4312	7	2	7.09952	0	0	FALSE
1500026H17Rik	1500026H17Rik	0.0161446	0.0590552	-135.553	-142.511	7	2	87.6179	0	0	FALSE
1600002D24Rik	1600002D24Rik	0.905141	0.954742	-85.8775	-86.6613	7	2	9.55373	0	0	FALSE
1600002H07Rik	1600002H07Rik	0.657232	0.799792	-192.927	-194.566	7	2	792.891	0	0	FALSE
1600002K03Rik	1600002K03Rik	0.067498	0.16873	-146.997	-152.141	7	2	114.348	0	0	FALSE
1600010M07Rik	1600010M07Rik	0.011233	0.0448846	-74.9281	-82.3302	7	2	9.84258	0	0	FALSE
1600012H06Rik	1600012H06Rik	0.515045	0.685628	-206.323	-208.445	7	2	1280.98	0	0	FALSE
1600014C10Rik	1600014C10Rik	0.0892663	0.205461	-200.405	-205.177	7	2	1098.01	0	0	FALSE
1600014C23Rik	1600014C23Rik	0.42588	0.605064	-45.8177	-48.277	7	2	1.51303	0	0	FALSE
1600014K23Rik	1600014K23Rik	0.725563	0.847563	-47.2861	-48.7031	7	2	2.27431	0	0	FALSE
1600015I10Rik	1600015I10Rik	0.0277548	0.088549	-55.0345	-61.3197	7	2	12.7468	0	0	FALSE
1600019K03Rik	1600019K03Rik	0.129246	0.267378	-47.5776	-51.8437	7	2	4.36947	0	0	FALSE
1600020E01Rik	1600020E01Rik	0.000370452	0.00304868	-149.199	-160.594	7	2	213.415	0	0	FALSE
1600023N17Rik	1600023N17Rik	0.582405	0.742315	-108.105	-109.992	7	2	24.2814	0	0	FALSE
1600025M17Rik	1600025M17Rik	0.392572	0.574018	-46.0983	-48.6957	7	2	2.85196	0	0	FALSE
1600027J07Rik	1600027J07Rik	0.00137337	0.00867547	-75.8421	-85.7329	7	2	9.78418	0	0	FALSE
1600029I14Rik	1600029I14Rik	0.676501	0.814341	-32.8129	-34.3891	7	2	1.01735	0	0	FALSE
1600029O15Rik	1600029O15Rik	0.140468	0.283492	-133.388	-137.538	7	2	73.6945	0	0	FALSE
1700001C02Rik	1700001C02Rik	0.762127	0.872339	-24.9092	-26.2067	7	2	0.675113	0	0	FALSE
1700001C19Rik	1700001C19Rik	0.389515	0.570964	-87.5494	-90.1599	7	2	13.96	0	0	FALSE
1700001D01Rik	1700001D01Rik	0.893926	0.948802	-88.1308	-88.9607	7	2	11.2181	0	0	FALSE
1700001F09Rik	1700001F09Rik	0.563165	0.727567	-61.5845	-63.537	7	2	4.03312	0	0	FALSE
1700001G01Rik	1700001G01Rik	0.239693	0.412751	-92.6107	-95.9871	7	2	18.1074	0	0	FALSE
1700001G11Rik	1700001G11Rik	0.00126553	0.00812246	-86.6654	-96.6509	7	2	16.5447	0	0	FALSE
1700001G17Rik	1700001G17Rik	0.826762	0.913942	-113.51	-114.59	7	2	28.6736	0	0	FALSE
1700001J03Rik	1700001J03Rik	0.599436	0.755782	-59.5646	-61.3942	7	2	4.43866	0	0	FALSE
1700001J11Rik	1700001J11Rik	0.0257183	0.0834856	-129.679	-136.06	7	2	81.9926	0	0	FALSE
1700001K19Rik	1700001K19Rik	0.101052	0.224805	-86.1777	-90.7817	7	2	11.0383	0	0	FALSE
1700001K23Rik	1700001K23Rik	0.968624	0.986245	-65.7873	-66.2482	7	2	3.69613	0	0	FALSE
1700001L05Rik	1700001L05Rik	0.0173512	0.0622824	-165.409	-172.279	7	2	265.338	0	0	FALSE
1700001L19Rik	1700001L19Rik	0.450153	0.627071	-112.554	-114.917	7	2	30.4954	0	0	FALSE
1700001O22Rik	1700001O22Rik	0.692552	0.825714	-87.3114	-88.8355	7	2	10.5341	0	0	FALSE
1700001P01Rik	1700001P01Rik	0.996682	0.999348	-110.105	-110.278	7	2	24.1268	0	0	FALSE
1700003C15Rik	1700003C15Rik	0.387069	0.56854	-48.6311	-51.2521	7	2	2.25099	0	0	FALSE
1700003D09Rik	1700003D09Rik	0.279218	0.45696	-28.4152	-31.559	7	2	1.48687	0	0	FALSE
1700003E16Rik	1700003E16Rik	0.177665	0.33493	-114.289	-118.106	7	2	32.8249	0	0	FALSE
1700003E24Rik	NA	NA	NA	NA	NA	NA	NA	NA	NA	NA	TRUE
1700003F12Rik	1700003F12Rik	0.745126	0.860635	-64.2388	-65.592	7	2	5.8537	0	0	FALSE
1700003G13Rik	1700003G13Rik	0.596569	0.753769	-50.575	-52.4143	7	2	2.32564	0	0	FALSE
1700003G18Rik	1700003G18Rik	0.108708	0.23638	-78.9401	-83.4446	7	2	10.0057	0	0	FALSE
1700003H04Rik	1700003H04Rik	0.962392	0.983589	-11.8674	-12.3684	7	2	0.142571	0	0	FALSE
1700003I22Rik	1700003I22Rik	0.791024	0.890359	-11.9416	-13.1431	7	2	0.181446	0	0	FALSE
1700003L19Rik	1700003L19Rik	0.553322	0.718807	-28.2144	-30.2008	7	2	0.891303	0	0	FALSE
1700003M02Rik	1700003M02Rik	0.335335	0.517023	-103.979	-106.834	7	2	21.7518	0	0	FALSE
1700003M07Rik	1700003M07Rik	0.352805	0.534744	-98.5849	-101.358	7	2	18.3084	0	0	FALSE
1700003P14Rik	1700003P14Rik	0.73738	0.854903	-34.7139	-36.0924	7	2	4.56863	0	0	FALSE
1700006A11Rik	1700006A11Rik	0.167203	0.32042	-72.4193	-76.3228	7	2	8.32055	0	0	FALSE
1700006E09Rik	1700006E09Rik	0.439016	0.617062	-46.061	-48.4679	7	2	2.12944	0	0	FALSE
1700006F04Rik	1700006F04Rik	0.485444	0.660429	-47.6384	-49.8677	7	2	2.7302	0	0	FALSE
1700006H21Rik	1700006H21Rik	0.266436	0.442232	-50.0898	-53.3057	7	2	3.6455	0	0	FALSE
1700007B14Rik	1700007B14Rik	0.0219062	0.0741643	-107.574	-114.155	7	2	40.9646	0	0	FALSE
1700007F19Rik	1700007F19Rik	0.046995	0.129791	-80.7737	-86.389	7	2	15.6873	0	0	FALSE
1700007G11Rik	1700007G11Rik	0.834574	0.918869	-72.8155	-73.8675	7	2	5.33797	0	0	FALSE
1700007J10Rik	1700007J10Rik	0.563441	0.727805	-82.9767	-84.9283	7	2	9.2319	0	0	FALSE
1700007K09Rik	1700007K09Rik	0.982705	0.993006	-45.1252	-45.4776	7	2	1.42836	0	0	FALSE
1700007K13Rik	1700007K13Rik	0.799119	0.895769	-96.3453	-97.5195	7	2	14.3639	0	0	FALSE
1700007L15Rik	1700007L15Rik	0.0157223	0.0579261	-125.237	-132.228	7	2	56.5293	0	0	FALSE
1700007P06Rik	1700007P06Rik	0.814333	0.905617	-25.666	-26.7885	7	2	0.462881	0	0	FALSE
1700008C04Rik	1700008C04Rik	0.349024	0.531057	-48.4473	-51.2384	7	2	3.30782	0	0	FALSE
1700008J07Rik	1700008J07Rik	0.708306	0.836754	-144.319	-145.792	7	2	112.964	0	0	FALSE
1700008K24Rik	1700008K24Rik	0.60955	0.764008	-44.7411	-46.537	7	2	4.15739	0	0	FALSE
1700008O03Rik	1700008O03Rik	0.0171205	0.0616228	-64.9519	-71.8381	7	2	5.07931	0	0	FALSE
1700008P02Rik	1700008P02Rik	0.371718	0.553534	-57.6032	-60.2913	7	2	4.26771	0	0	FALSE
1700009C05Rik	1700009C05Rik	0.102072	0.226502	-73.7322	-78.3225	7	2	10.6666	0	0	FALSE
1700009J07Rik	1700009J07Rik	0.48343	0.658447	-30.266	-32.5028	7	2	1.48111	0	0	FALSE
1700009N14Rik	1700009N14Rik	0.00137655	0.00869322	-84.0442	-93.9323	7	2	20.599	0	0	FALSE
1700010B08Rik	1700010B08Rik	0.420297	0.600144	-37.4977	-39.9797	7	2	1.15849	0	0	FALSE
1700010D01Rik	1700010D01Rik	0.982154	0.992779	-26.6237	-26.981	7	2	0.454705	0	0	FALSE
1700010I02Rik	1700010I02Rik	0.789958	0.88988	-19.2264	-20.4315	7	2	0.402531	0	0	FALSE
1700010I14Rik	1700010I14Rik	0.00883536	0.0373715	-148.184	-155.877	7	2	139.429	0	0	FALSE
1700010J16Rik	1700010J16Rik	0.134825	0.275057	-77.9769	-82.1842	7	2	11.0767	0	0	FALSE
1700010K23Rik	1700010K23Rik	0.986012	0.994305	-20.9602	-21.2811	7	2	0.261715	0	0	FALSE
1700011A15Rik	1700011A15Rik	0.403945	0.584642	-61.9183	-64.4677	7	2	4.05913	0	0	FALSE
1700011B04Rik	1700011B04Rik	0.963705	0.983951	-24.2966	-24.7894	7	2	0.2703	0	0	FALSE
1700011C11Rik	1700011C11Rik	0.731072	0.850584	-28.0269	-29.426	7	2	0.484287	0	0	FALSE
1700011E24Rik	1700011E24Rik	0.689894	0.824209	-42.869	-44.4017	7	2	1.28468	0	0	FALSE
1700011H14Rik	1700011H14Rik	0.371572	0.553457	-126.879	-129.568	7	2	52.8747	0	0	FALSE
1700011I03Rik	1700011I03Rik	0.537596	0.705965	-53.4669	-55.5081	7	2	2.35724	0	0	FALSE
1700011L22Rik	1700011L22Rik	0.386103	0.567725	-48.3672	-50.9924	7	2	2.60759	0	0	FALSE
1700011M02Rik	1700011M02Rik	0.906456	0.955102	-7.53466	-8.31293	7	2	0.0639532	0	0	FALSE
1700012A03Rik	1700012A03Rik	0.961298	0.983023	-45.189	-45.6968	7	2	2.11131	0	0	FALSE
1700012B07Rik	1700012B07Rik	0.0378016	0.110884	-61.3193	-67.2136	7	2	7.67255	0	0	FALSE
1700012B09Rik	1700012B09Rik	0.502574	0.674756	-29.7151	-31.8815	7	2	1.20845	0	0	FALSE
1700012C14Rik	1700012C14Rik	0.790844	0.890359	-92.0952	-93.2973	7	2	12.4786	0	0	FALSE
1700012D01Rik	1700012D01Rik	0.380654	0.562093	-92.7433	-95.3921	7	2	13.9384	0	0	FALSE
1700012D14Rik	1700012D14Rik	0.199221	0.363323	-97.8997	-101.55	7	2	20.6628	0	0	FALSE
1700012D16Rik	1700012D16Rik	0.642378	0.789041	-51.1121	-52.7996	7	2	2.55437	0	0	FALSE
1700012H19Rik	1700012H19Rik	0.485515	0.660484	-41.313	-43.542	7	2	1.66763	0	0	FALSE
1700012I11Rik	1700012I11Rik	0.166859	0.319916	-69.3897	-73.2961	7	2	7.22011	0	0	FALSE
1700012L04Rik	1700012L04Rik	0.12536	0.261746	-86.953	-91.2614	7	2	14.7647	0	0	FALSE
1700012P22Rik	1700012P22Rik	0.366044	0.548372	-45.6726	-48.386	7	2	3.1108	0	0	FALSE
1700013D24Rik	1700013D24Rik	0.412083	0.592355	-29.4644	-31.98	7	2	1.17479	0	0	FALSE
1700013F07Rik	1700013F07Rik	0.380873	0.562346	-71.6766	-74.3244	7	2	6.26547	0	0	FALSE
1700013G24Rik	1700013G24Rik	0.590416	0.748709	-16.5745	-18.4344	7	2	0.470508	0	0	FALSE
1700013H16Rik	1700013H16Rik	0.000421933	0.00338047	-97.6411	-108.887	7	2	117.079	0	0	FALSE
1700015E13Rik	1700015E13Rik	0.614226	0.767019	-82.9116	-84.692	7	2	9.82988	0	0	FALSE
1700015F17Rik	1700015F17Rik	0.102331	0.226901	-75.8996	-80.4865	7	2	15.4646	0	0	FALSE
1700015G11Rik	1700015G11Rik	0.463583	0.640276	-56.5258	-58.8373	7	2	3.23156	0	0	FALSE
1700016C15Rik	1700016C15Rik	0.168027	0.321427	-78.2724	-82.1688	7	2	11.1412	0	0	FALSE
1700016D06Rik	1700016D06Rik	0.0734344	0.178991	-94.9245	-99.9566	7	2	28.2676	0	0	FALSE
1700016G22Rik	1700016G22Rik	0.731072	0.850584	-33.4792	-34.8783	7	2	1.0669	0	0	FALSE
1700016H13Rik	1700016H13Rik	0.262067	0.437532	-44.347	-47.5881	7	2	1.8633	0	0	FALSE
1700016K19Rik	1700016K19Rik	0.822131	0.911217	-51.3553	-52.4508	7	2	2.31513	0	0	FALSE
1700016L04Rik	1700016L04Rik	0.637862	0.785734	-64.7512	-66.4535	7	2	4.5703	0	0	FALSE
1700016L21Rik	1700016L21Rik	0.822549	0.911468	-30.0176	-31.1116	7	2	0.771514	0	0	FALSE
1700016P04Rik	1700016P04Rik	0.105992	0.232553	-50.8332	-55.3723	7	2	6.99553	0	0	FALSE
1700017B05Rik	1700017B05Rik	0.609712	0.76414	-218.576	-220.371	7	2	1992.24	0	0	FALSE
1700017D01Rik	1700017D01Rik	0.62835	0.778483	-43.495	-45.2286	7	2	1.81728	0	0	FALSE
1700017G19Rik	1700017G19Rik	0.323119	0.504079	-33.021	-35.936	7	2	0.950232	0	0	FALSE
1700017J07Rik	1700017J07Rik	0.444637	0.621837	-36.8637	-39.2485	7	2	2.28364	0	0	FALSE
1700017L05Rik	1700017L05Rik	0.892558	0.94834	-8.35961	-9.19501	7	2	0.0863249	0	0	FALSE
1700017N19Rik	1700017N19Rik	0.0319907	0.0979045	-81.8834	-87.9896	7	2	14.1729	0	0	FALSE
1700018A04Rik	1700018A04Rik	0.616406	0.768815	-73.7862	-75.5593	7	2	5.942	0	0	FALSE
1700018B08Rik	1700018B08Rik	0.0640323	0.162429	-49.9674	-55.1802	7	2	3.36126	0	0	FALSE
1700018B24Rik	1700018B24Rik	0.000147181	0.00144378	-55.5819	-68.0203	7	2	38.1881	0	0	FALSE
1700018C11Rik	1700018C11Rik	0.53491	0.703845	-30.1413	-32.192	7	2	0.978941	0	0	FALSE
1700018F24Rik	1700018F24Rik	0.0451814	0.126065	-69.1902	-74.8562	7	2	7.54293	0	0	FALSE
1700018G05Rik	1700018G05Rik	0.471056	0.647229	-60.9953	-63.2785	7	2	3.45218	0	0	FALSE
1700018L02Rik	1700018L02Rik	0.0194771	0.067786	-82.6381	-89.365	7	2	13.911	0	0	FALSE
1700019A02Rik	1700019A02Rik	0.701052	0.831684	-38.5828	-40.0793	7	2	0.959048	0	0	FALSE
1700019B03Rik	1700019B03Rik	3.58264e-06	6.62116e-05	-85.5562	-102.11	7	2	31.1135	0	0	FALSE
1700019B21Rik	1700019B21Rik	0.097495	0.219141	-73.9307	-78.5833	7	2	9.11119	0	0	FALSE
1700019C18Rik	1700019C18Rik	0.393532	0.574979	-12.9939	-15.5872	7	2	0.588436	0	0	FALSE
1700019D03Rik	1700019D03Rik	0.0509907	0.137695	-126.113	-131.622	7	2	55.0371	0	0	FALSE
1700019E08Rik	1700019E08Rik	0.924015	0.964354	-25.9499	-26.6513	7	2	0.628796	0	0	FALSE
1700019G17Rik	1700019G17Rik	0.0372845	0.109694	-158.872	-164.784	7	2	227.15	0	0	FALSE
1700019G24Rik	1700019G24Rik	0.568489	0.731445	-68.0377	-69.972	7	2	4.89483	0	0	FALSE
1700019L03Rik	1700019L03Rik	0.00483803	0.0233919	-119.523	-127.937	7	2	48.7205	0	0	FALSE
1700019M22Rik	1700019M22Rik	0.911735	0.958225	-24.0039	-24.7597	7	2	0.892482	0	0	FALSE
1700019N19Rik	1700019N19Rik	0.870413	0.937634	-35.9927	-36.9142	7	2	0.850002	0	0	FALSE
1700019O17Rik	1700019O17Rik	0.862679	0.934747	-9.45819	-10.4086	7	2	0.157338	0	0	FALSE
1700020A23Rik	1700020A23Rik	0.84797	0.925929	-55.3834	-56.3876	7	2	3.22979	0	0	FALSE
1700020D05Rik	1700020D05Rik	0.830758	0.91644	-63.2266	-64.2921	7	2	3.79387	0	0	FALSE
1700020D14Rik	NA	NA	NA	NA	NA	NA	NA	NA	NA	NA	TRUE
1700020G17Rik	1700020G17Rik	0.688993	0.823673	-36.0452	-37.5809	7	2	1.36334	0	0	FALSE
1700020I14Rik	1700020I14Rik	0.507403	0.679115	-219.124	-221.272	7	2	2034.57	0	0	FALSE
1700020L24Rik	1700020L24Rik	0.0133979	0.0512629	-75.7575	-82.9447	7	2	14.2924	0	0	FALSE
1700020M21Rik	1700020M21Rik	0.107054	0.234092	-46.4887	-51.0141	7	2	3.87879	0	0	FALSE
1700020N01Rik	1700020N01Rik	0.758252	0.870303	-46.7261	-48.0363	7	2	3.06307	0	0	FALSE
1700020N15Rik	1700020N15Rik	0.95854	0.98186	-31.7335	-32.2578	7	2	0.685035	0	0	FALSE
1700020N18Rik	1700020N18Rik	0.722607	0.845863	-26.7897	-28.2163	7	2	1.00438	0	0	FALSE
1700021F05Rik	1700021F05Rik	0.000758401	0.00539701	-191.541	-202.116	7	2	958.321	0	0	FALSE
1700021F07Rik	NA	NA	NA	NA	NA	NA	NA	NA	NA	NA	TRUE
1700021K19Rik	1700021K19Rik	0.598051	0.754831	-190.756	-192.591	7	2	796.891	0	0	FALSE
1700021N21Rik	1700021N21Rik	0.836714	0.920051	-41.5744	-42.6189	7	2	2.08648	0	0	FALSE
1700022A21Rik	1700022A21Rik	0.0549518	0.145456	-80.5953	-86.0081	7	2	23.3787	0	0	FALSE
1700022A22Rik	1700022A22Rik	0.0486745	0.133045	-69.8289	-75.3989	7	2	12.482	0	0	FALSE
1700022E09Rik	NA	NA	NA	NA	NA	NA	NA	NA	NA	NA	TRUE
1700022H01Rik	1700022H01Rik	0.00536416	0.0253341	-98.8287	-107.12	7	2	53.7349	0	0	FALSE
1700022H16Rik	1700022H16Rik	0.695884	0.827903	-32.7832	-34.2965	7	2	1.00319	0	0	FALSE
1700022I11Rik	1700022I11Rik	3.51788e-05	0.000440556	-84.3975	-98.4354	7	2	18.5946	0	0	FALSE
1700023C21Rik	1700023C21Rik	0.909804	0.956704	-11.6664	-12.4305	7	2	0.15721	0	0	FALSE
1700023F02Rik	1700023F02Rik	0.142248	0.285961	-64.4435	-68.5758	7	2	8.48227	0	0	FALSE
1700023F06Rik	1700023F06Rik	0.230849	0.402097	-62.096	-65.5287	7	2	3.78652	0	0	FALSE
1700024B18Rik	1700024B18Rik	0.244374	0.417858	-55.5321	-58.8794	7	2	3.44559	0	0	FALSE
1700024F13Rik	1700024F13Rik	0.00781688	0.0340577	-75.6905	-83.5309	7	2	8.06881	0	0	FALSE
1700024G13Rik	1700024G13Rik	0.845106	0.924714	-16.5363	-17.5509	7	2	0.395386	0	0	FALSE
1700024I08Rik	1700024I08Rik	0.507581	0.679315	-31.5861	-33.7343	7	2	0.996813	0	0	FALSE
1700024N05Rik	1700024N05Rik	6.55672e-07	1.6216e-05	-62.1501	-80.5521	7	2	37.2738	0	0	FALSE
1700024P04Rik	1700024P04Rik	0.728574	0.849577	-47.7812	-49.1884	7	2	2.88796	0	0	FALSE
1700024P16Rik	1700024P16Rik	4.97159e-06	8.67878e-05	-110.43	-126.625	7	2	44.5462	0	0	FALSE
1700025B11Rik	1700025B11Rik	0.855907	0.930813	-31.9773	-32.9527	7	2	0.879038	0	0	FALSE
1700025C18Rik	1700025C18Rik	0.613896	0.766891	-8.11834	-9.89978	7	2	0.172795	0	0	FALSE
1700025F22Rik	1700025F22Rik	0.588906	0.747735	-56.4938	-58.3588	7	2	3.39463	0	0	FALSE
1700025F24Rik	1700025F24Rik	0.808695	0.902119	-66.4079	-67.5496	7	2	4.03495	0	0	FALSE
1700025G04Rik	1700025G04Rik	0.624663	0.775991	-199.859	-201.605	7	2	840.088	0	0	FALSE
1700025J12Rik	1700025J12Rik	0.730494	0.850476	-26.1259	-27.5269	7	2	0.661978	0	0	FALSE
1700025K24Rik	1700025K24Rik	0.363128	0.545455	-51.432	-54.1585	7	2	4.73408	0	0	FALSE
1700025M24Rik	1700025M24Rik	0.0808644	0.191472	-60.3562	-65.2601	7	2	9.4711	0	0	FALSE
1700025N23Rik	1700025N23Rik	0.559655	0.724182	-36.6563	-38.6209	7	2	1.77547	0	0	FALSE
1700026D08Rik	1700026D08Rik	0.0140175	0.0530489	-153.893	-161.025	7	2	264.498	0	0	FALSE
1700026D11Rik	1700026D11Rik	0.251016	0.42506	-55.3093	-58.6161	7	2	3.43637	0	0	FALSE
1700026F02Rik	1700026F02Rik	0.672455	0.811214	-47.8026	-49.392	7	2	2.5242	0	0	FALSE
1700026J14Rik	1700026J14Rik	0.408856	0.589367	-37.1585	-39.6875	7	2	2.1202	0	0	FALSE
1700026L06Rik	1700026L06Rik	0.206193	0.372017	-128.958	-132.558	7	2	60.2029	0	0	FALSE
1700027A15Rik	1700027A15Rik	0.84821	0.92608	-34.5799	-35.5833	7	2	1.47632	0	0	FALSE
1700027F06Rik	1700027F06Rik	0.431493	0.610119	-46.2612	-48.698	7	2	3.66276	0	0	FALSE
1700027F09Rik	1700027F09Rik	0.0395307	0.114604	-104.616	-110.453	7	2	36.8227	0	0	FALSE
1700027H10Rik	1700027H10Rik	0.155997	0.304931	-43.953	-47.9551	7	2	2.20206	0	0	FALSE
1700027I24Rik	1700027I24Rik	0.750562	0.864676	-41.1716	-42.5071	7	2	1.50113	0	0	FALSE
1700027J07Rik	1700027J07Rik	0.0244166	0.0803085	-70.4599	-76.9057	7	2	8.66611	0	0	FALSE
1700028B04Rik	1700028B04Rik	0.176566	0.333545	-73.0011	-76.8264	7	2	12.1229	0	0	FALSE
1700028D13Rik	1700028D13Rik	0.830511	0.91636	-20.2495	-21.3158	7	2	0.35561	0	0	FALSE
1700028E10Rik	1700028E10Rik	6.10366e-05	0.000694423	-124.806	-138.231	7	2	70.7474	0	0	FALSE
1700028I16Rik	1700028I16Rik	0.405819	0.586456	-53.6629	-56.2044	7	2	3.29342	0	0	FALSE
1700028J19Rik	1700028J19Rik	0.152524	0.300081	-112.122	-116.156	7	2	32.8599	0	0	FALSE
1700028K03Rik	1700028K03Rik	0.000869339	0.00602315	-158.747	-169.166	7	2	229.79	0	0	FALSE
1700028M03Rik	1700028M03Rik	0.964981	0.984669	-19.491	-19.9758	7	2	0.248739	0	0	FALSE
1700028P14Rik	1700028P14Rik	0.00231713	0.0130461	-79.6469	-88.9286	7	2	13.6874	0	0	FALSE
1700028P15Rik	1700028P15Rik	0.951569	0.978114	-26.7469	-27.3111	7	2	0.632228	0	0	FALSE
1700029B22Rik	1700029B22Rik	0.726489	0.848152	-30.5371	-31.9511	7	2	0.771433	0	0	FALSE
1700029F12Rik	1700029F12Rik	0.494601	0.668191	-84.4543	-86.6498	7	2	12.6394	0	0	FALSE
1700029H14Rik	1700029H14Rik	0.205245	0.370817	-68.5943	-72.2011	7	2	5.62392	0	0	FALSE
1700029I15Rik	1700029I15Rik	0.906528	0.955102	-72.6575	-73.4354	7	2	6.32067	0	0	FALSE
1700029J03Rik	1700029J03Rik	0.0147035	0.0551234	-54.5691	-61.6425	7	2	5.12244	0	0	FALSE
1700029J07Rik	1700029J07Rik	0.0598847	0.155049	-167.246	-172.547	7	2	299.392	0	0	FALSE
1700029M20Rik	1700029M20Rik	0.308259	0.488643	-65.8775	-68.8671	7	2	7.65153	0	0	FALSE
1700029N11Rik	1700029N11Rik	0.201089	0.365854	-59.2913	-62.928	7	2	4.4957	0	0	FALSE
1700029P11Rik	1700029P11Rik	0.512197	0.683286	-30.6825	-32.814	7	2	0.894996	0	0	FALSE
1700030A11Rik	1700030A11Rik	0.373575	0.55532	-59.6947	-62.3745	7	2	4.90415	0	0	FALSE
1700030C10Rik	1700030C10Rik	0.879039	0.941386	-143.809	-144.697	7	2	100.081	0	0	FALSE
1700030F04Rik	1700030F04Rik	0.109071	0.236953	-50.4941	-54.994	7	2	3.81139	0	0	FALSE
1700030F18Rik	1700030F18Rik	0.162165	0.313204	-64.6046	-68.5517	7	2	5.58692	0	0	FALSE
1700030J22Rik	1700030J22Rik	0.188846	0.349837	-136.68	-140.408	7	2	79.6033	0	0	FALSE
1700030K09Rik	1700030K09Rik	0.22743	0.398048	-185.033	-188.488	7	2	708.29	0	0	FALSE
1700030L20Rik	1700030L20Rik	0.844652	0.924513	-27.3961	-28.4123	7	2	0.759692	0	0	FALSE
1700030M09Rik	1700030M09Rik	0.505549	0.677317	-58.4818	-60.6374	7	2	4.73949	0	0	FALSE
1700030N03Rik	1700030N03Rik	0.590983	0.749103	-45.4578	-47.3158	7	2	3.07573	0	0	FALSE
1700030O20Rik	1700030O20Rik	0.919564	0.962761	-16.8582	-17.5796	7	2	0.21619	0	0	FALSE
1700031A10Rik	1700031A10Rik	0.0161634	0.059096	-86.9089	-93.866	7	2	23.2217	0	0	FALSE
1700031F05Rik	1700031F05Rik	0.130142	0.268457	-48.9781	-53.2346	7	2	3.54556	0	0	FALSE
1700031M16Rik	1700031M16Rik	0.408794	0.589313	-39.4366	-41.9658	7	2	3.79409	0	0	FALSE
1700031P21Rik	1700031P21Rik	0.38836	0.569837	-48.2235	-50.8389	7	2	3.69718	0	0	FALSE
1700034E13Rik	1700034E13Rik	0.102268	0.226783	-74.1824	-78.7701	7	2	12.1173	0	0	FALSE
1700034G24Rik	1700034G24Rik	0.456236	0.632979	-33.4063	-35.746	7	2	1.15373	0	0	FALSE
1700034H15Rik	1700034H15Rik	0.583196	0.743042	-95.3936	-97.2779	7	2	15.425	0	0	FALSE
1700034I23Rik	1700034I23Rik	0.475574	0.651084	-107.718	-109.984	7	2	50.9043	0	0	FALSE
1700034J05Rik	1700034J05Rik	0.600534	0.756763	-97.3878	-99.2138	7	2	21.9171	0	0	FALSE
1700034K08Rik	1700034K08Rik	0.258572	0.433781	-74.5979	-77.8596	7	2	10.4958	0	0	FALSE
1700034O15Rik	1700034O15Rik	0.0633146	0.161267	-87.5307	-92.7583	7	2	23.3218	0	0	FALSE
1700034P13Rik	1700034P13Rik	0.105044	0.231225	-74.5109	-79.0622	7	2	6.91925	0	0	FALSE
1700036G14Rik	1700036G14Rik	0.928136	0.966176	-18.2543	-18.9366	7	2	0.341642	0	0	FALSE
1700037C18Rik	1700037C18Rik	0.622839	0.774499	-130.809	-132.561	7	2	64.7383	0	0	FALSE
1700037H04Rik	1700037H04Rik	0.266421	0.442232	-225.153	-228.369	7	2	2315.47	0	0	FALSE
1700039E15Rik	1700039E15Rik	0.0665685	0.167193	-78.39	-83.5518	7	2	20.1963	0	0	FALSE
1700039E22Rik	1700039E22Rik	0.42349	0.603063	-47.0386	-49.5077	7	2	1.77999	0	0	FALSE
1700040L02Rik	1700040L02Rik	0.611298	0.765206	-97.1906	-98.9806	7	2	15.4689	0	0	FALSE
1700041A01Rik	1700041A01Rik	0.305031	0.485153	-50.3158	-53.3219	7	2	2.90384	0	0	FALSE
1700041C23Rik	1700041C23Rik	0.809158	0.902354	-8.41119	-9.55133	7	2	0.125267	0	0	FALSE
1700041M19Rik	1700041M19Rik	0.680182	0.816405	-5.28447	-6.84872	7	2	0.197987	0	0	FALSE
1700042G07Rik	1700042G07Rik	0.341281	0.52305	-60.5282	-63.3555	7	2	5.19216	0	0	FALSE
1700042G15Rik	1700042G15Rik	0.202553	0.367466	-78.0711	-81.6971	7	2	21.4713	0	0	FALSE
1700042O10Rik	1700042O10Rik	3.28603e-09	1.76794e-07	-106.233	-130.315	7	2	91.1152	0	0	FALSE
1700044C05Rik	1700044C05Rik	0.897757	0.950851	-30.6886	-31.503	7	2	0.8688	0	0	FALSE
1700044K03Rik	NA	NA	NA	NA	NA	NA	NA	NA	NA	NA	TRUE
1700045H11Rik	1700045H11Rik	0.158343	0.308116	-39.8748	-43.8558	7	2	2.80821	0	0	FALSE
1700046C09Rik	1700046C09Rik	0.908313	0.955872	-33.7517	-34.5221	7	2	0.680543	0	0	FALSE
1700047A11Rik	1700047A11Rik	0.897791	0.950851	-71.8534	-72.6676	7	2	5.2699	0	0	FALSE
1700047E10Rik	1700047E10Rik	0.0976367	0.219293	-87.4515	-92.1021	7	2	17.174	0	0	FALSE
1700047G03Rik	1700047G03Rik	0.285924	0.464555	-70.221	-73.3282	7	2	10.01	0	0	FALSE
1700047I17Rik2	NA	NA	NA	NA	NA	NA	NA	NA	NA	NA	TRUE
1700047L14Rik	1700047L14Rik	0.714166	0.840698	-58.5083	-59.9623	7	2	4.94928	0	0	FALSE
1700047M11Rik	1700047M11Rik	0.181702	0.340497	-64.3196	-68.1037	7	2	4.83405	0	0	FALSE
1700048M11Rik	1700048M11Rik	0.627051	0.777485	-64.0227	-65.7606	7	2	3.92806	0	0	FALSE
1700048O20Rik	1700048O20Rik	0.664885	0.805329	-159.388	-161.001	7	2	214.686	0	0	FALSE
1700049E15Rik	1700049E15Rik	0.721045	0.844761	-52.4304	-53.8621	7	2	2.87783	0	0	FALSE
1700049E22Rik	1700049E22Rik	0.819148	0.909099	-35.2459	-36.3518	7	2	0.751101	0	0	FALSE
1700049G17Rik	1700049G17Rik	0.112359	0.242074	-188.126	-192.585	7	2	648.037	0	0	FALSE
1700049L16Rik	1700049L16Rik	0.967669	0.985664	-21.2456	-21.7129	7	2	0.276219	0	0	FALSE
1700051A21Rik	1700051A21Rik	0.96603	0.984805	-12.5459	-13.0239	7	2	0.16045	0	0	FALSE
1700052I22Rik	1700052I22Rik	0.826311	0.913743	-3.7528	-4.83378	7	2	0.0426957	0	0	FALSE
1700052K11Rik	1700052K11Rik	0.329763	0.511097	-160.331	-163.213	7	2	195.24	0	0	FALSE
1700054A03Rik	1700054A03Rik	0.316213	0.496676	-49.9971	-52.9464	7	2	2.66757	0	0	FALSE
1700054K19Rik	1700054K19Rik	0.90383	0.954209	-19.9323	-20.7216	7	2	0.285306	0	0	FALSE
1700054M17Rik	1700054M17Rik	0.986973	0.994634	-16.7691	-17.0801	7	2	0.189228	0	0	FALSE
1700055C04Rik	1700055C04Rik	0.469736	0.645792	-38.7271	-41.0152	7	2	1.44258	0	0	FALSE
1700056E22Rik	1700056E22Rik	0.593841	0.751375	-88.3962	-90.2446	7	2	11.9474	0	0	FALSE
1700057G04Rik	1700057G04Rik	0.122337	0.257052	-76.5376	-80.8798	7	2	13.1961	0	0	FALSE
1700057H15Rik	1700057H15Rik	0.598701	0.75526	-54.2663	-56.0984	7	2	9.3249	0	0	FALSE
1700057H21Rik	1700057H21Rik	0.433964	0.612594	-61.2105	-63.6375	7	2	4.7023	0	0	FALSE
1700060C16Rik	1700060C16Rik	0.446309	0.623366	-43.6379	-46.0162	7	2	1.95878	0	0	FALSE
1700060C20Rik	1700060C20Rik	0.514906	0.685544	-78.0479	-80.1697	7	2	8.82202	0	0	FALSE
1700061F12Rik	1700061F12Rik	0.0406455	0.116846	-75.0518	-80.8535	7	2	13.0256	0	0	FALSE
1700061G19Rik	1700061G19Rik	0.281566	0.459656	-119.635	-122.766	7	2	39.4402	0	0	FALSE
1700061I17Rik	1700061I17Rik	0.138892	0.281248	-71.857	-76.0227	7	2	6.77797	0	0	FALSE
1700061J23Rik	1700061J23Rik	0.061301	0.157737	-69.0203	-74.2903	7	2	11.3063	0	0	FALSE
1700063A18Rik	1700063A18Rik	0.501541	0.67401	-33.5106	-35.6807	7	2	1.84931	0	0	FALSE
1700063D05Rik	1700063D05Rik	0.000734023	0.00526317	-87.4	-98.0132	7	2	22.256	0	0	FALSE
1700063O14Rik	NA	NA	NA	NA	NA	NA	NA	NA	NA	NA	TRUE
1700064J06Rik	1700064J06Rik	0.932382	0.968318	-15.343	-16.0053	7	2	0.227166	0	0	FALSE
1700064M15Rik	1700064M15Rik	0.948847	0.976634	-42.3165	-42.8954	7	2	1.17851	0	0	FALSE
1700065D16Rik	1700065D16Rik	0.33699	0.518728	-46.3185	-49.1662	7	2	2.08006	0	0	FALSE
1700065I16Rik	1700065I16Rik	0.668547	0.808011	-31.095	-32.697	7	2	1.19706	0	0	FALSE
1700065J11Rik	1700065J11Rik	0.433194	0.611866	-51.9489	-54.3789	7	2	2.64076	0	0	FALSE
1700065J18Rik	1700065J18Rik	0.443645	0.621167	-40.8958	-43.2845	7	2	1.31936	0	0	FALSE
1700065L07Rik	1700065L07Rik	0.930796	0.967584	-25.1763	-25.8461	7	2	0.402769	0	0	FALSE
1700065O20Rik	1700065O20Rik	0.127481	0.264888	-75.3278	-79.613	7	2	9.57467	0	0	FALSE
1700066B17Rik	1700066B17Rik	0.559924	0.724417	-62.8634	-64.8271	7	2	4.24967	0	0	FALSE
1700066B19Rik	1700066B19Rik	0.0494909	0.134747	-105.898	-111.447	7	2	25.5211	0	0	FALSE
1700066J03Rik	1700066J03Rik	0.0632135	0.161096	-50.4285	-55.6583	7	2	3.49854	0	0	FALSE
1700066M21Rik	1700066M21Rik	0.605454	0.76083	-168.102	-169.911	7	2	252.588	0	0	FALSE
1700066N21Rik	1700066N21Rik	0.841255	0.922709	-28.8701	-29.8984	7	2	0.791643	0	0	FALSE
1700066O22Rik	1700066O22Rik	0.978511	0.99122	-24.1327	-24.5209	7	2	0.589039	0	0	FALSE
1700067G17Rik	1700067G17Rik	0.137607	0.27915	-57.6165	-61.7952	7	2	9.70709	0	0	FALSE
1700067K01Rik	1700067K01Rik	0.466108	0.642599	-81.3119	-83.6138	7	2	8.27785	0	0	FALSE
1700067P10Rik	1700067P10Rik	0.955102	0.979889	-29.4561	-30.0004	7	2	0.710779	0	0	FALSE
1700069L16Rik	1700069L16Rik	0.963386	0.983754	-22.6108	-23.1057	7	2	0.43964	0	0	FALSE
1700069P05Rik	1700069P05Rik	0.340534	0.522346	-30.7396	-33.5705	7	2	1.56886	0	0	FALSE
1700071K01Rik	1700071K01Rik	0.562805	0.727302	-41.4475	-43.4013	7	2	1.30808	0	0	FALSE
1700071M16Rik	1700071M16Rik	0.0245106	0.0805167	-129.549	-135.99	7	2	71.5882	0	0	FALSE
1700072B07Rik	1700072B07Rik	0.773804	0.88003	-19.4881	-20.747	7	2	0.383271	0	0	FALSE
1700072I22Rik	1700072I22Rik	0.73184	0.850875	-14.0259	-15.4225	7	2	0.344231	0	0	FALSE
1700072O05Rik	1700072O05Rik	0.412	0.592325	-34.1454	-36.6613	7	2	0.959679	0	0	FALSE
1700073E17Rik	1700073E17Rik	0.00219847	0.012503	-135.215	-144.558	7	2	121.073	0	0	FALSE
1700074H08Rik	1700074H08Rik	0.656544	0.799202	-41.437	-43.0781	7	2	2.55408	0	0	FALSE
1700074P13Rik	1700074P13Rik	0.0170134	0.0613682	-103.703	-110.597	7	2	44.1124	0	0	FALSE
1700080E11Rik	1700080E11Rik	0.487056	0.662047	-9.32378	-11.5471	7	2	0.341788	0	0	FALSE
1700080N15Rik	1700080N15Rik	0.00233318	0.0131158	-76.8056	-86.0793	7	2	18.8674	0	0	FALSE
1700080O16Rik	1700080O16Rik	0.931405	0.967966	-33.4772	-34.1441	7	2	0.746776	0	0	FALSE
1700081H04Rik	1700081H04Rik	0.953845	0.979382	-43.8248	-44.3762	7	2	1.26104	0	0	FALSE
1700084C01Rik	1700084C01Rik	0.294305	0.47374	-74.1921	-77.2543	7	2	6.76158	0	0	FALSE
1700084D21Rik	1700084D21Rik	0.113331	0.243498	-63.2653	-67.7128	7	2	7.06741	0	0	FALSE
1700084E18Rik	1700084E18Rik	0.720236	0.844152	-81.9213	-83.3556	7	2	8.03067	0	0	FALSE
1700084F23Rik	1700084F23Rik	0.145894	0.291121	-44.0032	-48.0999	7	2	2.71658	0	0	FALSE
1700084J12Rik	1700084J12Rik	0.631503	0.780997	-106.593	-108.316	7	2	23.6971	0	0	FALSE
1700084M14Rik	1700084M14Rik	0.964545	0.984384	-27.5063	-27.9939	7	2	0.728307	0	0	FALSE
1700085C21Rik	1700085C21Rik	0.551099	0.717118	-48.3941	-50.3882	7	2	3.4434	0	0	FALSE
1700086L19Rik	1700086L19Rik	0.000946238	0.00640378	-86.4433	-96.7645	7	2	14.2098	0	0	FALSE
1700086O06Rik	1700086O06Rik	0.778854	0.883222	-156.725	-157.967	7	2	161.865	0	0	FALSE
1700088E04Rik	1700088E04Rik	0.844026	0.92416	-74.2996	-75.318	7	2	5.92698	0	0	FALSE
1700091H14Rik	1700091H14Rik	0.0266946	0.0860279	-130.009	-136.343	7	2	122.88	0	0	FALSE
1700092C02Rik	1700092C02Rik	0.017019	0.061372	-74.8853	-81.7789	7	2	13.5288	0	0	FALSE
1700092C10Rik	1700092C10Rik	0.847578	0.925646	-16.9772	-17.9828	7	2	0.327912	0	0	FALSE
1700092E19Rik	1700092E19Rik	0.649469	0.794172	-24.6403	-26.3045	7	2	0.871799	0	0	FALSE
1700092K14Rik	1700092K14Rik	0.727895	0.849263	-37.9532	-39.3626	7	2	1.12132	0	0	FALSE
1700092M07Rik	1700092M07Rik	0.0451311	0.125999	-80.4153	-86.0827	7	2	10.1296	0	0	FALSE
1700093K21Rik	1700093K21Rik	0.000690901	0.0050041	-105.688	-116.371	7	2	48.4727	0	0	FALSE
1700094D03Rik	1700094D03Rik	0.477709	0.652989	-161.787	-164.046	7	2	307.69	0	0	FALSE
1700094J05Rik	1700094J05Rik	0.946274	0.975223	-30.8328	-31.4255	7	2	0.380528	0	0	FALSE
1700094M24Rik	1700094M24Rik	0.759419	0.870968	-27.3331	-28.6395	7	2	0.611161	0	0	FALSE
1700095A21Rik	1700095A21Rik	0.0503338	0.136381	-88.7413	-94.2679	7	2	15.1931	0	0	FALSE
1700095B10Rik	1700095B10Rik	0.730974	0.850584	-23.9042	-25.3036	7	2	0.56633	0	0	FALSE
1700095J12Rik	1700095J12Rik	0.742976	0.859097	-65.0718	-66.4321	7	2	4.47912	0	0	FALSE
1700096J18Rik	1700096J18Rik	0.601	0.757175	-34.4215	-36.2459	7	2	0.725725	0	0	FALSE
1700096K18Rik	1700096K18Rik	0.0721985	0.176839	-132.865	-137.919	7	2	70.1404	0	0	FALSE
1700096P03Rik	1700096P03Rik	0.454399	0.631097	-38.996	-41.3428	7	2	3.10461	0	0	FALSE
1700097N02Rik	1700097N02Rik	0.000106214	0.0011032	-104.48	-117.284	7	2	35.8099	0	0	FALSE
1700099I09Rik	1700099I09Rik	0.604276	0.760019	-52.979	-54.7924	7	2	3.09514	0	0	FALSE
1700100I10Rik	1700100I10Rik	0.0421138	0.119798	-112.946	-118.702	7	2	66.628	0	0	FALSE
1700100L14Rik	1700100L14Rik	0.76246	0.872339	-31.9489	-33.2453	7	2	0.842362	0	0	FALSE
1700101E01Rik	1700101E01Rik	0.264619	0.440236	-90.8885	-94.1149	7	2	13.0185	0	0	FALSE
1700101I11Rik	1700101I11Rik	0.0532235	0.142172	-78.9129	-84.3672	7	2	8.57529	0	0	FALSE
1700101O22Rik	1700101O22Rik	0.392037	0.57357	-40.6764	-43.2761	7	2	4.22689	0	0	FALSE
1700102H20Rik	1700102H20Rik	0.304442	0.484608	-86.3151	-89.3242	7	2	11.3557	0	0	FALSE
1700102P08Rik	1700102P08Rik	0.995146	0.998607	-112.067	-112.27	7	2	27.2586	0	0	FALSE
1700104L18Rik	1700104L18Rik	0.8292	0.915202	-32.5388	-33.6097	7	2	1.66023	0	0	FALSE
1700105P06Rik	1700105P06Rik	0.372784	0.554568	-69.6513	-72.3347	7	2	5.09175	0	0	FALSE
1700106J16Rik	1700106J16Rik	0.297299	0.476924	-106.295	-109.341	7	2	30.7351	0	0	FALSE
1700108F19Rik	1700108F19Rik	0.494989	0.668563	-105.75	-107.944	7	2	22.024	0	0	FALSE
1700108J01Rik	1700108J01Rik	0.72944	0.850114	-13.8729	-15.2773	7	2	0.295282	0	0	FALSE
1700109G14Rik	1700109G14Rik	0.118641	0.251543	-73.0764	-77.4608	7	2	7.13776	0	0	FALSE
1700109G15Rik	1700109G15Rik	0.273367	0.450471	-51.5968	-54.7733	7	2	5.50202	0	0	FALSE
1700109H08Rik	1700109H08Rik	0.210282	0.377205	-113.327	-116.898	7	2	30.9215	0	0	FALSE
1700109I08Rik	1700109I08Rik	0.929781	0.96688	-9.74744	-10.4221	7	2	0.21091	0	0	FALSE
1700109K24Rik	1700109K24Rik	0.332003	0.513312	-119.882	-122.754	7	2	39.923	0	0	FALSE
1700110C19Rik	1700110C19Rik	0.477273	0.652589	-69.9841	-72.2439	7	2	5.16803	0	0	FALSE
1700110I01Rik	1700110I01Rik	0.85914	0.932752	-122.539	-123.502	7	2	54.3564	0	0	FALSE
1700110I07Rik	1700110I07Rik	0.0313577	0.0966385	-50.8072	-56.9386	7	2	5.55169	0	0	FALSE
1700110K17Rik	1700110K17Rik	0.562989	0.727446	-42.6296	-44.5827	7	2	1.69279	0	0	FALSE
1700111N16Rik	1700111N16Rik	0.0135809	0.0518204	-69.6652	-76.8358	7	2	7.89334	0	0	FALSE
1700112E06Rik	1700112E06Rik	0.662829	0.803993	-99.4817	-101.102	7	2	21.0323	0	0	FALSE
1700112H15Rik	1700112H15Rik	0.117919	0.250686	-55.0143	-59.4072	7	2	3.89365	0	0	FALSE
1700112J05Rik	1700112J05Rik	0.0745339	0.180965	-49.1336	-54.146	7	2	4.77706	0	0	FALSE
1700112J16Rik	1700112J16Rik	0.975727	0.989754	-106.527	-106.937	7	2	20.5708	0	0	FALSE
1700113A16Rik	1700113A16Rik	0.0183964	0.0649344	-158.873	-165.67	7	2	291.295	0	0	FALSE
1700113B09Rik	1700113B09Rik	0.925865	0.96539	-32.3567	-33.0495	7	2	1.18877	0	0	FALSE
1700113H08Rik	1700113H08Rik	0.846873	0.925219	-70.8478	-71.856	7	2	5.39606	0	0	FALSE
1700116B05Rik	1700116B05Rik	0.417596	0.597806	-71.3329	-73.8258	7	2	7.10872	0	0	FALSE
1700119H24Rik	1700119H24Rik	0.161279	0.312054	-55.6927	-59.6476	7	2	3.10947	0	0	FALSE
1700120C14Rik	1700120C14Rik	0.906701	0.955136	-75.0466	-75.8238	7	2	6.18194	0	0	FALSE
1700120E14Rik	1700120E14Rik	8.73659e-05	0.00093625	-80.1041	-93.1278	7	2	19.0947	0	0	FALSE
1700120G07Rik	1700120G07Rik	0.278046	0.455611	-73.6149	-76.7653	7	2	9.555	0	0	FALSE
1700120K04Rik	1700120K04Rik	0.529131	0.698538	-92.9634	-95.0345	7	2	13.7805	0	0	FALSE
1700121L16Rik	1700121L16Rik	0.0675962	0.168891	-47.5291	-52.6708	7	2	4.65686	0	0	FALSE
1700121N20Rik	1700121N20Rik	0.942242	0.973103	-28.0381	-28.6517	7	2	0.943947	0	0	FALSE
1700122C19Rik	1700122C19Rik	0.496231	0.669742	-62.3633	-64.5528	7	2	10.0379	0	0	FALSE
1700122O11Rik	1700122O11Rik	0.539948	0.707833	-44.4293	-46.4623	7	2	3.66238	0	0	FALSE
1700123I01Rik	1700123I01Rik	8.75735e-05	0.000936993	-101.399	-114.42	7	2	129.816	0	0	FALSE
1700123J17Rik	1700123J17Rik	0.848312	0.926148	-48.075	-49.078	7	2	4.31389	0	0	FALSE
1700123K08Rik	1700123K08Rik	0.774842	0.880575	-26.0025	-27.258	7	2	1.01451	0	0	FALSE
1700123L14Rik	1700123L14Rik	0.892214	0.94834	-27.5466	-28.3834	7	2	0.730074	0	0	FALSE
1700123M08Rik	1700123M08Rik	0.299066	0.478761	-111.33	-114.367	7	2	29.7886	0	0	FALSE
1700123O12Rik	1700123O12Rik	0.990881	0.996384	-32.8269	-33.0932	7	2	0.660354	0	0	FALSE
1700123O20Rik	1700123O20Rik	0.0225517	0.0757896	-218.392	-224.937	7	2	2583.06	0	0	FALSE
1700123O21Rik	1700123O21Rik	0.30959	0.489799	-57.9343	-60.9171	7	2	3.24454	0	0	FALSE
1700124L16Rik	1700124L16Rik	0.969702	0.986705	-66.9614	-67.415	7	2	4.03964	0	0	FALSE
1700125G02Rik	1700125G02Rik	0.826373	0.913765	-22.0426	-23.1234	7	2	0.591673	0	0	FALSE
1700125G22Rik	1700125G22Rik	0.598984	0.755536	-36.8762	-38.7073	7	2	0.912534	0	0	FALSE
1700125H03Rik	1700125H03Rik	0.835381	0.919141	-38.728	-39.7771	7	2	0.890694	0	0	FALSE
1700125H20Rik	1700125H20Rik	0.037574	0.110448	-96.7458	-102.648	7	2	22.0787	0	0	FALSE
1700126H18Rik	1700126H18Rik	0.0712263	0.175221	-57.8906	-62.9632	7	2	4.70373	0	0	FALSE
1700128A07Rik	1700128A07Rik	0.619025	0.770892	-48.5729	-50.3373	7	2	1.96825	0	0	FALSE
1700128F08Rik	1700128F08Rik	0.19191	0.353732	-49.7983	-53.5032	7	2	3.05049	0	0	FALSE
1700129C05Rik	1700129C05Rik	0.363101	0.545448	-61.8168	-64.5435	7	2	7.93868	0	0	FALSE
1810006J02Rik	1810006J02Rik	0.124434	0.260361	-101.749	-106.068	7	2	22.6047	0	0	FALSE
1810007C17Rik	1810007C17Rik	0.52131	0.69111	-44.4092	-46.508	7	2	2.30784	0	0	FALSE
1810007D17Rik	1810007D17Rik	0.782982	0.885905	-22.087	-23.3154	7	2	0.842244	0	0	FALSE
1810008I18Rik	1810008I18Rik	0.0284531	0.0901938	-56.4665	-62.7204	7	2	7.47599	0	0	FALSE
1810009A15Rik	1810009A15Rik	0.000528159	0.00403448	-135.955	-146.945	7	2	78.2831	0	0	FALSE
1810009J06Rik	1810009J06Rik	0.934703	0.969401	-37.8899	-38.541	7	2	1.14488	0	0	FALSE
1810010D01Rik	1810010D01Rik	0.375786	0.557518	-61.5759	-64.246	7	2	3.70833	0	0	FALSE
1810010H24Rik	1810010H24Rik	1.17239e-05	0.000177961	-131.156	-146.409	7	2	91.636	0	0	FALSE
1810011H11Rik	1810011H11Rik	5.90297e-10	4.07668e-08	-145.636	-171.541	7	2	328.14	0	0	FALSE
1810011O10Rik	1810011O10Rik	0.219127	0.387886	-189.881	-193.391	7	2	782.264	0	0	FALSE
1810012K16Rik	1810012K16Rik	0.0819885	0.193369	-64.5775	-69.463	7	2	4.65353	0	0	FALSE
1810013A23Rik	1810013A23Rik	0.920008	0.962937	-31.5791	-32.2986	7	2	0.547752	0	0	FALSE
1810013L24Rik	1810013L24Rik	0.0979318	0.219788	-210.788	-215.434	7	2	2014.38	0	0	FALSE
1810014B01Rik	1810014B01Rik	0.129938	0.268198	-174.106	-178.364	7	2	391.333	0	0	FALSE
1810018F18Rik	1810018F18Rik	0.509429	0.680862	-45.9705	-48.112	7	2	2.58499	0	0	FALSE
1810019D21Rik	1810019D21Rik	5.89698e-06	0.000100855	-143.927	-159.936	7	2	148.666	0	0	FALSE
1810020O05Rik	1810020O05Rik	0.493499	0.667485	-69.4044	-71.604	7	2	4.92554	0	0	FALSE
1810021B22Rik	1810021B22Rik	0.076331	0.183834	-93.5203	-98.5011	7	2	15.4618	0	0	FALSE
1810022K09Rik	1810022K09Rik	1.73879e-05	0.000246955	-204.649	-219.467	7	2	1313.25	0	0	FALSE
1810024B03Rik	1810024B03Rik	0.0316223	0.0971498	-82.2098	-88.3306	7	2	9.9548	0	0	FALSE
1810026B05Rik	1810026B05Rik	0.211234	0.378371	-208.409	-211.973	7	2	1697.7	0	0	FALSE
1810026J23Rik	1810026J23Rik	0.00476346	0.0231263	-198.096	-206.528	7	2	1001.69	0	0	FALSE
1810030O07Rik	1810030O07Rik	0.0679226	0.169459	-195.798	-200.934	7	2	1558.16	0	0	FALSE
1810032O08Rik	1810032O08Rik	0.00849414	0.0362886	-191.213	-198.953	7	2	774.974	0	0	FALSE
1810034E14Rik	1810034E14Rik	0.874822	0.939347	-131.522	-132.427	7	2	58.432	0	0	FALSE
1810037I17Rik	1810037I17Rik	0.708331	0.836754	-221.975	-223.448	7	2	1809.42	0	0	FALSE
1810041H14Rik	1810041H14Rik	0.1169	0.249058	-94.8763	-99.2811	7	2	15.3098	0	0	FALSE
1810041L15Rik	1810041L15Rik	0.0548506	0.145205	-157.534	-162.949	7	2	185.759	0	0	FALSE
1810043G02Rik	1810043G02Rik	0.0699538	0.172919	-179.097	-184.194	7	2	525.462	0	0	FALSE
1810043H04Rik	1810043H04Rik	0.105942	0.232486	-161.234	-165.774	7	2	234.128	0	0	FALSE
1810044D09Rik	1810044D09Rik	0.519936	0.689909	-115.989	-118.092	7	2	34.795	0	0	FALSE
1810046K07Rik	1810046K07Rik	0.407689	0.588258	-93.435	-95.9688	7	2	16.7444	0	0	FALSE
1810053B23Rik	1810053B23Rik	0.0302022	0.0940842	-103.253	-109.432	7	2	41.4859	0	0	FALSE
1810055G02Rik	1810055G02Rik	0.585121	0.74445	-196.708	-198.586	7	2	1496.38	0	0	FALSE
1810058I24Rik	1810058I24Rik	0.00184329	0.0109416	-233.426	-242.974	7	2	4313.62	0	0	FALSE
1810062G17Rik	1810062G17Rik	0.358103	0.540215	-113.256	-116.005	7	2	30.435	0	0	FALSE
1810062O18Rik	1810062O18Rik	1.94871e-14	4.10984e-12	-111.776	-148.506	7	2	60.7488	0	0	FALSE
1810063I02Rik	1810063I02Rik	0.454061	0.630889	-39.9705	-42.3186	7	2	2.13104	0	0	FALSE
1810064F22Rik	1810064F22Rik	0.32379	0.504804	-106.183	-109.094	7	2	35.5079	0	0	FALSE
1810065E05Rik	1810065E05Rik	0.0962965	0.217354	-63.0932	-67.7625	7	2	5.31009	0	0	FALSE
2010001A14Rik	2010001A14Rik	0.0300867	0.0938108	-118.438	-124.622	7	2	41.0668	0	0	FALSE
2010001E11Rik	2010001E11Rik	0.44314	0.620754	-107.937	-110.328	7	2	25.0135	0	0	FALSE
2010003K11Rik	2010003K11Rik	0.534591	0.703583	-37.6633	-39.7151	7	2	1.27055	0	0	FALSE
2010005H15Rik	2010005H15Rik	8.25601e-10	5.52405e-08	-137.543	-163.092	7	2	246.455	0	0	FALSE
2010009K17Rik	2010009K17Rik	0.0308501	0.0954978	-98.6647	-104.817	7	2	20.1295	0	0	FALSE
2010010A06Rik	2010010A06Rik	0.0363023	0.107676	-100.681	-106.627	7	2	20.9632	0	0	FALSE
2010012O05Rik	2010012O05Rik	0.64085	0.787935	-184.213	-185.905	7	2	656.252	0	0	FALSE
2010016I18Rik	2010016I18Rik	0.343725	0.525601	-92.2269	-95.0428	7	2	14.2916	0	0	FALSE
2010106C02Rik	2010106C02Rik	0.307431	0.487756	-40.9164	-43.9101	7	2	1.67326	0	0	FALSE
2010106E10Rik	2010106E10Rik	0.307636	0.487916	-81.6624	-84.6551	7	2	14.5873	0	0	FALSE
2010107E04Rik	2010107E04Rik	0.000103307	0.00107631	-208.858	-221.694	7	2	1614.63	0	0	FALSE
2010107G12Rik	2010107G12Rik	0.809522	0.902537	-110.758	-111.897	7	2	27.1073	0	0	FALSE
2010107G23Rik	2010107G23Rik	0.284057	0.462444	-129.197	-132.314	7	2	57.8781	0	0	FALSE
2010109A12Rik	2010109A12Rik	0.337849	0.51952	-84.0887	-86.9323	7	2	9.32641	0	0	FALSE
2010109I03Rik	2010109I03Rik	0.283032	0.461303	-58.486	-61.6089	7	2	3.2983	0	0	FALSE
2010111I01Rik	2010111I01Rik	0.537251	0.705794	-206.374	-208.416	7	2	1444.47	0	0	FALSE
2010204K13Rik	2010204K13Rik	0.00321078	0.0168965	-176.529	-185.428	7	2	397.83	0	0	FALSE
2010300C02Rik	2010300C02Rik	0.104472	0.230415	-142.216	-146.775	7	2	126.236	0	0	FALSE
2010308F09Rik	2010308F09Rik	0.201586	0.366533	-74.2486	-77.8817	7	2	6.50068	0	0	FALSE
2010310C07Rik	2010310C07Rik	0.363955	0.546315	-50.4304	-53.1532	7	2	2.27705	0	0	FALSE
2010315B03Rik	2010315B03Rik	0.233094	0.404783	-164.763	-168.182	7	2	372.385	0	0	FALSE
2010320M18Rik	2010320M18Rik	0.0942012	0.213834	-181.689	-186.388	7	2	545.125	0	0	FALSE
2200002D01Rik	2200002D01Rik	0.0783268	0.186888	-118.971	-123.917	7	2	39.5447	0	0	FALSE
2200002J24Rik	2200002J24Rik	0.0235021	0.0780744	-111.053	-117.546	7	2	34.7004	0	0	FALSE
2210010C04Rik	2210010C04Rik	0.175353	0.331838	-40.9467	-44.782	7	2	2.16275	0	0	FALSE
2210011C24Rik	2210011C24Rik	0.733193	0.851962	-67.5391	-68.9313	7	2	4.26752	0	0	FALSE
2210013O21Rik	2210013O21Rik	0.0186521	0.0656549	-186.853	-193.633	7	2	910.136	0	0	FALSE
2210015D19Rik	2210015D19Rik	0.0608979	0.156922	-168.904	-174.183	7	2	317.025	0	0	FALSE
2210016F16Rik	2210016F16Rik	0.187463	0.347898	-184.755	-188.494	7	2	520.577	0	0	FALSE
2210016L21Rik	2210016L21Rik	0.870076	0.937517	-194.774	-195.697	7	2	795.418	0	0	FALSE
2210018M11Rik	2210018M11Rik	0.350047	0.532128	-204.543	-207.329	7	2	1729.34	0	0	FALSE
2210019I11Rik	2210019I11Rik	0.185399	0.345151	-67.3319	-71.0869	7	2	7.71962	0	0	FALSE
2210039B01Rik	2210039B01Rik	0.0176997	0.0632501	-91.3737	-98.2189	7	2	15.6136	0	0	FALSE
2210404E10Rik	2210404E10Rik	0.545076	0.712278	-33.7763	-35.7914	7	2	2.15854	0	0	FALSE
2210404O09Rik	2210404O09Rik	0.44371	0.621207	-174.171	-176.56	7	2	380.044	0	0	FALSE
2210406O10Rik	2210406O10Rik	0.536692	0.705327	-99.644	-101.688	7	2	16.8383	0	0	FALSE
2210407C18Rik	2210407C18Rik	0.685824	0.820883	-83.9091	-85.4551	7	2	11.5495	0	0	FALSE
2210408F21Rik	2210408F21Rik	0.205682	0.37135	-67.6276	-71.2312	7	2	4.97691	0	0	FALSE
2210408I21Rik	2210408I21Rik	0.995089	0.998598	-173.401	-173.605	7	2	389.361	0	0	FALSE
2210409D07Rik	2210409D07Rik	0.0467426	0.129397	-67.6518	-73.2741	7	2	18.1079	0	0	FALSE
2210409E12Rik	2210409E12Rik	0.0843121	0.197419	-64.5958	-69.444	7	2	16.6748	0	0	FALSE
2210414B05Rik	2210414B05Rik	0.694842	0.827275	-46.3647	-47.8813	7	2	1.94896	0	0	FALSE
2210416O15Rik	2210416O15Rik	8.8134e-05	0.00093979	-60.0076	-73.0215	7	2	5.90627	0	0	FALSE
2210417A02Rik	2210417A02Rik	0.321859	0.502711	-50.0314	-52.9525	7	2	4.70665	0	0	FALSE
2210420H20Rik	2210420H20Rik	0.953437	0.979182	-25.3076	-25.8614	7	2	0.512513	0	0	FALSE
2300002M23Rik	2300002M23Rik	0.382014	0.563185	-43.6309	-46.2737	7	2	2.24123	0	0	FALSE
2300003K06Rik	2300003K06Rik	0.910741	0.957482	-18.4724	-19.2325	7	2	0.372692	0	0	FALSE
2300005B03Rik	2300005B03Rik	0.508761	0.68024	-24.7542	-26.8981	7	2	1.38121	0	0	FALSE
2300009A05Rik	2300009A05Rik	0.00507602	0.0242792	-135.241	-143.598	7	2	83.7572	0	0	FALSE
2310001H17Rik	2310001H17Rik	0.079787	0.18951	-91.3022	-96.2241	7	2	13.9758	0	0	FALSE
2310001K24Rik	2310001K24Rik	0.876868	0.940287	-31.6384	-32.5353	7	2	0.758209	0	0	FALSE
2310002D06Rik	2310002D06Rik	0.278913	0.456588	-33.5563	-36.7018	7	2	1.45737	0	0	FALSE
2310002F09Rik	2310002F09Rik	0.0899286	0.206476	-114.81	-119.572	7	2	51.4635	0	0	FALSE
2310002L09Rik	2310002L09Rik	0.0274558	0.0877523	-65.1197	-71.4185	7	2	11.0942	0	0	FALSE
2310003N18Rik	2310003N18Rik	0.80084	0.896787	-40.9566	-42.125	7	2	1.58955	0	0	FALSE
2310005A03Rik	2310005A03Rik	0.354351	0.536295	-53.4793	-56.2457	7	2	4.38958	0	0	FALSE
2310005E17Rik	2310005E17Rik	0.791263	0.890454	-42.4638	-43.6645	7	2	1.30306	0	0	FALSE
2310007B03Rik	2310007B03Rik	0.0316825	0.0972656	-118.552	-124.67	7	2	78.066	0	0	FALSE
2310008N11Rik	2310008N11Rik	0.671825	0.810728	-56.6635	-58.2549	7	2	2.56051	0	0	FALSE
2310009A05Rik	2310009A05Rik	0.0004859	0.00378512	-169.907	-180.993	7	2	382.698	0	0	FALSE
2310009B15Rik	2310009B15Rik	0.0243949	0.0802594	-140.501	-146.948	7	2	120.222	0	0	FALSE
2310010G23Rik	2310010G23Rik	0.0520937	0.139898	-130.478	-135.96	7	2	81.4153	0	0	FALSE
2310010J17Rik	2310010J17Rik	0.0475615	0.130881	-120.33	-125.93	7	2	44.9979	0	0	FALSE
2310011J03Rik	2310011J03Rik	0.6353	0.783845	-198.523	-200.234	7	2	1061.89	0	0	FALSE
2310015A10Rik	2310015A10Rik	0.0347278	0.104276	-159.643	-165.645	7	2	210.536	0	0	FALSE
2310015D24Rik	2310015D24Rik	0.616509	0.768854	-65.4517	-67.2245	7	2	6.77823	0	0	FALSE
2310016D03Rik	2310016D03Rik	0.795455	0.893489	-75.7419	-76.9285	7	2	8.72876	0	0	FALSE
2310020H05Rik	2310020H05Rik	0.716877	0.842173	-16.5453	-17.9906	7	2	0.324559	0	0	FALSE
2310022A10Rik	2310022A10Rik	0.976472	0.990224	-198.602	-199.006	7	2	899.312	0	0	FALSE
2310022B05Rik	2310022B05Rik	0.00669717	0.0302044	-205.107	-213.133	7	2	1342.37	0	0	FALSE
2310030A07Rik	2310030A07Rik	0.922925	0.963813	-24.8493	-25.5556	7	2	0.381841	0	0	FALSE
2310030G06Rik	2310030G06Rik	8.57076e-06	0.000138179	-162.406	-178.003	7	2	333.697	0	0	FALSE
2310033P09Rik	2310033P09Rik	0.657373	0.799923	-175.184	-176.823	7	2	426.235	0	0	FALSE
2310034C09Rik	2310034C09Rik	0.038607	0.112603	-43.059	-48.9264	7	2	3.65097	0	0	FALSE
2310034G01Rik	2310034G01Rik	0.630135	0.779753	-104.495	-106.223	7	2	20.6338	0	0	FALSE
2310034O05Rik	2310034O05Rik	0.7253	0.847487	-44.7316	-46.1494	7	2	1.70898	0	0	FALSE
2310035C23Rik	2310035C23Rik	0.00162494	0.0099095	-198.712	-208.407	7	2	1203.97	0	0	FALSE
2310036O22Rik	2310036O22Rik	0.302254	0.482364	-208.883	-211.904	7	2	1245.33	0	0	FALSE
2310039H08Rik	2310039H08Rik	0.793752	0.892293	-174.333	-175.526	7	2	322.717	0	0	FALSE
2310039L15Rik	2310039L15Rik	0.128385	0.26625	-73.7539	-78.0292	7	2	12.2588	0	0	FALSE
2310040G24Rik	2310040G24Rik	0.0142234	0.0537164	-134.982	-142.096	7	2	82.17	0	0	FALSE
2310043L19Rik	2310043L19Rik	0.787433	0.888727	-36.0033	-37.2168	7	2	1.31087	0	0	FALSE
2310043O21Rik	2310043O21Rik	0.742866	0.859033	-30.0161	-31.3767	7	2	1.60768	0	0	FALSE
2310045N01Rik	2310045N01Rik	0.1914	0.353232	-183.891	-187.599	7	2	895.865	0	0	FALSE
2310045n01rik-mef2b	NA	NA	NA	NA	NA	NA	NA	NA	NA	NA	TRUE
2310047M10Rik	2310047M10Rik	0.418344	0.59855	-166.311	-168.801	7	2	255.33	0	0	FALSE
2310050C09Rik	2310050C09Rik	0.793804	0.892293	-8.47959	-9.67176	7	2	0.139344	0	0	FALSE
2310057J18Rik	2310057J18Rik	0.800955	0.896874	-55.1744	-56.3425	7	2	2.88533	0	0	FALSE
2310057M21Rik	2310057M21Rik	0.498582	0.671602	-184.312	-186.493	7	2	577.833	0	0	FALSE
2310057N15Rik	2310057N15Rik	0.719384	0.843761	-8.66463	-10.1017	7	2	0.150173	0	0	FALSE
2310061I04Rik	2310061I04Rik	0.274554	0.451544	-167.434	-170.604	7	2	345.187	0	0	FALSE
2310061N02Rik	2310061N02Rik	0.947225	0.975846	-18.7439	-19.3316	7	2	0.343825	0	0	FALSE
2310065F04Rik	2310065F04Rik	0.000853455	0.00594306	-110.457	-120.897	7	2	56.7296	0	0	FALSE
2310067B10Rik	2310067B10Rik	0.906547	0.955102	-203.732	-204.51	7	2	1288.35	0	0	FALSE
2310068J16Rik	2310068J16Rik	0.450829	0.627913	-101.959	-104.32	7	2	19.4274	0	0	FALSE
2310069B03Rik	2310069B03Rik	0.284729	0.463123	-73.2004	-76.314	7	2	8.8609	0	0	FALSE
2310069G16Rik	2310069G16Rik	0.322254	0.502961	-97.9746	-100.894	7	2	17.8446	0	0	FALSE
2310075C17Rik	2310075C17Rik	0.547699	0.714426	-49.9588	-51.9647	7	2	3.06626	0	0	FALSE
2310079G19Rik	2310079G19Rik	0.265223	0.440822	-83.2013	-86.4242	7	2	13.3907	0	0	FALSE
2310081J21Rik	2310081J21Rik	0.369197	0.551518	-105.613	-108.313	7	2	26.8379	0	0	FALSE
2400006E01Rik	2400006E01Rik	0.495089	0.668659	-72.5196	-74.7133	7	2	12.7093	0	0	FALSE
2410002F23Rik	2410002F23Rik	0.392419	0.573939	-233.484	-236.082	7	2	4906.08	0	0	FALSE
2410003L11Rik	2410003L11Rik	0.87184	0.938395	-69.1011	-70.0172	7	2	4.96288	0	0	FALSE
2410004B18Rik	2410004B18Rik	0.571767	0.733877	-175.432	-177.355	7	2	341.626	0	0	FALSE
2410004I01Rik	2410004I01Rik	0.291187	0.470276	-107.41	-110.489	7	2	25.1807	0	0	FALSE
2410004P03Rik	2410004P03Rik	0.831151	0.916464	-126.461	-127.525	7	2	47.875	0	0	FALSE
2410006H16Rik	2410006H16Rik	1.12926e-05	0.000172747	-191.888	-207.183	7	2	1052.63	0	0	FALSE
2410012E07Rik	2410012E07Rik	0.112652	0.242479	-77.714	-82.1697	7	2	9.72862	0	0	FALSE
2410015M20Rik	2410015M20Rik	0.000145688	0.00143316	-203.45	-215.9	7	2	1413.17	0	0	FALSE
2410016O06Rik	2410016O06Rik	0.0154792	0.0573407	-168.028	-175.038	7	2	343.128	0	0	FALSE
2410017I17Rik	2410017I17Rik	0.868461	0.937004	-37.1137	-38.0425	7	2	0.870412	0	0	FALSE
2410018L13Rik	2410018L13Rik	0.899854	0.951874	-160.141	-160.946	7	2	182.545	0	0	FALSE
2410021H03Rik	2410021H03Rik	0.953881	0.979382	-111.307	-111.858	7	2	25.6997	0	0	FALSE
2410089E03Rik	2410089E03Rik	0.913748	0.959191	-191.074	-191.822	7	2	775.653	0	0	FALSE
2410124H12Rik	2410124H12Rik	0.575264	0.736469	-50.436	-52.3472	7	2	2.28486	0	0	FALSE
2410127L17Rik	2410127L17Rik	0.0025339	0.0139599	-184.377	-193.554	7	2	614.61	0	0	FALSE
2410131K14Rik	2410131K14Rik	0.00637546	0.028986	-176.878	-184.963	7	2	555.935	0	0	FALSE
2410137M14Rik	2410137M14Rik	0.938078	0.971145	-58.2281	-58.8627	7	2	2.82319	0	0	FALSE
2410141K09Rik	2410141K09Rik	0.0644084	0.163068	-94.1511	-99.3562	7	2	33.4091	0	0	FALSE
2500002B13Rik	2500002B13Rik	0.000243321	0.0021802	-145.921	-157.792	7	2	140.333	0	0	FALSE
2500004C02Rik	2500004C02Rik	0.0271394	0.0870799	-193.12	-199.433	7	2	900.891	0	0	FALSE
2510002D24Rik	2510002D24Rik	0.954986	0.979889	-179.288	-179.833	7	2	557.547	0	0	FALSE
2510003B16Rik	2510003B16Rik	0.383136	0.564136	-87.9494	-90.5874	7	2	11.4752	0	0	FALSE
2510009E07Rik	2510009E07Rik	0.118599	0.251542	-198.465	-202.85	7	2	858.082	0	0	FALSE
2510039O18Rik	2510039O18Rik	0.0190463	0.0666452	-182.041	-188.796	7	2	528.217	0	0	FALSE
2610001J05Rik	2610001J05Rik	8.72613e-06	0.000140301	-206.825	-222.403	7	2	2253.66	0	0	FALSE
2610002M06Rik	2610002M06Rik	0.00281204	0.01515	-193.902	-202.957	7	2	1227.34	0	0	FALSE
2610005L07Rik	2610005L07Rik	0.410203	0.590659	-243.145	-245.668	7	2	6148.55	0	0	FALSE
2610008E11Rik	2610008E11Rik	0.00464672	0.0226711	-211.473	-219.935	7	2	2221.3	0	0	FALSE
2610015P09Rik	2610015P09Rik	0.0153498	0.0569682	-173.855	-180.876	7	2	446.11	0	0	FALSE
2610016A17Rik	2610016A17Rik	0.658041	0.800436	-51.1555	-52.7917	7	2	6.03168	0	0	FALSE
2610020C07Rik	2610020C07Rik	0.818694	0.908852	-150.605	-151.713	7	2	141.975	0	0	FALSE
2610020H08Rik	2610020H08Rik	0.8887	0.946272	-170.184	-171.035	7	2	326.374	0	0	FALSE
2610027K06Rik	2610027K06Rik	0.436299	0.61482	-127.465	-129.883	7	2	52.047	0	0	FALSE
2610028E06Rik	2610028E06Rik	0.303917	0.484196	-170.926	-173.938	7	2	290.224	0	0	FALSE
2610028H24Rik	2610028H24Rik	0.109226	0.237203	-72.5783	-77.0762	7	2	9.1853	0	0	FALSE
2610035D17Rik	2610035D17Rik	0.118658	0.251556	-166.042	-170.427	7	2	248.106	0	0	FALSE
2610035F20Rik	2610035F20Rik	0.00570137	0.0265313	-40.7645	-48.983	7	2	2.22537	0	0	FALSE
2610037D02Rik	2610037D02Rik	0.39262	0.57402	-89.142	-91.7392	7	2	16.4329	0	0	FALSE
2610042L04Rik	2610042L04Rik	0.207182	0.373334	-123.592	-127.185	7	2	49.1491	0	0	FALSE
2610044O15Rik8	2610044O15Rik8	0.480302	0.655602	-172.338	-174.587	7	2	388.124	0	0	FALSE
2610100L16Rik	2610100L16Rik	0.000643548	0.00472367	-54.4924	-65.2565	7	2	18.5449	0	0	FALSE
2610203C22Rik	2610203C22Rik	0.0154691	0.0573189	-127.291	-134.302	7	2	64.6275	0	0	FALSE
2610206C17Rik	2610206C17Rik	0.00607156	0.0278563	-111.834	-119.977	7	2	35.6044	0	0	FALSE
2610301B20Rik	2610301B20Rik	0.682739	0.818476	-191.759	-193.315	7	2	793.451	0	0	FALSE
2610305D13Rik	2610305D13Rik	0.779851	0.883677	-174.978	-176.217	7	2	348.488	0	0	FALSE
2610306M01Rik	2610306M01Rik	0.000950709	0.00642392	-173.999	-184.314	7	2	396.935	0	0	FALSE
2610307P16Rik	2610307P16Rik	0.117615	0.250302	-175.214	-179.61	7	2	370.033	0	0	FALSE
2610316D01Rik	2610316D01Rik	0.646375	0.791971	-115.842	-117.517	7	2	31.9106	0	0	FALSE
2610318N02Rik	2610318N02Rik	7.61851e-21	6.42649e-18	-180.719	-232.713	7	2	951.981	0	0	FALSE
2610507B11Rik	2610507B11Rik	0.8054	0.900355	-227.422	-228.575	7	2	3415.87	0	0	FALSE
2610507I01Rik	2610507I01Rik	0.960358	0.982717	-187.275	-187.789	7	2	485.711	0	0	FALSE
2610524H06Rik	2610524H06Rik	0.372135	0.553946	-186.607	-189.294	7	2	799.396	0	0	FALSE
2610528A11Rik	2610528A11Rik	1.60499e-08	6.81802e-07	-132.027	-154.419	7	2	127.516	0	0	FALSE
2610528J11Rik	2610528J11Rik	1.88758e-05	0.000264428	-84.8253	-99.5528	7	2	30.8972	0	0	FALSE
2700029M09Rik	2700029M09Rik	0.162759	0.314121	-205.831	-209.773	7	2	1228.29	0	0	FALSE
2700038G22Rik	2700038G22Rik	0.0048954	0.023621	-166.549	-174.949	7	2	309.101	0	0	FALSE
2700046A07Rik	2700046A07Rik	0.141672	0.285215	-112.518	-116.656	7	2	31.6379	0	0	FALSE
2700046G09Rik	2700046G09Rik	0.252659	0.427016	-122.586	-125.883	7	2	53.1995	0	0	FALSE
2700049A03Rik	2700049A03Rik	0.0778024	0.186339	-198.967	-203.923	7	2	1346.1	0	0	FALSE
2700054A10Rik	2700054A10Rik	0.804337	0.89968	-136.121	-137.278	7	2	75.3666	0	0	FALSE
2700060E02Rik	2700060E02Rik	0.0144265	0.0542405	-208.73	-215.827	7	2	2481.82	0	0	FALSE
2700062C07Rik	2700062C07Rik	0.00526082	0.0249759	-187.347	-195.662	7	2	689.781	0	0	FALSE
2700069I18Rik	2700069I18Rik	0.251332	0.425413	-117.328	-120.633	7	2	40.4659	0	0	FALSE
2700070H01Rik	2700070H01Rik	0.666749	0.806512	-125.108	-126.716	7	2	50.7567	0	0	FALSE
2700081O15Rik	2700081O15Rik	0.185016	0.344858	-211.681	-215.439	7	2	1542.63	0	0	FALSE
2700089I24Rik	2700089I24Rik	0.192201	0.35413	-59.6357	-63.3384	7	2	3.54108	0	0	FALSE
2700094K13Rik	2700094K13Rik	2.15296e-26	3.17817e-23	-199.692	-264.795	7	2	2362.41	0	0	FALSE
2700097O09Rik	2700097O09Rik	0.256004	0.43085	-191.1	-194.377	7	2	691.595	0	0	FALSE
2700099C18Rik	2700099C18Rik	9.48494e-07	2.18561e-05	-175.255	-193.256	7	2	492.733	0	0	FALSE
[truncated: 23,758 more rows]

[truncated: 1 more sheets: Male_Somatic_Output]
