# Supplementary material for: Dynamic and regulated TAF gene expression during mouse embryonic germ cell development
Source: PLoS Genet. 2020 Jan 8;16(1):e1008515. doi: 10.1371/journal.pgen.1008515 (PMC7010400; doi:10.1371/journal.pgen.1008515)
Supplement: S7 Table — Sheet 2 (‘Kmeans_10000’) contains k-means clustering output for the 10,000 most variable genes across all germ cells samples in the Sangrithi et al. reprocessed time course data, 9 clusters total. Sheet 3 (‘GO_Biological_Process) contains the significant gene ontology enrichment for all clusters. Sheets 4 and 6 (‘Kmeans_10000_Females_Only’ and ‘Kmeans_10000_Males_Only’) are the k-means clustering output for the 10,000 most variable genes in germ cell samples, 9 clusters total from female and male samples, respectively. Sheets 5 and 7 (‘GO_Biological_Process_Females’ and ‘GO_Biological_Process_Males’) are the gene ontology for the female- and male-only k- means clustering, respectively. S7 Table is associated with Fig 5, Table 1, and S5 Fig. (XLSX) [file pgen.1008515.s013.xlsx]

## Sheet: Description
Table S7 Description
K-means clustering
Tab Name	Description
Kmeans_10000	k-means clustering output for the 10,000 most variable genes across all germ cells samples in the Sangrithi re-processed time course data, 20 clusters total
GO_Biological_Process	Significant gene ontology enrichment for all clusters
Kmeans_10000_Females_Only	k-means clustering output for the 10,000 most variable genes in only female germ cell samples, 20 clusters total
GO_Biological_Process_Females	Significant gene ontology enrichment for all female germ cell clusters
Kmeans_10000_Males_Only	k-means clustering output for the 10,000 most variable genes in only male germ cell samples, 20 clusters total
GO_Biological_Process_Males	Significant gene ontology enrichment for all male germ cell clusters
Note: Taf7l2 is labeled "4933416C03Rik" in this file

## Sheet: Kmeans_10000
		Cluster	E09.5f_1	E095f_2	E11.5f_1	E11.5f_2	E11.5f_3	E11.5f_4	E12.5f_1	E12.5f_2	E12.5f_3	E12.5f_4	E14.5f_1	E14.5f_2	E14.5f_3	E14.5f_4	E14.5f_5	E15.5f_1	E15.5f_2	E16.5f_1	E16.5f_2	E16.5f_3	E18.5f_1	E18.5f_2	E09.5m_1	E09.5m_2	E09.5m_3	E09.5m_4	E11.5m_1	E11.5m_2	E12.5m_1	E12.5m_2	E12.5m_3	E12.5m_4	E12.5m_5	E12.5m_6	E14.5m_1	E14.5m_2	E14.5m_3	E15.5m_1	E15.5m_2	E16.5m_1	E16.5m_2	E16.5m_3	E16.5m_4	E16.5m_5	E16.5m_6	E18.5m_1	E18.5m_2
ENSMUSG00000007872	Id3	A	2.95661	1.50067	2.48665	1.28937	1.95056	2.16478	1.46934	-0.518543	2.5161	2.38474	0.121249	0.454077	2.3308	2.37551	2.1263	-0.366165	-0.18048	3.13169	0.414326	-1.3667	1.68393	1.46931	2.08235	2.27399	2.09486	1.76246	1.36548	0.890117	-2.70673	-1.33715	-0.576892	-0.145498	0.724169	-0.133509	-0.856795	-1.76911	-0.168019	-0.978332	-3.02433	-2.90356	-4.16318	-4.25392	-4.08578	-3.60102	-3.54189	-4.14135	-3.20051
ENSMUSG00000027794	Sohlh2	A	-3.97399	-4.18441	0.0153825	0.831351	0.914616	1.61775	2.42716	2.75848	0.942665	1.1465	2.33387	2.00384	2.46819	2.83305	2.36401	1.14203	1.51163	1.81994	-0.712971	1.01292	1.34001	1.21367	-4.61629	-4.61629	-1.26433	-4.61629	0.181684	1.17684	-0.0845517	1.71062	1.94431	1.38258	1.83168	1.2052	0.859933	-0.591434	0.646028	-0.713061	-1.33599	-1.49947	-2.33327	-1.92904	-1.66912	-2.82802	-1.74674	-1.50354	-1.4171
ENSMUSG00000020644	Id2	A	3.51364	2.35586	0.500695	-1.03731	1.21717	1.47746	2.93166	2.31581	2.14759	2.2522	2.1441	2.07239	0.99746	0.610558	0.583775	-0.860434	-0.921247	1.918	-1.11595	0.316706	2.05195	2.0167	1.90411	1.78267	1.22893	2.21468	-1.19452	-2.51957	0.0775316	1.60954	-1.33291	-2.36948	-0.604105	-0.794707	-0.869596	-2.48321	-1.04611	0.135821	-2.7013	-2.3188	-2.9864	-2.67215	-3.02332	-3.21116	-2.34325	-1.45147	-2.51998
ENSMUSG00000027239	Mdk	A	3.27656	2.42758	1.26417	0.077627	0.830207	0.959716	1.4417	0.0366154	0.872103	1.11684	1.55024	1.22285	0.460884	1.3616	1.42665	0.762713	0.506279	0.772599	-0.0871742	-0.565439	-1.53285	-1.59312	3.39624	3.82235	3.15586	3.30376	0.0129492	-1.01933	-2.90352	-1.34253	-1.28071	-1.28094	-0.672611	-0.32095	-1.04608	-2.12662	-2.00589	-1.07358	-1.30918	-0.62418	-1.91186	-2.07004	-2.08538	-2.38323	-1.88919	-1.1384	-1.79527
ENSMUSG00000016427	Ndufa1	A	0.632297	-0.427119	-0.264523	-0.429551	-0.519461	-0.667462	1.55881	0.454022	-0.48805	-1.59719	3.37358	3.84699	0.0320616	0.496642	1.43246	1.81118	1.73964	3.84627	2.76862	3.37187	1.2163	0.592288	0.284426	-0.755275	0.670451	0.152193	-0.659573	-1.29618	2.17562	2.20718	-0.445059	-0.93486	-0.75417	-1.27066	-0.498642	-2.02325	-0.928069	-1.92599	-2.45455	-1.17453	-1.97748	-1.81694	-2.06185	-1.24502	-2.02339	-2.1155	-1.90856
ENSMUSG00000031004	Mki67	A	-1.02759	-0.391369	0.782708	0.977496	2.13643	1.23288	0.242481	1.57285	2.01653	2.55251	1.25297	1.42777	0.82535	0.0564693	0.887687	1.35907	0.876368	-0.590448	2.03213	2.54595	-1.43205	-1.44836	0.616035	0.311265	0.371377	-0.139088	0.277236	1.12873	0.304847	1.16894	0.985657	1.98773	1.69454	1.24561	0.130607	-1.18129	-2.16215	-0.897012	-1.9348	-3.1369	-1.93973	-2.61622	-2.09699	-2.24216	-2.74805	-3.99575	-3.02027
ENSMUSG00000041718	Alg13	A	-0.797906	1.45427	0.515392	0.771288	0.740454	0.485372	1.63796	1.48868	-0.125516	0.639987	0.933525	1.30229	-0.0594918	-0.64285	-0.0709724	2.72413	2.59713	0.222971	0.484594	1.1008	3.71371	3.95986	0.435784	-1.28069	1.05315	0.962169	-0.288507	-0.977368	0.99133	0.760863	-0.632617	-1.07634	0.228848	0.441035	-0.454732	-1.36363	-1.30589	0.558914	-1.87521	-4.32463	-2.41317	-2.25436	-3.33779	-2.58667	-2.72513	-0.404099	-1.20695
ENSMUSG00000046180	4930550L24Rik	A	-3.76307	-2.33989	0.140564	0.247136	-0.369016	0.616999	2.33335	1.55526	1.1574	0.0029535	0.938224	1.63512	0.909927	0.947818	0.784123	0.507761	-0.281648	0.505466	-3.57381	-0.761561	-0.127607	-0.0509542	-0.0610789	-4.13593	-2.4505	-4.13593	1.0734	0.96217	2.97298	3.50555	1.52321	0.966754	0.509314	1.15221	0.794315	0.22997	1.38692	0.534993	-0.959796	-0.35596	-0.344811	-0.375596	-0.283895	-0.881533	-0.403525	-2.03442	-0.20338
ENSMUSG00000096856	Gm10778	A	0.98083	0.965678	0.563566	-0.270399	1.17363	-0.545758	1.17911	-0.173733	-3.3118	-2.95611	2.25897	2.0039	1.35352	0.321899	1.10497	0.81687	1.06711	0.652165	-0.494855	1.3276	-0.0874777	0.228445	-3.92797	1.18093	-1.76746	-4.61055	1.37382	-0.224079	1.88208	1.10579	1.28402	0.459203	0.905615	-3.45302	0.0232798	1.76392	0.671361	-0.388685	0.587317	-3.88561	-0.232024	0.650977	0.0640092	-0.494054	-0.875979	0.184673	-0.435702
ENSMUSG00000057134	Ado	A	0.00455174	-0.579972	0.925633	1.57058	0.397096	1.21015	0.931157	2.16762	1.51751	1.44184	1.6178	1.64901	1.93303	2.28088	2.08259	-1.22982	-0.889065	1.63499	-1.18551	-1.88355	-0.97127	-0.836765	1.81085	1.05451	-1.24592	-1.14451	1.09162	1.32865	1.05917	0.341271	1.34667	1.77014	2.04777	-0.132316	-0.106669	-0.363388	0.363583	-1.80153	-2.94532	-2.3911	-1.39369	-1.73017	-1.81184	-2.67568	-1.88187	-3.9981	-2.38062
ENSMUSG00000070732	Rbm44	A	-2.26957	-2.68724	0.669286	1.12345	0.408446	1.18511	1.15727	2.45583	1.43345	0.718029	1.29117	1.11446	1.42901	1.51151	1.11891	-0.167788	0.21771	0.849583	0.854043	-0.095977	1.09594	1.19296	-4.95539	-1.90654	-3.85467	-4.3193	0.438181	0.582569	1.39286	0.119426	1.63195	1.55114	1.46777	-1.11988	0.574312	-0.715552	-1.05592	0.291907	-1.2167	-0.384195	0.240968	0.292039	0.318368	-0.119932	-0.177499	-2.1896	-1.4919
ENSMUSG00000081044	AU015836	A	1.101	1.99284	1.42561	-0.805499	1.48971	1.14421	2.22206	2.28053	2.28142	-0.173055	0.179613	0.468297	-0.064926	0.173398	0.337797	0.792103	-0.255144	-2.18198	-1.32295	-1.81802	2.65516	2.63028	2.29446	3.22	2.57019	0.69174	0.109381	-0.401593	0.306365	-1.57852	-0.436731	-2.18198	-2.18198	-2.18198	-0.777793	-1.52869	-2.18198	-1.08396	0.835346	0.139154	-1.80428	-2.18198	-2.04462	-1.00968	-0.935956	-2.18198	-0.0254045
ENSMUSG00000028212	Ccne2	A	0.163434	0.736837	0.562547	-0.252272	-0.916801	-0.0675167	-0.072982	0.313623	-1.20589	-2.99545	3.90547	4.08612	1.60208	2.44257	3.2863	2.69739	2.47946	2.38656	-0.997026	0.171038	0.312658	0.12223	-1.45149	0.9236	-0.967176	-0.357787	0.32124	0.190262	0.124811	-0.426854	-0.185123	0.351328	0.265733	-0.629468	-1.06683	-1.22771	-1.50878	-0.805235	-1.1073	-0.512262	-1.37413	-0.784308	-1.5036	-2.33723	-1.2907	-1.07326	-2.32814
ENSMUSG00000003824	Syce2	A	1.35143	0.0379453	0.912184	0.691738	0.639648	0.59546	1.22041	-0.0793421	0.540514	0.363001	1.96323	2.27912	0.543942	1.26055	1.89219	1.98675	1.87826	2.31783	0.36011	1.34369	0.778873	0.502993	1.3387	0.99387	1.29139	0.468561	0.237625	-0.00899312	0.0148708	1.2571	-0.39197	0.0537509	-0.401065	-0.361276	-0.538701	-1.33979	-0.138642	-1.90876	-2.51303	-2.00371	-3.16535	-2.98362	-2.71331	-2.58544	-2.89217	-2.76295	-2.32761
ENSMUSG00000026238	Ptma	A	2.12855	0.68568	0.999078	0.985374	0.703541	0.884433	2.04425	0.859353	0.179762	0.25313	1.06321	1.1546	0.657398	1.06566	0.968012	0.0251729	-0.156626	1.33831	-0.465622	0.504217	-0.664919	-0.518521	1.76164	1.67099	1.30626	1.03555	1.00991	0.706671	-0.782326	0.262576	1.38059	0.523947	0.550133	0.787115	0.695277	-0.961313	0.803271	-0.438014	-2.92584	-2.73323	-2.13465	-2.84025	-3.14412	-2.41819	-2.08419	-3.89226	-2.83357
ENSMUSG00000046591	Ticrr	A	-1.51735	0.463023	0.956254	0.815988	1.43004	1.31742	-0.963678	-0.0128374	2.64769	-1.90265	1.42998	1.61564	1.34318	1.60023	1.84312	2.27675	2.11278	0.211763	1.33401	1.60846	-0.365986	-0.0656973	1.3373	-3.3916	0.921445	0.960559	0.577189	0.766517	0.902879	-0.727129	-0.518386	0.844358	-0.708455	1.08714	-1.10785	-0.921986	-0.895333	-0.746059	-1.17007	-2.55551	-1.94156	-2.36962	-1.37193	-2.87802	-2.5335	-0.421513	-1.31699
ENSMUSG00000000563	Atp5f1	A	0.975679	0.0227858	0.182245	-0.0467233	-0.287005	-0.0101055	1.67499	0.918639	-0.170536	-0.226058	2.41646	2.72586	0.940805	0.976031	1.75036	1.8654	1.79194	2.765	0.848351	1.86805	1.3264	1.06745	0.12785	0.385049	-0.41523	-0.506966	0.0964037	-0.276855	-0.0826846	1.43439	0.415539	0.0248946	-0.0257485	-0.302822	-0.357385	-1.81165	0.122815	-1.19572	-2.61326	-1.63869	-2.35565	-2.85649	-2.34579	-2.60951	-2.39187	-2.15929	-2.03734
ENSMUSG00000074476	Spc24	A	2.05629	1.54086	1.69559	0.582752	1.08683	0.854791	0.612233	-0.613322	0.0387051	0.773358	-0.897563	-0.5521	1.26633	0.667043	0.953462	0.314777	0.132407	1.14823	0.705152	-0.473008	0.795473	0.871588	0.942136	1.86251	1.94343	1.63525	1.10133	1.33147	0.338468	-0.498052	0.534579	0.624394	0.814583	0.930457	0.188858	-1.23778	-0.959257	-0.0417068	-3.08067	-2.47582	-2.30841	-2.48675	-2.41781	-2.84532	-2.26533	-2.48127	-2.70916
ENSMUSG00000025040	Fundc1	A	1.91985	0.649822	0.394989	0.912124	0.0389716	0.702426	1.97167	1.49553	0.807137	2.0593	1.93071	2.01683	0.464316	1.34092	1.65012	1.13675	1.01754	2.00535	-1.48017	-0.55846	1.2073	1.39662	0.677882	-2.69479	-0.542922	0.822818	0.273934	-0.718628	1.447	0.950089	-0.603842	-0.554271	0.993228	-3.41645	-1.75679	-1.16518	-1.35805	-2.46869	-0.953692	-1.63105	-1.48802	-1.25269	-1.26653	-1.81059	-1.7259	-1.87429	-0.962219
ENSMUSG00000079641	Rpl39	A	1.38301	0.511785	0.76965	0.434122	0.318951	0.515747	2.94913	2.11549	0.184517	-0.675796	1.66886	1.79936	-0.0633094	-0.815376	-0.260938	-0.445789	-0.436172	0.467746	-0.00781773	0.465391	-1.38998	-2.0505	0.507121	0.335468	1.84628	1.25544	0.468309	-0.457931	3.52944	3.2431	0.598791	-0.426308	-0.335389	-0.409823	0.865635	-1.30062	0.233279	-0.832031	-2.35492	-0.806365	-1.30863	-1.68972	-1.91113	-1.07904	-1.61137	-3.36443	-2.43324
ENSMUSG00000022404	Slc25a17	A	0.939346	0.0033779	0.255492	0.308313	-0.510148	-0.493449	1.23713	0.156845	0.125374	-3.9312	3.12628	3.2384	0.600448	1.90286	2.15918	1.63909	1.52467	1.9681	-0.0679593	0.973611	0.176403	0.0265983	-0.00103146	-0.0699634	-2.33184	-1.75294	-0.0196617	-0.118219	1.49835	1.83103	0.467829	0.221828	0.642495	-0.309785	0.158635	-0.685816	-0.429561	-0.983636	-2.32095	-0.676654	-0.967632	-1.26933	-1.0473	-1.241	-0.878302	-2.8388	-2.23649
ENSMUSG00000059791	Nrm	A	1.30565	1.39482	0.790836	0.279716	0.896627	1.09928	1.42585	0.620945	1.94565	-2.57893	0.974104	0.748096	1.51403	1.5085	1.12686	1.12356	0.757242	0.618589	-1.68901	-1.96109	-1.96598	-2.25632	1.50976	2.87362	0.73277	0.0323082	1.26381	1.18793	-1.18232	0.124807	0.693843	1.53906	0.866431	0.93252	-1.02761	-2.6022	-1.61369	0.141966	-0.694589	-2.33697	-1.34276	-1.87595	-1.42721	-1.50556	-2.16617	-1.32987	-0.472945
ENSMUSG00000026723	Trdmt1	A	-2.48508	-0.765255	0.286888	-0.0329516	0.0179241	0.418846	2.35743	1.86986	0.365961	2.5744	1.90165	1.97709	0.913673	0.579059	0.91536	1.19934	1.16488	2.16162	0.682054	-2.1641	0.158058	-0.191891	-2.72428	-2.48972	-0.460244	-2.39448	0.24213	-0.0893778	2.49981	0.497459	0.61153	0.414845	1.40038	-2.91523	0.231057	-0.821454	-0.00500245	0.459709	-0.903779	-2.91523	-0.850529	-1.02481	-0.407135	-0.526776	-1.01793	0.0911775	-0.806938
ENSMUSG00000079638	Rhox2b	A	-1.3438	-2.77921	0.908901	0.805941	0.899175	1.21218	2.61645	1.0871	0.930997	0.673072	1.10186	1.66444	1.65296	1.46058	0.991358	0.0923321	-0.737789	0.634963	-0.204478	0.212214	-0.214827	-0.441143	0.189048	-2.44517	-1.95467	-4.13362	0.483566	0.807337	1.98602	2.69039	1.06171	0.914485	0.837734	0.832564	0.107684	-0.583009	0.886703	-1.02809	-1.94997	-0.809702	-1.53682	-1.45352	-1.32041	-0.793646	-1.60397	-1.09086	-1.31705
ENSMUSG00000070985	Acnat1	A	1.03103	2.30026	-2.04901	-2.1797	-0.871972	-1.11312	0.148392	1.619	2.04793	2.39823	1.74266	1.4608	-2.1797	1.09936	0.92835	1.03179	0.680261	3.22466	1.43136	2.44387	0.229484	-0.0710603	-1.98875	1.41237	-0.107293	-1.81048	-0.350929	-0.801214	0.105356	-0.337683	0.0868429	-0.3193	-1.9162	-0.456296	-0.131799	1.39655	-0.141991	0.454239	-0.0903517	-1.28687	-1.86022	-1.97229	-1.38843	-1.70721	-0.206112	-0.250837	-1.68397
ENSMUSG00000006056	Calcoco2	A	0.856447	-0.059515	1.57608	1.83765	2.9462	3.21565	2.75041	1.68183	1.37369	3.59721	0.175745	0.209981	1.34414	0.407041	0.358892	-1.60636	-0.533587	-1.60636	0.478878	-0.0390753	-1.19133	-0.955887	-1.41542	-1.60636	-1.60636	-1.08562	1.59813	-0.0952291	0.384505	0.558515	-0.758738	-1.19573	-1.60636	-1.60636	0.133397	1.01791	0.619975	-0.541692	-0.647282	-1.60636	-1.46326	-1.19262	-1.27054	-1.60636	-0.39013	-0.0325661	-1.40315
ENSMUSG00000031403	Dkc1	A	0.642062	-0.0551919	1.06453	1.60725	0.403814	0.962463	2.19409	2.22354	0.863422	0.279592	0.266169	0.495017	0.680449	0.69683	-0.12896	-1.29603	-1.26359	0.185519	-1.0576	-0.453474	-0.573211	-0.268296	0.924292	1.31383	0.153963	0.310193	1.15699	1.05965	2.40679	2.46416	1.61401	1.22254	1.07147	0.603609	0.227929	-0.752769	0.08476	-1.44894	-2.73229	-1.27389	-1.79898	-1.70689	-1.9022	-2.61432	-2.38231	-2.80363	-2.66634
ENSMUSG00000051827	Rhox2a	A	-1.32283	-2.68585	0.985333	0.918548	0.873325	1.11028	2.57537	1.08175	1.00045	1.00583	1.16547	1.58927	1.31791	1.46804	0.982565	0.252212	-0.750664	1.02169	-0.016019	0.317138	-0.369734	-0.283745	0.0892187	-1.7924	-1.83056	-4.12689	0.600068	0.527491	1.95894	2.91881	0.972254	0.522896	0.395419	0.945114	-0.134893	-0.934924	1.04656	-0.939858	-2.01114	-1.33838	-1.40114	-1.35219	-1.33861	-0.802568	-1.56442	-1.29693	-1.34821
ENSMUSG00000038225	Primpol	A	0.344683	-0.385275	0.237629	0.388546	0.315167	0.331675	0.929712	1.45399	0.666612	-1.0937	2.38949	2.72307	0.692271	0.979094	1.64618	2.55909	2.29358	1.21009	1.19476	0.90953	-0.947558	-1.77931	-3.27676	0.830018	-2.17576	-0.320088	0.571091	0.0190394	1.33117	0.545952	0.598742	-0.0284424	1.49778	0.46487	-0.760619	-1.06349	0.0951696	-1.44438	-2.37761	-1.36722	-0.908325	-1.18911	-1.23058	-2.20639	-0.857129	-1.56078	-2.2465
ENSMUSG00000054717	Hmgb2	A	1.09911	0.48136	1.01592	0.950284	0.454999	0.623468	1.86291	1.08575	0.7643	0.487129	1.22739	1.14752	0.28326	0.64647	0.459033	0.542117	0.218343	1.11623	-0.0964247	0.671888	-1.33904	-1.88458	1.16558	0.775992	1.23388	0.988672	0.737246	0.744056	1.5771	2.13021	0.868877	0.907884	1.03027	0.70133	-0.232318	-1.90679	-0.403596	-1.50306	-2.81434	-1.96608	-2.39929	-2.30559	-2.10671	-1.63783	-2.036	-2.46446	-2.90246
ENSMUSG00000000881	Dlg3	A	-0.413144	-0.151967	1.55722	-0.309231	1.06887	0.928789	1.92808	2.4214	1.49004	1.85615	1.10489	1.11754	1.81519	0.746552	0.349994	-1.4694	-1.86604	0.576409	0.674844	1.65218	-1.91076	-1.85822	-2.34849	-2.3762	1.1419	-1.95894	-0.836148	0.493162	0.728482	0.978698	0.595301	1.33242	0.940612	0.413363	0.651504	0.505403	0.630375	-2.22764	-1.84382	-2.28764	-0.313909	-0.21754	-0.573232	-0.354106	0.140227	-1.67168	-2.8515
ENSMUSG00000031176	Dynlt3	A	1.27898	-0.0436575	-0.773706	-1.24862	0.684009	-0.4367	2.08979	1.60119	-0.417602	-1.12058	2.55577	2.27874	1.20927	1.20262	1.69681	1.21708	1.08413	2.03059	-0.761989	1.63335	0.945114	0.886608	-0.221811	0.172381	-3.38287	0.431226	-1.1116	-1.02521	0.853312	0.784607	-0.182432	-0.447209	-0.27373	-3.24403	0.0934656	0.105759	-0.287801	0.590757	-1.65639	0.078329	-1.54147	-0.443976	-0.765276	-3.17007	-1.58356	-1.5217	0.158127
ENSMUSG00000042043	Tbca	A	1.07214	-0.132702	-0.184509	-0.592289	-0.269233	-0.343452	2.11156	1.09364	-0.758681	-0.800888	2.25017	2.49529	-0.331183	0.0761248	0.859513	0.943182	0.92521	1.7296	0.838149	1.44442	0.713082	0.352295	-0.361476	-0.407854	0.453128	0.0876963	-0.472706	-0.573065	3.38755	3.34491	0.520411	-0.0853138	-0.115824	0.0708201	0.10457	-1.7688	-0.0610145	-1.17005	-2.3803	-0.912951	-1.8204	-2.21552	-1.90814	-1.65375	-1.70183	-1.86894	-1.98258
ENSMUSG00000053012	Krcc1	A	1.52356	0.503057	0.324681	-0.325826	0.286786	0.573958	0.0907488	-0.352835	-0.792003	0.892269	1.1858	1.53398	0.351835	1.52402	2.15533	2.70646	2.66216	1.16593	0.764552	1.27737	0.35511	0.426605	-0.421932	0.94907	0.246969	0.0935138	0.490292	0.23369	0.267547	0.549817	0.0586429	0.288484	1.03266	1.17926	-1.01659	-1.76525	-0.682277	-0.795252	-2.2928	-1.72259	-2.04513	-2.82967	-2.67592	-2.56504	-2.08358	-2.15926	-1.1682
ENSMUSG00000079317	Trappc2	A	-1.09732	-1.04206	-0.0402671	0.148935	-0.944427	0.181111	2.07922	1.68209	-0.561795	-0.0118314	2.46732	2.79087	1.58553	1.59246	1.84725	1.29216	1.11139	2.57171	-0.0837117	0.57476	1.58632	1.48553	0.264858	0.387773	-1.92348	-0.731137	0.191133	-0.575957	1.10778	1.58513	-0.17527	-0.6724	-0.510052	-0.883237	-0.537208	-0.799968	0.304215	-1.89667	-2.08828	-1.76991	-0.98864	-1.06016	-1.15584	-2.28005	-1.13557	-2.12045	-1.75186
ENSMUSG00000071528	Usmg5	A	1.62134	1.68253	0.383295	0.0907732	0.019152	0.105215	2.26263	1.42071	-0.383197	-0.690437	0.692657	0.930212	-1.0486	-1.49214	-0.94795	-1.15266	-1.01705	0.125583	-0.602464	-0.598778	-0.171727	-0.633224	0.97076	0.125094	2.94777	2.20258	0.760784	-0.231419	3.38242	3.52995	0.832359	-0.240695	0.268548	-0.103606	0.581179	-1.10632	0.0446264	-0.748438	-1.86953	-0.755626	-1.38495	-1.60282	-1.62016	-1.39336	-1.27694	-2.28025	-1.62781
ENSMUSG00000012483	Rpa3	A	0.640349	-0.0577879	0.858248	0.654808	0.136042	0.48683	2.51638	1.76312	0.26261	-0.854738	1.27923	1.69315	-0.214157	-0.696199	-0.212323	-0.954982	-0.979479	0.427079	-1.51449	-1.05404	-1.74136	-2.14136	0.831715	0.345153	1.33219	0.892552	0.987461	0.114824	3.5312	3.84195	0.870941	0.495707	0.619418	0.248114	0.624572	-1.2035	0.285987	-0.864084	-1.82904	-0.748029	-1.24278	-1.25506	-1.65765	-1.79529	-1.71052	-1.4499	-1.56287
ENSMUSG00000005470	Asf1b	A	0.0978226	-1.67729	-0.221858	-0.27152	-0.430939	-0.159099	1.40309	0.924314	-0.346646	0.670178	3.24644	3.53713	1.01182	2.21899	2.31219	1.43845	1.28006	1.88641	-0.808639	0.469504	-0.942384	-1.17834	-0.586884	-0.40046	-1.92485	-1.58698	-0.189094	-0.263389	1.95974	2.1422	0.824422	-0.0212279	-0.0118046	-0.244337	-0.429354	-1.47642	-0.432099	-1.43843	-1.52851	-0.240327	-0.884579	-1.04973	-0.710637	-1.21668	-1.19969	-1.79997	-1.7506
ENSMUSG00000004885	Crabp2	A	2.22961	1.75568	-0.643681	-0.245448	-1.34724	-0.268217	2.27001	1.17262	-1.8463	0.726064	0.526717	0.584813	-0.557939	0.154601	0.267652	-1.10573	-0.837981	-0.0814745	-2.06941	-0.370226	-1.34365	-1.28644	2.47985	2.80942	2.46875	1.65056	-1.39854	-1.40719	1.3322	1.57036	-0.590993	-2.30499	-0.34685	-2.30385	0.519984	1.21481	1.18307	0.0214631	-1.32981	-0.0435358	0.11727	0.310435	0.213778	-0.29465	-0.471564	-2.23348	-0.850543
ENSMUSG00000067430	Zfp763	A	-0.598511	1.48666	-0.587162	-0.312128	1.4259	1.09654	1.36709	2.54758	-1.49797	-1.50028	0.196602	0.653427	2.24382	0.739451	0.527433	-1.39171	-0.597928	-2.24501	-0.00977275	-2.2078	-1.20497	-0.516688	0.616153	-0.199592	0.968108	-0.842158	1.74201	1.60794	0.903646	-0.677161	0.924394	2.85279	-1.80414	-0.502984	0.570683	0.128643	0.848352	2.82611	-0.950486	-0.322081	-0.798685	-0.084389	-1.96444	-1.4368	-0.757674	-0.844503	-2.4183
ENSMUSG00000043289	Mei4	A	-1.06176	-0.71331	0.139914	-0.424228	-1.20025	-0.0265758	0.938813	0.460118	0.954456	1.27253	2.33483	2.00201	0.873752	2.04114	2.50762	1.28714	1.58961	1.96085	-1.1451	-1.94462	-1.01863	-0.52106	-2.86045	1.63076	-1.70478	-2.99552	0.434103	-0.278788	1.68778	-0.215301	1.24433	1.63536	-0.0782448	-0.343507	-0.0684239	0.962875	0.132084	-0.676379	-1.06704	-1.29185	-0.797458	-0.767471	-0.859957	-0.881069	-1.50231	0.117238	-1.76323
DDX26B	NA	A	0.416534	-0.16506	0.580934	1.92251	1.10306	0.307058	0.177994	0.978682	-0.752136	-2.01449	2.22979	1.80015	0.262567	2.01826	1.97225	1.87039	1.56284	0.720902	2.2461	1.08496	-1.11427	-1.17266	0.503392	1.04236	0.932053	1.33385	-0.328423	0.635391	-1.19293	-1.68145	-0.706963	0.685228	-2.50851	-1.38201	-0.977981	-0.527167	-2.21972	-1.34031	-0.28762	-0.642514	-1.42987	-2.75624	-0.365983	-2.05622	-1.09991	0.34779	-0.0125848
ENSMUSG00000036781	Rps27l	A	0.999323	0.305965	0.579693	0.236614	-0.076861	-0.0285549	2.48417	1.20529	0.133712	-0.274032	1.68132	1.9576	-0.265271	-0.890635	0.128826	0.414799	0.278937	0.832022	0.0892596	0.594546	-0.155927	-0.583398	0.504948	0.313403	1.46551	1.04422	0.419193	-0.389981	2.82085	3.45138	0.896838	-0.110435	0.394735	0.0558722	0.28535	-1.82301	-0.0963582	-1.20238	-2.2797	-1.47207	-1.81164	-1.85571	-1.94752	-1.48418	-1.84048	-2.81483	-2.1714
ENSMUSG00000020022	Ndufa12	A	1.78882	0.358374	0.623158	0.745715	-0.0442562	0.0847998	2.18707	0.954284	-0.206895	0.197438	1.51206	1.86344	-0.238381	0.177772	0.4478	-0.474074	-0.456591	2.06962	0.417132	1.1241	0.0605538	-0.443064	1.52053	-0.0409286	1.50133	0.276411	0.545335	0.155687	0.947424	2.6714	0.779356	0.314195	0.265169	-0.287756	0.413647	-0.528412	-0.253805	-1.48122	-2.71968	-0.839652	-2.30516	-2.34157	-2.34255	-2.00239	-2.25986	-2.72527	-2.01109
ENSMUSG00000051257	Trap1a	A	2.11633	0.860386	0.0254505	-0.166796	0.183579	0.289265	2.06737	1.25901	0.0763305	0.541373	0.62116	0.666727	0.363241	0.0298174	0.0450712	-0.623736	-1.23113	0.144876	-1.55933	-2.30413	-0.544777	-0.77478	-4.54371	-2.39599	-2.10933	-1.36497	0.420841	0.0491011	3.08779	3.29501	1.18293	0.563488	0.524762	0.944433	0.586982	-0.584169	1.1572	-0.0741775	-0.846464	-0.507144	0.0485732	0.0374415	-0.156563	-0.650444	0.313144	-0.12132	-0.942712
ENSMUSG00000048277	Syngr2	A	1.47342	1.35476	0.572215	-0.22486	0.837923	0.685918	2.14392	0.709299	-0.696327	0.484841	1.22361	0.756475	1.0965	1.70386	1.43942	1.15882	1.66787	1.01064	1.34945	1.466	1.38359	1.05555	-2.95716	0.203266	0.0334309	0.829558	-0.343129	-0.177942	-0.876921	-0.354724	0.230552	-0.30325	-0.78772	-0.305458	-0.209535	-2.8622	-0.58494	0.489811	-0.982702	-3.19093	-2.42885	-1.30486	-2.30392	-1.81152	-1.87406	-0.772081	-0.00762326
ENSMUSG00000055943	Emc7	A	1.70102	0.890351	0.23128	-0.00559681	0.393025	-0.657665	0.599173	-0.366086	-0.333068	-0.234464	1.91119	1.7971	0.899499	0.688104	1.2383	2.30136	2.14007	2.2881	1.47461	0.480859	1.93868	1.75074	-1.04958	0.144511	0.992262	1.07479	0.422656	-0.139209	0.183938	0.58225	-0.50289	-0.194257	-1.27398	-2.60626	-0.738971	-1.83326	-1.46354	-0.0752697	-1.49953	-2.09727	-1.96341	-1.85313	-2.20289	-1.50204	-1.74031	-0.994569	-0.796614
ENSMUSG00000018362	Kpna2	A	0.478726	-0.910789	0.972225	0.833682	0.118332	0.757814	2.09108	2.15149	0.47688	1.24238	0.992631	1.35943	0.284203	0.450472	0.353949	-1.02756	-0.987374	0.124167	-2.41918	-2.64257	-0.74886	-0.611399	0.697261	0.60624	-1.02131	-0.949204	1.13618	1.1029	2.70822	2.01415	1.6509	1.23253	1.07816	-0.203728	0.675361	-0.2217	1.0605	-1.53923	-1.86186	-0.892501	-0.835207	-1.03615	-0.881494	-1.60104	-1.42339	-3.02317	-1.81214
ENSMUSG00000026281	Dtymk	A	1.65463	1.3561	1.63942	0.901878	1.04386	1.2383	1.7082	0.262268	0.381275	0.952161	-1.43312	-1.00815	0.379503	-0.0664778	-0.00802513	0.154986	0.12385	0.687977	-0.0103849	-0.572576	0.43119	0.259598	0.934005	1.44247	2.05011	1.61688	1.32919	0.885883	-0.6053	-1.48147	0.533805	0.864258	0.808892	1.04656	0.425368	-0.549416	0.548093	-0.29902	-2.0006	-3.09265	-1.78618	-2.23708	-2.86658	-2.15712	-1.62543	-1.32742	-2.53372
ENSMUSG00000049517	Rps23	A	1.6137	0.249016	0.0830788	-0.157555	-0.10396	-0.137974	2.35612	1.04867	-0.840778	-1.73373	1.51378	1.76505	-0.788932	-0.854296	-0.419846	-0.407834	-0.271117	1.30133	1.0727	1.28016	-0.590616	-1.09323	0.757866	0.705667	1.21629	0.941083	0.167952	-0.207276	3.30401	3.32707	0.830084	-0.618318	-0.620612	-0.167707	0.97045	-0.716659	0.402358	-0.763006	-2.55954	-0.805556	-1.15622	-1.63443	-1.6655	-0.79085	-1.42061	-2.2844	-2.09588
ENSMUSG00000008682	Rpl10	A	1.40741	0.922112	0.734655	0.538229	0.179404	0.386871	2.31571	1.07597	0.412676	-0.16994	0.849903	1.13761	-0.54895	-0.618387	-0.334451	0.425579	0.305647	0.862063	0.625949	1.04706	-0.569012	-0.821858	0.822591	0.297289	1.77638	1.27163	0.260794	0.0357045	2.44986	2.62651	0.794965	0.0666879	0.00705422	-0.0484579	0.392451	-1.30599	0.275099	-0.420071	-2.38357	-1.77146	-2.32109	-2.48238	-2.3201	-1.81155	-2.231	-2.6916	-1.454
ENSMUSG00000052033	Pfdn4	A	0.793575	0.77275	0.659144	0.324703	0.0512883	0.401053	2.44335	1.56172	0.610517	-0.510748	1.58746	1.69129	-0.253297	-0.278945	0.341667	-0.525453	-0.610336	0.145185	-0.54181	-1.05964	0.00796864	-0.033327	1.11232	1.0247	1.42956	0.772887	0.658773	-0.00297635	3.44516	3.02156	0.58509	0.109692	0.043318	-0.294202	0.0475193	-1.96504	-0.358294	-1.09451	-2.25155	-1.08322	-1.59842	-1.59605	-1.77518	-1.3253	-1.6501	-2.37841	-2.45544
ENSMUSG00000061787	Rps17	A	1.61805	0.565131	0.451564	-0.278402	0.0615571	0.0834086	2.19379	1.4749	-0.0698366	-0.585488	0.820774	1.08444	-0.841772	-1.32812	-0.916194	-1.56613	-1.37097	0.415977	0.258312	0.329815	-1.32299	-1.68619	0.860058	0.537243	2.03631	1.34011	0.301022	-0.32054	3.5955	3.42262	0.854369	-0.0134378	-0.0777876	-0.338943	1.21391	-0.721162	0.656516	-0.415302	-2.198	-0.462663	-0.905356	-1.14004	-1.31092	-0.657191	-1.0617	-2.3966	-2.18964
ENSMUSG00000032050	Rdx	A	0.224303	1.92521	0.0857873	1.16192	0.117057	0.804021	-0.0940869	0.748349	1.33143	0.811882	1.09971	0.584734	-0.247242	0.895424	0.879954	1.04685	0.939506	0.685538	0.0656718	1.17249	2.39496	2.80326	-0.00607886	-2.35737	0.902281	1.46342	0.128636	0.169001	0.409195	-1.00975	0.123651	1.10332	0.323934	0.578531	-1.16595	-0.543787	-1.82258	-1.73937	-0.90734	-3.03859	-1.56014	-1.89886	-2.29669	-1.64318	-2.19994	-1.65391	-0.795174
ENSMUSG00000001175	Calm1	A	1.77939	0.551164	0.786913	0.519502	0.150595	0.631614	1.35776	0.644791	0.103738	0.732247	-0.503268	0.0312548	1.13181	0.886279	0.681974	-0.559117	-0.799956	1.90578	0.309983	0.9829	0.608628	0.691059	1.22902	0.99886	0.950757	0.51344	0.904574	0.900012	0.384478	-0.275846	0.745162	1.28275	1.13139	0.560151	0.137445	-0.62328	0.648249	-0.465054	-2.90322	-2.49223	-2.4018	-2.51324	-2.92461	-1.94114	-2.29693	-2.58543	-1.58856
ENSMUSG00000060073	Psma3	A	1.37116	0.568545	0.82491	0.788585	0.382599	0.546982	2.43275	1.63712	-0.121234	-0.332821	0.890094	1.19933	-0.209377	-0.575148	-0.18153	-0.993559	-0.778868	0.351155	-1.23525	-0.83213	-0.322183	-0.513237	0.856287	0.657444	1.0507	0.647404	0.777722	0.368418	3.24663	3.36135	1.05866	0.259943	0.299673	0.0706476	0.467891	-1.23721	0.487882	-0.725982	-2.68069	-1.45	-1.65962	-1.71444	-1.8479	-2.2648	-1.31554	-1.62472	-1.98762
ENSMUSG00000024691	Fam111a	A	0.35092	-1.25065	-2.09308	1.90124	-1.31831	-0.89065	1.08642	1.27492	-0.170683	-2.25307	-0.0480553	0.248432	2.55541	1.30209	0.747097	-1.4999	-1.56045	-0.587164	0.726687	-1.9446	-2.44773	-1.39364	0.971837	1.94083	-0.253736	2.74416	1.21464	-0.0328132	2.09414	-0.455298	0.432274	0.642903	0.0905999	0.621828	-0.247719	1.76813	-1.54638	0.467827	-0.136063	-1.81256	-0.397286	0.226434	-0.640557	0.0107171	-0.189971	-1.70291	1.45375
ENSMUSG00000025037	Maoa	A	-0.417012	-0.448286	-0.233703	-0.537713	-0.811094	-0.525227	0.741536	0.750489	-0.770723	0.559419	0.575757	0.714233	0.445622	0.963842	1.20293	2.05923	2.15177	2.60325	2.352	1.95465	2.0981	1.88504	-1.17086	1.37618	0.00784805	0.109043	-0.114917	-0.577176	1.49233	0.889872	0.17842	0.234646	-0.561285	-2.85957	-0.785601	-0.112232	-0.735951	-1.92961	-1.84906	-0.374269	-1.19894	-1.7138	-1.66743	-1.43322	-2.01001	-1.47855	-1.02996
ENSMUSG00000025630	Hprt	A	0.546108	-0.701088	0.139569	0.180626	-0.532357	0.146843	1.73171	1.2598	0.0461343	-0.0688979	3.07391	3.31869	0.748952	1.34131	2.20829	1.25302	1.26399	2.24817	-0.559738	1.19215	-1.19065	-1.27068	0.340144	-0.504119	-0.786228	-0.978859	0.134313	-0.397276	1.03709	1.76098	0.464331	-0.222283	0.144574	-0.43163	-0.883812	-1.13199	0.095523	-2.07692	-2.02808	-0.796506	-1.03676	-1.19134	-1.29439	-1.49016	-1.41467	-2.39557	-1.29223
ENSMUSG00000029632	Ndufa4	A	1.43026	0.532855	0.597246	0.0799753	-0.0408371	0.0236708	2.29928	1.32073	-0.110344	-0.783344	1.39826	1.70172	-0.729724	-1.05209	-0.162094	-0.46908	-0.429108	1.04341	-0.295333	-0.163629	-0.186782	-0.581207	0.912575	0.447092	1.48961	1.34142	0.411925	-0.170545	3.40668	3.40287	0.714774	0.00454692	0.162026	-0.23045	0.384166	-1.58845	0.284772	-1.21946	-2.28319	-0.911864	-1.49999	-1.82221	-1.70109	-1.19454	-1.68433	-2.37181	-1.70835
ENSMUSG00000059534	Uqcr10	A	1.57427	0.258316	0.749288	-0.173424	0.201721	0.271257	1.9786	0.972008	-0.16862	0.0631162	1.76234	2.29182	-0.797647	-0.838236	-0.058773	-0.0675279	-0.113234	1.02827	0.617955	1.14848	-0.86732	-1.28172	0.92725	0.612884	1.6801	0.956751	0.141789	-0.157802	2.81898	2.69691	0.457981	-0.368191	-0.227606	-0.288933	0.713476	-1.56187	0.227678	-1.38217	-2.49806	-0.76912	-1.59285	-1.79112	-1.90458	-0.959216	-1.65585	-2.52335	-2.10401
ENSMUSG00000022698	Naa50	A	-1.25729	0.378139	1.29941	1.18104	1.16085	1.40978	1.16754	0.80234	1.60109	0.71455	-0.0791192	-0.12613	0.383333	0.735375	0.771837	0.704518	0.820156	0.27085	-1.31804	0.364155	1.16753	1.04172	0.283616	-0.0874156	0.270182	0.621282	1.29446	1.44999	1.94333	1.25718	0.386287	0.500534	0.877555	1.49739	-1.3437	-2.10539	-1.87162	-0.885736	-1.82014	-2.15799	-2.24722	-2.43975	-2.35588	-1.4756	-2.44031	-1.03982	-1.30485
ENSMUSG00000097694	G730013B05Rik	A	-1.26792	-1.26792	3.12985	2.94902	0.738118	1.06418	0.752732	2.48693	-0.947533	0.274577	0.287545	0.249714	-0.86054	1.90165	0.241563	-1.05412	-0.531898	-1.26792	0.582495	-0.970498	-0.234235	-0.355482	-1.26792	-1.26792	0.145145	-0.747176	3.02793	2.40247	-0.825603	0.43039	1.59917	-1.26792	-1.26792	0.112578	-0.504173	-0.700974	-0.867149	-1.26792	-0.32144	-1.07891	-0.982061	-0.436278	-0.116679	-0.881572	-0.772639	2.22421	-1.26792
ENSMUSG00000029270	Fam69a	A	0.654421	-0.0923211	-0.802836	-0.054529	0.0150941	-0.40676	0.789622	1.22268	0.87823	-2.38001	1.43508	1.87599	1.37827	1.47473	1.26409	0.43269	0.151597	0.36831	1.37728	0.535196	0.85841	0.958976	-2.85794	1.91938	-0.688014	-3.15952	-1.53728	-0.716082	1.87223	2.26028	0.377737	-1.29039	-0.242248	-0.589892	0.732038	-0.18326	1.49486	-1.1926	-0.773103	-2.12845	-0.168538	0.310529	-0.392692	-1.88707	-0.129929	-1.43095	-1.5333
ENSMUSG00000033813	Tcea1	A	0.897363	0.813903	0.861367	1.14023	0.659944	1.22105	1.1672	0.902565	0.791342	0.803351	0.744331	0.633128	1.25221	1.29259	1.43401	0.452759	0.550248	0.204817	-0.645117	-0.382051	-0.607972	-0.362187	1.12266	1.18592	0.646737	0.154833	1.07883	1.16254	0.112772	0.214432	1.31635	1.14582	1.36258	0.0544465	-0.252058	-1.26451	-0.578225	-0.579879	-2.41096	-2.20962	-2.13278	-2.68036	-2.06695	-2.41297	-1.81844	-1.93693	-3.03932
ENSMUSG00000096788	Rhox2e	A	-1.41916	-2.2857	0.804873	0.764614	0.946276	1.16758	2.51743	0.666219	0.813197	0.559344	1.02616	1.59014	1.36038	1.38384	0.943181	0.210358	-0.663419	0.596653	-0.214922	0.177785	-0.204932	-0.495026	0.277022	-2.09964	-1.41046	-3.88197	0.382474	0.6099	1.68791	2.58255	0.989736	0.821948	0.51396	0.986886	0.0135871	-0.673439	0.790134	-0.815701	-1.5988	-1.06804	-1.50767	-1.44712	-1.25789	-0.74241	-1.49498	-0.990676	-0.912184
ENSMUSG00000112980	D430020J02Rik	A	-0.998155	-0.00405285	-0.0857334	-0.293199	0.110645	-0.67521	1.49639	1.35364	0.779269	0.0785373	1.95739	2.18186	-1.47889	1.33855	1.10699	1.31721	1.84528	-0.642298	-0.873647	-0.404985	-0.358054	-1.07549	-2.70413	-1.91264	0.329291	-0.732647	0.660215	0.256214	2.50061	2.79669	0.216669	-0.616361	0.0826474	0.16337	1.11177	-0.128106	0.239014	0.92484	-0.453038	-2.89507	-0.590881	-0.387846	-0.365779	-2.00068	-0.330111	0.0549657	-2.89507
ENSMUSG00000057113	Npm1	A	1.20476	-0.269312	0.665201	0.763462	-0.166372	0.510175	2.3687	1.849	0.0413171	0.291275	0.70164	1.25528	-0.399109	-0.448767	-0.191625	-0.0174138	-0.352513	0.24153	-1.13113	0.13591	-1.67131	-1.89577	1.01111	0.854716	0.42022	0.258551	0.606108	0.363703	3.41723	3.24203	1.39185	0.40565	0.639024	0.443741	0.193821	-1.34025	0.381615	-1.33092	-2.06364	-1.04296	-1.38597	-1.52411	-1.2909	-1.33109	-1.45865	-2.46773	-1.87809
ENSMUSG00000026154	Sdhaf4	A	0.634615	-0.918208	0.726621	0.667446	0.234536	0.425398	2.51144	1.40495	-0.0880028	0.0558058	0.855772	1.14328	-0.338486	-0.42735	-0.29133	-1.84659	-1.45311	1.0595	-0.627923	-0.52117	-0.541299	-0.99397	1.0372	0.449854	0.257638	0.104642	0.563969	0.211431	3.45058	3.53291	1.04832	0.0290378	0.0986952	0.129323	1.12374	-0.251401	1.39381	-1.03069	-2.29975	-1.01312	-1.2136	-1.18371	-1.33784	-0.792376	-1.19166	-2.60421	-2.18471
ENSMUSG00000079637	Rhox2c	A	-0.79393	-2.03075	0.781029	0.646461	0.943859	1.09648	2.57697	0.924127	0.97244	0.781768	1.05569	1.59732	1.33289	1.52759	0.951071	0.233235	-0.65688	0.400999	-0.540785	-0.0348377	-0.407438	-0.48476	0.0494365	-2.19419	-1.36863	-3.71996	0.439647	0.701472	1.68704	2.6846	1.00708	0.693041	0.513143	0.926602	-0.0627078	-0.54476	0.638575	-0.989779	-1.8325	-1.24746	-1.47716	-1.35557	-1.2214	-0.643624	-1.5449	-1.02147	-0.989058
ENSMUSG00000025766	D3Ertd751e	A	-2.27816	-0.257386	0.652272	-1.00937	0.684457	0.568344	0.302831	1.13587	-2.65078	0.885796	2.82786	2.87362	0.231643	0.988054	1.65666	2.04518	1.56366	0.735998	1.1283	0.448545	-0.295606	-0.228205	-1.30185	0.838421	-1.22191	0.0126864	0.23418	-0.0350637	0.639982	1.42854	-0.227463	-2.81211	-0.231958	-2.1709	0.582315	0.223979	-0.414387	-1.44052	-0.827481	0.190624	-0.451717	-0.184355	-0.80511	-1.60505	-0.0966825	0.100686	-2.43443
ENSMUSG00000000581	C1d	A	1.70891	-0.152401	0.273743	0.700517	0.209115	0.118218	1.81735	1.46344	0.350707	-0.443948	1.04451	1.23736	-0.33639	-0.14747	0.0895395	-0.991273	-0.886561	1.57254	-0.650886	-0.356596	0.293892	0.379277	1.21437	0.840733	0.28564	0.0594042	0.963759	0.0946128	3.05824	2.74773	0.714059	0.34275	0.529173	0.665605	0.128941	-1.1338	0.779829	-1.57528	-2.47588	-0.744457	-2.06404	-2.01291	-2.19292	-1.5401	-1.95486	-2.23662	-1.78756
ENSMUSG00000020914	Top2a	A	-0.270825	-0.269177	0.3835	1.4819	0.564119	0.864283	-0.416499	1.91096	0.852638	1.04989	1.94002	1.95103	0.745468	1.4651	1.67018	0.704812	0.746761	-0.507523	-1.83335	-0.0982903	-2.31588	-2.32516	0.619441	0.421563	-0.160992	0.10156	0.913514	1.41454	0.3887	0.522147	1.64144	1.73827	1.62866	-0.330628	-0.716891	-1.27225	-1.27449	-1.33488	-1.6114	-1.79461	-0.456706	-0.83379	-0.790298	-1.17639	-1.46209	-2.76569	-1.70269
ENSMUSG00000032397	Tipin	A	0.844588	-0.246603	0.352966	0.70339	-0.0259213	0.191997	2.04621	1.51799	-0.248098	0.373267	1.93541	2.19886	0.399471	0.720342	0.996605	1.07722	0.937901	1.41629	0.348958	0.0734391	-0.542467	-0.563425	0.632418	-0.392379	0.442012	-0.333318	0.288265	-0.223485	2.62562	2.90877	0.373082	0.22668	0.382704	-0.524671	-0.745828	-1.68967	-0.795433	-1.30327	-2.21651	-1.87375	-1.86672	-1.71147	-1.50666	-1.54213	-1.49681	-2.13594	-2.0299
ENSMUSG00000041084	Ostc	A	1.68986	0.668363	0.372124	0.236183	-0.0699094	0.0769769	2.00405	0.717949	0.381882	-0.637488	0.821722	1.1924	0.0852461	-0.328433	0.00237098	-0.501781	-0.28233	1.2767	-0.56907	0.325093	0.820829	0.63386	1.10302	1.12657	0.535913	0.746015	0.522897	0.0843556	3.02995	2.69342	0.66474	0.392961	0.0799275	0.0818268	0.327901	-1.53329	0.245585	-1.50413	-2.16325	-1.45204	-1.79928	-1.91866	-1.77348	-2.34407	-1.64927	-2.93306	-1.48117
ENSMUSG00000047434	Xxylt1	A	1.25566	1.15709	-1.57621	-1.6456	1.36595	-1.50137	1.40472	-0.177691	-1.44531	-1.48532	0.794924	0.678855	0.387897	1.10246	0.0226809	0.734703	0.944421	1.68322	-0.00366279	-1.32395	3.29177	3.59036	0.319676	-1.27592	-1.22431	-1.83731	-0.128146	-0.0874257	0.712507	0.952399	0.649086	0.665295	-1.03444	-0.477061	0.612713	-1.37341	0.855704	-1.55658	0.383038	-1.64829	0.0745123	-1.83731	-0.171681	0.454918	-0.0168514	-0.882302	-1.38441
ENSMUSG00000041355	Ssr2	A	1.49382	0.739555	-0.0322913	-0.0113892	0.0132144	0.282656	1.70698	0.686327	-0.493481	0.183224	1.43319	1.99949	0.593256	0.381043	0.708922	0.180009	0.347909	1.98489	0.822985	0.640401	1.59491	1.59274	0.28814	1.18462	0.215691	0.0251181	0.0755084	-0.151531	1.99166	1.64941	0.0308788	-0.398843	-0.677179	0.038873	-0.232742	-1.09809	-0.206708	-0.662269	-2.08022	-1.7811	-2.35163	-2.41316	-1.81448	-2.36411	-1.71085	-2.78238	-1.62296
ENSMUSG00000045237	1110012L19Rik	A	0.872204	0.298501	0.416339	0.226084	0.211593	0.585646	2.57556	1.12293	0.242983	1.00471	0.339354	0.61764	1.36254	0.187508	-0.0473494	-1.65576	-1.29146	0.153527	-0.595259	-3.37976	-0.545125	-0.566929	1.77268	-2.85955	0.385224	1.43319	-0.336915	-0.0229111	2.56782	2.65453	0.577098	-0.473976	-0.546232	-3.37976	0.612239	0.451681	0.719982	-0.0155251	-1.05879	-1.24129	-0.34586	-0.307138	-0.648763	0.0310793	-0.320242	-0.613969	-1.17011
ENSMUSG00000034883	Lrr1	A	0.633155	0.478504	1.01943	0.981111	0.20868	0.312225	1.49256	0.549998	0.645885	-2.80457	0.605708	0.517933	-0.0729519	0.956016	1.39521	2.40526	2.42878	1.93619	-0.106439	1.0183	0.942731	0.791684	0.450684	0.947143	0.823422	0.0379871	0.964344	0.230347	-1.85005	-0.29331	-0.0867693	-0.142606	1.37787	-1.79607	-0.0163544	-1.75563	-0.587241	-2.20509	-0.855839	-0.00160356	-1.96448	-1.37551	-1.50706	-2.19649	-1.28515	-1.60745	-1.64047
ENSMUSG00000027285	Haus2	A	0.667806	-0.570758	-0.991386	1.02798	0.298639	-0.191245	0.854799	0.500245	-1.0094	1.04979	2.52344	2.81499	1.61822	1.71856	2.05446	2.07992	1.66676	-0.0308921	0.81568	-0.327285	0.531014	0.548307	0.13535	-2.17984	-0.971697	-0.460526	0.644765	-0.686676	0.5215	0.613227	0.143473	0.266987	-0.504909	-0.317959	-0.159041	0.675343	-0.150454	-1.21979	-0.90556	-1.17714	-1.69716	-2.11639	-0.602518	-2.79563	-1.55929	-0.692614	-2.45308
ENSMUSG00000062480	Acat3	A	0.705852	-0.612833	0.317735	0.307531	-0.115988	0.0766433	1.75728	1.26139	0.242858	1.30925	2.39087	2.74213	0.936729	1.82598	1.42412	0.654209	0.540388	-0.843228	-2.52821	-0.933457	-2.61153	-2.17361	0.0440324	1.47154	-0.895971	-1.40482	0.344811	0.659559	1.54896	1.15454	1.29667	0.592857	-0.436848	0.277958	0.0962558	-0.168042	0.724501	-1.1662	-1.70589	-0.642476	-0.871349	-1.32869	-0.957828	-1.17647	-1.56305	-1.63754	-0.930629
ENSMUSG00000031696	Vps35	A	-0.411129	-0.00947966	0.0313448	-0.0244287	-0.0714253	0.166203	0.601094	1.2796	0.523507	1.12215	2.60353	2.4028	1.11025	1.28725	1.89249	1.52247	1.68357	1.58045	-0.542879	0.392065	1.10612	1.01843	-1.13007	0.820804	-3.30572	-0.587971	-0.207602	0.213857	0.313751	-0.480805	0.581191	1.06182	0.773404	-0.70807	-0.694252	-0.935656	-1.1372	-1.30823	-1.634	-1.28188	-1.01074	-0.756485	-0.830758	-1.42903	-1.4218	-2.95947	-1.20908
ENSMUSG00000032330	Cox7a2	A	1.03358	1.11493	0.657057	0.0972119	0.143272	0.126892	2.09556	0.883207	-0.573143	-0.662889	1.14072	1.46736	-0.953954	-1.14625	-0.513647	-0.48727	-0.407675	0.687773	-0.0244788	0.381858	-0.224966	-0.721088	0.980372	0.130786	2.21869	1.3867	0.542598	-0.015956	3.23448	3.30707	0.575715	-0.121593	-0.0922101	-0.117002	0.492212	-1.58956	0.175345	-1.01329	-2.1629	-0.559446	-1.49331	-1.58078	-1.61142	-1.13148	-1.68458	-2.31672	-1.6678
ENSMUSG00000025785	Exosc7	A	1.04162	0.134816	0.859223	0.693097	0.0967825	0.634098	2.30799	1.44874	0.784119	0.0640434	0.46273	0.794817	-0.255285	-0.115147	-0.387041	-1.13919	-1.16936	0.899596	-0.0884683	-0.210206	-0.757971	-0.589633	1.19036	0.56562	0.849407	-0.030499	0.477796	0.472115	2.80496	3.28067	0.993109	0.59694	0.442806	0.278637	0.462988	-1.0708	0.958656	-0.906682	-1.96915	-1.77871	-2.0591	-1.54413	-1.77099	-1.85749	-1.76065	-2.21433	-1.92089
ENSMUSG00000057615	Ldoc1	A	-1.32951	-1.32951	0.98814	2.35133	0.525115	1.84762	1.74098	1.76424	-1.32951	-1.32951	0.933905	0.717085	0.228606	0.578363	0.681513	-0.959864	-0.151946	-1.32951	-1.32951	-1.32951	-1.32951	-1.32951	-1.32951	-0.960681	1.12547	-1.32951	1.23624	1.62509	0.715266	1.52487	2.33049	2.3087	1.81805	0.128405	-0.917884	-1.32951	-1.32951	-1.32951	-0.462999	0.906212	-0.694397	-0.363031	0.284622	-1.32951	-0.0982749	-1.32951	-0.479021
ENSMUSG00000057234	Mettl15	A	1.0017	-0.455783	-1.01777	1.01342	-0.709667	0.639326	1.94631	1.75898	0.42528	-3.05963	1.64091	1.99618	-0.492843	0.374098	0.627889	0.868655	0.511073	1.62461	-0.746459	0.0629831	-0.198245	-0.17852	-2.92456	-2.46002	-2.01298	-2.16707	0.518878	0.501125	2.38867	-1.23714	1.27614	1.55571	-0.623708	-0.707236	0.534961	0.844286	1.16861	-0.287828	-0.701907	0.0943661	0.0563382	-0.153145	-0.63224	-0.664321	-0.315285	-0.940293	-0.743834
ENSMUSG00000041231	Ublcp1	A	-0.143612	-0.663948	-0.0399972	-0.190223	0.0364386	-0.206115	1.51554	1.33219	-0.166766	-0.370418	1.66119	1.5934	1.11962	0.542534	0.911399	0.779259	0.780396	1.63614	1.11727	0.692438	0.740918	0.758581	-2.18151	-0.605539	-0.938828	-0.582651	0.330896	0.420077	2.60762	2.47744	0.631867	0.206655	0.816681	0.535952	0.428272	-0.233699	-0.487559	-0.304193	-2.45958	-2.40918	-1.53798	-2.12089	-1.7793	-1.32686	-0.921986	-2.34324	-1.6587
ENSMUSG00000000326	Comt	A	-0.0756096	-1.01541	-0.234405	-0.154824	0.561908	0.771896	2.12004	1.18261	1.05059	0.789963	-0.366712	0.169424	-0.648335	-1.37806	-1.30586	-2.19048	-2.02735	0.785538	1.80572	1.26708	-2.05711	-1.93656	-1.97901	-0.422853	-0.61167	-0.756345	0.687597	0.0152183	3.26868	3.09338	0.667444	0.260446	0.765036	-1.3284	1.08144	-0.666266	-0.0959872	-0.84702	-0.98868	1.31923	-0.13698	-0.549863	-0.00267246	1.01217	0.80842	-0.971401	-0.735982
ENSMUSG00000058773	Hist1h1b	A	1.7061	0.595876	1.4842	1.24515	1.39723	0.407094	1.1348	-0.500411	1.41782	1.1261	1.42396	1.64414	0.674148	0.147487	0.327017	-1.27876	-1.09279	-1.05598	0.142755	0.979194	-2.14251	-2.00198	-0.333295	-1.9394	1.50074	0.413128	0.587908	0.560828	0.289029	0.551263	0.939774	0.626136	0.763214	1.5763	2.03922	-0.0646053	-1.03435	-0.0923333	-1.21545	-1.98768	-1.33487	-1.12389	-1.85345	-2.20679	-1.3042	-1.22587	-1.912
ENSMUSG00000044018	Mrpl50	A	1.16942	0.516792	0.49782	0.817054	-0.0611861	0.487251	1.38667	1.04809	0.416394	-0.455791	1.84843	2.07057	0.656084	0.695346	0.940323	-0.600298	-0.149928	1.00791	-2.32018	-1.41112	-1.77281	-1.37241	-0.0113072	0.386915	-0.222807	-0.0440466	0.830003	0.533432	2.98519	2.43601	1.11697	0.893233	0.345122	-0.963555	0.207882	0.168006	0.753128	-1.30028	-1.81362	-0.757311	-1.44265	-1.12886	-1.22031	-2.02503	-1.15614	-2.02487	-1.95954
ENSMUSG00000034566	Atp5h	A	1.4972	0.413985	0.252133	0.171129	-0.0614411	-0.159091	1.6176	0.558982	-0.179575	-0.094936	1.33879	1.74682	-0.755263	-0.694741	-0.0274623	0.0682281	0.0512594	1.29183	0.756313	1.3108	-0.194776	-0.452847	1.06709	0.719375	1.77817	0.770993	0.19721	-0.211685	3.01455	2.95651	0.484672	-0.0352031	-0.17591	-0.0637335	0.285308	-1.83417	-0.311307	-1.89269	-1.94902	-1.21806	-1.56922	-1.77378	-1.71932	-1.24524	-1.69026	-2.37913	-1.66009
ENSMUSG00000035455	Fignl1	A	-0.457274	-0.32084	0.425856	1.10105	0.00823302	0.835699	1.29351	1.95257	0.758377	1.27765	2.01727	2.00122	1.40322	1.42987	1.54371	0.797391	0.651819	0.694116	-0.615868	-1.36354	-0.777956	-0.709811	-1.06964	1.27066	-1.86107	-0.558884	0.768122	0.912385	1.45768	0.787662	0.865073	0.936221	1.30996	-0.801175	-0.592917	-1.39036	-1.50239	-1.68776	-1.31155	-0.971975	-1.16989	-0.860183	-0.770447	-1.73274	-1.36524	-2.83241	-1.77542
ENSMUSG00000056579	Tug1	A	-0.159095	-0.104912	0.47348	1.10478	1.35137	0.827472	-1.26041	1.11797	2.24198	1.67886	1.52184	1.24072	1.14928	1.08169	1.76586	0.259819	0.459111	0.601956	0.478837	0.508984	-0.997331	-1.19738	-0.663337	1.54281	-1.59743	0.572124	0.0254854	0.967183	-0.23326	-1.05968	0.465473	0.994394	1.68904	-0.965832	-0.748089	0.351752	-1.17448	-1.30178	-1.87424	-2.92397	-0.11254	-0.20767	-0.355901	-2.00998	-0.643179	-2.26646	-2.6153
ENSMUSG00000031262	Cenpi	A	-0.225394	0.367344	1.19776	1.89616	0.945658	1.34148	1.35647	2.56174	1.36179	1.81422	1.35512	1.37693	0.68647	1.2775	1.55103	-0.274858	-0.192223	-0.0614336	-2.14187	-1.10079	-1.04541	-0.962205	-1.56989	-0.0237565	-0.322826	-0.636981	0.7465	0.8268	0.826597	0.15128	1.34475	1.15751	0.906054	-0.135282	-0.364399	-0.903082	-0.710446	-1.60347	-1.0496	-0.970825	-0.994808	-1.04047	-0.743215	-2.07184	-0.91145	-2.67912	-2.31353
ENSMUSG00000037001	Zfp39	A	-0.160924	-0.0535446	-0.809143	-2.2472	0.87711	0.704302	1.05577	1.66718	1.1856	1.30447	1.92964	1.70272	1.51744	1.79225	1.5197	2.079	1.10755	0.573581	-1.98681	0.819245	0.472882	0.496477	-2.08108	-2.2806	-1.37766	-1.42245	0.220089	0.334298	-1.13802	-0.824336	0.894282	1.00374	0.924174	0.500181	-0.579765	0.481972	-0.849384	-1.78687	-0.959584	0.0220289	-0.865193	-0.606559	-1.06949	-1.25284	-1.51325	-1.76702	0.446043
ENSMUSG00000006715	Gmnn	A	1.32728	0.0330925	0.726207	0.485395	0.510618	0.551618	2.31294	1.56986	-0.060992	0.917183	0.880412	1.29211	-0.0268699	-0.121285	0.0446429	-0.0806541	-0.298791	0.470707	-0.487173	-0.183462	-0.220091	-0.292653	1.02808	0.941406	0.751022	-0.128337	0.683562	0.191529	3.05381	2.79559	0.849579	0.306279	0.285272	0.785169	-0.634325	-1.77326	-1.04633	-0.97416	-1.86731	-1.30355	-1.807	-1.9313	-1.69187	-1.87402	-2.00222	-1.88523	-2.10249
ENSMUSG00000034311	Kif4	A	0.0249241	-0.73862	0.205906	1.2222	0.694532	0.874939	0.233684	1.06095	1.72308	0.983861	1.56487	1.00801	1.85818	1.6549	1.61916	1.2473	1.02978	0.495258	-0.498209	-0.264453	1.30287	1.54553	-1.09548	-0.313229	-1.18261	-1.43011	0.00276099	0.487741	0.45074	0.421734	0.296039	1.51104	1.37387	-2.51002	-0.727617	0.149609	-1.49396	-0.465064	-1.20919	-2.04695	-1.11865	-1.25215	-1.67284	-1.74841	-1.41762	-2.62343	-1.23487
ENSMUSG00000021116	Eif2s1	A	0.84224	-0.11655	0.822612	0.73849	0.00620507	0.508036	2.10535	1.52781	0.404315	1.02954	1.43548	1.80619	0.190233	0.21789	0.683281	0.323321	0.319945	0.676226	-2.15026	-0.24776	-0.953415	-1.16029	0.418498	0.135982	-1.44457	0.162167	1.06187	0.529801	2.57279	2.65855	1.07136	0.754603	0.399982	-0.251718	0.0688345	-0.787378	-0.163415	-1.42799	-2.19408	-1.09892	-1.31415	-1.49836	-1.33422	-1.33576	-1.74187	-2.21003	-2.04085
ENSMUSG00000037369	Kdm6a	A	-2.20906	0.267842	-0.152361	0.506373	1.54908	0.96073	-1.19449	-0.785385	0.226727	1.34795	1.21825	1.54189	0.503871	1.10803	1.48796	2.57096	2.83111	-0.293001	0.851155	0.769362	0.982457	1.08636	-1.73352	0.855895	-1.09638	1.14684	-0.0037197	0.293711	0.421207	-0.111397	-0.635958	0.857617	-0.145024	-0.894237	-0.695402	-1.20489	-3.3154	0.271885	-0.195838	-1.55735	-1.07053	-1.46229	-0.480348	-1.61827	-0.652295	-1.38689	-0.7632
TCEB1	NA	A	0.949548	-0.33886	0.669056	0.299837	-0.0617502	0.303377	2.2967	1.19808	0.012187	0.0969326	1.24607	1.35823	-0.143819	-0.545512	-0.024585	-0.862742	-0.764173	0.954821	-0.23403	0.0106172	-0.377982	-0.595451	0.748186	0.789359	0.44948	0.650165	0.681393	-0.123244	3.42976	3.39717	0.86509	-0.179375	0.505169	-0.951494	0.558778	-1.62056	0.510365	-1.16113	-2.0557	-0.501728	-1.2242	-1.49623	-1.72951	-1.49341	-1.21795	-2.10397	-2.17297
ENSMUSG00000026097	Ormdl1	A	1.01695	-0.218021	-0.313001	0.49155	0.0227367	-0.133172	2.06627	1.36536	0.173084	-4.20151	1.52393	1.17324	-0.800277	0.351816	-0.0804523	-0.0044354	0.191916	1.6005	-2.73686	0.503886	0.866771	0.923453	0.94121	1.255	-1.64915	0.150511	-0.0998939	0.0290638	2.30636	1.79401	0.85605	0.229584	0.741302	-0.574938	0.506592	0.102792	-0.311836	0.285982	-1.88035	-1.41654	-1.04311	-0.652909	-0.981268	-1.12468	-0.453651	-1.575	-1.21886
ENSMUSG00000021615	Xrcc4	A	-0.282275	-1.08848	-0.00850935	-0.633693	-0.852098	-0.829333	1.16153	0.77031	-0.454489	-1.74982	1.5869	1.82824	-0.484651	0.641178	0.705041	1.03689	0.824748	1.91185	1.14063	1.07188	0.175113	0.209752	1.28836	1.08343	0.454658	-0.329894	-0.144659	-0.440829	2.33396	2.49815	0.575188	0.797408	0.116439	0.698259	0.527408	0.256336	0.370604	-1.17625	-2.14809	-0.784747	-2.03129	-1.46815	-1.24431	-2.10534	-1.29306	-2.34086	-2.17344
ENSMUSG00000025574	Tk1	A	1.75752	0.952025	1.48596	0.669855	1.14517	1.17569	1.9755	1.1113	-0.104046	0.952493	1.55198	1.17079	0.854977	1.32593	1.16235	-0.634792	-0.0898153	-2.97312	-1.20487	-0.999913	-1.34253	-1.61261	0.688281	0.803307	1.20399	-0.325845	1.05101	0.49608	1.1265	1.46797	0.955811	0.0252549	-1.24208	0.476303	-1.01521	-2.04823	0.0445133	-0.789863	-1.06793	-1.43589	-1.90803	-0.69961	-1.5843	-1.58095	-0.828886	-0.598086	-1.54394
ENSMUSG00000026276	Sept2	A	0.613238	-0.406562	0.976041	1.46139	0.196603	0.841681	0.220885	1.50447	0.387233	1.20446	1.15747	1.5032	0.979174	0.914922	1.3124	-1.94703	-1.83695	1.32548	-1.84392	-1.6357	-2.33554	-2.67272	1.29263	1.33423	-1.04141	-0.118945	0.956069	0.753979	0.291949	-0.277602	0.594849	1.30624	1.0521	-0.878191	-0.409388	0.192577	0.767568	-1.877	-2.01491	-0.371638	0.341145	0.336281	0.369076	-0.629812	0.186909	-2.13953	-1.9374
ENSMUSG00000058748	Zfp958	A	-0.316496	0.622076	0.491817	-2.36337	0.699416	0.770839	1.89716	1.20732	-0.0928787	1.1694	1.87448	1.74334	-1.29382	0.613167	1.36135	0.813442	1.02326	1.34601	-0.951671	-2.45067	1.0521	0.826704	-0.873268	0.665699	-1.51411	-0.451459	1.56446	0.336107	2.03891	1.34571	0.7332	-1.52301	0.345547	-2.72515	0.0273257	-0.485306	0.0576088	-0.499309	-0.882688	-1.22217	-0.548415	-0.410896	-1.15832	-1.14935	-0.921447	-0.839175	-1.95345
ENSMUSG00000090935	Synj2bp	A	0.742622	-0.495922	-0.18997	-0.55805	-0.655992	-0.684031	1.04613	1.17253	-0.429272	-3.16213	2.78881	2.77906	1.43388	2.14618	2.39762	1.23027	1.01286	1.55085	0.273576	1.23994	-0.822614	-1.16241	0.5837	0.766541	-0.298592	-1.16594	-0.395803	-0.574879	-0.604908	0.242398	0.238998	-2.25525	-0.367321	-1.25358	0.144498	0.434617	0.246649	-0.561866	-1.33456	-0.284724	-0.295512	0.134007	-0.630055	-1.1835	-0.420486	-1.17549	-1.64287
ENSMUSG00000074165	Zfp788	A	0.593599	-0.376142	0.0552535	-1.2699	0.741765	-0.407794	-0.311743	1.34156	-2.36563	-2.07932	2.81775	2.58571	1.10974	2.13098	2.16492	1.46126	1.883	0.109077	-0.475574	-1.39685	-0.16126	-0.272659	-0.387559	-1.81875	-0.682044	1.07062	-0.297665	-0.397096	0.62205	0.26426	0.174743	0.775164	-2.68602	1.77248	-0.365155	-0.838288	0.0888351	-0.749456	-0.0360498	-0.932947	-0.534278	-0.938204	0.100323	-0.925473	0.0407394	-0.158721	-1.03923
ENSMUSG00000047238	Mageh1	A	3.18475	1.31603	-0.801811	-0.0169369	0.658879	-0.830544	1.72953	0.578863	-1.34613	1.56955	1.01548	0.439239	-1.31619	0.0379723	0.317968	0.346237	0.524924	0.954104	0.394575	-2.12311	0.46479	0.679683	0.732624	1.59996	1.64837	2.32595	0.227795	-0.0730666	-1.68079	1.37206	0.363286	-1.32237	-1.66798	-1.50696	-0.289817	-2.12311	-1.67539	-0.0278673	0.301789	-0.0392204	-1.3358	-1.16705	-0.684506	-1.89961	-0.833996	-0.495422	0.473273
ENSMUSG00000028587	Orc1	A	-0.826887	-0.353174	0.530811	0.490912	1.2278	0.703692	1.13016	1.56024	0.742366	1.21881	2.29429	2.02515	0.989428	1.93417	1.38489	1.01019	1.00988	-1.04642	0.167279	-1.12986	-1.11601	-0.916319	-0.752075	1.52721	-0.965803	-0.254929	0.639405	0.835928	0.872551	-0.205096	1.17262	1.41793	0.702023	-1.79141	-0.16647	-0.889601	-0.143678	-1.6921	-2.13803	-0.867209	-1.0571	-1.29878	-1.32015	-1.90931	-1.43918	-1.8295	-1.47867
ENSMUSG00000093674	Rpl41	A	1.73955	0.616271	0.09332	-0.60567	-0.27237	-0.35739	1.84521	0.2964	-0.462712	-1.01926	0.849625	1.2338	-1.08812	-1.4566	-0.98477	-1.39565	-1.54746	0.135126	0.160723	0.392813	-1.47376	-1.68832	1.24402	0.816026	2.15854	1.58021	-0.0626295	-0.571946	2.89745	2.87428	0.623697	-0.551449	-0.919715	-0.297439	1.44627	-0.31491	0.657798	-0.449171	-1.67487	0.372491	-0.0164575	-0.298822	-0.513925	0.763635	-0.43013	-2.37873	-1.96497
ENSMUSG00000028618	Tmem59	A	1.43314	0.227506	0.302916	0.236481	-0.246904	-0.197825	0.567739	-0.106989	-0.365392	-0.069154	2.24176	1.97188	1.17195	1.77998	2.31262	1.90085	1.64918	1.62913	-0.599551	0.78845	0.727365	0.713277	0.73245	0.730295	-0.232341	0.477074	0.237323	-0.096061	-1.23807	0.0609588	0.186785	-0.0424584	-0.115667	-0.667484	-0.20419	-1.03572	0.209357	-0.436312	-1.8671	-2.04189	-2.36818	-1.9482	-1.90862	-1.97476	-1.92093	-1.39616	-1.20852
ENSMUSG00000033543	Gtf2a2	A	1.0021	-0.024695	0.306268	0.638573	-0.0398948	-0.0978209	1.60522	0.875129	-0.183366	-0.97237	1.72675	2.04631	0.1784	0.0679239	0.887341	0.925721	0.723114	2.59344	0.639392	0.795063	0.309168	0.107469	0.512764	0.678054	0.353546	0.0193177	0.282965	-0.0663343	1.16779	2.25702	0.177167	0.129101	-0.0782917	0.207721	-0.155794	-1.32404	0.172248	-0.548291	-2.27036	-1.75052	-1.85888	-1.81884	-2.39049	-1.57698	-1.82479	-2.02477	-2.37856
ENSMUSG00000026385	Dbi	A	1.81066	1.629	-0.0515153	-0.20755	-0.435394	-0.339209	1.85746	0.708674	-0.374415	-0.78427	1.82795	2.31562	0.0851239	-0.0217034	0.564061	0.389615	0.35014	0.770118	-0.840909	0.0847696	-0.668772	-1.0815	0.611764	0.420729	1.7527	1.35346	-0.132979	-0.670057	2.63067	2.93545	0.129191	-0.659326	-0.550611	-0.820415	0.324475	-1.57012	0.23973	-0.525451	-1.44638	-1.21361	-1.57289	-1.72446	-1.58471	-1.13976	-1.66172	-1.91849	-0.795142
ENSMUSG00000017858	Ift52	A	0.559665	-0.21475	0.328345	-0.115726	0.338699	0.517291	1.22495	1.55322	0.775894	0.535274	1.42492	1.59153	0.914473	0.49069	0.535775	0.633579	0.380387	1.70985	0.847039	0.914098	0.316454	0.291197	-0.535577	0.494118	-1.10044	-2.15816	0.5366	0.564319	2.09677	1.37823	1.00727	0.899381	0.230891	-0.00801376	0.446662	-0.622672	-0.262396	-0.942428	-2.49197	-2.13082	-1.92794	-1.88352	-1.48796	-2.03041	-1.47184	-1.9188	-2.23412
ENSMUSG00000029535	Triap1	A	0.903606	0.0153636	0.155612	-0.238078	-0.0661133	0.000459524	1.56042	0.601841	-0.204929	-2.58745	0.907643	0.920004	-1.13475	-0.455577	-0.182647	-1.00012	-0.106626	1.17856	0.541497	-0.304695	1.20796	1.27738	1.69746	2.19505	1.02494	1.35181	-0.124044	0.231897	1.95789	2.60733	0.358717	0.851848	-1.05714	0.625596	0.19964	-2.46528	-1.64838	0.0984548	-1.33836	-1.09793	-2.19202	-1.86474	-1.51034	-0.823006	-1.33895	-0.693161	-0.0366406
ENSMUSG00000029094	Afap1	A	0.998143	1.04936	-0.0692309	1.3782	0.848491	0.811262	-0.177872	0.857093	0.300063	-0.599235	0.962844	1.21457	-0.288061	1.3276	0.909513	-0.365304	-0.278204	0.41647	-2.50384	0.219694	-2.32923	-2.0706	0.898715	0.939046	0.208778	1.19989	0.913451	1.92133	-0.50483	0.0801545	1.69164	1.85267	2.23002	-0.0285709	0.119593	-1.83992	-0.854141	-0.0824757	-0.822895	-2.31776	-0.415678	-1.27929	-1.10891	-1.61278	-0.79841	-1.26526	-1.73607
ENSMUSG00000028693	Nasp	A	0.10489	0.525225	0.605141	0.806831	0.170612	0.319357	0.997293	1.53915	0.551613	0.0870402	1.07145	1.3395	0.0228036	0.373976	0.2002	1.38263	0.970786	-0.238748	0.796784	1.69258	-0.259739	-0.0748292	0.569888	0.630008	0.318834	0.632847	0.548189	0.697462	1.67923	1.26841	1.22838	0.859953	0.662811	0.969187	-0.755775	-1.92945	-0.96027	-1.52007	-2.05795	-1.95157	-2.08782	-2.06655	-1.61916	-1.82221	-1.80676	-2.52393	-1.94823
ENSMUSG00000067199	Frat1	A	0.45751	-0.15196	0.665979	0.878358	0.469388	1.01914	-0.953306	0.0930351	0.864782	0.0547209	0.0181093	0.0342632	2.49738	1.93384	2.03103	-0.706742	-0.552041	-0.961484	-1.7625	-0.976508	-0.915177	-1.18462	2.64233	1.64393	0.519732	0.192727	0.808711	0.853118	-1.65982	-0.14022	-0.458266	0.710367	1.27417	2.07644	0.474975	0.613263	0.542232	-0.612949	-1.64282	-1.42155	-0.853396	-1.42312	-1.03889	-0.425309	-1.14516	-1.96356	-2.42012
ENSMUSG00000065952	C330021F23Rik	A	1.45811	0.245905	0.197101	-0.165255	-0.0395494	-0.109859	2.0947	1.24327	-0.719062	-1.64594	1.25318	1.70518	-0.801819	-0.813472	-0.242078	-0.329104	-0.141908	1.10304	0.721462	1.19494	-0.406681	-0.977169	0.600273	0.278588	0.897446	0.958467	0.13219	-0.393078	3.08047	2.92268	0.781888	-0.462956	-0.667597	0.0301376	1.07647	-0.488659	0.577079	-0.62857	-2.43312	-0.720184	-1.23581	-1.38271	-1.50919	-0.888281	-1.31517	-2.11201	-1.92336
ENSMUSG00000031931	Ankrd49	A	-0.0927901	0.148737	-0.000995036	0.393875	-0.404003	-0.11006	1.06236	0.910053	-0.795035	0.687004	2.40631	2.44677	1.26255	1.44562	2.02522	2.22865	2.13405	1.14884	-0.0352106	-0.573776	0.0168512	0.31078	-0.621528	-0.00685903	-0.0340315	0.42356	-0.344565	-0.222358	0.780803	1.51821	0.293453	-0.559093	-0.485235	-1.04796	-0.28731	-0.658426	0.269971	-1.18958	-1.61006	-2.00504	-1.56621	-1.31614	-1.6324	-2.73683	-1.39332	-0.303726	-1.88113
ENSMUSG00000018585	Atox1	A	1.26347	0.114196	0.194059	-0.539419	-0.147877	-0.195131	2.27515	0.928155	-0.233815	-0.399813	2.01249	2.45723	0.0184629	-0.0210906	0.4919	0.0985043	0.353555	1.76333	1.5038	1.9426	-0.0500777	-0.140155	0.542445	-0.451373	1.11633	0.762006	-0.274709	-0.956456	2.06888	2.31448	0.20282	-0.879575	-0.916277	-0.424376	-0.305699	-1.38043	-0.589295	-1.93032	-1.8852	-0.476448	-1.59928	-1.68098	-1.47283	-0.932948	-1.45569	-1.90838	-1.17624
NHP2L1	NA	A	0.660892	-0.236198	-0.0408945	0.115952	-0.498857	-0.00238926	1.67656	0.991599	-1.11322	-0.603764	2.3573	2.71957	0.125645	0.920903	1.36002	1.00779	1.09188	1.46348	-0.767463	0.554176	-0.041489	-0.304387	0.00540156	0.0524486	0.229555	-0.333617	0.439088	-0.0940574	2.46123	2.60649	0.658034	-0.334563	-0.151645	-0.637834	0.164911	-1.17565	0.184174	-0.948053	-1.81227	-1.14403	-1.43682	-1.58483	-1.53702	-1.6648	-1.85269	-2.21249	-1.31806
LYRM5	NA	A	0.22551	0.173637	-0.761235	-0.336614	-0.705662	-0.264681	-0.144625	0.812988	0.877503	-2.67087	2.09485	2.17257	-0.102334	0.2688	0.902907	1.40379	1.17957	1.99651	0.955172	1.68226	0.259019	0.260425	1.09862	-2.75736	-0.552066	0.257791	-0.148692	-0.692268	2.2691	2.0559	-0.0183035	-0.559806	0.831991	0.0823748	0.797759	-0.784728	-0.461503	-0.44167	-0.964071	-1.87995	-1.54464	-1.42687	-1.1079	-1.39947	-0.593486	-1.21246	-1.12778
ENSMUSG00000021824	Ap3m1	A	0.131565	0.026122	0.193441	0.933669	-0.203003	0.359372	0.977828	1.56398	-0.207453	-4.96248	2.05405	2.21115	0.63361	1.08566	1.27699	0.537194	0.864397	1.16741	-1.58718	-1.75075	0.108618	-0.256651	-0.246571	-1.31893	-2.50742	-1.8374	0.212565	0.206881	1.64126	0.452272	0.568888	0.555338	0.0859493	-1.06882	-0.205535	-0.201131	0.0290017	-0.77062	-0.345091	0.22005	0.243396	0.138676	0.401408	-0.108285	-0.173217	-0.939522	-0.190684
ENSMUSG00000048012	Zfp473	A	-1.43805	-0.861334	-0.330211	0.11066	0.868662	-0.00133769	-0.00351306	1.29841	0.763291	1.8723	2.16446	1.94605	0.591559	1.15067	1.43315	1.69655	1.61483	-0.369331	-0.068914	-0.119956	-0.473349	0.0140484	0.602137	1.31781	-1.3441	0.394193	1.36202	0.950924	-1.10296	-0.973988	0.829009	0.775173	0.605803	-0.762841	-1.47116	-3.86401	-2.23441	-0.170428	-1.12084	-0.203228	-0.560191	-1.68704	-0.844521	-0.856065	-0.690808	-0.333256	-0.475866
ENSMUSG00000062190	Lancl2	A	0.209115	0.301018	0.213713	-2.31756	-0.0113382	0.707382	0.505227	0.97541	-2.84862	0.225837	1.65189	1.18905	0.156488	1.33726	1.35055	0.795309	1.19277	1.25539	1.07768	-0.171303	1.63098	1.6702	0.486765	-2.79162	-0.938577	0.514048	-0.126435	0.809375	-0.530298	0.250585	0.843897	1.55144	0.450354	0.853056	-0.241713	0.261443	-0.436235	-0.0737671	-0.200168	-1.52143	-1.60287	-1.26434	-0.964143	-2.50279	-1.78204	-0.733613	-1.40735
ENSMUSG00000061838	Suclg2	A	1.97591	0.764792	0.979713	1.70721	0.346292	0.729635	1.39426	0.742827	1.5224	0.206942	-0.616433	-0.689497	0.833922	0.734353	0.0194154	-0.0368054	0.053094	-0.651743	1.02357	-0.477758	1.097	1.23261	0.587045	-0.50813	0.889233	0.501014	1.48872	1.09226	-0.822778	-0.843087	1.41588	1.47789	-0.243877	0.649823	-0.570098	-0.761545	-0.251105	-0.86617	-1.29767	-2.91192	-1.97795	-1.73584	-2.0389	-2.44038	-2.43414	-0.657173	-0.632827
ENSMUSG00000063972	Nr6a1	A	0.407089	0.474409	0.498082	0.891345	0.124005	1.11753	1.31574	1.79326	0.543775	1.46679	1.3823	1.314	0.501455	1.24531	1.2355	0.773663	1.01775	-0.139683	1.66975	2.36175	0.148903	-0.280023	0.580354	0.527889	1.38344	0.063154	-0.837926	-1.05145	-3.12244	-3.1948	-0.971372	-1.28462	-0.543628	-0.225183	-1.51482	-1.9995	-1.06419	-1.00756	-0.794868	-0.848615	-0.537359	-0.607986	-0.639797	-0.693199	-0.238482	-0.105318	-1.13442
ENSMUSG00000049299	Trappc1	A	1.61453	0.593896	0.593774	0.506477	-0.259753	-0.19634	1.75246	0.774946	-0.444646	0.593036	0.848873	1.3304	-0.355723	0.277918	0.25603	-0.912316	-0.48147	0.350122	-0.518088	-1.11701	-0.770483	-0.904863	0.654033	0.346971	1.6111	0.259295	0.4575	0.16736	3.03737	3.41211	0.668235	0.190528	0.225545	0.630121	0.237938	-0.905466	0.286467	-0.549266	-1.79979	-0.744099	-1.31555	-1.67793	-1.36682	-1.4133	-1.43478	-3.01737	-1.49197
ENSMUSG00000033237	Arid2	A	-0.365612	-1.31061	0.501648	1.09282	0.584058	-0.209542	-0.23739	0.437955	0.775333	1.05224	1.31274	1.48515	1.72455	1.93221	1.94919	-0.0884511	-0.0120174	2.10898	1.2233	1.18655	-0.371516	-0.264386	-0.198832	-0.089221	-0.153214	-1.71303	0.219808	0.141537	1.29431	1.11923	-0.0111876	1.26275	0.252251	0.37619	-0.130092	-0.155584	0.071332	-0.598051	-2.79968	-1.24409	-1.34935	-2.20571	-1.82932	-1.76542	-1.64301	-1.56644	-1.79237
ENSMUSG00000022940	Pigp	A	-0.920146	-0.829481	-0.258928	0.0600033	-0.431873	-0.350525	0.728543	-0.199275	-1.13087	-0.929322	2.15864	2.31493	0.0514862	0.284463	1.67667	2.34651	2.40462	2.32214	0.596924	1.53578	-0.218934	-0.851532	-1.13241	-1.64443	0.774315	-0.277336	-0.00479658	-0.594968	2.02704	2.15698	-0.0746139	-0.784886	-0.740859	-0.901492	0.647673	-1.18693	0.718188	-0.57689	-1.17373	-0.550513	-1.68674	-1.06	-1.68644	-0.832895	-1.00477	-0.254272	-0.515045
ENSMUSG00000014177	Tvp23b	A	1.18079	0.621242	-0.366378	-0.685452	0.0875379	-0.180495	1.21702	0.762473	-2.53317	0.0209424	2.13313	2.44103	0.614947	1.32591	0.920612	0.834001	0.86779	2.0404	-0.313083	-2.92246	0.583031	0.711276	0.0466602	0.389589	-0.3004	1.05152	-0.103574	-0.915178	2.23598	0.397953	0.0535014	0.108769	0.632023	-0.579821	-0.588902	-1.41627	0.408826	-0.459674	-0.501243	-0.0701533	-1.21568	-1.56631	-0.860407	-2.71774	-0.909958	-1.25648	-1.22411
ENSMUSG00000031358	Msl3	A	1.42655	0.0131063	-1.17295	-0.37579	0.607141	0.200621	1.50442	1.3526	-1.94992	-2.29633	1.33014	1.296	1.19704	1.1744	0.298808	-0.15489	0.245634	0.325039	0.515888	2.03141	1.52335	1.4715	-0.45829	0.944703	-0.982297	-2.35769	-0.255017	-0.619863	1.83993	-0.254984	0.771907	-2.5813	1.18602	0.490332	0.3642	-0.791724	-0.689199	0.185153	-0.37645	-1.01486	-1.11247	-0.459374	-0.218812	-2.04373	-2.01573	-0.861262	0.747027
ENSMUSG00000072969	Armcx5	A	-0.851753	-2.28834	0.503244	1.4841	0.682479	0.0878017	1.45143	1.40245	-2.37971	-2.54091	1.9862	2.1392	1.15317	1.8096	1.662	1.11021	1.25822	0.179547	-0.572061	0.0100494	0.0341484	0.377142	0.381929	-2.94031	-0.583477	-0.74159	0.56964	-0.16378	0.595801	0.989125	0.732404	0.489823	0.241874	0.777023	0.220983	-0.529106	-0.0277952	-0.925159	-1.03626	-1.59091	-0.840058	-0.500164	-0.212507	-0.959731	-0.569084	-1.32472	-0.752172
ENSMUSG00000021938	Pspc1	A	-0.270942	1.3994	-0.134872	-0.169843	1.30524	1.10252	0.285519	0.741309	-0.138123	-1.07566	0.108298	0.238021	-1.04288	-0.87587	-0.809527	1.89476	1.82248	-1.05935	1.20125	0.442538	0.927023	0.681714	0.829611	0.021989	1.1501	2.09409	0.615098	-0.208281	0.854556	1.3745	-0.100687	-0.122143	0.0675706	1.45876	-0.268258	-0.799457	-0.262211	1.33351	-0.777052	-3.29173	-1.97045	-1.60294	-2.40851	-2.42516	-1.32836	-0.0583808	-0.749166
ENSMUSG00000068134	Zfp120	A	0.375103	-0.310322	-0.439762	1.56038	-0.284819	-0.375809	1.64828	1.41433	-2.74061	-2.23713	1.63911	1.818	1.28001	0.966133	1.4101	0.266731	0.473617	1.90782	-1.67759	-1.30188	0.533267	0.138403	-0.198682	-2.10311	-0.906015	0.595162	-0.9941	-0.32229	1.72959	0.606911	0.134663	-0.83532	-3.11403	0.0127378	0.231775	-1.24698	0.704067	-1.30971	-0.0990792	0.712833	0.587265	0.280612	0.159935	-0.206415	0.213872	0.3707	-1.06774
ENSMUSG00000055760	Gemin6	A	0.69826	0.15133	0.543339	0.249005	0.0529024	0.142284	1.94805	1.07597	0.167232	0.306337	0.795249	1.18845	0.373023	-0.141826	-0.0499228	-0.416559	-0.204934	0.933185	0.045081	0.228521	-0.260102	-0.190003	1.37656	0.100721	0.840882	-3.634	-0.127996	0.268018	3.12662	2.83311	0.649963	-0.793987	0.652025	-0.40648	0.666663	-0.445199	0.520657	-1.35856	-2.07881	-0.724825	-1.39856	-0.907921	-1.33018	-0.832174	-1.19257	-0.951102	-2.48774
ENSMUSG00000073792	Alg6	A	-0.187122	-0.114551	-0.798911	0.553754	0.652265	0.673484	1.55318	2.1673	1.93316	-2.09292	0.745667	0.475692	0.859517	-0.0400066	0.0018601	-0.598799	-0.722488	0.509984	0.995238	1.60694	-0.0948879	-0.363667	0.24878	-0.50673	-0.661483	0.112263	0.541447	0.702479	2.17847	1.03704	1.56741	1.56627	1.10721	-1.27642	-0.179437	-0.259333	0.413997	0.590771	-1.8633	-2.72754	-1.88259	-1.70658	-1.5203	-1.2267	-1.26056	-1.7575	-0.952359
ENSMUSG00000028936	Rpl22	A	1.3023	0.20157	0.536989	0.235113	0.395896	0.213223	1.84791	1.21672	0.125888	-0.249662	0.617078	0.787245	-0.992187	-1.20856	-1.00003	-0.851337	-0.770464	0.649571	0.863281	0.794137	-0.709423	-0.983703	0.788047	0.74823	1.66244	0.85579	0.363013	-0.0585303	3.23053	3.0273	0.683651	-0.00133991	0.0196457	0.0273991	1.02407	-1.2605	-0.113203	-0.578871	-1.78391	-1.22142	-1.5124	-1.84512	-1.22454	-1.11511	-1.10773	-1.17598	-2.45301
ENSMUSG00000001300	Efnb2	A	-0.805705	-1.1078	0.23128	-0.070231	0.889357	-0.128339	-0.135326	-0.316501	1.45176	0.946624	1.3032	1.25315	0.174738	0.566936	1.22449	1.04747	1.27745	0.940427	1.77265	2.77239	0.879071	0.53851	-2.10146	-0.732449	0.0232778	-1.91096	-1.02204	-0.243606	0.797527	0.918984	-0.139229	-0.82913	-1.2292	3.19168	-0.135723	-0.356715	0.252404	-0.808373	-1.21392	-1.33897	-1.93818	-1.5298	-1.61808	-0.96948	-1.17112	0.183867	-0.784914
ENSMUSG00000017716	Birc5	A	1.75185	0.767284	0.227459	0.432912	0.239594	0.090312	1.28547	0.773127	-0.400506	-0.0853457	0.63117	1.05049	0.760415	-0.12402	-0.148797	-0.136441	0.231706	1.48344	0.373318	0.942436	0.991871	0.962028	0.576873	0.393836	1.1174	0.182472	0.656828	0.478518	1.70295	1.89026	0.717253	0.414738	0.214922	0.475258	0.104142	-0.690797	-0.517548	-0.77604	-2.20332	-1.59656	-1.983	-2.31245	-2.22088	-2.27171	-1.74667	-2.50004	-2.2062
ENSMUSG00000031197	Vbp1	A	0.0974542	-0.335759	0.796403	0.761691	0.150827	0.498295	2.05757	1.81726	1.04884	0.279794	2.21469	2.14689	0.518557	1.04332	1.40697	0.598846	0.692984	1.42619	-0.614216	0.146286	0.338577	0.230544	-0.557279	-1.0208	-0.423389	-0.0336143	-0.334994	-0.432114	1.83309	1.78205	0.0753618	0.172012	0.512482	-0.759666	-0.788031	-1.48129	-0.00315079	-1.26555	-2.09416	-1.43267	-1.3348	-1.09262	-1.43392	-2.30207	-0.981065	-1.75779	-2.16802
ENSMUSG00000058174	Gm5148	A	1.43811	0.0993518	0.287006	-0.160422	-0.069191	-0.104873	2.02721	1.26732	-0.630898	-1.5202	1.2287	1.7374	-0.756524	-0.802333	-0.139177	-0.280567	-0.129643	1.0237	0.67006	1.20491	-0.381453	-0.955769	0.628872	0.189132	0.712735	0.776588	0.135931	-0.475486	3.0252	2.84189	0.770188	-0.420053	-0.602168	0.0539833	1.10731	-0.463661	0.675911	-0.624801	-2.4908	-0.653486	-1.16604	-1.32988	-1.46663	-0.917498	-1.32929	-2.07822	-1.95245
ENSMUSG00000039748	Exo1	A	-0.306377	0.098194	1.0366	0.849043	0.747746	0.99298	1.36021	1.87132	1.38627	-0.252665	0.816067	0.73293	0.978734	1.06726	0.611994	0.258468	-0.120885	-0.287426	-0.0593182	-0.816346	-0.255057	-0.553889	-0.512909	0.76537	-0.562147	-0.582365	0.874872	1.11399	1.55539	1.41402	1.72592	1.56888	1.21387	1.27135	-0.655674	-1.37275	-1.08252	-0.853206	-1.56936	-2.17051	-1.68833	-2.13028	-1.58393	-1.34667	-1.67844	-1.92158	-1.94884
ENSMUSG00000013593	Ndufs2	A	1.42933	0.806461	1.18352	0.525828	0.419174	0.813775	1.46903	-1.02219	0.677654	1.24127	-1.16674	-0.602896	0.243088	0.957608	1.21448	1.23573	1.28666	1.23971	-0.606412	0.276254	0.822283	0.946752	0.175579	0.713034	0.703968	0.288576	0.819747	0.867214	-0.54014	0.0910866	0.727041	0.636222	0.87998	0.107031	-0.165128	-1.04072	0.68006	-0.118032	-1.87409	-2.14932	-2.12732	-2.20417	-2.44261	-2.44491	-2.03349	-1.73323	-1.20673
ENSMUSG00000028062	Lamtor2	A	1.56638	-0.355655	0.264996	-0.136951	-0.0608861	-0.207997	1.91335	0.634586	-0.644196	-0.725558	2.17735	2.33077	0.448806	0.883676	1.23943	0.277214	0.295146	1.49843	-0.0763118	1.02074	-1.14424	-1.19261	1.24045	-0.026182	0.905284	-0.211174	-0.0321614	-0.227514	2.32242	1.91697	0.298007	-0.979112	-0.800634	0.243285	0.549682	-0.631682	0.499826	-1.36524	-2.1458	-1.4867	-1.12794	-1.2585	-1.20304	-0.956164	-1.43017	-2.35141	-1.74896
ENSMUSG00000049321	Zfp2	A	0.312343	0.326135	0.142336	-2.06077	1.05104	0.702043	-0.0843428	1.57855	-0.965588	-1.9797	2.40153	2.07238	-2.33169	1.04896	0.951563	1.11556	1.38956	2.26035	0.328129	-0.642182	0.199211	-0.41039	-0.931989	-1.77031	-1.47106	-1.59913	0.93938	0.627868	1.68591	-0.21269	1.10812	0.895773	-1.95957	-0.536253	0.555281	0.490627	0.0145063	-1.23368	-0.587788	-1.47742	-0.79792	0.13704	0.0728249	-1.00029	-0.308444	0.044127	-0.0899296
ENSMUSG00000031333	Abcb7	A	-1.02794	0.0382803	0.448869	0.961514	-0.03267	0.959127	0.730426	1.88563	-1.42071	1.35163	1.0504	1.16885	1.03603	1.0196	1.47064	0.934632	0.387632	1.5724	0.0636196	0.851265	0.0398213	0.296347	0.464315	0.874953	-1.30067	-2.76316	1.08791	0.69092	-1.37244	-1.24496	0.962416	1.53266	1.53298	-1.13499	-1.17766	-1.58361	-0.977706	-1.02537	-1.08664	-0.498844	-0.792761	-0.477307	-0.319303	-0.556719	-0.806964	-3.35937	-0.453087
ENSMUSG00000106918	Mrpl33	A	0.916935	-0.0472316	0.285853	0.0427199	0.00445178	0.0830568	2.25263	1.28852	0.157995	-0.96679	1.34818	1.91492	-0.498395	-0.804314	-0.194961	-0.887975	-0.685224	1.26965	0.34119	0.661387	-0.402839	-0.799037	1.09123	-0.0271557	1.31836	0.555789	0.452396	-0.330535	3.03052	3.20533	0.449024	-0.472626	-0.383249	0.0259935	0.495667	-0.808335	-0.265727	-1.65307	-1.855	-0.53478	-1.03128	-1.48669	-1.35454	-0.560445	-1.0952	-2.11805	-1.92835
ENSMUSG00000015289	Lage3	A	0.88066	-0.0929462	0.325666	0.115973	-0.333984	0.116875	2.22829	1.42271	-0.220584	0.117229	0.946039	1.26713	0.199973	0.106322	0.16279	-0.956299	-0.805869	1.05924	-0.52322	0.338368	0.266584	0.00983208	-0.715995	0.825201	0.265705	0.254072	0.341754	-0.000630033	2.99142	3.11314	0.871976	-0.030168	0.0742894	-0.199493	0.854591	-0.337485	0.873045	-0.45537	-1.86733	-1.58164	-1.3042	-1.97499	-1.48503	-1.01148	-1.16561	-2.67032	-2.29624
ENSMUSG00000021572	Cep72	A	-0.871915	-2.44428	-0.233289	-0.43163	-0.460922	0.551529	1.20694	1.50413	0.187027	0.861483	2.09401	2.00114	1.07997	1.31539	1.53463	0.682793	0.657894	2.44377	0.412795	1.80803	0.134544	-0.0252194	-0.315912	0.0182781	-2.51552	-2.57845	0.19315	0.362177	0.164001	0.419442	0.816575	0.529475	0.87968	-0.46588	-0.313389	-0.57659	-0.171035	-0.43281	-1.73237	-1.29217	-0.246073	-1.03125	-0.787414	-1.08338	-0.692115	-1.45367	-1.70358
ENSMUSG00000031521	Aga	A	1.24741	-0.355645	0.0459798	-0.207862	-0.841109	-0.155075	1.82148	1.02013	-0.347912	-0.504154	1.62162	2.21286	1.34285	0.839813	1.28629	1.04009	0.757457	1.74647	-0.83714	-1.19293	0.577781	0.355023	-0.790292	0.688585	-1.1218	0.429815	-0.178106	-0.114385	2.50377	1.63553	0.20619	-0.963055	-0.0439342	-2.56552	0.38526	-0.469229	1.21788	-1.05101	-1.59617	-0.918957	-0.927388	-1.34098	-1.08216	-2.64998	-1.041	-0.749049	-0.937424
ENSMUSG00000034892	Rps29	A	1.21055	1.30476	-0.0460783	-0.713798	-0.413103	-0.452769	1.93306	0.986023	-0.424555	-1.1994	0.945009	1.16372	-1.56383	-1.64816	-1.26507	-0.995296	-0.896567	0.402129	0.528541	0.503604	-0.823631	-1.50355	0.912541	0.265867	2.99539	2.22064	0.0649532	-0.653207	2.59882	2.77809	0.33539	-0.415741	-0.529223	-0.825449	0.84613	-1.25974	-0.105344	-0.678292	-1.22327	0.454669	-0.44644	-0.608112	-0.991385	0.194308	-0.672891	-1.32138	-0.967917
ENSMUSG00000040843	Tiprl	A	1.23263	-0.15477	1.47984	1.41599	0.394522	0.381105	2.10224	1.31129	-0.049195	0.672747	0.19345	0.400595	0.409891	0.0124124	0.0299438	-0.750114	-0.704534	-0.464512	-0.90801	-0.768099	-0.460216	-0.382129	1.95654	1.41159	0.0256031	0.206686	1.46058	0.873783	1.48179	0.707225	1.08224	1.44841	1.04074	0.597297	0.441909	-2.58388	-0.804544	-1.91259	-1.19662	-1.03227	-1.06376	-0.77209	-1.1136	-2.2492	-1.24815	-2.61092	-1.54186
ENSMUSG00000002068	Ccne1	A	0.288877	2.65806	0.864512	0.399497	0.542477	-0.409822	0.350595	0.0186074	1.12719	0.271533	-0.0579308	0.62328	0.505032	-0.0586576	-0.178787	0.831547	0.784501	-1.7657	-0.609372	0.514068	0.214551	0.109823	1.09575	1.09279	2.3964	2.549	-0.455205	0.337349	0.96208	1.78109	0.0496412	-1.85622	0.777223	-0.816012	-0.381119	-0.800205	-1.88933	0.177736	-0.671032	-0.330744	-2.67289	-1.68146	-2.06157	-1.23862	-1.54472	-0.703803	-1.14002
ENSMUSG00000058900	Rsl1	A	0.0306178	-0.105475	0.0493358	-0.831408	-0.206811	-0.0501793	1.49203	1.61241	-1.46757	-2.14244	1.53639	0.864969	0.182702	1.46572	1.11408	0.716104	0.739522	-1.32196	-1.79686	0.159799	-1.25237	-1.82794	-2.14244	2.6956	-2.14244	0.147596	0.760545	-0.126856	1.93732	1.54514	0.722545	0.362837	-2.14244	0.182469	0.854086	-1.34565	0.717569	-0.623062	0.251054	-1.3082	0.554434	0.402209	0.188307	-0.451148	-0.192455	-0.133953	0.326286
ENSMUSG00000035683	Melk	A	-0.909695	0.1534	0.00427661	0.494582	-0.188579	0.50082	1.75812	1.80051	0.580531	1.83242	1.03192	1.13126	0.294902	0.807668	0.507778	-0.0689816	-0.233565	-0.0455254	-0.751939	-0.787662	0.079491	0.119147	0.849144	0.58272	-0.394006	0.721979	0.493615	0.81742	2.15319	1.59198	1.40368	0.773086	1.0679	-0.346116	-0.349198	-0.263338	-0.351329	-0.739607	-1.03756	-2.65123	-1.24676	-0.982348	-1.3765	-2.17094	-1.3057	-2.17591	-3.17503
ENSMUSG00000041841	Rpl37	A	1.29396	0.266739	-0.147675	-0.693427	-0.433037	-0.503646	1.82889	0.900016	-0.756511	-1.69194	1.02388	1.21522	-1.10717	-1.46147	-0.802206	-1.53071	-1.34569	0.522352	0.5578	0.55692	-1.59575	-2.05062	0.340396	0.342341	1.62923	1.06476	-0.112287	-0.808997	3.14999	2.97425	0.343193	-0.783753	-1.00334	-0.642098	1.20303	-0.177533	0.678337	-0.747383	-1.16261	1.08208	0.365385	0.0919658	-0.176996	0.999574	0.0213674	-1.50909	-1.20775
ENSMUSG00000027168	Pax6	A	-0.541296	-1.14973	1.68731	0.277307	1.58881	1.46631	0.43503	1.21981	2.83982	-1.3323	0.527454	-0.403787	1.22441	0.551087	0.427129	-0.888558	-0.297814	-0.461324	-0.504712	-1.61837	-0.643218	-1.06588	0.6144	-0.745024	-1.82887	-1.19278	0.435743	1.34703	1.81305	1.22687	0.935561	1.62827	-1.30404	2.01913	0.140751	0.915319	0.141835	-1.82887	-0.583191	-1.12803	-1.07975	-1.82887	-0.177059	-1.55527	-0.675051	-0.572248	-0.05641
ENSMUSG00000095741	Rhox2f	A	-1.37433	-2.02049	0.764308	0.521115	0.846666	1.01947	2.26882	0.8576	0.553424	0.381558	0.69919	1.41871	1.28689	1.18758	0.622245	0.0183156	-0.861311	0.35758	-0.210892	-0.0544511	-0.266457	-0.539555	0.970626	-2.2161	-1.18613	-3.28056	0.346332	0.479035	1.87341	2.51633	0.840934	0.74474	0.527227	1.04403	-0.269055	-0.374022	0.414513	-0.830725	-1.34704	-0.6227	-1.27106	-1.33075	-0.999475	-0.761142	-1.34253	-0.652828	-0.749056
ENSMUSG00000027342	Pcna	A	1.22239	0.572827	0.391595	0.835398	-0.0205022	0.367689	2.27313	1.74974	-0.193132	0.356873	0.695253	1.26895	0.196739	0.0384215	0.0812803	-0.0540716	-0.385939	-0.254344	-1.69584	-0.446646	-0.609308	-0.754508	1.10052	0.13239	0.945791	0.828054	0.49795	0.225011	2.56276	3.01637	0.897845	0.333352	0.41185	-0.148983	-0.110066	-1.5319	0.0976664	-0.822093	-1.62166	-0.685325	-1.33675	-1.51715	-1.43071	-1.80935	-1.88894	-2.22294	-1.55969
ENSMUSG00000097519	4930558J18Rik	A	0.774284	-0.685647	-0.10269	0.0402982	0.295897	0.498498	1.99049	1.19032	0.74919	-2.50197	0.651492	0.812473	-0.276763	0.518667	0.784224	0.520536	-0.0524582	2.06122	-1.87448	0.254431	-0.0662373	-0.0190039	-2.23213	-2.13314	-0.385892	-2.50197	-0.194821	0.450143	3.25904	0.148543	0.10148	0.522503	0.345298	-2.50197	0.791879	1.70557	0.722873	-0.171438	-0.538665	-0.418082	-0.550167	-0.0557353	-0.420937	-1.2738	-0.0620827	-0.000978473	-0.168293
ENSMUSG00000022034	Esco2	A	-1.78857	-0.66042	0.0270438	0.381955	-0.127098	0.178093	1.15428	1.66078	0.250719	0.534238	2.46737	2.50173	0.866601	1.76621	2.0422	1.62207	1.39134	0.839428	-0.42962	0.456898	-0.998303	-0.785725	-1.72642	-0.230403	-1.54521	-1.28995	0.495596	0.00364427	0.728643	0.876383	1.33448	0.663165	0.928025	-0.0684693	-0.636151	-1.74191	-1.03999	-1.39454	-1.27802	-0.523743	-0.951026	-0.789607	-0.846797	-0.93976	-0.865086	-1.91017	-0.603884
ENSMUSG00000079509	Zfx	A	-1.60111	0.369297	0.384878	1.24608	0.595794	0.672338	-0.484854	1.28969	0.656978	0.978044	1.75656	1.39558	1.00442	1.22756	1.66241	1.54089	1.73576	0.171205	0.829472	1.4418	0.555333	0.59277	0.0684769	-1.83091	-1.19716	0.0945847	0.603804	0.755005	-1.05049	-2.03697	0.0251399	-0.18147	1.37563	0.292316	-0.22547	-1.47301	-2.06384	0.250418	-2.5351	-0.998202	-1.26366	-1.12059	-0.749057	-1.34074	-1.04797	-1.28633	-1.0853
ENSMUSG00000025001	Hells	A	-1.97399	-0.404356	0.515969	1.01836	0.21444	1.09473	-0.158626	0.3459	0.703773	1.12689	0.95405	1.03865	1.56849	2.18286	2.19448	1.44124	1.61718	0.548147	0.272208	1.12561	0.0663762	-0.135094	-0.392611	-0.598591	-0.696973	-1.2845	0.228009	0.736874	-0.121626	0.0147634	0.838315	1.58349	1.39246	0.614955	-1.29162	-1.04093	-0.789237	-0.50455	-1.66162	-1.77527	-1.17444	-1.26682	-1.63601	-1.70949	-1.26014	-1.83308	-1.72865
ENSMUSG00000029110	Rnf4	A	-1.10726	-0.0176434	0.0426283	0.18194	-0.276139	0.0855888	0.930096	1.46337	0.39975	0.52656	2.46438	2.5238	1.0136	1.67057	1.872	1.43367	1.55855	0.870421	-1.1137	0.222544	0.124461	0.227805	-0.491346	0.195953	-0.867306	-0.373093	0.515078	0.430941	0.777224	0.381681	0.842862	1.04915	0.563742	-0.171816	-0.41234	-1.20553	-1.04461	-0.766015	-1.5039	-1.17403	-1.45105	-1.50144	-1.16566	-2.34898	-1.61503	-1.56015	-2.20137
ENSMUSG00000039231	Suv39h1	A	-0.701655	-1.15617	0.231446	0.18764	0.22474	0.740565	1.41342	1.38215	0.148871	0.155949	1.76572	1.71724	1.34563	1.92404	1.93512	2.34227	1.97223	1.04088	0.867239	1.08159	0.764342	0.533955	-0.998169	-1.30602	-1.38738	-1.0313	-0.269385	-0.0135632	-0.0654337	-0.938343	0.499428	0.279722	-0.145149	-1.5878	-0.364269	-0.0907142	0.14702	-0.337085	-1.50272	-1.49183	-0.669433	-0.710915	-1.23409	-2.03654	-1.15734	-1.36427	-2.14161
ENSMUSG00000057278	Snrpg	A	1.39967	0.575482	0.130388	-0.109836	-0.0579768	-0.0494135	2.26254	1.09433	-0.498163	-1.06417	1.16227	1.56385	-0.928552	-1.48584	-0.556032	-0.666171	-0.603067	0.208814	-0.053979	0.402917	-0.727938	-1.2973	0.820987	0.442896	2.10972	1.01678	0.292254	-0.452411	3.16815	3.24052	0.600255	-0.545638	-0.814559	-0.400656	0.613405	-1.44086	0.137763	-1.18535	-1.47268	0.143484	-0.723191	-0.890671	-0.910679	-0.24223	-0.955416	-1.5202	-1.7335
ENSMUSG00000020803	Txndc17	A	2.34767	1.28474	0.667858	0.70872	0.0623265	0.16112	2.28207	1.02805	-0.0646693	0.179537	-0.117643	0.12605	-1.02545	-1.38032	-1.28224	-1.17763	-1.42868	0.355485	-1.49044	0.111639	0.114344	0.00351538	-0.116725	0.814052	1.40612	1.00433	0.487554	0.0356425	2.9676	3.11028	0.86748	-0.056455	-0.343499	0.139089	0.730464	-1.17152	-0.108523	-0.539176	-1.57396	-0.841736	-1.20029	-0.965728	-1.15211	-1.22909	-0.952094	-1.28128	-1.4965
ENSMUSG00000034875	Nudt19	A	1.09681	1.00181	1.31951	1.43741	-0.115191	0.261228	2.06181	0.740742	0.678176	-0.370595	0.418737	0.296799	-0.0439164	0.405689	0.632373	0.728608	1.13084	-1.23638	-1.13584	-1.40988	0.526209	0.356037	1.22352	-2.79122	1.15884	1.07806	0.894338	0.647659	-0.707254	1.00399	0.790155	0.182843	1.10701	1.35865	-0.972796	-3.07981	-0.83099	0.338757	-0.361781	-1.61472	-1.50713	-1.50247	-1.10431	-1.92687	-1.51246	-0.37422	-0.27875
ENSMUSG00000028292	Rars2	A	0.669605	-0.265779	-0.0941483	0.180069	-0.619681	-0.453791	1.63763	1.09238	-0.217065	0.41962	1.89539	2.18828	0.606374	1.05833	1.2058	0.830246	0.782851	2.12051	-0.00390281	-0.643833	0.255386	0.36007	0.312692	-2.7047	-0.665293	-0.238291	-0.175608	0.132747	2.20666	1.67175	0.717024	0.101494	-0.158044	-0.176134	0.222693	-0.637714	1.01987	-1.48451	-1.59675	-0.735307	-1.16255	-1.41289	-1.54219	-1.78238	-1.17101	-2.15016	-1.59572
ENSMUSG00000037997	Parp11	A	-0.146928	0.650629	-1.88467	-0.969979	-0.826304	0.298793	0.0891527	0.689707	-2.55254	-2.43527	0.862376	1.04948	0.951629	0.871467	0.761123	1.07467	0.947121	-0.65533	-3.15306	1.67422	-0.6445	-0.370946	1.7935	-1.54774	0.00994081	1.14574	0.0254398	0.354811	0.720159	0.143222	0.997012	1.0553	-1.31058	-2.2924	0.500796	0.99657	-0.727972	-1.43082	0.531413	0.0913481	1.08674	0.513967	0.819512	-0.345191	0.603718	-0.870912	0.855578
ENSMUSG00000028690	Mmachc	A	2.28287	1.715	0.327807	1.24191	-0.444513	-0.55297	0.811639	0.688706	0.391186	-2.62654	0.694038	0.188984	0.232465	0.03487	0.102212	-0.81	-0.503763	0.235097	-2.55355	-0.8788	0.332995	0.15175	0.79637	1.72611	-0.21802	-0.347529	0.416189	-0.129281	2.83679	1.94789	0.857276	-0.321997	0.559366	-1.34434	0.189861	0.924973	0.86695	0.848859	-0.695457	-0.535332	-1.74015	-1.32587	-1.76503	-1.62831	-1.20357	-0.448493	-1.32865
ENSMUSG00000032952	Ap4b1	A	-3.36279	-0.892954	-0.25709	0.802559	-0.43419	0.477801	0.224425	0.463206	-0.12947	0.897521	1.68598	1.49567	0.358376	0.993067	1.34457	2.16257	2.35117	0.780853	1.66939	1.57746	0.505598	0.575309	-0.661049	-0.583496	-0.404209	-0.526425	0.412301	0.278084	0.53482	-0.385201	0.404518	1.05444	-0.356626	0.568808	-0.0591794	-1.34685	-0.370883	-0.0997646	-0.833368	-0.845133	-1.73387	-2.61572	-1.16395	-1.31989	-1.6249	-0.337987	-1.2735
ENSMUSG00000028998	Tomm7	A	1.07556	0.413106	0.207074	-0.261823	-0.31897	0.142938	2.19346	1.21573	-0.378151	-1.45705	0.933155	1.2526	-0.753175	-1.39476	-0.652859	-0.97703	-0.973683	0.417826	-0.172367	0.276389	-1.02392	-1.5426	0.983059	0.427403	2.25318	1.42833	0.226715	-0.76265	3.13662	3.08529	0.53981	-0.353063	-0.266551	-0.518829	0.845821	-0.286875	0.507114	-0.701127	-1.80984	-0.170429	-0.573466	-0.798502	-0.933672	-0.373657	-0.683846	-1.69006	-1.73224
ENSMUSG00000017188	Coa3	A	1.2208	0.678411	0.659062	-0.100215	-0.0309042	0.102486	1.94794	0.699385	0.000207844	-0.0266108	0.978167	1.10079	0.138916	-0.161602	-0.0991595	-1.15808	-0.832733	1.33604	-1.56179	0.0424547	-0.943635	-0.843681	1.90071	-0.124359	0.838622	0.443183	0.540858	0.0243417	2.31851	2.68092	0.714418	0.558698	-0.0570259	0.638381	0.683505	-0.291302	1.31857	-0.295487	-2.00269	-1.40323	-1.52254	-1.56935	-1.6918	-1.73448	-1.50828	-1.61947	-1.98695
ENSMUSG00000002741	Ykt6	A	-1.61856	-0.342392	0.611384	1.1355	-0.100459	0.683059	1.28428	0.033457	0.964452	0.502321	1.79006	1.94861	0.237902	0.544807	0.155872	0.664422	0.908644	-0.275285	-0.567433	0.226791	0.225616	0.530454	0.499676	0.950791	0.542717	-0.598872	0.22574	0.623388	2.29717	2.4115	0.0631532	0.100863	-0.182397	0.716046	-0.827278	-3.85584	-0.321899	-0.955499	-1.01363	-1.31442	-1.61168	-1.65887	-1.8798	-0.756148	-1.47028	-0.894401	-0.633541
ENSMUSG00000032757	Bet1	A	0.542746	-0.823552	-0.0445241	-0.339624	-0.30087	-0.0630218	1.67274	0.695373	-0.166477	-2.79629	2.01686	2.30855	0.537456	1.16735	1.20112	-0.124921	0.384696	2.79516	-0.606959	1.27531	0.511241	0.0791596	-0.704445	0.843333	-0.352504	-1.7608	-0.213211	-0.82993	2.14635	1.72617	0.326346	0.14945	0.303248	-0.852299	-0.0190275	-1.15898	0.70856	-0.739159	-1.65666	-1.03614	-0.923423	-0.284916	-1.11842	-0.936861	-0.39355	-1.6957	-1.44894
ENSMUSG00000030469	Zfp719	A	0.536246	-3.51701	-0.794686	0.463261	0.0273646	-0.0121221	0.435845	0.988027	-0.19427	-3.20753	1.63869	1.30053	0.837249	1.00479	1.22401	0.708476	0.444423	1.17045	-0.000267117	-1.4117	-0.96015	-1.18847	-0.555076	1.35217	-1.81064	-0.0250703	0.773828	0.377656	0.857278	1.18387	0.653545	-0.21048	1.41571	-1.04559	0.640361	0.967979	0.589908	0.729178	-0.457247	-0.166694	-0.399877	-1.23129	-0.608684	-1.32506	-0.039167	1.05462	-2.21438
ENSMUSG00000027699	Ect2	A	-2.07805	-0.170551	0.450844	0.655453	0.243051	0.600871	-0.139876	1.95661	1.23925	1.36425	1.75589	1.41528	1.19702	1.20304	1.26412	0.880743	0.874987	0.00210353	-1.16849	0.285043	0.57149	0.762622	-0.389564	-0.114359	-0.669302	-0.77752	0.166817	0.89769	-0.23837	-0.105308	1.42229	1.88354	1.93382	-0.45907	-0.847819	-0.382969	-1.31459	-0.8959	-1.7721	-1.31742	-1.20079	-0.56132	-1.04339	-2.00423	-1.19851	-1.98682	-2.1905
ENSMUSG00000021033	Gstz1	A	2.05928	1.24794	0.115983	0.305473	-0.562582	0.148799	1.14577	0.742296	-3.76298	-0.260344	1.88892	1.84732	0.0802554	0.695794	0.969896	0.609656	0.65924	0.8919	-0.261427	1.19585	-0.760061	-0.626392	0.542458	1.01239	-0.774802	0.391344	0.379759	-0.111421	1.24043	1.77223	0.275299	-0.202473	-0.0486152	0.767244	0.0834234	-0.450401	-0.0284611	-1.06675	-1.94832	-0.566741	-0.783896	-1.17932	-1.37304	-1.05264	-1.03984	-1.76843	-2.44001
ENSMUSG00000052298	Cdc42se2	A	-1.06676	-0.964781	-0.34623	0.306549	-0.509172	0.544858	0.481754	0.878433	0.783171	1.46575	1.98523	1.75949	1.29399	1.85445	2.11033	1.81216	1.79349	0.155682	-0.843485	0.837756	0.222072	0.224841	0.2627	0.262226	-2.04627	-2.91159	0.272718	0.513263	-0.701639	-0.443562	0.586939	0.910886	1.00448	-0.585846	-0.412666	-0.146873	-0.717352	0.0549021	-0.664698	-0.775022	-0.969607	-0.894487	-1.08863	-2.0574	-1.32731	-1.93218	-0.972557
ENSMUSG00000071661	Zbtb3	A	1.7186	-2.2106	0.979085	-0.459913	0.753711	0.452904	0.334045	-0.564196	0.634265	2.70603	0.697723	0.332146	-0.526255	0.448177	0.4495	-0.424745	-0.432644	0.492585	-2.2106	0.0520232	-0.37682	-0.999176	-1.58184	-1.99727	-0.587455	1.61503	0.886256	0.566714	1.18531	-0.407944	1.12457	0.776675	-2.2106	-0.063761	1.60283	0.939077	1.48447	0.84233	-1.46566	-1.37636	0.243795	-0.101332	0.162799	0.617584	-0.458062	-2.2106	-1.43239
ENSMUSG00000015961	Adss	A	0.0986615	0.134174	0.65678	1.03885	0.0978934	1.19063	-0.250263	-0.277628	0.949681	1.63747	-0.122383	0.0730719	0.28327	0.0232537	-0.00713193	1.41366	1.38951	0.671021	1.12214	0.585685	1.68676	1.88621	-1.40179	0.168278	0.418989	0.796968	0.480935	0.916169	-1.0956	0.64879	0.197537	1.52112	0.664761	1.30975	-0.810584	-1.29451	-1.07774	0.210003	-1.29724	-2.16407	-2.04658	-1.80304	-2.21547	-2.20211	-1.44107	-0.901699	-1.86311
ENSMUSG00000073176	Zfp449	A	-0.348349	-0.959276	-0.223564	0.834122	1.02904	0.569788	0.132785	2.39699	-0.00174042	-2.32974	1.39527	1.32274	1.11746	1.7826	0.955347	0.723793	0.519562	0.511941	0.382739	-3.10925	0.190997	1.05233	-0.905314	0.693396	-1.39387	0.589701	0.797899	0.539273	-0.120607	0.812929	0.910534	-0.046754	-1.33822	1.99421	-0.471351	0.0489889	-1.60781	-0.935049	-0.0543217	-0.953081	-1.04455	0.323634	-0.36022	-2.44398	-0.727945	-1.53545	-0.717639
ENSMUSG00000034457	Eda2r	A	1.68257	0.732499	0.70132	2.01096	0.521754	0.877702	0.98356	2.3818	-0.594284	-2.4114	-0.0656759	-0.690662	1.38436	-0.0738609	-0.493629	-1.18281	-0.626267	0.484223	-0.411973	-2.4114	-1.12779	0.0673234	1.89084	-1.93609	-1.12066	-0.87173	0.0253239	0.558031	1.31086	1.00129	1.78788	-0.0799353	1.49022	1.53272	-0.15364	0.515419	-0.147948	-1.13463	-0.943582	-1.09368	-0.443948	-0.912504	-0.956153	-1.6001	0.245023	-0.635403	-0.0659297
ENSMUSG00000086877	A230072C01Rik	A	0.593505	-0.352524	-0.502585	-1.1115	0.564036	0.388742	1.49323	1.42865	0.303526	0.406316	1.35896	1.14277	1.14712	0.157752	0.505292	0.84481	0.323896	2.76553	1.33432	1.34867	0.399584	-0.00584943	0.826447	0.554212	-0.576238	-0.27988	-0.707407	-0.877328	0.680191	1.56084	-0.634054	-0.311109	-2.64864	0.952323	0.221953	-1.91977	0.0750936	0.29275	-1.76823	-0.780186	-1.22606	-1.09091	-1.00614	-2.64864	-0.142175	-0.719782	-2.3615
ENSMUSG00000095698	Rhox2d	A	-1.52586	-2.46098	0.7835	0.660861	0.501418	0.988588	2.33596	1.0304	0.430283	0.559766	0.693787	1.28434	0.977931	1.13042	0.533055	-0.366217	-0.940645	0.936368	-0.0696864	0.251837	-0.277786	-0.665124	-0.544207	-0.516293	-1.69229	-3.31544	0.547799	0.289879	2.07699	3.02418	0.761939	0.0554024	-0.224151	0.617013	-0.267191	-0.140235	0.826305	-1.04287	-1.28989	-0.719417	-0.824013	-0.87204	-0.731179	-0.455227	-1.0195	-0.594147	-0.743645
GYK	NA	A	-0.933997	-0.176511	1.52417	1.56465	0.347479	-0.92927	0.0512867	1.13292	-1.45801	-1.38459	1.54285	1.4006	1.97656	1.44744	1.08427	0.970528	0.454875	0.640852	-1.16277	0.837953	-0.947716	-0.799115	0.554676	-2.02471	-0.671738	0.144379	1.36151	1.47213	0.341113	0.280206	0.898578	1.62847	0.847756	-2.24688	0.118244	-0.543893	-0.0544384	-0.578906	-1.36072	-0.326386	-0.716472	-0.838151	-0.70843	-2.27651	-0.538171	0.350694	-2.2968
ENSMUSG00000028228	Cpne3	A	-0.409771	0.464643	-0.162469	0.663474	-1.08619	-0.489872	0.422975	1.66831	0.103053	-1.3951	2.15668	2.02747	0.958119	1.00958	1.398	0.798912	1.17793	0.607609	1.3392	1.86476	1.81294	1.8682	-2.23429	0.136007	-0.592194	-1.484	-1.39272	-0.834847	1.05028	0.336224	0.840272	-0.255521	-0.728278	0.344982	-0.398217	0.226971	-0.607298	-0.10156	-0.690843	-0.899253	-1.53577	-1.19016	-1.3079	-1.66445	-1.07231	-1.3771	-1.36646
ENSMUSG00000028443	Nudt2	A	1.99732	1.04722	0.20745	0.965615	0.444367	-0.0120593	1.41979	0.107861	-0.143819	-2.34409	0.764651	0.841676	-0.934495	-0.5309	-0.433895	0.240542	0.19211	0.487222	0.578922	-2.22704	-1.38732	-1.75036	-2.42624	0.210093	-0.496824	0.109971	0.642296	-0.0106694	2.59345	2.92586	0.577432	0.203693	-0.336135	0.628388	0.853455	0.392174	0.645077	0.877543	-0.602297	-2.36916	-0.481866	-0.241364	-0.13674	-0.85418	-0.446542	-1.74107	-0.0471086
ENSMUSG00000050608	Minos1	A	0.679621	-0.195917	-0.180656	-0.484072	-0.524394	-0.300888	1.93085	0.667338	-0.427985	0.241064	2.23612	2.43243	-0.286304	-0.188632	0.393393	0.753907	0.633746	1.72199	1.45663	1.78018	0.308129	-0.00710797	0.320391	-0.181137	0.753083	-0.0448777	-0.305747	-0.774284	2.31248	2.42194	-0.158187	-0.760436	-0.969384	-0.683667	0.269928	-1.5273	-0.204685	-1.20492	-2.0887	-0.505656	-1.47764	-1.52354	-1.6047	-0.764144	-1.42836	-1.38506	-1.12484
ENSMUSG00000020413	Hus1	A	-1.49667	0.944278	0.462318	0.223782	1.21535	1.11272	-0.358453	0.762406	-2.58066	-2.6269	1.02607	0.986343	0.0695917	0.575294	0.771469	0.281405	0.580971	-1.14783	-0.837526	-1.29347	0.876461	-0.00074292	-3.34228	1.10924	-0.0213982	0.855463	0.0294254	0.188455	1.03066	1.62084	0.786414	0.312336	-1.84432	1.69257	0.35108	-1.2288	-1.83097	-0.988202	0.334961	0.246827	0.158242	0.202997	0.368543	-1.44061	0.201118	0.548589	1.11262
ENSMUSG00000022338	Eny2	A	1.01275	-0.0319069	0.244951	0.471356	0.0994876	-0.401425	2.1493	1.04419	-0.0854746	-1.09809	1.34592	1.45057	-0.938784	-0.546602	-0.18844	-0.449858	-0.138864	1.68946	0.0731163	-0.389259	0.21658	0.221594	0.273154	0.762619	1.27665	0.732581	0.264994	-0.3373	2.98179	3.12954	0.450199	-0.798604	0.428805	-0.278009	0.185959	-0.603723	0.0868089	-1.13214	-1.85899	-1.36653	-1.27325	-1.64405	-1.54487	-1.06951	-0.717634	-1.60655	-2.0925
ENSMUSG00000029735	Tpk1	A	0.915582	0.958989	1.2293	0.579446	0.332223	1.0465	1.28918	1.80587	-1.54085	2.24052	0.19985	0.0485059	-0.0470084	-0.301669	-0.92124	-0.0416421	-0.45314	0.432774	-1.20185	-2.72947	0.0653001	0.610207	-2.39923	1.47017	-1.94194	-1.15333	1.15673	0.32692	1.71061	-0.00760139	0.486148	1.07678	1.41198	-0.0920712	0.558274	0.97428	-0.305352	0.942646	-1.39599	-0.890738	0.0815128	-0.577034	-0.691747	-1.35006	-0.740397	-1.24158	-1.92637
ENSMUSG00000034473	Sec22a	A	0.415081	-0.119423	-0.33438	-0.873204	-0.427106	0.307578	1.08866	1.22162	0.0799916	-0.536197	1.6571	1.74036	0.159267	0.20708	0.525507	0.857367	0.930118	2.301	0.434017	0.378655	1.85141	1.81286	0.0615708	-0.074128	-0.839064	-4.00931	-0.417518	-0.172166	1.98059	1.21451	0.519232	-0.142005	0.436851	-0.896977	0.322862	-1.12143	0.0969446	-1.27946	-1.45629	-0.889505	-0.450756	-0.915283	-0.734974	-1.56537	-0.974696	-1.49727	-0.873715
ENSMUSG00000031951	Tmem231	A	0.964085	-0.0405986	0.512107	1.6195	-0.282642	0.33161	0.888673	0.0566506	-1.70172	-2.28831	-0.121244	-0.75401	-1.38347	1.16951	0.936009	0.760737	0.177459	2.10003	0.277768	0.19116	1.7383	1.5662	-0.331115	1.63581	0.184872	0.830028	0.645457	1.02621	-1.17223	-2.33136	0.385933	0.239918	0.758887	0.713381	0.831721	0.266666	0.463726	1.00847	-1.09962	-1.97509	-0.800123	-1.47063	-2.40062	-1.59837	-1.04083	-0.464514	-1.02438
ENSMUSG00000074748	Atxn7l3b	A	-2.09158	1.02188	-0.0332538	0.588733	1.07136	0.456668	-0.811905	-0.197431	0.768031	0.267945	0.958722	0.783713	0.656461	0.20539	0.311818	0.863856	0.960501	0.168551	0.103185	0.695685	1.11448	1.10909	-1.20331	1.84869	1.47376	1.81827	0.119381	0.576414	1.13729	0.555031	-0.543351	-0.127691	-0.122363	1.08218	-0.977128	-0.467577	-1.22154	0.264325	-0.576749	-3.11441	-2.55505	-2.16935	-1.76316	-2.02235	-1.21102	0.42767	-0.199862
ENSMUSG00000039159	Ube2h	A	-0.116698	-1.62301	0.268937	0.853887	0.0722586	0.571342	0.260391	0.695862	0.0908392	1.15102	-0.1365	0.290261	1.43846	1.56698	1.32451	-2.28426	-2.57398	0.822422	-0.450449	-1.00812	-1.71289	-2.32451	1.34616	0.777243	-0.78537	-0.0582881	0.379896	0.295509	0.390213	0.347938	-0.237924	0.873161	0.502072	-0.297942	-0.0883398	1.46478	2.10979	-2.21993	-1.67151	-0.263233	0.748816	0.911971	0.822534	0.616473	0.316352	-1.43332	-2.02381
ENSMUSG00000045005	Fzd5	A	-0.798585	0.572492	-0.328754	1.9761	2.16501	1.07024	1.1722	0.577997	0.395723	-0.467202	-0.219306	0.467672	-0.916707	0.294374	0.481769	-0.285862	-0.0122054	-1.17854	-0.467534	0.0862885	1.06608	0.934167	0.88066	-1.20342	-0.132908	-1.35441	0.689131	1.18552	2.22899	1.28442	0.673771	1.29349	2.16168	1.61425	-0.429132	-1.25973	-0.929556	-1.72363	-0.544297	-1.72363	-1.58052	-0.778112	-1.21217	-1.56551	-1.11849	-1.72363	-1.31821
ENSMUSG00000009291	Pttg1ip	A	1.59041	0.824343	0.391425	0.231442	-0.326344	0.302305	0.58607	-0.284078	-0.790922	1.16422	2.29733	2.17367	1.0679	1.95348	2.18027	1.53717	1.52297	1.21833	-0.404103	0.0842229	0.723613	0.594646	0.725547	0.279086	-0.741196	-0.383749	0.483145	0.140168	-1.41517	-0.593585	-0.140149	0.00147513	0.028204	-2.37376	-0.604308	-1.59403	-0.533563	-0.818931	-1.75777	-1.4153	-1.11482	-0.798624	-0.78731	-1.2829	-0.593912	-1.29609	-2.05081
WAPAL	NA	A	0.536736	-2.01647	0.54674	1.26665	-0.263193	0.0659718	1.14096	1.17656	-0.506621	1.28167	0.770148	1.4266	1.23712	1.15636	1.14278	-1.46973	-1.42981	0.995878	0.285831	0.179567	-1.60867	-1.71994	1.74906	0.531385	-0.688397	-0.936444	0.270388	-0.199968	1.53031	1.24575	0.274241	1.04547	1.22166	0.292199	-0.260581	0.0659052	1.20074	-1.96513	-1.94556	-0.372662	-0.34785	-0.668267	-0.816169	-0.385006	-0.477027	-2.78945	-1.76972
ENSMUSG00000034192	Lsm3	A	0.671174	-0.667945	0.490797	0.17015	-0.098651	-0.0835877	2.07462	1.00985	-0.299903	0.222275	1.5118	1.76372	-0.244431	-0.059956	0.290454	-0.395164	-0.189595	0.757705	-0.174393	0.709074	-0.0811861	-0.423677	0.786447	-0.296089	0.178195	0.0739645	0.350255	-0.20485	3.37726	2.96917	0.482393	-0.602527	-0.0971993	-0.16213	0.834702	-0.84847	0.725864	-0.908328	-2.09009	-1.17326	-1.16237	-1.38482	-1.05873	-0.851538	-1.06833	-2.44512	-2.37753
ENSMUSG00000024099	Ndufv2	A	0.910375	0.0445782	0.161763	-0.317933	-0.287353	-0.0347707	1.38466	0.607483	-0.0876052	-0.261174	2.01329	2.31851	0.240357	0.655314	1.48005	1.45494	1.31611	2.22492	0.531624	1.09032	0.736317	0.497629	0.427148	0.145433	0.019242	-0.0295379	-0.225583	-0.266035	0.383748	1.36508	0.213345	-0.0701734	0.167717	-0.172492	-0.0644377	-1.16905	0.134536	-1.28587	-2.07142	-1.6367	-1.84144	-1.68911	-1.93547	-1.69176	-1.75097	-2.18305	-1.45256
ENSMUSG00000090553	Snrpe	A	1.1299	0.0882929	0.473056	0.181649	-0.173543	0.0829	2.03635	1.13167	-0.361483	-0.816089	0.775021	1.30031	-0.937497	-1.46932	-0.731307	-0.898164	-0.918123	0.257638	-0.82596	-0.18298	-1.02552	-1.4575	0.954142	0.430532	1.55954	0.939015	0.469861	-0.162091	3.48244	3.38978	0.612649	0.041363	-0.191169	-0.154316	0.440491	-1.13882	0.454281	-0.841297	-1.40312	0.128274	-0.469623	-0.667457	-0.704195	-0.179674	-0.773462	-2.09286	-1.78359
ENSMUSG00000027351	Spred1	A	-0.713651	-0.593072	-0.161168	1.76511	-0.48779	0.0193797	0.0202374	0.837605	0.238234	-2.77915	1.10179	1.36277	-1.56617	0.158726	0.00273989	1.00796	1.46948	0.318741	0.769675	2.77198	0.670709	0.745706	0.949097	0.8271	0.86719	-2.09377	0.501157	-0.771261	1.41706	0.145798	0.368884	0.769415	-1.85606	-2.76658	-0.119268	0.736855	-1.36941	1.07733	-1.06797	0.249845	-0.416454	-1.58132	-0.969492	-0.687666	-0.495048	-0.170417	-0.504869
ENSMUSG00000039187	Fanci	A	-1.54553	0.325502	-0.286452	1.35757	0.810368	0.711416	-0.499331	2.28326	1.58617	0.708053	1.41091	1.04987	1.60391	1.72282	1.58694	0.862037	0.875282	-0.163605	1.0119	-1.61841	0.454608	0.174257	-1.72105	-0.403555	-1.24963	-0.82911	0.0512349	0.974271	-0.275247	-1.53522	0.855908	1.2196	0.392903	-1.1902	-1.03044	-0.40252	-1.57032	-1.83836	-0.810511	-0.18668	0.317579	-0.283821	0.605423	-1.21965	-0.363884	-2.6056	-1.32267
ENSMUSG00000043262	Uevld	A	-0.0656272	-1.49086	0.723328	1.24338	-0.24893	0.51549	-0.709312	1.49138	0.36473	-2.19714	1.63932	1.67879	0.945993	1.14201	1.62374	0.854974	0.933427	-0.958569	0.60708	-1.07902	0.116914	0.23104	-0.644653	-2.39525	-1.17083	-2.91769	1.01085	0.472686	1.81424	0.390644	0.92548	-0.681162	2.335	-1.59357	0.0430289	-0.0620028	-1.38695	0.249142	-0.506021	-0.751243	-0.785086	-0.149198	-0.233417	-0.965437	-0.0280305	0.0967787	-0.429413
ENSMUSG00000031016	Wee1	A	0.281452	1.28846	0.099405	0.150223	0.315979	0.489736	0.400018	0.898701	0.930775	0.28195	-0.726072	-0.154487	1.14698	-0.902504	-0.381396	0.804315	0.530006	0.553692	-0.333809	1.45377	1.72563	1.66114	0.202377	-0.0591349	1.43213	1.09859	-0.108701	-0.534454	1.57027	0.491263	0.103777	-0.300533	0.658019	0.876924	-0.963088	-0.403278	-0.9011	0.898034	-0.60547	-1.85929	-2.28333	-2.73921	-2.70673	-2.53299	-2.12846	-0.168713	0.44914
ENSMUSG00000050148	Ubqln2	A	1.66877	2.55113	0.055313	0.750515	-0.535186	-1.49396	1.08524	0.23036	0.24506	0.47875	-0.0205261	0.784572	-0.627771	-0.32616	-0.900227	0.861986	0.965705	0.391833	-0.680506	-2.14055	1.45875	1.7026	1.27	-1.15812	1.67565	1.30096	-1.01037	-0.85121	1.36864	1.41073	-0.191185	-1.46352	-1.12295	0.0884215	-0.289374	-1.1706	0.53909	1.4191	0.0348067	-2.14055	-1.2602	-1.29674	-1.33801	-1.00738	-1.45787	0.569392	-0.424454
ENSMUSG00000075419	Dolk	A	2.07599	0.93233	-0.555458	0.0856822	0.282251	-0.0617344	-0.689555	-1.16666	-0.00909166	1.11932	-0.160338	0.299988	0.401885	0.574819	0.449209	0.943629	0.987483	2.31341	1.41719	0.395426	1.33922	0.895017	-2.30523	0.459886	-0.879101	1.00682	-0.768937	-0.0984941	1.23149	0.822406	-0.797666	-0.659172	-2.58117	-2.42774	0.156399	0.181892	1.06049	0.638902	-0.450005	-2.94843	-1.1242	-0.286823	-0.717641	-1.01456	-0.0283218	0.970331	-1.31113
L7RN6	NA	A	0.862229	0.0656755	1.36627	0.984423	0.745705	0.443635	1.51209	0.700493	0.704703	0.661083	0.60527	0.585618	0.369609	0.2233	0.421099	0.280377	0.169907	1.36917	-1.20934	0.345661	-0.166601	-0.143633	1.286	0.311798	0.742928	0.342593	0.756286	0.373422	0.650857	1.2328	0.557421	0.581955	0.784705	0.0161246	0.365195	-0.598534	0.666157	-0.362054	-2.63391	-1.17193	-1.69414	-1.93968	-2.36288	-1.63146	-1.75018	-2.82661	-2.59359
ENSMUSG00000025665	Rps6ka6	A	0.136928	1.36024	0.780138	0.812576	0.0791974	0.235101	-0.996991	-0.0120785	-0.90586	-3.49054	0.826131	0.699769	0.989834	1.7339	1.74681	1.6745	1.11928	0.405441	0.191332	1.63253	0.767119	0.762428	-0.15457	0.73004	0.742406	1.56234	0.593629	0.564678	-0.74	-0.11837	-0.242261	-1.06018	1.55658	-0.516377	-1.41923	-1.48674	-1.55578	-1.31887	-0.802451	-0.354467	-0.995605	-0.39296	-0.991899	-1.71151	-0.833935	0.349357	-1.95163
ENSMUSG00000025980	Hspd1	A	1.37915	0.57346	0.211589	0.643759	-0.283072	0.379444	1.73929	1.59761	0.00452125	0.615887	0.781527	0.799006	0.458193	0.734536	0.32968	-0.00648476	-0.0145494	0.480855	-0.926544	-0.274362	0.245353	0.328059	0.854234	1.33116	-0.0708479	0.209211	0.294355	0.622132	1.17553	1.34113	1.36537	0.574389	0.474805	0.396373	0.474666	-0.794799	0.614794	-0.706091	-2.06587	-2.15531	-1.69769	-1.71079	-1.77614	-1.97733	-2.00112	-3.24152	-1.32754
ENSMUSG00000012443	Kif11	A	-1.15032	0.825803	0.813793	1.21333	1.10562	1.01614	0.0849586	0.975179	0.896051	2.3085	-0.356551	0.06517	0.689453	0.475199	0.547836	-0.295613	0.232633	-0.613798	0.05795	-0.965791	-1.00087	-0.513708	0.579857	1.03885	-0.183457	1.45034	1.06213	1.7382	-0.80277	0.154892	0.975916	2.04608	1.89467	0.678075	-0.534031	-0.916821	-1.46242	-0.164262	-1.60658	-2.12179	-1.5604	-1.49776	-1.40962	-1.88804	-1.45957	-1.59378	-0.828694
ENSMUSG00000048327	Ckap2l	A	-0.531575	0.533465	-0.3806	0.145676	-0.197351	0.905145	0.708567	1.28184	0.775295	1.04824	2.02856	1.69885	1.54466	1.85244	1.95919	0.826677	0.864834	1.42529	-1.06987	-0.187703	0.559181	0.381191	-3.55023	-0.0788845	-1.00559	-0.798222	0.270551	0.85679	0.536471	-0.325459	0.712795	0.222849	0.741492	-0.392435	-0.362626	-1.11332	-0.263046	-1.2508	-1.22654	-0.995066	-0.550505	-0.719733	-1.39866	-0.971015	-1.04942	-2.23642	-1.22497
2410127L17RIK	NA	A	0.0359956	0.91299	0.549037	0.111349	-0.371972	-0.45992	-0.224228	0.439922	-0.383631	-1.41894	0.391656	0.338628	-1.34087	-1.06623	-0.835357	1.02093	1.04199	-0.415201	1.32278	2.45005	2.18265	2.31109	0.761745	-1.56607	1.69848	1.95063	-0.26335	-0.655088	1.85752	1.00015	-0.155053	-0.826723	-0.630519	1.08763	-0.81618	-0.10256	-0.745855	0.504301	-0.798193	-1.46659	-1.44664	-1.55583	-1.62472	-0.582097	-1.11262	0.471511	-1.57662
ENSMUSG00000051811	Cox6b2	A	-0.616846	-0.548816	-0.0912981	0.0517803	0.0272696	-0.216272	2.41359	1.32191	-0.246077	0.0750905	0.95066	1.25772	-0.30347	-0.239358	-0.416502	-1.16358	-0.665415	0.0701521	-0.444518	-0.544094	-0.147323	-0.296786	0.0967293	-0.400679	1.2013	1.03097	0.536801	-0.323525	3.41343	3.64091	1.12745	0.138413	0.082805	0.108489	0.802408	-0.195749	0.781392	-0.484448	-1.65049	-1.63291	-0.997235	-1.33757	-1.20204	-0.84992	-1.02312	-1.42001	-1.67121
ENSMUSG00000002428	Hltf	A	-1.20042	-0.14606	0.619205	1.4754	0.485087	0.747089	-0.046773	1.62923	1.21711	-1.96271	0.792165	0.386356	0.787608	1.01623	0.746515	-0.248627	-0.170504	-0.602941	-0.863225	-0.805669	-2.17376	-1.39065	0.421439	0.918501	-0.471812	-3.04035	0.468384	1.31841	0.805343	0.306499	1.62771	2.40505	2.39574	0.857339	-0.392523	0.0542781	-0.931427	-0.00664094	-0.916818	-0.818204	-0.233584	-0.179524	-0.282466	-1.07605	-0.926937	-1.4666	-1.12642
ENSMUSG00000034329	Brip1	A	-1.2652	-0.933671	-0.142121	0.621131	0.442612	-0.353411	0.507858	1.68627	1.04371	-1.43033	2.17223	2.245	1.43292	1.43436	1.4484	1.16823	0.980929	0.924675	0.38961	0.600358	-0.65538	-1.37345	-3.70968	0.0510501	-2.01343	-0.366999	-0.227853	0.272843	0.342542	0.613703	0.867404	1.09566	0.188975	0.456841	-0.140888	-0.128757	-1.25034	-1.49098	-0.956766	-0.441822	-0.030471	-0.271494	-0.42682	-0.806796	-0.68235	-0.6077	-1.28061
ENSMUSG00000044573	Acp1	A	0.911587	-0.00599117	-0.30478	0.345232	0.0967602	0.0536559	1.6815	0.89292	-0.670031	-0.546805	0.477818	1.0498	0.147602	0.313266	0.401003	0.175782	-0.00117361	2.11455	-0.0333146	1.07078	0.832706	0.934432	0.744614	0.462313	-0.0564518	0.116707	0.4554	-0.0346909	2.32627	2.41117	0.769464	0.104486	0.735577	0.809393	-0.0887384	-0.932902	-0.371664	-1.21961	-2.32673	-1.39282	-1.83677	-1.77606	-1.44265	-1.75961	-1.96404	-1.80998	-1.85995
ENSMUSG00000002477	Snrpd1	A	1.59415	0.0911706	1.09992	0.815685	0.473548	0.681311	1.79967	0.902841	0.636389	-0.726959	0.417327	0.285535	-0.217227	-0.537637	-0.197844	-0.812275	-0.697773	-0.0767623	-0.920173	-0.415022	-1.33672	-1.68039	1.02605	0.562681	1.48105	0.531376	0.847768	0.263669	2.73564	2.92559	0.580635	0.269264	0.480701	0.715341	0.213791	-0.913088	0.505827	-0.964362	-1.99483	-1.01903	-1.3977	-1.3707	-1.28513	-0.58391	-1.01785	-1.99083	-1.78072
ENSMUSG00000037253	Mex3c	A	-2.02753	-2.45441	0.472954	0.38791	-0.478977	0.653089	0.619264	0.990111	-2.27782	0.961418	0.992181	1.00472	1.32722	0.57805	0.339667	0.404093	0.311418	0.390989	1.19819	2.66997	0.441085	0.0706068	1.35019	-1.14565	1.00767	-0.370746	0.437857	-0.648973	1.58507	1.31455	0.0529045	0.631548	0.948763	-2.38295	0.0754366	-0.955599	-1.83908	0.540326	-1.22688	-0.674001	-0.450335	-1.16505	-0.769291	-0.266828	-1.15057	-0.00172669	-1.47084
ENSMUSG00000089726	Mir17hg	A	-1.08173	-0.704955	1.18905	0.0466197	1.75794	1.10667	0.460533	0.818845	1.28332	1.76259	-0.785471	-0.647262	1.40398	-1.01261	-0.108935	0.978149	-0.29213	0.127908	2.09077	2.50405	-1.05767	-0.93348	1.24176	-0.531502	0.381755	-0.835487	1.32876	1.1236	0.951519	1.06454	0.476704	-0.298758	0.792356	-0.8429	-0.424867	-1.07131	0.25731	-1.5162	-1.79584	-0.0816971	-1.54079	-1.24241	-1.23374	-1.60648	-1.07369	-0.44204	-1.98675
ENSMUSG00000054715	Zscan22	A	-0.933227	0.509442	0.633671	1.34191	-1.66375	0.400455	0.462798	0.923724	-0.0382074	-1.55314	1.24279	0.809095	0.626832	1.07044	1.09313	0.547323	0.924536	0.585197	-1.68761	-2.97147	-0.377708	-0.284161	0.851042	1.2003	-0.451562	1.00728	1.05604	0.297798	0.315533	1.11106	0.957828	0.591048	1.2409	1.44794	0.483426	0.0525494	0.394589	-0.37428	-0.646781	-2.70435	-1.3467	-0.400699	-1.01778	-2.47367	-1.45523	-0.483826	-1.31453
ENSMUSG00000026643	Nmt2	A	-0.0528129	-0.978955	0.482958	1.17998	-0.188964	0.315463	-0.498812	1.02855	0.423062	0.910621	1.98702	2.08994	1.71176	2.52402	2.55821	0.312195	0.340601	1.43838	-1.07378	-1.01279	-0.851639	-0.61845	1.03911	0.11788	-1.30675	-0.872055	0.27512	0.396643	-0.292983	-0.301264	0.123085	0.9231	0.904314	-0.223114	-1.13627	-0.129134	0.00473979	-2.64901	-1.58482	-1.24354	-0.368516	-0.459784	-0.467821	-1.10159	-0.428886	-1.97531	-1.2697
ENSMUSG00000021276	Cinp	A	0.00840438	0.142276	0.343769	0.162157	-0.38216	-0.464251	1.41724	0.895239	-0.0773678	0.159373	2.26607	2.81802	0.990607	0.983018	1.36667	1.63466	1.46916	1.44396	0.174486	0.437631	-0.135703	-0.300344	-1.34074	-1.28927	-0.559007	-0.0186693	0.0456283	-0.380799	2.01266	1.77686	0.287874	-0.101957	-0.198936	-0.647342	-0.483197	-0.854627	0.172164	-1.12892	-1.92154	-0.859852	-1.13494	-1.81134	-1.02506	-1.464	-1.2696	-1.54961	-1.60871
ENSMUSG00000042271	Nxt2	A	-0.932899	-0.509117	-1.88791	1.57936	-1.6402	0.0385888	-0.292301	1.68978	1.63351	-0.765225	1.33021	1.54916	1.57529	0.518107	1.34224	0.923548	0.453189	0.251157	-2.02063	-0.274976	1.40988	1.15313	1.29533	-1.70026	-0.475862	0.861444	1.20799	0.305111	0.776894	0.398291	0.403226	0.149969	-1.95698	-1.35548	-0.283568	0.453032	-1.77275	-2.22047	-0.386254	0.209815	-0.87442	-0.87008	-0.299783	-1.19295	-0.756728	0.033328	0.927248
ENSMUSG00000012640	Zfp715	A	-1.74706	-0.914325	0.45393	-0.89651	-0.0368346	0.52112	-0.45176	0.478336	1.28943	1.68296	1.84823	1.59626	1.03436	0.752756	1.18853	1.45558	1.14648	-0.979302	0.247689	1.23603	0.727166	1.14751	0.888033	0.57774	-0.908731	-1.60403	1.00358	0.0559618	-0.149464	-0.922696	0.430574	0.994805	-2.13788	0.572231	-0.11844	-0.764567	-3.69251	-0.185623	-0.712295	-0.145361	-0.524677	-0.981866	-0.536462	-0.411784	-0.411943	-0.0930142	-2.00214
ENSMUSG00000028243	Ubxn2b	A	0.550372	-1.12796	-0.0763927	0.93252	1.14459	0.955509	1.16561	1.39586	0.248373	-1.22366	0.849525	0.9916	1.04078	0.72953	1.54246	0.369477	0.0506705	2.0926	1.64432	1.28199	-0.066571	-0.203911	-0.041019	-0.205046	-1.89209	-2.21338	0.200671	0.720791	-0.0154504	-0.923732	0.271739	0.371315	0.618515	0.409301	0.128695	0.0645213	1.04367	-0.270447	-2.04717	-2.97764	-0.282148	-1.074	-0.875883	-1.0595	-0.560535	-1.20907	-2.46938
ENSMUSG00000042225	Ammecr1	A	-0.292319	-2.51708	0.476185	0.984841	-1.29597	-0.258021	-1.03466	0.778819	1.63396	-2.51708	0.144968	0.598847	0.939624	0.12746	0.610817	-0.0477316	0.278001	-0.510186	0.658996	1.12901	-0.0912413	0.173876	2.28017	-0.189127	0.726234	1.50341	0.199814	-0.396172	1.39508	2.18181	-0.155779	0.699223	1.34174	1.12036	-0.246457	0.326779	-1.40742	-2.23634	-0.89652	-1.72457	-0.511344	-1.01216	-1.2346	0.367273	0.106352	-0.263282	-1.94558
ENSMUSG00000049929	Lpar4	A	0.564875	0.125837	-0.635208	-1.28268	1.38007	-1.43941	1.84366	1.12535	-0.28861	-0.948744	0.729932	0.193069	-1.35365	0.261612	-0.352243	-1.03432	-0.303178	0.924272	-0.227964	-1.63047	-1.7055	-0.889557	2.56158	1.0896	1.05793	2.17814	-0.202083	-0.4993	2.11073	-1.9279	0.318852	-1.51727	1.52589	0.963702	0.405243	-0.615322	0.610231	-1.14235	-0.545066	0.507146	-1.21921	-0.104413	-0.540789	-1.6543	-0.313425	1.0317	0.863528
ENSMUSG00000054737	Zfp182	A	-1.82897	-1.7018	-1.10951	-1.7511	0.773438	0.913376	1.19069	1.27305	2.82683	-1.70312	0.418762	0.604923	0.328591	-0.426395	-0.00122035	0.670261	0.0256685	0.536325	0.274838	-0.304818	0.278838	0.934231	-2.13369	1.83632	0.217638	-0.390541	1.18345	0.252702	1.44629	0.25203	1.28353	0.516041	1.20688	-1.88056	0.235596	0.273699	0.433936	0.396718	-0.0713016	-2.13369	-0.761518	-1.32698	-0.678445	-2.13369	0.168317	0.0712873	-0.486898
ENSMUSG00000030225	Dera	A	2.20677	1.09639	0.407463	0.556003	0.760438	1.39559	1.41882	0.311156	0.558687	-2.94713	0.257425	0.856262	1.43491	1.48301	1.25164	-1.97914	-1.10557	0.231025	-0.23691	0.255788	0.473953	0.738311	0.751078	1.439	-0.200391	0.298734	-0.023413	0.849493	-0.455061	-0.211954	0.799343	-0.578471	0.678419	0.791255	0.0853398	-0.2685	0.541754	-0.431564	-1.60406	-1.57525	-1.74414	-1.85207	-1.40598	-1.28761	-1.48975	-1.39719	-1.13392
ENSMUSG00000041308	Sntb2	A	-0.983639	-0.625261	0.919729	0.810477	-1.26517	0.112226	0.605866	0.746098	-1.02435	1.56312	1.89282	1.99527	-0.354287	0.507638	0.570129	2.10207	2.2937	-0.0641105	1.32808	0.92425	0.495729	0.58577	-0.68536	-1.30439	1.17586	0.279567	0.099927	-0.354558	0.580331	1.04099	0.0290275	0.550699	-1.55693	-0.603711	0.073165	-1.07029	-0.598067	0.795294	-0.126947	-2.17884	-1.2557	-2.008	-1.90375	-1.40558	-1.66248	-0.404927	-0.641519
ENSMUSG00000033364	Usp37	A	-1.54677	-2.08309	0.0378633	0.519623	-0.0489205	0.400375	0.0736023	1.73343	-0.330289	1.03918	1.56639	1.45212	1.78691	2.20224	2.00289	-0.744947	-0.417785	0.827857	-0.538688	-0.157718	-0.786206	-0.844927	-1.2822	0.442838	-2.07108	-1.37922	-0.37211	0.293115	-0.529651	-0.454766	0.603407	0.884935	1.37684	-0.851003	-0.576928	0.680908	-0.255155	-2.51502	-0.81281	-0.0287819	1.32251	0.977772	0.994221	-0.190895	0.534277	-1.58335	-1.35099
ENSMUSG00000038803	Ost4	A	1.38669	0.818962	0.376821	0.214802	-0.336317	-0.0766413	1.53798	0.320844	-0.573533	-0.371806	0.862823	1.13276	-1.10108	-0.896769	-0.568139	-1.28897	-1.0842	-0.151784	-1.4435	-0.175947	-1.5687	-2.11395	0.494595	0.782447	1.13498	1.32867	0.491154	-0.0398527	3.24027	3.0146	0.538869	-0.114635	-0.111432	-0.0315604	0.873835	0.255535	0.990509	-0.658614	-1.36925	0.0776457	-0.169138	-0.334815	-0.423562	-0.128548	-0.618658	-2.31385	-1.80955
ENSMUSG00000001630	Stk38l	A	-0.893386	-1.90946	0.0959694	-0.115628	-0.0284268	0.148497	0.477771	1.10771	0.304416	0.488135	1.85249	2.29623	1.70338	2.00302	2.13546	-0.3102	-0.528304	1.38612	-0.0686875	1.01637	-1.02168	-0.982999	0.28779	-0.462891	-2.728	-2.11892	-0.163163	0.294426	-0.0318455	-0.471952	0.242201	0.558898	0.831994	0.470189	-0.545236	-0.364741	0.658041	-2.26556	-1.38884	-0.150016	0.214936	0.369116	0.535551	0.26885	-0.0490891	-2.01802	-1.1305
ENSMUSG00000047694	Yipf6	A	0.505667	-0.232335	-1.8536	-0.23898	0.610726	1.00258	-0.365355	1.69835	0.561366	0.596914	1.18292	1.41765	1.84419	1.60796	1.27421	0.75761	0.710636	1.38828	-1.49271	0.876173	1.60015	1.61706	-0.31874	1.28193	-0.9216	-0.23853	-0.396597	-0.115635	0.693611	-0.137582	-0.28616	-0.0959117	0.88695	-2.60277	-0.416798	-0.153696	-1.31424	-0.35362	-1.10957	-1.56619	-0.92451	-1.6915	-1.23567	-2.26608	-0.579635	-0.234062	-0.972848
ENSMUSG00000027287	Snap23	A	0.829714	0.335256	0.21214	0.315995	-0.331498	0.959322	1.76531	1.41786	0.767236	-0.37386	1.27286	1.35209	0.393988	0.265189	0.700516	-0.0261136	0.0114131	1.35837	-1.52667	-1.81921	-0.905576	-0.576615	-0.568603	1.02511	-1.39913	0.53566	0.45676	0.64807	2.15258	1.73835	1.43488	-0.591967	1.06518	0.775845	0.304171	-0.502554	0.186268	-0.283972	-1.97599	-1.246	-1.39416	-1.94205	-1.42438	-2.3899	-0.848321	-0.73443	-1.41914
ENSMUSG00000035476	Tab3	A	0.0560303	-0.0515216	0.374674	0.303669	0.139372	0.137973	0.0309364	1.65231	1.96781	-1.11003	0.72388	0.780236	0.497429	0.960636	0.835116	0.453625	0.769054	0.552577	1.0246	0.901296	0.648876	0.599316	0.488646	-0.629415	0.315407	-3.17493	-0.576727	-0.970259	1.00232	1.40767	-0.434175	0.182793	1.50149	-0.215195	-0.758476	-2.52377	-1.45665	-3.54415	-0.467561	-1.27038	0.475316	-0.129513	-0.170184	0.329029	0.188258	-0.125672	-1.69175
ENSMUSG00000047635	2810006K23Rik	A	-1.6473	0.0770791	-0.292596	-0.319171	0.0141066	0.408415	1.97945	1.26127	-1.53427	-2.21067	0.938873	1.08103	0.62306	0.380449	0.56484	1.04621	0.656546	0.0479421	0.846162	-1.91158	-0.960917	-0.681185	-1.19847	1.07337	0.0414928	1.57386	0.00378773	0.341564	1.54995	3.13431	0.826156	-3.00838	0.183397	0.985309	0.471704	-0.781552	0.0571169	-0.329647	-0.93293	-1.18265	-0.494381	-0.506899	-0.526833	0.0391996	-0.583642	-0.49801	-0.605568
ENSMUSG00000028549	Itgb3bp	A	0.744765	-0.864918	-0.886175	-0.508443	-0.642789	-0.96013	0.536186	0.426434	-0.380225	-2.81461	1.12997	1.82908	1.10165	-0.219618	-0.0741198	0.906736	0.719275	1.59101	1.61541	1.2672	0.70397	0.626626	-0.513461	-2.2944	0.113509	0.898988	0.584458	-0.762136	2.88459	2.12682	0.022696	-1.15375	-0.712775	-2.06277	-0.236497	-0.498471	0.733925	-1.33962	-1.08248	0.424257	-0.140357	-0.977444	-0.19271	-0.301445	-0.229876	-0.513728	-0.62461
ENSMUSG00000028156	Eif4e	A	0.66746	-0.642711	0.730326	0.814251	0.0661204	0.471138	1.82036	1.5291	0.381911	0.730671	1.00482	1.28721	0.607123	0.244167	0.350417	-0.978485	-0.944731	1.06658	-1.27779	-0.890549	-0.0340925	-0.0680951	0.0559366	0.341013	-0.870224	-0.738706	0.652402	0.515736	2.52111	2.59916	1.1302	0.570379	0.743661	0.028086	0.00875124	-0.647347	0.613122	-1.35878	-1.93003	-0.728337	-0.910161	-1.03217	-1.09893	-1.89156	-1.45637	-2.52404	-1.5281
ENSMUSG00000094942	Gm3604	A	-1.94099	-0.615571	-0.0228298	0.597256	0.813474	0.418807	1.36069	1.79589	1.10218	-1.77246	1.00467	1.37189	1.60127	0.149693	0.265192	0.125841	-0.0711945	1.5184	-0.857215	-1.93227	-0.158433	-0.173887	-1.07752	-1.74222	-1.89224	0.011927	0.52213	0.351152	2.48592	-1.35142	1.09349	0.247812	1.43709	-1.8399	-0.397375	0.502616	-2.32312	-0.353954	-0.407963	1.20425	-0.193511	0.37613	0.182451	0.107497	-0.305211	-0.191305	-1.02714
ENSMUSG00000051224	Tceanc	A	-0.0528179	0.183718	-0.995023	1.25238	0.938574	1.00668	-0.134784	1.3314	0.381512	-1.54721	1.53685	0.702949	1.76966	1.76705	2.01042	1.27346	1.0303	1.06733	-0.468066	0.834965	1.40531	1.14859	0.0698187	-2.89583	-1.42327	0.318924	-0.284128	-0.597125	-1.732	-0.37169	0.0648862	-0.45667	1.03417	-2.0281	-0.268958	0.325189	0.171435	-0.263514	-1.62613	-0.618299	-1.50681	-0.467869	-0.562829	-1.39681	-0.780944	-0.379615	-0.767054
ENSMUSG00000021054	Sgpp1	A	-1.25777	-2.49649	0.368638	1.30519	1.25124	0.260738	2.33848	1.78341	-1.45448	-0.0706637	0.0650622	0.48722	0.391705	-0.298972	-0.603154	0.0365171	0.19876	-2.49649	-0.230663	0.483039	1.86684	1.51899	0.520613	-2.19507	1.31971	1.13464	0.403116	-0.793847	1.15093	1.40001	0.592086	-0.978428	-1.65352	0.850254	0.374107	-1.3399	-1.00641	-1.50247	0.17379	0.269843	-0.304943	-0.181206	-0.510629	-0.917304	-0.295041	0.0437798	-0.00124841
ENSMUSG00000040374	Pex2	A	1.83707	0.0275555	-0.281847	0.143101	-0.151004	-0.471533	1.15025	1.05167	-1.15928	-3.16196	1.49918	1.21595	0.984249	0.70344	0.613466	0.59342	0.575147	1.43317	-0.234556	1.49587	-0.106125	-0.275402	0.14955	0.875985	0.614471	-3.01693	0.18384	-0.320943	1.22451	0.834213	0.452046	-0.569485	-0.363309	-3.11356	0.528166	-1.06184	1.13947	-0.680307	-1.20834	0.145015	0.020537	-0.286308	-0.00606774	-0.273034	-0.453219	-1.28007	-1.01623
ENSMUSG00000024608	Rps14	A	1.32142	-0.569392	0.48099	-0.139508	0.059935	-0.0110409	1.90304	0.652806	-0.328559	-0.477206	0.416633	0.81844	-0.645848	-1.15919	-0.652121	-1.68129	-1.65443	0.524797	0.0435823	0.295666	-1.86406	-2.42495	1.27519	-0.00464778	0.884129	-0.0914007	0.134909	-0.259753	2.93908	2.83543	0.67797	-0.353469	-0.413858	-0.268852	1.28503	0.00849588	1.09249	-0.926198	-1.38251	0.493717	0.219044	0.0827745	0.0449915	0.645405	-0.01464	-2.039	-1.77402
ENSMUSG00000058761	Rnf169	A	-0.927318	-1.7752	-0.447559	1.30004	0.415353	-0.365007	1.23165	1.5701	0.173189	0.49423	0.176142	0.728135	1.85924	0.449273	1.0471	-0.117367	-0.0142152	0.764889	0.987629	1.18912	-0.284397	-0.142291	1.36967	-3.05279	-0.111079	-3.68822	-0.969393	-0.832709	1.37456	1.86581	0.135953	-0.0643466	0.870447	-0.742677	-0.501924	0.021328	1.02938	0.378255	-0.953261	-0.661119	-0.243399	-0.69334	-1.36018	0.0503567	0.126234	-0.796925	-0.863366
ENSMUSG00000054408	Spcs3	A	-1.91978	-0.0297452	0.329868	0.703806	-0.500858	0.144957	0.108934	0.957449	0.369215	1.81718	1.97159	1.26846	1.16795	1.85578	1.76369	0.116744	0.360678	1.25447	0.88892	1.33111	0.715803	0.66863	0.608658	1.62066	-0.976991	-0.543582	0.211331	0.0896897	-1.45026	-0.813063	0.324295	0.084066	0.84298	0.513621	-0.859556	-1.90155	-0.331259	-0.933988	-1.64239	-1.2556	-1.11096	-0.641912	-0.765499	-2.05453	-0.997231	-1.96503	-1.39677
ENSMUSG00000022750	Klhl22	A	0.432715	0.20561	0.489108	-0.10415	0.213372	0.171224	0.543829	0.787681	-1.02561	1.01715	2.3577	2.16367	0.93249	1.3156	1.70774	2.16687	1.83733	1.93427	0.316528	0.922969	-0.223784	-0.24573	0.330415	-0.0132337	-1.31745	-0.850764	-0.432758	0.351567	-1.24447	-1.54437	0.662868	0.300183	0.983316	-0.842873	-1.13793	-1.00588	-0.752026	-0.646332	-1.36695	-0.702862	-1.36331	-0.767994	-1.07035	-2.01013	-1.16709	-1.34777	-0.960395
ENSMUSG00000058546	Rpl23a	A	1.3357	-0.42601	0.236418	-0.117671	-0.208126	-0.138747	2.07449	1.05854	-0.546353	-1.02104	0.716746	0.902358	-0.90301	-1.0502	-0.712971	-1.62337	-1.51653	0.700552	-0.155303	0.159945	-2.0234	-2.55095	0.503882	0.557873	0.457838	0.386738	0.108116	-0.298781	2.96235	3.06872	0.589181	-0.574383	-0.589876	-0.206932	0.802505	-0.111779	0.729092	-1.03793	-1.16805	1.04131	0.284479	0.279822	0.136801	0.665847	0.125209	-1.60487	-1.29824
ENSMUSG00000053080	2700081O15Rik	A	-1.64905	-1.82327	1.23096	0.704257	1.6247	1.30317	-0.403945	0.28473	-1.06654	2.20592	-0.750839	-0.339466	-1.68091	-0.732583	-0.109123	0.447731	0.347801	-0.253806	2.53949	1.9771	-0.709507	-0.845095	2.00797	-1.82965	2.01522	-1.3626	-0.27296	-0.295669	-1.32915	1.467	0.0532749	0.384919	-0.597591	0.702092	-0.147907	0.107381	-1.53774	0.0174135	0.585533	0.622099	-0.335237	-1.02966	-0.589529	-0.875748	0.235626	-0.13582	-0.161001
ENSMUSG00000030189	Ybx3	A	0.317594	-0.606232	0.557694	0.655073	1.16626	0.237229	0.980565	0.790987	0.323074	0.940926	-0.203919	-0.0565645	-0.865043	-0.82745	-0.551705	-1.35608	-1.36913	-0.0102862	2.54995	0.574229	0.153191	-0.383882	2.16455	0.217306	2.1252	-0.526232	0.458668	0.0214449	0.824713	2.43443	0.603906	0.343839	-0.401294	1.67225	0.865809	-1.62693	-0.974669	-1.08767	-1.85754	-0.527214	-0.750442	-1.11174	-1.71938	-0.162908	-0.879396	-0.741865	-2.38131
ENSMUSG00000053916	Nanp	A	1.60868	-0.532909	0.544438	1.00596	0.619834	0.221252	2.10737	1.50899	0.295761	-3.89457	0.580449	0.68414	0.354744	0.0417962	-0.265969	-1.48501	-0.90588	1.14146	-1.07983	0.383243	-0.0629822	-0.222558	-0.0386657	1.04592	-0.264307	-0.0808874	0.0524631	-0.0207787	1.648	2.58815	0.800604	-0.643249	-0.704521	0.894011	0.658229	-0.53701	0.886724	-0.285637	-1.4898	-0.284496	-0.550342	-0.367215	-0.752916	-1.07155	-1.15945	-1.03493	-1.93677
GM6251	NA	A	1.04295	1.73886	-0.328059	-1.11724	-0.360079	-0.318696	1.53147	0.599158	-0.0628641	-0.303866	0.589065	0.84878	-1.23599	-1.56532	-1.04214	-1.05745	-1.05696	-0.00787508	0.492834	0.575015	-1.65377	-1.87548	0.212917	-0.00484181	2.62869	2.41797	-0.213621	-0.828034	2.75592	2.64366	0.0664134	-0.457476	-0.33399	-1.131	0.88374	-0.468218	0.218979	-0.893345	-0.896241	0.469436	-0.261259	-0.331454	-0.360173	0.387605	-0.139083	-0.818028	-0.980896
ENSMUSG00000051517	Arhgef39	A	0.469993	0.565602	-0.0123003	1.14794	0.901145	1.21396	1.75729	1.57462	0.578423	-1.90937	-0.267288	0.300985	-1.36203	0.0136715	0.337608	-1.62454	-0.669834	0.917286	-0.461962	-1.74801	-0.657242	-0.320677	2.44562	1.72875	1.18337	-1.44447	0.744275	0.971702	-0.148058	-1.83311	1.10808	-0.341068	1.08401	-1.90384	0.210865	-1.79747	0.12436	1.40207	0.220921	-1.93444	-0.407754	-1.13446	-0.405503	-0.512083	-0.140735	0.425583	-0.391892
ENSMUSG00000062997	Rpl35	A	1.42164	-0.0312498	-0.0830674	-0.587555	-0.339421	-0.375378	1.63866	0.669589	-0.661292	-1.53273	0.609332	1.16638	-0.867906	-1.26898	-0.626595	-1.775	-1.90209	0.869727	0.408995	0.338096	-1.69201	-2.02408	1.25073	0.579205	1.34022	0.874156	-0.102579	-0.579758	2.78622	2.68605	0.267259	-0.82642	-0.975041	-0.318083	1.1172	-0.0409723	0.860267	-0.960962	-1.33295	1.05742	0.062182	-0.00200285	-0.0644585	0.992517	0.014654	-1.121	-0.91893
ENSMUSG00000026021	Sumo1	A	0.468701	-0.591011	0.304176	0.040152	-0.383193	0.164311	1.88607	1.05097	-0.197988	-0.519802	1.88868	2.34033	0.651139	0.620662	1.11617	0.20648	0.181088	1.59174	-0.355592	0.888637	-0.265489	-0.340144	0.692255	0.306917	-0.500835	-0.457318	0.247605	-0.236563	2.13697	2.30257	0.526619	-0.0452938	0.177997	-0.199792	0.089021	-0.981399	0.343443	-1.30603	-2.1716	-0.628858	-1.50186	-1.46813	-1.49935	-1.11195	-1.50234	-2.36079	-1.59737
ENSMUSG00000050856	Atp5k	A	1.55023	1.17764	0.218223	-0.565625	-0.215694	-0.102262	1.57739	0.983558	-0.210469	-1.37702	0.552093	0.832415	-1.44844	-1.54221	-1.25327	-1.38776	-1.10439	-0.0520191	0.239153	-0.407811	-0.231092	-0.663882	0.973382	0.153826	2.70535	1.78477	0.252228	-0.533542	3.04573	2.73492	0.420696	-0.521382	-0.514217	-0.797088	0.995841	-0.726917	-0.055417	-0.830598	-1.23981	0.0291265	-0.467743	-0.463077	-0.916261	0.0629323	-0.457903	-1.24968	-0.953924
ENSMUSG00000032116	Stt3a	A	0.483368	1.16541	0.169186	0.213566	-0.272636	0.0810353	0.172838	0.863923	0.457014	0.774116	2.29196	2.48262	0.50131	1.43161	1.49638	0.988547	0.924627	0.925036	-1.07677	-0.131924	0.394187	0.54151	-0.241692	1.0146	-0.9635	0.336957	0.341508	0.413512	0.773293	-0.0856006	0.566004	0.693842	0.817116	-0.969174	-0.539785	-0.707488	-0.852684	-1.33853	-1.28848	-1.39577	-1.03774	-1.39396	-1.06001	-3.05802	-1.1568	-2.24515	-1.49935
ENSMUSG00000072692	Rpl37rt	A	1.19369	0.405174	0.0300265	-0.702906	-0.419716	-0.464293	1.77087	0.783899	-0.38692	-1.22606	0.849589	1.08933	-1.12236	-1.51147	-0.903937	-1.68553	-1.43394	0.434698	0.488642	0.457011	-1.42105	-1.55678	0.273919	0.235293	1.76762	1.23782	-0.108676	-0.796334	3.06834	2.88788	0.266153	-0.410187	-0.598638	-0.617886	1.10175	-0.25531	0.590826	-0.882239	-1.25501	0.999253	0.160256	-0.0687804	-0.225843	0.802712	-0.0156018	-1.59941	-1.22586
ENSMUSG00000022884	Eif4a2	A	0.14633	-0.510039	0.85718	0.816677	0.79458	0.909171	1.23265	1.34969	0.768589	0.932977	0.710168	0.703449	0.527933	0.319959	0.30976	-0.713372	-0.631524	2.22187	-0.158382	0.903559	0.0325237	-0.310749	0.378152	0.877233	-0.688083	-0.115307	1.12784	0.551225	1.54032	0.893162	0.340135	0.608727	0.979363	0.0104099	0.201538	-0.592577	0.48484	-0.931264	-2.24999	-1.54374	-1.64517	-1.52932	-1.99642	-2.25896	-1.30972	-2.1489	-2.19649
ENSMUSG00000027286	Lrrc57	A	0.467902	-0.667004	-0.987861	0.830118	-0.491453	0.139788	0.765969	0.367729	1.4746	-2.76051	2.0161	2.28588	0.782654	1.18554	1.67247	0.210076	0.493817	1.46069	0.0245968	-0.159675	-0.0815955	-0.0444508	-0.0834068	1.4361	-1.65898	-3.54002	0.25291	-0.302886	1.1956	0.866961	0.13668	-0.110149	-0.170874	-0.377102	0.646982	0.651087	0.0790821	-0.434483	-1.13948	-0.572875	-0.680309	-0.625446	-0.792983	-1.15501	-0.461479	-0.648727	-1.49658
ENSMUSG00000014773	Dll1	A	-0.974543	-1.18624	0.856533	-0.0363816	-0.898942	1.11535	0.43821	0.00934549	2.31477	-1.15971	-0.252564	0.48561	1.14174	0.0449835	0.497607	0.487082	1.56671	-1.71422	0.224604	-1.71422	-0.202393	-0.284223	2.07464	-0.982417	2.22829	-1.19347	0.669204	0.948374	-1.2719	1.11281	-1.029	-1.71422	2.21947	1.19559	-0.950468	0.693169	-0.728351	0.558352	-1.18458	-0.0620853	-0.666071	-0.512446	-0.639942	-0.793979	0.145255	0.838891	-1.71422
ENSMUSG00000097448	Platr22	A	1.16549	-1.53568	0.0205552	1.36585	1.11575	-0.764294	1.39082	0.733955	1.57183	0.963015	0.134004	0.0255268	-0.636342	0.11735	-0.371266	-0.642101	-0.700961	-1.53568	-1.13695	0.779514	-0.930476	-1.53568	-1.53568	-1.53568	-1.53568	1.02843	-1.03728	0.477414	2.53595	2.17177	0.81337	0.644475	-0.223111	1.62724	0.734945	1.87219	0.190917	0.0264215	-0.697735	-1.20876	-0.46977	-0.462185	-0.102676	-1.53568	0.271497	-0.10895	-1.53568
ENSMUSG00000000001	Gnai3	A	-0.0560458	1.09302	0.292682	0.980414	-0.645351	0.683894	-0.914108	-0.743965	0.944647	-3.88617	-0.180247	-0.219119	-0.197293	1.07602	1.16618	1.23246	1.41906	0.944333	-1.52362	0.0875389	0.934396	1.01311	-0.149382	1.43333	0.472704	0.759711	0.764542	0.804362	0.0602587	0.327684	-0.20498	1.87201	1.53736	0.853958	-0.953021	-0.87346	-1.04413	0.625696	-0.846041	-0.817023	-1.33113	-0.910345	-0.821436	-1.97218	-1.24022	-1.26741	-0.582692
ENSMUSG00000047344	Lancl3	A	0.498479	-0.878702	0.819784	0.95678	2.05212	0.434804	0.528384	0.978716	-1.08604	-0.619035	1.66997	1.6678	1.4326	0.737333	0.927054	0.475052	1.38542	0.745549	2.14346	-1.53325	-1.24571	-0.970893	-1.83068	2.28733	-0.53994	1.23981	-1.19387	0.0971336	-0.415352	-0.271018	-0.356109	-1.83068	-1.83068	-1.83068	-0.326921	0.186263	-0.423574	-0.836655	-0.319124	-0.976404	0.421516	-0.44623	0.269867	-1.30884	-0.291865	-0.468745	-0.12424
ENSMUSG00000060427	Zfp868	A	0.161677	-1.34955	-0.170892	-0.0551014	0.0799949	0.0661105	0.582831	1.14875	0.414567	-1.02742	0.418496	1.66936	1.99694	0.917844	1.11885	0.598671	0.436263	2.08012	0.216263	-3.28064	-1.90009	-1.49013	0.0174264	0.0229009	-1.37645	-0.619567	0.569691	-0.62677	1.11114	0.719051	0.751252	-1.78712	-0.0622758	-2.67534	0.638821	-0.665141	1.15152	-0.9577	-0.404015	1.03201	0.570033	0.622096	-0.374308	-0.122767	0.863521	-0.12608	-0.904834
ENSMUSG00000079555	Haus3	A	0.187155	-0.217999	0.403841	0.852517	-0.222047	0.403166	1.27948	1.51846	0.25682	0.750558	1.71048	1.88789	-0.130965	0.908916	0.9181	0.267146	0.18306	0.663129	-1.42089	-0.466523	-0.296466	-0.182222	0.634434	-1.23651	-1.33394	-3.61017	0.459928	0.486244	2.19352	1.33352	1.17665	0.718092	0.266472	0.330663	-0.0341783	0.30964	-0.0143718	-0.995046	-1.6087	-1.0166	-0.577673	-0.70724	-0.632281	-1.28605	-0.620545	-1.03537	-2.45409
ENSMUSG00000064289	Tank	A	0.612975	-1.04995	0.0815443	0.41645	-0.161766	-0.668756	0.671548	0.968083	-0.60837	-0.985532	1.96129	2.26652	0.960039	0.971175	1.57614	0.960948	0.559426	2.13473	0.801145	0.454735	0.382597	0.569123	1.20011	-0.10951	-2.35105	-1.03349	-0.395829	-0.511492	1.14315	0.842281	-0.120451	0.358983	0.530078	0.663215	-1.14757	-1.56101	-0.220607	-0.94565	-1.73116	-0.861395	-0.264999	-0.838591	-0.255852	-3.12511	-0.730042	-0.362306	-1.0458
ENSMUSG00000059060	Rad51b	A	-0.406206	-0.61999	0.217516	0.477545	0.322173	0.344256	0.542727	1.24772	-0.169038	-2.70777	1.74457	1.85139	0.734482	0.664093	1.03617	0.661495	0.752175	1.30358	-0.765516	1.24374	-0.952408	-2.09719	0.0680385	-2.58815	-0.0646683	0.066854	0.348783	-0.259549	1.55089	1.53515	-0.100448	0.0839184	0.503458	1.92555	0.287278	0.612908	-0.0735633	-0.660916	-0.794169	-2.04555	-0.698561	-0.545207	-0.628936	-1.29576	-0.567146	-0.106269	-1.97944
ENSMUSG00000054099	Slc25a40	A	-0.879855	0.151827	0.775829	1.00633	0.981703	0.899184	0.156234	1.65502	1.26031	1.68242	1.21295	0.873532	0.600979	0.0839505	0.591569	0.799007	0.9791	1.20484	1.9021	-3.00692	-0.0501118	-0.421887	-0.356369	-2.7055	-0.471253	0.00500087	1.56861	1.03325	-1.11133	-0.713326	0.441275	-0.211295	-0.481675	0.931378	-0.0719345	-1.80898	0.0162123	-0.218812	-1.10907	-0.954379	-1.09104	-1.69172	-0.82507	-0.729556	-0.921504	0.139571	-1.1206
ENSMUSG00000022337	Emc2	A	0.45819	-1.25314	-0.233132	-0.250131	-0.230241	-0.487022	1.46694	0.665697	-0.372424	-0.302082	2.32564	2.49813	0.21954	0.628815	0.998014	1.26312	1.16932	1.32089	0.25935	0.527102	0.441131	0.263275	0.605837	0.441259	-1.24599	0.132048	-0.146055	-0.561362	2.56737	2.30685	0.298128	-0.31885	-0.378502	-1.24683	-0.168133	-1.41686	-0.473037	-1.00777	-1.53897	-0.623839	-0.959621	-1.16596	-1.05202	-0.877284	-1.29915	-2.11766	-1.13057
ENSMUSG00000078974	Sec61g	A	1.46308	0.45462	0.206134	-0.207997	-0.18068	-0.0931409	1.90298	1.07211	-0.783216	-1.02767	0.877632	1.12577	-1.06354	-1.57797	-0.95062	-1.25559	-1.31778	0.470659	-0.746755	0.021007	-0.685186	-1.02964	0.696476	0.408049	1.63488	1.1356	0.286783	-0.511326	3.46054	3.03188	0.49008	-0.711503	-0.501173	-0.145017	0.576705	-1.27999	0.445206	-1.0006	-1.13077	0.77863	-0.384322	-0.377981	-0.51069	0.037368	-0.638612	-1.33138	-1.13304
ENSMUSG00000023919	Cenpq	A	-0.585228	-1.20847	-0.487706	0.0115255	-0.822483	-0.382646	0.84537	0.784842	-0.636637	0.026027	2.4321	2.68193	-0.602727	0.747478	1.25447	1.43196	1.28443	2.1353	-0.00411993	0.704016	-0.419928	-0.379567	-0.824143	0.0891158	-0.0671183	-1.76432	-0.140703	-0.327778	2.48153	1.98342	0.747557	-1.12242	0.731619	-1.66552	-0.294658	-0.983022	0.0753527	-0.755732	-1.18776	0.214901	-0.503089	-0.436775	-0.745922	-1.35328	-0.831767	-1.10028	-1.02914
ENSMUSG00000029512	Ulk1	A	-1.44494	-0.664845	0.987899	0.40469	1.21997	1.01668	0.133347	-0.429409	1.87562	1.68422	-0.517502	-1.11679	0.417739	0.569242	0.284171	0.156187	-0.0789608	0.289658	1.62533	1.03438	0.924142	0.948869	0.995729	0.140451	1.05744	-4.11003	0.923337	0.679417	0.307795	0.763048	-0.688546	0.290466	-0.970768	1.04812	-0.0488531	-0.273289	-0.788547	0.439568	-1.60806	-0.233569	-1.32828	-2.28197	-0.981786	-0.537606	-0.733749	-0.644241	-0.735771
ENSMUSG00000029918	Mrps33	A	1.00549	-0.640872	0.619437	0.145518	-0.150311	0.0438559	2.31501	1.39492	-0.463376	0.402344	0.637085	1.28539	-0.530975	-0.699227	-0.239792	-1.18757	-1.16672	0.99231	-1.36014	-0.00207062	-1.27913	-1.36426	0.871557	-0.380255	0.29576	-0.214083	0.451853	-0.0514461	3.10565	3.14005	0.619874	-0.0451616	0.194098	0.287269	0.673172	-0.159475	0.968522	-1.25489	-1.74098	-0.481032	-0.324187	-0.383529	-0.640291	-0.310171	-0.64822	-2.0369	-1.69411
ENSMUSG00000036504	Phpt1	A	0.880508	0.0645529	0.503693	-0.344189	0.262739	0.129905	2.08839	0.995319	-0.0847397	-0.417881	1.08581	1.44464	-0.221205	-0.279159	-0.393432	-1.20423	-1.17735	-0.787117	-1.99628	-0.454479	-1.84772	-1.99969	0.927975	0.368779	1.24997	1.18365	0.14491	-0.212515	2.85533	2.58598	0.322846	-0.640133	-0.492133	-1.34314	0.958642	0.131456	1.14659	-0.410807	-1.27548	0.362329	0.0207827	-0.235671	-0.245283	0.17855	-0.386374	-1.79437	-1.64997
ENSMUSG00000059669	Taf1b	A	-0.259289	-0.951851	-0.847367	-0.111906	-0.448966	-0.432282	0.864999	0.585191	-1.06612	-0.613146	1.63649	2.23706	0.0616575	0.504988	0.905019	1.0889	1.18882	1.88516	0.72136	1.41429	1.07433	0.950322	-0.197675	-0.823871	-1.13997	0.366684	-0.721355	-0.312636	1.51532	1.00548	0.370978	0.842031	-1.3069	-4.28172	0.228883	-0.094141	0.471581	-1.27657	-0.766836	-0.0299604	0.0120808	-0.727652	-0.611763	-0.513788	-0.368736	-1.32323	-0.70389
ENSMUSG00000047003	Zfp41	A	-0.622971	-0.641714	0.692314	0.59525	-0.345135	-0.580198	0.023259	0.640926	-2	2.46279	0.848007	0.547092	0.426705	1.20124	1.18859	1.05664	0.875714	0.120352	0.534856	0.652032	-0.138951	-0.367419	-2.70274	-1.90477	0.343891	1.32884	0.535288	0.774649	-0.670994	-1.93589	1.05855	0.57738	0.563781	-1.0997	0.242278	0.116747	0.0587993	-0.644341	-0.551858	-0.662336	0.547728	0.684993	0.398793	0.353663	0.146598	-3.67702	-1.05171
ENSMUSG00000020349	Ppp2ca	A	0.434205	1.00713	0.458202	-0.02437	-0.337406	-0.768791	1.33683	0.444668	0.356024	-0.515955	-0.662904	-0.882607	-1.93817	-1.1089	-0.977816	-0.0712164	-0.0793704	-0.00145059	0.701573	1.67571	1.42662	1.16829	2.04345	-3.26648	2.02655	-0.526232	0.107884	-0.378971	1.69278	1.97059	0.217478	-0.868229	-1.82496	1.3796	0.0390993	0.655303	-1.64466	-0.663875	-0.180069	-0.310911	-0.841841	-0.736917	-1.0467	0.548189	-0.36919	0.352428	-0.0145977
ENSMUSG00000033105	Lss	A	-1.46201	-0.16192	1.54444	1.09636	0.533413	0.427073	0.992934	1.04954	0.992321	-1.50224	1.35434	0.922819	1.74922	1.0454	0.675873	-0.217708	0.0785806	0.140306	-0.51056	0.298215	-0.410193	0.352118	-3.51661	-2.42975	-1.18375	-0.190478	1.11442	1.05135	-0.909261	-0.869191	1.27655	0.451284	1.77367	0.484571	0.116959	0.133195	0.069602	-1.81382	-0.862163	-1.00281	-0.818749	-0.667005	-1.01939	-0.148891	-0.593338	0.952623	-0.387337
ENSMUSG00000025271	Pfkfb1	A	-1.73981	0.0975812	0.400651	0.109201	-0.430029	-0.461715	1.69251	1.33614	0.743	-2.78116	1.74962	1.88867	0.540161	1.16235	1.1072	0.0852564	0.168752	1.01872	-0.407432	-1.09677	-1.06623	-1.37145	-1.33601	1.2014	-2.63139	-0.327096	0.309208	0.312322	2.20622	1.95115	0.916179	-0.127149	0.497868	-0.753823	0.485873	-0.508873	0.171248	-1.122	-0.877097	0.142428	-0.154931	-0.0497658	-0.316139	-0.514463	-0.453641	-0.816941	-0.949769
ENSMUSG00000040459	Arglu1	A	0.123662	-0.357213	0.227225	0.723417	0.263269	0.438225	-0.30955	-0.209087	0.399184	0.393697	0.194192	0.610057	1.39198	0.996524	1.06164	-1.41771	-1.20949	0.922735	2.25357	1.61401	-1.74349	-1.77784	2.53481	0.969575	0.691618	-0.227926	0.482077	0.079958	0.353305	-0.169004	-1.14979	0.212492	0.635429	0.226419	-0.539946	0.519209	-0.33998	-1.69553	-2.26316	-1.43384	0.250918	0.224888	0.233301	0.567817	0.00904317	-2.02944	-2.73125
ENSMUSG00000028879	Stx12	A	-0.00669477	-0.762356	-0.249264	0.82414	-0.892877	-0.183575	1.3918	0.990946	-0.122101	0.561358	2.62184	2.53489	0.639274	1.92871	2.13279	1.19269	1.41365	1.37526	-0.621258	0.359994	0.0146634	0.0753382	-1.09222	-0.758506	-1.40158	0.229711	-0.268497	-0.0332155	1.01422	0.40282	0.62727	0.0190121	-0.159355	-1.66787	-0.244876	-0.494444	-0.0080299	0.00753843	-1.53885	-0.601429	-1.28948	-1.22485	-1.16347	-1.7333	-1.28224	-1.14476	-1.41278
ENSMUSG00000038533	Cbfa2t2	A	-1.24817	-0.432631	0.559153	0.840839	0.750505	1.19612	-0.0409905	1.67875	-0.177263	1.59263	-0.272247	0.887564	1.14651	1.70637	1.69801	0.0464668	-0.188758	1.10751	-1.54344	-3.79419	-0.507195	-0.437938	-0.241453	-0.324966	-0.333088	0.556881	0.627219	1.09769	-0.499297	-0.0891398	0.906647	1.63012	0.987689	-0.474397	-0.653231	0.734043	0.123076	-1.13358	-1.82429	-0.845188	-0.0327614	-0.0649584	0.222828	-1.39697	-0.532617	-1.40915	-1.59871
ENSMUSG00000028832	Stmn1	A	1.12556	-0.279527	0.425028	0.433081	-0.164981	0.268507	2.48003	1.69965	-0.382692	0.0617143	0.478224	0.901109	-0.470829	-0.363668	-0.495422	-1.50192	-1.5537	-0.038141	-1.59895	-1.26264	-0.213187	-0.296541	1.2438	0.616723	0.785243	0.30212	0.327385	-0.0369388	3.17206	2.96087	0.983241	-0.485461	-0.0599232	-0.199182	0.551179	-0.772996	0.780572	-0.72668	-1.2156	-0.40453	-0.764129	-0.743317	-0.678107	-0.712335	-0.711864	-2.00448	-1.45836
ENSMUSG00000029128	Rab28	A	0.451473	0.536709	0.487598	-0.947084	0.0554521	-0.181323	-0.582822	-1.01543	0.778805	1.19052	0.794561	1.11551	1.36113	1.4423	1.89887	1.71965	1.87619	2.3705	0.439134	0.304811	1.39462	1.19982	-1.59195	-1.89884	0.682568	0.638091	0.101899	-0.107318	-0.923648	0.00442548	-0.552674	0.532663	0.147715	0.0437974	-1.1526	-1.55958	0.212875	-1.14293	-0.791718	-1.1066	-1.50214	-1.6363	-1.44937	-1.40204	-1.07235	-0.191999	-0.972986
ENSMUSG00000063787	Chchd1	A	1.27662	0.478726	0.48273	-0.0547768	0.184193	-0.129904	1.89418	0.646595	0.0949236	0.181102	1.12209	1.44091	-0.313145	-0.970606	-0.25892	-0.860948	-0.752551	0.677498	0.182939	-0.465891	-0.27481	-0.697258	1.21869	0.746614	1.1586	1.39406	0.219347	-0.14448	2.92858	2.8505	0.207201	-0.602656	-0.4671	-0.541924	0.649629	-1.23102	0.409771	-1.02493	-1.54256	-0.528122	-1.21754	-1.37795	-1.59325	-0.525631	-1.19838	-2.24846	-1.42269
ENSMUSG00000037752	Xkr8	A	0.865302	0.174801	2.27829	-0.217858	-0.271352	1.05285	1.31095	0.789459	-1.86836	-2.18875	0.821524	-0.142155	0.791898	0.307778	-0.16283	-0.91167	-0.106083	0.937679	-0.752185	-1.97825	0.311165	-0.287139	-1.85851	-1.42773	-1.57575	-2.18875	-0.268509	1.06955	0.96477	1.88618	1.28703	-0.502337	0.233249	0.933302	1.3195	1.32915	1.43722	-0.120935	-0.655954	0.469106	-0.437177	-1.35711	0.00816695	-0.00427927	0.110225	-1.18403	-0.221433
ENSMUSG00000032218	Ccnb2	A	0.902935	0.345868	0.819525	0.717822	0.953165	1.17042	1.67382	0.265655	0.345269	0.326829	-1.75098	-1.54671	1.40774	0.533021	0.0476767	-1.2444	-1.04837	1.14606	-0.898124	0.0291769	0.677103	0.47512	1.13735	0.798018	0.919886	0.884817	1.07832	0.918022	-0.282448	0.434164	1.19118	1.13975	0.451595	0.75521	-0.147041	-0.636586	0.943205	-0.271062	-1.14908	-1.18102	-1.83381	-1.4688	-1.48493	-2.17304	-1.46996	-2.34543	-1.55693
ENSMUSG00000066613	Zfp932	A	-2.47854	-0.351818	0.784077	-0.387451	-1.8501	0.434383	-0.658371	0.936893	1.58334	0.326907	0.09158	-0.477982	0.233161	-0.837172	-1.19669	-1.49029	-1.21606	-0.515058	0.193962	0.375797	0.945486	0.678887	0.611887	-0.351339	0.0303637	1.36317	1.23392	0.460331	2.61188	0.867834	0.933404	1.52865	1.67131	1.04715	0.407644	-1.98543	0.898383	-0.994762	-1.63584	-2.22469	0.0972189	-0.203132	-0.111826	0.381808	-0.0656419	-1.14953	-0.547692
ENSMUSG00000079629	Rhox2g	A	-1.45335	-1.66693	0.96475	0.524759	0.594076	1.19043	2.52294	1.10969	0.512434	0.449	0.404996	0.669896	0.527863	0.7765	0.290112	-0.712294	-1.08842	-0.205728	-0.617199	-0.706424	-0.623421	-0.898548	-0.101155	-0.881091	-0.723011	-2.46762	1.09404	0.127381	2.35037	2.99785	0.849338	0.422086	-0.0270852	1.29391	-0.276137	0.0252184	1.00156	-1.43757	-1.26887	-0.667078	-0.734695	-1.13116	-0.779306	0.0642232	-1.00987	-0.83993	-0.446539
ENSMUSG00000028800	Hdac1	A	1.5162	0.126713	0.659486	1.01801	0.391047	0.674103	2.02804	1.53297	-0.116947	0.0959088	0.697389	0.865337	0.0102606	0.376081	0.232786	0.107021	-0.168878	0.65454	-0.620426	-0.175691	-0.967508	-0.972562	0.787674	1.58267	0.039023	0.646872	1.00816	0.921836	1.40897	1.47979	1.3897	0.536714	0.20338	0.285832	-0.67447	-1.22501	-0.327384	-1.60592	-1.92782	-0.70714	-1.51351	-1.18442	-1.44327	-1.57395	-1.80514	-2.15964	-2.10682
ENSMUSG00000069114	Zbtb10	A	-1.70101	-0.620464	-0.491243	0.927895	0.707707	1.08445	0.282112	1.10067	-0.833906	1.97346	-0.0262164	0.707713	-1.12683	-0.0458252	0.153538	-0.934485	-0.640368	0.132849	0.317386	2.11528	0.719535	0.182858	0.461405	-3.50748	0.71389	-2.90755	1.04386	-0.338681	1.73831	0.775741	0.142596	0.414179	1.22919	0.391599	0.19757	1.04105	-0.848251	-1.92184	-0.145315	-0.292075	-0.0626091	-0.150662	-0.165359	-0.656705	0.0399856	0.183248	-1.36119
ENSMUSG00000017778	Cox7c	A	0.831302	-0.124466	0.160989	-0.239585	-0.319506	-0.105807	2.03431	0.997585	-0.690649	-0.898632	1.42036	1.80943	-0.661522	-0.73018	-0.131811	-0.340326	-0.306857	1.32176	-0.162891	0.613874	-0.928528	-1.44943	0.357147	-0.616319	1.45366	0.859018	0.15228	-0.547783	2.98461	2.95165	0.356677	-0.538365	-0.48427	-0.688957	0.66941	-0.551779	0.596521	-1.15752	-1.69649	0.30305	-0.354813	-0.529375	-0.712201	-0.163869	-0.73225	-2.11284	-1.8966
ENSMUSG00000031821	Gins2	A	2.55447	1.53649	0.230736	-1.15589	-0.366658	-0.115045	1.14713	-0.285119	0.516048	0.476505	0.964195	0.900082	0.13351	0.642931	0.278242	0.232733	-0.0503152	1.16833	0.91683	1.09554	0.282039	0.384846	0.142855	1.27686	0.493733	1.69549	-0.899212	-0.61547	1.04232	1.95778	0.0731939	0.237815	0.180527	-2.35913	-0.559268	-0.919351	-1.30593	0.546416	-0.808279	-1.92839	-1.73346	-1.66726	-1.40008	-1.45651	-1.24625	-0.947638	-1.2884
ENSMUSG00000071072	Ptges3	A	0.966443	-0.687948	0.882827	0.828142	-0.13045	0.348406	1.19824	0.988477	0.281291	0.805171	0.190188	0.866802	0.664944	0.706704	0.851405	-1.26967	-1.0975	1.10843	-1.23891	-0.437763	-1.40326	-1.44472	2.50746	0.435619	-0.266802	-0.548426	0.783101	0.168281	1.67012	1.30318	0.20536	0.401873	0.703014	0.149794	-0.488008	0.0870833	1.52949	-1.34159	-2.08216	-1.05608	-0.147792	-0.303262	-0.472978	-0.266262	-0.623519	-3.07968	-2.24505
ENSMUSG00000079109	Pms2	A	-1.38623	-1.59572	0.121211	0.838599	-0.488343	-0.283511	0.324648	1.17925	-1.79682	0.145232	2.59596	2.81208	1.21888	1.30941	1.75967	1.65679	1.38147	0.521582	0.543748	1.17402	-0.491947	-0.420462	-1.11082	0.973684	-2.0737	-0.185597	-0.277088	0.134243	0.889231	-0.0764158	0.802213	-0.0571651	-0.338873	-0.174709	-0.234382	-1.48991	-0.464578	-1.58427	-0.547322	-0.740384	-0.157149	-0.416619	-0.394676	-1.22578	-0.672561	-1.10565	-0.591236
ENSMUSG00000019737	Syne4	A	-0.973707	1.40913	0.820896	-0.242232	0.829023	1.13945	0.414165	0.1139	1.36752	-2.1956	0.859821	0.373219	1.4027	1.74502	1.48304	0.911561	0.619262	-0.515387	-1.27331	-1.89818	-1.8814	-1.37303	-0.314085	-0.33551	1.29729	1.23706	0.621965	0.348505	-1.88222	-0.611657	-0.328355	0.677836	0.61705	-2.1956	1.15789	0.182055	1.22163	0.474118	-0.662803	-1.14871	0.0565899	-0.560252	-0.718553	0.0929262	-0.0406879	-0.32996	-1.99239
ENSMUSG00000041202	Pla2g2d	A	2.26635	0.555916	-0.780649	-0.829788	0.816286	-0.797145	1.46083	1.65169	-0.965399	0.452928	-0.771872	0.767708	-0.965399	0.656366	1.23353	0.907738	-0.345075	-0.720473	0.656608	-0.965399	-0.28557	-0.965399	-0.774455	-0.149342	-0.965399	-0.965399	-0.965399	-0.965399	1.77488	3.47743	0.856349	-0.965399	-0.965399	-0.607871	1.31796	1.79022	1.17004	-0.965399	-0.328224	-0.965399	-0.822292	-0.52674	-0.0298811	-0.6918	0.163928	-0.965399	-0.965399
ENSMUSG00000027469	Tpx2	A	-0.00708226	0.216134	0.41338	0.371904	0.521882	0.191417	1.00588	1.47759	0.877692	1.31218	1.58811	1.73855	0.974532	1.13333	1.22876	0.696642	0.80249	0.132173	-2.6369	-0.0635692	-0.616208	-0.655519	-0.32073	0.516928	0.512894	0.0138691	0.585239	0.884126	0.710148	0.573261	1.24423	0.868337	0.61795	0.618578	-0.841363	-1.05489	-0.945737	-0.718139	-0.969439	-1.57172	-1.18378	-1.52933	-1.86615	-2.03925	-1.86751	-1.29103	-1.64986
ENSMUSG00000029916	Agk	A	0.365652	0.393998	1.18139	0.979263	0.835446	1.14264	1.58068	0.908514	0.765784	0.755714	0.888113	0.523692	1.4768	0.860903	0.733751	-0.642069	-0.402275	-0.040516	-0.530045	-3.11691	-1.6798	-1.47863	1.37999	0.966793	0.0700521	0.208062	0.531691	1.04713	0.293415	-0.0663374	1.28267	0.690005	0.528108	-2.47543	0.203476	-0.591424	0.709363	-0.284739	-1.4355	-1.22413	-0.843398	-0.739451	-0.663634	-0.942696	-0.865226	-1.04948	-2.23141
ENSMUSG00000059291	Rpl11	A	1.56762	0.59414	0.642975	0.119338	0.287053	0.158484	2.00622	0.612118	0.0170697	-0.461516	0.626417	0.664483	-0.707772	-0.773169	-0.543967	-0.371937	-0.197006	0.532555	0.549205	0.630228	-0.575119	-0.850493	0.987279	0.668791	1.55309	1.11624	0.27846	-0.143078	2.3022	2.41621	0.806669	-0.267687	-0.111138	0.0197842	0.851285	-0.618776	0.465143	-0.290614	-2.0014	-1.17198	-1.56012	-1.72956	-1.64013	-0.878587	-1.46017	-2.45952	-1.65931
ENSMUSG00000027371	Fahd2a	A	1.39446	-1.15711	0.522941	0.883914	0.402619	0.579545	1.9396	0.982435	0.84155	0.0496121	1.19046	0.981625	0.00092881	1.03756	0.443711	-0.534713	-0.452651	1.99433	0.14955	-2.41718	1.09837	1.23363	-0.0154853	-1.74797	-0.672571	-2.04796	0.98663	-0.158941	0.384487	1.64242	0.572774	-0.809183	0.416347	-0.869536	0.694873	0.688902	1.02106	-0.406032	-1.39777	-1.16052	-1.27535	-1.1384	-1.24401	-1.56321	-1.13512	-0.78949	-1.14114
ENSMUSG00000030291	Med21	A	0.187767	-1.15671	-1.01616	-0.61168	-0.605257	-0.622272	1.2316	0.620826	-0.334545	-1.03019	2.0256	2.41889	0.765976	0.761201	1.21211	2.341	2.09375	0.905927	0.466674	1.63857	0.468462	-0.116605	-0.309446	0.61484	0.320619	-0.461016	-0.647883	-0.580952	1.55851	2.04306	-0.245173	-1.09877	-0.696717	-0.0117285	-0.435187	-1.62736	-0.322969	-0.867384	-0.989876	-0.61369	-0.871973	-1.06983	-0.859397	-1.32703	-1.04678	-1.4607	-0.638095
ENSMUSG00000041453	Rpl21	A	1.43472	-0.180255	0.371082	-0.92189	-1.01673	-0.981185	2.08859	1.16771	-1.13785	-0.693938	-0.628832	0.803688	-0.854061	-1.00975	-1.5633	-0.565315	-0.51309	-0.493189	0.211094	0.105054	-0.935769	-1.28253	0.773143	0.414939	0.857998	0.103277	0.296648	-1.0243	3.36632	3.192	0.865546	-1.31999	-1.33209	-0.568902	1.03988	-0.137035	0.693624	-0.356395	-0.404257	1.15528	0.18407	-0.751033	0.180883	1.03505	-0.592197	-0.790605	-0.286121
ENSMUSG00000067288	Rps28	A	1.03852	0.45556	-0.327196	-0.816838	-0.432293	-0.503449	1.93056	0.84563	-0.585029	-1.57542	0.929699	1.27793	-1.63672	-1.75682	-1.18795	-0.821978	-0.946925	0.751339	0.68821	0.896194	-0.323482	-1.09453	0.505215	-0.33407	1.99317	1.18379	-0.110082	-1.03315	2.87646	2.8086	0.252045	-0.757719	-0.854243	-1.04083	0.885498	-1.00551	0.0160225	-0.822594	-1.04271	0.772134	0.275335	0.0382391	-0.372305	0.755198	-0.16574	-0.902669	-0.725112
ENSMUSG00000028568	Btf3l4	A	1.05373	0.110825	0.4522	0.544196	0.12823	0.152459	1.63883	1.03055	0.116731	-1.00023	1.07019	1.28301	0.0718743	0.0218451	0.312989	0.365446	0.38856	1.20755	-0.859121	0.211012	0.802517	0.737942	0.172305	0.457708	0.0540151	0.262176	0.214904	-0.0470618	2.30276	2.34185	0.444087	0.497564	0.262211	-0.244929	0.463387	-0.307719	0.292421	-0.672657	-1.84019	-1.66219	-1.63576	-1.55148	-1.59002	-2.47566	-1.74552	-1.97712	-1.85641
ENSMUSG00000022833	Ccdc14	A	-1.21048	-0.482531	1.22355	1.83917	1.0202	1.45443	-0.455767	2.07395	-1.15627	1.91729	0.253009	-0.226294	1.21905	-0.146751	-0.164637	-0.139344	-0.464544	-1.18425	0.716052	-0.212595	-0.256953	0.142862	0.101251	1.63708	0.167731	1.03206	1.11289	1.09669	1.74504	-1.56997	1.24754	0.42032	0.627204	0.3889	-0.321386	-1.917	-0.721589	-1.23749	-2.127	-1.11787	-0.344185	-0.377944	-1.06752	-1.23486	-0.902003	-0.784069	-1.61296
ENSMUSG00000081485	Gm12338	A	0.851568	0.0477924	0.0639399	-0.166757	-0.285867	-0.137814	2.01578	0.873888	-0.770724	-0.958048	1.36603	1.82857	-0.631386	-0.713158	-0.118867	-0.360627	-0.311591	1.30993	-0.133394	0.624774	-0.943873	-1.4513	0.354045	-0.645421	1.58421	0.989652	0.139528	-0.5376	2.94882	2.95076	0.321689	-0.564325	-0.558432	-0.725196	0.619076	-0.512563	0.588081	-1.19691	-1.67868	0.284497	-0.364865	-0.595649	-0.719573	-0.190468	-0.753726	-1.81476	-1.92107
ENSMUSG00000073791	Efcab7	A	-1.1719	-1.74246	0.341514	1.21557	-1.07083	-0.741518	1.56757	1.16844	-1.82164	-0.728318	1.74233	1.86466	-0.582888	-0.145557	1.38276	0.29688	0.426507	2.00487	0.752425	-1.49441	0.295507	0.248405	-0.88674	-1.48703	-0.275279	-2.04842	1.07035	0.207747	2.65341	1.41198	-0.212844	-0.413698	-0.118037	-1.48525	0.830389	0.219634	-0.240768	0.763788	-0.364586	-0.804421	0.0270396	-0.136466	-0.200412	-1.2084	-0.0632	-0.560528	-0.486186
ENSMUSG00000057388	Mrpl18	A	1.93864	0.466814	0.889196	0.374664	0.379258	0.271103	1.94173	0.855755	0.26245	0.0272909	1.23839	1.38559	-0.0218914	0.176716	0.369418	-0.287394	-0.479117	0.477777	-0.835085	-1.07251	-1.50283	-1.67961	1.61038	0.962148	0.850109	-0.073013	0.816079	0.462836	1.76604	2.067	0.640613	0.542384	0.143519	-0.0890516	-0.306318	-1.29892	-0.168901	-2.11247	-1.34369	-0.611367	-1.10223	-0.986244	-1.05462	-0.836656	-1.3049	-2.17998	-1.5691
ENSMUSG00000060036	Rpl3	A	1.22637	-0.719651	0.472665	0.651129	0.200719	0.3749	1.72887	0.981212	-0.107281	-0.00762136	0.459504	0.881107	-0.445998	-0.433526	-0.284377	-1.17913	-1.2353	0.581456	-0.493792	0.000912979	-2.69482	-2.82578	0.830973	0.892507	-0.279291	-0.275453	0.729612	0.50179	2.45338	2.30248	0.538863	-0.044976	-0.105446	0.192327	0.619409	0.396562	1.15024	-0.834062	-1.11187	-0.249668	0.129094	-0.0531303	-0.0415412	-0.0939316	-0.28145	-2.56812	-1.92984
ENSMUSG00000039048	Foxred1	A	0.686494	-0.83458	-0.00299956	1.01216	-0.278556	-0.0487266	0.871972	0.405303	-0.501964	-0.108498	2.32567	2.29288	-0.0995191	1.26538	1.56545	1.6137	1.41811	1.49907	0.855477	1.70483	-0.142841	-0.467802	-1.09893	0.639909	-1.24616	-0.225422	-0.0217694	0.0429663	0.513453	0.708308	0.486371	-0.126094	-0.382265	-0.854516	-0.0506465	-3.06383	-0.750151	-0.252678	-1.39477	-0.448733	-1.13522	-0.884482	-1.04306	-1.76116	-0.605195	-0.635898	-1.44103
UFD1L	NA	A	0.810661	-0.484344	0.276326	0.660447	-0.320053	0.197114	1.80985	1.64173	0.255889	0.989585	0.868524	0.996056	0.343882	0.774248	0.512456	-0.73185	-1.11395	-0.102269	-2.75184	-3.05632	-0.360697	-0.325869	-0.164638	0.157491	-0.453605	0.263779	0.510166	0.348637	2.5938	2.35043	0.835443	0.503871	0.614446	-0.371353	0.584653	-0.122753	0.36584	-0.550751	-1.50849	-0.556114	-0.419728	-0.807802	-0.703715	-0.460888	-0.65732	-1.69484	-1.54616
ENSMUSG00000022820	Ndufb4	A	1.12092	-0.0746456	0.451894	-0.0379922	-0.111353	0.326242	2.30403	1.10587	-0.652574	-1.187	1.44043	1.75344	0.00924988	-0.533915	-0.0616483	-0.965383	-0.923422	0.665242	-1.37043	-0.127438	-0.575752	-0.823174	0.366006	0.223079	1.08134	0.3036	0.368921	-0.162635	2.83428	3.01514	0.848146	-0.594077	-0.108494	-0.178108	0.786271	-0.773091	0.333579	-1.14938	-1.7976	0.209886	-0.696076	-0.782516	-0.824632	-0.537206	-1.24847	-1.55037	-1.70018
ENSMUSG00000079737	3110001I22Rik	A	-0.699423	-1.31335	0.436624	0.569421	0.0630737	0.811235	1.24932	1.17432	1.08829	2.25355	0.867853	0.870947	0.252573	0.0138744	0.539992	0.238031	0.0153481	-0.936331	-1.24801	-2.18735	0.173978	-0.870279	0.521191	-0.536558	-1.53578	-2.90962	0.673073	0.278951	1.98857	2.42225	1.17223	0.177663	-0.168915	0.906958	0.209347	-0.779078	0.13435	-2.28576	-0.767989	-0.212032	0.00486277	0.0447061	-0.221646	-0.795167	-0.491748	-1.08798	-0.105565
ENSMUSG00000051412	Vamp7	A	0.121045	-0.0778496	0.760906	0.218424	0.134342	0.247587	1.78332	2.35898	-0.517397	0.847816	1.25328	1.25448	0.612649	0.725912	0.641741	-0.527775	-0.493421	0.713973	-1.36042	-1.74745	-0.628341	-0.758256	-3.79333	0.505057	-0.313605	-0.182756	0.118018	-0.469035	2.35984	1.54075	0.231143	-1.00365	0.569148	0.403989	0.253576	-0.214867	0.838439	-0.180986	-0.918911	-0.0939098	-0.263038	-0.655763	-0.665585	-0.30645	-0.279409	-2.33171	-0.710477
ENSMUSG00000074829	2010315B03Rik	A	1.40917	-0.685666	-0.0324374	-1.56315	0.666507	-0.195565	1.7949	1.68417	-0.0641816	-1.20535	1.83934	1.77648	-0.301969	0.875848	1.7681	0.637222	0.451469	0.0776331	0.581901	0.498331	-1.02994	-0.317156	-1.42526	-1.15667	1.00575	1.5133	-1.59245	-0.189689	2.88673	0.502114	0.692948	-1.40388	-0.0924661	-0.585486	-0.0945628	-0.747798	-0.869746	-1.38688	-1.1528	-1.15323	-0.943597	-0.465111	-0.582331	-0.929492	0.195573	-0.318047	-0.372588
ENSMUSG00000028295	Smim8	A	-0.0351845	-0.600357	-1.53948	-0.393729	-0.714287	-1.23767	0.74609	0.267649	-0.376638	-2.58078	1.13832	1.5797	0.1108	-0.258286	0.544504	1.08779	0.963387	2.76408	1.14052	1.46256	1.00611	0.662542	0.388533	0.621446	0.257081	-0.164562	-0.0238392	-0.707984	1.87929	2.2256	0.00401862	-0.173567	-0.777359	-1.38402	0.675647	-0.777049	0.927508	-0.273129	-1.48976	-0.439795	-0.879287	-0.519574	-0.919982	-0.485029	-1.43191	-0.687032	-1.58289
ENSMUSG00000029833	Trim24	A	-1.33263	-0.693785	0.974463	1.46629	0.757854	0.632911	0.170812	1.42022	1.26564	0.953709	-0.507994	-0.370066	-0.797348	-0.657692	-1.06702	-1.48846	-0.803177	-0.122959	2.55599	2.28067	0.933867	0.886347	0.96446	-1.40934	0.298057	-3.80751	0.224588	-0.121483	-0.0492503	0.846239	-0.457328	0.267689	0.339426	-0.0793736	0.260762	0.946952	0.0263709	-1.68541	-0.909478	0.132008	-0.153819	-0.771367	-0.0731089	0.195211	-0.0536089	-0.409801	-0.97853
ENSMUSG00000031146	Plp2	A	1.49392	-0.0765661	1.11061	0.767664	0.822347	0.88495	2.70272	1.74094	0.874299	0.312684	1.10662	0.920391	0.25742	0.494563	0.360646	-0.0703751	0.00742849	-0.151523	-1.36996	-0.569703	-2.55477	-2.90235	-0.111862	0.393475	-0.335332	0.111701	0.466132	0.211303	1.04194	1.99391	0.779074	0.252653	-0.139263	-0.25223	0.157104	-0.594408	0.224596	-0.300809	-1.20964	-0.812712	-0.88906	-0.930241	-1.11602	-1.12114	-1.27396	-1.45016	-1.25702
GNB2L1	NA	A	1.08983	-0.476109	0.643607	0.133043	0.262972	0.282352	2.02362	1.15715	0.194626	0.586454	0.536233	0.693535	-0.575089	-0.795724	-0.496012	-1.30056	-1.09846	-0.188775	-0.416354	-0.0358493	-2.0853	-2.12123	0.941062	0.475106	0.868198	-0.0070933	0.507376	0.22412	2.83663	2.69946	0.894548	0.336811	0.176517	0.422537	0.787187	0.12432	0.825309	-0.559407	-1.79852	-0.587016	-0.677066	-0.808318	-0.860711	-0.540411	-0.842268	-2.12459	-1.32776
ENSMUSG00000022507	1810013L24Rik	A	0.363049	-1.46988	-0.170875	0.767293	0.19606	-0.236567	-0.189607	0.0433034	1.0152	1.66118	1.12121	1.67645	1.29403	1.55195	1.61642	-0.291221	-0.0941008	2.09372	1.08826	1.30395	-0.77866	-1.83352	0.779861	-1.22074	-0.775207	-0.957754	-0.0349829	-0.568545	-0.867242	0.0223957	-0.780595	0.4757	-0.291081	0.144642	-0.159	1.26368	1.23672	-2.88959	-1.13734	-0.281102	0.0121219	-0.048045	-0.225436	-1.04809	0.111788	-1.84423	-1.64556
ENSMUSG00000031297	Slc7a3	A	1.02597	1.40445	0.173104	-0.205226	1.00032	0.130433	-0.479025	-0.0278768	-1.10254	-1.49518	-0.214335	0.0253416	1.02499	0.161619	0.415011	-1.21036	-0.90892	0.245238	0.665508	-1.84717	-1.46274	-1.36801	0.71365	-0.864744	1.5307	1.50327	0.863904	1.08993	2.40438	0.792837	0.310192	2.50072	-0.467251	1.83633	-0.89587	0.699769	-0.452457	-1.84717	-0.851389	-0.0860582	-0.370538	0.236235	-0.741344	-1.46082	-0.395444	-1.52367	-0.475751
ENSMUSG00000027115	Kif18a	A	-0.234298	-0.286337	0.782856	0.49312	0.3398	0.318375	0.962898	2.16423	0.877912	-0.686386	1.91703	2.01135	0.376933	0.957482	1.33805	0.675661	0.840197	-0.0736203	-0.616397	-0.0182924	-1.55989	-1.62103	-1.0072	0.229164	-1.50517	0.410967	0.484673	0.782057	0.833801	0.0620353	1.46018	1.78678	1.35779	-0.504121	-0.847341	-0.455917	-1.60618	-1.61554	-0.758093	-0.962772	-0.385062	-0.696799	-0.546009	-1.76468	-1.14221	-1.76492	-0.805068
ENSMUSG00000096472	Cdkn2d	A	0.664255	0.208131	0.204287	-0.367902	0.901332	0.202674	1.39714	-0.0284178	-0.815217	0.247695	1.62273	1.42558	2.10465	2.38584	1.72303	-0.500623	0.23561	1.6453	-0.24279	-0.839083	-0.0539111	-0.38101	0.527828	0.729505	0.384114	-1.0068	0.373178	-0.161912	-3.23071	-1.7824	0.107877	0.16964	-0.242567	0.822678	0.0654585	-0.504373	0.679739	-0.618911	-1.45682	-2.13348	-0.163154	-0.449135	-0.730159	-0.674956	0.0039016	-1.23827	-1.20957
ENSMUSG00000028409	Smu1	A	1.00997	0.212234	0.634931	0.835361	-0.129927	0.363347	1.90814	1.43461	-0.168893	1.01969	0.743031	0.985816	-0.810636	0.162124	0.129985	-0.545728	-0.384373	0.445616	-2.70654	-0.687463	-0.252545	-0.197758	0.589315	0.462647	0.324797	-0.351951	0.717843	0.573904	2.59204	1.98959	1.24803	0.944305	0.621113	-0.44352	-0.191021	-1.35213	0.524325	-0.623018	-1.46545	-0.85797	-0.909608	-1.07278	-0.88846	-1.75479	-1.32239	-2.19514	-1.16067
ENSMUSG00000079435	Rpl36a	A	0.909354	0.293373	-0.318988	-0.194225	-0.452031	-0.36716	2.06336	1.06417	-0.441894	-1.78131	1.08273	1.5409	-0.512089	-0.670019	-0.439673	-0.404794	-0.311087	0.502722	0.712614	0.807191	-1.18966	-1.82755	0.192804	0.187129	1.74958	1.13768	-0.490722	-0.988844	2.91797	2.80774	0.0955296	-1.03824	-0.95188	-0.493141	0.734993	-0.863809	0.464333	-0.523453	-0.969649	0.331595	-0.238837	-0.410407	-0.6206	0.458102	-0.321851	-1.82137	-1.41059
ENSMUSG00000074825	Itpripl1	A	1.13578	-0.141335	-0.0925056	1.06431	-1.03905	0.473884	-0.681131	0.28866	-1.45845	1.82752	0.885578	1.0287	1.85458	2.05982	1.8514	-1.11955	-0.813134	0.0888556	-0.498987	0.637433	-2.18545	-2.51406	1.68773	1.06606	-0.140379	-0.1694	1.14588	0.68467	-0.739519	-0.86087	-0.379784	0.661298	0.557207	0.424995	-0.786464	-0.520899	-0.266457	-1.23217	-1.28441	-0.931762	0.359084	0.246256	0.462977	-0.341892	0.477896	-1.69018	-1.08273
ENSMUSG00000047295	Smgc	A	-0.890639	-0.282097	0.241982	2.77207	0.783943	0.119525	0.560333	0.0760797	-0.663857	-0.890639	0.147597	-0.429171	-0.890639	-0.443751	-0.890639	0.13595	-0.0937886	0.752992	-0.890639	-0.890639	-0.733307	-0.446728	-0.890639	-0.890639	-0.890639	-0.0737437	1.70713	1.78417	2.13257	-0.587266	2.59738	3.3038	-0.890639	-0.637506	-0.479011	0.525158	0.26735	0.270686	-0.315436	-0.890639	-0.890639	-0.890639	-0.890639	-0.109228	-0.642087	1.11785	-0.890639
ENSMUSG00000023156	Rpp14	A	0.658593	0.406346	0.0297354	0.93179	0.0921939	0.30626	1.65829	0.94755	0.470465	-0.214903	0.696467	0.564275	-1.41999	-0.318555	-0.218695	-1.00832	-0.690109	-0.989462	-1.65167	0.140144	-0.927676	-0.764992	0.296385	1.36772	0.888308	0.674904	0.739512	0.578078	2.59783	2.51539	1.19558	0.604775	0.602256	0.576584	1.03224	-0.50685	0.198174	-1.09289	-1.01896	-0.711995	-1.62989	-0.565077	-1.51637	-0.703145	-0.817007	-2.68708	-1.3162
ENSMUSG00000023089	Ndufa5	A	1.28504	-0.123547	0.128854	-0.483292	-0.438177	-0.26183	1.95792	1.0348	-0.82398	-1.78356	1.33851	1.7209	-0.670176	-0.452799	-0.142667	-0.522593	-0.709857	1.33489	0.488779	0.723607	0.230636	-0.195699	0.793595	0.169815	0.755748	-0.243576	-0.0169907	-0.681807	3.40951	2.93235	0.442362	-0.488191	-0.451099	-0.732963	0.489942	-0.922934	0.0767865	-1.15724	-1.5477	0.0751395	-0.948711	-0.988772	-0.980217	-0.406101	-1.14166	-0.941431	-1.13161
ENSMUSG00000096145	Vkorc1	A	1.94355	0.988026	-0.0109588	-0.328657	0.140223	-0.224228	1.39532	0.206707	-0.583111	0.363725	1.11398	0.84199	-0.0270757	0.330348	0.617236	-0.0981247	0.350583	1.77	0.360683	0.487582	2.46796	2.2709	0.175546	0.772034	0.527788	0.176574	-0.0226406	-0.391184	-3.04155	-0.0331475	0.649423	-0.637221	-0.4503	0.34947	0.418849	-0.183123	0.280442	-0.74654	-1.78225	-1.21562	-1.17226	-1.39106	-1.34477	-0.936045	-1.46463	-1.65692	-1.25752
ENSMUSG00000071708	Sms	A	1.59632	1.16951	0.788071	1.2398	0.812517	1.0985	1.6054	1.70571	1.4435	0.993681	0.00589003	0.0317773	0.759179	-0.148944	0.208586	0.00294949	-0.134768	0.565726	0.313934	0.531677	-0.591571	-0.539975	0.954482	0.799931	1.26172	0.807115	0.640161	0.0714098	0.1043	-0.00886726	0.291252	0.683264	-0.461441	0.368925	-0.911306	-1.79873	-0.926492	-0.936411	-2.30886	-0.66657	-1.79123	-1.92842	-1.60024	-1.61987	-1.33902	-1.67657	-1.46601
ENSMUSG00000018666	Cbx1	A	1.37849	0.412874	0.334198	1.65377	0.958026	1.33872	0.438428	-0.381163	0.690505	1.11846	-0.789548	-0.636082	0.342006	0.0191526	0.476175	-0.0940237	0.259859	0.551342	0.0831834	1.00558	-0.185718	-0.318146	1.03695	1.61395	1.44122	0.782933	0.801053	0.404936	-0.865261	-0.131964	0.796354	0.799801	-0.202371	1.01898	0.485488	-0.54563	0.743948	-0.884177	-1.92344	-1.67696	-1.89551	-1.36181	-1.89412	-1.58426	-1.27671	-1.85952	-2.47998
ENSMUSG00000025395	Prim1	A	0.465972	-0.355902	0.0820233	0.803334	-0.360215	0.360306	1.95847	1.80196	-0.37527	0.717512	1.43998	1.64916	0.828707	0.48651	0.725494	-0.150801	-0.0618687	0.374171	-0.652827	0.273889	-1.10017	-1.11877	-1.02939	0.332659	-1.09106	-1.33086	0.461358	0.0481505	2.82777	2.60185	0.807663	-0.107206	0.583822	-0.134783	-0.644809	-1.30039	-0.150708	-1.85681	-1.27505	0.105917	-0.770738	-0.801038	-0.341606	-1.01534	-1.16968	-2.04238	-0.499007
HRSP12	NA	A	1.7652	0.36744	-0.308614	0.643655	0.0537004	0.125433	1.04546	0.245373	0.522169	0.0243088	1.09588	0.91069	0.448874	0.457561	0.139234	-0.20467	-0.711859	1.10913	-1.15729	-3.44436	-0.130252	0.0124066	0.502714	0.431768	0.0570022	-0.27647	0.511708	-0.0177788	2.76858	2.72377	0.271459	-0.896505	0.663182	0.0216613	0.191993	-1.33872	1.25321	-0.562286	-1.22996	-0.582175	-1.12993	-1.14222	-0.931953	-1.11993	-0.939199	-0.685776	-1.55361
ENSMUSG00000042460	C1galt1	A	-1.74902	0.182461	-0.388941	0.884869	-1.22351	-0.106001	-1.4196	0.357041	-0.972041	-1.31845	-0.477073	-0.73382	1.31834	-1.20278	-1.0275	-0.135814	-0.635569	-1.40306	0.0328895	2.12936	1.42988	1.5699	2.33783	2.12033	0.920813	-0.856461	0.596807	0.149026	1.16781	1.60167	0.357557	-1.54319	-0.780063	0.931759	-0.426019	-0.400917	-1.05922	-0.251619	-0.00511912	1.35908	0.070051	0.0971744	-0.597779	0.291406	0.576973	-0.0204513	-1.74902
ENSMUSG00000037152	Ndufc1	A	1.20272	-8.28577e-05	0.0411901	-0.187351	-0.304638	-0.169018	1.90516	1.20718	-0.539811	-0.814308	1.60768	2.06444	0.131932	-0.0750158	0.344095	-0.0715716	-0.120994	1.80884	1.24201	0.972889	0.344719	-0.036124	0.919639	-0.265956	1.21966	0.428747	0.0702138	-0.475424	-0.134154	1.88773	0.402924	-0.274081	0.0638301	-0.375514	0.986919	-0.945711	0.754779	-0.8199	-2.23058	-0.992579	-1.24923	-1.54767	-1.6804	-1.04963	-1.35858	-2.23354	-1.65543
ENSMUSG00000046675	Tmem251	A	1.86089	-0.0061651	-0.0662457	-0.348534	0.336339	-0.437894	1.65351	-0.637641	-0.511039	-2.32716	1.09517	1.19456	0.52241	-0.264839	-0.711884	0.605799	0.578577	0.76643	-0.824311	-2.3547	1.71792	1.75942	0.323636	-2.22412	0.474949	0.946974	-0.213368	-0.332501	2.85958	1.1195	0.326359	-1.39704	0.256021	-1.16125	0.355969	-1.47563	-0.860701	-0.110558	-0.652551	-0.227715	-0.537666	-0.403266	-0.551115	-0.599759	-0.128296	0.314397	0.297521
CLCN4-2	NA	A	0.574265	0.00414126	-0.931104	-1.39618	-1.01854	-1.12686	0.218849	0.0151464	-1.40792	1.30797	2.15262	2.08918	0.179005	1.33301	1.46867	1.12325	1.58973	0.799048	0.907306	2.25691	-1.74676	-1.5409	0.926978	-1.2157	0.499871	-0.757165	0.4338	0.12763	0.253879	0.0163179	0.347052	-0.647539	1.21141	0.579392	-0.0658095	-1.03027	-0.280738	-0.526612	-0.646665	-0.982034	-0.667225	-2.15658	-0.883675	-0.903465	-0.677357	0.293573	-0.0999221
ENSMUSG00000057580	Gm10012	A	0.711021	0.569796	0.192153	-0.13992	-0.31825	0.00266642	1.84511	1.08065	-0.316941	-0.648801	1.13173	1.4034	-0.729059	-0.874996	-0.399579	-0.352461	-0.365358	1.02991	-0.23172	0.384837	-0.890282	-1.27548	0.410828	-0.650051	2.07056	1.51503	0.524415	-0.579991	2.8069	2.84755	0.150995	-0.138443	0.110036	-0.660473	0.329027	-0.911639	0.39655	-1.11465	-1.61476	0.0221691	-0.633555	-0.797284	-1.00953	-0.365219	-0.802616	-1.84304	-1.87123
ENSMUSG00000057982	Zfp809	A	1.53075	-0.426327	0.107819	0.287425	0.677959	0.422898	0.766605	0.919018	0.896075	-1.20733	1.95871	1.72807	0.789506	1.21568	1.21079	0.545781	0.219782	-1.28249	-0.757824	-2.74983	-1.71614	-1.25278	0.363869	-0.681846	-1.8892	-0.565257	0.536765	0.0787428	0.530081	1.96135	0.721845	1.53061	1.30978	-0.235339	-0.466467	0.320371	-0.257188	-0.10686	-0.806305	-0.782586	-0.685131	-0.86813	-0.962378	-1.70017	-1.04964	0.301874	-0.482926
ENSMUSG00000026005	Rpe	A	1.29924	0.543424	1.31491	1.42338	0.911357	0.266951	0.488729	0.750056	1.20615	2.12543	1.37708	0.869499	-0.368274	0.377724	0.777271	0.725057	0.602966	0.944163	-0.958796	-0.773767	0.572837	0.756034	-0.91544	-0.398691	-0.552433	0.0216667	0.921239	0.642966	-1.67984	-0.224981	0.694609	0.941134	1.0148	0.427976	-1.74192	0.166796	-1.80055	-0.534777	-0.748879	-1.17226	-1.03515	-1.40377	-1.10342	-2.06202	-1.37025	-1.73391	-1.58432
ENSMUSG00000055065	Ddx17	A	0.0189694	-0.305002	-0.133696	0.278144	0.788187	-0.288338	-0.175099	-0.694634	-0.646614	0.558462	-0.323492	-0.0569135	-1.0446	-0.719361	-0.522716	1.34978	1.21066	0.652056	2.70141	2.48891	0.0679213	0.111576	1.97284	-2.58431	2.16959	0.0594056	0.22832	0.209345	0.39835	1.22327	-0.391908	-0.18387	0.485341	0.956081	-0.233733	-1.70126	-0.228325	0.390408	-0.92497	-0.921531	-1.22661	-1.77283	-1.41178	-0.519771	-0.224909	0.270028	-1.35278
ENSMUSG00000057841	Rpl32	A	1.33695	-0.339341	-0.216418	-0.745046	-0.40507	-0.51499	1.75162	0.64322	-0.675821	-0.756537	0.926761	1.3778	-1.17594	-1.29297	-0.690628	-1.09693	-1.08034	0.748998	0.662372	0.902821	-1.78366	-2.17655	0.35065	0.300241	0.590434	0.403627	-0.344167	-0.813009	3.06681	2.80153	0.303238	-0.792162	-0.882849	-0.694697	0.774838	-0.327683	0.521918	-0.88166	-0.989535	1.20257	0.303781	0.20087	0.186218	0.91764	0.134218	-0.899333	-0.833788
ENSMUSG00000022378	Fam49b	A	-0.713417	0.714935	-0.0609576	0.129738	-1.2605	-0.752068	0.510822	0.508906	0.118987	0.271832	-0.219132	0.26009	-0.80987	-1.0286	-0.203493	1.38097	1.58673	0.628544	1.74287	2.6749	1.94192	1.94432	-0.46453	-0.272668	0.920302	1.24631	0.245755	-0.624321	0.927149	1.10924	0.10697	-0.486157	0.86426	-1.99977	-0.876333	-0.869335	-0.870035	0.588868	-0.57123	-1.22215	-1.08562	-1.25027	-1.86642	-1.63055	-0.71656	-0.873024	0.302598
ENSMUSG00000063888	Rpl7l1	A	0.634166	0.0897889	0.626857	0.266078	-0.0623293	0.331018	1.68309	1.12838	-0.519648	-0.75814	0.328983	0.532667	0.0809792	-0.335568	-0.179499	-1.36545	-1.48895	-0.0998421	-2.13011	-0.20832	-0.632624	-0.735698	0.154331	0.563251	-0.693725	-0.251029	0.692955	0.481308	2.91925	2.2612	1.13409	0.652261	0.402805	-0.451175	1.02387	0.539395	1.613	-0.747572	-1.07149	-0.115327	-0.189319	-0.0135111	-0.224532	-0.54881	-0.575817	-3.39725	-1.34401
ENSMUSG00000068245	Phf11d	A	-1.28739	-0.910148	1.31999	1.18382	0.768203	0.612603	1.6512	1.69106	0.851784	-0.0574955	0.0305465	-0.321932	0.524723	-0.193736	-0.33777	-0.879972	-0.702559	0.251069	-0.105668	-0.15913	-2.21577	-1.50872	-1.39714	-1.58772	-0.491002	-1.07386	1.41934	0.744668	2.76917	2.07197	1.1688	0.348098	1.28411	0.951447	0.288653	-0.156753	-0.560545	-0.729369	-0.83368	-0.800098	-1.22754	-1.02261	-0.823224	-0.549097	-0.594053	0.690577	-0.0948404
ENSMUSG00000020491	2810021J22Rik	A	-1.97692	-2.39613	0.540974	0.766171	0.892073	-0.147134	0.251566	1.30588	0.365057	-1.97611	1.02373	1.06758	0.649797	1.14754	0.918036	-0.0954919	0.019203	0.613497	-0.227982	-2.23627	0.445552	1.07182	1.01147	1.35601	-1.027	-2.82802	0.333561	0.256953	-0.219382	-0.947866	0.371087	-1.99044	1.21552	-0.559835	0.00922727	0.904478	1.10315	-0.249578	0.233441	-0.840579	-0.333988	0.63249	-0.237043	0.216675	0.287818	0.512759	-1.23335
ENSMUSG00000026088	Mitd1	A	1.71978	0.00676102	-0.0934885	0.99224	0.608809	0.347109	1.58221	1.0675	-1.74829	0.498885	0.198691	-0.3425	0.540912	-0.21176	-0.352435	-1.04518	-1.01007	1.6421	-0.189906	-1.48029	-0.661587	-0.784049	1.72973	1.44855	0.466416	-1.25775	0.101342	0.248508	2.94264	1.11108	0.619843	-0.0799251	0.439297	1.05296	0.517993	-0.0613538	0.727375	-1.0473	-1.36955	-0.423461	-1.35941	-1.1319	-1.07324	-1.22792	-1.02315	-1.33585	-1.30035
ENSMUSG00000000594	Gm2a	A	1.326	0.651254	-0.138305	-0.448761	-0.00915487	-0.978352	1.13138	1.24529	-1.16675	0.315775	0.709004	1.02646	1.38709	0.920566	0.419788	-0.230607	-0.071771	1.04333	0.410195	0.856837	0.365466	-0.063236	1.24426	2.02063	0.305772	1.08829	-1.01093	-1.14141	-0.633559	-1.76805	0.0332326	-0.835381	-1.14036	-3.21088	0.343792	-0.233203	0.491946	1.21786	0.0796785	-0.163643	-1.12328	-1.36137	-1.55738	-1.38588	-0.725799	-0.893406	1.65756
ENSMUSG00000036572	Upf3b	A	-0.243421	-0.787424	0.235342	0.768887	0.711438	0.128445	1.51338	1.31594	0.943474	0.0543644	0.789316	0.94288	1.24118	0.417975	0.183704	-0.774064	-0.721225	0.365574	1.16981	1.21676	-0.856546	-0.577456	0.765012	-2.97561	-0.669278	-3.50906	-0.226868	-0.378256	1.26818	1.82107	0.323214	-0.966646	-0.865523	0.331252	0.760499	0.107798	0.835014	0.232986	-1.14184	-0.449497	-0.247067	-0.240023	-0.514565	0.0131538	0.345182	-0.467618	-2.18986
ENSMUSG00000042719	Naa25	A	-0.0784137	0.0372001	0.845265	1.04301	0.645919	1.26688	1.50336	2.0848	-2.06793	1.1157	0.562725	0.84247	-0.377493	-0.0629902	-0.575508	-0.0342938	-0.498186	0.375655	-0.977609	-2.23886	-0.614683	-0.553137	-0.128514	0.541733	-0.584181	0.312245	0.922036	1.15592	1.88156	1.11316	1.72414	1.59088	0.761101	-0.267577	0.166545	-1.18315	-0.00671199	-0.727248	-1.73189	-0.311736	-0.492781	-0.793175	-0.793915	-1.2232	-0.852052	-1.41403	-1.90303
GM6402	NA	A	0.964429	1.36851	-0.434921	-1.06196	-0.270179	-0.322445	1.25798	0.308458	0.723593	-0.994504	0.358307	0.567546	0.0642891	-0.630813	-0.353842	-1.7781	-1.16725	-0.193043	0.632708	0.797558	-1.27442	-1.57944	0.0761633	-0.125534	3.07409	2.42079	-0.445936	-0.843651	2.39693	2.16225	0.088056	-0.603857	-0.757056	0.529893	0.733095	0.401866	0.250765	-0.394405	-1.2459	-0.101703	-0.502419	-0.525684	-0.413461	-0.37898	-0.229117	-1.14674	-1.40193
ENSMUSG00000015970	Chdh	A	1.1507	0.906076	0.182736	1.2137	1.40507	-0.151246	0.111392	0.555035	-1.7623	-1.06342	0.115102	0.153394	1.5953	0.486121	0.0281817	-0.657134	-0.824044	-1.4625	-1.47991	1.7892	0.65023	0.935919	0.926988	-0.870646	0.416655	1.15049	-1.49495	1.24472	1.35976	-1.15884	-0.180816	-0.936797	1.14191	1.21808	0.885316	-1.7623	0.161683	-0.600973	-0.612841	0.352198	-0.849767	-1.7623	-0.90588	-1.7623	-1.44168	0.9925	0.612194
ENSMUSG00000003929	Zfp81	A	1.10325	-1.47064	0.924386	1.45652	0.927178	0.556779	1.99832	1.48816	-0.310896	-1.56644	0.36273	0.464662	-2.96583	0.315037	0.302637	-0.934549	-0.84425	-0.5497	-1.40588	1.25157	-0.929711	-0.588667	0.638569	-1.63024	-2.46408	0.832602	0.774807	0.405869	0.636986	1.08216	0.72972	0.757753	0.19818	0.627726	0.773875	0.648028	-0.299706	-0.753874	-0.49683	0.558373	0.318965	0.180447	-0.381572	-0.180672	-0.195521	-0.338101	-2.00814
ENSMUSG00000016541	Atxn10	A	1.30638	0.712214	1.24111	1.31798	0.590051	0.924286	1.54481	0.295146	0.96395	1.30234	-1.68096	-1.21463	0.255527	1.05548	1.15813	1.23602	1.24175	0.814139	-1.28483	-0.279848	-0.807605	-0.628625	-0.296975	0.344312	0.238971	0.574651	1.01079	1.13159	-1.37734	-0.690149	0.78447	1.1404	1.0151	0.398067	-0.3554	-1.84612	-0.102511	-0.805097	-0.843904	-1.09012	-1.2061	-1.48595	-1.0173	-1.63753	-1.38993	-1.75683	-0.799923
ENSMUSG00000022797	Tfrc	A	-1.14357	-0.544544	0.526123	0.312406	0.952692	0.580211	-0.245659	1.40903	1.16101	0.889823	1.28362	1.12984	0.356278	0.780294	1.12826	1.6647	1.46004	0.788701	1.18545	1.39256	0.439907	0.175393	0.489952	-0.100838	0.0249747	-0.873379	0.699829	0.362639	0.0847076	-1.35281	0.604537	0.440671	0.015658	0.618258	-0.796342	-0.197023	-1.90711	-0.528394	-1.57636	-2.07683	-0.996513	-1.00293	-0.908442	-1.98008	-1.0254	-1.28894	-2.41241
ENSMUSG00000007777	0610009B22Rik	A	1.35211	0.353858	0.676611	0.842761	0.228358	0.0861091	1.73662	0.923155	0.249822	-0.136273	0.574745	0.984072	-0.914255	-0.510931	-0.193706	-0.729129	-0.790317	0.296272	-1.65112	-1.5852	-0.916639	-1.0816	0.97874	-0.902105	0.246938	0.261568	0.870322	0.280737	3.30501	2.69994	0.660916	0.0961975	0.29333	-0.813678	0.933009	-0.0726642	0.740234	-1.3031	-1.60947	0.00420859	-0.477531	-0.793265	-0.755267	-1.00468	-0.865785	-1.48063	-1.0883
ENSMUSG00000036372	Tmem258	A	1.10414	0.18233	0.377345	-0.220168	0.0494033	-0.0134475	1.95072	0.989998	-0.169351	-0.434178	1.50353	1.63899	-0.833184	-0.540232	-0.155898	-0.349905	-0.318137	1.00319	-0.0478169	0.789405	-0.232716	-0.55575	0.457023	-0.02984	0.942512	0.285233	0.384176	-0.231422	3.13122	2.76771	0.385694	-0.100615	-0.0666501	-0.423626	0.296068	-1.09834	0.0405579	-1.36087	-1.79197	-0.267674	-1.10206	-1.31054	-1.1622	-0.860522	-1.2348	-1.64181	-1.72551
ENSMUSG00000061759	Armt1	A	0.620076	-0.260913	0.66804	0.845428	0.0378611	0.608141	1.35007	1.52015	0.928428	-3.40226	1.49767	1.39712	0.0438384	0.849859	0.924222	-0.0662726	0.261911	-0.748671	0.464185	-0.324918	-0.731555	-0.923548	-1.05901	-0.412915	-0.173795	-0.349176	0.590342	0.358772	1.64684	0.963675	1.1714	1.35219	1.39095	-0.240175	0.409107	-1.05571	-0.314966	-1.54797	-1.16045	-0.0104974	-0.656195	-0.570257	-0.53707	-1.19451	-0.463793	-2.20582	-1.48982
ENSMUSG00000035069	Oma1	A	1.09616	0.319842	-1.15229	-0.512534	-0.644138	0.273421	1.77001	0.937958	-1.18831	0.790168	1.59607	2.20395	0.335248	1.10241	1.04407	-0.144725	0.215526	1.38699	0.532068	0.237658	-0.168188	0.000415571	-0.75581	0.889429	-0.693048	0.315289	-0.350751	0.124424	2.12774	1.59281	1.0742	-0.980385	-0.384124	-0.220946	0.568388	0.102455	-0.275343	-1.17485	-1.9165	-0.853593	-0.969527	-1.85259	-1.16356	-1.04217	-0.949052	-1.54599	-1.69825
ENSMUSG00000025154	Arhgap19	A	-1.15066	-0.129582	0.465009	1.26473	0.751969	1.12202	-0.405168	1.45031	1.44944	1.87533	0.717624	0.0952306	1.62632	1.40378	1.31337	-0.307522	0.360405	-1.54812	-0.503702	-1.04583	-0.833853	-0.965855	-1.6936	-1.2371	-0.702424	-0.299664	0.686513	1.30696	-0.415942	-1.32658	1.11508	1.74167	1.84313	-0.0535605	-0.415425	-1.00096	-1.80415	-0.549454	-0.370701	-1.8002	-0.0032135	0.0777773	0.00152372	-0.5892	-0.398195	-1.2179	0.100373
ENSMUSG00000046330	Rpl37a	A	1.0773	0.031844	-0.0391465	-0.646772	-0.440202	-0.527077	1.53231	0.337009	-0.58525	-1.02458	0.75088	0.963634	-1.47054	-1.52098	-0.99064	-1.32167	-1.34204	0.530099	0.301599	0.487675	-1.30746	-1.82563	0.30978	0.191895	1.79177	0.876166	-0.221909	-0.851873	3.03391	2.67421	0.120995	-0.795945	-0.845378	-0.906204	1.18689	-0.12813	0.62028	-0.444175	-0.682549	1.07604	0.409467	0.284583	0.163286	0.922364	0.175507	-1.10464	-0.826713
ENSMUSG00000071866	Ppia	A	1.38847	0.466431	0.588815	0.469013	-0.051636	0.185364	2.09094	1.04268	-0.377509	-0.543605	0.322013	0.804499	-0.655634	-0.873124	-1.01697	-0.726896	-0.93508	-0.0461853	-1.94662	-0.722903	0.00705923	-0.236177	0.490337	0.525393	1.16313	0.661079	0.586788	0.147202	3.16797	3.13533	0.900934	-0.134865	-0.327835	-0.136737	0.428225	-1.08229	0.500589	-0.604382	-1.09302	-0.296288	-0.825292	-1.01736	-0.874346	-0.866159	-1.19556	-1.59855	-0.88724
1110034G24RIK	NA	A	0.924991	0.130734	0.411826	0.15694	-0.0980876	0.20159	1.59503	0.696322	-2.01143	-2.26726	0.474005	0.103049	-0.872701	-0.774319	-0.753107	-1.64732	-1.1788	-0.245523	0.0598609	0.875757	0.205656	0.38668	0.818874	0.799791	0.375841	0.805479	-0.0940735	0.290173	3.17084	2.54881	0.507764	0.695024	0.410528	-2.51647	0.676386	-0.560347	0.957804	-0.873419	-0.698685	-0.604717	-0.368094	-0.778446	0.122787	-0.983988	-0.459933	-0.433028	-0.182789
ENSMUSG00000025817	Nudt5	A	-0.490319	0.0788711	0.592745	0.842014	0.176361	0.25764	1.71514	1.38968	0.613317	0.0750832	0.223502	0.0624059	-1.05132	-1.02077	-0.585993	-1.08044	-1.07623	0.702567	-0.012376	-0.359549	-0.591922	-0.403832	0.676507	0.791675	0.0579271	0.242317	0.927148	0.581291	2.90357	2.81032	1.14478	0.845059	1.19777	0.555933	0.124176	-1.42149	0.348121	-0.68317	-1.67692	-0.988068	-1.13587	-1.30926	-1.13861	-1.40189	-0.890789	-1.14604	-1.47108
ENSMUSG00000037857	Nufip2	A	0.239595	-0.469933	0.598176	0.330368	0.47129	0.695263	0.264234	1.14419	1.14059	0.901505	0.351983	0.629986	1.45474	0.486299	0.512715	-1.82899	-1.90013	0.690626	-0.277566	0.291024	-1.9276	-2.24025	1.05678	1.12889	-0.212932	-0.325263	0.932955	0.493756	0.53764	0.145871	0.407807	0.737244	1.21207	-0.182632	0.0408162	1.06798	0.0139043	-2.20884	-2.54676	-0.27894	0.3282	0.160305	-0.201545	-0.902823	0.495262	-0.816331	-2.64153
ENSMUSG00000007836	Hnrnpa0	A	1.26085	0.369777	-0.112379	0.408485	0.154933	-0.0462304	0.826793	1.20339	1.11646	0.546633	-0.0870444	0.695179	-0.0463342	-0.276835	-0.601356	-0.752911	-0.986466	-1.11421	1.02551	1.4429	-0.764548	-1.35497	2.18591	1.6963	1.51784	-0.257642	-0.0680413	-0.393488	2.34942	1.42977	0.253511	-0.084578	-0.50277	1.2048	0.395026	-0.867175	-0.408539	-0.671233	-1.93584	-0.383031	-1.00831	-1.17768	-1.19443	-0.268628	-0.901711	-2.206	-1.6111
ENSMUSG00000049493	Pls1	A	0.908067	1.32994	-0.10783	1.20265	0.624093	1.30815	0.209925	0.458561	1.08386	0.688309	0.655993	1.07954	0.951796	1.23782	0.975946	0.0234066	0.276539	0.0445552	-0.779503	-0.927427	0.383923	0.3042	-3.35853	-0.133403	-3.03086	-0.39215	0.79762	0.541364	0.855946	-0.122345	0.38266	-0.498668	1.14551	1.15716	-0.550542	-0.0195684	-0.719297	-1.15829	-1.89908	-0.264337	-0.48513	-0.812317	-0.607799	-1.52811	-0.025633	0.280375	-1.48709
ENSMUSG00000045996	Polr2k	A	0.60205	-0.565394	0.180381	0.0320775	-0.55499	-0.152403	1.51548	0.680454	-1.00821	-1.03368	1.66523	2.17013	-0.575165	-0.776578	0.197496	-0.436656	-0.308496	1.42281	0.344383	1.03809	-0.375141	-0.977524	0.161514	-0.767347	0.562993	0.564995	0.411467	-0.407035	2.94609	2.81857	0.24701	-0.346241	-0.230145	-0.269093	0.584195	-0.739228	0.87971	-1.50477	-1.95332	0.0745162	-0.530504	-0.562633	-0.936024	-0.377953	-0.67311	-1.50279	-1.5352
ENSMUSG00000022718	Dgcr8	A	-1.14224	0.447648	1.12738	1.6191	1.13093	1.1404	0.173247	0.122932	0.924932	2.3184	-0.242377	-0.297656	0.0493993	0.789559	1.0127	1.40026	1.3386	-0.815181	-0.0793488	0.332935	-0.664129	-0.660606	-0.793685	0.572477	-0.467895	0.520338	0.883621	1.629	-0.340269	0.181234	0.571524	1.17078	0.914135	0.765563	-1.19607	-1.51681	-2.15289	-0.370409	-1.15271	-1.68276	-1.20021	-1.01543	-1.55935	-0.186127	-1.24052	-1.60173	-0.758693
ENSMUSG00000031371	Haus7	A	1.07127	0.228522	0.113486	0.0969255	-0.908366	-0.0436452	1.87793	1.13297	-0.854559	-2.36167	1.40287	1.67241	0.317213	0.693834	0.743015	-0.0634924	-0.0360248	1.78301	2.1318	0.156901	1.16899	1.17834	0.659843	-1.94259	-0.329902	-0.231908	-0.942356	-0.583404	1.39094	1.85625	0.165567	-0.313023	-1.37493	-1.52031	-0.285642	-0.974102	-0.0606502	-1.05474	-0.461341	-0.107473	-0.580817	-0.540168	-0.726554	-0.547391	-0.724793	-1.3264	-0.945811
ENSMUSG00000071662	Polr2g	A	0.811563	-0.819403	0.319573	0.305611	-0.49317	-0.162179	1.76429	0.770562	-0.604213	-0.525992	0.303101	0.706167	-0.885981	-0.748853	-0.769783	-1.70548	-1.67072	0.225038	-1.64295	-0.606202	-0.738971	-0.992291	0.906613	0.0741116	0.357484	-0.410729	0.440304	0.111018	3.43198	3.2799	0.976253	0.443039	0.0342646	0.796683	0.646033	-0.105862	1.26652	-1.10738	-1.12219	0.356424	-0.186024	-0.305018	-0.198322	-0.0214192	-0.417878	-1.05454	-1.03099
ENSMUSG00000063882	Uqcrh	A	1.34384	-0.147529	0.0916746	-0.586267	-0.390666	-0.453317	1.88852	0.826459	-0.707815	-1.53552	1.50981	1.83428	-0.843038	-0.587281	-0.0247358	-0.358054	-0.133558	1.05725	0.557405	0.516611	-0.625378	-1.10078	0.550869	0.0148013	1.30016	0.468202	-0.127164	-0.582494	3.00411	2.69013	0.364604	-1.09809	-0.860126	-0.877398	0.538159	-0.681136	0.420524	-1.08286	-1.46391	0.0224488	-0.211771	-0.427966	-0.417553	0.136827	-0.527989	-1.72783	-1.55646
ENSMUSG00000027193	Api5	A	-0.600584	0.374139	0.977359	1.14172	0.299684	1.3621	-0.563265	0.163907	0.802189	1.84458	-0.798198	-0.996201	0.971088	0.990163	0.800772	0.321388	0.398812	-0.89213	-1.07485	-0.526198	0.68354	0.876617	-0.672511	-0.297314	-0.687659	-0.188455	1.06192	1.65985	0.299811	-0.294499	1.15291	2.31388	2.05374	0.873635	-0.747016	-0.591154	-0.972186	-0.0889858	-1.26728	-1.25324	-0.93504	-0.904117	-1.19824	-1.30377	-1.31487	-2.3759	-0.880139
ENSMUSG00000021714	Cenpk	A	0.385456	0.272212	-0.14148	-0.562079	-0.512518	-0.465961	1.0122	0.531833	-2.05314	-0.483375	1.97223	2.3732	-0.370076	0.683119	1.33624	1.47646	1.12713	1.8243	0.730164	0.510678	0.264301	0.235727	-0.268307	0.653782	0.81899	0.88905	-0.0463949	-0.884061	1.89304	1.53117	-0.627053	-0.529711	-0.543899	-0.431433	-0.175932	-1.044	0.10436	-0.57689	-1.11559	-0.851156	-1.23397	-1.32035	-1.15354	-1.6522	-1.51336	-0.60068	-1.46847
ENSMUSG00000030861	Acadsb	A	0.00912847	0.498125	-0.674361	-0.564677	-0.327316	0.481511	0.682617	0.696573	1.69022	-1.90371	1.37714	0.895007	-1.3415	1.01171	0.998915	0.833065	0.999189	-2.05077	1.40504	-1.58124	-0.44834	-0.0976526	0.661938	-1.97337	-0.799811	-3.09687	0.969866	1.0013	0.135551	-0.449321	0.799614	0.0324344	0.296916	0.496161	0.475197	0.939734	0.566481	1.03596	-0.695381	-0.63126	-0.592552	0.520311	-0.255169	-1.74975	-0.0699171	-0.787656	0.580915
ENSMUSG00000022228	Zscan26	A	0.276438	-0.724658	-0.0874908	0.671466	-0.19054	0.283967	-1.04395	-0.251534	0.483739	0.15375	0.991172	1.06013	1.69612	1.90799	2.092	0.447862	0.40097	0.816952	0.819262	1.86059	-0.944257	-0.913247	1.73524	1.39529	-0.338035	-0.00627042	0.768975	0.093733	-0.734598	-2.21231	-0.786348	0.0254874	0.767741	-0.781996	-0.758662	-0.416506	-0.811033	-0.853169	-1.94317	-0.885007	0.0398744	-0.0128011	0.0538215	0.00778527	0.0211589	-1.42947	-2.74645
ENSMUSG00000062101	Zfp119b	A	1.07187	-0.681851	0.078225	1.05703	-0.206804	0.499549	0.592721	0.277562	0.672164	-1.55612	1.30146	1.14024	1.04221	0.136321	0.821437	0.363097	0.0543161	1.08243	0.184231	0.852873	-1.04595	-0.87727	-3.45169	-0.959494	-1.22132	-0.301621	1.37162	0.417619	1.60251	1.10242	0.534252	0.590755	1.14152	-1.67752	0.105947	0.320615	-0.420822	-2.51243	-0.195853	0.0240569	-0.410365	-0.121864	0.0848246	-1.67127	-0.729865	-1.0517	0.569926
ENSMUSG00000022679	Mpv17l	A	0.639322	0.0886083	-0.315222	0.661164	1.06824	0.830301	0.312457	0.695792	1.52657	-0.932379	0.492559	1.0391	1.31688	-0.165161	1.11785	0.91549	0.410846	0.5638	-0.611071	-1.96627	-1.39817	-1.68497	-1.07739	2.1791	0.319511	-1.55509	-1.76784	-0.0110632	1.75466	0.491539	0.452082	-2.07132	0.11879	-0.194405	0.244685	1.12166	0.865953	-2.22256	-1.18121	-0.301967	0.282775	0.742193	-0.371977	-0.287029	-0.556572	-0.897176	-0.683094
ENSMUSG00000040124	Gorab	A	-1.72017	-0.0695838	-0.461422	-1.48136	-2.05207	-0.438565	0.914272	0.564874	-2.26611	0.422798	1.83724	1.67624	0.438678	0.835773	1.13349	0.966425	1.04229	1.88662	0.462415	-0.502782	-0.428872	-0.140679	0.101281	1.49102	-1.0629	1.28919	0.029952	-0.178104	0.884283	-0.250757	0.691001	0.639267	0.907126	-2.52552	0.0626381	-0.134924	0.519911	-0.822749	-0.665411	-1.67003	-0.116535	0.308689	0.0333484	0.250757	-0.450104	-1.3376	-0.613334
ENSMUSG00000004642	Slbp	A	0.417082	-0.441236	1.1979	1.30976	0.921517	1.40316	1.07399	0.639769	1.16389	1.58144	0.282496	0.12281	0.440412	1.11703	0.976004	0.642474	0.530609	0.629593	-1.62892	-0.42914	-0.501318	-0.583577	0.0383235	0.585201	0.238489	0.0363748	1.03138	1.07835	-0.68742	-0.559821	0.491741	1.22849	1.37347	0.728282	-0.523706	-1.3619	0.0339446	-0.552155	-1.40304	-1.27901	-1.83436	-1.52705	-1.91476	-1.97947	-1.73709	-1.37578	-0.994207
ENSMUSG00000029103	Lrpap1	A	2.18662	1.10697	0.234712	0.00201893	0.800357	0.513462	1.05037	0.240057	0.697827	0.0776838	1.14175	1.34584	0.904009	0.47527	1.10758	0.710732	0.285511	1.45668	0.286529	1.49936	-0.394096	-0.550633	0.465504	1.14807	-0.882979	0.328695	0.436576	0.373996	-0.384493	0.955289	0.471521	-0.127508	-0.74201	0.74201	-1.13098	-1.00775	-0.682006	-1.55755	-1.76937	-0.976464	-1.45209	-1.58082	-0.895768	-1.99954	-1.31944	-1.88395	-1.70755
ENSMUSG00000031012	Cask	A	2.06279	-0.50928	-0.717538	0.507713	-0.414171	-0.818855	-0.465129	0.305594	0.775887	-1.57531	1.05556	1.2085	0.923041	1.05999	1.17901	-0.230485	0.454337	1.62803	1.41678	1.32429	-0.112575	-0.89984	1.22608	2.37038	0.752185	1.46197	-1.82488	-1.08351	-0.853099	-1.07962	-0.830426	-1.37428	-0.227259	-1.58548	-0.705936	1.23133	-0.885488	-0.646515	-0.678229	-0.427106	-0.372756	-0.232517	0.116081	0.0175851	-0.291586	-1.64985	-0.585427
ENSMUSG00000028347	Tmeff1	A	0.568822	0.308549	0.986162	-0.0218868	-0.0315627	0.929895	1.62646	1.44529	-0.997118	-1.71717	0.28997	0.58679	-0.798164	-0.361032	0.0152057	-0.0582606	0.378057	-1.72378	0.143451	1.20589	-0.159627	-0.32874	1.18451	-1.22464	2.06722	1.01444	0.929953	-0.219732	2.19495	0.325083	0.806032	0.00766978	0.927528	1.27925	-0.125466	-1.26054	-2.01661	-1.9819	-0.799723	0.338138	-0.483262	-1.26037	-1.17827	-1.47036	-1.2803	-0.24199	0.181179
ENSMUSG00000035674	Ndufa3	A	1.61368	0.499616	-0.316985	-0.493657	-0.416386	-0.450442	1.29392	0.724728	-0.507186	-1.59985	1.25016	1.66072	-1.08722	-1.00463	-0.583863	-0.871549	-1.04267	0.602025	-0.532826	-0.197189	-0.343122	-0.808425	1.04658	0.218438	2.0592	0.998582	0.0160235	-0.643449	2.9139	2.76697	0.139604	-0.597287	-0.231827	-0.716676	1.16831	-0.672486	0.0740306	-0.957476	-1.22286	0.323594	-0.140055	-0.336799	-0.642957	0.152594	-0.401772	-1.42334	-1.2797
ENSMUSG00000049539	Hist1h1a	A	-0.822144	-0.162204	1.14697	0.473178	0.952238	0.37719	1.02169	0.134836	1.40721	1.51602	1.48137	1.79436	-0.370102	0.211125	1.5374	-0.615959	-0.301429	0.793348	1.62723	1.93045	-1.43168	-1.02653	-2.09369	0.40048	-0.68062	-1.20113	0.328704	-0.0339694	1.02837	0.213461	0.252278	0.796014	-0.552251	-0.104403	0.0841259	-0.52493	-1.03501	0.99888	-0.663687	-1.59571	-1.49069	-1.52881	-1.31386	-0.838714	-1.31617	0.353101	-1.15634
ENSMUSG00000036053	Fmnl2	A	0.375596	0.52805	-0.108488	-1.43614	-0.934845	-0.63954	-0.47068	1.13416	1.76985	-2.27911	1.68889	1.91902	-0.537431	0.485187	1.01928	0.34808	0.322935	-0.0736559	2.15715	1.65574	-0.790037	-0.781881	1.14396	-1.94866	1.32209	-2.34046	-0.525849	-0.676747	1.27363	0.982897	0.417878	-0.781056	-0.0064055	-0.794362	0.201507	0.101746	0.223124	-0.150248	-0.69823	-0.735667	-0.367056	-0.357393	-0.368136	-0.570082	0.463524	0.0885678	-1.25071
ENSMUSG00000028247	Coq3	A	-0.18565	-1.07053	-0.615146	0.261002	-0.443212	-0.316187	1.37325	0.678467	-0.380078	-0.0337242	2.01163	2.41111	0.377765	0.552491	1.27862	0.714748	0.685588	1.65795	0.447864	1.32267	-0.139509	-0.103906	-0.119412	-1.90229	-0.77788	-0.503555	-0.463363	-0.291889	1.89041	1.84535	0.508896	-0.759421	0.238638	-0.453486	0.301244	-0.545278	1.0161	-0.795322	-1.62913	-0.861017	-0.646694	-0.652251	-0.636571	-0.644223	-0.832753	-2.73245	-1.03887
ENSMUSG00000059436	Max	A	1.42457	0.823323	0.803839	0.508308	0.796164	-0.0278963	0.785966	-0.637275	0.655881	-2.31862	-0.071368	-0.744544	-0.971533	-1.13431	-1.57364	0.134849	-0.180561	-0.30664	-0.551816	-0.276846	0.405756	0.589939	2.23679	0.947481	2.25674	-2.80131	-0.673422	0.934036	2.42926	1.07663	0.349625	-1.05686	0.224314	-0.367238	0.932679	-1.09554	-0.306587	-0.179239	-0.0329604	-0.693415	-0.848462	-0.296871	-0.745659	-0.788971	-0.333276	0.682755	0.0159705
ENSMUSG00000023074	Mospd1	A	1.46674	0.98932	0.292869	-2.23524	0.869433	0.369371	1.15681	1.68618	0.479917	-1.13451	1.97519	2.11885	1.24947	1.39605	1.61279	-0.00926464	-0.243518	0.327378	-0.12488	0.121977	-1.60452	-1.42129	-2.27633	-1.58099	0.819094	-1.40622	0.377528	-0.352501	0.938645	0.0376963	-0.426555	-0.37536	0.325676	-0.258005	-0.0427261	0.186513	0.720612	-0.615354	-0.514109	-0.205885	-0.874006	-0.900345	-0.437796	-0.729718	-0.000620351	-1.12425	-0.624103
ENSMUSG00000030335	Mrpl51	A	1.5763	0.755479	0.875387	0.7737	0.290026	0.434059	1.62402	0.165513	0.275719	-0.0805712	1.10967	1.21498	-0.306213	-0.0176469	0.332625	0.118935	0.24206	0.520245	-0.253979	-0.572454	-0.264126	-0.415861	-0.136051	-1.29377	1.88179	0.731492	0.785226	0.0882494	2.04952	2.16667	0.742027	-0.278661	-0.0302211	0.188619	0.173493	-0.791694	-0.165773	-0.832251	-2.09722	-0.721931	-1.25911	-1.5949	-1.84599	-1.76349	-1.69925	-0.856284	-1.83834
ENSMUSG00000041396	Mettl18	A	0.0120279	0.784609	-0.574662	0.898083	-0.578882	-0.575986	1.34039	0.392931	-2.21518	-2.29759	1.17164	1.42303	1.07949	0.190196	0.549625	0.20566	-0.0209614	-0.834199	0.0505388	0.758937	0.0728552	0.471465	-2.66115	2.64116	-1.60555	-0.207706	1.26146	0.16089	-0.154314	0.560588	0.280691	0.16132	0.261968	0.305776	0.0907288	0.0747177	0.99553	0.406188	-0.505295	1.2885	-0.00642382	-0.992468	-0.127168	-2.13456	-0.163465	-1.33484	-0.900567
ENSMUSG00000062198	2700097O09Rik	A	1.09514	-0.587445	0.606422	0.724107	0.213221	0.104804	1.73653	1.24957	-0.54245	-3.25205	-0.134834	0.354994	-0.127678	-0.894695	-0.801865	-0.477041	-1.04662	-0.559036	-0.874252	-0.955081	-1.37874	-1.59041	0.822553	0.380073	0.34072	0.631218	0.179362	0.150825	2.96675	2.6968	0.549713	0.408357	0.536808	0.189023	0.440457	0.647571	0.71171	-0.409123	-1.13904	0.458182	-0.268884	-0.195852	-0.591148	-0.40491	-0.333223	-0.213931	-1.4166
ENSMUSG00000018733	Pex12	A	-0.50566	-0.370486	0.251949	-0.00951987	-0.815442	0.303179	0.0654155	0.136936	0.0509497	2.23137	1.44592	1.08027	0.294933	0.9175	1.56888	1.15859	1.33707	1.79296	-0.226734	1.11443	1.35008	1.23702	-0.404241	1.03397	-0.93106	-2.20644	0.157601	0.231011	-0.499018	0.205706	-0.194811	-0.687717	-1.60055	-2.24851	0.180188	-2.21321	0.531712	-0.102512	-0.388306	0.454025	-1.06149	-1.0377	-0.519086	-1.18334	-1.08159	-1.03808	0.193834
ENSMUSG00000074867	Zfp808	A	0.0482835	-0.477912	0.256434	1.79161	0.749416	-0.10089	0.535155	1.44686	0.0691014	1.30432	-0.409563	1.27346	0.787065	-0.725754	-0.0980871	0.231146	-0.401339	1.22982	1.49008	1.65143	0.0605236	0.0131343	-2.92049	1.44494	-1.56541	-0.667825	0.221784	0.719241	1.184	0.339539	0.78535	-0.168026	0.795633	-0.98861	-0.0605761	-1.02426	-0.736088	-1.42579	-0.85016	-2.25744	-0.212128	0.32894	-0.120485	-2.29422	-0.306991	-0.468613	-0.476625
ENSMUSG00000028419	Chmp5	A	1.18651	0.0413669	0.254928	0.428872	0.0242093	0.0799587	1.30539	0.91189	0.365055	0.0575157	0.555353	0.743936	0.603776	-0.492932	-0.28512	-0.589032	-0.794765	1.60778	0.560538	0.23796	0.467847	0.606416	0.716238	1.29421	-0.106886	-0.238434	0.542404	0.195656	2.58408	2.3651	0.265947	0.491397	0.109886	0.151795	-0.307875	-0.871465	-0.192288	-0.68463	-2.10316	-1.35267	-1.64343	-1.00122	-1.39675	-1.62552	-1.02399	-1.7435	-2.30234
ENSMUSG00000031226	Pbdc1	A	0.938268	-0.313803	0.778804	0.688759	0.0430478	0.594447	2.10584	1.43483	-0.10795	-0.24818	1.52143	2.05164	-0.0658308	0.470695	0.601625	0.568816	0.378596	0.999469	-0.696513	-0.0796426	-0.361853	-0.622028	-0.0162567	-0.569987	-0.162601	-1.45953	0.0274285	-0.320158	2.57292	2.65431	0.193513	-0.531872	0.122725	-1.18391	-0.292365	-0.953397	-0.00850269	-1.17808	-1.32371	-0.229171	-0.834427	-1.10361	-0.93831	-0.591176	-1.26263	-1.6995	-1.59218
ENSMUSG00000071291	Zfp58	A	-0.636811	0.548929	1.22124	0.219387	0.666444	1.05924	0.507743	0.84743	-2.69162	-2.66002	0.558644	0.649357	0.239013	0.165394	-0.108056	-0.760951	-0.780225	0.624438	-0.534879	-2.71459	-0.103263	0.0669662	-1.05846	1.17027	-0.300221	1.27575	0.42919	0.572788	1.94682	-0.0039645	0.377897	-0.0322964	1.31328	-1.28861	0.732136	0.803404	-0.0171574	-2.45316	-0.255253	-0.310517	0.284519	0.127413	0.516333	0.933064	-0.178852	-1.02297	0.0547755
ENSMUSG00000022956	Atp5o	A	1.40206	0.0418867	0.333499	-0.00373494	0.0573152	0.0719793	1.99775	1.0932	-0.159553	0.0990294	0.62416	0.908237	-0.834936	-0.555098	-0.40601	-1.36862	-1.30377	0.348802	-0.285655	-0.438023	-0.767467	-0.926911	0.985225	0.289275	0.588472	0.210749	0.325101	0.0204967	3.2325	2.95772	0.786783	-0.0146853	0.0457077	0.28703	0.441297	-0.49085	0.754876	-1.39264	-1.68807	0.0492157	-0.87517	-1.03377	-0.919054	-0.509328	-0.964821	-1.66253	-1.35168
ENSMUSG00000053600	Zfp472	A	-0.458462	-0.492616	0.873318	0.511349	1.00165	0.525854	0.972211	1.30255	1.20401	-0.298456	0.00700607	0.429036	-0.621057	0.0332589	0.0130006	-1.31449	-0.834243	0.155354	-1.3319	-1.00774	-0.217922	-0.364669	-2.22755	-2.36555	-0.032329	-0.0226284	1.2455	0.420688	2.04123	2.31584	1.15599	1.23547	0.599153	-0.0113979	0.473329	0.478487	0.913698	-0.279087	-0.00367137	0.133413	0.198472	-0.400183	0.0478587	-1.04255	-0.877997	-2.76718	-1.31605
ENSMUSG00000087060	Eldr	A	-0.165318	-0.290794	0.556493	-0.602427	0.484869	-1.6147	1.05722	-0.36191	-0.154906	-1.26271	1.64146	1.79474	2.2142	-0.0056799	-0.276889	0.968255	0.680953	0.605657	1.54576	2.43949	0.045085	0.0221351	0.736373	1.98263	0.129905	1.23234	-1.42552	0.156612	-0.509781	-1.31133	-0.885167	0.34669	0.977992	-0.562824	-0.583763	-1.6147	-1.04971	-1.21831	-0.583711	-1.15334	-0.448873	-0.860605	-0.420103	-1.45658	-0.0213475	-0.0136464	-0.764211
ENSMUSG00000023068	Nus1	A	0.273656	1.04458	0.443614	0.236692	0.0480498	-0.297789	1.03475	1.16163	-1.99946	-2.60224	1.24377	1.09615	-1.15654	0.220643	0.709786	0.356433	0.276146	-0.226599	0.168633	1.70221	0.517522	0.469401	0.939017	-2.46645	1.66281	-3.38175	0.226802	-0.643077	0.661037	1.04625	-0.149812	-0.911681	-0.209588	0.729442	-0.604868	0.238279	-0.244439	-0.569546	-0.103308	-1.17954	-0.602118	-0.284149	0.376181	0.0470712	-0.0321498	0.496631	0.237925
ENSMUSG00000080059	Rps19-ps3	A	1.11496	2.24987	-0.39357	-0.828766	0.0321342	-0.47163	0.687911	0.519926	0.0637178	-0.208979	0.621464	0.979607	-0.392216	-0.757297	-0.544152	-1.16031	-1.35202	0.596666	0.527934	0.537902	-1.74527	-1.7054	0.738184	0.369111	2.65131	2.69201	-0.127517	-0.319551	1.40001	1.70343	0.0350527	-0.110168	-0.388651	-0.178542	0.45366	0.177103	-0.033922	-0.898772	-1.65088	0.322041	-0.368812	-0.520335	-0.762484	0.173457	-0.70973	-1.44145	-1.57703
ENSMUSG00000056131	Pgm3	A	0.709138	0.801246	0.869027	0.839973	0.207036	0.574135	1.21692	0.898125	0.50002	-0.0887264	2.13317	2.27664	0.926378	1.43843	1.50578	0.600226	0.59711	-1.25864	-1.74088	0.726978	-1.24035	-1.21873	0.419602	0.215896	-0.28359	-1.54566	0.870242	0.367456	0.0115212	-0.142672	0.986962	-0.607793	1.02566	0.269072	-0.391914	-0.326272	-1.08841	-0.565426	-1.08607	-1.50741	-1.29011	-1.21191	-1.44012	-1.39485	-0.772546	-1.45437	-0.330297
ENSMUSG00000030613	Ccdc90b	A	0.604913	-0.463274	-0.330494	-0.235633	-0.371588	-0.375187	2.0828	1.23866	-0.431178	-0.910852	1.86195	2.10237	0.0889573	0.492139	0.894359	0.497788	0.720634	0.902243	-1.40344	0.460196	-0.329535	-0.194228	0.713684	0.515864	0.100216	-0.421148	0.166292	-0.221993	2.14121	2.3709	0.586053	-0.360235	0.161093	-1.25476	0.522163	-0.562348	0.527204	-0.407516	-1.87168	-1.26607	-1.01522	-1.38268	-1.50551	-0.996906	-1.04277	-0.871636	-1.5258
ENSMUSG00000028654	Mycl	A	0.175078	1.86252	1.18373	0.175592	1.21792	0.838571	0.0671667	0.147994	-1.40766	-1.02782	-0.713512	-0.461236	0.751225	-0.205892	-1.01544	0.490242	0.853103	-2.2913	0.685679	1.06718	-0.0584272	-0.361813	1.72558	-0.66675	1.86952	0.060565	0.535384	0.872839	1.12756	1.39862	-0.174926	-1.31177	0.646739	0.810516	-0.120212	-1.96928	-0.335221	-0.311921	0.0990578	-0.169361	-0.789286	-2.38951	-1.07003	-1.90839	-0.681026	0.251286	0.527088
ENSMUSG00000097574	C920006O11Rik	A	1.22334	0.192616	0.747431	0.0926478	0.54945	-0.772589	0.943671	0.0649508	1.36253	-1.67686	0.200255	0.130067	1.75635	-0.291694	0.0235605	0.260667	0.285434	1.442	0.200033	0.274813	2.03211	2.33848	-0.384671	1.54201	0.799434	-1.92606	0.354658	0.0412231	-1.48374	-0.22775	0.0274736	0.773261	0.568583	-1.92606	0.091095	-1.46217	-0.816407	-1.09411	-0.6896	-0.863634	-1.72376	-0.00984876	-0.406646	-1.92606	-0.421279	0.478595	-0.693773
ENSMUSG00000003429	Rps11	A	1.39645	-0.105096	0.281399	-0.204596	-0.200548	-0.25182	1.75083	0.709604	-0.226891	-0.594239	0.584689	0.897782	-1.21737	-1.56041	-0.905994	-1.14387	-1.21013	0.135037	-0.136268	0.246118	-2.16577	-2.38939	0.562857	0.468445	0.843543	0.473794	0.12272	-0.423606	3.07058	2.96769	0.427916	-0.288493	-0.457792	-0.111617	0.647239	-0.437756	0.605637	-0.797338	-0.954707	0.868913	0.0449382	-0.121252	-0.0868484	0.559719	-0.11801	-0.882352	-0.673745
ENSMUSG00000021144	Mta1	A	0.402024	0.0967704	1.16086	0.691236	1.64388	0.891261	0.145227	-0.0936847	1.40814	1.17332	-1.03561	-0.851029	0.691017	-0.0861509	-0.251391	-0.755606	-0.541036	-0.187901	1.75853	1.18964	1.08147	0.687341	1.51534	-1.38441	2.19685	-1.39564	-0.0981583	0.20422	-0.312214	0.562777	-0.530242	0.861349	0.263656	1.70556	0.228219	-0.565843	-0.934592	-0.710719	-0.989485	-1.8352	-1.34178	-2.007	-1.41519	-0.533463	-0.908553	-0.612257	-1.18153
ENSMUSG00000020492	Ska2	A	0.78557	1.73232	0.128362	0.566954	-0.180152	0.62334	1.17278	0.881733	0.0733245	-1.00783	1.50838	1.52816	0.632077	0.239984	0.990547	0.766073	0.683856	0.620049	-0.736848	0.53313	-0.807599	-0.929262	0.843372	1.13525	0.2076	0.816781	0.9351	0.413088	0.401562	1.37423	0.45002	-0.794985	-2.58558	-0.31562	-0.618528	0.607242	0.0606044	-0.69399	-0.953566	-0.727362	-2.18505	-1.04409	-1.5949	-1.04985	-1.51444	-2.11096	-0.860862
ENSMUSG00000090258	Churc1	A	1.13649	0.0717661	-0.692682	-0.85554	-0.963541	-0.920674	1.28643	0.594395	-1.28852	-0.575694	1.65603	2.63187	0.546066	-0.136143	0.685433	0.713577	0.859978	2.02135	0.566671	0.630532	0.576602	0.154614	-0.334128	-0.0756158	0.827585	0.330956	-0.167311	-0.862453	2.26377	2.31665	-0.360337	-1.11578	-0.916025	-0.683061	-0.381831	-1.35485	-1.19586	-1.45582	-0.760683	0.349132	-0.542925	-0.560403	-0.483473	-0.919707	-0.66303	-1.24524	-0.708562
ENSMUSG00000033429	Mcee	A	0.421244	0.320709	-0.117614	0.0998007	-0.984297	-0.302135	1.40774	0.669478	0.439053	-1.87499	1.51109	1.78508	-0.33073	-0.0923801	0.0518803	0.152023	0.408263	1.32795	-0.362999	1.02966	-0.170303	-0.200135	0.711599	-0.351998	0.170012	-0.608439	-0.238097	-0.0777541	2.26156	2.95227	0.801926	0.0198116	0.75111	1.52711	0.0100658	-1.34489	-0.424083	-1.41255	-1.29585	-0.846292	-1.38281	-1.2468	-1.26324	-0.779759	-1.02658	-1.46501	-0.629686
ENSMUSG00000003038	Hmgn2	A	2.37488	1.0456	0.125634	0.401707	-0.046889	0.135375	1.41018	0.714166	-0.0277628	0.0263783	0.274758	0.762043	0.286402	-0.0883107	0.233697	0.483682	-0.0489027	1.40865	-0.64975	-0.0557618	0.171852	0.120077	1.9228	1.69265	1.32865	1.15041	0.391904	-0.0368759	-2.26233	0.627267	-0.257267	-0.349113	0.00384617	0.44969	0.0518897	-0.995518	0.603116	-0.305037	-0.912911	-1.167	-1.76941	-1.88661	-1.76334	-1.93721	-1.52939	-0.991627	-1.1163
ENSMUSG00000000711	Rab5b	A	-0.894472	-0.280282	-1.19339	-0.254484	-0.37228	0.078337	0.244717	1.0273	0.232048	0.0645864	2.2761	2.27298	1.02236	1.79217	1.96324	1.4263	1.43216	0.668331	-0.71089	-2.14425	0.794065	0.64061	-0.705326	0.823888	-2.0774	-0.110963	0.242655	-0.207815	0.0576128	-1.62813	0.372819	0.451863	0.835164	-1.12322	0.117568	-0.483031	0.56645	-1.04126	-0.692609	-1.32941	-0.411353	-0.322607	-0.616999	-1.27829	-0.603221	-0.583114	-0.338519
ENSMUSG00000027835	Pdcd10	A	0.101182	-1.1975	-0.0788934	-0.324689	-0.701514	-0.103921	1.72223	1.23327	-0.435914	1.19783	1.26551	1.7346	0.402533	0.00987266	0.310852	-0.47938	-0.576751	0.810645	-1.79895	-0.567497	-1.41126	-1.44555	0.683213	0.461996	-0.96377	0.042443	0.411312	0.0705115	3.14849	2.52147	0.958346	0.0795839	0.421375	-0.397917	0.209258	-0.526348	0.94522	-1.1234	-1.09319	-0.0239929	-0.456915	-0.567552	-0.396006	-0.899428	-0.681832	-1.6838	-0.805793
ENSMUSG00000014245	Pigl	A	1.21185	0.500359	0.897361	0.834432	0.70214	0.379746	1.46683	0.862641	2.11616	-1.49546	-0.992345	-0.336149	-0.180267	-1.12441	-0.768193	0.231982	-0.426128	-1.76122	1.13087	1.2654	0.0233541	0.0562923	0.888168	0.991666	-0.274629	-0.455797	0.892168	0.386201	1.41205	1.04594	0.436479	1.14711	-1.86475	-0.787652	0.839633	-0.277124	0.671171	-0.05962	-1.24839	-0.154606	-2.19911	-1.72258	-0.990019	-1.31913	-0.897442	0.264428	-1.31941
ENSMUSG00000034345	Gtf2h5	A	1.18675	-0.213553	0.466025	-0.101944	-0.178805	-0.000440146	1.70978	0.906868	-0.0845326	0.190065	1.01127	1.48709	-0.47958	-0.536012	-0.130712	-0.681929	-0.542929	0.888945	-0.346554	0.0321812	-0.473711	-0.557323	1.09994	0.644609	1.01558	0.288801	0.411931	-0.111284	2.98905	2.90623	0.335075	-0.672907	0.0362773	0.0192281	0.489516	-0.572544	-0.0322346	-1.14972	-1.80397	-0.403732	-0.873789	-1.06283	-1.35905	-1.03282	-1.08626	-2.01638	-1.60969
ENSMUSG00000049751	Rpl36al	A	1.48675	0.650334	0.361175	-0.202445	-0.0213599	0.0469032	1.93044	1.12023	-0.394019	-1.18505	0.404875	0.710125	-1.42598	-1.57907	-1.1636	-0.676802	-0.776914	0.0204339	-0.415857	0.30448	-0.799072	-1.00659	0.3668	0.115466	1.61134	1.07467	0.42493	-0.225809	3.16722	3.14007	0.524189	-0.420944	-0.470378	-0.279575	0.648312	-0.775153	0.216899	-0.462261	-1.08862	0.0840985	-0.558842	-0.729189	-0.762843	-0.169483	-0.844054	-1.11652	-0.859318
ENSMUSG00000061079	Zfp143	A	-1.15797	-0.537854	0.0499055	-1.39013	0.42549	0.00714964	0.825643	1.4664	0.0135728	-3.45599	0.772806	1.05543	0.0460286	0.111495	0.372456	-0.165002	0.0434357	0.340336	2.56415	1.92091	-1.05315	-0.970489	-0.825589	0.181791	-0.397907	-3.22	0.734391	0.282325	0.37262	0.383107	0.936056	0.434611	0.678124	0.605889	-0.101587	-0.495497	-0.104931	0.0118885	-0.052331	-0.759601	0.312763	0.147425	0.287193	0.0982288	0.0222422	0.574909	-1.39073
ENSMUSG00000023832	Acat2	A	0.555796	-0.585603	0.174791	0.207201	-0.25556	0.00470574	1.51506	1.09952	0.0460449	1.11376	1.97426	2.27434	0.565198	1.42975	1.19006	0.413725	0.391306	-0.487909	-1.65267	-0.623113	-2.1443	-2.14548	0.21516	1.12472	-0.328155	-0.673604	0.250806	0.427812	1.50297	1.00962	1.10249	0.389044	-0.216161	-0.0729412	0.0397107	-0.542176	0.436056	-1.30648	-1.53151	-0.22894	-0.673794	-0.880735	-0.736072	-0.544734	-1.18951	-1.83295	-0.801499
ENSMUSG00000091625	Lsm5	A	0.706746	0.307893	-0.0925024	-0.19203	-0.702697	-0.257346	1.91487	1.15077	-0.416981	-1.0024	0.610522	0.920793	-1.80022	-1.56723	-0.834666	-0.831207	-0.686006	0.780706	-0.292833	-0.118659	-0.101737	-0.350622	0.489245	0.138673	1.58472	1.36377	0.128964	-0.651788	3.20542	3.17707	0.532158	-0.640041	-0.447113	-1.68267	0.200585	-0.989881	0.248235	-0.575294	-0.811094	0.394017	-0.255675	-0.297533	-0.359628	-0.0313414	-0.169327	-0.803113	-0.893531
ENSMUSG00000019992	Mtfr2	A	-0.318294	0.610186	1.07667	0.524593	-0.95009	0.778665	2.53174	1.80367	-0.845142	-0.472529	-0.380777	0.742952	0.759906	0.00852148	0.268809	-0.857508	-0.637228	-0.457799	-1.6076	-1.6188	0.0516585	0.0503443	-0.913512	1.74659	-0.822513	-0.919249	0.15611	0.589822	2.06088	1.65281	1.79385	-0.712053	-0.421397	-0.399503	-0.266463	1.14191	1.02344	-0.078171	-1.42505	-0.660465	-0.546497	0.26212	-0.531762	-2.21605	-0.447581	-0.47674	-0.652467
ENSMUSG00000027714	Exosc9	A	0.37675	-1.12497	-0.531525	0.560403	-0.566579	-0.228966	1.9377	1.47863	-0.638636	0.343219	0.997452	1.19668	-0.536127	0.205092	0.18552	-0.121301	-0.280491	1.39959	-1.34154	0.779294	0.831011	0.538078	0.527783	-0.900899	0.118541	0.705222	0.0408154	-0.051016	2.83895	2.15213	0.862775	0.17106	0.721841	-0.361009	0.122128	-0.955425	0.608078	-1.04319	-1.45146	-1.42414	-0.910874	-0.638752	-1.3679	-1.32808	-1.19908	-1.97286	-0.723899
ENSMUSG00000039431	Mtmr7	A	-0.109424	-0.589483	0.290614	0.868859	0.922441	0.374084	0.978083	0.800574	-3.60322	-0.948266	0.486867	0.727434	0.778004	0.331128	0.453503	-0.164411	0.0424362	1.17441	-0.236129	-1.82148	1.06978	0.839884	-1.14645	1.441	-0.874014	0.925509	0.755771	0.460802	1.21545	-0.260545	0.997383	-0.495173	0.984002	-0.491883	0.132806	-0.0251033	0.232323	-0.510277	-0.910018	-1.64206	0.379854	0.823522	0.0276017	-0.544441	0.0160344	-2.62579	-1.53199
ENSMUSG00000020526	Znhit3	A	1.37693	-0.187592	0.447234	0.36615	-0.221692	-0.00785875	1.66829	1.06049	0.010345	0.246057	0.268241	0.444013	-0.254277	-0.919655	-0.146898	-0.95267	-1.03452	0.730364	-1.45997	0.344338	-0.324675	-0.365104	0.959254	0.418897	0.228055	-0.393705	0.473498	0.189472	2.94964	2.49165	0.490471	0.0233747	0.239146	-3.88011	0.50049	-0.559697	0.641257	-0.666926	-0.672624	-0.0113426	-0.221578	-0.338932	-0.396572	-0.957134	-0.39805	-1.05257	-1.14351
ENSMUSG00000022890	Atp5j	A	1.36026	0.411569	0.08107	0.0103421	-0.0195912	-0.0470809	1.83015	1.05767	-0.115668	-0.498998	1.08457	1.46143	-0.789303	-0.944424	-0.556541	-0.242222	-0.350771	0.746314	-0.027197	0.412269	-0.304409	-0.647772	0.433541	0.400505	0.836649	1.01701	0.460976	-0.29811	3.02652	3.02372	0.290468	-0.292967	-0.0362712	-0.44359	0.238346	-1.50828	-0.208074	-0.732711	-1.70242	-0.214529	-1.16021	-1.29435	-1.41695	-0.963012	-1.06197	-1.24696	-1.05899
ENSMUSG00000040549	Ckap5	A	-1.164	-1.46099	-0.14858	1.01116	0.185849	-0.023552	-0.663429	1.24143	0.338119	0.783103	1.75387	1.89449	0.172763	1.17222	1.49297	1.15978	1.19771	0.0408879	0.668076	1.20228	0.246069	0.459525	-1.09062	-1.48682	-1.2312	-0.991371	-0.194112	0.740937	0.61565	-0.271179	0.518875	1.07383	1.25946	0.599025	-0.374187	0.367227	-1.39865	-0.928494	-1.44852	-1.63211	0.046334	0.0161949	-0.249091	-0.635959	-0.859733	-1.80501	-2.2002
ENSMUSG00000032103	Pus3	A	0.834376	-0.349968	0.579571	0.537295	0.24959	0.632495	1.46276	1.47737	0.989306	0.199315	0.116189	-0.0878572	-0.723712	-1.00464	-0.8061	-0.535338	-0.463919	1.71627	-1.4709	1.17933	0.02537	-0.255837	0.44477	-3.06245	-0.121465	-0.211003	0.294776	-0.180216	2.61592	2.43925	1.08219	-0.128737	0.440154	-0.43326	0.483624	-1.75504	-0.704449	-0.575414	-0.614863	-0.00463948	-0.719278	-0.0188733	-0.885785	-0.55897	-1.22941	0.350888	-1.2487
ENSMUSG00000028696	Ipp	A	-0.62929	-1.3212	0.326698	0.265547	0.488871	-0.688056	1.08037	1.5372	-1.69301	0.942941	1.43904	1.21032	0.548185	0.824806	0.865921	0.540104	0.557565	1.01659	-1.08631	-1.66481	0.227624	0.437212	-0.0344847	-0.569367	-0.96824	-0.762215	0.49707	-0.363554	1.082	0.67146	0.339784	0.308285	-2.67853	-2.32813	-0.548114	0.654669	1.6443	-0.773906	-0.490941	1.06706	1.12854	1.01266	-0.471947	-1.47912	-0.489883	-0.622988	-1.05073
ENSMUSG00000041975	Mettl8	A	0.206235	-3.0775	-0.636312	-0.341291	0.667314	0.211914	1.22796	0.385765	-0.579469	-1.28181	1.43537	1.11546	-0.568493	1.33122	1.33296	0.324437	0.48897	-0.237942	-0.0808369	0.234853	-0.315655	-0.256978	0.610351	-2.28194	-1.95562	-0.896198	0.361231	-0.114976	1.27301	1.22996	0.835454	-0.091345	0.464836	-2.82458	0.798755	0.751875	1.63349	0.228801	-0.467069	-0.686955	0.129267	0.0158279	0.41555	-0.242682	0.177377	-0.787563	-0.163029
ENSMUSG00000014313	Cox6c	A	0.688604	-0.0675757	0.16683	-0.372496	-0.262582	-0.177296	1.87558	1.05353	-0.379254	-0.758993	1.39857	1.77061	-0.692487	-1.01328	-0.379799	-0.328053	-0.427682	1.06814	0.576152	1.06302	-0.49191	-1.01459	0.471443	-0.0721826	1.34667	0.66818	-0.0115409	-0.516354	2.87503	2.87276	0.249003	-0.365945	-0.777976	-0.742937	0.598724	-1.05601	0.277072	-1.27692	-1.6229	0.0769603	-0.736261	-0.980374	-0.85937	-0.264571	-0.856848	-1.3155	-1.27519
ENSMUSG00000046909	Tefm	A	0.563117	-1.20685	0.180964	-0.0981429	0.013783	0.083852	1.82477	0.962383	0.997265	0.797129	0.797319	1.16454	-0.605399	-0.406335	0.189708	-0.673378	-0.48074	1.24033	-0.956327	-0.388234	-0.775391	-0.814048	0.252947	0.192354	-0.634836	-1.16963	0.795218	0.360151	3.23843	2.48217	0.876771	0.784198	0.643485	-0.563427	0.464028	-1.35062	0.712927	-1.24579	-1.93985	-0.165181	-0.744826	-0.620895	-0.856162	-0.821037	-0.742536	-1.26366	-1.09454
ENSMUSG00000047613	A430005L14Rik	A	1.47705	-0.176052	1.31703	0.991212	0.841853	0.969474	1.48378	0.0490192	0.634836	0.43554	0.816275	0.805284	0.366725	0.165267	0.72788	-0.24431	-0.151205	0.92993	-0.356414	-0.63183	-0.0118089	0.0427255	1.78865	0.893019	0.681269	-0.275052	1.04077	0.96238	-0.782942	0.838629	0.329542	0.439792	0.247491	0.681593	0.0866926	-0.705989	-0.393241	-1.245	-1.96259	-1.60153	-1.86795	-1.408	-1.60119	-1.3097	-1.48294	-1.53326	-2.30271
ENSMUSG00000022111	Uchl3	A	1.27435	0.0961742	0.410197	0.586449	0.211235	0.724096	1.64892	0.189505	0.0280721	-0.351583	0.888608	1.22153	-0.071117	0.676772	1.01995	0.578502	0.191941	1.63227	-1.5704	-0.346952	0.0837398	-0.105144	0.940252	-0.352652	0.567044	0.605792	0.822955	0.390601	1.03954	1.58696	0.684671	0.659519	0.53594	0.72919	-0.391431	-1.57533	0.118924	-1.4517	-2.00427	-1.29236	-1.6381	-1.26634	-1.41722	-1.74924	-1.4796	-1.75118	-1.32908
ENSMUSG00000025939	Ube2w	A	0.677446	-0.743553	-0.479583	0.155274	-0.690276	-0.00240268	1.63405	1.10484	0.084738	-2.7225	0.712108	0.619366	0.100918	0.248569	-0.0370988	-0.540353	-0.895805	1.2369	-0.0672156	0.185406	1.50091	1.4996	0.117047	-2.93412	-1.12313	-1.36284	-0.227079	-0.270516	2.32804	1.11024	0.00106456	0.21026	-0.513721	-2.19284	0.382749	0.258189	1.04384	-0.820642	-0.1341	0.765583	0.381539	0.661624	0.266537	-0.145038	0.324932	-0.923169	-0.785792
ENSMUSG00000026698	Pigc	A	1.60946	0.610089	-0.431229	-0.0669343	-0.183016	-1.16686	1.50436	1.03131	-2.46865	1.92922	0.538258	0.402173	-0.625873	-0.060904	-0.46139	0.489059	0.372332	0.388881	0.497714	-1.81074	0.0907319	-0.0541019	0.910176	2.11894	-0.178251	1.45364	-0.670433	-0.317942	2.11524	-0.0052281	0.139038	-0.717543	-2.64922	-0.822568	-0.0942416	-1.06522	0.45039	-0.225151	-0.455736	1.0395	-0.83963	-0.160195	-0.382083	-1.42915	-0.562474	0.390247	-0.175995
ENSMUSG00000024082	Ndufaf7	A	0.705036	-0.0284259	-0.319665	-0.458061	-1.17977	-0.335242	1.15404	0.95051	-0.596826	-2.5148	1.11998	1.20994	-0.436641	0.100568	0.551707	0.204797	-0.0976267	2.41887	1.03808	0.206651	1.06569	0.832423	-1.64697	1.15145	-0.645108	0.0264283	-0.0280378	-0.542871	2.39034	1.80488	0.383622	-0.0995317	-0.691904	-0.759761	0.688778	0.740294	0.500907	-0.973082	-1.86414	-0.255136	-0.868369	-0.500818	-0.678436	-0.581825	-1.03244	-0.539978	-1.56955
ENSMUSG00000027746	Ufm1	A	1.92791	1.46749	-0.546005	0.644448	-0.0846051	-0.302626	0.802039	0.46444	-2.42117	0.0508649	0.987565	1.3061	-0.163784	-0.256785	0.165618	0.614141	0.527133	1.22755	-1.53996	-2.45186	1.10048	1.28214	1.27073	0.325752	0.626897	-0.427528	0.0931797	-1.02696	1.10077	1.21583	-0.486778	-0.646081	0.117973	-2.71133	-0.0412751	-0.696206	-0.722182	0.948757	-0.265183	0.19168	-0.696277	-0.530567	-0.497135	-0.576426	-0.542687	0.557213	-1.3833
ENSMUSG00000016252	Atp5e	A	0.900085	0.308541	0.093675	-0.489972	-0.279698	-0.234261	1.8525	0.433452	-0.403303	-0.567042	1.39552	1.56698	-0.476436	-1.17736	-0.281542	-0.669537	-0.448572	1.04585	1.45582	1.1719	-0.39166	-0.923304	0.903175	-0.291882	2.04821	0.975632	0.0323278	-0.621636	1.86454	2.40048	0.395136	-0.410134	-0.557257	-0.496177	0.705745	-1.43107	0.0493805	-1.18785	-1.71226	0.198315	-0.848621	-1.11984	-1.03715	0.078071	-0.768333	-1.53969	-1.51075
ENSMUSG00000055963	Triqk	A	-1.20181	0.124979	1.17318	0.584421	0.806329	0.580968	1.73713	0.70968	-1.26425	-1.4173	0.628607	0.286841	-1.76929	-0.15388	-1.23732	0.245364	0.437086	2.0341	0.578319	-0.680475	1.44376	0.839139	1.4053	0.163969	0.900547	0.778179	1.24886	0.71322	1.08153	0.805951	0.610179	0.633264	0.72977	-1.76929	-0.534312	-1.44056	-0.928337	-1.28456	-0.875223	-0.125968	-0.505761	-1.47623	-1.25784	-0.0544627	-0.991769	-1.21128	-1.10076
ENSMUSG00000041124	Msantd4	A	0.186937	0.897124	0.52913	0.844828	-0.626975	0.941966	0.97902	0.80502	1.11988	1.02846	0.681398	-0.416486	-3.50162	0.313906	0.389717	-1.10532	-0.384781	0.433542	-0.97895	-0.106442	-0.0104899	-0.0518925	-0.0910763	-2.10821	0.0976564	1.69782	0.503548	0.259378	0.261703	0.244731	0.960848	0.964367	0.744295	-2.34409	0.717575	-0.864872	0.376955	-0.574819	-0.323486	-0.659185	0.961318	0.450273	0.715729	-1.01697	-0.364202	-2.44988	-0.127362
ENSMUSG00000060935	Tmem263	A	0.366869	-0.00647956	0.42081	0.9347	-0.114605	0.554234	-0.254153	0.427004	0.292445	1.57952	0.636927	1.02963	1.81345	1.57232	1.82396	-0.140173	-0.0490975	1.99237	-1.39414	-0.451827	0.571287	0.444209	0.852013	-0.103489	-1.26576	0.56454	0.0273148	-0.0446305	-0.415627	-2.38923	-0.595942	0.923176	1.20812	-2.71603	-1.02134	0.569534	-0.074589	-0.60005	-1.01792	-0.876105	-0.658693	-0.356759	-0.211815	-0.911765	-0.402848	-0.551464	-1.97991
ENSMUSG00000016308	Ube2a	A	0.805169	-0.215752	0.995486	0.676283	0.323899	0.812296	1.79509	0.550173	0.739807	0.876484	-0.0345558	0.252348	1.01361	1.1847	1.53315	1.08	1.04489	2.09098	0.436486	0.436195	0.811772	0.690874	0.101307	-0.609947	0.343877	-0.305633	0.446171	0.117905	-1.41052	-0.577527	0.21299	0.291759	0.383646	-1.00578	-0.392316	-1.61388	0.395738	-0.843566	-1.77677	-1.3013	-1.61276	-1.37605	-1.53183	-1.14762	-1.14708	-2.0076	-1.5326
ENSMUSG00000028933	Xrcc2	A	-0.867855	0.486142	-0.499845	-0.479483	0.754774	0.707498	1.11434	1.67759	1.02838	-0.675212	1.50315	1.54779	0.860739	1.20774	1.18301	-0.0251732	0.25642	0.83758	-0.33365	-1.19753	-0.0145889	-0.240806	0.966468	1.52562	-2.42628	0.632912	0.574732	0.387805	0.138586	0.0752187	0.482037	0.62708	0.506292	0.0349584	-0.374522	-0.411644	-0.0918938	-0.889649	-1.6661	-0.538038	0.0675564	-0.571852	-0.29626	-2.19998	-1.16403	-2.32158	-1.89845
ENSMUSG00000023025	Larp4	A	-0.297039	-0.506369	0.101222	0.792688	0.197785	0.411134	0.351863	1.67104	0.535744	0.756967	1.73188	1.52771	1.1016	1.21924	1.63152	0.736094	0.882845	0.0213767	-0.025126	0.847395	-0.424654	-0.628868	0.521844	-0.113564	-0.928794	-3.23467	0.75457	0.39913	0.0494867	0.127266	0.714772	0.933361	0.520034	-0.613654	-0.222674	-0.863993	-0.670325	-1.06428	-1.64399	-1.25975	-0.123102	-0.230417	-0.15311	-1.33409	-0.297535	-1.44185	-2.46071
ENSMUSG00000041353	Tmem29	A	0.304597	-0.222742	1.07648	-0.224842	-0.392132	0.284964	1.06834	1.40897	0.282541	0.572751	-0.495433	-0.271015	-1.88118	-1.63472	-1.31822	-1.44354	-1.26159	0.74819	0.14065	0.498713	-0.754069	-1.22817	1.12409	1.81119	-0.145684	0.450301	0.890116	-0.0660853	2.69527	2.02153	0.206959	-0.447194	-1.8988	-1.83874	0.1232	-0.466255	0.698223	-1.47883	-0.527272	0.295389	0.403456	0.374092	0.252089	0.81342	0.504116	-0.223235	-0.829928
ENSMUSG00000048921	Zfp689	A	0.639721	1.0902	0.638819	1.2354	0.683696	1.25274	0.0449179	-1.16374	0.268774	-2.93611	-0.712926	-1.11977	0.700187	0.46634	0.462902	0.0583489	0.227408	1.13595	0.75705	-2.72561	-0.0134619	-0.794172	-0.399796	1.1146	-0.043804	0.679493	-0.577632	0.771945	1.12323	-1.47916	0.252992	1.65803	1.26182	-0.313485	0.250182	0.614502	1.0152	0.511571	-1.06438	0.223518	-0.268726	-0.179366	-1.22554	-1.84375	-0.450596	-1.44822	-0.37929
ENSMUSG00000021096	Ppm1a	A	0.120528	-1.10026	0.393617	0.70104	0.484991	0.279981	0.886005	0.794815	0.624746	2.18758	-1.09248	-1.19609	-0.0195815	-1.44992	-1.51183	-1.62456	-1.93921	-0.353063	0.606405	0.960672	0.344253	0.395257	1.21267	-2.90198	0.202282	0.0766604	0.223479	0.355246	1.93829	1.98061	0.366398	0.55042	0.789439	1.59619	0.170259	-0.734188	-0.13436	-0.690264	-0.86159	0.0697235	-0.68661	-1.1109	-0.259198	-0.0554027	0.0194589	0.106139	-0.715678
ENSMUSG00000059975	Zfp74	A	-0.0943107	0.254629	0.0980008	0.279695	0.693131	0.833578	0.0483259	1.30757	0.968188	-2.20958	0.216205	-0.913014	-0.288044	0.228991	0.711714	-0.42066	0.467536	-1.7147	1.06669	0.694916	0.0397418	-0.370917	-1.07017	-2.10654	0.0859033	1.59617	0.210299	0.71634	1.06222	2.20364	0.565785	-2.70615	0.595401	1.45584	-0.385284	0.895281	-1.12823	-0.245981	-0.220565	-0.487074	-0.612956	0.0928641	-1.33677	-1.83847	0.00279929	-0.17885	0.936814
ENSMUSG00000049950	Rpp38	A	0.25657	-0.58839	0.601641	0.236136	0.292373	0.623539	2.0322	1.06485	0.392916	0.702152	0.620306	0.672858	-0.656214	-0.635108	-0.204437	-0.4916	-0.243538	0.567131	-0.377046	-0.138135	-0.839987	-0.893104	-1.06817	-1.3394	-0.526	-0.561573	0.837227	0.438806	2.76303	2.89966	0.822167	0.39934	1.02127	0.376435	0.637691	0.144472	0.953455	-0.926489	-1.99755	-0.449922	-0.740866	-0.980309	-1.18966	-1.91073	-1.20469	-0.360284	-1.03302
ENSMUSG00000061474	Mrps36	A	2.09635	0.634846	0.316187	0.177806	0.0727574	-0.00533526	2.31283	1.29128	-0.512737	-0.172095	0.941646	1.16068	-0.0193362	0.0812024	-0.213325	-1.19739	-0.919879	0.483512	-1.46828	-1.01216	-0.391534	-0.415096	0.710258	1.05969	0.998054	0.640893	0.0820832	-0.569035	1.93924	2.62393	0.523167	0.19363	-0.836904	0.3576	0.00662675	-2.08599	-0.128821	-1.2433	-1.21708	0.212471	-0.894247	-0.894401	-1.11819	-1.00207	-1.01955	-0.721138	-0.858836
ENSMUSG00000030059	Tmf1	A	-0.262632	-0.277044	-0.861515	0.0379825	-0.254855	0.0870357	-0.757061	0.339832	0.238232	-0.97614	1.30133	1.33317	2.6093	2.31352	2.25124	0.0531219	0.367748	1.08768	0.705461	-0.167595	0.178166	-0.0680193	1.59239	1.35434	0.166446	0.344401	-0.153329	-0.289439	-0.574129	0.176269	-0.576277	0.549003	0.430712	1.0367	-0.591813	-0.333132	-0.756746	-0.813762	-1.81547	-1.52598	-0.705041	-0.583863	-0.710262	-1.56136	-0.573313	-1.55246	-1.81285
ENSMUSG00000034442	Trmt5	A	-0.0544897	-0.106974	-0.175543	-0.685536	-0.429307	0.133447	1.11768	0.889021	-1.26084	-3.97917	1.41311	1.51507	-0.0301957	0.702041	1.0373	0.856179	0.689496	1.08525	0.593146	-2.45571	-0.139713	-0.292571	0.563176	0.332234	-1.44672	-1.94867	0.146346	-0.137033	1.2331	1.57282	0.809673	-0.15071	-1.22141	-0.103092	0.891505	0.141191	0.475727	-0.244964	-0.344967	0.012951	-0.207263	-0.098102	0.204006	-0.0569516	0.105904	-0.541348	-0.40907
ENSMUSG00000079316	Rab9	A	0.914721	-0.185708	1.12985	0.743783	0.408532	0.525347	2.14692	1.71422	0.820009	-0.176437	0.788419	0.8415	0.554367	-0.266579	-0.139674	-0.990191	-0.636815	0.923293	-0.892442	-0.268902	-0.602611	-0.738965	-0.282701	0.744793	-1.50455	0.464458	0.638941	0.0285981	2.51009	1.87804	0.549305	0.724732	0.721723	0.294318	-0.518027	-1.00912	0.0488011	-0.455103	-1.48442	-0.331226	-1.4038	-1.72763	-1.12255	-1.46012	-1.4185	-1.24762	-1.25106
ENSMUSG00000030802	Bckdk	A	1.16146	0.996182	0.498074	0.234486	0.513583	0.707918	0.833729	-0.385879	0.752619	0.986841	-0.985394	-0.979962	1.22257	1.46206	1.19106	-0.431623	0.0998486	0.158586	-1.49545	-0.8763	0.704794	0.760257	-0.113564	1.10572	-0.125636	0.190296	0.187912	0.511855	-1.33963	-0.563796	0.519803	0.425171	0.972234	-0.184996	0.578203	0.383527	1.36107	0.239931	-1.35143	-0.810578	-0.407395	-0.400426	-0.393718	-1.26232	-0.921769	-4.04004	-1.68987
ENSMUSG00000046623	Gjb4	A	-0.661144	-0.661144	2.32454	-0.661144	1.06461	1.28679	3.18886	2.22753	2.09473	-0.661144	-0.38766	-0.0971485	1.39825	0.391257	0.330269	0.462656	-0.349196	-0.661144	-0.661144	-0.661144	-0.661144	-0.661144	-0.661144	-0.359722	-0.661144	-0.661144	-0.661144	0.052087	-0.661144	-0.661144	0.891634	2.12797	1.29614	-0.661144	-0.661144	-0.661144	-0.661144	-0.661144	-0.340621	-0.661144	-0.661144	-0.661144	-0.661144	-0.661144	-0.208647	-0.204592	-0.661144
ENSMUSG00000071192	Wfikkn1	A	-0.540188	0.859962	0.504133	-0.972057	0.759769	0.377927	0.374755	-0.38126	0.155687	-1.10767	0.286729	0.522663	-0.533423	0.587779	0.319355	0.30262	0.0943932	-0.761703	1.88275	-1.10767	-0.885277	-1.10767	-0.64164	2.76603	-1.10767	2.17536	-1.10767	-0.575072	1.98221	1.68204	0.248577	-1.10767	-1.10767	-1.10767	1.65147	0.740066	0.274521	0.84417	0.267093	0.481338	-0.757843	-1.10767	-0.720184	-0.7919	-0.396493	-1.10767	-1.10767
ENSMUSG00000060450	Rnf14	A	0.326447	-0.449407	0.467678	0.818135	-0.269864	0.683417	1.14866	1.52531	0.554745	1.55235	1.02779	0.851959	0.421304	1.11332	1.08658	0.124268	0.455407	0.417047	0.121326	-0.711872	0.543044	0.690748	-1.89539	-3.72408	-0.613589	-0.594702	0.414402	0.551036	-1.24762	-0.399623	0.871818	1.59351	1.21676	-0.755491	-0.347272	-0.0446656	0.236281	-0.0341927	-1.0304	-1.76801	-0.667815	-0.399375	-0.428653	-0.832244	-0.457973	-1.6639	-0.477195
ENSMUSG00000029012	Orc5	A	-0.243534	-0.448034	0.352531	-0.52822	0.0514151	0.0160679	1.69265	1.29937	0.0839528	0.0754753	1.09682	1.56575	0.101495	0.466942	0.386779	0.495186	0.311409	0.815561	0.53595	0.999446	0.413301	0.298854	-0.234888	0.321717	-0.0270726	0.588653	0.547774	0.327192	1.57772	1.41365	0.516139	0.643013	0.543505	0.907803	-0.148316	-0.900953	-0.0560558	-1.16034	-2.27199	-0.449204	-1.27242	-1.50024	-1.45204	-2.1614	-1.05071	-1.88627	-2.65443
ENSMUSG00000010290	AI597479	A	-0.105011	-0.331975	0.00108622	0.517602	0.360201	-0.809367	0.0842956	1.02739	-3.02725	-2.27305	1.70448	1.79277	1.29562	1.12092	1.47425	0.804057	1.00404	-0.0584607	-1.85072	-0.665606	0.492616	0.288995	0.0987851	0.815513	-0.698919	-0.59172	0.291968	0.637943	-1.04331	1.11161	0.758826	-0.590517	1.02819	-1.9623	-0.0986865	-1.73431	-0.695647	0.0818643	-0.478875	-0.0543541	0.350729	0.0307111	0.715863	-0.715354	0.317173	-0.172205	-0.249876
ENSMUSG00000060636	Rpl35a	A	0.916694	0.305449	0.446844	-0.629162	-0.350523	-0.358134	1.57923	0.507896	-0.175166	-0.828842	0.608267	1.02806	-1.13522	-1.67014	-0.972493	-1.15529	-1.11476	0.585273	-0.115061	0.229405	-1.65222	-2.04054	0.0530074	-0.30292	1.55792	0.950734	-0.0981817	-0.801161	3.01715	2.8242	0.146382	-0.104479	-0.1095	-0.700121	0.842644	-0.504309	0.541042	-0.770793	-0.863653	1.12704	0.186758	0.0184728	-0.0916799	0.685384	-0.0665893	-0.867422	-0.679489
ENSMUSG00000037085	Trmt12	A	0.621839	0.116078	0.319509	0.0558661	0.443648	-0.0295121	-0.605083	-0.770989	1.85019	0.320321	0.387023	0.25214	0.223168	0.375896	0.761193	0.209044	0.374706	2.33348	1.17439	-2.43756	0.629874	0.192315	1.65485	1.17859	0.635036	-2.80151	-0.28188	0.362667	-2.48813	-1.31799	-0.44939	0.282255	-0.0315783	0.571502	0.722361	-0.00106934	1.14251	0.161483	-1.511	-0.68098	-0.914305	-0.458382	-0.869727	-0.691299	-1.12094	0.158079	-0.0486882
ENSMUSG00000030663	1110004F10Rik	A	0.831189	0.108447	0.353586	0.351374	0.144707	0.479849	1.86688	0.941208	-0.000880521	-0.252338	1.28543	1.16492	-0.212839	0.304439	0.479396	-0.164795	0.0196629	0.601753	-2.22216	-0.48516	-0.657633	-0.834307	0.818754	0.216038	-0.459605	-0.0190379	0.353901	0.35158	2.21363	2.17553	0.75501	0.615132	0.219218	0.631413	0.427018	-0.668446	1.08761	-0.259614	-2.00281	-1.15324	-0.957256	-1.6027	-1.1179	-0.97973	-1.20667	-2.14077	-1.39978
ENSMUSG00000021361	Tmem14c	A	1.46525	0.844708	0.221175	-0.564005	0.164914	-0.0477117	2.20331	1.00359	-0.720161	1.44436	0.615564	0.59483	-0.127359	-0.420796	-0.293607	-0.857384	-0.330991	0.0205853	-0.182021	-1.54395	1.96149	2.14398	0.0585133	1.56242	1.15719	0.899248	-0.0398262	-0.199936	0.167124	1.7517	0.519417	-0.208157	-0.604733	-0.409327	0.0560681	-0.394805	-0.0382069	-0.850227	-1.46233	-0.78017	-0.997269	-1.22476	-1.19774	-1.46246	-1.06447	-2.0917	-0.741365
RP2H	NA	A	-0.942081	0.0945184	1.3187	1.12308	0.916994	1.82824	0.612305	1.50813	0.599508	0.906361	0.565571	0.195579	0.440802	0.432169	0.389446	0.0552718	-0.299948	0.606008	-1.67889	-1.19294	-0.283748	-0.665457	-3.16437	-2.81969	-1.09964	0.781375	1.73238	1.00674	-0.0361638	0.409687	0.891322	-0.130159	0.714727	-0.347999	-0.25168	-0.847449	-0.103715	-1.12403	-0.0254183	-0.0431058	0.0924093	0.513778	0.0490646	-1.34049	0.133575	-0.79966	-0.721094
ENSMUSG00000015668	Pdzd11	A	1.66645	0.244742	0.225768	-0.166215	0.261726	-0.00232631	1.56309	1.13731	-0.359625	-2.80446	1.06872	1.54711	0.579323	0.0285042	0.635163	-0.348426	0.207798	1.14108	0.0339134	0.201047	0.408184	0.623175	0.180749	0.498909	0.521585	1.0868	0.482749	-0.185747	2.32431	1.28691	0.0772212	-0.187536	-0.515847	-0.0706385	-0.284049	-0.972291	0.290767	-0.828671	-1.17294	-1.64417	-1.31628	-0.985042	-1.1667	-1.29175	-1.26095	-2.18916	-0.570247
ENSMUSG00000058192	Zfp846	A	-0.67872	0.0341456	1.37018	0.145294	0.0153869	0.114163	0.368197	0.834815	0.771086	0.835104	0.371148	0.114761	0.286286	1.05449	0.57835	-1.04648	-0.0198848	1.51444	0.663685	-3.00117	0.261594	0.0639774	0.386381	0.799203	-1.37802	1.36259	0.531593	0.596296	1.39079	-1.54421	1.17153	-2.23924	0.579978	-1.47091	0.1178	-1.29748	0.561763	1.27276	-1.19446	-1.97009	0.490249	-0.689014	-0.033428	-0.124011	-0.326245	-0.610848	-1.03385
ENSMUSG00000020949	Fkbp3	A	1.07658	0.0557937	0.46689	0.465591	-0.250152	0.341322	1.72158	0.999171	-0.378152	0.413252	1.12438	1.36333	0.499996	0.321284	0.689407	-0.400997	-0.328807	1.36757	-1.08068	-0.159922	-1.04407	-1.10632	0.353663	0.133294	0.130403	0.72534	0.503576	0.166682	1.0582	2.44087	0.748795	0.245125	0.571102	0.523132	0.359175	-1.10128	1.05131	-1.04592	-1.90919	-1.06682	-1.02955	-1.2803	-1.12339	-1.22987	-1.3629	-2.05094	-1.96757
ENSMUSG00000048878	Hexim1	A	-0.164334	-0.0531389	0.607867	0.452739	1.187	0.225238	-0.731929	-0.737963	-0.455503	-1.12908	-0.767177	-0.337116	-0.559315	0.378956	0.582376	0.843377	0.477932	0.91022	2.38965	2.80808	-0.585857	-0.802307	1.38511	-1.56804	2.58946	0.894345	-0.4276	0.110715	-0.614748	-0.171149	0.0330176	0.794622	-0.060368	1.37654	0.100154	-0.55689	-0.229797	0.18442	-0.223184	-1.86946	-1.54999	-1.25145	-1.43656	-0.37156	-0.505725	-0.773046	-0.398536
ENSMUSG00000001418	Glmp	A	2.39883	1.00158	-0.192147	0.603406	-0.181478	0.22213	1.52902	1.11716	-1.3189	0.292053	0.671015	0.550892	0.858203	0.19529	-0.319824	-1.67622	-1.82335	0.498018	-1.59319	-1.48258	0.0161402	0.241593	0.819171	0.784043	-0.0446015	-0.31645	0.0398789	0.342133	1.22774	1.63634	0.786481	0.101487	-0.517807	-0.51954	0.582929	0.748423	1.3528	0.175807	-0.836212	-1.49072	-0.478515	-0.404026	-0.388269	-1.2105	-0.196297	-2.72256	-1.07936
ENSMUSG00000027667	Zfp639	A	0.686123	-0.413297	0.359251	0.948366	0.645032	-0.0428784	1.47676	1.42369	0.19711	-0.0602994	0.903506	1.13923	-0.0827825	0.639699	0.795883	0.0144899	0.120138	1.37986	0.660099	0.908374	0.341015	0.0818857	0.400062	-0.570417	-0.0520851	-0.333165	0.201883	0.0386915	1.68761	1.58943	0.846524	0.549263	0.21063	-0.917693	-0.415525	-0.20371	-0.274288	-0.93846	-2.30424	-1.1992	-0.910947	-1.57975	-1.29825	-0.542837	-0.813885	-2.73204	-2.55885
ENSMUSG00000027635	Dsn1	A	-0.900097	-0.908586	-0.285942	0.394226	-0.225571	-0.238117	0.678605	0.756717	-1.64855	-0.745622	1.73303	1.89541	0.741292	1.2566	1.09593	0.538548	0.798739	1.93134	0.71364	1.3767	0.77202	0.92881	0.904392	0.175265	-2.29738	0.0375461	0.0423031	-0.00422625	0.941729	0.469286	0.645489	0.539775	-0.0385818	-0.707037	0.0703025	-1.38914	0.372924	-0.167772	-1.51844	-1.69026	-0.803596	-0.594971	-0.705561	-1.74197	-0.686418	-1.23395	-1.27885
ENSMUSG00000045817	Zfp36l2	A	-0.60022	0.876502	0.19526	-0.0233385	0.40807	-0.636399	0.225706	0.910867	0.898955	-0.765905	-0.303472	-0.0588979	-0.937273	-0.849832	-0.694215	-0.972333	-1.30006	-1.91501	-0.0902288	1.446	1.21415	1.72927	1.61707	-0.264286	1.16764	-0.786711	-0.611059	-0.663783	2.12203	1.70351	0.679614	0.938164	-0.954427	1.41963	0.0769263	0.383272	-0.27846	0.488887	-0.54116	-0.27406	-1.10742	-1.97561	-1.59566	-0.772192	-1.03547	0.0860384	1.41993
ENSMUSG00000079627	Rhox2h	A	-1.44651	-1.61847	1.29819	0.203425	1.13822	1.15347	2.2049	0.380643	-0.195739	-0.243776	0.549451	0.571549	0.474323	0.674173	0.222165	-0.452883	-1.01427	0.341852	-0.178231	-0.556462	-0.607996	-0.755014	-0.434768	-1.00755	-0.70689	-2.29761	1.0617	0.277916	2.44314	2.64382	0.948862	0.476213	-0.00787862	1.14317	-0.0398505	0.181358	0.3457	-1.10613	-0.750863	-1.1612	-0.893656	-1.19702	-0.522635	-0.145618	-0.804396	-0.160686	-0.428135
ANKRD32	NA	A	-1.23579	-0.357228	0.564386	0.0141999	0.544349	0.573837	0.974903	1.86305	0.546293	0.0244498	1.47524	1.43755	0.146131	0.78559	0.931083	1.18995	0.85235	1.38474	0.356599	0.721818	0.112085	0.155862	-1.33751	-0.0490036	-0.07148	-0.443965	-0.0521401	0.544706	1.5561	0.970609	0.577139	1.20933	-0.609541	-0.518501	0.130617	-1.29484	-0.937904	-0.462485	-1.76577	-1.18972	-1.22708	-1.50605	-1.70071	-1.38034	-0.777854	-0.293568	-2.43151
ENSMUSG00000078941	Ak6	A	1.97232	0.803743	0.265079	-0.0512103	0.105618	-0.0283262	1.43289	0.951082	-1.28234	-0.78249	0.375037	0.651952	-0.446679	-0.617119	-0.401205	0.23076	-0.105126	-0.795718	-2.24381	-0.494361	-1.49032	-1.2538	0.980415	1.23119	1.19251	0.603595	0.468854	-0.00904988	2.07982	2.75743	0.338439	0.102878	-0.10018	1.18904	-0.0146173	-0.461712	0.0433726	-1.80422	-0.534989	0.079152	-0.565508	-0.43306	-0.397486	-0.316573	-1.13325	-1.91193	-0.180092
ENSMUSG00000018415	Gid4	A	-1.11451	-0.240868	0.572757	-1.14254	-0.296202	-0.186346	0.0854078	-0.173506	-0.276451	-0.231437	0.746762	0.946341	0.862764	0.781311	1.69102	2.09884	2.07942	0.692993	0.852734	0.703617	1.80623	1.92547	0.736188	0.584331	-0.691866	1.14146	-0.188802	-0.0307094	0.411082	-0.616144	-1.30566	-0.503604	0.296086	0.173669	-0.773452	0.197974	-1.29004	-1.00055	-0.633648	-2.69972	-0.707199	-1.12962	-0.905875	-1.31778	-0.889611	-0.732825	-0.307487
ENSMUSG00000030061	Uba3	A	-0.483101	-0.231023	-0.272301	0.526619	0.0909836	0.620526	1.53997	1.95463	1.11485	0.691003	1.44611	1.59974	0.908374	0.389607	0.474248	0.200763	0.241712	0.441552	0.226758	1.02621	-0.353157	-0.378505	-0.23987	-1.21194	-0.461871	-0.508974	0.180509	0.0472637	2.1791	1.44338	1.02528	0.0582409	1.13696	-0.713988	-0.0274574	-1.31283	-0.443285	-0.843682	-1.3986	-2.27165	-1.1783	-1.17469	-0.97633	-1.27641	-0.860594	-1.43129	-1.51453
ENSMUSG00000039356	Exosc2	A	1.11142	-0.254579	1.09791	0.344266	0.320129	0.53264	1.18039	0.522117	-0.000685219	1.06533	0.291574	0.0620918	1.05286	0.438342	0.345384	-1.25166	-1.09879	0.154504	-0.124581	-0.604484	-1.24024	-1.23831	0.338237	1.25498	-0.196049	-0.14326	0.92832	0.72878	2.0323	1.85886	1.15951	0.486112	0.0523122	1.35741	0.376677	0.172605	0.328701	-1.26555	-1.83276	-0.697353	-1.12899	-1.43335	-0.94521	-1.47145	-0.817874	-1.44858	-2.4
ENSMUSG00000039001	Rps21	A	1.14436	0.204097	-0.134151	-0.599174	-0.353172	-0.363597	1.84114	0.815922	-0.618988	-1.02753	1.03138	1.21535	-1.23186	-1.63875	-1.0196	-0.820544	-0.690313	0.28641	1.05729	1.06138	-0.92612	-1.51012	0.378437	-0.0372791	1.66735	0.610766	-0.28686	-0.83979	2.75065	2.67938	0.32408	-0.504714	-0.648064	-0.60429	0.873529	-0.906238	0.176969	-0.636748	-0.940159	0.866541	-0.115928	-0.363177	-0.476521	0.594005	-0.306801	-1.17631	-0.802238
ENSMUSG00000073131	Vma21	A	0.298889	-0.432363	0.660104	0.365533	-0.058326	0.344799	1.97758	2.03229	-1.45883	0.340776	1.85042	1.30032	0.3804	0.772507	1.12745	0.351886	0.726382	1.06889	0.184006	0.486947	1.40754	1.39281	-1.99357	-0.862274	-0.892108	0.424832	-0.81132	-0.703034	-0.542787	0.917997	0.203601	-0.0318275	0.339907	-0.873188	-0.528706	-2.65655	-0.344843	-1.95827	-0.628975	-0.566501	-0.730592	-0.292846	-0.593679	-1.06438	-0.915775	-0.25399	0.238874
ENSMUSG00000040952	Rps19	A	1.44379	-0.214797	0.107579	-0.528319	-0.15191	-0.39223	1.59478	0.259713	-0.424306	-0.919508	1.05617	1.46927	-0.568802	-0.954269	-0.206455	-1.01299	-1.09625	1.4311	0.721032	0.916795	-1.67425	-1.95133	1.04854	0.568986	0.610654	0.533781	-0.119774	-0.504454	2.26745	2.3862	0.221435	-0.819311	-0.823123	-0.543825	0.839144	0.116682	0.690794	-0.736008	-1.63907	0.440565	-0.108568	-0.194168	-0.2186	0.58494	-0.274254	-1.7384	-1.49442
ENSMUSG00000116648	Rpl31-ps12	A	1.42269	0.382652	-0.177771	-0.608592	-0.22482	-0.65801	1.68086	0.633597	-0.598499	-1.31201	0.587479	0.769634	-1.06639	-1.59632	-1.41607	-0.997761	-0.908802	-0.0399769	0.564039	0.412699	-0.677902	-1.24672	0.542133	0.367366	1.53591	1.36984	0.0588645	-0.706924	3.07458	2.68586	0.338482	-0.717497	-0.873683	-0.745665	1.03003	-0.804735	0.300131	-0.230099	-0.889031	0.836096	-0.0337152	-0.344631	-0.484946	0.521885	-0.252586	-0.838648	-0.663017
ENSMUSG00000030654	Arl6ip1	A	0.692227	-0.150604	0.428939	0.728523	0.212324	0.257395	1.936	1.77987	-0.220505	0.48656	-0.348605	-0.0646825	-0.248465	-0.586177	-0.515263	-0.449522	-0.703777	1.00902	-0.503648	0.00347649	-0.355872	-0.391793	1.42763	0.407595	0.620337	0.233337	0.685588	0.594624	2.01919	2.14741	1.24623	1.14825	0.602733	0.429531	-0.508262	-1.60734	0.518214	-0.896161	-1.8123	-1.04205	-0.619258	-1.47587	-1.34853	-1.65577	-1.28908	-1.24392	-1.57755
ENSMUSG00000054312	Mrps21	A	1.35809	0.166138	-0.128877	-0.739322	-0.367886	-0.493035	1.77701	0.266487	-1.02716	-1.32807	1.30258	1.79338	-0.222901	-0.104841	0.0366256	-1.38405	-1.08122	0.479793	-0.837059	-0.228465	-0.705993	-0.916392	1.54779	-0.167069	1.28836	0.673961	-0.112447	-0.795438	2.80931	2.62096	0.284184	-0.773464	-0.869863	-0.897842	0.870358	-0.06667	0.821403	-0.996783	-1.29311	0.44925	-0.183484	-0.369017	-0.375668	0.215718	-0.379642	-0.710678	-1.20495
ENSMUSG00000008333	Snrpb2	A	1.08267	0.212632	0.292469	-0.0737842	-0.831918	-0.201475	1.92501	1.02271	-0.210373	-1.91944	0.862755	1.49012	-0.453666	-0.0965585	0.353857	0.544215	0.105269	1.51261	0.438066	1.16308	0.781983	0.778236	0.354549	0.346281	0.86523	-0.261863	-0.145134	-0.585225	2.4341	2.01257	0.384553	-0.813823	-0.668088	-0.396148	-0.248191	-0.426995	0.441192	-0.73998	-1.72649	-0.560653	-1.44986	-1.17647	-1.28596	-1.04822	-1.14153	-1.54339	-1.39891
ENSMUSG00000015013	Trappc2l	A	1.27612	0.454763	-0.227212	-0.0481494	-0.49027	-0.441247	0.668018	-0.324583	-0.852157	-1.08429	0.485653	1.10461	-1.07855	-0.847025	-0.900942	-0.0650032	-0.671105	1.93446	-0.191171	0.690183	0.866048	0.512937	0.698827	-2.43443	1.15278	0.994317	0.524598	-0.14533	2.75477	3.13264	0.026183	-0.812314	-0.214986	0.166767	0.0333226	-0.286648	0.758406	-0.58956	-0.917519	-0.199489	-0.974427	-0.746421	-0.645988	-0.707204	-0.816771	-1.06922	-0.453383
ENSMUSG00000027678	Ncoa3	A	-1.10035	-0.477395	-0.141657	0.839363	-0.0689822	0.275849	-1.52957	-0.542065	-0.00511426	0.108755	1.27601	1.28525	1.50498	1.8715	2.11625	1.48212	1.09809	0.930368	0.676046	1.05448	-1.3636	-1.16958	1.02592	0.719093	-0.206849	0.000313432	-0.512645	0.201893	-1.16845	-2.17955	-0.34616	0.9493	0.634494	-0.40784	-0.229688	-0.0637283	-0.542205	-0.551311	-1.24342	-2.45093	0.205278	0.193886	0.00629307	-0.0297688	0.152649	-1.38142	-0.895901
ENSMUSG00000024639	Gnaq	A	0.715493	-1.11201	-1.09933	-0.254767	-0.563818	-0.724013	0.0850223	0.832611	-0.257895	1.25145	1.18037	1.73375	1.84776	1.53294	1.31069	-0.918034	-0.832344	0.995074	0.0371901	-0.285434	-1.13131	-1.43395	0.315333	0.320064	-0.75447	-0.442937	-0.930666	0.0508269	0.950457	0.919865	0.11651	-1.40369	0.425118	0.312849	0.140341	0.0554809	0.285809	-2.59024	-2.07416	0.756479	1.0727	0.860798	0.903947	-0.333802	0.64875	-0.983883	-1.53092
ENSMUSG00000049411	Tmem241	A	0.0986124	-0.433112	-0.305147	0.742764	0.803109	0.798021	1.1949	1.41108	0.64958	1.29124	1.51026	1.26872	-0.0913294	0.882952	0.998369	0.67447	0.469219	-0.166499	-1.80402	-1.46595	-1.23163	-1.44022	2.00317	-2.80006	-1.44679	-0.201601	0.385116	0.23468	1.56844	0.347138	0.400011	-0.0992113	-0.761227	-0.115385	0.417199	-0.17467	0.305128	0.553222	-0.478069	-1.63981	-0.360433	-0.416612	-0.508278	-1.39837	-0.421979	-0.15145	-1.09554
ENSMUSG00000037669	Ldah	A	0.45022	-0.0336014	0.240555	0.859838	-0.595902	-0.229411	-0.0687999	1.24699	-1.77123	-0.182178	1.46938	1.55523	0.905151	0.885471	0.943459	0.731408	0.609671	1.03586	-0.460737	-0.931301	-0.50881	-0.659515	0.305929	-0.975301	0.0873238	0.827488	0.894966	0.675636	1.51249	1.59598	1.35447	0.712142	0.982851	-1.72907	-0.190406	-0.624049	0.215286	-0.0980119	-1.05516	-2.18587	-0.859827	-1.36228	-0.480883	-2.10478	-0.861147	-1.36852	-0.760992
ENSMUSG00000027170	Eif3m	A	0.928947	0.120429	0.478972	0.675022	-0.194324	0.126498	1.91782	1.28476	0.00719628	0.319656	0.666613	0.915146	-0.993624	-0.718506	-0.117607	-0.355655	-0.130156	0.877379	0.10286	0.803994	-0.453196	-0.502027	0.595291	0.42747	0.683686	0.162662	0.404761	0.0225717	2.80809	2.58679	0.667498	0.220125	0.36755	-0.304118	0.0122425	-1.21266	0.00901833	-1.09835	-1.58251	-0.850545	-1.1278	-1.34607	-1.2151	-1.4476	-1.54599	-1.66448	-1.33273
ENSMUSG00000045854	Lyrm2	A	2.02147	0.763551	-0.0947369	-1.79648	-0.253838	-0.541375	1.15486	0.219714	-1.34709	-1.21622	-0.00500586	0.7	0.203659	-0.487008	-0.236832	0.106311	-0.271512	1.70634	-0.21072	1.84543	-0.0993204	0.148307	1.55599	-0.274682	0.661052	1.6441	-0.622436	-0.409195	1.46691	2.34805	-0.489749	-1.1571	-0.788787	-2.00028	0.367926	-0.167548	1.31772	0.34562	-0.720386	0.181756	-0.719941	-0.905756	-1.08567	-1.18678	-0.285355	-0.802775	-0.582174
ENSMUSG00000045464	2810002D19Rik	A	0.511737	-0.424149	0.607181	-0.392019	-0.319449	-0.365853	1.58307	-0.102706	-0.724907	-2.19957	0.950935	0.735489	-2.19957	-0.218794	0.304829	0.0791106	-0.0138786	0.570782	0.668672	1.29256	-0.647269	-0.437872	0.990548	-1.38351	-0.105141	-1.83035	-1.26026	0.0792093	1.38616	2.6132	-0.504716	-0.397508	1.16012	-1.84204	0.467275	0.747239	0.963316	0.084802	-0.546945	1.35047	0.174734	-0.619119	-0.178898	-1.27933	-0.0824159	1.19115	-0.436324
ENSMUSG00000044966	Fbxo48	A	-1.22001	-0.692033	-1.12759	0.941346	1.45578	-0.532414	1.13905	1.32648	-1.22001	-1.22001	1.45879	1.968	-1.22001	0.677818	1.06058	1.74996	1.58829	1.59337	-0.479827	-1.22001	0.121362	-0.258138	-0.794281	-1.22001	-0.432478	1.16773	0.200491	0.208584	-0.459713	0.851434	0.216525	0.366152	1.29656	-1.22001	-0.639821	0.195787	-1.22001	-0.939277	-0.122525	-1.22001	0.274074	-0.966102	-0.313245	-1.22001	-0.685474	0.916911	-0.132028
ENSMUSG00000060336	Zfp937	A	-0.227492	-2.02542	0.185099	1.35034	0.647669	-0.84986	0.0615611	1.00975	0.885583	-0.60966	0.938574	0.478649	0.192329	0.380531	0.272378	-0.476903	-0.369623	0.140468	-1.30845	-2.56322	-0.243596	0.250511	1.55972	2.20777	-0.334003	0.111223	0.300334	-0.827707	1.1858	0.735043	0.0527003	-2.99464	0.919028	0.78905	0.768562	1.21972	0.191324	-0.351371	-1.3124	-0.357578	-0.0998562	-0.836418	-0.455274	-0.277542	-0.138219	1.03833	-1.21282
ENSMUSG00000037572	Wdhd1	A	-2.22334	-1.34479	0.363056	0.379356	0.520828	0.495162	-0.190701	1.68869	0.63208	0.595413	1.54092	1.18427	1.23667	1.59749	1.29106	0.417866	0.0591907	-1.9012	-1.1252	-0.140841	-1.58553	-1.46625	0.0712527	-0.406959	-1.73245	-0.636705	0.10178	0.806714	-0.453159	-0.24217	1.50652	1.29221	1.62722	0.327157	-0.852518	-0.0605941	-0.676712	-0.575915	-0.387079	-0.505435	0.513592	0.585462	0.3533	-0.203766	-0.38279	-1.76268	-0.330491
ENSMUSG00000058729	Lin9	A	-0.951676	0.104437	-1.71264	-0.875842	-0.47263	0.204036	0.580493	1.14337	1.25389	1.86447	1.6627	1.99426	0.647472	0.996918	1.19738	1.47747	1.3021	-0.250119	0.831419	-0.396784	0.572867	0.236015	-0.122511	-0.7556	-0.96016	-1.30408	-0.879173	0.215449	1.05768	0.0422468	0.160169	0.466667	1.11236	-2.02699	0.607856	-1.16617	-0.0293264	-0.542042	-0.247428	-0.458848	-0.519188	-0.550509	-0.740754	-1.26459	-0.585539	-2.16409	-0.75503
ENSMUSG00000030884	Uqcrc2	A	0.820513	0.0184205	0.0739699	0.179865	-0.448342	-0.287227	1.63643	1.15391	-0.203549	-0.245601	1.97366	2.31207	-0.164655	0.355379	0.867483	0.874322	0.973082	1.17893	-0.622169	0.429469	0.411358	0.439187	-0.296042	-0.298239	-1.0359	0.0993327	-0.11354	-0.184221	2.20109	2.0121	0.348379	-0.119362	0.217384	-1.36519	-0.588402	-1.30721	-0.136766	-0.902463	-1.44268	-0.69334	-0.908944	-0.796899	-0.770231	-1.42408	-1.05062	-2.07885	-1.0918
ENSMUSG00000026434	Nucks1	A	0.914788	0.374868	0.966338	1.34563	0.377904	-0.354396	0.886089	1.17407	0.472071	0.321221	0.507499	0.64841	0.966379	0.674745	0.414796	-1.01955	-1.31936	0.512308	0.147754	0.75846	-0.318933	-0.841038	0.656176	0.261904	1.12777	0.428366	0.115662	0.430294	1.47286	0.832674	0.314578	0.838292	-0.18855	0.824199	0.147596	0.505193	0.241985	-1.00478	-1.75682	-1.6714	-1.69647	-1.06271	-1.2314	-0.647168	-1.60438	-2.41144	-2.5325
ENSMUSG00000025938	Slco5a1	A	-0.753307	0.0460903	1.64051	1.3478	0.679874	-0.365566	1.42952	0.747285	1.56023	0.247328	-0.0978942	-0.173205	0.00274245	-0.0340792	0.317982	-0.914582	-0.983879	0.472005	1.85224	2.16571	-1.4717	-1.69373	-1.72641	2.0281	1.00615	-1.68744	-0.0711036	1.42003	-0.837297	0.137933	-0.503878	0.566362	-0.32493	-0.303924	0.300689	-0.432049	-0.293367	-1.13961	-0.423167	-0.787491	-0.401393	-0.275155	-0.228505	-1.74089	-0.969616	0.558916	0.106669
ENSMUSG00000047721	Bola2	A	1.07201	0.586255	0.527786	-0.091438	0.0712546	-0.10854	1.49059	0.225105	0.244728	-0.218872	0.896524	0.836644	-1.33745	-0.963309	-0.568907	-0.943564	-0.921461	0.380717	0.646071	-0.0837176	-0.900029	-1.19341	1.42896	0.428074	3.10709	1.23244	0.308427	-0.159672	1.06876	2.13683	0.421136	-0.270407	-0.386249	-0.101546	1.42622	-1.03638	0.346585	-0.684013	-1.72228	-0.436897	-0.768804	-0.859254	-1.11222	-0.239429	-0.721815	-1.68224	-1.3703
ENSMUSG00000017286	Glod4	A	0.834637	0.137812	0.421209	0.236578	-0.421915	0.000222825	1.68036	0.910336	0.0658867	0.547034	0.425772	0.248714	-0.82886	-0.323184	-0.0941656	-1.14694	-0.943518	0.33138	0.285978	-0.775491	0.0695179	-0.186401	0.395408	1.70007	-0.531785	0.825345	0.65158	0.381961	2.75646	2.19966	0.542669	0.899284	1.14102	0.828762	-0.193914	-0.0533063	-0.0142979	-0.543759	-1.26069	-0.991909	-1.84616	-1.66311	-1.51965	-1.36212	-1.10583	-1.62669	-1.08396
ENSMUSG00000046185	Zfp84	A	0.980533	0.246335	0.941126	-0.373229	1.41555	0.261084	0.625923	0.992733	2.08054	1.89074	0.185118	-1.05737	-0.0363518	0.471684	0.288117	-0.781064	-0.158772	0.784164	-1.83094	-1.39354	-0.783382	-0.568483	-0.429117	-0.847625	0.244362	1.05272	0.569519	0.677499	1.08618	1.19222	1.08303	-0.107457	1.18939	0.2007	0.710043	-0.911096	0.555662	-2.07081	-0.915795	-2.07841	0.0531458	-0.834938	-0.359576	-0.740543	-1.06385	-1.74652	-0.689252
ENSMUSG00000087598	Zfp111	A	0.0665186	-0.691528	1.57262	0.280302	1.07547	-0.870994	0.542485	1.05668	-1.67455	-2.76729	0.379047	0.382512	0.693147	0.521629	0.490938	0.280221	-0.431191	-1.52886	-0.278396	1.30334	-1.09659	-1.1595	-0.270693	-0.352975	-0.920023	0.637364	0.339119	0.571177	2.16149	0.844703	1.35275	0.421761	0.275562	1.35737	0.0604246	1.83789	0.933804	-0.467335	-0.902959	-0.238588	0.0520532	-0.693042	-1.02197	-1.37	-0.863459	-0.947887	-0.942551
ENSMUSG00000027439	Gzf1	A	-1.52536	-0.507602	0.142743	0.199278	0.70666	0.457785	-0.254256	1.10045	1.52252	-2.31585	0.81765	0.345638	1.24953	1.0493	0.124253	0.133979	0.250342	0.824505	0.248236	-0.0375875	1.20993	1.0521	-1.62908	1.63062	0.164188	-2.98992	-0.171855	0.289993	-0.0085062	-0.124242	1.31763	-0.0489353	-0.398154	-2.67461	0.654909	0.285987	-0.927277	0.199317	-0.244203	-1.59896	-0.033347	0.660443	-0.363237	-0.282186	-0.0370132	-0.119852	-0.345954
ENSMUSG00000049904	Tmem17	A	2.12743	0.605032	-0.827288	0.582201	0.153594	0.38775	-0.3104	-1.34451	-1.24026	-1.4961	0.241788	0.0938166	-0.329123	-0.129893	0.3243	1.24916	0.419363	0.876882	1.40886	-1.53481	0.518848	0.471189	-1.7453	1.67295	1.17098	-1.01275	0.513891	0.460145	-0.456429	2.12504	0.655058	-1.49332	0.491895	-0.916138	0.347363	-1.7453	-1.46146	1.32096	-1.26574	0.144987	-0.467555	0.300238	-0.449961	-0.837882	-0.311839	0.90642	-0.19409
ENSMUSG00000054763	Defb42	A	-0.88367	0.500401	2.10657	1.53587	0.613768	1.09127	2.13099	2.0604	1.57108	-0.88367	-0.275733	-0.652199	-0.88367	-0.567043	-0.681628	0.0336089	-0.263346	-0.88367	-0.88367	-0.88367	-0.88367	-0.88367	-0.692726	-0.88367	1.14353	-0.88367	0.747558	0.437737	1.5001	2.66761	0.552866	-0.88367	-0.26951	-0.88367	-0.236069	-0.554942	-0.88367	-0.88367	0.466518	0.445837	-0.410961	-0.399124	-0.320698	0.187588	-0.330594	-0.88367	-0.88367
ENSMUSG00000037262	Kin	A	-2.1305	-0.145848	0.511725	0.651176	0.305305	0.372249	1.53636	0.645838	0.579842	-2.81137	-1.14338	-0.293465	-0.595111	-0.785026	-1.06633	-0.3297	-0.792384	-0.595642	0.68958	-0.753081	-0.571209	-0.65962	1.54514	0.994408	0.27335	-1.44796	0.647916	0.330943	2.58599	2.88553	1.0816	0.143198	0.391449	-0.148528	-0.0129651	-0.819085	0.30074	0.241014	0.0838415	0.511674	-0.40725	-0.259879	-0.512939	0.0618233	-0.413602	-0.348646	-0.327187
ENSMUSG00000043572	Pars2	A	0.0427423	1.39674	0.274404	-2.03304	0.299714	0.468552	-0.677878	0.739033	-2.48279	-2.30661	0.893922	0.533762	0.923901	0.752181	0.243575	0.732261	0.223824	-2.37996	-0.373166	-0.307449	-0.697726	0.193572	1.61038	1.16278	0.124936	0.0438661	0.424307	0.511038	-1.73971	0.298667	0.789244	1.40649	0.0372361	-0.122395	0.273784	1.01224	0.334135	-0.792033	-0.653036	0.45416	0.0485293	0.216227	-0.0945515	0.501768	0.611521	-2.24517	-0.673977
ENSMUSG00000021241	Isca2	A	0.859676	0.561402	0.138191	0.23902	-0.334927	0.396128	1.70622	1.05055	0.35137	-0.955497	0.453761	0.968656	-0.19152	-0.513507	0.00380417	-0.37376	-0.562477	0.967501	0.663162	0.583629	-0.0296486	0.0219162	0.755213	1.61878	-0.353824	0.508379	0.639233	0.226132	2.38477	2.07455	0.407679	-0.725205	-0.565148	0.493264	0.0948208	-0.471741	0.54009	-0.384019	-2.38935	-0.755394	-1.20178	-1.72046	-1.53276	-1.8471	-1.19419	-1.42674	-1.17886
ENSMUSG00000037710	Cisd1	A	1.5875	1.02927	1.28711	1.06567	0.713343	0.951166	1.16874	-0.655337	0.5064	0.684696	-1.95144	-1.7113	0.177496	0.187735	0.274331	0.198742	0.069677	1.38293	-0.0946542	0.000167436	0.997486	0.79182	1.30622	-0.0944982	1.214	0.168413	0.980774	0.617144	-1.27384	-0.0750333	0.706599	0.342753	0.602544	0.2907	-0.588838	-0.171191	0.630351	-0.837747	-1.652	-1.1463	-1.33396	-1.33681	-1.27449	-1.39694	-1.07442	-1.88691	-1.37808
ENSMUSG00000055900	Tmem69	A	0.70652	0.252707	-0.619292	0.768064	0.359802	0.385346	1.66352	0.933878	0.476937	1.46183	0.0727861	0.151224	-0.22973	-1.06728	-0.660228	-0.891381	-0.643102	1.28377	-0.117775	0.45199	-0.070806	0.16818	-2.69924	0.468655	-1.21878	0.00434602	-0.110018	-0.174787	2.9209	2.11771	0.455731	0.0268988	-2.33387	0.435493	1.02182	0.0732146	-0.121827	0.359406	-0.993308	0.211303	-0.631537	-0.454515	-0.748873	-1.00646	-0.354084	-1.27974	-0.805418
ENSMUSG00000057147	Dph6	A	0.477257	-0.828759	0.554839	0.0270006	-0.889239	0.0407651	1.22231	1.47777	0.934164	0.85351	0.712344	0.419566	0.114967	-0.407072	-0.0220864	-1.19857	-0.914697	-0.173	-0.499924	-0.299936	-0.445288	-0.570041	1.4375	1.61496	0.754744	0.800783	0.884658	0.814566	1.54485	1.00777	1.03245	1.52644	0.0460729	0.553296	0.0587269	0.0581769	0.83054	-0.746515	-1.67168	-1.50765	-1.09954	-1.21645	-1.11333	-0.813707	-1.21512	-2.55459	-1.61284
ENSMUSG00000038866	Zcchc2	A	0.0787622	-0.175655	0.259837	0.331566	1.17746	-0.815474	0.126196	0.475139	-1.18519	2.78292	-0.230209	-0.425043	-0.820707	-0.0585656	-0.58152	-0.171482	-0.975732	-0.699853	1.79864	1.79477	0.504039	1.09036	1.01749	-2.78434	0.107156	-2.57199	-0.75399	0.0827679	0.713055	1.10847	0.291648	0.0989271	-0.207528	1.24631	-1.56478	0.117554	-0.394319	-0.231653	-0.835544	-0.603047	0.18687	0.768982	0.00422797	0.0302342	0.700099	0.0289552	-0.835813
ENSMUSG00000028030	Tbck	A	-0.338444	-0.4583	-0.439342	0.648791	-0.272238	-0.02028	-1.23376	0.187093	-0.116814	0.679703	1.23661	1.16882	1.73741	2.05546	1.87044	-1.00804	-0.13403	2.35834	1.0035	1.08299	-0.327599	-0.15565	0.334617	0.684991	-2.65595	-1.01438	0.357491	0.368556	-0.900368	-1.04893	0.0191397	0.461627	0.173881	-0.534543	-0.403638	-0.57341	0.240349	-0.915123	-1.73675	-1.51164	0.593873	0.186896	0.476431	-0.296978	0.243422	-0.511125	-1.56309
ENSMUSG00000018846	Pank3	A	-0.419067	0.287448	-0.14501	-1.66821	-0.968091	-0.0389498	-1.19497	0.570369	1.67777	0.0567324	1.86078	1.71393	-1.90487	0.646397	1.23945	1.60633	1.58476	-0.326008	0.216716	1.46834	0.137751	0.407544	0.51147	1.83702	0.182866	-0.748794	-1.17061	-0.53584	0.0739715	0.490025	-0.360725	-0.252066	1.19581	-0.331459	-0.758866	-0.217288	-2.07437	0.185136	-0.8619	-1.80844	-0.385381	-0.815444	-0.222764	-0.844976	-0.228064	0.638448	-0.306896
ENSMUSG00000022516	Nudt16l1	A	1.28983	1.18632	0.183918	-0.119838	0.490317	0.663959	0.903695	0.366978	0.198951	0.210916	-0.280916	-0.351299	-0.732831	0.167166	-0.300452	-1.19664	-0.942297	0.871982	-0.0154251	-2.31933	1.36199	1.45645	0.230976	1.00152	1.12055	-0.369569	0.0281626	0.346424	-0.976346	1.84686	0.6958	0.205862	0.554815	0.855656	1.01334	-0.47657	1.06268	0.998304	-1.29895	-1.72857	-0.796821	-2.04105	-1.30991	-2.08176	-0.967916	-0.720901	-0.286029
ENSMUSG00000023861	Mpc1	A	-0.693863	-1.51745	0.891563	1.03579	0.275775	0.43952	1.32349	0.937808	-0.0241336	-0.686509	2.02039	2.23591	-0.348365	0.142755	0.8362	0.727454	0.371329	1.71617	-0.2905	-0.152727	-0.275852	-0.493868	-0.0982988	-1.68526	-1.17977	-2.64547	1.27512	0.522785	0.789494	1.89227	0.0446499	0.176368	-0.128024	-0.0248661	-0.534327	-0.463113	-0.143948	-1.80418	-1.00976	0.479585	-0.20111	-0.40363	-0.323167	-0.808519	-0.4995	-0.87135	-0.826869
ENSMUSG00000038717	Atp5l	A	0.95043	0.0160809	0.188279	-0.189334	-0.374715	-0.235437	1.74493	0.951954	-0.552636	-1.06723	0.787617	1.15523	-0.809895	-1.38498	-0.616023	-1.41782	-1.35456	0.605377	-0.464154	-0.263033	-0.973225	-1.27218	0.631888	0.0320202	1.39299	0.341595	0.134797	-0.460439	3.17525	3.12058	0.430285	-0.61489	-0.53308	-0.303013	0.421795	-0.611462	0.494139	-0.751256	-0.839587	0.868169	-0.0379979	-0.0837494	-0.16551	0.258032	-0.323409	-1.07373	-0.928091
2010107E04RIK	NA	A	0.626959	0.22825	-0.290351	-0.642485	-0.813851	-0.544891	1.68124	0.633399	-1.02558	-1.23078	1.33197	1.69514	-1.26991	-1.2317	-0.423633	-0.0981572	-0.0491255	0.93547	0.513508	1.04353	-0.472819	-1.07354	0.0753769	-0.550868	1.3315	0.954448	-0.27536	-1.05145	2.83328	2.87209	0.00875721	-0.875906	-0.677164	-1.15411	0.388146	-0.663281	0.104352	-0.846635	-0.72127	0.860637	-0.122228	-0.226011	-0.266872	0.546679	-0.319905	-1.08238	-0.66448
ENSMUSG00000019809	Pex3	A	0.669089	-0.861442	0.60824	-0.364567	-0.204228	-0.955548	0.531803	0.313777	-1.20173	-2.78486	0.722308	0.911171	0.0626938	0.260622	0.936598	1.6653	1.43859	2.23852	-0.548637	0.645501	1.74682	1.42117	-0.835916	0.971293	-0.903503	-0.71459	0.451822	-0.0310282	0.466093	0.144899	0.276249	-0.0252069	1.5266	-1.6242	-1.31809	-0.684739	-0.181574	0.749873	-0.720626	-0.615095	-0.8071	-0.791524	-0.323708	-0.104425	-0.504139	0.0625686	-1.71513
ENSMUSG00000005683	Cs	A	-0.28944	-0.261641	-0.0159615	-0.044384	-0.380252	-0.241543	0.929129	1.10167	-0.35935	0.526091	2.35287	2.28717	0.376825	1.32048	1.4169	1.93826	1.85854	0.75429	-0.90261	0.515028	-0.487642	-0.571849	-0.356279	-0.144045	-1.52111	-1.65489	-0.409889	-0.10172	0.25441	0.472407	0.636421	0.528326	-0.337959	-2.68732	-0.400224	-1.23741	-0.912841	-0.731567	-0.379065	0.207537	-0.193229	-0.160368	-0.00801837	-0.941165	-0.731046	-1.21759	0.204064
ENSMUSG00000031928	Mre11a	A	-0.243058	0.502468	0.59496	0.27828	0.510188	0.420747	-0.0438598	0.605239	-0.395831	0.659477	2.08986	1.46315	0.623077	1.38762	1.6103	1.95357	1.81137	0.325167	-0.738822	1.6722	-0.467222	-0.439193	-2.34161	-2.09509	-1.31852	0.222219	0.149797	0.557956	-0.959247	0.119446	0.398263	0.331957	0.433934	0.238212	-0.323739	-1.01052	-1.33072	-0.549335	-0.945784	-1.09656	-0.639669	-0.353668	-0.529027	-1.15893	-0.507	-0.537588	-0.934466
ENSMUSG00000026020	Nop58	A	1.1671	0.352461	0.324467	1.1559	0.0773494	0.243491	1.01433	0.754846	0.427249	0.548708	0.221976	0.27005	-0.498107	-0.45198	-0.324094	-0.272459	-0.348861	0.505537	-0.243608	0.690432	-0.131229	-0.496595	0.836292	0.926724	0.329016	0.811515	0.477044	0.752427	0.305872	1.48489	1.17077	1.39926	0.751332	1.36224	0.560417	-0.46009	0.325896	-0.387277	-1.879	-2.04729	-1.43417	-1.37069	-1.38446	-1.68545	-1.85506	-2.15972	-1.81747
MFSD7B	NA	A	0.217165	-0.838467	-0.20227	0.85754	0.556398	0.0250357	1.06034	0.359504	2.02604	-1.35815	0.95371	1.37314	-0.682355	0.206278	0.561566	0.916015	0.401333	0.950855	1.39593	0.624888	-0.481813	0.0812115	-0.73877	-1.28248	0.626962	0.814251	-1.22403	-0.44844	-0.349933	1.25215	0.209898	-1.53789	-1.91209	-2.09854	0.971303	0.88741	-1.43758	0.947679	-0.30864	-0.428972	-1.89624	-0.954478	-0.513477	-0.372114	0.43112	1.27099	-0.911993
ENSMUSG00000020460	Rps27a	A	1.20837	0.112303	-0.0713032	-0.359765	-0.435449	-0.366322	1.56147	0.815944	-0.905528	-1.55939	0.250159	0.534365	-1.63429	-1.9678	-1.21735	-0.663197	-0.591651	-0.00312084	0.06095	0.375262	-1.10235	-1.76718	0.445861	0.0276081	1.57051	0.9151	-0.018673	-0.617049	2.91505	2.62749	0.209308	-0.905286	-1.01666	-0.410943	0.536774	-0.826403	0.328673	-0.508001	-0.0484072	1.12304	0.296193	0.195291	0.217254	0.694937	0.283257	-0.331409	0.0223767
ENSMUSG00000001964	Emd	A	0.833398	-0.0420273	0.0731379	-0.381715	-1.00008	-0.812467	1.67063	0.30126	0.147892	0.678283	0.76346	1.02603	-0.222781	-0.572723	-0.375149	2.79223	2.64892	-0.0218607	-1.39966	-1.12138	1.23905	0.727497	0.0286146	0.413186	0.959677	-1.45763	-1.31504	-0.129686	0.369215	0.635008	-0.0695502	-0.230463	-0.931161	0.456129	-0.173947	-1.08944	-2.51189	-0.147411	1.02695	-0.0517484	-0.452629	-0.879945	-0.637016	-0.755244	-0.624733	-0.319838	0.936646
ENSMUSG00000074102	Rbm15b	A	0.784766	0.00920138	0.926829	0.090499	0.954914	0.759589	-0.0948604	-0.78599	0.731446	-0.187986	-0.157393	-0.0575936	-1.25283	-0.891752	-1.19276	1.38441	0.487628	1.50801	0.855065	-1.46312	1.65634	1.39824	0.37974	-1.45824	2.75494	-1.82707	-0.24149	-0.016938	0.529224	1.81994	-0.163515	0.257548	-0.363449	-0.0457048	0.542211	0.594937	-0.444885	-0.14556	0.244362	-0.334713	-1.3136	-1.12993	-1.31562	-0.881785	-0.86025	-1.37052	-0.672264
ENSMUSG00000029462	Vps29	A	1.11054	-0.743152	-0.333786	-0.596312	-0.844989	-0.538799	1.00875	0.246721	-1.57283	-1.37563	2.07732	2.56008	-0.510519	-0.0120448	0.984497	0.595365	0.48391	1.77188	-0.639002	0.16674	-0.699513	-0.772943	0.101559	-1.55843	-0.620281	-0.381747	-0.375376	-0.780502	2.55209	2.20454	0.143273	-0.310849	-0.377599	-0.913589	-0.0361377	-0.533614	0.719156	-1.33756	-0.529906	0.555488	0.27488	0.049742	0.236201	0.11117	-0.184972	-0.916063	-0.457758
ENSMUSG00000024069	Slc30a6	A	0.411771	0.536748	0.256871	0.13032	0.218869	0.280052	1.59949	0.904039	-0.293396	0.664291	0.886629	1.04761	-0.330048	0.101532	0.179738	-0.0781108	-0.46577	0.190244	-2.83079	0.437638	-0.883261	-0.864188	-3.37597	0.267516	-0.758082	-0.410603	0.343814	0.101016	2.87247	1.9654	0.788979	-0.302678	0.281314	-0.372611	0.663155	0.268925	0.501671	0.188961	-0.621992	-0.0502268	-0.69338	-0.406837	-0.141603	-0.841036	-0.469147	-0.782514	-1.11681
ENSMUSG00000073702	Rpl31	A	1.25406	0.130509	-0.039986	-0.47414	-0.12181	-0.159628	1.88338	0.825699	-0.806841	-0.955617	0.36248	0.671265	-1.02413	-1.72296	-1.34565	-0.876903	-0.947478	-0.0563391	0.503714	0.854675	-0.823401	-1.21378	0.738404	0.301446	1.30916	1.06214	0.0302176	-0.681995	2.95394	2.88268	0.242272	-0.907934	-0.936486	-0.696897	0.906123	-0.73702	0.287918	-0.266216	-0.786332	0.753316	-0.357918	-0.547865	-0.443445	0.543937	-0.318508	-0.726428	-0.52163
ENSMUSG00000038628	Polr3k	A	0.95012	-1.08703	-0.203086	-0.894234	0.306137	0.111196	1.63859	1.44322	-0.627304	-0.0109499	1.14936	0.980772	0.138238	0.396859	-0.260438	-1.47139	-1.22081	0.304041	-2.22091	-1.36941	-0.0362225	-0.0603725	1.29588	-0.172576	0.0753471	0.558155	0.31845	-0.477347	2.84217	2.40683	0.664842	-0.189091	0.80907	-0.909992	0.524854	-1.06507	1.18476	-0.972278	-1.02745	-0.486252	-0.112908	-0.438966	-0.660223	-0.434261	-0.536859	-0.185583	-0.967869
ENSMUSG00000028423	Nfx1	A	0.283507	0.709037	-0.265415	0.831193	0.933851	0.657365	0.606704	0.935902	0.513139	1.38043	1.26443	0.715464	1.36428	0.882415	1.0516	0.224787	0.215744	0.00625581	-0.177544	0.606913	0.415307	0.363397	-0.375355	0.978636	-0.985681	0.409075	0.350008	0.79633	-0.110317	-0.609207	0.777322	1.32099	1.42609	-0.145114	-0.351202	-2.12527	-1.51898	-0.957294	-1.5064	-0.80305	-1.26004	-1.75935	-0.853524	-1.39382	-1.53238	-1.34533	-1.9449
ENSMUSG00000008730	Hipk1	A	1.02327	-0.642155	0.47262	0.640993	0.564566	0.58632	-0.195828	-0.361379	-0.0745465	-0.302429	0.395236	0.986802	2.20887	1.42244	1.37357	-0.571897	-0.56179	1.16111	0.901121	-2.1508	-0.415496	-0.0825252	1.54156	-0.0506445	0.410067	1.29114	-1.20359	0.361286	-3.28103	-0.212377	-0.313035	-0.30327	0.734508	0.445231	0.176121	0.756792	-0.754197	-0.75851	-0.730994	0.224947	0.0592815	-0.622555	-0.161784	-1.06566	-0.689396	-0.210719	-2.02126
ENSMUSG00000027207	Galk2	A	0.908533	0.38941	-0.0248036	0.444826	-0.959257	-0.531152	0.832089	0.164172	-1.72073	-0.906198	0.494862	1.06592	0.289125	-0.2402	0.138403	1.21671	0.444392	2.04567	0.710706	1.04863	0.403225	0.525527	-2.08431	2.1532	-0.187896	1.01099	0.518102	-0.38414	1.12036	0.947317	0.16334	-1.02605	-0.277307	0.941933	-0.372702	0.19599	-0.00392298	0.159472	-1.18367	-1.90151	-1.27612	-1.39188	-1.35954	-1.55795	-1.47894	0.484667	0.0507094
ENSMUSG00000022945	Chaf1b	A	1.43599	0.256015	1.02084	0.253109	0.228505	0.931166	0.118275	0.134064	0.443928	1.26491	-0.0674817	0.247325	0.737952	0.666363	0.405643	0.290259	-0.353185	-0.165212	-0.459861	0.491635	-0.599441	-0.618508	0.739189	1.44759	-0.269016	1.2936	0.666856	0.883421	-0.840951	0.443052	0.947508	1.32128	1.3931	0.74129	0.21668	-1.82057	-0.650686	0.490486	-1.95522	-1.86274	-1.71302	-1.80166	-1.2684	-1.56869	-1.70288	-0.668226	-1.12428
ENSMUSG00000022329	Stk3	A	0.654214	-0.259712	0.12812	0.906439	0.303691	0.68344	1.297	1.59923	1.28656	0.221176	0.0303635	-0.115322	1.27157	0.237789	-0.241143	-1.06126	-0.84328	0.140746	-0.820449	-0.98726	-0.598663	-0.878591	-0.164042	1.75835	0.113717	0.576697	0.7163	0.54265	1.08695	0.732662	1.30291	0.879304	-0.610874	1.33681	0.274272	0.972844	-0.186909	-0.13209	-1.05093	-2.28454	-1.16552	-0.571024	-1.08794	-2.65446	-0.586832	-1.66406	-1.0889
ENSMUSG00000078427	Sarnp	A	0.388343	-1.15178	0.0247936	-0.238432	-0.612711	-0.106588	1.80717	1.22382	-0.457394	-0.508131	1.27677	1.54886	-0.338126	0.163495	0.399357	-0.55495	-0.612967	1.03249	-0.707219	0.106386	-1.4597	-1.78055	0.46412	-0.431181	-0.535936	-0.353172	-0.0108997	-0.44486	2.87436	2.55228	0.37002	-0.299866	-0.285835	-0.691942	0.482594	0.0815041	1.40226	-1.29108	-0.949678	0.207274	0.365603	0.170025	0.238313	0.145918	-0.116004	-1.69429	-1.69247
ENSMUSG00000006342	Susd2	A	2.96697	0.931764	0.209954	-0.936919	-0.432115	0.749665	1.4626	-0.130769	-0.912174	-1.36435	-0.647108	-0.509884	-1.36435	0.639812	0.654142	-0.661563	0.19301	2.52068	-0.310886	-1.36435	-0.84509	-1.10739	-1.36435	-1.15102	0.8146	0.0986347	-1.17518	0.497586	0.406359	-0.936103	0.597496	1.32332	1.08077	-0.258152	0.771584	-0.296286	1.29724	-0.8055	0.0264812	-1.36435	-0.552677	-0.254911	-0.148779	0.766915	0.411249	0.479481	-0.00603794
ENSMUSG00000060373	Hnrnpc	A	0.629023	-0.223181	0.439254	0.657345	-0.26353	0.387239	1.85415	1.49329	0.0635168	0.728721	0.677075	0.623142	0.263025	-0.0467465	0.0187138	-0.773774	-0.633107	0.785682	-1.3192	-0.65515	-0.8051	-0.845828	0.622452	0.71857	0.196159	-0.0498686	0.53233	0.523091	2.5841	2.06261	0.914505	0.760024	0.650729	0.178402	0.130806	-0.588208	0.484203	-1.05122	-1.35526	-0.615905	-1.18884	-1.26208	-0.887222	-1.21471	-1.40052	-2.21016	-1.58855
ENSMUSG00000047215	Rpl9	A	1.17895	-0.479683	0.247017	-0.144223	-0.21756	-0.145728	1.85856	0.894553	-0.873323	-0.941432	0.464839	0.741407	-1.02515	-1.47519	-0.789884	-1.2931	-1.24993	0.193784	-0.401526	0.0218392	-1.8179	-2.08784	0.370504	0.490085	0.401901	0.0777796	0.166482	-0.310787	2.90424	2.72497	0.344158	-0.617711	-0.590825	-0.070115	0.635198	-0.0713963	0.599726	-0.931269	-0.541696	1.12267	0.395859	0.2425	0.375285	0.733524	0.426788	-1.07081	-0.465532
ENSMUSG00000024437	Gm8615	A	1.76671	1.22218	0.310027	0.230007	0.461962	0.709267	1.39053	1.70354	-0.701862	1.34941	0.518984	-0.0691968	0.877294	0.216616	-0.759764	-0.994685	-1.79091	0.479103	-0.521617	-1.16514	-0.677252	-0.903038	-2.14461	0.312226	-1.00656	0.635429	-0.227512	0.424462	1.77846	1.16282	1.2021	0.990475	0.608871	0.558082	0.337467	-0.783362	0.253848	0.614308	-1.52483	-0.437053	-1.14959	-1.01282	-1.21277	-0.955122	-1.18091	-0.989575	0.0939861
ENSMUSG00000056436	Cyct	A	-1.69458	-2.28457	0.579346	0.627174	0.231067	0.568805	2.15789	1.48773	0.54885	-0.185505	0.281113	0.673314	-0.125876	-0.0342875	-0.0802044	-0.693287	-0.897591	-0.311127	-1.38709	-0.443295	-0.143792	-0.502419	-1.39571	-1.35389	-0.509884	-0.85742	0.221688	0.107396	2.55562	2.85628	-0.550126	0.210146	0.471494	0.696572	-0.335036	-1.18375	1.49668	-0.312727	-0.276641	0.422085	0.0808763	0.0246554	-0.0664649	0.359382	0.119424	-0.85307	-0.299254
ENSMUSG00000026155	Smap1	A	-1.43884	-0.616522	-0.065908	0.648368	0.292324	0.578187	-0.12559	0.345558	0.339191	1.26628	0.465102	0.291492	0.658257	0.861341	0.673376	0.663909	0.844139	0.290878	-0.659292	-0.937778	1.87427	1.86714	-0.473729	-2.66672	1.03691	0.48977	0.96429	0.788844	0.254116	-0.253599	0.464645	0.701457	-0.253492	1.04803	-0.829584	0.0701617	-0.534449	0.705224	-0.17185	-1.67457	-1.41698	-1.82964	-1.77663	-0.851076	-1.37975	0.716122	-1.24337
5730457N03RIK	NA	A	0.902938	-1.36457	0.912865	0.709897	-0.549294	-0.0963498	1.38991	-0.397853	-1.36457	-1.36457	-0.246948	0.540466	-0.382445	0.0025429	0.189449	1.85383	1.19178	-0.907717	2.13732	2.0068	0.0981237	0.0946602	1.0666	1.12379	-1.00889	0.863206	0.637622	0.832232	-0.922251	-1.36457	0.71585	-1.07373	0.437004	1.37201	-0.861276	-0.251196	0.790886	-0.0878076	-1.36457	-1.36457	-0.0521116	-0.818621	-1.02875	-0.45715	-1.22095	-0.359851	-0.959151
ENSMUSG00000061482	Hist1h4d	A	1.53414	1.35787	0.635708	-0.183584	0.250321	0.160214	0.0946487	-0.814913	0.533487	1.57625	1.11509	0.683254	-0.401684	-0.096734	0.0161126	-0.0719233	0.0646694	1.00328	1.25313	1.28733	-1.58302	-1.92463	-1.05561	-0.556268	2.45842	0.611704	0.190703	-0.0224713	-2.9482	-1.46468	-0.841624	0.315331	-0.214906	-0.232286	0.71845	-0.0937024	-0.61931	0.0980102	-1.01469	0.726323	0.19409	-0.216535	-0.235484	0.414087	-0.296449	-0.759912	-1.64401
ENSMUSG00000038301	Snx10	A	1.19616	0.125596	0.522926	0.00866151	-1.47587	0.0329496	1.71208	1.67321	0.698105	-0.65384	-0.476947	-0.653336	0.522827	-0.100771	-1.38392	-1.44806	-1.66913	-0.263466	-0.654867	1.89599	-1.85808	-1.71267	0.0314145	1.27337	0.53847	-1.33741	0.181606	-0.308431	1.36401	1.63935	1.32397	-0.384186	-0.710173	1.19961	1.17287	0.406659	-0.439453	-0.0819122	-0.667331	0.39867	-0.289167	0.677392	0.0910372	-0.0259522	0.091904	-1.11324	-1.07063
ENSMUSG00000009549	Srp14	A	0.53704	-0.69508	0.0901858	-0.301247	-0.507086	-0.552331	1.60217	0.747858	-0.871848	-0.242287	2.42699	2.47911	-0.663676	0.0537432	0.839712	0.819539	1.22988	2.02677	0.672205	1.52159	0.350801	0.103021	-0.167777	-0.12813	-0.126193	-1.18081	-0.261721	-1.02347	1.67445	1.59252	-0.0737248	-0.525014	-0.589825	-0.844271	-0.20089	-1.43134	-0.254672	-1.00895	-0.989789	-0.233766	-0.866806	-0.809862	-0.697484	-0.713355	-0.84241	-1.05614	-0.907609
ENSMUSG00000029817	Tra2a	A	0.861707	0.169496	1.07534	1.08566	0.553144	0.676294	0.60202	0.915843	0.386308	0.00577831	0.0443615	0.0263083	-0.196142	-0.567296	-0.540591	0.143959	0.389872	-2.16299	1.23086	0.244896	-1.84211	-1.79976	1.17155	1.47588	1.93333	0.731584	1.05544	0.605616	1.71871	0.852134	0.0696587	0.398442	0.585325	-0.44413	-0.0437016	-0.898194	0.1522	-0.169491	-1.04724	-1.60325	-1.47025	-1.21723	-1.34511	-0.917627	-0.861013	-0.984964	-1.05064
ENSMUSG00000060733	Ipmk	A	-1.47585	0.329706	-1.1105	0.21501	-0.0825671	-0.1524	0.714113	0.737927	-0.347034	1.07171	-0.541244	-0.280606	0.436516	-0.361124	-0.243177	-1.19617	-0.174608	-2.07194	0.634836	-0.247609	1.78209	1.77479	-2.01571	0.449894	0.527946	1.16875	0.658494	-0.447321	0.572362	1.90695	0.0889154	0.600921	2.08558	-2.40356	-0.1359	0.218369	-0.416416	0.711313	-0.116823	-0.598347	-0.558319	-1.47256	-0.776056	0.180863	-0.853187	1.01633	0.19565
ENSMUSG00000078656	Vps25	A	1.29856	0.538113	0.425983	0.407051	-0.266883	0.27257	1.21963	0.410404	0.473324	-0.74467	0.804	1.05448	-0.285087	0.380502	0.548987	0.682607	0.585758	1.48737	-0.00649739	0.938283	1.11952	1.01545	0.00116325	0.115122	0.165135	0.218988	0.417356	0.0924344	1.22879	1.63945	0.0177102	0.257912	-0.0247857	-1.76313	0.143386	-0.477401	0.583904	-0.493896	-2.01489	-1.78382	-1.73893	-1.27624	-1.55761	-1.70059	-1.4792	-2.04995	-0.880335
ENSMUSG00000020152	Actr2	A	1.04511	-0.395567	0.150465	0.548515	0.210011	0.0842368	0.980948	0.34002	-0.084869	1.21616	-0.0530637	0.253938	0.627059	0.184107	0.368517	-1.08534	-1.76688	1.53187	-0.775781	-0.652107	-1.19755	-1.33169	2.78291	1.61071	0.00651194	-0.0355865	0.247278	0.0787338	1.27217	1.33579	0.00731417	0.638105	1.16141	-0.240066	-0.286349	-0.253835	0.727953	-1.24492	-2.04588	-0.150137	-0.354711	-0.481398	-0.648716	-0.874909	-0.126496	-2.49421	-0.829784
ENSMUSG00000042029	Ncapg2	A	-1.92061	-0.527864	-0.0638001	0.871822	0.669727	0.166506	-0.186474	0.949283	-0.273904	-1.08399	1.81289	1.51313	1.75376	1.75327	1.77044	1.84747	1.61327	-0.714877	0.0677893	0.622585	-0.118543	-0.227445	-1.5169	-0.670373	-0.525194	-0.392868	0.264246	0.757846	0.015777	-0.131372	0.314523	0.261595	1.26339	-0.162899	-1.26165	-0.75228	-2.09406	-0.0275638	-0.560116	-1.00584	-0.649595	0.0955443	-0.241161	-1.04935	-0.544182	-0.536674	-1.14528
ENSMUSG00000025260	Hsd17b10	A	1.21384	0.473609	0.139967	-0.626349	-0.461113	0.123705	1.37955	0.44624	0.0827641	-0.864392	1.04693	1.1659	0.280533	0.105475	-0.123243	-1.49092	-0.912183	-0.296693	-3.58083	0.551357	-1.39967	-1.13167	0.43306	1.8042	0.066628	1.54549	-0.640792	-0.931436	1.80463	1.92801	-0.363314	-1.68944	-0.549674	0.113197	0.0570192	-0.122734	0.185157	-0.228719	-0.595652	0.410372	0.251914	0.248611	0.310681	0.459943	0.275471	-0.383862	-0.511578
ENSMUSG00000032254	Kif23	A	-0.501738	0.287377	0.548736	0.371842	0.592995	0.681427	0.19434	0.992927	0.471085	1.46613	1.80166	1.56974	0.193213	1.41204	1.5599	1.04287	1.22857	0.303158	-1.7459	-1.88073	-1.10151	-0.991737	-0.47771	-0.548446	-0.438181	-0.712375	0.605631	0.625933	-0.414036	-0.676982	0.810292	1.2965	0.156079	-0.641686	-0.933964	-1.31655	-2.51602	-1.79356	0.0470764	0.0628868	0.233771	0.371768	0.188113	-0.814528	-0.153381	-0.865415	-0.591596
ENSMUSG00000024878	Cbwd1	A	-0.205836	-1.24778	-0.833997	-0.659761	-1.14116	-0.797964	0.608183	0.26237	-1.37018	0.0824767	2.74111	2.9431	0.612993	1.04531	1.60882	1.51632	1.28444	1.40268	-0.0613443	1.19605	-0.701532	-0.521894	0.483333	-0.156399	-0.549846	0.302478	-0.390987	-0.449365	1.32804	0.912436	-0.42775	-0.454404	0.19552	-1.17531	-0.194387	-0.643186	-0.272075	-0.734271	-0.898699	-0.567878	-0.700227	-0.623206	-0.549066	-0.180092	-0.466871	-0.237709	-1.31248
ENSMUSG00000029073	Cptp	A	0.92312	-0.0992996	0.57022	-0.410645	-0.445555	-0.569304	-0.216981	0.623438	1.14482	1.03451	0.497324	0.63394	0.141841	0.848696	0.154704	-0.47708	-0.0477299	1.61249	0.981201	-2.71412	0.08318	0.21686	-2.35754	1.27999	-0.782447	-0.289212	0.780284	0.516911	2.46461	-0.00221641	0.441129	0.234947	0.982041	-1.31374	0.00884565	-0.382333	-0.0754175	-1.05168	-0.42712	0.0998178	-0.480776	0.376395	-1.24248	0.141216	-0.207648	-2.71412	-0.485105
ENSMUSG00000021264	Yy1	A	-0.75496	0.440817	0.323381	0.686005	-0.846662	-0.773467	-0.217201	-0.707268	-1.68939	-2.07889	0.330136	0.838056	-0.713458	-0.756096	-0.153061	-0.966675	-0.159585	0.375091	1.78448	2.28514	0.569771	0.57214	1.31614	-0.125734	1.27766	-1.52149	0.483693	-0.559399	2.06255	1.2317	0.248028	-0.661299	-0.311716	1.31601	0.596498	-1.4426	0.437376	-1.94136	-0.638051	0.689498	-0.244797	-0.226911	-0.386393	0.462419	0.2691	0.423068	-1.14231
ENSMUSG00000024430	Cabyr	A	-1.40873	-2.17793	0.407113	0.419616	0.0718433	0.0660241	1.13497	0.258851	0.29024	-1.92873	0.157109	0.233631	1.68336	0.188035	0.108735	-0.382062	0.305363	2.28563	0.871492	1.34149	0.0936775	-0.282948	-2.17793	1.3631	-0.349653	-1.80871	0.51359	0.0467695	-0.676619	1.22257	0.341404	0.512087	0.0910381	-0.563278	1.04086	0.531369	0.650259	-2.17793	-0.343713	1.06093	-0.0161191	-0.42524	-0.674212	-1.09606	-0.280629	-0.356293	-0.164392
ENSMUSG00000083757	Rps15a-ps4	A	0.80721	0.964498	-0.424879	-0.711755	-0.685104	-0.721764	1.67404	0.878453	-0.693438	-0.973207	0.363178	0.837703	-1.07628	-1.56127	-0.865816	-0.823869	-0.534093	0.366718	-0.106849	0.44036	-1.07383	-1.6723	-0.040488	-0.474645	2.23637	1.58062	-0.412853	-1.05769	2.75128	2.61486	-0.123545	-0.527143	-0.658187	-0.70081	0.0581761	-0.351307	0.466892	-0.636942	-0.22748	1.04684	0.348295	0.0049981	-0.134579	0.646826	-0.124101	-0.449933	-0.243157
ENSMUSG00000021540	Smad5	A	-0.200839	-0.694647	-0.159601	7.40489e-05	-0.889052	-0.120424	0.367256	0.979106	0.896679	0.588294	1.74123	1.66637	0.0131564	1.19866	1.54749	0.874098	1.37266	0.699121	0.941569	0.870386	-0.269818	-0.273305	-1.53778	0.243738	-0.00898503	-1.26693	-0.564866	-0.52423	1.14786	-1.15522	-0.210244	-1.46419	-0.408562	1.53673	0.0485693	0.636995	-0.0236013	-0.27985	-0.455476	-1.381	-0.213067	0.0733495	-0.580259	0.158769	0.0375528	-3.02096	-1.93679
ENSMUSG00000062328	Rpl17	A	1.26297	-0.386744	-0.248983	-0.295853	-0.405422	-0.330397	1.85992	0.940854	-0.85603	-1.72898	0.552999	0.967002	-0.938948	-1.53137	-1.03388	-0.954193	-0.752	0.46484	0.549662	0.546776	-0.83927	-1.07858	0.379333	0.212983	0.754363	0.248348	-0.279989	-0.669941	3.0764	2.94075	0.419572	-1.04671	-0.759166	-0.66661	0.740126	-0.323222	0.348477	-0.334234	-0.577759	0.852005	0.147948	-0.013002	0.011551	0.608237	0.127604	-1.07657	-0.884859
ENSMUSG00000042472	Zfp410	A	0.716477	0.0180879	0.0397106	0.102381	-0.970809	-0.449713	0.619694	0.737004	-0.0656585	-3.75944	1.75175	1.7071	-0.276865	0.746809	0.755319	0.781619	0.942903	1.10445	0.386543	1.09994	-0.188495	0.133295	-0.897836	-0.567432	-1.22813	-1.96234	0.233423	0.0437497	1.15379	1.06809	0.632999	0.427599	0.425782	0.594441	0.640252	0.061157	0.447757	-0.0966127	-0.936997	-0.476023	-0.545145	-0.449112	-0.538302	-0.821714	-0.373592	-0.846958	-1.92095
ENSMUSG00000030555	Ttc23	A	1.03099	1.27662	0.421046	-0.00262332	0.404286	0.792072	0.657989	0.0419864	0.550611	-2.5641	0.999235	1.03523	0.285899	0.692476	0.689502	0.572159	0.562448	0.111151	0.0480922	-2.02788	-0.705809	-0.637888	0.836149	-1.79156	0.554523	1.45057	0.980416	0.530679	0.884418	-0.419451	1.06504	-2.87996	0.198343	0.0367116	0.0671283	-0.90275	0.408739	0.672318	-0.267901	-0.446074	-0.989095	-0.258246	-0.325652	-1.63832	-0.603356	0.0877636	-1.48392
ENSMUSG00000060510	Zfp266	A	-0.0761007	-0.836647	-0.239853	0.307041	-0.172658	0.0958416	0.53432	1.50864	0.444219	0.490358	0.356225	0.566684	1.67326	0.985941	0.871764	-1.90111	-0.982637	1.63578	-3.7638	0.474249	-1.17138	-1.04579	0.069304	1.15771	-1.46391	0.611704	-0.347302	-0.0670869	0.644153	0.0594208	0.399071	0.222745	0.764262	0.405062	0.232841	0.940052	0.328921	-0.151501	-0.878704	-0.0303955	0.686703	0.14928	0.224223	-1.30624	0.152724	-1.45483	-1.10255
ENSMUSG00000042462	Dctpp1	A	1.29142	0.188	0.754007	-0.0209755	0.454371	0.538403	2.4123	0.997046	0.0678202	-0.518566	0.82842	1.02457	-0.197894	-0.316223	-0.126937	-0.944242	-0.944864	-0.115061	-0.745058	-0.556818	-0.97752	-1.1175	0.752162	0.405053	1.05125	0.0460256	0.502303	0.218775	1.95454	2.71668	1.00767	0.0618915	-0.21151	0.131103	0.732784	-0.945332	0.323713	-1.00593	-1.83851	-0.21755	-0.924508	-1.0919	-1.19453	-0.61106	-1.15	-1.37458	-1.31323
ENSMUSG00000040044	Orc3	A	-0.35337	-0.607911	0.0715059	0.633732	-0.539331	0.0260517	1.4402	1.43803	0.312664	-0.728759	1.66363	1.86125	-0.197795	0.618407	1.05134	0.507545	0.61174	1.238	0.132159	-0.421023	-0.121011	0.0361158	-0.613512	0.368703	-1.56259	-0.432217	0.511182	0.520865	1.67511	1.37169	0.867916	0.665813	0.858749	-0.580807	0.181559	-0.335406	0.467313	-0.431876	-1.74062	-1.192	-0.85515	-0.992501	-0.835487	-1.74953	-1.00155	-2.23028	-1.60854
SELT	NA	A	1.65623	0.756118	0.386836	0.64783	-0.109077	0.08478	0.969155	0.252141	0.720592	-0.86871	0.122925	-0.0653306	0.138362	-0.469977	-0.741802	-0.287845	-0.332781	0.00213839	1.32435	1.15495	-0.154278	-0.402231	1.45555	0.23746	1.6509	-0.578324	1.01982	0.14256	1.6297	1.4781	0.587446	-0.842992	0.570375	0.923555	0.644154	0.151909	-0.203598	-0.553567	-1.70986	-0.787999	-1.28006	-1.54214	-1.26678	-1.6852	-1.41695	-0.888833	-2.51963
ENSMUSG00000062683	Atp5g2	A	0.988429	-0.201784	0.316007	-0.105965	-0.361101	-0.0334944	2.054	1.19767	-0.34052	-0.542288	1.1669	1.40165	-0.840943	-0.523565	-0.45763	-0.398927	-0.247186	0.685516	-0.0395337	0.156375	-0.844437	-0.977809	-0.0873905	-0.212608	0.895277	-0.0999548	0.154479	-0.194556	2.68327	2.95911	0.778426	-0.0494239	-0.259688	-0.258164	0.940082	-0.31351	0.514933	-0.418185	-1.41245	-0.423194	-0.465232	-0.848732	-0.728181	-0.456323	-0.892596	-2.37205	-1.4847
ENSMUSG00000083022	Rps15a-ps6	A	0.817453	0.629214	-0.298613	-0.752188	-0.78011	-0.709845	1.66574	0.690004	-0.83997	-0.898544	0.440705	0.890284	-0.984733	-1.54401	-0.981786	-0.647262	-0.644559	0.435976	0.0921229	0.804682	-1.19495	-1.72135	-0.0765591	-0.447509	1.89745	1.36878	-0.317109	-1.05366	2.88926	2.58932	-0.0433373	-0.847097	-0.696108	-0.813496	0.534596	-0.427515	0.491395	-0.545102	-0.120622	1.11012	0.105215	-0.00419065	-0.0270961	0.581638	0.0401023	-0.525226	-0.131513
ENSMUSG00000036977	Anapc10	A	1.30778	-0.236676	-0.070803	0.229907	-0.208689	-0.166059	1.64784	0.794864	0.0884566	-1.23429	1.57222	2.16783	-0.254623	-0.249189	0.747987	-0.180201	-0.047541	0.779419	-2.00931	-1.175	-1.27756	-1.37553	1.28479	-0.303301	0.193416	0.460557	0.530213	-0.450298	2.30302	2.24843	0.157061	-0.310082	-0.702224	0.253448	0.0346177	-0.153123	0.361107	-1.27153	-1.10184	-0.101691	-0.24847	-0.360442	-0.139081	-0.265306	-0.275872	-1.25963	-1.73461
ENSMUSG00000022964	Tmem50b	A	1.0579	0.977938	-1.44016	0.619826	0.211436	-0.391279	-0.819868	-0.240289	0.810756	-1.32809	1.10622	0.89922	0.776241	0.629046	0.240261	-0.30289	-0.29619	0.865003	-1.59472	-0.635964	0.241808	0.508465	1.72187	1.14073	0.828827	-2.64819	-0.133033	0.119212	0.505333	1.34838	0.850621	0.708225	-0.78771	-1.81902	-1.41321	-2.08124	-0.806172	0.598468	0.748102	0.378909	-0.642455	-1.47897	0.183899	-0.0918337	-0.14693	0.358215	0.663297
ENSMUSG00000039826	Trub2	A	0.792888	-0.607836	0.851161	0.581152	0.852465	0.934693	1.23805	0.684252	0.343256	1.14132	-0.60262	-0.363883	-0.776771	-0.909657	-0.328999	-0.877924	-0.527438	0.510363	0.694411	1.20504	-0.696999	-1.23011	0.894646	-1.6925	0.582917	-1.27752	0.66395	0.692547	0.851173	1.38842	1.0091	0.987756	0.890388	0.249402	0.571601	0.339089	0.269907	0.358578	-0.712895	-2.52971	-0.745331	-0.587345	-0.904091	-0.659414	-0.666252	0.131863	-3.01309
ENSMUSG00000024146	Cript	A	0.678817	0.120072	-0.164104	-0.304956	-0.492714	-0.784551	1.3254	0.0634196	-0.284119	-2.88982	1.43662	1.87226	-0.546795	-0.549809	0.323266	1.04959	0.857317	1.81886	0.233315	0.670915	0.551292	0.452878	-0.905226	0.445194	0.347901	-0.385562	-0.300115	-0.457587	2.40082	2.02613	-0.220447	-0.695374	-0.480515	-2.04202	-0.214735	-1.66748	-0.314497	-0.698436	-0.689808	0.478135	-0.592192	-0.4856	-0.0873246	0.0799148	-0.574552	-0.130646	-0.27314
ENSMUSG00000068823	Csde1	A	-1.13392	-1.33726	0.176598	0.697837	-0.480325	0.302595	0.242096	1.59794	0.0682723	0.860951	1.66104	1.75932	1.53936	1.37511	1.41286	-0.64555	-0.510957	0.605751	-1.26801	-0.448109	-0.312073	-0.201766	-0.275535	0.610324	-1.96467	-1.39636	0.297974	0.369838	0.2105	-0.390002	0.592806	0.974066	1.12955	-0.723714	0.0148914	0.204749	-0.289171	-1.70203	-1.04978	-0.173662	0.660989	0.554039	0.51672	-0.285517	-0.247511	-2.70773	-0.892533
ENSMUSG00000039128	Cdc123	A	1.34817	-0.098894	0.742381	0.620414	0.310851	0.500478	1.26524	1.02858	0.167275	0.587676	0.492818	0.330487	0.0750116	0.146757	0.257946	-0.762375	-0.729329	-0.13815	-1.1326	-0.265408	-1.52284	-1.53734	1.77227	0.785999	0.19668	0.232615	0.602977	0.585557	2.17608	1.833	0.855275	0.380834	0.10285	0.492068	-0.127117	-0.420191	1.0252	-0.855238	-1.53712	-1.36883	-0.725606	-0.781309	-0.828767	-1.62618	-0.886989	-2.1077	-1.46352
ENSMUSG00000025451	Paip1	A	0.08833	-0.515969	0.223103	0.656257	0.332331	0.608005	-0.358464	0.781733	0.488464	1.22358	0.169991	0.164056	1.91269	1.70688	1.36648	-1.30481	-0.786997	1.3558	0.519156	0.386146	0.342223	0.0977196	2.15049	0.757289	0.276616	0.483662	0.461062	0.36522	0.169587	-1.21565	-0.530533	-0.00913311	0.995606	0.365034	-1.00596	-0.20041	-0.542969	-1.76955	-1.98299	-1.78805	-0.26967	-0.40437	-0.438877	-1.28984	-0.855644	-1.15167	-2.02595
ENSMUSG00000024258	Polr2d	A	1.05042	-0.00752651	0.543082	0.287203	-0.159377	0.117789	1.67986	0.804696	0.498133	0.260874	0.288843	0.685182	-0.464471	-0.526539	-0.738991	-1.19993	-1.31137	0.0857972	-1.0299	-0.830599	-0.617511	-0.657855	0.639956	0.806131	0.268294	0.159935	0.428141	0.00150363	3.04363	2.78667	0.667004	-0.393453	0.358342	0.500716	0.652207	-0.248191	0.933517	-0.302035	-1.2582	-0.688457	-0.537731	-0.524181	-0.803256	-0.674677	-0.612265	-2.20422	-1.75719
ENSMUSG00000031987	Egln1	A	0.119367	-1.69505	0.123426	0.608594	-0.240532	0.0364632	1.11105	0.621283	-0.998376	-1.34743	0.430067	1.38803	1.5187	0.72453	-0.36358	-0.549117	-0.587051	0.870401	1.78935	1.65584	0.587166	0.125299	1.13299	-1.31088	1.33403	-2.12694	-0.451783	-0.402022	1.32674	1.33346	0.15263	0.192295	0.376519	-0.707043	1.12988	-1.26807	0.426015	-1.64221	-1.57403	-0.809225	-0.930008	-0.408759	-0.812592	-0.447587	-0.393174	0.142736	-0.191398
ENSMUSG00000028096	Gpr89	A	0.886634	-0.692997	-0.190297	-0.488817	-0.698315	-0.321274	0.317657	-0.0840107	-1.18467	1.05375	2.22831	2.43873	-0.809179	0.762065	1.2747	1.26846	0.922936	1.56204	0.469017	1.86019	-0.154132	-0.130972	-0.295313	-2.39063	-1.34008	-0.13535	-0.544235	-0.60078	1.56311	0.371351	-0.330605	-0.277063	-0.510957	-0.919754	-0.0323865	0.123585	0.230501	0.221877	-0.732423	0.389081	-0.0917236	-0.252797	-0.343411	-1.49615	-0.729673	-0.977339	-1.18864
ENSMUSG00000104960	Snhg8	A	0.163895	0.740169	0.840063	0.175913	1.47942	0.144197	1.13759	0.271986	0.844124	0.469515	0.0462849	0.155301	-1.00981	-1.51634	-1.3283	-1.27317	-1.16332	-0.136038	0.410422	1.17124	-1.1066	-1.31829	-0.199951	0.821549	2.16658	1.36114	0.956458	-0.013324	1.68254	2.1666	-0.0574075	-0.149728	0.140195	0.408411	1.02194	-1.22906	-0.496432	0.454727	-1.01065	-0.624102	-0.926559	-0.997843	-1.207	-0.688399	-0.645774	-0.767708	-1.36446
ENSMUSG00000031392	Irak1	A	0.0686002	-0.9119	0.411521	-0.249785	0.492772	0.949186	1.6435	1.08386	-0.142309	1.18621	0.519032	0.353299	0.949607	0.785895	0.545558	-0.730702	-0.757486	0.61078	1.74054	0.352094	0.306227	0.730225	0.418645	0.19705	0.375572	-1.8572	0.119243	-0.246983	1.5182	2.46253	-0.033735	0.284475	-1.06872	-0.67962	0.182551	-0.36098	0.155396	-0.274662	-1.76411	-0.564763	-1.37942	-1.36149	-1.62885	-0.748439	-0.611836	-2.14237	-0.927207
ENSMUSG00000025823	Pdia4	A	0.521471	0.0729057	0.296735	0.538649	-0.392181	0.227401	1.19204	1.11715	-0.681187	0.889166	2.00398	2.1812	-0.119211	0.956498	1.13325	0.969728	0.998634	0.801218	-0.450829	0.498242	-0.50302	-0.550862	-0.309072	0.40408	-1.38529	0.278593	0.219445	0.106966	0.299104	0.779828	0.970836	0.342628	0.0215849	-0.500415	-0.0047135	-0.574141	0.000232118	-1.40779	-1.58711	-0.625506	-0.556787	-0.375645	-0.81365	-1.99361	-0.235577	-2.53181	-2.22316
ENSMUSG00000022789	Dnm1l	A	-1.26328	-0.468591	-0.447372	0.58619	-0.101459	-0.535095	0.178276	1.13415	-0.228873	0.313257	1.95548	1.73136	0.855027	1.53735	1.67244	1.62356	1.40683	0.351512	0.0818909	0.279862	0.743262	0.999069	-1.06779	0.108349	-0.700389	-0.989746	0.432654	0.678719	0.541738	-0.317106	0.793675	1.23926	0.615354	-0.555244	-0.217486	-0.287609	-1.15683	-0.712448	-1.71126	-1.52209	-0.906809	-0.788325	-1.12906	-1.12974	-1.10743	-1.10274	-1.41251
ENSMUSG00000027349	Fam98b	A	0.644131	-1.13603	-0.0208275	-0.523034	-0.0762379	0.124516	1.52587	0.562807	0.181838	-1.42708	1.48433	1.81708	0.0763465	-0.226748	-0.613668	-0.999704	-0.99545	-0.472542	0.770011	0.26596	-0.924968	-1.42329	1.01304	0.411433	1.42885	-0.12168	0.146829	-0.404481	2.31291	2.79946	-0.223903	0.691829	-0.394569	0.232397	1.14782	-0.359902	-0.727153	-1.65849	-1.27266	0.279609	-0.235135	-0.499867	-0.753697	-0.266466	-0.292265	-0.481951	-1.3853
ENSMUSG00000021040	Slirp	A	0.964353	0.624836	0.0330356	-0.467872	-0.52814	-0.182176	1.775	0.643905	-0.0726659	-0.54863	0.382085	0.780256	-0.191833	-1.24864	-0.803061	-1.45724	-1.26994	0.666677	0.273906	0.268418	-0.497892	-0.967915	0.801894	-0.55124	1.49442	1.19344	0.510392	-0.464547	2.99858	2.95432	0.0639771	-0.274218	-0.723816	-0.706354	0.606543	-0.103728	0.405	-0.732747	-1.45818	0.17494	-0.322421	-0.295005	-0.69719	-0.0437725	-0.552709	-1.24458	-1.20947
ENSMUSG00000039065	Fam173b	A	1.01619	-0.0018248	0.734354	0.529846	0.849507	0.563813	1.38937	0.167718	0.567547	0.794919	0.494475	0.430018	-0.170879	0.0364572	0.147551	-0.0590971	-0.208006	1.05909	0.101483	0.517541	-0.61252	-0.543958	1.22188	0.629577	0.164468	-1.70152	0.598502	0.421429	1.45046	1.41471	0.773726	0.198029	-0.043674	0.716008	0.496799	-0.555379	1.08136	-0.231387	-2.11457	-0.76605	-1.54794	-1.77021	-1.95724	-1.20641	-1.43409	-1.78659	-1.85547
ENSMUSG00000055334	Snupn	A	0.350888	-0.578544	0.491665	-0.248799	-0.414531	-0.222335	1.58331	0.55494	-0.252895	-1.8034	1.65599	2.03272	0.668871	0.499163	1.12521	0.554456	0.355923	1.88656	1.26804	-0.37211	-0.339366	-0.612963	0.187603	-0.316661	-1.89882	-2.2501	-0.0282434	-0.428457	2.40123	0.632193	0.284496	-0.666135	-0.0219973	-0.709777	-0.117786	0.586334	0.814241	-1.46284	-0.748726	0.20811	-0.500563	-0.670549	-0.537589	-0.896205	-0.599002	-0.838452	-0.605106
ENSMUSG00000087260	Lamtor5	A	0.350377	-0.237975	-0.010028	-0.656353	-0.833741	-0.554578	1.3219	0.213629	-0.450394	-4.44736	0.737942	1.16272	-0.0666953	-0.553492	-0.153342	0.0945922	0.154132	1.88637	0.0677415	0.729666	1.00908	0.653064	-0.252837	-0.826753	-0.277567	0.00650646	-0.44491	-0.886343	2.07772	1.87386	-0.242198	-0.583876	-0.944386	-0.725195	0.116499	-0.531455	0.706518	-0.939621	-0.0809202	0.925997	0.0726963	0.118651	0.29489	0.134903	0.0832537	-0.113955	0.0212706
ENSMUSG00000007850	Hnrnph1	A	-0.586124	0.339143	0.124085	0.300815	-0.154184	-0.345216	0.625543	0.527634	0.504186	0.361633	1.29913	1.37973	0.438664	0.359658	0.51134	1.62478	1.37043	0.169448	1.8337	2.19099	-0.212919	-0.533511	0.875568	0.533373	0.823513	0.366998	-0.224661	-0.350858	0.780927	0.622509	0.228999	0.0192241	-0.0709534	0.202515	-0.245612	-1.70869	-0.62964	-0.303196	-1.51601	-1.89378	-1.3985	-1.28402	-1.7517	-1.4819	-1.08795	-0.922218	-1.7129
ENSMUSG00000026887	Mrrf	A	0.965559	-0.149542	-0.781962	0.0623591	-0.88915	-1.22073	1.30168	0.145535	-1.83242	-2.64892	0.757332	1.19256	-0.131951	-0.168511	0.020554	0.369768	0.470504	1.23323	0.442836	0.0282924	0.12356	0.125424	-0.293118	-0.649558	0.46152	-1.74124	-0.34314	-0.291161	1.90587	1.67615	0.466479	0.235057	-1.71584	-2.97497	0.185052	0.559233	1.09471	-0.0880317	0.172971	0.80189	0.275412	0.235425	0.490583	0.296947	-0.0444308	-0.0178733	-0.113961
ENSMUSG00000031904	Slc7a6	A	-0.891659	0.223504	-0.608993	0.183202	0.193258	0.310934	0.149387	0.754658	0.0589028	0.808143	1.79738	2.01984	1.07039	1.30466	1.5022	1.96654	1.8755	0.173999	-0.955929	1.51355	-1.56039	-1.82765	-0.540811	-0.117679	0.38337	0.5088	-0.52492	0.549944	0.371928	-0.966037	0.776907	0.392222	-0.65143	0.34057	-0.483021	-0.146501	-1.27348	-1.11338	-0.741491	-1.3934	-0.811144	-1.04337	-0.561162	-0.999935	-0.874118	-0.512273	-0.630997
ENSMUSG00000031304	Il2rg	A	0.452416	0.963099	1.10307	-1.39032	0.594698	0.371899	1.01872	1.49965	-0.209931	1.56029	0.18825	0.421197	-0.951682	0.0171849	0.142358	-0.187555	-0.167295	-0.0672958	-1.52593	-1.52593	-0.846098	-1.01401	-1.33498	2.47612	-1.52593	-1.52593	0.0917946	0.344439	1.98326	-0.416273	1.39891	-0.50695	1.25122	-1.52593	-0.32208	-0.50555	1.05621	0.264067	-0.0730823	0.320303	0.248566	0.315761	-0.38958	-0.959182	0.179119	-1.06938	-0.221734
ENSMUSG00000015759	Cnih1	A	1.86143	0.376779	0.774909	0.742736	0.263974	0.6789	1.85211	0.902348	0.637513	0.505215	-0.490582	-0.690928	0.606929	-0.564286	-0.411785	-0.807825	-0.904184	0.920092	-1.01206	0.0359897	0.873193	1.1414	0.761639	1.44447	0.743845	0.454353	0.620145	0.181177	0.323911	1.05624	0.408838	-0.0710143	1.0237	-0.146448	-0.383801	-0.287798	0.161275	-1.34734	-1.02418	-0.92147	-1.58534	-1.68419	-1.04163	-2.80599	-1.19604	-0.922572	-1.05365
ENSMUSG00000028843	Sh3bgrl3	A	0.651288	0.245666	0.200686	0.0614738	0.222256	-0.0607257	2.15335	1.31441	0.0724593	0.379283	1.51944	1.81488	0.300563	0.913642	0.767531	-0.253438	0.176315	-0.123581	-0.582001	-0.631632	0.0206454	0.144086	-0.245611	-0.186096	0.579226	0.801513	0.0512512	-0.33166	1.46047	2.2217	0.304212	-0.685679	-0.450179	0.095652	0.292103	-0.527344	0.314374	-0.0258729	-2.03055	-1.49601	-1.76349	-1.53149	-1.61239	-1.25507	-1.46971	-1.5164	-0.299552
ENSMUSG00000028274	Rngtt	A	0.147252	-0.919775	0.801023	0.713026	0.604037	0.65826	-0.0789815	0.0351422	1.06881	1.89694	0.834331	0.438127	0.103115	1.19212	1.20114	0.910264	0.470701	1.02275	0.678438	-0.250167	0.0366801	-0.036629	-1.36677	-0.234018	-1.23033	0.0797816	0.993065	0.528781	-2.47929	0.0414486	0.371778	1.82329	0.852765	-1.66285	-0.0176199	-0.7514	0.0779737	-0.448802	-1.20754	-2.64515	0.0573409	-0.681178	-0.290513	-0.791621	-0.603775	-0.387586	-1.55439
ENSMUSG00000020330	Hmmr	A	0.587399	-0.0500127	0.109522	-0.265015	0.16989	-0.220175	-0.224938	1.3698	1.2955	-0.920544	1.99261	1.4934	1.22347	-0.558024	0.643554	0.161785	0.319432	0.0723568	-0.276257	-0.00380907	-0.362175	-0.291207	-2.86995	0.48741	-0.557269	0.723924	0.478318	0.325929	0.923568	0.451614	1.09548	0.965888	1.86491	0.419359	-0.144767	-0.10963	-0.326679	0.242517	-1.18467	-2.16542	-0.514215	-0.943851	-0.821524	-0.355737	-0.916037	-1.93023	-1.4055
ENSMUSG00000071415	Rpl23	A	1.19471	-0.0324768	0.220274	-0.19673	-0.125195	-0.262106	2.02508	0.990393	-0.515007	-0.915464	0.613616	0.819326	-0.893845	-0.84179	-0.786332	-1.11533	-0.880515	0.361997	0.248933	0.435445	-0.865469	-1.49697	0.346332	-0.0681417	1.27191	0.33337	-0.0242848	-0.463764	3.10653	2.97494	0.35332	-0.498197	-0.321196	-0.316464	0.720702	-0.607629	0.491009	-0.68487	-1.0818	0.569805	-0.324897	-0.358601	-0.460703	0.101942	-0.27105	-1.59374	-1.17706
ENSMUSG00000031010	Usp9x	A	-1.29	-1.45119	0.076417	1.43368	0.328586	0.298726	0.104473	1.14631	1.08417	1.06481	0.76469	0.873496	0.442968	0.638423	0.85364	1.99491	1.81206	0.465786	1.07807	1.65298	0.959552	1.0646	-0.462857	-1.50981	-0.815129	-1.82343	-0.710204	0.252503	-0.192012	0.142395	-0.295173	0.398266	0.425431	0.104316	-1.14849	-0.511017	-1.69814	-0.403318	-0.686374	-0.587323	-0.264737	-0.46741	-0.853914	-0.721014	-1.34747	-1.58781	-0.634435
ENSMUSG00000020523	Fam114a2	A	0.391462	-0.437785	-0.302148	-0.745062	-0.352132	-0.867771	1.57309	0.572697	-0.294376	-0.345006	2.08912	2.25063	0.352103	0.920874	1.35644	0.939701	1.10796	1.83237	1.0939	2.0157	-0.256024	-0.291257	-0.351121	-0.81881	-1.24648	-0.739374	-0.99132	-0.263681	0.809593	1.10781	0.27009	-0.454259	-0.0213604	-0.0846751	-0.149176	0.151886	0.0440818	-0.62685	-1.64215	-0.831069	-0.849172	-0.944862	-0.938127	-0.83118	-0.648307	-0.958309	-1.59767
ENSMUSG00000029729	Zkscan1	A	0.870295	0.474179	-1.15631	0.987026	0.816616	-0.806975	-1.09412	0.169349	-1.82062	-3.11011	0.720637	0.649664	-0.14164	0.613252	0.660109	0.47365	0.764505	-0.799945	1.20465	1.76151	0.496865	0.220941	0.838454	0.558414	-1.53637	-0.368683	0.0593819	0.198014	0.645361	-0.12975	-0.100324	-0.0465535	0.724334	1.99851	0.574014	1.5948	-0.336639	0.398155	-1.06988	-0.730729	-0.562112	-0.849319	-0.557132	-0.46309	-0.764392	-0.50125	-1.52674
ENSMUSG00000057421	Las1l	A	0.41337	-0.291654	0.165381	0.889265	0.594593	0.501127	0.84439	-0.0125279	0.0611971	0.866564	0.88559	0.661691	0.709267	0.818085	0.551328	0.222628	0.352421	1.25539	1.69201	0.826919	0.246865	0.153461	1.24268	-0.23746	-0.8991	-0.149183	0.534855	0.818957	0.640957	0.178756	0.694839	0.751106	0.533829	0.132026	0.165684	-1.45976	0.156364	-1.01086	-2.48798	-1.32625	-1.45314	-1.74828	-1.977	-2.00913	-1.50829	-0.978759	-1.01222
ENSMUSG00000043140	Tmem186	A	1.17957	0.753315	-0.0537722	-0.613923	0.488721	0.686326	1.14953	0.0937409	0.300337	-2.6505	1.2518	0.793799	-1.18716	0.542473	0.875495	1.25029	0.948513	0.635568	0.49015	2.02297	1.02822	0.928099	0.159527	0.457946	-1.85073	-0.303336	-0.245711	0.336257	-0.764846	0.0206095	-0.322183	0.550373	1.36256	-1.75479	0.331187	0.00797341	0.38576	-0.840201	-1.17481	-0.715046	-0.810407	-0.501871	-1.29794	-1.41748	-0.519074	-0.89638	-1.11096
C330027C09RIK	NA	A	0.0589936	-0.372998	-0.0809751	0.539314	-0.146363	-0.238526	0.808458	1.55418	0.967979	0.538352	2.02529	1.96454	-0.583949	1.20431	1.51335	0.779574	1.17877	0.661244	0.668478	0.765257	0.0552815	0.153394	-0.06002	-0.438965	-2.14874	0.443193	0.638003	0.128026	-0.340278	-0.246096	0.825834	0.374654	1.25656	-0.554256	-0.399853	-1.18162	-0.633873	-0.699269	-1.29966	-0.983056	-1.13721	-1.15058	-1.33564	-1.50427	-0.870799	-1.43602	-1.26
ENSMUSG00000038690	Atp5j2	A	1.01939	0.0648941	-0.150221	-0.525318	-0.225713	-0.432278	1.88188	0.251199	-0.679919	-1.09921	1.23582	1.65051	-0.91291	-0.972854	-0.394547	-0.791127	-0.815651	0.603646	0.372664	0.48842	-0.607055	-1.13538	0.500267	-0.154007	1.59259	0.586704	-0.16186	-0.652734	2.90236	2.84509	0.216242	-0.561961	-0.876143	-0.994797	0.520533	-0.735234	0.335253	-0.956739	-0.99526	0.847104	-0.297238	-0.385427	-0.35539	0.249351	-0.466758	-0.925033	-0.903155
ENSMUSG00000028578	Caap1	A	0.912114	-1.22211	-0.49257	0.531466	-0.503769	-0.438761	0.433373	0.317273	0.825606	-2.32733	-0.475596	0.421449	0.142419	-0.45716	-0.114016	0.17058	0.786468	0.369503	1.01149	3.08588	1.24065	0.825824	1.76002	0.456732	0.835169	0.0678619	-0.1186	-0.543599	0.505183	0.767807	-0.329783	0.0142323	-2.57653	-0.914043	0.00157798	-1.55615	-0.0584319	0.850746	-0.229727	-1.45446	-0.727185	-0.283319	-0.612024	-0.164222	-0.241647	0.67432	-1.16672
ENSMUSG00000007656	Arpp19	A	-0.0284126	-0.0701154	-0.0812181	-0.653299	-0.185157	-0.663252	1.25764	1.26714	-0.43662	0.089888	2.19468	2.03894	0.79113	1.30092	1.49723	0.546004	0.514291	1.08816	-0.510624	-1.46348	-0.200807	-0.43952	0.454655	-0.186126	0.171468	0.210266	0.119388	-0.428273	2.05052	1.51207	0.276847	0.593157	0.453226	-0.161536	-0.246129	-0.994169	-0.39382	-0.999794	-1.22216	-0.815351	-0.941996	-0.635574	-1.18124	-1.04923	-1.11319	-1.75702	-1.56952
ENSMUSG00000052040	Klf13	A	1.00172	-0.76461	0.473396	0.724177	-0.0953693	0.175484	0.13015	0.497159	0.473947	-0.903461	0.592434	0.999103	2.63682	2.05311	1.3742	-1.41272	-0.81992	0.278286	-0.232377	-0.623947	-1.18714	-1.11843	2.44171	0.387182	1.01035	-0.264162	-0.438465	0.388408	-0.836673	-1.17032	-0.250369	0.138208	-0.173367	-1.2255	-1.665	1.00725	0.122588	-0.344283	-1.10054	-1.49407	0.500998	-0.448479	0.179198	0.45435	0.119981	-0.406892	-1.18412
ENSMUSG00000021377	Dek	A	-0.234999	1.74043	0.175601	0.183981	0.523372	0.309695	-0.231954	0.630614	0.756577	0.146062	0.612843	0.756368	-0.0244941	0.327622	0.701015	0.964336	0.666602	-0.552715	-0.829576	-0.867206	0.715844	0.796212	0.460904	-0.871724	1.42009	1.62899	-0.0179574	0.197531	0.98327	0.65984	-0.153113	0.484824	0.957572	0.71195	-0.572149	-0.634376	-1.7579	0.19026	-0.385189	-2.9241	-1.372	-1.78841	-1.63214	-1.58282	-1.5081	-0.403229	0.641741
ENSMUSG00000018659	Pnpo	A	1.1967	0.509036	1.14221	-0.830049	0.200983	0.0282416	1.39287	0.676523	0.22498	0.274224	0.117756	-0.103315	0.655467	0.511442	-0.443719	-2.36482	-1.41628	-0.70513	-1.48154	-0.750109	0.807538	0.718626	0.140498	0.472145	-0.805081	1.05634	-0.243374	0.982889	1.37332	0.501345	0.868124	0.407442	-0.104088	0.852902	1.83996	-0.294027	1.42879	0.291451	-1.34089	-1.65259	-0.599173	-1.13363	-0.880849	-2.40054	-0.277376	-0.30347	-0.541759
ENSMUSG00000015880	Ncapg	A	-1.28777	-0.779498	0.228872	0.578169	0.325966	0.24958	0.0396087	1.13628	0.403106	1.91307	1.40985	1.12329	0.140408	0.86274	0.893497	0.962982	0.512074	0.42382	-1.0077	0.226012	-0.0776346	0.0907253	-0.659174	0.678659	-1.60723	-0.380548	0.381346	0.597044	-4.22447	-0.429335	0.911167	0.821372	0.971876	-0.740633	-0.150744	-0.234512	-0.622315	-0.739114	-0.347237	-0.96088	0.250395	0.17988	0.17479	-0.498905	-0.0456629	-1.36172	-0.331508
ENSMUSG00000090137	Uba52	A	0.840955	-0.435127	-0.259044	-0.883843	-0.280162	-0.512063	1.58558	0.489931	-0.804461	-1.32177	1.20446	1.67025	-0.729517	-0.635885	-0.194895	-0.50786	-0.415041	1.28444	1.32439	1.38323	-1.14779	-1.50657	-0.0604351	-0.0417704	0.516931	0.252058	-0.332445	-0.766258	2.61634	2.44923	0.136134	-1.0569	-1.03529	-0.779244	0.866323	-0.212045	0.516599	-0.467628	-1.21836	0.733807	-0.121122	-0.23167	-0.317075	0.691531	-0.194909	-1.17728	-0.915716
ENSMUSG00000062040	Zfp27	A	-0.507325	0.627734	0.765401	0.483326	0.367496	0.625378	0.0930387	1.17767	1.62048	-2.01864	-0.294277	-0.305961	0.899908	0.0237269	-0.182542	-1.89969	-0.968683	-0.397853	-0.604899	1.79969	0.184227	0.561359	-1.29564	0.905866	0.00797753	-1.25453	-2.36423	0.793056	0.339417	0.00434845	0.993165	0.388934	1.62814	0.542651	0.570224	1.04316	-1.55953	1.12943	-1.48106	-0.863837	-0.127978	0.130995	0.241687	-0.765222	0.175769	0.0261984	-1.25855
ENSMUSG00000035048	Anapc13	A	0.702679	-0.312283	-0.543386	-0.979336	-0.790106	-0.937131	1.28418	0.158696	-1.32972	-1.3009	1.5734	1.88158	-1.06313	-0.563985	-0.0923022	-0.451918	-0.562087	1.05623	1.22471	0.980555	-1.08421	-1.18096	0.132107	0.0378963	1.06433	0.604064	-0.542419	-1.23317	2.26911	2.20253	-0.10037	-0.986937	-1.40117	-0.918097	0.723631	-0.700083	0.42039	-0.691502	-0.613233	1.30883	0.320527	-0.162481	-0.0212908	0.898207	0.164439	-0.097774	-0.348111
ENSMUSG00000051235	Gen1	A	0.166281	-0.639945	0.63927	0.289188	0.0461793	-0.439333	0.411202	0.674384	-1.45681	-3.16035	1.38874	1.32374	0.817158	0.656594	0.951854	1.60244	1.05682	-0.0152453	0.790273	-1.64836	0.280931	0.146236	-1.89308	-0.11917	-0.938043	1.57244	-0.782566	0.347225	0.812923	-0.582521	0.407112	-0.495801	0.722269	0.557621	0.139983	1.2287	0.372049	-0.0453203	-0.680101	-0.927844	-0.710431	0.139771	-0.484995	-1.81092	-0.734632	0.463846	-0.439767
ENSMUSG00000030037	Mrpl53	A	2.45401	1.43092	0.610224	0.0418596	0.107763	0.107016	0.701901	-0.44552	-0.0126376	-1.17919	-0.231004	0.149701	-0.416524	-1.01297	-0.734066	-0.689951	-0.829235	1.2334	0.443921	0.273914	0.153915	-0.297867	2.03217	1.5021	2.06711	1.35546	0.239751	0.320747	-1.21879	1.48759	-0.0647869	0.0289114	-0.717436	-0.231536	0.734193	-0.363987	0.906482	-0.373381	-1.1372	-1.17935	-1.00837	-1.24568	-1.18885	-0.694571	-0.694497	-1.24522	-1.17045
ENSMUSG00000027259	Adal	A	0.307876	-0.267996	-0.385338	0.684846	0.706164	0.649531	0.518674	0.173418	0.395808	-2.66799	0.684322	0.572067	1.48924	0.80359	1.2742	0.121221	0.276238	0.408447	0.112344	-1.5805	-0.635937	-0.032729	-2.44009	1.09329	-0.294275	0.0541348	0.53207	0.379934	-0.473715	0.0951067	1.07234	1.03924	-1.6852	-3.14675	-0.0686201	1.02097	0.399975	-0.981965	-0.443141	-0.403519	-0.0196586	0.152426	0.607304	0.0612094	0.240872	-0.850057	0.450621
ENSMUSG00000004394	Tmed4	A	0.627403	0.1713	-0.235321	0.118757	0.087934	-0.0763527	1.06585	-0.00945325	-0.32757	-0.452245	1.91231	2.08357	1.38811	1.31376	1.25013	0.06134	0.618695	1.57743	-0.843809	-0.536741	0.646612	0.436051	-0.431589	1.13116	-0.2935	-0.740862	-0.536964	-0.384398	1.44336	0.545388	-0.133559	-0.372949	-0.0184976	-0.619836	0.557278	0.22105	0.720093	-0.0489611	-1.1805	-1.84507	-1.20074	-1.1632	-1.39181	-1.75204	-0.791961	-0.321487	-2.26816
GBAS	NA	A	1.77135	1.23703	0.0919913	0.409592	0.247478	0.311848	0.395135	-0.417713	0.119706	0.596178	-1.18205	-0.666484	1.29901	0.193093	-0.652878	-2.12498	-1.5791	0.442371	0.224733	-1.06945	1.50021	1.92084	1.65779	1.60417	-1.09672	0.834403	0.0952961	0.773516	-0.256713	0.187349	-0.60084	0.124484	0.842665	0.561102	0.061115	0.364705	0.671711	-0.220813	-1.20959	-2.14658	-0.502476	-0.505238	-0.925585	-0.922003	-0.606938	-1.07528	-0.777431
ENSMUSG00000025956	Mettl21a	A	0.522098	0.107741	0.31277	0.681914	-0.453294	-0.0455569	0.107871	0.0864285	1.18044	-2.62044	-0.260345	-0.278584	0.895743	0.321167	-0.206114	0.541208	0.167546	0.104149	1.48699	1.05431	0.922616	0.798551	-2.66995	0.882085	-0.75468	1.57037	0.338522	-0.0308857	-1.11643	1.95168	0.387407	-0.137253	-0.730728	-2.69348	0.409319	-0.353536	-0.915564	-0.790335	-0.217969	0.0541859	0.367251	-1.16059	-0.496244	0.0845607	0.325275	0.852046	-0.582274
ENSMUSG00000027243	Harbi1	A	0.590614	-0.401011	0.55284	-0.0450717	0.642235	-0.459832	0.689646	0.763169	0.410765	-2.13995	0.80869	1.0247	-2.0808	-0.304209	0.0223894	0.00110351	0.0954159	1.48635	0.422529	-0.321761	-0.183466	0.0202045	-0.0758326	1.38625	-0.997146	0.479741	0.0509908	0.148119	1.89975	1.4862	0.819742	0.905208	-0.585074	-1.11878	1.57586	-0.00560443	1.29255	-0.543693	-1.30647	-0.955809	-1.02731	-1.01023	-1.06585	-2.13838	-0.277593	0.526725	-1.0579
ENSMUSG00000020471	Pold2	A	1.01788	0.172361	0.948769	0.977479	1.1032	1.43449	1.43601	0.0444646	1.30093	-0.116959	0.0751613	-0.600211	0.0908889	0.472652	0.256669	-0.686906	-0.188797	0.78125	-0.0701884	-1.29041	1.48636	1.35149	-0.249937	1.13754	0.201182	-0.412805	1.07987	0.968108	-2.26575	-0.149388	-0.0241288	0.988573	0.684755	-0.363149	0.313341	-0.94188	-0.276094	-0.355877	-1.00982	-0.827355	-1.75858	-1.25423	-1.42435	-2.18469	-1.34179	-0.537296	0.0071567
ENSMUSG00000084957	Bbip1	A	0.387984	-1.10193	-0.371104	0.288378	-1.0899	-0.506601	0.731663	-0.181291	-0.139857	-1.40014	1.76246	1.85537	0.341976	0.496831	1.24942	0.757846	0.693264	0.662524	0.940268	1.94317	-0.167368	-0.321443	-0.283384	-1.21284	0.539615	0.0448341	-0.484748	-0.796927	1.803	2.04532	-0.0550359	-1.54735	-0.545549	1.22672	-0.182718	0.902084	0.247632	-0.378874	-1.23221	-0.426607	-0.491562	-0.697601	-0.808933	-1.6024	-0.766747	-1.2392	-0.88805
ENSMUSG00000027673	Ndufb5	A	1.58105	0.175441	0.470369	0.259752	-0.29668	0.0211351	2.01176	1.28797	-0.329232	0.568852	1.18841	1.48597	0.353621	-0.212014	0.106213	0.208493	-0.0385392	0.757464	0.503635	0.887873	0.0825991	-0.334227	0.781443	-0.343003	1.16491	-0.229084	0.499889	-0.189694	-0.394006	1.77152	0.414936	-0.138915	-0.404651	0.263137	0.536609	-0.720021	0.335455	-0.451105	-1.75123	-0.671825	-1.19802	-1.62573	-1.53282	-1.40603	-1.23543	-2.28215	-1.93409
ENSMUSG00000015671	Psma2	A	1.06352	0.285772	0.438727	0.110572	-0.297034	0.00862214	1.91211	1.00551	-0.271384	-0.446303	0.415883	0.678399	-0.741475	-1.1247	-0.963688	-0.989388	-1.02505	0.178739	-2.14272	-0.952687	-0.209141	-0.402121	0.329568	0.221871	0.574193	0.507216	0.335597	-0.247424	3.17427	3.13792	0.665372	-0.097014	0.0585857	0.00587501	0.431757	-0.685576	0.503478	-0.824393	-0.718329	0.38881	-0.321103	-0.428125	-0.412062	-0.494939	-0.807542	-1.15139	-0.67878
ENSMUSG00000057990	E030024N20Rik	A	1.2295	1.17194	0.557255	0.30981	-0.0703043	0.06448	1.69434	0.938084	-0.220313	-0.331576	-0.0280258	0.330274	-0.475542	-0.981749	-1.02659	-0.76597	-1.02706	-0.337791	-1.24749	-0.728396	-0.073839	-0.300234	0.318615	0.389779	1.86569	1.44425	0.64094	-0.0454356	2.77882	2.71168	0.547433	-0.00693835	-0.134636	-0.29627	0.219997	-0.433304	0.262012	-0.66809	-1.20112	-0.561441	-0.570545	-0.696408	-0.800143	-0.954866	-1.14324	-1.41432	-0.933263
ENSMUSG00000051451	Crebzf	A	-1.83798	-0.183114	-0.907411	0.22212	0.938915	0.576461	-0.504432	0.154872	1.30959	-0.609059	0.59111	0.751369	0.647892	-0.204947	-0.983084	0.279556	0.829154	1.45501	1.86595	2.04848	0.952171	1.31498	0.726918	-2.07701	0.306503	0.261678	0.112655	-0.800728	0.892462	0.402104	0.0434688	-1.09737	1.70188	-0.91915	-0.170912	-1.03097	-1.07294	0.0958153	-0.537197	-1.87921	-0.803076	-0.477986	-0.847898	-0.800145	-0.0492595	0.26061	-0.947849
ENSMUSG00000021906	Oxnad1	A	-0.429619	-0.728228	-0.235437	1.06801	0.341497	0.667505	1.94596	1.9664	0.270787	-2.74347	0.792188	0.387214	0.820154	0.621033	0.180178	-0.680424	-1.14666	0.451421	-0.850521	1.07056	-0.387577	-0.472712	0.273222	0.564024	-0.842459	0.673148	-0.309375	0.847214	1.72725	1.14607	1.08586	0.194408	-0.0644244	0.599732	0.428109	0.311483	0.338902	-0.75963	-1.51846	-1.26872	-1.06444	-0.444337	-0.611165	-1.39754	-0.27448	-0.892664	-1.64996
ENSMUSG00000022788	Fgd4	A	0.300658	-0.0709617	-1.92222	0.31596	0.726319	0.468517	-0.716359	-0.734801	1.83801	0.329537	0.118924	-0.359572	-1.26399	-0.598467	-0.44269	-0.00226938	0.28679	1.23466	1.55024	0.0874338	0.433918	0.658874	0.678659	0.816082	0.572491	-2.13656	0.114468	0.602565	-0.560442	-1.61466	0.165843	1.52315	2.67615	0.387376	0.736224	0.954241	-0.348651	-0.428465	-1.51059	-1.267	-0.25251	-0.132153	-1.12652	-0.112317	-0.82061	0.039948	-1.19524
ENSMUSG00000084274	Gm12504	A	1.68414	0.948023	0.717681	0.501958	0.459689	0.678296	1.22728	-0.274431	-0.101084	0.0878276	0.699918	0.612239	0.0424336	0.581811	0.63594	-0.222249	-0.644365	0.687735	-0.752199	0.673992	-1.00173	-0.80869	1.29101	1.20239	1.91653	1.21407	0.257759	0.367439	-1.14634	-0.400097	0.617715	0.144919	0.0579107	0.536336	0.168068	0.574232	0.591321	-0.758761	-2.08997	-1.42367	-1.15475	-1.23824	-1.48486	-1.80596	-1.00715	-0.987141	-1.87699
ENSMUSG00000058267	Mrps14	A	1.16842	-0.17477	-0.277296	0.0567994	-0.56885	-0.235876	1.69592	0.592348	-0.474855	-0.950512	0.136178	0.674337	-0.794223	-1.00125	-1.12453	-1.16126	-1.26545	0.725177	-1.31505	0.151003	-0.706414	-1.03844	0.936555	-0.125436	0.387177	-0.679259	0.103759	-0.272987	2.99076	3.18823	0.657913	0.00258174	0.239778	0.102346	0.749823	-0.229284	1.67916	-0.855215	-0.628326	0.376965	-0.144039	-0.292633	-0.484596	-0.39992	-0.0344871	-1.12361	-0.256657
ENSMUSG00000031198	Fundc2	A	1.85388	0.445419	-1.39686	-1.24473	-0.450191	-0.908862	0.492262	0.00240192	-1.77784	-0.271474	0.818715	1.33825	-0.0089264	0.00658175	0.095564	0.00272383	-0.181575	1.08307	-1.84699	-1.05009	-0.914306	-1.63618	0.985326	1.62869	1.10174	1.04556	-0.819514	-0.569204	1.73407	2.56508	-0.79291	0.351195	-1.1089	-0.825582	-0.152725	-0.152363	0.715965	-0.825647	-0.145978	0.36119	-0.121621	0.366048	0.107397	0.0788311	0.0809398	-0.135648	0.0772046
ENSMUSG00000026810	Dpm2	A	1.30039	-0.5993	0.343461	-0.277361	-0.32828	-0.0901076	0.731158	0.151978	0.243835	0.260478	0.647856	0.883093	0.346124	-0.308584	-0.442555	-1.16292	-0.494282	1.18886	-0.825506	1.12041	0.373744	0.372468	1.36908	-2.54029	0.126588	-0.43746	0.0859367	-0.149112	2.24366	2.61761	0.227558	-0.281314	0.0552131	-3.24049	0.152431	0.178745	0.544824	0.0732938	-0.837223	-0.215109	-0.436878	-0.385728	-0.500967	-0.178422	-0.324588	-0.654335	-0.927979
ENSMUSG00000042670	Immp1l	A	0.828766	0.0788438	-0.127806	-0.0214659	-0.613112	-0.395794	1.66631	0.414291	-1.04783	-0.0980864	1.29154	1.52914	0.211099	-0.398376	0.131971	0.60852	0.732822	1.39314	0.763796	0.701463	0.849819	0.641055	0.199986	0.464267	0.300544	0.622931	-0.186485	-0.54836	2.37874	2.39739	-0.219303	-0.924695	-1.1009	-0.218469	-0.0774805	-0.436984	-0.321067	-1.0669	-1.85253	-0.882811	-0.791306	-1.28319	-0.998387	-0.965403	-0.868305	-0.929219	-1.83216
ENSMUSG00000039396	Neil3	A	0.629407	-0.146533	1.0556	0.342446	0.228892	1.12749	1.37879	0.639596	-2.42436	1.3319	0.994981	0.811229	1.57373	1.18333	1.08774	0.230627	-0.0981612	-0.401031	-0.0515294	-2.04534	-1.14071	-1.0499	0.460071	0.795071	-0.455223	0.65054	0.853786	0.292982	1.17869	0.0396326	-0.186646	0.674653	0.231871	-0.453497	-1.2172	-0.560401	0.937461	-0.0563877	-0.943019	0.274638	-0.819061	-1.5542	-1.67489	-1.1912	-0.769877	-0.848892	-0.917085
ENSMUSG00000017548	Suz12	A	0.395133	-1.4081	1.0132	1.36261	-0.372969	0.55402	0.387336	0.90101	1.39469	2.16424	0.622401	0.723565	-0.194168	-0.575962	0.126517	-0.99677	-0.795589	-0.655041	0.426429	1.15673	-1.42044	-1.09789	1.40126	-1.67877	0.702766	-0.297811	0.156262	-0.139574	0.595874	0.73446	0.418091	0.388015	0.400394	1.79531	0.142025	-0.3883	-2.12209	-1.83481	-0.669283	0.172557	-0.143219	-0.539177	-0.36126	0.0671421	-0.0966928	-0.54079	-1.87333
ENSMUSG00000047757	Fancb	A	0.237223	-0.339398	1.18088	1.48639	-0.226671	0.46368	1.28334	2.14703	0.977378	1.80361	0.277792	0.594271	0.9577	0.839443	-0.27354	-0.822942	-0.842474	-0.592614	-3.04866	0.809394	-1.54693	-1.6234	-0.869163	-0.0726194	-0.858811	1.11532	-0.700685	-0.0834882	-0.136276	1.24242	0.97529	0.428414	0.475899	-0.94931	-0.190693	0.101323	-0.270223	-0.649384	-0.604995	-0.336749	-0.0385004	-0.104454	-0.0200893	0.021376	-0.746863	-1.36957	-0.0996525
ENSMUSG00000055401	Fbxo6	A	-0.994333	-0.437377	0.615669	-0.240605	1.12345	1.35121	2.3732	1.13719	1.02217	1.94188	0.596034	0.4547	-0.171251	0.49553	0.425794	-0.824505	-0.470525	0.878078	-0.61424	-0.277376	0.2587	-0.190712	-2.94597	-0.1637	-1.64937	-0.11308	-0.0698037	-0.181068	1.19849	1.6598	0.39642	-0.748859	-1.47087	-1.39875	0.750643	-0.868858	-0.891886	-1.05531	-0.117348	-0.163332	-0.164202	-0.242644	-0.0502256	-0.124592	-0.22028	-0.245617	0.427714
ENSMUSG00000030346	Rad51ap1	A	1.22842	-0.267103	-0.0811158	0.360517	0.668547	-0.173501	1.28527	1.12617	0.460979	-0.181117	1.54583	1.06426	0.139052	0.85048	0.809801	0.533109	0.678269	1.21543	0.157967	0.874786	-0.255282	-0.148438	0.119579	-1.09422	-0.160466	-0.956649	0.184238	0.757622	1.60262	0.847247	1.08916	0.834251	0.628913	-0.0707323	-0.452813	-1.09537	-1.0846	-0.874972	-1.99136	-0.319384	-1.45263	-1.04956	-1.15958	-1.97598	-1.30187	-1.06931	-1.84648
ENSMUSG00000072772	Grcc10	A	2.07127	1.20095	0.4946	0.103826	0.211224	-0.0354798	0.958344	-0.0144514	-0.0832016	-0.12658	0.811561	0.935769	-0.18385	0.0356809	0.190074	-0.0382406	0.104423	0.128546	-0.72205	-0.527474	-0.162543	-0.645605	2.02297	1.52356	2.83986	0.816798	0.266847	-0.0715217	-2.66498	0.300157	0.0478391	-0.305467	-0.734047	0.078581	0.53394	-1.09738	0.223636	0.0657449	-0.987895	-0.908129	-0.928713	-1.11195	-1.45503	-0.933831	-1.44212	-0.615697	-0.169961
ENSMUSG00000036061	Smug1	A	-1.08129	-0.644533	1.6553	-0.608636	-1.01067	0.487418	0.472484	-1.0009	-0.460294	0.847569	-0.290985	-0.464594	0.540844	0.70948	-0.487844	0.986693	0.709033	-0.067489	0.506862	-0.710407	0.177468	0.211417	-2.34572	3.00904	0.383023	-1.35597	1.25067	1.18426	1.65375	-1.2455	0.0425846	0.434702	0.382361	0.0047084	0.47166	0.119659	0.847151	0.695273	-0.535918	-0.653203	-0.854783	-0.685129	-0.474584	-0.470878	-0.204689	-0.120003	-2.00938
ENSMUSG00000020986	Sec23a	A	0.345966	0.920872	0.472203	-1.20773	-0.962303	-0.269326	0.0281267	1.25698	0.172537	-2.44961	0.982617	0.532626	1.20823	1.29428	0.818882	1.06984	0.848242	1.22125	-0.0570776	-0.0576367	1.77693	1.93995	0.154195	-0.0635179	-1.4836	-0.332106	0.0731444	-0.197081	-0.333121	0.127577	1.01003	1.20751	0.276078	-1.31206	-0.672262	-0.112312	-0.834634	0.493913	-1.37664	-1.51944	-0.533124	-0.779818	-0.566394	-1.21262	-1.17567	-0.83882	0.114925
ENSMUSG00000028899	Taf12	A	-0.648739	-1.12226	-0.427216	-1.02616	-0.527861	-0.862731	1.04262	0.640045	-1.20875	-0.0610893	2.13131	2.39561	0.125633	0.872894	1.35427	1.13561	0.895884	1.87573	1.07123	0.382699	0.665316	0.54139	0.542437	-0.0858607	-0.417094	0.28898	-0.355644	-0.610036	1.76119	1.26973	0.00963962	-0.615686	-0.209483	-0.13546	-0.299455	-0.446185	-0.312791	-0.960405	-1.1465	-0.828953	-0.805484	-1.02167	-0.610158	-0.957246	-0.832237	-1.43334	-1.03372
ENSMUSG00000091509	Gm17066	A	-1.1281	-0.519059	0.0993111	0.442324	0.821013	0.341457	-0.171583	1.05847	0.4902	1.0897	0.568809	0.942697	2.10743	0.715256	1.01715	-1.03274	-0.963546	0.293763	0.848815	-0.38739	-1.28288	-0.81229	0.89015	1.26253	0.333894	-1.91425	0.0600443	0.388544	1.27031	0.937111	0.49177	-0.642289	-0.348447	-0.244709	0.119921	0.506594	-0.338436	-0.913335	-1.72162	0.62189	0.0807652	0.100678	-0.290353	-1.2814	0.260548	-1.23596	-2.93276
ENSMUSG00000027879	Sec22b	A	0.925533	0.252425	0.417731	0.119097	0.347266	0.305177	0.272007	-0.616481	-0.263091	0.29866	1.70523	1.47841	0.573514	1.21098	1.70963	1.78755	2.01007	0.967305	-1.1662	0.498265	0.524024	0.484067	0.671027	0.312741	0.124923	-0.209085	0.65162	0.172433	-0.670812	-0.211142	-0.150767	0.507593	-0.742729	0.157393	-0.661676	-0.750828	0.0297984	-0.745738	-1.23707	-1.29305	-1.35512	-1.72464	-1.1907	-1.20838	-1.47732	-1.97083	-0.868809
ENSMUSG00000026096	Osgepl1	A	-0.0773752	-0.362833	-0.370344	-1.00905	-0.349313	0.00550116	1.13041	0.919032	0.306763	-0.287781	0.421922	0.816625	0.206559	-0.313021	-0.0673241	-0.798249	-0.256296	1.20004	-0.401596	0.0521265	-0.415692	-0.315151	-3.35681	0.733463	-0.959661	0.710294	0.441269	-0.0572992	1.35534	1.22081	0.498171	0.877832	0.427655	-3.39357	-0.328066	0.830822	0.307026	-1.07465	-0.344708	0.760418	0.590195	0.605414	0.718841	0.500261	0.555769	-1.55208	-0.101685
ENSMUSG00000066551	Hmgb1	A	0.974016	-0.347831	0.455302	0.824049	0.109181	0.459282	1.25444	0.924168	0.117668	0.0733733	1.07348	1.08274	0.596608	0.877498	0.867775	-0.553614	-0.450462	0.402862	-1.46405	-0.894372	-1.47723	-1.46403	1.14918	0.996881	-0.352067	-0.0692457	0.728936	0.469992	1.58239	1.58766	0.753306	0.515002	0.251551	0.0958364	-0.136278	-0.249212	0.623164	-1.29112	-1.83429	-1.23584	-0.297465	-0.571122	-0.75704	-0.578444	-0.729557	-2.55382	-1.53926
ENSMUSG00000021707	Dhfr	A	1.41524	-0.0334354	0.325584	0.736031	0.164143	0.0886703	1.83994	1.21689	0.540616	-0.963292	-0.0244577	0.541947	0.212548	-0.198929	-0.256944	-0.450412	-0.30459	0.183168	-0.607138	0.142482	-0.262893	-0.330907	0.0959632	0.554621	0.6005	0.290959	0.202385	-0.0450226	3.01204	2.51135	0.850277	-0.141506	0.557573	-0.410357	-0.337181	-0.091994	-0.0282803	-0.186339	-1.1859	-2.04964	-1.5312	-1.26426	-1.44628	-0.973106	-0.960415	-0.518076	-1.48037
ENSMUSG00000024976	Shoc2	A	-0.953429	-0.608564	0.067565	0.216691	0.0550536	0.488762	0.154609	1.69031	0.61819	0.936431	1.36644	1.13353	1.50136	1.3683	1.22493	-0.299957	-0.0926089	-0.114989	-0.866505	0.356786	0.838362	0.84464	-0.64752	0.702911	-0.395094	-0.643894	1.05673	0.701158	-0.604946	-0.903725	1.04784	1.44409	0.817534	0.826823	-0.874784	-0.332989	-0.514975	-0.641761	-1.56172	-1.17507	-0.427611	-0.400464	-0.716628	-1.58205	-1.18444	-2.13896	-1.77635
ENSMUSG00000025869	Nop16	A	1.0339	-0.656503	0.239309	0.0507809	0.0887462	0.289221	1.59787	0.663227	0.366851	0.197769	0.806496	1.10431	-0.972255	-0.342483	-0.0746756	-0.54293	-0.804451	0.0321833	-1.07771	-0.196332	-0.992312	-1.19063	1.07264	0.605042	0.428944	-0.717848	0.47366	0.294063	2.04748	2.23103	0.823108	0.658489	-0.0928907	0.0856482	0.777515	0.388086	1.2634	-1.37922	-1.29553	-0.416731	-0.260154	-0.609081	-0.49401	-0.348977	-0.457195	-2.66413	-2.0337
ENSMUSG00000040771	Oard1	A	1.23847	-0.594057	0.795232	0.578877	-0.277077	-0.0746114	1.22234	0.408787	-1.08313	-0.488826	-0.303346	0.0185389	-1.04266	-1.2298	-0.915217	-1.40196	-1.02852	0.813905	0.399284	0.454186	-0.913807	-0.813699	0.990188	-0.877067	0.565223	0.307023	1.1671	0.530515	2.30925	2.99646	0.870076	0.934105	0.335722	0.455239	0.243207	-0.719728	0.786918	-1.02438	-1.29478	0.280155	-0.430546	-0.363343	-0.432648	-0.235072	-0.552005	-1.12789	-1.47664
ENSMUSG00000027087	Itgav	A	0.236962	0.972301	1.34523	1.10125	-0.182419	0.593617	-0.175356	0.876328	-0.972959	-1.57503	-0.383047	-0.698668	-0.670534	-0.553606	-0.213086	-1.01017	0.212585	1.05376	0.293294	1.98676	0.460108	0.57744	2.32903	-0.661624	0.540581	1.29775	0.727832	0.358274	-0.112798	1.33188	-0.366568	1.35391	-1.03127	0.198864	-0.673146	-0.643987	-1.44655	-0.57528	0.58809	-1.02622	-1.52667	-0.66006	-1.50574	-1.55414	-0.884292	0.592227	0.0751496
ENSMUSG00000063273	Naa15	A	-1.59672	0.52287	0.438864	0.459375	0.0191526	0.706252	0.322778	0.279037	1.15348	-0.0738427	0.813377	0.955713	0.419846	-0.021956	0.253514	1.95941	1.76445	0.323848	1.07405	0.992777	0.887726	0.650111	0.731437	-1.12421	0.343807	-0.212072	-0.723933	0.115295	0.278138	0.669918	-0.194696	0.922809	0.171046	1.14103	-0.526779	-1.4227	-1.31022	0.464272	-1.30495	-1.02936	-1.71036	-1.62525	-1.51667	-1.78647	-1.25666	-0.461257	-0.936264
ENSMUSG00000026688	Mgst3	A	2.93022	1.76181	0.0127964	-0.919907	-0.652961	-0.511168	0.989413	0.60407	-0.680833	-0.0390777	0.471049	0.602037	-1.14091	-0.42135	-0.543748	-1.54458	-1.02114	-0.263269	-1.62592	0.280266	-0.875866	-0.716893	0.235371	1.12749	1.02609	1.26335	0.147035	-0.405118	2.28284	1.86547	0.199953	-0.582025	-0.366937	-1.25675	-0.387362	-0.215282	-0.0887542	-0.670109	-0.437776	0.8118	0.158957	0.0296346	0.169764	0.387461	-0.177699	-1.23031	-0.581128
ENSMUSG00000030245	Golt1b	A	1.22705	0.181175	1.30259	1.42273	0.217448	0.602503	-0.335664	0.697175	0.889978	1.38777	0.237496	0.337457	0.961948	0.839633	1.01861	-0.608143	-0.608963	0.897295	-0.550666	-0.55787	-0.487103	-0.684946	1.50075	0.349059	-0.951726	0.418749	1.18287	0.692031	-0.932653	-0.636442	0.0481765	1.01029	1.36125	-0.577643	-1.22103	0.0962581	-0.179648	-1.59998	-1.78603	-1.29862	-0.182629	-0.336316	-0.0913734	-0.588208	-0.361044	-2.18426	-2.11933
ENSMUSG00000057101	Zfp180	A	0.347595	-0.570033	-0.602073	1.01985	0.611783	-0.016185	-0.370273	-0.358492	0.311288	-1.57538	1.17717	0.961041	0.18904	1.16321	1.26484	1.63612	1.46616	1.32024	0.753506	-1.46951	-0.00679845	0.0682413	-0.200126	1.6149	0.244744	-3.03267	-0.669845	0.625768	-0.492449	-0.840455	0.615481	1.81788	-1.03565	0.164288	-0.822403	-0.516118	-0.519327	0.188604	-0.798124	-0.898328	-0.386397	-0.743956	-0.680109	0.422704	-0.879809	-0.627098	0.127159
ENSMUSG00000042489	Clspn	A	-1.39205	-0.860728	-0.5894	0.291762	0.0775738	-0.583059	0.279488	0.547111	1.45551	0.818923	1.81381	2.02068	-0.329439	0.631949	0.669843	0.434677	0.518356	-0.355775	0.671963	0.956068	-1.45335	-1.88394	0.322536	-2.93252	0.65746	-1.15606	-0.00233137	-0.114752	1.31889	1.16981	-0.367503	0.655257	-0.606958	-0.124196	-0.0805774	-0.176476	-0.402126	-0.266493	-0.0768147	0.0294445	0.19298	0.174118	-0.235663	0.770392	0.272022	-0.551009	-2.2094
BRE	NA	A	0.0307566	-0.145808	0.340538	1.00568	0.204186	0.349059	1.14044	0.437701	0.569263	1.17147	1.1631	1.56438	-1.06486	0.218366	0.672167	0.688825	0.513375	1.28998	-2.60652	-0.320311	-0.412504	-0.496893	0.893427	-2.17418	-0.0686266	0.468597	0.635535	0.467861	-0.377738	1.78909	1.16902	0.380441	0.382452	0.474575	0.139172	-1.33392	0.270364	-1.23036	-1.59738	-1.33443	-0.408849	-1.05896	-1.00912	-0.678705	-0.987153	-0.637112	-0.486395
ENSMUSG00000041236	Vps41	A	-0.967219	-0.665688	-0.528544	0.557268	-0.231062	-0.180852	0.648656	1.3455	0.432182	0.515466	1.15611	1.27035	0.232217	1.26605	0.899183	0.0307277	0.171494	0.455174	0.105376	-0.633124	0.713237	0.763635	-0.198598	0.271244	-1.19057	-4.72485	-0.0668508	0.177308	0.964858	0.221084	0.674422	0.708209	0.331472	-0.0367102	0.111837	0.214817	0.159905	-0.378584	-0.742867	-0.620568	0.234181	0.0139264	0.0465819	-0.518033	-0.439786	-1.79915	-0.769406
ENSMUSG00000044894	Uqcrq	A	1.65893	0.634131	0.591626	0.0943562	0.209258	0.0345878	1.79165	0.520106	0.190585	-0.212267	0.668984	0.916295	-1.43673	-0.976679	-0.491153	-1.16905	-0.896806	0.803266	0.758232	0.826123	-0.274367	-0.698689	1.50696	0.564561	1.95689	0.73906	0.632558	-0.110997	-1.65807	0.371797	0.76958	-0.063948	0.141024	-0.763723	1.1788	-0.232821	1.15008	-0.598574	-1.90471	-0.317163	-0.638178	-1.0557	-1.15154	0.00938643	-0.935541	-1.35024	-1.78189
ENSMUSG00000027810	Eif2a	A	-0.103625	-0.72686	0.439093	0.887249	0.125519	0.328094	1.61591	1.72445	0.0509406	-1.01979	-0.223837	0.264505	0.689581	-0.146729	-0.586452	-0.974794	-1.21358	0.401711	-0.0509312	-3.06333	-0.741314	-0.418554	-0.297709	0.515164	-0.41026	-1.21078	0.568181	0.688207	2.18204	1.97063	1.2681	1.19061	1.22786	-0.172728	0.561509	-0.545667	0.556656	-0.978797	-0.892413	-0.36106	-0.279977	-0.0229013	-0.102347	-0.278568	-0.505003	-1.36881	-0.559193
ENSMUSG00000004500	Zfp324	A	1.21196	0.885838	0.72105	-1.14673	0.63242	-1.10168	0.806581	-0.0858183	-1.07714	0.347212	0.210785	0.97336	0.26911	1.06567	0.496605	0.700649	0.270032	0.557914	1.48918	-1.52932	-0.289055	0.290268	1.22284	-0.2549	-1.17363	-1.52932	0.237131	0.603032	-0.906183	-0.925862	0.264302	-1.32348	1.80402	-1.52932	0.487842	0.122241	1.0861	-0.0543295	-1.52932	0.881771	-0.379423	-1.52932	-1.52932	0.258956	-1.32629	1.26893	0.054641
ENSMUSG00000052031	Tagap1	A	-0.855404	-0.346413	1.84752	0.349278	1.36653	0.261218	-0.524181	-0.41677	1.37239	0.300172	-0.322397	-1.30906	0.278901	-0.278129	0.100662	0.281798	-0.232565	1.18497	1.96813	1.77475	-0.533913	-0.787599	0.717525	1.1377	-0.995254	-0.140162	1.33363	-0.119272	-0.990623	-1.11624	0.169849	0.397906	0.142756	1.89435	0.182731	1.00225	-0.00291732	-1.09282	-1.33142	-0.474186	-0.337019	-0.660455	-0.65292	-0.853441	-0.179124	-2.14902	-1.36371
ENSMUSG00000043587	Pxylp1	A	-0.321738	1.31537	-1.93602	1.08011	0.0808182	0.0404531	0.833379	0.171434	1.26425	-1.71529	-0.565018	-0.329436	0.993455	0.472452	0.63965	-0.149501	-0.709671	-0.175133	0.123911	0.364734	-0.565436	-0.934489	1.88869	1.78044	0.445047	-1.97405	0.734026	0.469702	0.276512	0.568723	0.428015	0.267988	-1.38729	-2.13727	-0.814844	-0.194501	-1.36876	-0.372703	-0.115497	1.5705	0.378806	0.597487	0.708737	-1.48998	0.17782	-0.289824	-0.126063
ENSMUSG00000032006	Pdgfd	A	0.656767	-0.630423	0.781484	-0.160728	0.543439	0.24532	1.02099	1.74767	-0.319042	0.131506	-0.199626	0.21074	1.55335	-0.123781	0.302684	-0.819719	-0.729444	0.240317	-0.312327	0.128035	-0.938729	-0.759822	2.17105	0.784311	-0.335853	2.13846	1.4817	0.533904	-0.293522	-0.978942	0.703642	-1.08032	1.65076	-0.830559	-0.287903	1.16179	0.0869576	-1.5824	-1.42189	-0.264681	-1.15447	-1.09785	-0.875494	-0.935556	-0.656214	0.0968053	-1.5824
ENSMUSG00000110444	Gm10033	A	-1.15877	-0.431435	0.0432131	-2.62771	1.04601	-0.406104	0.20072	0.891009	0.747542	0.48595	1.88074	1.90425	1.12137	0.272046	1.43655	0.895534	0.706529	1.13156	-1.17984	0.809221	-0.529376	-0.0552413	-2.61549	0.356762	-0.86085	-0.0281993	-0.338917	-0.472604	0.223661	-0.688353	0.233412	0.410567	0.155533	-0.433258	0.645444	0.254407	0.26193	0.343605	-1.1274	-1.15858	-0.730791	-0.444213	0.073405	-1.48641	-0.0876679	0.911282	-0.581047
ENSMUSG00000009030	Pdcl	A	-0.00619315	0.615851	1.09439	0.694689	-0.984603	-0.219169	0.370764	1.48914	-1.82601	-3.11924	1.33442	1.11787	0.500199	0.77213	0.570562	0.66872	0.483924	0.478139	-0.241792	-0.377971	-0.286029	-0.282244	0.204093	0.789628	0.438761	1.47501	0.601769	0.262726	0.56355	0.19248	0.478242	-2.03425	1.28057	-0.422876	0.235255	-0.59218	-1.37465	-0.219127	-0.632554	-1.41362	0.196074	-0.0836759	-0.135602	-2.01406	0.174841	-0.408993	-0.408968
STRA13	NA	A	1.19603	0.258827	0.439364	-0.145661	0.510655	0.351409	1.83466	0.829519	0.657856	0.511359	1.368	1.75472	-0.216624	-0.0639797	0.0724607	-0.900588	-0.36153	0.00586696	-0.396866	0.110416	-0.309838	-0.292248	-0.122554	0.295664	0.472896	-0.00511708	0.134102	-0.0920771	2.27269	2.71783	0.318527	-0.415844	-0.361905	0.398689	0.0762136	-0.862108	-0.187728	-1.27373	-1.69784	-0.154082	-1.13052	-1.5492	-1.32255	-0.842994	-1.02923	-1.49704	-1.35589
ENSMUSG00000024868	Dkk1	A	-0.357459	-0.837942	0.659882	1.50273	-0.589151	-0.0933512	-0.508516	-0.437146	1.49705	-0.588739	0.484717	0.393511	-0.837942	-0.0857218	-0.552444	-0.0752633	-0.583072	1.50757	-0.555551	-0.627444	-0.61555	0.155334	-0.568102	3.70659	0.208707	2.89734	-0.0777733	-0.469328	-0.214808	-0.534569	0.679412	-0.837942	0.776324	-0.584809	0.300505	1.46236	0.00301152	-0.557208	-0.332693	-0.648924	-0.837942	-0.584033	-0.643763	-0.837942	-0.589389	0.0642075	-0.634732
ENSMUSG00000026708	Cenpl	A	1.01532	0.640027	0.453232	-0.263264	0.14217	0.920294	0.982544	0.561654	1.16962	-3.19569	2.03095	1.71785	-0.522566	0.748641	1.18157	0.415237	0.545564	0.124758	-0.295629	-0.294939	-0.392055	-0.669192	0.251063	-0.208198	0.122491	-0.110447	-0.195437	0.494631	0.504006	0.66843	0.91015	1.1306	0.841923	-2.08592	0.25418	-1.27471	-0.888663	-1.13989	-0.853056	-0.697211	-0.467767	-0.604356	-0.307355	-1.18211	-0.329222	-0.875485	-0.973749
ENSMUSG00000028657	Ppt1	A	0.384664	0.70127	0.117254	1.04074	0.38456	-0.523488	0.0718394	0.518434	-0.26487	-2.19993	-0.0259399	0.0187938	-0.198792	-0.386354	-0.93862	-1.2524	-1.35879	0.218112	-0.55917	0.806917	0.995097	0.806108	1.54751	1.55199	-2.0443	1.33345	0.511703	0.429824	-0.0910869	0.320616	1.12446	0.0939658	1.20865	0.840401	0.957327	-0.0207876	0.557177	1.03839	0.34468	-1.69138	-0.980928	-1.29272	-0.37662	-2.27517	-0.409404	-0.544014	-0.489158
ENSMUSG00000051234	Rnf7	A	0.588284	-0.274843	0.169665	0.370371	0.189515	0.183544	2.04482	1.19612	-0.0489816	-1.43748	0.26604	0.234241	-0.840938	-0.80488	-0.867858	-0.819466	-0.524595	0.295902	-0.287266	0.095557	0.166763	0.0451955	1.29188	0.120777	0.553348	0.154165	0.24886	0.048955	2.57672	2.77489	0.874055	0.38868	0.373195	0.673598	0.520304	-0.922584	0.602177	-0.330058	-1.24472	-0.499339	-0.854758	-1.16594	-1.13568	-1.32751	-1.00004	-1.79377	-0.866923
ENSMUSG00000018449	Rpain	A	-0.22169	-0.97033	-0.280486	-1.12511	-0.568514	-0.398627	1.44641	0.460901	-0.334111	-0.259856	1.65956	2.09246	-0.293539	0.245701	0.51956	0.68484	0.281906	0.978602	-0.0591715	0.563318	-1.43266	-1.51745	0.131617	-1.70368	-0.291753	-1.22736	-0.225492	-0.764865	2.2146	2.00267	-0.355714	-0.389523	-1.08456	-2.14912	0.117647	-0.277487	-0.161093	-0.945587	0.167969	0.980334	0.684531	0.498945	0.548476	0.671094	0.564766	-0.382449	-0.0956831
ENSMUSG00000020956	Dtd2	A	1.47336	0.269065	0.750347	1.01215	0.120613	0.629433	-0.545679	-1.23607	0.470907	1.48763	-0.662737	-1.49759	-0.237033	0.627925	0.810631	0.125039	-0.16158	1.36394	-0.254074	0.314132	0.862447	0.858062	-0.413171	0.535938	-0.0246272	-0.147254	0.92233	0.729645	-0.011431	0.786443	1.16234	0.354592	1.14338	1.02852	-0.637019	-0.365221	1.19434	-0.349159	-1.23244	-0.858953	-1.24493	-1.38668	-1.08746	-1.40443	-1.09141	-1.98383	-2.20042
ENSMUSG00000031400	G6pdx	A	1.04686	0.0237114	-0.887888	-0.175023	-1.06063	-0.17803	0.131937	0.0284087	0.114611	1.24985	2.146	2.16765	0.653658	1.24321	1.50258	1.36226	1.407	1.17189	0.69425	-0.469783	-0.422346	0.0145907	-2.14508	-0.0817306	-0.690638	-1.06202	-0.17078	-0.398728	0.105637	0.510126	0.43108	0.194977	-0.00618668	0.195082	-0.448431	-0.0429254	0.249746	0.490717	-0.915738	-1.18076	-0.64795	-0.793593	-0.746915	-1.8645	-0.836069	-1.82499	-0.0851187
ENSMUSG00000036550	Cnot1	A	-1.80067	-0.153629	-0.214848	0.767844	0.577685	0.719504	-0.196547	1.17744	1.40643	1.38397	0.388135	0.177782	0.796699	1.15487	0.956724	0.822466	0.786751	-1.03714	-0.154878	0.331354	0.747194	1.12367	-0.388715	-0.575274	-0.756472	-1.33845	0.90662	1.2893	-0.545619	-0.489001	0.549143	1.74632	1.49323	0.308367	-1.03689	-0.846715	-1.63445	-0.671977	-0.770416	-0.897984	-0.310306	0.0147196	-0.468134	-1.78603	-1.3266	-1.16818	-1.05729
ENSMUSG00000031669	Gins3	A	-1.62353	-0.168732	-0.0585029	0.331816	0.222444	-0.833293	-1.35024	-0.0751425	-0.748446	-0.750959	0.943338	1.47241	0.956126	1.26461	1.8924	2.47234	2.26554	-0.362922	-0.464242	-0.577062	-0.0339396	-0.213178	0.0839564	0.704841	0.308277	1.04173	-0.551411	0.164838	-0.718778	-0.16343	-0.100381	0.832506	0.230818	1.7847	-0.301655	0.408495	-0.168164	-0.99985	-0.562664	-1.00253	-1.29027	-0.624133	-1.06315	0.227251	-0.625194	-0.669736	-1.50691
ENSMUSG00000048087	Gm4737	A	1.81749	0.817981	0.836083	0.865831	0.220075	0.38719	1.37406	1.19479	-0.0601292	0.638999	0.488956	0.0973026	-0.339307	0.10987	-0.35333	-0.245311	-0.477578	0.310881	0.115769	-0.0249602	-0.260844	-0.23277	1.38906	0.327968	1.04706	-0.487951	0.542894	0.604642	1.51753	1.33898	0.995526	-0.264491	0.0857085	0.428752	-0.0577605	-0.976937	0.288113	-0.119912	-1.60955	-1.64948	-1.2556	-1.76642	-1.55752	-1.17698	-1.51339	-2.09521	-1.31611
ENSMUSG00000024493	Lars	A	-1.70026	-0.743637	-0.341632	0.80283	-0.0764037	0.180717	-0.455991	1.30852	-0.653598	0.463837	1.72061	1.83677	0.411723	1.32046	1.42373	0.972483	0.991031	-0.283634	-2.01261	-0.518212	-1.47116	-1.57873	0.0189649	-0.973467	-1.16849	-0.550287	0.259213	0.76846	0.957517	0.214166	1.47117	1.47631	0.765737	0.345662	0.4089	0.368585	-0.19816	-0.289182	-0.806322	-0.603985	0.115957	-0.371711	-0.210413	-0.530747	-0.82042	-1.64873	-0.59557
ENSMUSG00000045128	Rpl18a	A	0.87168	-0.521724	-0.191772	-0.448835	-0.3631	-0.457054	1.71727	0.538702	-0.749088	-0.9923	0.949875	1.39316	-0.83796	-0.378007	-0.206757	-0.839029	-0.75741	1.18916	1.32339	1.40509	-1.38409	-1.8152	0.643575	0.0637256	0.803705	0.161659	-0.268069	-0.650144	2.13412	2.33836	0.21886	-1.10441	-1.10173	-0.49795	0.529587	-0.0340517	0.587343	-0.99116	-1.16634	0.717537	0.00970675	-0.13408	-0.0283696	0.68775	0.0227829	-1.39758	-0.99082
ENSMUSG00000036790	Slitrk2	A	-0.824153	-0.349605	-1.04778	-0.311877	1.11742	-0.738173	-0.207626	-0.313885	-0.701615	-0.138882	1.20364	0.170776	1.92093	0.030066	-0.0898929	0.917693	-0.15421	1.35039	2.33604	1.01501	-0.982065	-0.376574	-0.0579104	0.547932	-0.207655	1.42093	-0.755911	-0.993301	2.46274	-0.650848	-0.959882	-0.731942	1.45654	-0.74996	-0.439138	1.55712	-0.655513	-0.297887	-0.93378	-1.06529	-0.781595	-0.815644	0.00856221	0.148326	-0.529331	-1.2543	0.452132
ENSMUSG00000067369	Trmt2b	A	-1.42434	0.920402	-0.241708	0.873634	0.725721	0.0150462	0.759061	1.43959	-1.1512	-0.545574	0.925809	1.09492	0.888262	1.0419	0.927912	-0.177323	-0.948564	-0.0580492	-1.65086	-2.5927	-0.322216	-0.0309533	1.20138	-1.3155	-0.846962	0.547251	0.732802	0.133904	0.729984	0.854071	1.45652	1.41996	1.17576	0.578468	-0.28762	-0.585039	-1.19399	-0.495545	-0.782334	-0.271948	-1.10363	-0.578491	-0.375805	-1.53074	-0.355143	0.587515	-0.163637
ENSMUSG00000040446	Rprd1a	A	-0.701153	-0.395213	0.323557	0.480069	0.030951	0.475323	-0.23854	0.367009	-0.924646	1.19951	0.0425223	0.455913	0.549878	0.329422	0.195331	0.235518	0.750127	-0.0155299	0.945834	0.975559	0.805153	0.783994	-0.104339	-1.94077	0.106187	-4.0938	0.063017	0.318303	0.164927	0.238684	0.507034	-0.0107472	1.09708	1.77724	-0.68308	0.586199	-0.277804	-0.104888	-0.697509	-2.44167	-0.11809	-0.37621	-0.45025	0.176677	0.121825	0.636949	-1.16555
ENSMUSG00000031537	Ikbkb	A	-1.86031	0.63899	0.271819	0.113504	0.344126	0.387682	-0.29143	0.380605	0.215173	0.185196	0.301276	0.426306	-0.130743	0.614365	0.51379	0.895276	0.63114	1.39792	1.63219	1.62807	1.36345	1.6938	-2.05403	1.01119	-0.822092	0.750304	0.275798	0.236585	-0.453422	-1.86751	0.453044	1.03745	-0.171115	0.716837	-0.0807075	-0.968982	-0.646039	0.220565	-0.53201	-1.53971	-1.08598	-0.620993	-0.406817	-1.80682	-1.25559	-0.881108	-0.861033
ENSMUSG00000039191	Rbpj	A	-1.97264	-0.0874976	-0.72609	0.97974	-0.41163	0.0911131	-0.80668	1.42942	0.56286	-0.881169	1.41693	1.37369	0.676914	1.31937	1.44592	0.893146	1.08384	-0.533884	0.617442	1.48428	0.347642	0.511367	0.241647	-2.34593	-0.247264	-0.820958	0.592162	0.867624	-0.174337	-0.793426	0.978886	0.566032	1.44284	-0.89706	-0.943956	-0.810223	-1.54961	-0.634404	-0.787601	-0.724716	-0.0053802	-0.202592	-0.100437	-0.27441	-0.40559	-1.43109	-0.35429
ENSMUSG00000006641	Slc5a6	A	0.455876	0.318242	-0.308055	-0.670757	-0.0706085	0.161617	1.11003	1.1731	1.60487	-1.46675	1.09518	0.90052	-0.0800313	0.699174	0.858307	0.833655	0.700687	-1.12861	-0.606932	1.31483	0.249234	0.279979	-0.931997	-2.88495	-1.12832	0.345297	0.285936	-0.0338188	-0.518093	0.199897	0.547014	0.176828	0.618703	-3.36304	-0.292642	0.634495	-0.165802	-0.289133	0.428561	0.887055	-0.221674	0.0342108	-0.449512	-1.18909	-0.136064	0.5241	-0.501525
ENSMUSG00000027864	Ptgfrn	A	0.952437	-1.53439	0.572915	0.80269	1.49131	0.378206	0.0248957	0.467032	1.52393	1.34653	-0.92157	-0.505307	0.646293	-0.471645	-0.836083	-0.511073	-0.956973	1.00013	1.61037	-2.44259	-0.288215	0.0949137	0.438202	-1.49553	1.53724	1.159	0.0384257	0.0547629	0.819333	-1.62231	0.520875	-1.16466	0.113221	0.103839	0.763226	0.232862	0.134255	-0.59921	-1.40742	-0.358066	-0.461548	-0.313028	-0.377646	0.662454	0.102131	0.501705	-1.82592
ENSMUSG00000066150	Slc31a1	A	1.55065	0.0666686	-0.241139	-0.700859	-0.325903	-0.037097	1.30415	0.749185	-0.0148236	0.766619	1.78743	1.9664	0.736174	1.00395	1.1445	0.723069	0.534792	-0.278083	-1.44495	-0.0743414	-0.798627	-1.06674	0.127783	0.752871	-0.717837	0.143898	0.242516	-0.0668188	1.7743	1.28493	0.423164	0.369921	-0.738999	0.697252	-0.153716	0.443564	-0.325521	-1.07476	-1.62718	-0.809089	-0.917473	-1.33217	-0.954438	-1.13572	-0.93498	-1.93053	-0.892001
ENSMUSG00000027424	Mgme1	A	0.363132	-0.036892	0.261528	0.342042	-0.181442	-0.112874	1.74659	1.41228	0.194582	-1.23617	0.712733	0.912429	0.0632403	0.27254	0.451814	-0.424157	-0.361067	0.855889	0.134023	-0.0367528	-0.715221	-0.777702	0.661951	0.81281	-0.720824	-3.3712	0.068141	0.48186	2.02055	1.67615	0.799154	0.440864	0.435003	0.43248	0.769968	-0.0575534	0.681302	-0.721235	-1.38759	-1.34933	-0.506148	-0.21156	-0.635313	-0.909271	-0.547423	-1.31004	-1.39328
ENSMUSG00000027634	Ndrg3	A	-0.426203	-1.23816	-0.358855	0.581434	-0.178999	0.252422	0.853278	1.51104	0.432005	0.228081	2.01633	2.11253	-0.901578	1.02811	1.40825	1.13974	1.01819	0.595341	-2.62099	0.140386	-0.520095	-0.449014	-1.09236	-0.292016	-1.59468	-1.52721	0.0418268	0.122394	1.00751	0.476447	0.558566	-0.693026	-0.369982	-0.0935312	-0.408716	-0.000931188	-0.243637	-2.30707	-0.156624	-0.546769	0.449569	0.17915	0.458019	-0.0248703	-0.0108738	-0.0490818	-0.505356
ENSMUSG00000026245	Farsb	A	0.273473	0.0582184	0.268207	-0.0389039	-0.440506	-0.268263	1.65531	1.53534	-0.558962	-0.202961	1.20794	1.47002	0.339676	0.209845	0.509382	0.547473	0.425904	1.0438	-0.658057	0.22257	0.249215	0.282387	-0.791189	0.50137	-0.511339	-0.534641	0.0195326	0.0973578	2.67065	1.7687	0.823751	0.425144	0.697937	-1.13643	-0.287802	-1.03965	0.382325	-1.07434	-0.839911	-1.25164	-0.538928	-0.675512	-0.493867	-1.71577	-1.38986	-2.1596	-1.07742
ENSMUSG00000004945	Tmem242	A	2.0411	1.11515	-0.277458	-0.156134	-0.546009	-1.25274	-0.633245	-0.122008	-1.02921	-1.48761	-0.355545	-0.439051	-1.84258	-1.25961	-0.845618	-0.045392	0.173755	0.512091	-0.356869	1.11202	0.67827	0.516279	1.77472	2.4236	1.50857	1.46275	-0.281428	-0.0658237	0.455519	1.68275	0.587224	-0.545406	0.342764	1.11082	-0.0327152	-0.946853	0.24297	-0.742364	-0.457159	0.0301001	-0.782236	-1.13733	-0.780992	-0.39505	-0.457727	-0.467664	-0.0286043
ENSMUSG00000036503	Rnf13	A	0.472557	-0.250686	-1.06139	-0.335768	0.17768	0.359948	1.11104	1.35813	-2.44332	-1.108	1.39255	1.12898	-0.446415	0.0978214	-0.144374	-0.056707	0.362638	0.798074	1.21052	-1.03927	0.00192744	0.162736	-1.62357	1.47701	-0.906037	-1.18289	0.211882	-0.0523001	1.6244	0.701387	0.30927	0.662068	0.607573	-2.74559	0.316078	0.561694	0.444428	0.192598	-0.945338	-0.392005	0.145937	0.151592	-0.305623	-1.82297	0.242874	0.345854	0.232995
ENSMUSG00000048758	Rpl29	A	1.88022	-0.178741	0.649053	-0.888021	-0.531044	-0.628451	1.75095	0.473728	0.0176517	-0.579014	0.250266	0.201181	-0.713486	-1.67037	-0.845148	-1.24598	-1.06164	0.242034	0.234256	-0.289018	-1.10551	-1.17444	0.46017	1.24546	0.875426	0.441957	-0.367326	0.149054	1.30075	2.27308	0.996331	0.0841861	-0.208146	0.193767	1.32888	0.265478	0.269871	-0.132286	-0.388747	-3.09648	0.476746	0.328787	-0.600447	0.153641	0.309782	-0.840308	-0.308111
ENSMUSG00000025077	Dclre1a	A	-0.966964	0.601133	0.0789064	-0.446525	0.693077	-0.377167	-0.438192	0.19233	0.148283	-1.7537	0.279738	0.0252116	1.37307	0.988426	0.208794	0.410404	0.0979074	0.0528415	-0.69554	0.717578	-0.00300191	0.225024	-0.158459	1.72914	-0.592085	-3.20712	0.502479	0.941875	1.00261	-0.711755	0.775134	1.55575	2.67119	-0.879719	-0.267541	-1.11618	-0.74376	-0.0775416	-0.107027	-1.17034	-0.197517	0.151476	0.171639	-1.20845	-0.657939	0.595956	-0.413463
ENSMUSG00000086537	Nespas	A	-0.616877	-0.0598515	-0.611164	-1.07599	0.656694	0.0124287	-0.628864	-0.516017	0.55753	2.36347	-0.383258	-0.334483	1.32266	-0.599491	-0.00309491	1.06781	0.657601	-0.621205	0.761047	-0.269922	0.00434713	0.661166	0.668474	-1.11919	0.659232	0.0371272	0.121118	0.223172	0.985409	1.37469	-0.0974431	0.720107	-0.826934	2.74565	0.679306	-1.05946	1.16308	0.554099	-1.57459	-0.418955	-0.882904	-0.668903	-1.34775	-1.19868	-1.00149	-0.351264	-1.72844
ENSMUSG00000051154	Commd3	A	1.28027	-0.617299	0.122224	0.461389	0.0903046	0.00347625	1.76713	0.607433	-0.605658	-0.558796	1.11564	1.04648	0.72565	0.417296	0.729819	-0.278598	-0.50231	1.66205	0.496251	0.143985	1.33189	1.1473	-0.783578	-0.508109	0.316697	-0.361454	0.204745	-0.261787	-0.622723	1.74018	0.777315	0.285643	0.361219	0.0495839	0.609914	-0.879915	1.20209	-0.45069	-1.46945	-0.531432	-1.48054	-1.17911	-1.18744	-1.94934	-1.50085	-1.6193	-1.3476
ENSMUSG00000028218	Fam92a	A	-0.34889	0.651709	0.645078	0.75802	0.107811	0.345843	1.25242	0.163445	0.13062	0.355983	0.000369478	-0.310472	-0.629942	-0.143139	0.156257	0.136669	0.422026	1.25793	0.132636	-1.27085	1.79551	1.63226	-0.150889	0.327663	0.871159	0.51663	-0.387234	0.301111	1.74	1.64972	0.0297575	0.513247	0.729917	0.810185	-1.63657	-1.57124	-2.0414	0.22253	-0.782758	0.0439886	-1.4959	-1.6667	-1.11139	-0.960702	-1.37762	-1.08663	-0.728171
ENSMUSG00000098090	2700099C18Rik	A	0.269407	0.671981	-0.345162	0.0996467	0.270769	0.424665	1.09606	1.08153	0.167908	-2.2259	0.108365	0.333352	-0.420551	-1.13883	-1.02901	-0.603033	-0.176445	0.350965	2.22214	2.09836	-0.26397	-0.392545	0.817612	-1.57675	0.596439	0.409	0.488806	0.156376	1.9261	1.09559	0.669302	-1.41983	0.155871	-0.012128	0.419546	-0.0168084	0.281325	0.287752	-0.872844	0.298303	-0.612469	-0.774964	-0.581838	-0.41322	-0.0294152	-1.91843	-1.97302
ENSMUSG00000040824	Snrpd2	A	1.0155	0.01492	0.391922	-0.112528	-0.114145	-0.232406	1.67027	0.510893	-0.298601	-0.382715	0.570523	0.999822	-1.15648	-1.40668	-0.921052	-0.8105	-0.99434	0.219714	0.201046	0.356205	-1.34116	-1.8265	0.953329	0.383944	1.47653	0.427477	0.181252	-0.341584	2.54981	2.71053	0.662701	-0.256414	-0.923354	-0.336688	0.793933	-0.439503	0.40477	-0.717762	-1.15107	0.464946	-0.175849	-0.34336	-0.416852	0.459944	-0.283107	-1.22203	-1.21531
ENSMUSG00000042709	Atpaf2	A	0.833783	0.506811	0.219713	-0.218738	0.670164	0.246913	0.7631	-0.314479	-0.121227	0.489487	1.41643	1.7802	0.558445	1.12717	1.59733	1.35272	1.52475	1.06784	-0.388566	0.0636539	-0.667653	-0.828888	0.372374	0.348893	-0.402858	-0.843988	0.161134	0.47993	0.331916	-0.0263575	0.230542	1.07209	0.902494	0.402059	-0.151181	-1.91801	-0.7911	-0.740436	-1.33986	-0.7277	-1.26802	-1.4525	-1.25715	-0.967454	-0.745585	-2.33798	-1.01022
ENSMUSG00000062981	Mrpl42	A	0.695003	-0.728543	0.113885	-0.659357	-0.436715	-0.166533	2.0009	1.07517	-0.554075	-0.19094	0.915547	1.4584	-0.197011	-0.39016	-0.0783365	-0.983722	-1.00915	0.475832	-0.907003	-0.399389	-1.43802	-1.66867	0.582904	-0.468604	-0.11522	-0.47828	-0.0688782	-0.357553	3.11563	2.75002	0.387585	-0.296229	-0.198982	-0.704121	0.168886	-0.310766	0.905156	-1.28906	-0.682171	0.972892	0.127293	0.112006	0.191718	0.230995	-0.11864	-0.856023	-0.527687
ENSMUSG00000031429	Psmd10	A	0.476997	-0.831671	-0.0226616	-0.0523637	-0.558491	-0.328636	1.46422	1.1436	-0.459263	-0.0435894	1.04105	1.54465	0.347936	0.193766	0.388868	-0.386911	-0.33715	1.72788	-0.541101	0.471352	0.651447	0.343831	0.607304	0.667394	-0.151636	-0.233654	-0.0377555	-0.547988	2.63186	2.35857	0.268614	-0.681011	0.0995913	0.0121706	-0.0120896	-0.300021	0.126857	-1.01049	-1.32741	-0.398286	-0.948222	-0.938345	-0.45293	-0.738132	-1.78613	-2.22278	-1.21925
ENSMUSG00000021660	Btf3	A	1.41072	0.4234	0.722104	0.519489	0.0763557	0.166369	2.0538	1.01589	0.0091522	-0.239053	0.539495	0.97714	-1.06741	-1.12074	-0.545558	-0.640958	-0.547476	0.378723	-1.13724	-0.158743	-0.657257	-0.900375	0.46755	0.502299	0.961881	0.402034	0.450208	-0.0270143	2.70465	2.68828	0.623806	-0.0579436	-0.021015	-0.0740136	0.104955	-1.47658	0.0318024	-0.801465	-1.09057	-0.204758	-0.893487	-1.03764	-0.797733	-0.824634	-0.979139	-1.14818	-0.781126
ENSMUSG00000024642	Tle4	A	-2.38191	-0.476954	0.357023	1.43174	0.16077	0.0788624	0.228611	0.438945	0.135935	1.33866	-0.025257	-0.212976	0.243417	-0.0136318	0.139501	0.510977	0.297154	0.694278	1.001	0.439863	0.894199	1.01393	1.19401	-3.32181	1.05729	0.800168	0.429476	0.129434	-0.766568	0.57997	0.59745	0.117231	1.11077	0.503785	0.120447	0.428307	-1.499	-0.221494	-1.8553	-0.206713	-0.705582	-0.685914	-1.19719	-0.62694	-1.25712	-0.145007	-0.873849
ENSMUSG00000028675	Pnrc2	A	1.3933	1.31832	0.157227	1.09276	-0.446857	0.437341	0.566028	0.204816	-0.834193	0.132038	-0.83248	-0.754499	0.983791	-0.332885	-0.664698	-0.711272	-0.522093	0.700423	-1.26309	-0.0516279	0.0413522	-0.137584	2.07939	1.8419	-0.0874132	0.948334	-0.155315	0.231198	0.991878	0.927288	0.343419	-0.11626	1.5521	0.44177	0.310537	0.222966	-0.0947177	-0.561277	-0.75568	-1.77237	-1.74314	-1.61935	-0.941614	-1.58449	-1.66554	1.02664	-0.29637
ENSMUSG00000070427	Il18bp	A	-1.54994	-1.02196	-0.914653	0.22951	0.544314	-1.10628	0.754438	-0.724246	-0.120487	2.49763	0.607429	0.333511	-1.14256	0.0199914	0.326834	0.636791	0.912339	1.14668	1.49608	-1.25251	-0.192631	-0.637498	-0.293985	-1.54994	0.0732067	-1.54994	0.0990574	-0.596481	0.860741	2.21073	-0.152802	-0.222968	-1.36349	1.3956	0.318857	-1.22121	-1.26609	0.585381	-0.655873	0.170427	0.273506	-0.0390308	0.101868	0.855596	0.790835	0.551574	-0.218336
ENSMUSG00000021774	Ube2e1	A	1.52365	1.01499	0.46466	0.0945493	-0.427495	-0.191309	1.14519	-0.474965	-2.09139	0.122803	-0.15772	0.0879421	0.324973	0.513947	0.689558	1.10249	1.29442	1.28279	-0.836927	0.0280944	1.96866	1.91862	-0.207821	-1.53593	0.921321	1.03539	0.267874	0.33039	0.251557	0.287802	0.457447	-1.0021	0.319242	-0.680512	-0.347187	-0.903433	0.472078	-0.364171	-0.5655	-0.999681	-1.11908	-1.04051	-1.26757	-1.9469	-1.48229	-0.0183707	-0.259578
ENSMUSG00000035212	Leprot	A	0.928849	-0.671634	-0.389788	-0.417143	0.105174	0.206844	1.76053	1.43792	0.298048	0.875775	0.211352	0.194313	0.339012	-0.241167	-0.37736	-0.828341	-1.22352	-0.200079	-1.65177	-0.0308571	-0.910002	-1.17438	0.6578	0.617028	-0.717833	0.990725	-0.64829	-0.262404	1.52965	2.25791	0.517149	0.318667	0.154696	-3.39552	0.459605	-0.129287	0.578947	-0.92202	-0.107736	-0.13904	0.205681	0.409189	0.392091	-1.51323	0.711024	-0.441302	0.234727
ENSMUSG00000093989	Rnasek	A	1.86238	1.79444	0.150034	0.349082	-0.155894	-0.00678714	1.68595	0.230938	-0.540106	-0.652296	1.11103	1.07961	-0.0695231	0.00194794	-0.132895	-0.304063	-0.141521	-0.334572	-2.49757	-2.96154	-0.597517	-0.495629	0.069869	-0.428471	1.13133	1.2562	0.0702703	-0.365346	1.61518	1.68657	0.211257	-0.454842	-0.0706724	-0.593726	0.0986188	-0.340347	0.762766	-0.00350073	-0.131302	-1.35354	-0.57824	-0.684052	-0.505929	-0.270374	-0.450819	-0.47279	0.426397
ENSMUSG00000030057	Cnbp	A	1.03277	0.0307459	0.499525	0.496589	-0.0242092	0.511139	1.54198	0.9018	0.591492	0.531057	1.01404	0.974342	0.16766	0.229912	0.344045	-0.135186	-0.0771278	0.606043	-1.35934	-0.399022	-0.249576	-0.222466	0.498497	0.612885	0.00682345	0.11156	0.482598	0.27093	1.27946	1.51267	0.873006	0.821587	0.737742	0.134815	0.341121	-0.579181	0.612734	-0.525273	-1.77587	-1.06073	-1.24975	-1.22653	-1.3054	-1.6577	-1.484	-2.46081	-1.9774
ENSMUSG00000022205	Sub1	A	0.68282	-0.784995	0.170506	0.0897029	-0.786177	-0.28814	1.53243	0.867998	-0.66432	-0.974888	0.795911	1.48728	-1.08544	-0.838808	-0.196433	-0.759234	-0.900401	0.891692	-1.31495	-0.425124	-0.81357	-0.953559	0.996025	0.120679	0.286547	0.161311	0.172476	-0.376825	2.77668	2.88009	0.457513	-0.0739091	-0.176922	-0.087496	-0.274417	-0.599782	0.558994	-1.47623	-0.757942	0.996276	0.363057	0.223675	0.253894	0.398901	-0.12852	-1.45441	-0.971953
ENSMUSG00000084291	Gm6654	A	0.787415	1.22483	-0.31037	-0.561777	-0.301849	-0.365925	1.41195	0.578263	-0.209755	-1.30555	0.836024	1.35351	0.0138934	0.0585529	0.0801225	-0.653863	-0.57064	0.425745	-0.354796	0.233126	-1.285	-1.70529	0.231461	0.0720548	2.49423	1.9554	-0.233991	-0.581145	2.05531	2.20788	0.0536343	-0.7809	-0.799224	-0.392606	0.620394	-0.205643	0.508936	-0.479092	-0.89475	-0.149345	-0.346069	-0.616816	-0.823311	-0.236244	-0.733658	-1.10047	-1.20466
ENSMUSG00000031641	Cbr4	A	1.28409	0.299231	-0.15692	0.813594	0.284122	0.271573	1.43786	0.521484	-0.75	1.44619	0.502566	0.72006	-0.296221	0.0750184	0.154954	-0.51399	-0.162314	1.51407	-0.100212	1.02705	-0.334454	-0.488836	-0.59615	-2.35992	0.257488	0.578392	0.555981	0.467975	1.51613	1.34514	0.910258	-0.0217466	0.536408	0.71095	0.654287	-1.14543	0.434304	-0.176556	-1.21345	-0.500154	-1.20178	-1.03276	-1.10519	-1.73325	-1.21206	-1.39429	-1.8235
ENSMUSG00000000568	Hnrnpd	A	0.308602	0.464483	0.360053	0.882514	-0.00174302	0.110431	1.2435	1.16832	-0.0189205	-0.128254	-0.145809	0.163871	-0.929268	-0.876232	-1.29517	-1.558	-1.04059	-1.17591	0.828877	1.57599	-0.876531	-0.741702	1.84246	-0.927391	1.8659	-0.135747	-0.090838	-0.523223	1.97511	2.14293	0.397619	0.376556	0.608294	1.00015	0.233384	-0.0575478	-0.64865	-0.239184	-1.40848	-0.271268	-0.998206	-0.908448	-1.10648	0.0436633	-0.127068	-0.193343	-1.16871
ENSMUSG00000007880	Arid1a	A	-0.688835	-0.451636	-0.118109	0.920472	0.656583	0.613573	0.331327	0.0317626	0.711232	0.275433	0.685645	0.71499	1.49383	1.5185	1.2224	-0.480384	-0.444945	0.907547	1.39142	1.18165	-1.02219	-0.728559	1.51208	0.764616	0.41323	0.188998	-0.235864	0.389403	0.696077	-0.191788	-0.425519	0.568004	0.533736	0.706226	0.0447002	-0.0742843	-0.251674	-0.62516	-2.27707	-1.7968	-1.04426	-0.840884	-1.07468	-1.28913	-0.876816	-1.36127	-2.17359
ENSMUSG00000037531	Mrpl47	A	0.677943	0.163576	-0.061676	-0.108008	-1.04695	-0.545517	1.3592	0.504649	-1.33343	-3.43617	0.719204	1.12962	-0.543785	-0.4461	-0.30404	-0.133351	-0.447303	0.371837	-0.967887	-0.120383	-0.774953	-1.17943	0.348681	-1.2993	0.318741	0.391459	0.0918587	-0.587582	2.31825	2.75885	0.320137	-0.816809	0.0558024	-0.240147	0.222589	0.0117083	0.536268	-0.625937	-0.250302	0.84947	0.571452	0.411334	0.47748	0.581525	0.120794	0.0844	-0.127763
ENSMUSG00000039633	Lonrf1	A	-0.494056	0.679308	0.704682	0.412716	0.199955	0.768401	0.886703	1.09983	1.68078	-0.94761	0.52693	-0.0600747	1.31599	-0.124185	-0.375809	0.294251	-0.289384	0.790428	-0.132715	-1.8241	1.66409	1.38884	1.13524	-1.03769	0.281569	-0.0598586	-0.0649314	-0.415324	1.24836	0.702357	-0.405369	-2.55864	-1.90138	0.70728	-0.8891	0.356834	-1.62826	-0.233821	-0.811585	-0.507702	-0.0835123	0.0251163	-0.486519	-1.11855	-0.291942	0.870275	-0.997815
ENSMUSG00000039197	Adk	A	0.858821	-0.338812	0.197686	0.502919	-0.480388	-0.0946664	1.44203	1.20521	-0.19385	0.297731	1.47122	1.44769	0.371088	0.482867	0.489284	0.076336	-0.438469	0.289911	-1.77215	-0.63099	-1.21604	-1.24351	0.41462	-0.15618	-1.37107	-0.413639	0.311354	-0.263898	2.37638	1.96851	0.636834	0.341995	0.417775	-0.227144	0.474961	0.12625	1.12399	-1.42842	-1.15982	0.0445335	-0.325565	-0.323373	-0.416153	-0.753899	-0.631541	-2.11365	-1.37676
ENSMUSG00000031311	Nono	A	0.556098	0.175487	-0.650613	-0.0937773	-0.191784	0.419838	1.57182	1.68249	-0.503375	0.861607	1.02544	1.09738	1.07559	1.25312	0.53077	-0.811086	-0.385106	0.651371	-0.583345	-0.341646	0.867838	0.908491	-0.112541	1.53876	-0.747637	-0.363961	-0.215127	-0.331073	1.59946	0.717315	0.361609	0.137405	-0.171107	0.226883	0.469121	-0.153935	0.267942	0.173583	-1.58571	-1.04689	-1.01526	-1.18637	-1.20763	-1.15449	-1.22772	-2.61514	-1.47408
ENSMUSG00000020268	Lyrm7	A	-0.688202	-1.21406	0.765143	-1.21406	-0.862654	-0.684671	0.703396	0.197202	-0.761885	-0.205933	0.758942	0.915902	-1.21406	0.0703056	0.0407643	-0.00218213	-0.0364983	-0.0334977	0.257527	-0.491796	2.73408	2.86411	-1.21406	1.88428	-1.21406	-0.12913	-1.02489	-0.0121494	0.20126	1.38311	-0.853784	1.10517	-0.120935	-1.21406	1.13123	-0.417272	-0.866705	-0.65521	-0.405816	0.570859	0.151637	0.41591	0.201953	-0.496522	0.231611	-0.209344	-0.340946
ENSMUSG00000021156	Zmynd11	A	-0.411628	-0.589858	-0.393758	0.643026	0.323735	0.303166	-0.19521	0.522008	0.960148	0.544713	1.48148	1.43887	1.94367	1.27119	1.35222	0.967293	1.06071	-0.0840196	0.530319	0.371414	0.524735	0.597906	0.805149	0.630538	0.156125	1.04043	0.128095	-0.35365	0.856086	-0.353586	0.0623317	-1.34131	-0.0142923	-2.48433	-0.17945	-1.55153	-0.835794	-0.686811	-0.964219	-1.10583	-1.12943	-1.66113	-0.667052	-1.08164	-0.942377	-0.903568	-0.584892
ENSMUSG00000025362	Rps26	A	0.884113	0.61422	0.1498	-0.449225	-0.26347	-0.24335	1.81361	0.633632	-0.357142	-0.987981	0.70951	1.09503	-0.911232	-0.903757	-0.696195	-0.706246	-0.676193	0.441866	-0.154665	0.103535	-1.21191	-1.65511	0.425074	-0.104322	2.02477	1.27286	-0.185611	-0.616514	2.43134	2.60383	0.262196	-0.566199	-0.695536	-0.574749	0.896746	-0.0125894	0.775542	-0.203745	-0.796657	0.118158	-0.226813	-0.54046	-0.61027	0.146398	-0.566553	-1.29177	-1.19398
ENSMUSG00000035215	Lsm7	A	0.5045	-0.464446	0.334185	-0.38476	0.0364738	-0.0311254	1.88506	0.469978	-0.364909	-0.630498	0.528259	0.869725	-0.540209	-1.0895	-0.833445	-1.94784	-2.06677	0.405373	-0.300841	-0.534759	-1.09531	-1.59011	1.00076	-0.0499288	1.2251	0.0430375	0.0113399	-0.373047	2.19377	2.37851	0.581414	-0.655813	-0.817071	-0.314927	1.17091	-0.297769	0.891743	-0.713382	-0.754539	1.31223	0.124476	0.040665	0.134022	0.933745	0.0171961	-0.714539	-0.526942
ENSMUSG00000015536	Mocs2	A	0.976903	0.507182	-0.122423	-0.609775	-0.602389	-0.560235	-0.0163125	0.405857	0.460904	-1.34556	0.139938	0.350967	-1.63832	-0.504081	-0.430171	-0.565298	-0.362073	1.78722	0.466205	-0.232865	0.436693	0.179389	-2.77071	1.21752	0.417403	0.581248	-1.16807	-0.940276	2.87218	1.36253	-0.0515173	0.205625	-1.38735	-0.977464	0.280037	0.367048	0.901656	-0.865909	-0.269415	0.798786	0.233828	0.578224	0.492744	0.3463	0.274003	-1.35261	0.132442
ENSMUSG00000024993	Fam45a	A	0.515051	0.313689	0.0522309	0.148481	-0.09386	0.281789	1.42322	1.63628	0.124655	-2.76989	0.456408	1.16815	0.611632	0.49949	0.000215414	-1.05261	-0.819445	0.35064	-0.458115	-1.94089	0.415528	0.131957	-0.97124	1.0026	-0.990443	-0.159422	0.497377	0.354786	2.44244	1.61797	1.51684	0.0189753	0.647464	-0.42656	-0.0758036	-0.660549	0.0524444	-0.507569	-1.00243	-0.891962	0.0332549	-0.397842	-0.504791	0.125735	-0.824381	-1.49942	-0.392067
ENSMUSG00000029283	Cdc7	A	-1.38078	-1.11673	0.257136	0.405353	0.304553	0.614944	0.34744	1.10523	-0.085569	0.74976	1.69763	1.87252	1.49801	1.30965	1.36473	0.434447	0.500007	0.678582	0.571901	0.682146	-0.947249	-0.628223	-0.251809	-0.199388	-1.56787	-1.98536	-0.0804522	0.581303	0.473771	0.360903	0.739331	1.27618	0.629926	-0.134104	-0.7978	-0.521098	-0.40884	-1.0155	-0.899784	-0.731856	-0.330501	-0.372021	-0.256682	-0.893044	-0.483559	-1.07535	-2.29188
ENSMUSG00000021147	Wdr37	A	-0.897367	-1.01652	-0.611904	0.892777	0.369488	-0.195525	0.648957	1.48441	-0.248061	1.96147	0.443549	0.565367	1.67697	0.643138	0.567276	-0.800831	-0.579252	0.912954	-0.081449	-2.23161	0.271529	-0.0578489	-1.75301	1.21114	-1.05367	-0.931698	0.983199	0.520204	0.697954	-0.647756	0.919343	0.455211	-1.43828	0.675699	-0.292308	1.43347	0.132337	-1.20408	-0.466772	-0.348434	0.378532	0.346224	-0.244754	-0.554597	-0.110899	-0.340238	-2.08435
ENSMUSG00000021639	Gtf2h2	A	-0.393056	-0.690968	0.0630831	-0.302657	-0.19048	0.0626055	0.762539	0.545056	-0.961869	1.01766	1.63191	1.74079	-0.381647	0.93416	1.19372	0.74809	0.824685	1.83613	-0.5994	0.972361	0.304327	0.273868	-0.463619	-2.99305	-1.2806	-0.849934	0.016315	-0.0613849	1.66066	1.22014	0.317158	-0.137725	0.833535	-0.919259	0.163322	0.14175	-0.125693	-1.77443	-0.931771	-0.450075	-0.436407	-0.312334	-0.312678	-0.673087	-0.520793	-1.00262	-0.498332
ENSMUSG00000037808	Fam76b	A	-1.59851	-0.404853	-0.284755	-0.14039	0.0307002	0.439792	0.765637	1.01907	-0.149753	2.0203	0.275186	0.327497	1.42475	0.306309	0.639649	0.42213	-0.0458229	0.0576009	-0.170138	0.40397	0.0363636	-0.129515	0.256572	0.722019	0.362672	-3.58558	-0.258411	-0.0733318	0.362591	0.803134	0.133187	-1.81613	0.104945	-1.21517	-0.114467	-1.47329	-1.87776	-0.688427	0.0798936	1.1221	0.0242673	0.389382	0.0579692	-0.245604	0.214486	1.73801	-0.268272
ENSMUSG00000015839	Nfe2l2	A	1.16784	0.441805	0.726863	0.442749	0.732188	0.287776	1.78428	1.71193	1.14843	-0.447555	0.108944	-0.274434	0.552843	0.181921	-0.149957	-1.47496	-1.22793	0.0997381	-0.802505	-0.726831	-1.03195	-0.939544	0.365204	-0.126642	-0.915517	0.116288	0.341387	0.176812	1.28938	1.05361	0.72038	1.03109	1.52396	-2.73716	0.039271	-1.41597	-0.0751881	-0.0771218	0.0712832	0.382766	-1.02156	-0.662965	-0.466379	-1.86618	-0.949491	0.275304	0.615795
ENSMUSG00000031730	Dhodh	A	1.27284	-0.290709	1.43513	1.2559	0.877214	0.877327	0.0972367	-0.560153	1.3155	0.765046	-1.39126	-1.17587	-0.162259	-0.248819	-0.331717	-0.259242	-0.386842	0.637976	0.895358	0.502591	-0.195575	-0.153126	1.46401	1.13477	0.253396	0.0092782	0.637502	0.923534	-1.70966	0.454624	0.625245	1.40402	0.702318	0.815861	-0.0405747	-1.04497	0.577573	-1.00105	-1.77771	-2.02804	-0.816446	-0.97272	-1.10744	-0.909597	-1.08245	-0.27758	-1.01048
ENSMUSG00000016833	Mrps18c	A	0.703294	-0.350525	0.0178421	-0.0375032	-0.172513	-0.224157	1.53039	0.777071	-0.677281	-0.830795	1.2035	1.63266	-0.387749	-0.582755	-0.0964722	-1.24953	-1.20051	1.32821	-0.107933	0.848118	-0.707718	-0.967791	0.736583	-0.646355	0.577608	0.394934	0.248856	-0.467169	2.80592	2.62721	0.196636	-0.0346278	-0.319721	-0.619744	0.44162	-0.509148	0.752886	-1.20384	-1.40854	0.358131	-0.466942	-0.522301	-0.384105	-0.117046	-0.49691	-1.25345	-1.13834
ENSMUSG00000063457	Rps15	A	1.12524	0.282148	0.110673	-0.576819	0.0127094	-0.195449	1.81308	0.48311	-0.286208	-0.840051	0.126957	0.585383	-0.95596	-1.15215	-1.14849	-1.38539	-1.09813	-0.415538	0.450333	0.212026	-1.32858	-1.49313	1.02636	0.103082	1.98338	0.731974	-0.159858	-0.542265	2.34181	2.46372	0.459955	-0.645921	-0.728253	-0.521931	1.15638	-0.0812465	0.486458	0.181807	-0.853173	0.548073	-0.274312	-0.447143	-0.380367	0.764203	-0.125884	-1.084	-0.728623
ENSMUSG00000017686	Rhot1	A	-0.612621	0.802082	0.343549	-0.189919	1.17086	1.25527	-0.257813	0.266512	0.953194	2.54546	0.0353845	-0.151431	-0.124398	0.268715	0.403904	1.21796	1.60969	-1.15054	0.091677	-0.137858	0.922667	1.34154	0.228997	-1.54825	-1.26014	0.863281	0.990942	1.0893	0.869299	0.396253	-0.598192	-0.144918	0.0966742	-0.86023	-1.51736	0.253857	-1.25962	-1.36871	-0.447387	-1.46592	-1.14667	-0.770558	-0.929514	-1.00433	-0.418365	-0.732009	0.0797009
ENSMUSG00000018160	Med1	A	-0.473333	-1.1972	-0.111938	0.060268	-0.18713	-0.104382	-0.502392	0.686926	0.17118	0.564113	1.28468	1.28915	1.44166	1.4193	1.45265	-0.280874	-0.205878	2.57951	1.09609	1.03593	-0.186521	-0.239811	0.317575	0.575114	-2.51874	-0.740595	-0.196558	-0.0607426	-0.152647	-0.744711	-0.101126	0.173425	-0.0186085	-0.120266	0.182243	0.587205	0.675361	-0.779225	-1.54387	-0.96654	0.179219	0.0390562	-0.0824886	-0.806911	0.118035	-1.454	-2.15221
ENSMUSG00000053317	Sec61b	A	1.60295	1.38399	1.12925	0.724717	0.582785	0.74211	0.657021	-0.38289	0.14562	-0.24206	-0.424029	-0.181692	-0.170294	-0.645317	-0.333463	-0.558548	-0.594821	0.709479	-0.609659	0.0460159	0.15389	-0.079185	1.19192	1.17636	2.22633	1.37969	1.09328	0.543296	-1.1491	-0.1614	0.319235	0.583795	0.693731	0.93274	0.285393	-1.22142	0.460042	-0.331724	-1.33678	-1.29318	-1.39916	-1.25912	-1.49728	-1.11926	-1.28492	-1.34698	-1.14135
D17H6S56E-5	NA	A	0.776605	0.376481	-1.10905	-0.221531	1.03338	0.914776	0.465494	1.97662	-0.268063	-1.56938	1.4236	0.364442	1.64679	0.435342	0.0319832	-0.296174	0.163798	-0.711435	-0.317982	-1.44934	-1.1455	-1.06716	-0.273471	1.48475	0.815629	-0.638792	0.444476	0.958444	-0.544836	1.17682	0.577613	0.237888	0.940929	-0.800914	0.480675	-1.1439	-0.755041	1.50625	0.135476	-0.510198	-1.1629	-0.734062	-0.88774	-1.69632	-1.21623	-0.60761	0.759368
ENSMUSG00000006333	Rps9	A	1.66415	0.110244	0.39695	0.0524969	0.0901014	0.0350901	1.65852	0.514576	-0.0333392	-0.161902	0.31831	0.537419	-1.16083	-1.05371	-0.805841	-1.19995	-1.19556	0.523005	-0.166435	0.051855	-1.6742	-1.98025	1.13495	0.938929	1.44729	0.627356	0.353366	0.112036	1.69547	2.102	0.380326	-0.083836	-0.23548	-0.0861704	0.935827	-0.152143	0.895709	-0.56	-1.45753	-0.127963	-0.155985	-0.40174	-0.432194	0.208176	-0.504699	-1.83471	-1.31967
ENSMUSG00000000171	Sdhd	A	1.49346	0.501238	-0.0115317	0.0900061	-0.869442	-0.0483624	1.83157	1.02254	-0.190975	-0.0997203	1.1203	1.32746	-0.24616	-0.144036	0.0656983	-0.452127	-0.147628	0.514016	-0.0125822	0.0771865	-0.254159	-0.540387	1.20775	0.842871	0.610523	0.458198	0.156042	-0.00322244	2.17465	2.17944	0.541167	0.202943	-0.61736	-0.105226	0.189293	-0.840807	0.244197	-1.25986	-1.60008	-0.883997	-1.2038	-1.21643	-0.911604	-0.739809	-1.19507	-1.95027	-1.30588
ENSMUSG00000115338	Pnp	A	1.55214	-0.19037	-0.118908	0.486498	0.224047	-0.667454	1.74199	0.842776	0.644937	-0.0718264	0.0349862	-0.223336	-0.463085	-0.589119	-0.732995	0.120131	-0.465597	0.816947	1.20084	0.40397	-1.48996	-1.51958	1.07848	0.427475	0.812125	0.0322646	0.583075	0.166713	2.1946	2.55502	0.875541	-0.168185	0.361152	0.0277877	-0.935291	-0.586298	-0.455897	-1.33275	-0.644753	-0.832221	-1.50832	-0.815442	-0.556565	-1.18595	-0.684424	-1.34611	0.400952
ENSMUSG00000062054	Iah1	A	0.485964	-0.456348	-0.830884	0.143738	0.27857	-0.0780541	2.15933	1.12275	-0.224165	-0.255395	1.2336	1.01532	0.336901	0.382428	0.463203	-0.0244525	0.00659833	0.684249	-2.29966	-0.567429	-0.170519	-0.0188885	-0.216538	-1.95256	0.206526	-0.301613	0.0463816	-0.556455	2.11274	2.67562	0.890947	-0.0568954	0.401558	0.131691	0.704931	-0.956236	0.754615	-0.621366	-1.00413	-0.404493	-1.12314	-0.605493	-0.537134	-0.558218	-1.16301	-0.232294	-1.0223
ENSMUSG00000039347	Atp6v0e2	A	1.1654	-0.0301671	0.61149	-0.0464501	0.294127	0.370199	1.05861	0.850582	-2.26514	-0.919299	0.230232	-0.0898233	-0.97175	-0.163368	0.226978	-1.64638	-1.11319	0.0310409	0.992428	-0.859422	0.834816	0.235307	-1.88774	1.14829	-1.11548	-0.141469	-0.0455703	0.105197	2.43103	0.792062	0.76839	-0.194563	0.796682	-2.77018	0.429204	-0.00321353	0.502348	0.315863	-0.941416	0.411759	0.407528	0.504995	-0.181437	0.0379269	0.533326	-0.269185	-0.430592
ENSMUSG00000072872	Rybp	A	0.198482	-0.414267	0.375688	-0.0723981	-0.939424	-0.0113293	0.94075	0.0658316	0.823386	-0.365055	1.95392	2.16498	0.729787	0.822274	1.11552	-0.0294932	0.000355703	1.16081	0.0960193	-1.0166	0.110229	0.405493	-0.0955396	-3.09678	0.506876	-0.23596	-0.0761568	-0.530022	0.866014	0.578501	-0.249893	-0.845529	0.398175	-2.80652	-0.455798	-0.426427	0.448224	0.194589	-0.960243	0.613405	-0.0637308	-0.27996	0.327551	-0.184253	0.442246	-0.7765	-1.40723
ENSMUSG00000072980	Oip5	A	0.191427	0.18817	0.742211	0.799721	0.121569	0.844928	1.89056	-0.152003	0.624503	0.745903	-1.07953	-0.452072	0.387279	0.95434	1.50409	1.02395	0.519674	2.06443	-0.462342	1.31166	0.565225	0.120137	-0.33616	0.00119248	-0.524849	0.0990261	1.25875	0.504384	-1.39456	-1.13947	0.409623	0.694907	0.719145	-0.117341	-0.220986	-0.762553	-0.0947462	-1.12619	-1.6409	-0.192309	-1.49978	-1.09969	-0.985653	-1.44846	-0.69134	-1.40644	-1.45944
ENSMUSG00000027429	Sec23b	A	0.112498	-0.768048	-0.321997	0.345115	-0.536407	-0.291289	0.641416	0.625161	-1.08546	0.430139	2.18406	2.4452	0.399412	1.33243	1.55763	1.09724	1.12854	0.732918	-0.399968	0.484534	-0.436864	-0.582599	0.614313	0.564787	-0.717628	0.674953	0.0329773	0.263224	0.169174	0.157977	0.67181	0.58423	0.29224	-1.25545	-0.251215	-0.237351	-0.383921	-0.497011	-0.983266	-0.896715	-0.650444	-0.296964	-0.878921	-0.911978	-0.888484	-2.6466	-1.62341
ENSMUSG00000079355	Ackr4	A	-0.414534	-0.58876	-0.77637	1.53956	-0.390584	0.535082	1.65128	2.29054	-0.700256	-1.02065	0.238226	0.0871262	1.89905	-0.318185	0.0951891	0.804767	-0.223796	-0.674682	-0.23056	-0.72322	-0.456692	-0.615149	-1.02065	-1.02065	-1.02065	-1.02065	0.692701	0.0392844	2.25213	-1.02065	-0.0602942	1.36156	-0.353881	1.94242	0.506669	-0.453696	-0.421856	-1.02065	-0.662474	1.1759	-0.0976678	-0.813242	0.287405	-0.747048	0.218009	-0.0159264	-0.733501
ENSMUSG00000036478	Btg1	A	0.464195	-0.24603	0.0533057	-0.598111	-0.0702507	-0.299399	0.112822	0.127946	1.07406	0.0451611	-0.412124	-0.417669	-1.08761	-1.46015	-1.55647	-0.720778	-0.764884	-0.0878927	0.934675	0.0780323	0.966107	1.04997	1.42407	0.167144	0.242214	0.663072	0.222633	-0.907174	2.17902	1.99631	-0.184288	-0.458735	0.233364	1.10967	1.44468	1.16006	0.247099	-0.185492	-0.330927	-0.566603	-0.981806	-2.07719	-2.08843	-0.879748	-0.640075	0.946684	0.0795412
ENSMUSG00000026730	Pter	A	0.302213	-0.345855	0.199042	-0.270154	-0.156723	0.224387	1.51624	1.00323	-0.35942	-2.57093	1.42854	1.45656	-0.70198	1.42782	0.691582	0.214335	0.253723	1.04343	-0.938893	-2.57093	-0.344687	-0.561603	0.645601	0.751726	-0.520928	-1.83837	-0.442856	0.195052	0.426436	1.29501	0.77925	0.38971	0.997982	0.326768	0.621926	0.662092	0.632539	-0.310258	-0.821177	-1.44885	-0.453303	-0.309896	-0.0533725	-0.788149	-0.32454	-0.794933	-0.557391
ENSMUSG00000008683	Rps15a	A	0.730889	0.0919867	-0.300739	-0.564241	-0.685933	-0.653124	1.66813	0.919524	-0.704728	-0.694815	0.496884	0.842977	-0.972008	-1.64093	-0.968282	-0.775796	-0.552658	0.336024	0.19361	0.619642	-1.13157	-1.66404	0.0707511	-0.510614	1.44293	0.837855	-0.332889	-1.10877	2.87076	2.70807	-0.0976831	-0.529303	-0.507337	-0.319783	0.135353	-0.624755	0.413203	-0.549989	-0.195597	1.12411	0.30256	0.142332	-0.0291819	0.819295	0.0545296	-0.492474	-0.214178
ENSMUSG00000038871	Bpgm	A	1.22602	0.720432	-0.915041	0.0208066	-0.181863	-0.365424	-0.105572	-0.2166	-1.26588	-0.957243	0.0943005	-0.102161	-1.60933	-0.328594	-0.596319	-0.987313	-0.750269	-0.22226	-0.997993	0.330295	1.69134	2.21287	-0.521279	3.09657	0.856856	1.04757	0.55847	-0.234647	1.42664	1.8847	0.207082	0.0834445	0.847831	-1.04997	-0.408967	-0.499197	-0.284824	-0.266207	-0.430425	-0.207016	-0.0860995	-0.690473	-0.447945	-0.62189	-0.340215	0.20098	-0.815191
ENSMUSG00000067942	Zfp160	A	-0.444547	-0.76237	-0.1169	-0.163035	-0.177894	-1.59238	-0.376159	1.85362	0.565413	-1.22109	0.524713	0.683181	-0.0112307	0.192591	0.486316	-0.640126	0.209882	1.63214	1.80668	-2.08495	0.391936	-0.434863	-0.273615	0.0447194	-0.453708	-2.71206	0.592433	0.400926	1.52503	-0.889564	0.455131	1.29866	1.47795	-1.31168	-0.0839439	0.463146	-0.0234877	0.96006	-1.08501	-0.621988	0.169429	0.275187	0.0704082	-0.472606	-0.00534902	-0.45826	0.337268
ENSMUSG00000031428	Zcchc18	A	1.06988	0.767878	1.259	-0.62014	-0.412046	1.07306	0.840135	1.37702	-0.343397	1.37876	-0.510873	0.458834	-1.08803	0.0678887	0.338991	0.27969	0.149668	1.904	-0.689304	-1.08803	-0.617884	-0.367768	1.41644	-0.488417	2.52581	1.85021	-0.820687	-0.045976	-1.08803	-1.08803	-0.727752	-0.0690553	-0.765542	-0.583688	-0.796475	0.640879	-0.640309	0.684545	-0.512829	-1.08803	-1.08803	0.579062	-0.181266	-1.08803	-0.885007	-0.63148	-0.335618
ENSMUSG00000040269	Mrps28	A	1.75858	0.971197	0.589391	0.38558	0.439226	0.332202	1.65443	0.784717	0.712081	0.675751	0.58597	0.64903	0.57916	-0.383223	-0.0260154	-0.338016	-0.227374	0.575106	-0.606145	-0.957177	-0.517582	-0.383989	1.14373	0.535476	1.50422	1.28059	0.816447	0.262124	-2.25686	0.339545	0.66735	0.479238	0.226202	0.730251	-0.0713136	-0.760837	0.119532	-1.2733	-1.29434	-0.856913	-1.07935	-1.32256	-1.14617	-1.06033	-1.36647	-1.48076	-1.38839
ENSMUSG00000025240	Sacm1l	A	-0.913141	0.257577	0.706025	-0.915062	0.182139	0.464551	-0.0284767	1.3219	1.4244	1.2199	0.691588	0.704317	1.23613	0.89527	1.2454	0.180252	0.307511	-1.21949	0.339411	-2.49294	0.750713	0.805267	-0.0437961	-0.262285	-0.865624	-0.0586324	0.898725	0.986036	-0.807061	-1.11058	0.804845	1.04795	0.941294	0.714819	-0.500496	0.0814419	-0.96639	-0.765079	-0.388346	-0.858704	-0.241213	-0.238179	-0.375447	-1.72882	-1.09981	-2.16815	-0.159725
ENSMUSG00000027597	Ahcy	A	1.49861	0.513737	0.99461	0.935375	0.214488	0.472382	1.84448	1.17993	0.117381	0.737101	0.221005	0.0941219	-0.913456	0.110114	-0.341395	-0.642595	-0.473807	0.189917	0.585972	0.37375	-0.634648	-0.618552	1.09655	0.0439365	0.720446	-0.788039	0.612786	0.690893	1.496	1.46337	1.05156	0.232536	0.021057	0.440914	0.00386381	-1.28888	0.200255	-0.413454	-1.14523	-1.14839	-1.18709	-1.39541	-1.07674	-1.09133	-0.99719	-2.26616	-1.73477
ENSMUSG00000023020	Cox14	A	1.49271	0.0794107	0.988146	0.183975	0.526591	0.473967	1.07477	-0.293022	0.483704	0.506396	-0.54342	-0.481356	0.140714	0.325309	1.08496	0.643869	0.943603	1.74657	0.923577	1.57914	0.683723	0.574697	0.925171	-0.871941	1.52156	0.898089	0.478426	-0.106706	-0.492426	0.27168	-0.358108	-0.520863	-0.534951	-0.00633297	-0.273752	-0.408877	-0.183617	-1.03985	-1.77154	-0.861469	-1.23956	-1.09401	-1.35256	-1.56381	-1.14094	-1.87597	-1.53569
ENSMUSG00000046873	Mbtps2	A	-0.433618	-0.38209	1.57205	1.5418	0.656054	0.679166	-0.454579	1.11077	0.950029	-0.395022	0.0635183	0.455271	1.54618	0.512553	-1.06979	-0.471651	-0.0635059	-0.583398	-0.833412	0.13198	0.0788044	0.0187333	-2.90748	0.812657	-0.0233783	-1.82846	-0.169277	0.825907	0.739117	0.116054	0.534823	1.21154	2.26373	0.42478	-0.682856	0.282129	-0.372844	0.3412	-0.945201	-0.395123	-0.450723	-0.648672	-0.715283	-1.57248	-0.0230639	-0.618126	-0.828834
ENSMUSG00000029920	Smarcad1	A	-0.759491	0.0490026	0.45415	1.1294	-0.120536	0.411522	-0.170571	1.74136	1.12639	0.499265	1.23066	1.02415	0.44727	0.458345	0.382558	1.05432	1.0416	-1.22734	0.0292899	-1.02069	-0.309263	-0.255927	0.206048	-0.227375	0.0790805	-2.066	0.301983	0.836894	0.159734	1.30768	1.04468	0.760123	1.70129	0.55801	-0.318956	-1.01554	-0.75505	0.477781	-1.58421	-0.782843	-0.93837	-0.845118	-1.1222	-1.284	-1.20266	-0.800687	-1.70574
ENSMUSG00000047879	Usp14	A	0.478976	0.0668691	0.411399	0.613696	-0.26149	0.592368	1.81615	1.83594	0.218102	0.724513	0.699201	0.649788	0.282968	0.549482	0.183473	-0.483281	-0.261531	0.823976	-1.02341	-0.879801	0.392263	0.524963	0.166901	0.529134	-1.31319	-0.938738	0.29046	0.512629	1.01893	1.4169	1.44339	0.832018	0.888669	-0.846541	0.27599	-0.382661	-0.038761	-0.237134	-1.59933	-1.19677	-0.784277	-0.729396	-0.949366	-1.58334	-0.885131	-2.46361	-1.38138
ENSMUSG00000031683	Lsm6	A	0.330924	-0.400336	0.335335	0.286284	-0.14334	0.0489366	1.81426	1.29121	-0.00587633	-0.242882	0.889894	1.13259	-0.0487343	-0.183981	-0.185029	-0.925461	-0.88992	0.830458	-1.9081	-0.546174	-0.666311	-0.707382	0.665252	0.468322	0.414134	-0.805818	0.229383	0.0214621	2.58834	2.28479	0.761663	0.165141	-0.562871	0.471015	0.668235	-0.489509	0.592576	-0.60923	-1.46795	0.115301	-0.298278	-0.219973	-0.500937	-0.20167	-0.615848	-1.64377	-2.13612
ENSMUSG00000027365	Trpm7	A	-0.951377	-0.399189	0.128017	-0.197814	0.721297	0.476242	-0.739615	0.545282	0.894693	-2.2758	0.641438	0.582202	0.794518	0.366623	0.575214	0.781724	0.586148	0.0554043	1.45762	2.18169	0.361154	0.564721	-0.199432	-1.24925	-0.704045	-2.76389	-0.0201693	0.403269	-0.101315	-0.344649	0.169342	1.68354	1.61286	0.586186	-0.0513964	0.565266	-0.617521	-0.358059	-0.667605	-0.865978	-0.580612	-0.773326	-0.62609	-0.789707	-0.359339	0.380754	-1.47903
ENSMUSG00000013663	Pten	A	0.104946	-1.08828	0.774784	0.847742	0.370479	-0.482222	0.775688	1.1972	-0.351519	0.91092	0.787724	0.823289	-0.262361	0.18683	0.527091	-0.702099	-0.664068	0.642304	0.415895	0.699923	-0.718023	-0.913789	0.816059	0.180759	0.553491	-0.868473	-0.0340003	0.101232	2.00851	1.6641	1.0023	0.615706	1.06453	0.668475	-0.0527948	0.970695	-0.164044	-0.827767	-1.54445	-1.11073	-1.52281	-1.23532	-1.09585	-0.477869	-0.869738	-1.41034	-2.31413
ENSMUSG00000003037	Rab8a	A	1.4883	0.590782	0.297997	-0.309825	-0.583227	0.279968	0.537616	-0.400536	-0.5454	-0.731457	1.80707	1.35533	0.19038	0.922151	1.16707	0.90096	0.920077	0.86292	-0.780962	1.28955	-0.594741	-0.0309529	1.37078	0.525154	0.384134	-0.0172499	0.0232837	0.0153243	0.865299	0.865649	0.753723	-0.0883113	-0.201438	0.489994	-0.340167	-1.05199	0.415048	-0.936359	-1.59061	-1.88483	-0.582796	-1.43746	-1.20951	-0.738077	-1.04933	-2.14402	-1.06931
ENSMUSG00000030432	Rpl28	A	1.42673	0.0176418	0.255271	-0.410851	-0.0248062	-0.26911	1.65216	0.132848	-0.220569	-0.735305	0.409446	0.507138	-1.07728	-1.05766	-0.99665	-1.47739	-1.40877	0.0435775	0.401437	0.651943	-1.67492	-1.95389	0.253331	0.405021	1.25616	0.269177	-0.0297818	-0.390478	2.19492	2.36176	0.373125	-0.537612	-0.559	-0.159565	1.2805	0.0750831	0.70636	-0.293496	-0.967688	0.791557	0.187035	0.04625	-0.0593667	0.760584	0.149852	-1.28424	-1.02048
ENSMUSG00000021716	Srek1ip1	A	0.654076	1.52446	0.132456	-0.954677	-0.124016	-0.440593	0.801627	0.0213041	-0.207367	-1.46881	-0.245496	-0.348476	-0.0223709	-0.635911	-1.04696	-0.0862672	-0.504526	1.86701	-0.120867	-1.8208	-0.32279	-0.127721	2.34669	2.83215	0.958199	1.17911	0.120436	-0.215192	0.373371	0.765454	0.315045	-0.643698	0.651564	-0.857172	0.673278	0.135322	-0.296979	0.190347	-0.330901	-1.63178	-0.536013	-1.38214	-0.691988	0.422493	-0.815202	-0.394072	0.308403
ENSMUSG00000022905	Kpna1	A	-2.21379	-0.0525713	0.237109	0.748278	0.762563	1.14836	-1.49478	-0.243342	1.76832	0.592957	0.365763	0.16963	-1.62819	0.873897	0.821501	0.920593	1.02376	0.214481	0.780961	0.481643	0.129066	0.351807	-0.269546	1.17776	-1.96166	-0.686819	0.738388	0.734166	0.0632256	-0.193187	0.040663	0.383575	1.42683	-2.50769	-0.554251	-0.490631	-1.08085	0.0166934	-0.581913	-1.23125	0.550039	0.371366	0.112209	-0.769145	-0.101502	-0.79466	-0.149822
ENSMUSG00000020849	Ywhae	A	1.02807	-0.0709607	0.700316	0.977544	-0.187452	0.410812	1.18811	0.709579	0.380037	0.196861	0.47987	0.53586	-0.379208	-0.0135126	-0.145253	-1.23891	-1.21084	0.366998	-1.68765	-0.935778	-0.739552	-0.786424	0.897884	1.08789	-0.61635	-0.01771	0.717517	0.692159	1.69517	1.55862	1.20031	0.99424	0.678306	0.181045	0.493311	-0.0552102	1.03406	-0.898339	-1.69304	-0.807258	-0.378436	-0.400943	-0.475337	-0.748833	-0.774155	-2.60879	-1.33462
ENSMUSG00000027774	Gfm1	A	0.5381	1.03523	1.16872	0.252397	0.213676	0.767952	0.539464	0.0920706	1.52445	0.509792	-0.752561	-0.321468	0.829324	0.357273	0.117992	0.46172	-0.339707	0.706944	-1.28174	-2.63268	0.360014	0.184297	0.627939	-0.148952	-0.725219	0.146862	0.856327	1.0755	0.63763	-0.752	0.693416	1.73788	1.81501	0.466472	-0.311418	-0.5049	-0.875034	0.270563	-1.24118	-1.88383	-0.472893	-1.23757	-0.656333	-1.04809	-0.968744	-0.366759	-1.46595
ENSMUSG00000063952	Brpf3	A	0.748305	-0.246976	0.845265	0.446272	1.21384	0.61725	-0.17342	-0.210918	0.683457	1.15924	0.184844	0.152255	0.0681562	-0.492738	0.154409	1.98725	1.36871	-2.26555	0.984422	0.142234	-1.08387	-1.02265	0.887749	-0.602853	1.53391	-0.676885	0.190834	0.456839	0.159917	0.537274	-0.622529	0.943772	-0.784702	1.97957	0.0330394	-1.00771	-1.19601	-0.532144	-0.614768	-0.670781	-1.54787	-1.09381	-1.53985	-0.339985	-0.65844	0.583942	-0.678301
ENSMUSG00000005882	Uqcc1	A	1.24469	0.381677	0.586079	0.833819	0.86766	0.601324	1.32836	0.660572	-1.82892	-0.721301	-0.0984441	-0.218246	0.824356	0.269009	0.0274666	-0.45169	-1.24688	0.566628	-1.0141	0.759682	-0.513868	-0.470895	-0.566772	1.36283	0.256171	0.917208	0.624343	0.782929	2.1486	0.0703899	0.675147	1.47378	-1.06284	1.12755	0.114339	-0.151301	0.171635	-1.43098	-0.660968	-1.43378	-0.885224	-1.15453	-1.31364	-0.49205	-0.996372	-1.57725	-0.386193
ENSMUSG00000030614	Tmem126b	A	0.818851	0.0905964	0.34967	1.22668	-0.390382	0.182142	1.39232	0.789779	-0.972109	0.331635	0.436655	1.07587	-0.713146	-0.239556	0.092885	-0.335403	-0.220159	1.84149	-3.03829	-1.2672	0.43268	0.455225	0.426434	-2.1	-0.354327	-0.0263731	0.0106554	0.203911	2.67791	-0.441118	0.519744	-0.535687	0.484835	-1.00199	-0.0119768	0.16198	0.978774	-0.696464	-0.0688638	0.361127	0.0710185	-0.107682	0.0884322	-0.491078	-0.402988	-0.99178	-1.09473
ENSMUSG00000087687	Pet100	A	0.828423	0.452066	-0.362862	-0.650436	-0.681281	-0.450065	0.827031	0.234033	-0.458181	-1.62431	1.2082	1.71144	-0.898564	-0.66998	0.0026907	0.035166	0.205456	1.23379	1.37396	1.00387	-0.252272	-0.601643	0.280948	0.962687	1.26757	0.79868	-0.261608	-0.636094	2.5727	1.82167	-0.115577	-0.806375	-0.376711	-0.705627	1.129	-0.788708	0.305833	-0.66878	-1.49991	-0.847094	-0.514165	-0.945138	-1.00743	-0.0481116	-0.580488	-0.593088	-1.21073
ENSMUSG00000036975	Tmem177	A	1.04573	-0.273513	-0.834345	-1.91198	0.0378047	-0.356768	1.19909	1.26367	0.194044	-0.350235	1.52867	1.29113	-1.57158	0.622919	-0.0776281	0.560118	-0.00991932	0.379212	-0.124559	0.687436	-0.793908	-0.494212	-0.938877	0.350123	-0.248438	-0.645099	-0.317067	-0.112935	2.03274	1.38379	0.0675856	-0.293605	-0.336029	-3.60952	0.156723	-0.114521	0.59533	0.78961	-0.471513	-0.0871971	0.317409	0.392786	0.339219	-0.77657	0.0894481	-0.0445628	-0.53001
ENSMUSG00000009013	Dynll1	A	1.3512	-0.379097	0.384878	0.00711548	0.132359	-0.0102715	2.36638	1.07257	0.00273494	-0.226363	0.293535	0.315841	-1.24569	-1.74327	-1.40036	-0.781849	-0.805847	0.524249	0.149083	0.844223	-0.756868	-0.929104	-0.0164734	0.358654	0.56424	0.163944	0.373731	0.00979884	0.698641	2.66429	1.28536	0.172986	0.0386491	0.573383	1.05789	-0.756052	0.714631	-0.507427	-1.40021	0.117319	-0.263558	-0.424854	-0.600832	-0.101492	-0.41214	-1.88125	-1.59468
ENSMUSG00000042312	S100a13	A	1.57896	0.859545	0.212487	0.35468	0.00943779	0.0978795	1.11632	0.656107	0.445635	0.878508	-0.838364	0.528706	-1.55561	-0.658848	-0.583495	-0.615302	-0.390527	0.406275	0.757563	-1.55561	-1.03635	-0.67788	1.11343	0.25646	1.31231	0.99186	0.622462	0.272038	1.79368	2.27911	0.521031	0.213847	0.0136817	-1.55561	-0.908009	-1.55561	-1.55561	-0.490939	-0.559824	-0.557043	-0.743933	-0.748903	-0.799243	-0.291856	-0.790857	0.805554	0.371863
ENSMUSG00000028550	Atg4c	A	-0.36357	0.363714	0.808481	0.954997	1.124	-0.712311	0.684396	-0.0689547	0.824476	1.81897	0.650652	0.780888	0.932789	0.995326	0.888117	0.846155	0.314542	-0.996179	-0.120954	0.233589	-1.20119	-1.06711	-0.006221	1.82011	-0.438364	-2.40136	0.379759	0.340089	-0.0500219	-1.27186	-0.0156886	0.889192	-2.34181	1.04618	-0.789051	-0.608383	-1.49501	-0.0241007	-0.529071	-0.957371	-0.233856	-0.139126	-0.1165	-0.277242	0.0851385	0.554289	-1.11054
ENSMUSG00000068101	Cenpm	A	0.400607	-0.388208	0.963839	0.0132	0.735091	0.462716	1.38971	0.192362	-0.344076	0.485284	1.3772	1.53093	0.389608	0.789377	0.835498	0.778789	0.595517	1.06977	0.289065	0.493512	-0.132474	-0.152858	0.932138	1.01484	0.897199	-0.999826	0.34202	0.115328	-1.50809	0.263432	0.293885	-0.179453	-0.199718	0.362483	-0.0384481	0.125796	0.122312	-0.212009	-1.92314	-1.27865	-1.40294	-1.18339	-1.6901	-1.81187	-1.16318	-0.306517	-2.34657
ENSMUSG00000020163	Uqcr11	A	1.37605	0.423046	0.170107	-0.529667	-0.034316	-0.299324	1.57643	0.0388016	-0.157998	-0.130026	1.44136	1.57645	-0.881761	-0.45346	-0.0100535	-0.368578	-0.402437	0.899658	0.723257	0.745687	-0.547456	-0.884575	1.08331	0.0950237	1.84466	0.650231	-0.141085	-0.531038	1.02321	2.13933	0.153209	-0.601958	-0.683677	-0.230752	1.07335	-0.369668	0.423435	-0.680157	-1.92722	-0.373005	-0.734351	-0.859535	-1.08105	-0.168343	-0.869918	-1.8103	-1.6949
SHFM1	NA	A	0.857702	0.0301913	0.0768985	-0.360821	-0.131032	-0.248221	1.81603	0.797558	-0.530576	-1.07255	1.33725	1.63473	-0.846851	-0.821881	-0.324859	-0.756932	-0.728203	0.889642	0.539597	0.732783	-0.544538	-0.994008	0.8708	-0.273487	1.53773	0.769497	0.0203125	-0.74621	1.98988	2.60919	0.193066	-0.460343	-0.53962	-0.483836	0.452183	-0.859238	0.275636	-0.834754	-1.40907	0.3715	-0.392531	-0.62358	-0.615724	0.0266754	-0.555977	-1.35643	-1.31758
ENSMUSG00000052962	Mrpl35	A	-0.24535	-1.2284	-0.324509	-0.314644	-0.820225	-0.608919	1.88813	0.978436	0.189154	-0.426019	1.4556	1.76605	0.132632	0.582778	0.589782	-0.025326	-0.0678585	0.697984	-0.421649	-0.344426	-0.729286	-0.98103	0.0474849	-1.32794	-0.303493	-1.62104	0.107315	-0.891463	2.63155	2.30507	0.529492	-0.768877	-0.0488427	0.207593	-0.0377988	-0.548759	0.48324	-1.76706	-0.596564	0.748898	0.138275	0.333771	0.35839	0.032757	-0.0635968	-1.22634	-0.464964
ENSMUSG00000106252	Mir684-1	A	0.472631	0.258629	0.231206	0.307007	-0.266312	0.051372	1.94395	1.44429	-0.288479	-0.445227	1.21917	1.35847	-0.798349	-0.247152	-0.0283408	-0.637887	-0.252171	0.280621	-0.97464	-0.543712	-1.48776	-1.91757	0.333101	0.124444	1.29421	0.464688	0.555419	-0.230134	2.0173	2.26601	0.881968	0.41941	0.27164	-0.0496922	0.520588	-0.895375	0.159258	-1.11831	-1.38091	0.358501	-0.436399	-0.569381	-0.929562	-0.586761	-0.604692	-1.43621	-1.10883
UTP11L	NA	A	1.00011	0.0808865	0.351773	0.467061	0.26363	0.499577	2.20038	1.48989	0.690592	0.869989	0.703696	0.927098	-0.218817	-0.260418	-0.205564	-0.836967	-0.823784	-0.164815	-1.28233	-1.73292	-1.08659	-0.848105	-0.132189	0.840413	0.0268097	-0.637109	0.0954763	-0.0382403	2.46142	2.40542	0.985317	0.052154	-0.642215	-0.213752	0.199528	-0.473928	0.257667	-1.138	-0.984376	-0.092153	-0.588102	-0.452054	-0.625771	-0.30443	-0.876234	-1.01711	-1.19292
ENSMUSG00000019948	Actr6	A	-0.666862	-0.637407	-0.761581	0.286974	-0.655414	-0.370307	1.20805	1.3634	0.000427058	0.563484	0.514675	0.892877	-0.172621	-0.287257	0.221282	-0.32782	-0.622641	1.03853	-1.17641	0.0567978	-1.2881	-1.57185	0.566083	-0.191898	-1.18802	-0.422409	0.590722	0.0370247	2.45229	2.65294	1.24119	0.73117	0.713535	0.471651	0.396102	-0.0598969	1.34716	-0.481168	-1.33506	-0.249548	-0.182868	-0.568692	-0.636079	-0.483566	-0.495619	-1.10191	-1.41138
ENSMUSG00000039917	Rhbdd2	A	0.589581	0.393343	0.358143	0.0961535	0.782437	0.0944651	-1.42767	-1.56698	0.616779	1.51023	0.0277467	0.956954	0.725886	0.564027	0.696401	0.787104	0.817638	0.915874	1.90646	1.92968	0.864437	0.630095	-0.349372	0.226404	-0.850823	0.904334	-0.2629	0.309053	-0.132319	-2.38571	-0.453292	-0.551748	0.224607	-0.732983	-0.512386	-0.157058	0.122879	0.813316	-0.610345	-0.79986	-0.621343	-0.777052	-1.16096	-0.612326	-0.713961	-1.1259	-2.05905
ENSMUSG00000027845	Dclre1b	A	0.226114	-0.0569983	0.655033	-1.00199	-0.857097	0.204846	1.70728	1.13463	0.94799	0.453668	1.52424	1.34089	-0.00802586	0.931564	0.673336	0.116661	0.528276	1.42237	0.538355	0.0978874	0.109071	-0.353614	-0.255482	-2.37688	-1.4412	-1.70996	0.233414	0.603538	-0.997596	1.02129	1.12412	0.130917	-0.792315	-2.21529	0.0814698	-1.5738	0.52066	-0.674552	0.0835501	-0.800443	-0.0889389	-0.112468	-0.438575	-0.641527	-0.422515	-0.0953525	0.503452
ENSMUSG00000028691	Prdx1	A	1.13568	-0.112677	0.167084	0.201578	-0.351473	-0.139085	1.68335	1.19266	-0.24715	-0.530595	0.0902183	0.758259	-0.906792	-1.21438	-0.752367	-1.22004	-1.36987	0.793647	-1.08298	-0.0330068	-0.693063	-0.89585	0.957559	0.53776	0.475911	-0.0152876	0.359807	-0.218036	2.77646	2.61864	0.454878	-0.0856352	-0.123618	-0.664833	0.38395	-0.488787	0.973989	-1.17841	-0.727549	0.316578	0.122363	0.105964	0.0813162	-0.070628	-0.320685	-1.9002	-0.844632
ENSMUSG00000005233	Spc25	A	0.740266	0.00432254	0.287823	0.595727	-0.090172	0.584892	1.76115	0.949298	-0.236892	0.649792	0.48956	0.344579	0.10719	0.0911386	0.293914	-0.266404	-0.394401	1.01586	-1.44257	-0.415434	-0.0154132	-0.411511	0.621516	-0.653275	-0.626856	-0.383367	0.754455	0.641053	1.5215	1.99835	1.20079	1.27167	1.27543	0.746004	-0.0504948	-1.14556	0.232899	-0.604465	-1.2269	-0.87236	-1.18168	-1.0642	-1.24544	-1.46152	-1.18658	-1.70019	-1.5035
ENSMUSG00000027752	Exosc8	A	0.604556	-0.855306	0.208141	0.0700288	0.138462	0.233025	2.37732	1.48847	-0.10551	0.191388	0.44672	1.06979	0.412858	-0.0618215	-0.129917	-1.16013	-1.13744	0.290766	-0.865702	-0.442156	-0.927861	-0.998608	0.785377	0.354734	-0.307647	-0.928775	0.142772	-0.171316	2.56644	2.23947	0.578211	0.121152	-0.33605	0.162699	0.0493076	-0.14499	0.87971	-1.91788	-1.18315	0.188873	-0.288599	-0.199101	-0.0550349	-0.078536	-0.406547	-1.69361	-1.20459
ENSMUSG00000034108	Ccs	A	1.52283	0.471107	0.631401	1.03841	0.880295	0.235717	1.35411	0.804954	0.349539	-1.2673	0.497904	0.327991	-0.201458	0.073998	-0.557576	-1.38903	-1.25013	-0.162802	-0.424055	-0.587412	-0.0895186	-0.222089	1.3025	-0.000187898	1.35802	-0.816972	0.335741	0.320872	0.549174	1.44142	0.811742	0.792907	0.0228015	0.667545	1.05568	0.149306	1.27341	-0.0241311	-1.84338	-0.859926	-0.740172	-1.19965	-1.34761	-1.10224	-1.10415	-1.87582	-1.20376
ENSMUSG00000020305	Asb3	A	0.341394	-0.943117	0.739624	-0.547724	-0.0185672	0.358513	0.857136	0.369126	0.229572	-3.28299	0.596541	0.703187	0.654196	0.445221	0.492704	0.0218449	0.0137631	1.02155	0.174965	-0.724774	0.208601	0.305322	-0.313349	1.47712	-0.751836	0.0168274	0.297468	0.0974497	1.72301	0.343068	0.478302	0.903754	0.904219	1.08324	0.691534	0.298327	0.614132	-0.248199	-1.47521	-1.1164	-0.818226	0.0288423	-1.27474	-0.630795	-0.687735	-1.92902	-1.72787
ENSMUSG00000033732	Sf3b3	A	-1.88504	0.264888	0.316884	0.875847	0.557073	0.920515	0.0176858	1.79936	0.664946	0.626748	0.906314	0.264206	0.788593	1.09192	0.632861	-0.361977	0.0966972	-1.40675	-1.24147	-2.231	-0.288377	-0.0226139	-0.641452	-0.332634	-0.734137	0.187556	0.415196	0.957078	0.220045	-0.0247699	1.4068	1.36063	1.65216	-0.529129	-0.0630199	0.24778	-0.807785	0.0764629	-0.851932	-1.662	0.515696	0.222571	-0.00213937	-0.333469	-0.527203	-1.51241	-1.62722
ENSMUSG00000076236	Mir682	A	1.03563	-0.71882	-0.0823077	-0.584138	-0.280363	-0.245377	1.38109	0.0745077	-0.261508	-0.615984	0.747446	0.88502	-1.31014	-1.27837	-0.804788	-1.28009	-1.02118	0.602883	0.371473	0.486791	-0.995187	-1.47253	0.269875	0.201647	0.73756	-0.151187	-0.11491	-0.506236	2.9005	2.64785	0.189664	-0.416784	-0.486438	-0.527715	1.36069	-0.331089	0.493431	-0.539286	-0.852996	1.05514	0.311897	0.185347	0.0147735	0.789604	0.0830016	-1.05644	-0.891967
ENSMUSG00000048495	Tyw5	A	0.0500604	-0.421101	0.440138	0.269431	0.126898	-0.109872	1.28872	0.590457	-1.41649	0.836892	0.341328	0.057069	-1.78011	-0.983972	-0.615545	-0.353561	-0.216767	0.718828	-0.189449	1.1108	-0.42468	-0.648296	0.87899	1.00917	0.0826241	-0.0406939	1.01338	0.157994	3.30119	1.74462	0.83648	0.930447	0.090049	0.000928625	0.292946	-0.67508	0.186423	-0.0683475	-1.511	-1.29083	-0.608737	-0.97085	-0.891464	-0.340938	-0.463616	-1.11811	-1.21636
ENSMUSG00000033970	Rfc3	A	0.887374	0.462652	0.481677	0.710675	0.506249	0.494028	2.03311	1.3401	-0.0327928	0.595621	0.258171	0.618596	-1.3345	-0.0204255	-0.0875727	-0.442679	-0.590883	0.790751	-1.3615	-0.244609	0.206131	-0.0610228	0.283251	0.232589	0.175344	0.0857063	0.717704	0.451871	2.20518	2.43774	0.792558	0.339976	-0.0891608	-0.921115	-0.418762	-1.30261	-0.731941	-0.562058	-0.765687	-0.617386	-0.471482	-0.824431	-0.766279	-1.60527	-0.749407	-1.33293	-1.77255
ENSMUSG00000045257	Morn2	A	0.439951	-0.535372	-0.212169	-0.16535	-1.05724	-0.989788	0.51761	-0.365672	-1.8345	-2.11941	0.58776	1.44763	-2.19789	-0.66596	-0.452456	0.773163	0.518387	1.85968	1.59043	1.10994	0.960487	0.802455	-0.389859	-0.815057	0.663263	-0.135117	-0.239293	-0.827211	1.85963	1.76244	-0.13904	-0.629747	-0.851728	-0.510742	0.0824712	0.397394	0.69704	0.206612	-0.523193	0.109517	-0.0512361	0.135364	-0.223496	0.421893	0.100095	-0.779586	-0.332104
ENSMUSG00000050229	Pigm	A	0.393027	0.499155	1.1033	0.876747	0.0131104	-0.420559	-0.476986	-0.183615	0.425472	1.01271	0.92377	0.336819	0.275918	0.76705	-0.43503	1.62377	1.37893	0.44633	0.142958	0.479612	0.741248	0.35339	-0.665184	-0.120882	0.560026	0.777441	0.824757	-0.504986	0.096559	-0.286382	-0.194113	-0.994356	1.88238	-0.914541	0.230793	-0.327142	-0.900736	0.946859	-1.23385	-0.839403	-0.660279	-1.39765	-1.92203	-2.2064	-1.83278	0.817849	-1.41309
SLMO2	NA	A	1.21116	0.188215	0.502699	0.427852	0.215908	0.0515257	1.16823	0.632656	-0.657997	-0.0364848	1.01839	1.14685	-0.619579	0.197376	0.235691	0.377782	0.406556	-0.0798786	-1.9643	-1.53634	-0.862032	-0.787773	0.373734	0.549525	-0.0341187	0.701745	0.493988	0.00402592	2.35721	2.58022	0.847142	0.275293	0.391275	0.672236	-0.315057	-1.06558	0.254791	-0.445075	-1.196	-0.488943	-0.854626	-1.04605	-0.988179	-1.17469	-1.26514	-0.941543	-0.922712
ENSMUSG00000031145	Prickle3	A	1.11426	0.555384	0.693489	0.419251	0.600572	0.636012	2.41204	1.74882	0.561147	0.221497	0.985851	0.95077	0.00729607	0.114987	0.000713414	-0.541204	-0.449519	-0.240718	-0.650235	-0.511221	-2.08059	-1.84756	0.536744	-0.12385	0.761476	0.260724	0.514316	0.0415068	1.10902	1.96595	0.506651	0.111068	-0.252865	-0.278935	0.00312166	-1.12083	-0.0400743	0.196667	-1.09929	-0.677275	-0.762706	-0.913181	-1.08025	-0.670616	-1.20754	-1.38333	-1.09755
ENSMUSG00000045671	Spred2	A	-0.890425	0.83667	0.652165	1.02522	-0.68501	-0.724258	-1.0848	0.830431	0.399126	-1.45268	-0.0135162	-0.442197	0.26169	-0.469422	-0.767415	0.310786	-0.397458	-1.63832	-1.25576	1.33953	-0.549937	-0.816095	0.769365	-1.28363	2.30223	1.59311	-0.149201	-0.246664	1.68517	1.33464	-0.384035	-0.425256	0.857453	0.081857	0.238423	-0.373197	0.190216	2.09523	-0.256208	0.278763	-0.584535	-1.15702	-0.190453	-0.0308995	-0.877654	0.657017	-0.593039
ENSMUSG00000078762	Haus5	A	1.68875	1.00994	-0.428344	0.869886	0.134123	-0.124045	-0.222893	-1.53714	-0.00173799	-0.0953904	0.782717	0.302287	0.538851	0.857437	0.602773	-0.136363	-0.0250565	1.35456	0.252999	0.287953	0.357967	0.559491	-0.965787	1.55132	-1.43375	0.600075	0.820368	0.717791	-2.9634	-0.60617	0.744169	0.919895	0.233599	0.754413	0.271894	0.110149	0.867767	-0.354854	-0.683691	-1.60629	-0.728577	-0.4065	-0.865165	-0.963022	-0.983035	-0.344838	-1.71513
ENSMUSG00000024799	Tm7sf2	A	1.07932	0.696541	0.295737	0.794439	0.844808	0.405753	0.267325	-0.199493	-0.8431	0.540719	-0.2337	0.142209	0.391015	0.332223	0.358421	1.25162	1.31119	-0.417768	1.39568	0.784847	-0.44415	-0.591848	-1.75004	-1.4098	0.164894	0.695443	0.419426	0.21261	0.8964	0.309485	-0.281164	0.0843488	-1.12466	-1.88511	-0.145344	0.39917	0.926891	1.37318	-1.09217	-1.88511	-1.742	-1.55759	-0.868835	-0.621351	-1.12035	0.693335	1.14654
ENSMUSG00000017550	Atad5	A	-0.143931	-1.14265	0.304434	0.796981	0.67398	0.346956	-0.307981	-0.29584	1.00512	0.6978	1.01197	1.02131	0.47188	0.339635	1.13909	1.08884	1.1566	0.694017	1.35103	2.41835	-0.80965	-0.699881	0.165119	-0.0402834	-0.0178713	-2.50515	-0.437425	0.0257112	-0.211516	0.072414	-0.492822	0.80378	0.0206703	0.794267	-0.294545	0.0347048	-1.31306	-0.572752	-0.804449	-0.62223	-0.819841	-0.776767	-1.08852	-0.422634	-0.582841	0.429541	-2.46155
ENSMUSG00000008690	Ncaph2	A	0.884431	0.25851	1.22036	0.771329	1.14646	0.73194	0.256086	-0.884611	0.803888	0.714581	-0.465277	-1.3769	-0.178634	-0.360421	-0.0446344	0.0156936	0.0490267	0.501101	0.833347	0.694858	0.196163	0.0738942	1.54428	-0.602376	1.22054	0.909293	1.09328	0.955887	-0.81282	0.186243	0.452705	0.487441	0.623987	0.530125	0.149191	-0.09043	0.566366	0.1483	-1.53483	-1.636	-1.08193	-1.35856	-1.32065	-1.21201	-1.15756	-2.22217	-1.6795
ENSMUSG00000004096	Cwc15	A	0.801883	-0.188824	-0.194287	-0.0735952	-0.82799	-0.203335	1.12314	0.439093	-1.12169	-0.525338	1.7327	2.09457	-0.709228	0.163472	0.396475	0.588406	0.324153	1.36638	0.113623	0.765977	0.0422139	-0.207289	0.314057	0.27543	0.252071	-0.883245	-0.0209521	-0.321429	2.61544	2.41089	0.206406	-0.507357	-0.114024	-1.52449	-0.0401263	-0.695195	0.240801	-1.37516	-1.19971	-0.318793	-0.706924	-0.885676	-0.659704	-0.39839	-0.746111	-1.26726	-0.551052
ENSMUSG00000019731	Slc35e1	A	0.419403	-0.39819	-0.0526055	-2.13011	0.650577	-0.0693673	0.479493	0.563514	0.655573	-2.07079	0.559308	0.618289	1.423	0.237037	0.348745	0.853263	0.657545	-2.30229	0.406274	1.08233	1.14235	1.10977	0.858784	-0.0468936	1.01405	0.360336	0.383067	0.0430429	0.928925	-0.670625	-0.144727	0.508555	-2.36641	-0.132491	0.0279337	-0.866763	-0.466516	0.478655	-0.57955	0.0476721	-0.333151	-0.555287	-1.05514	-1.39021	-0.58486	1.11114	-0.752649
ENSMUSG00000032640	Chsy1	A	0.592155	-1.1039	-0.160793	1.18337	-0.209174	0.540621	0.273619	-0.136273	0.658331	0.489887	0.338429	0.508402	1.33797	1.41438	1.38293	-1.17375	-0.860815	1.36414	-0.188023	0.765278	-1.38138	-1.09222	2.51201	-0.365556	0.370861	0.00190806	0.3621	-0.152479	-0.969648	-0.608484	-0.772008	0.208395	0.499565	0.440776	-0.672207	0.371531	0.646644	-2.62244	-1.22375	-0.0684714	0.221256	0.061807	-0.14136	-0.675432	-0.321407	0.129165	-1.77595
ENSMUSG00000042363	Lgalsl	A	-0.673449	0.496054	0.195925	-0.0087689	0.454658	1.33338	0.0152433	1.10183	0.130895	-1.98756	-0.473643	-0.402933	-1.86252	0.369419	-0.341756	-0.600419	-0.725092	-0.0767442	0.369418	-1.43503	1.82924	2.09159	-0.906634	2.19645	-1.27805	0.490826	0.254641	0.373431	-0.166772	1.04836	0.323523	0.511622	1.10418	0.658995	0.333912	-0.607026	-1.15942	-0.37222	-0.281881	0.453732	-1.47444	0.758765	0.0573332	-0.304857	-1.04433	-0.30335	-0.46653
ENSMUSG00000063884	Ptcd3	A	-0.280577	-0.0915268	0.632659	0.851725	-0.0761681	0.312255	1.4987	1.82712	0.213653	0.888396	0.585418	0.728068	0.911757	0.334083	0.444985	-0.163839	-0.135908	-0.656926	-0.711564	-0.407474	-0.792662	-0.848908	0.0521775	1.02907	-0.85959	-0.459251	0.716129	0.26674	1.53687	1.33138	1.37162	1.14517	0.764301	0.615765	0.138675	-0.682585	-0.133334	-0.841883	-1.72075	-0.774109	-0.879337	-0.704781	-0.882957	-1.55623	-0.995063	-1.24818	-2.29313
ENSMUSG00000066637	Ttc32	A	1.44368	1.4193	1.12616	1.08543	0.17177	0.779799	-0.219601	-0.290757	0.805606	-1.70202	-0.0414455	-0.0583462	-1.70202	-0.375464	-0.0638077	0.432393	0.322939	-0.476823	0.717289	0.859663	0.0338057	-0.115637	-1.70202	1.17816	2.30795	0.926684	1.03025	0.434874	-0.2867	0.745825	-0.0706068	-0.469894	-1.70202	0.677301	-0.0850469	0.0268873	0.197929	0.155262	-0.671033	-1.4349	-1.45436	-1.21748	-0.99512	-0.510749	-0.715594	0.226836	-0.744338
ENSMUSG00000029911	Ssbp1	A	0.759397	-0.778117	0.777324	-0.0156544	0.336526	0.474857	1.88001	1.13892	0.49073	0.420647	-0.364678	0.127654	-0.139939	-0.869782	-0.549219	-1.34901	-1.0796	0.362808	-0.414771	-0.443074	0.271166	0.190495	0.632529	0.127554	0.283878	-0.39474	0.490591	-0.103939	2.91211	2.68092	0.345858	-0.0880361	0.691485	0.0104263	0.481125	-0.447461	0.630832	-0.71472	-1.4276	-0.851202	-0.868239	-0.932357	-0.94553	-1.15069	-0.513426	-0.568186	-1.50787
ENSMUSG00000025626	Phf6	A	-0.33636	-0.497606	0.888185	1.68402	-0.626723	0.459088	0.244337	1.35693	0.3624	1.19194	0.249607	-0.234494	0.434952	0.195017	-0.186858	-0.140195	-0.619538	-0.333663	-0.058424	-1.01748	-0.362458	-0.338919	0.447246	0.996987	-0.76799	-1.19987	0.66964	1.25597	0.0646021	0.960771	1.48883	2.45047	1.5736	1.25743	-0.711395	-0.980812	-0.681983	-0.764566	-1.07014	-0.927205	-0.536744	-0.490817	-0.528132	-1.68688	-0.887799	-1.21308	-1.03188
ENSMUSG00000063047	Zfp780b	A	2.06303	0.497601	0.137647	1.26146	0.726096	-1.1107	-0.0197718	0.237844	1.58827	-2.33808	0.0397945	-0.214418	0.139472	-0.108934	-0.287989	-0.363836	-1.36514	1.4102	-0.309198	-1.08169	-1.05682	-0.796631	0.951833	1.58676	-0.00952453	-0.329442	-0.268283	0.0909339	1.00453	-1.16747	1.02377	1.18367	-0.550917	-0.755341	0.335301	0.973598	0.557513	-0.481336	-1.40909	-0.635398	0.120994	-0.193342	0.444589	-1.55668	0.276555	0.58582	-0.827252
ENSMUSG00000028651	Ppie	A	0.985105	-0.237478	0.993556	0.324482	0.273935	0.340459	2.00266	1.31951	0.582261	0.490265	0.209437	0.66602	0.0983154	-0.314858	-0.336392	-0.743861	-1.35922	0.368567	-0.846445	-0.0887223	-0.823162	-0.730564	0.556305	-1.08829	-0.223935	-0.748893	0.296593	0.362545	2.01514	2.13201	0.759261	0.395872	0.62105	0.909742	0.561548	-0.615873	1.03413	-1.02309	-1.54305	-0.489512	-0.95658	-0.954001	-1.02432	-0.524096	-0.897013	-0.959095	-1.77031
ENSMUSG00000014859	E2f4	A	0.97692	1.27702	0.257585	-0.962848	0.367788	0.0572502	-1.27185	-0.498041	-0.310247	-1.69161	0.0451005	0.040735	1.20715	0.698942	0.640549	1.20485	1.10634	-0.816653	-0.316381	1.46179	1.09128	1.27462	0.502534	1.57355	1.14618	0.704224	0.720379	0.456088	0.315212	0.112131	-0.21199	-1.03358	-0.787374	-0.971046	-0.137335	-0.157338	0.0157088	0.743127	-0.714427	-0.741437	-1.58558	-2.19309	-1.5162	-0.815005	-0.859238	-0.0872556	-0.318532
ENSMUSG00000021832	Psmc6	A	0.925092	-0.280094	-0.0992083	0.382771	-0.458994	-0.0744842	1.59256	1.3529	-0.407644	0.0643498	0.868985	1.19177	0.027755	-0.245515	-0.0497969	-0.00628725	-0.19806	0.416995	-0.985881	-0.053775	0.14484	0.106644	0.584145	0.497178	-0.215329	-0.396218	0.0294096	-0.128067	2.90137	2.43969	0.95998	0.430898	0.453635	0.339114	0.0315987	-1.45792	0.071821	-0.721226	-1.33247	-0.863242	-1.03488	-1.08711	-1.04359	-1.35874	-1.27514	-1.28837	-0.751467
ENSMUSG00000050188	Lsm10	A	0.864207	-1.11923	0.0810704	-0.197673	-0.375825	-0.0665552	1.24119	0.740264	-0.567202	-0.182842	0.279261	-0.00980289	-0.365877	-0.286457	-1.19736	-1.8673	-1.60697	0.515445	-0.0559987	-1.16111	-0.244176	-0.68351	1.15592	0.470263	0.525936	-0.27936	0.0997013	-0.0529	3.36839	1.75489	0.782292	-0.61251	-0.0908418	0.160614	0.860901	0.825994	1.58565	-0.860557	-0.96612	-0.113762	-0.376581	0.109054	-0.339335	0.155194	0.0983349	-0.651432	-1.34328
ENSMUSG00000027944	Hax1	A	0.812111	0.500076	0.217244	0.432458	-0.293902	0.0843897	1.91679	0.817471	-0.623528	-0.129696	0.230934	0.0516928	-0.324186	-0.749339	-0.831202	-1.79093	-1.33862	-0.0354806	-0.0238673	-0.713671	-0.365802	-0.520206	0.59401	1.10992	1.16733	-0.235596	0.453243	0.300102	2.66419	2.71085	0.951145	0.283929	-0.338577	0.647738	0.291026	-1.01109	0.638742	-0.818988	-0.938931	-0.35371	-0.823154	-0.818275	-0.646836	-0.680963	-0.794048	-1.0222	-0.652581
ENSMUSG00000034773	BC030867	A	0.787678	0.920241	1.21029	0.276502	1.11765	0.91866	1.27667	0.238688	1.44675	1.18624	-0.454774	-0.545102	0.408723	-0.0029488	0.00542928	-1.00338	-0.243057	0.231485	-0.25691	0.0272236	-0.744626	-0.286752	-0.171614	1.81225	0.546355	-0.0385777	0.867512	1.03415	-0.860724	-0.734049	0.569564	0.925946	0.460779	0.932798	-0.303113	-0.268717	-0.412376	-1.01674	-0.603101	-2.02548	-0.891775	-0.489705	-0.381592	-0.219027	-0.687041	-2.72171	-1.83867
ENSMUSG00000014075	Tctex1d2	A	0.789159	-0.0416057	0.0822835	0.112048	-0.241714	-0.170069	1.39317	0.779712	-0.668527	-3.01087	0.901118	1.21525	-1.17667	-0.45808	0.11703	-0.518024	-0.962509	1.07358	-0.709374	0.0754865	0.171877	-0.0141167	0.414012	-0.551902	0.566273	-0.53207	0.07565	-0.537137	3.04137	2.03708	0.477152	-0.435252	0.278268	-1.18776	0.319069	-0.450726	0.745948	-0.79891	-0.948479	0.264709	-0.0216989	0.0509078	-0.103962	0.0359597	-0.00640281	-1.06162	-0.409619
ENSMUSG00000027379	Bub1	A	-1.61187	-0.696206	-0.410779	0.323095	-0.36747	-0.365528	0.220421	1.32091	-0.325148	-0.253089	2.34738	2.21374	0.536795	1.3033	1.74226	1.54675	1.43654	0.305691	-0.288505	-0.621536	-0.383355	-0.489272	-1.14843	-0.614322	-1.33349	-0.798613	0.195486	0.208432	0.242107	-0.631088	0.891103	0.782739	0.403432	-0.421155	-0.422936	-0.435828	-0.857043	-0.486409	-0.335511	-0.30343	0.383353	0.339061	0.356757	-0.25098	-0.242109	-2.05703	-0.948206
ENSMUSG00000063052	Lrrc40	A	-0.0860945	0.372875	0.0536124	1.00513	-0.17692	0.845166	0.686377	0.972015	0.273798	1.81526	1.07107	0.69669	1.46413	1.36139	1.2422	0.0164052	0.0946878	1.20702	-1.08404	-2.73212	0.0972406	0.0238344	-0.199312	-0.489302	-0.850029	-0.250402	0.398405	0.590406	0.191047	-0.0215447	0.506968	0.865578	1.01762	-0.400316	-0.236032	-0.599892	0.0338538	-0.697475	-1.15329	-1.48839	-0.566325	-0.377806	-0.443623	-1.65661	-0.765464	-1.704	-0.923795
ENSMUSG00000038280	Ostm1	A	-0.253572	-0.153447	0.00596814	-0.709794	0.113355	1.01563	-0.853135	-0.454271	1.90994	-2.08138	-0.193092	-0.237204	0.362466	0.754058	0.578688	-0.544769	0.486074	0.00266795	1.22805	0.922793	1.46255	1.62605	0.176027	-1.65861	-0.997541	-2.82758	1.29824	0.366382	0.862542	1.03678	-0.282098	-0.578693	0.772909	-0.739784	0.0909466	-0.135713	0.133149	-1.00989	-0.0106892	0.477729	-0.307478	-0.823391	-0.451756	-0.546564	0.436994	-0.792139	0.522614
ENSMUSG00000001383	Zmat2	A	1.42698	-0.013903	-0.606232	-0.419049	-0.347918	-0.0975231	1.58668	1.0667	-1.13156	-0.472667	0.576723	0.845085	-0.154678	-0.0162718	-0.306204	-0.727692	-0.708649	-0.282625	-0.951399	-1.56139	-0.498246	-1.18361	0.920628	0.105583	0.973806	0.916355	-0.264935	-0.131242	3.03652	2.49336	0.836615	-1.35037	-0.848039	-0.390801	0.777772	0.0114442	0.77982	-0.0884162	-0.519034	-0.182552	-0.362584	-0.500055	-0.309886	-0.161962	-0.220443	-0.745145	-0.798994
ENSMUSG00000044934	Zfp367	A	-0.559289	0.0217365	0.23732	0.946759	0.339242	0.194371	-1.65612	-1.36071	1.30683	1.14148	0.632069	1.21259	1.85749	0.402537	1.11014	0.990621	0.895162	1.08083	0.510942	0.757116	-0.377321	-0.38654	0.650532	-0.747639	-0.376479	-0.386129	0.629539	0.629798	-0.485468	-0.123147	-1.38482	0.941636	-0.680016	0.833368	-0.366844	-0.790852	-1.44912	-0.893658	-0.933338	-1.4031	-0.0125988	-0.225241	-0.0885839	-1.91825	1.05301	-1.55993	-0.209922
MYEOV2	NA	A	0.922263	0.0101056	-0.51617	-0.68233	-0.687469	-0.558209	1.17055	0.320015	-0.80971	-1.61528	1.36778	1.45794	-1.32048	-1.07043	-0.256591	-0.335678	-0.0936112	1.45557	0.853319	0.975393	0.194917	-0.236099	0.530683	-0.388979	1.84485	0.761334	-0.0668853	-0.811326	1.88481	2.15106	0.0537361	-0.523352	-0.309438	-0.68146	0.35935	-1.03979	-0.0133091	-0.783868	-1.18147	0.823674	-0.222807	-0.40086	-0.321871	0.5574	-0.414739	-1.52747	-0.825067
ENSMUSG00000026361	Cdc73	A	0.336076	-0.633426	-0.0777896	0.72691	-0.660676	-0.205657	0.921743	0.884298	-2.14901	-1.9488	0.447953	0.291761	-0.370169	-0.292496	-0.0841607	0.123848	-0.710126	0.26305	1.28171	1.94741	-0.652291	-0.473962	0.85022	-0.059366	0.878011	-2.95693	-0.201889	0.0247363	1.28741	1.53805	0.555258	0.68247	1.40176	0.216022	0.148175	0.00958429	-1.30728	0.155048	-0.662308	-0.135815	-0.143881	-0.168912	-0.853163	-0.388479	0.219482	0.59275	-0.647146
ENSMUSG00000032386	Trip4	A	0.118468	-0.797468	-0.507007	-0.993347	-0.595498	-0.162837	0.0927298	0.871101	-0.17854	-0.299532	0.73032	0.618068	0.877568	0.696089	0.524704	0.25715	0.183392	1.55398	1.66776	1.65753	0.818078	0.867917	-0.208172	0.205384	-0.62916	-0.922409	0.181108	0.281469	1.34326	0.754814	0.488513	-0.00322899	0.203752	1.07192	0.0401426	0.631082	0.267992	-1.33959	-1.77976	-1.48329	-0.900799	-0.885817	-0.424696	-0.894289	-0.539059	-0.521724	-2.93807
ENSMUSG00000074656	Eif2s2	A	0.30018	-0.17762	0.306714	0.101264	-1.06684	-0.0220642	1.78476	1.1367	-0.235114	0.0017571	0.924345	1.42651	-0.356622	-0.0473897	0.16503	0.596633	0.563483	0.860517	-0.175927	0.672425	-0.582377	-0.487629	0.596761	0.511377	0.560585	0.103588	0.215714	-0.228859	2.56226	2.26243	0.655015	-0.227645	0.455304	-0.44407	-0.770818	-1.41065	-0.382073	-1.5541	-1.37041	-0.166362	-1.0999	-1.00813	-0.92798	-0.536986	-1.20493	-1.46767	-0.811197
ENSMUSG00000030751	Psma1	A	0.93725	0.275395	0.470385	0.540134	-0.178682	0.168314	1.70821	1.19875	0.148173	0.096088	0.571381	1.05629	-0.959959	-0.664779	-0.162795	-0.449381	-0.427819	0.292118	-1.38843	-1.07318	-0.367014	-0.767194	-0.137202	0.102746	0.672875	0.52121	0.500532	-0.0162346	2.89587	2.73313	0.625131	0.478761	-0.157962	-0.0947247	-0.0641648	-0.758251	0.323842	-1.00248	-1.0425	-0.542037	-0.609825	-0.742211	-0.695401	-0.566001	-1.09828	-1.6252	-0.724874
ENSMUSG00000029402	Snrnp35	A	1.62382	-0.911688	0.372613	0.365159	0.128891	-0.155121	0.356195	-0.843064	0.268781	0.114565	0.839673	1.117	0.527385	0.484308	1.039	0.49208	0.219577	1.62492	0.577804	1.02138	-1.51379	-1.69693	0.744745	1.92046	-0.256596	-1.39361	0.83462	0.0327563	0.842201	-0.246739	-0.0481878	-0.686035	0.0885915	-0.366425	0.30722	-0.0130789	0.167635	-2.74036	-0.973953	-2.00035	-0.614385	-0.109894	-0.579709	-0.422816	-0.163433	-0.139594	-0.235601
ENSMUSG00000022722	Arl6	A	0.333023	0.273361	0.070847	-1.22488	-1.35349	0.059443	-0.973821	-0.123634	0.100734	0.20495	-0.198922	-0.0500361	-0.630116	-1.08995	-1.07274	0.153892	-0.323584	2.06311	0.253813	1.37529	1.05973	0.712785	-0.561161	-2.29307	-0.801926	0.0873946	-0.0560873	0.113093	2.2958	2.80107	0.0722162	-0.993095	-0.908733	0.746599	0.383514	-0.0832597	-0.428906	-0.172175	-0.17272	0.0577879	0.0986247	0.581279	-0.061039	0.0553051	0.341768	0.493725	-1.21582
ENSMUSG00000031939	Taf1d	A	0.664765	-0.511072	0.264277	0.463194	0.160597	0.0761982	1.48442	1.35926	0.200038	0.279943	0.0712974	0.10723	-1.07985	-1.21679	-1.3201	-1.17555	-1.17968	-0.16043	-0.475815	-0.285542	-0.813846	-0.848127	0.54386	0.859623	0.641941	0.0214344	0.773225	0.182375	2.58389	2.68603	0.586215	0.223309	0.193143	0.354577	1.05776	-1.3084	0.291177	-0.0440536	-1.48303	0.0985243	-0.629087	-0.450721	-0.647484	-0.0586781	-0.473444	-0.535731	-1.53087
ENSMUSG00000086015	4833417C18Rik	A	0.829523	-0.116954	0.0460526	-0.771727	0.458473	0.00976907	0.71616	0.833901	1.72995	-0.991549	0.221889	0.113259	1.42839	-0.347691	-0.475301	-0.474396	-0.776548	-1.04375	-1.06115	-1.13304	-0.992426	-0.623276	-1.1526	2.17821	0.636792	0.232603	0.327298	0.156171	2.03258	2.3639	0.0994265	-1.0185	-0.818717	0.781936	0.294808	-1.34354	0.876511	-0.245524	-0.566241	-0.551034	-0.29539	-0.133793	-0.163178	-1.12004	-0.366856	0.861437	-0.645837
ENSMUSG00000087211	Lhx1os	A	-0.402354	-0.969835	-0.194821	-0.271746	0.180993	-0.055474	0.380957	0.0947055	-0.743052	-0.720632	0.051651	0.115665	-0.969835	-0.811283	-0.620456	-0.493481	-0.324587	-0.969835	0.213281	0.820825	-0.812502	-0.969835	-0.969835	-0.969835	-0.969835	-0.600616	0.533739	0.506674	3.10179	2.63012	0.851914	0.950461	0.165796	1.4703	1.78035	0.228102	1.30576	0.82016	-0.517468	-0.096046	-0.722169	-0.368981	-0.515975	0.0798218	-0.192313	-0.411823	-0.618443
ENSMUSG00000030407	Qpctl	A	-0.304958	-0.559888	0.757856	0.579865	0.5909	0.797618	0.264986	-0.770365	0.966743	-1.8217	0.422102	0.0851735	0.718907	0.158081	0.193597	0.879644	0.900019	0.852789	-1.23965	1.09089	0.139287	0.255222	0.900972	0.927168	-0.753065	1.95952	1.2023	0.504412	-1.93389	-0.440953	0.244969	-0.0693142	0.382833	-0.261551	0.28105	-0.993725	0.780322	1.10649	-0.993383	-0.202585	-1.09143	-0.521042	-1.03705	-2.37621	-0.642445	-0.830334	-1.10017
ENSMUSG00000020570	Sypl	A	0.516811	0.174621	-0.0357951	0.029706	-1.49946	-0.595525	0.930002	1.1952	-0.938731	1.1191	1.89509	1.92292	-0.135013	0.834824	1.11751	0.641173	0.457619	1.32042	0.316079	1.4003	0.54267	0.558478	-1.02444	-0.451787	-1.93933	-1.34285	-0.213136	-0.429028	0.812547	0.855306	0.0266934	0.253957	0.220684	-2.00301	-0.414644	-0.390682	-0.491456	-1.03536	-0.785479	0.0450918	0.0291984	-0.472357	-0.216262	-1.17199	0.0164295	-0.719313	-0.926797
ENSMUSG00000024287	Thoc1	A	-0.871836	-1.49379	-0.104489	0.140517	-0.464765	0.0167138	1.23424	1.28048	0.0703707	0.712193	1.09499	1.55287	0.375576	0.22357	0.586499	-0.522549	-0.511164	0.623561	-0.621205	-0.154733	-1.79171	-1.76414	-0.718263	-0.42359	-1.67121	-1.59688	-0.0509681	-0.0776763	1.84785	1.07726	0.773452	0.231901	0.461247	-1.144	0.137204	0.0102976	1.01342	-1.37825	-0.330804	0.969426	0.759163	0.83328	0.917263	-0.0430929	0.421598	-1.22014	-0.409707
ENSMUSG00000074024	4632427E13Rik	A	-1.15338	-0.475563	-0.478002	0.444383	0.464449	-0.112136	0.528248	-0.362397	0.360293	-0.095766	1.54971	1.44289	0.821721	-0.0971983	0.923421	0.639516	0.507426	0.619348	-2.65609	-0.132492	-0.223651	0.0493467	-0.945325	-0.645308	-0.32285	0.870981	-0.407796	-0.159652	-0.800742	0.198283	0.0831628	-1.47094	1.01169	-2.21877	1.17414	0.632465	1.27323	0.210768	-1.10935	1.12206	-0.264826	0.460833	0.00879388	-1.54311	0.38766	1.07568	-1.18517
ENSMUSG00000045624	Esf1	A	-0.983428	-1.83949	-0.786966	0.519496	-1.27539	-0.539701	0.894365	0.968556	-0.422364	-1.23035	1.62139	1.90654	0.333828	1.09324	1.22909	0.659233	0.631477	0.796957	0.271079	1.1087	-1.20968	-1.30788	0.0741521	-0.293578	-0.645561	-0.530739	-0.331266	-0.307556	2.33756	1.48354	0.618461	-0.27931	-0.440876	-0.839108	-0.240829	-0.0594686	0.444955	-1.08497	-0.841821	0.464064	0.0760805	-0.213603	-0.00826305	-0.153059	-0.209364	-1.0628	-0.395355
ENSMUSG00000014980	Tsen15	A	1.92928	1.04517	0.533766	0.184255	0.597455	0.287021	-0.0594832	-0.371522	0.114823	-1.21675	-0.881043	-0.853277	0.0940554	-0.593559	-0.278039	0.653376	0.640547	2.1003	-0.192118	2.38999	0.790167	0.779687	0.827729	-1.79173	0.864578	-2.1085	0.0675462	-0.0340952	-1.14571	0.561176	-0.503599	-1.57437	0.17381	1.15593	-0.250877	-0.256877	-0.362365	-0.279356	0.346427	-0.770864	-0.212999	-0.213046	-0.725616	0.200905	-0.248008	-1.15723	-0.256965
ENSMUSG00000052187	Hbb-y	B	5.86205	4.69672	2.09871	0.909845	1.02817	1.89682	0.438498	-0.839158	1.40495	3.48542	-1.13874	1.27035	-2.61769	-2.90136	-2.03491	-1.74369	-2.60858	-2.17782	-3.42461	-3.42461	-3.42461	-3.24279	5.25967	8.15641	6.04827	7.77415	2.15509	-1.08996	3.57532	1.3721	-0.62437	0.949824	2.10573	2.08408	-0.595827	-0.7755	-1.58259	-0.790674	-3.19773	-3.04738	-3.42461	-3.42461	-3.23043	-3.26649	-2.95022	-2.70714	-2.28607
ENSMUSG00000052217	Hbb-bh1	B	6.87412	5.82231	1.57901	0.239569	0.10046	1.24298	-1.3202	-1.65645	0.204696	1.25344	-1.88834	-0.976709	-1.88834	-1.88834	-1.6863	-1.67454	-1.88834	-1.64342	-1.88834	-1.88834	-1.88834	-1.88834	5.87181	8.84399	6.63015	8.71214	1.81057	-1.15697	0.425666	-0.515196	-1.49936	-0.128364	0.0283675	-0.106974	-1.88834	-1.88834	-1.19854	-1.88834	-1.49618	-1.88834	-1.88834	-1.88834	-1.88834	-1.88834	-1.88834	-1.0428	-1.43544
ENSMUSG00000055609	Hba-x	B	5.44657	4.96331	1.73423	-0.181098	0.427332	1.21087	-0.887831	-1.11507	0.585787	2.5311	-1.395	-0.334266	-1.73565	-2.26823	-1.74398	-1.31399	-1.60432	-1.04952	-2.54257	-2.54257	-2.54257	-2.36075	5.8812	8.05899	5.81381	7.85086	1.48035	-1.23479	1.57718	-0.0587761	-1.40203	-0.178057	0.978439	1.35729	-1.08748	-1.23	-1.30905	-0.980474	-1.96737	-2.27545	-2.54257	-2.54257	-1.99621	-2.54257	-2.33955	-1.08484	-1.50809
ENSMUSG00000025492	Ifitm3	B	3.65037	2.44925	2.01308	1.60976	1.70539	1.74445	3.61051	2.67638	0.913033	1.49152	-0.452119	-0.753062	0.0255104	-0.924246	-1.50672	-3.57091	-3.01198	-2.92168	-4.87826	-4.25714	-4.61856	-4.75516	3.48671	2.45671	3.74762	2.74818	1.97858	1.13725	4.45321	4.72186	2.2874	0.740914	0.835599	0.919038	1.11573	-0.242802	1.25558	-0.28148	-2.9853	-1.95132	-1.83234	-2.07727	-2.19122	-2.1353	-2.20785	-4.15593	-2.06297
ENSMUSG00000060461	Dppa5a	B	0.532821	-0.189099	2.6297	2.71161	2.06709	1.88971	3.37812	2.33735	1.33302	1.15475	-0.368527	0.0281016	-0.784518	-1.78629	-1.51255	-3.11144	-2.77251	-3.42677	-4.58305	-4.16108	-3.2659	-3.38373	1.33662	-0.882105	2.38349	-0.000737617	2.83378	2.4365	5.35981	5.40333	2.81691	2.11099	1.97918	2.27483	2.20379	0.247655	2.27041	0.56335	-3.32183	-1.99657	-2.01012	-2.5569	-2.55068	-1.60909	-2.18065	-2.70259	-3.12618
ENSMUSG00000046323	Dppa3	B	1.82115	-0.123902	1.55803	1.69273	1.0547	1.46503	3.29332	2.2615	0.870376	0.933123	-1.01073	-0.459646	0.414337	-1.07533	-1.9083	-4.07622	-4.3528	-1.98952	-6.13239	-5.58558	-0.298119	-0.0153967	2.39162	0.610846	1.39959	0.459612	1.59208	1.22931	4.69954	4.54025	2.14954	1.29186	1.1556	1.36322	3.08008	1.96012	3.41794	0.252942	-3.58391	-3.41179	-0.215355	-0.95085	-1.21722	-0.531727	-0.787601	-4.5196	-4.71247
ENSMUSG00000047751	Utf1	B	0.194547	0.963884	2.92776	1.77408	2.18094	2.51313	-1.76966	-2.67984	2.58085	2.76235	-4.58743	-4.04053	-1.65413	-1.77699	-2.38757	-2.92019	-2.9664	-4.04929	-4.80699	-4.955	-4.93823	-5.25243	0.603288	0.190102	2.18616	1.1063	2.44763	2.90382	-0.796662	-0.453415	1.07989	2.69994	2.07968	2.19616	-1.12187	1.58107	1.79249	2.19295	2.43586	0.252735	1.23082	1.41819	1.19872	1.42368	0.982214	1.43301	1.8244
ENSMUSG00000025491	Ifitm1	B	3.1436	2.29482	1.53265	1.13847	1.33272	1.17313	3.20427	2.1483	1.2672	0.907528	-0.0731245	0.498797	0.138032	-0.631184	-1.16126	-2.33482	-2.01787	-3.31741	-4.69495	-2.7371	-5.01705	-4.83517	2.8766	1.95727	3.22803	3.02013	1.44464	0.871515	4.57003	4.09773	1.51113	0.870566	0.685693	0.817567	2.06904	0.811543	2.31848	0.517347	-3.45381	-3.23033	-1.47578	-2.48096	-2.34907	-1.21276	-1.66046	-3.6615	-4.10221
ENSMUSG00000066652	Lefty2	B	-0.34902	0.208596	1.25132	4.41676	1.88001	1.23816	-2.31471	-2.71774	1.72605	-0.578532	-1.95207	-2.25627	-2.71774	-2.2186	-2.18577	-2.71774	-2.5374	-2.47281	-2.71774	-2.71774	-2.71774	-2.71774	-0.281717	-2.41632	0.174568	-2.71774	4.32596	5.02788	2.42659	2.9839	3.28165	5.13958	4.60657	4.08634	1.77589	1.67353	1.5387	2.85397	-0.739799	-1.28763	-2.11474	-1.61715	-1.37247	-1.46277	-1.36718	0.615759	0.0350835
ENSMUSG00000031245	Hmgn5	B	2.51397	1.68301	2.89019	3.25263	1.5413	1.72419	2.82023	2.625	2.15447	1.48241	-2.20399	-2.13118	-1.70093	-1.14274	-2.15378	-2.41638	-3.16475	-3.28138	-0.809708	-3.60567	-3.13056	-2.41036	3.41829	2.85446	2.92663	3.12524	2.52646	2.75233	3.04524	3.13188	2.3448	2.0618	2.24118	2.86467	-0.736638	-3.32224	-1.08892	-0.760183	-1.17064	-3.55517	-2.69031	-2.82553	-2.87616	-2.29298	-2.43846	-2.05392	-2.01779
ENSMUSG00000012396	Nanog	B	2.29591	2.06375	2.57101	2.68647	1.48266	2.42534	2.86708	2.85454	2.73581	1.62855	-2.83833	-2.536	0.569495	-2.4319	-2.96489	-3.79511	-3.02442	-3.75123	-3.60963	-3.73325	-4.0972	-3.91538	1.75063	2.36026	1.65688	2.28792	2.5924	2.34067	2.56022	2.57936	2.74012	2.69066	1.86617	1.74229	1.42351	-0.00882461	0.701248	0.85645	-2.27942	-1.3534	-1.35397	-2.03638	-1.47094	-1.4931	-1.64373	-3.14219	-2.85011
ENSMUSG00000068048	Rhox9	B	2.3089	0.955422	3.29332	2.87952	2.87105	2.85084	4.19982	2.96377	2.54685	2.10689	1.06107	1.3076	1.35864	0.62662	0.386237	-1.27137	-1.43153	-0.668341	-0.854868	-2.19266	-3.60518	-3.92062	2.45994	0.0324357	2.1458	-0.189504	2.61547	2.31486	1.90202	3.13798	1.92558	1.78969	0.820375	1.65034	-2.28182	-3.29642	-2.67745	-3.30335	-3.69887	-2.93629	-3.30338	-3.39146	-3.30009	-2.74201	-3.02352	-2.38935	-2.03295
ENSMUSG00000010760	Phlda2	B	4.71738	4.80105	2.79396	0.521469	3.15188	3.1562	4.26151	2.8078	2.86463	1.68589	-0.103133	-0.0962243	1.21523	0.0606278	0.416844	-0.986585	-0.816742	-1.2881	-3.13616	-3.13616	-2.91377	-3.13616	3.19962	2.41285	4.23429	4.51068	0.44025	-0.220614	-3.13616	-1.55222	-2.0218	-2.05244	-3.13616	-3.13616	-2.37241	-1.97958	-2.04319	-2.00596	-0.00478357	-0.535934	-1.46101	-1.38348	-1.13627	-1.93553	-1.36056	-0.129759	-0.0350866
ENSMUSG00000006200	Rhox6	B	1.89142	0.99966	3.29696	2.93808	2.54324	2.67549	4.19934	3.03563	2.60737	2.02546	1.1783	1.69762	1.30497	0.249337	0.32333	-0.89491	-1.42455	-0.9977	-1.27637	-0.776951	-3.25155	-3.66051	2.03673	0.557413	2.1317	0.569173	2.62089	2.08759	2.22359	2.80914	1.60191	1.49931	0.836213	1.20478	-3.47224	-4.1792	-3.36679	-4.49126	-2.67001	-2.13709	-2.70829	-3.5392	-2.95876	-2.58754	-2.99077	-2.05502	-1.70595
ENSMUSG00000060591	Ifitm2	B	2.28209	0.944293	1.55861	1.40414	1.18674	1.30358	3.26783	2.17413	0.725414	0.748847	0.417354	0.668253	0.0568514	-0.333743	-0.707771	-3.16618	-2.56179	-2.76401	-5.63059	-4.10857	-5.84472	-5.00624	2.2007	1.27789	2.151	1.38542	1.56678	0.833862	3.6927	3.99989	1.80378	0.605509	0.598495	0.432208	1.67053	0.868407	2.27497	-0.235752	-1.93502	-0.701265	-0.21389	-0.401772	-0.624449	-0.485617	-0.485256	-4.05048	-2.84318
ENSMUSG00000020649	Rrm2	B	2.64907	1.8628	2.24886	2.64854	1.49484	2.08889	2.8529	2.20276	1.6381	2.51229	-0.0709419	0.23183	1.29332	1.30681	0.949188	-0.468053	-0.682336	0.353791	-2.53659	-2.39878	-1.11709	-1.06268	2.49732	2.92214	1.27101	2.22971	2.43587	1.9419	-1.65871	0.192278	1.89426	2.06709	2.04839	1.15574	-0.715328	-2.90066	-0.320352	-2.17586	-3.12709	-4.37664	-3.47475	-3.83889	-3.05054	-2.70805	-2.96388	-4.39065	-2.95184
ENSMUSG00000042367	Gjb3	B	1.95633	1.03155	2.445	2.29335	1.86575	2.28744	2.00772	0.864975	1.69375	2.89123	-2.46572	-3.14561	0.251349	-0.94478	-1.43154	-2.22447	-3.18294	-4.2964	-4.2964	-4.2964	-4.2964	-3.27283	1.78245	1.88524	1.88564	1.72614	2.48674	2.63711	-1.37038	2.09373	2.18307	2.92401	2.03833	1.68732	1.54731	0.23837	1.72797	0.980904	-1.49704	-2.60116	-1.54884	-1.15012	-1.40917	-0.848209	-1.11519	-0.830611	-1.18856
ENSMUSG00000041359	Tcl1	B	-0.111878	-0.629465	2.22805	2.17788	1.546	1.96235	3.38687	2.66445	1.8201	2.27528	-1.65788	-1.80819	0.417076	-1.2368	-2.75263	-3.97438	-3.43421	-0.80035	-3.23164	-4.84353	0.694958	1.33745	1.42063	-1.33851	0.163118	-2.06549	1.9004	2.03735	4.08863	3.86164	2.38017	1.95137	1.59807	2.0218	1.85109	0.86951	2.09487	0.0833199	-2.34809	-1.99055	-1.89682	-1.74239	-1.89635	-1.49149	-1.78227	-3.13938	-2.66015
[truncated: 9,133 more rows]

## Sheet: GO_Biological_Process
Cluster	adj.Pval	nGenes	Pathways	Genes
[truncated: 128 more rows]

[truncated: 4 more sheets: Kmeans_10000_Females_Only, GO_Biological_Process_Females, Kmeans_10000_Males_Only, GO_Biological_Process_Males]
