# Supplementary material for: Dynamic and regulated TAF gene expression during mouse embryonic germ cell development
Source: PLoS Genet. 2020 Jan 8;16(1):e1008515. doi: 10.1371/journal.pgen.1008515 (PMC7010400; doi:10.1371/journal.pgen.1008515)
Supplement: S9 Table — Sheet 2 (“All_TPMs”) contains a TPM values table for all samples and genes. Sheet 3 (“Quick_Calc”) contains search and plotting tools to quickly evaluate the data. Sheet 4 (‘DESeq_WT_DazlKO’) contains DESeq2 results for WT versus KO gene expression. S9 Table is associated with Fig 6 and Fig 8. (XLSX) [file pgen.1008515.s015.xlsx]

## Sheet: Description
Table S9 Description
Transcripts per million (TPM) of all re-processed RNA-seq data from Zagore et al with quick and easy tabs for asking specific questions about the data
In the colored tab, simply enter gene names into the yellow highlighted boxes
DESeq2 output for comparisons between WT and Dazl-KO PND6 Spermatogonia
Tab Name	Description
All_TPMs	Full Table of all TPMs for all samples
Quick_Calc	Tab for comparing the expression of a gene between the WT and Dazl-KO samples
DESeq_WT_DazlKO	DESeq2 results for PND6 WT vs Dazl-KO gene expression
Note: Taf7l2 is labeled "4933416C03Rik" in this file

## Sheet: All_TPMs
dataMerge[, 1]	TPM_Dazl_KO_1	TPM_Dazl_KO_2	TPM_Dazl_KO_3	TPM_Dazl_WT_1	TPM_Dazl_WT_2
0610005C13Rik	0.308896	0	0	0	0.045277
0610007P14Rik	60.3188	49.1816	69.8994	90.5989	71.7361
0610009B22Rik	27.3622	39.6308	31.3547	22.8372	19.4728
0610009L18Rik	4.17174	1.16751	0.159087	3.67968	3.1268
0610009O20Rik	5.9794	3.88278	5.70327	0.496184	1.42775
0610010B08Rik	2.19778	2.36927	3.57832	0.167586	0.192465
0610010F05Rik	5.01006	1.57903	4.94713	7.59811	9.74749
0610010K14Rik	78.6284	67.5746	79.8161	232.665	176.198
0610011F06Rik	18.189	18.3536	27.2081	12.2168	20.0755
0610012G03Rik	29.7941	27.6555	29.6883	26.7186	28.0379
0610030E20Rik	6.61399	10.4662	7.87164	2.09156	7.26401
0610031O16Rik	0	0.754386	0	0	0
0610037L13Rik	35.4498	40.7374	40.7245	33.9952	26.1177
0610038B21Rik	0.527296	1.03299	0.201002	1.82636	1.94091
0610039H22Rik	0.020737	0.6887	0	0.070464	0.047327
0610039K10Rik	0.225357	0	0.327899	0.430622	0.093569
0610040B10Rik	4.00298	2.19847	7.59477	2.75224	1.26846
0610040F04Rik	0	0	0	0	0
0610040J01Rik	0	0	0	0.449449	0
0610043K17Rik	0	0.84583	1.21299	0.39526	0.582066
1010001N08Rik	0	1.43942	0	0	0
1110001J03Rik	44.8528	38.7991	62.0629	24.2761	31.3829
1110002L01Rik	1.65125	0.101389	3.31296	2.28818	2.63838
1110004E09Rik	15.3754	10.8104	6.03053	34.9236	35.0516
1110004F10Rik	137.255	126.906	156.159	121.24	118.012
1110006O24Rik	3.44292	0	0.80182	5.94148	3.91896
1110007C09Rik	124.6	146.634	127.478	13.1777	24.3543
1110008F13Rik	99.3824	113.211	91.5249	150.211	134.084
1110008L16Rik	5.68555	8.35389	4.00575	21.1927	14.7109
1110008P14Rik	16.7626	6.77154	19.3428	81.297	78.3219
1110012L19Rik	24.3444	25.9845	29.319	33.9357	22.6062
1110015O18Rik	0	0	0	0	0
1110017D15Rik	0.911419	0	0	0.141264	0
1110019D14Rik	4.19235	3.50565	3.94536	2.37525	1.25059
1110020A21Rik	0.315166	2.15537	0.994372	1.20713	0.045478
1110025L11Rik	0	0	0	0	0
1110028F11Rik	0	0	0	0	0
1110028F18Rik	0	0	0	0	0
1110032A03Rik	7.4525	9.51743	8.21483	8.53573	4.13865
1110032F04Rik	0.321977	5.2346	0	0.251372	1.34504
1110034G24Rik	2.99883	5.83243	5.41005	1.83982	2.6733
1110036E04Rik	0	0	0	0	0
1110037F02Rik	6.88591	13.5048	14.523	21.2042	18.5978
1110038B12Rik	23.0093	46.5077	37.9421	22.947	21.1807
1110038F14Rik	37.4986	41.9755	35.5645	37.6186	38.0571
1110046J04Rik	2.92505	6.89795	1.95005	0	0
1110051M20Rik	17.1668	5.63023	14.2287	17.7426	14.9634
1110058D11Rik	0	0	0	0	0
1110059E24Rik	27.8659	22.6643	23.4924	34.6494	12.3814
1110059G10Rik	6.78236	6.72945	9.20133	6.64719	7.46745
1110065P20Rik	32.6485	49.3821	26.2882	26.3637	41.8477
1190002F15Rik	17.1817	16.1575	8.15343	1.30521	0.114667
1190002N15Rik	9.70978	18.1763	11.6312	14.7095	20.3646
1190003K10Rik	0	0	0	0	0
1190005I06Rik	0	0	0	1.45027	0
1190007I07Rik	2.59131	5.22029	3.38262	8.28362	8.7003
1200014J11Rik	8.03889	10.8537	7.63431	13.4326	13.342
1300002E11Rik	24.6724	14.2749	18.5249	22.9648	13.3919
1300017J02Rik	0	0	0	0.421025	0.451979
1500004A13Rik	0.228823	0.133873	0.033171	1.46951	0.327777
1500009C09Rik	0	0	0	0	0
1500009L16Rik	74.7733	89.282	91.0457	33.3365	10.8002
1500011B03Rik	25.799	22.0546	25.0236	59.8798	49.8591
1500011K16Rik	10.3525	9.64241	10.1199	4.97637	6.06295
1500012F01Rik	48.4077	73.7723	51.8508	30.3641	29.1723
1500012K07Rik	0	0	0	0	0
1500015A07Rik	0.485865	0	1.66955	9.67443	8.74335
1500015L24Rik	0	0	0	0	0
1500015O10Rik	5.01153	0	6.49705	0	0
1500017E21Rik	0	0	0	0	0.016851
1500026H17Rik	1.8241	0	0	0	0.245233
1600002D24Rik	0	0	0	0.63128	0
1600002H07Rik	7.89781	13.2813	1.48464	14.4608	16.7365
1600002K03Rik	0.977638	13.5899	3.40503	11.3695	10.0783
1600010M07Rik	0	0	0	0.926228	0.109821
1600012H06Rik	19.1419	21.0042	14.8574	13.6314	17.4431
1600014C10Rik	5.31978	1.94309	9.57716	1.32372	0.335179
1600014C23Rik	0	0	0	0.572791	0
1600014K23Rik	0	0	0	0	0
1600015I10Rik	0	0	0	0	0
1600019K03Rik	0	0	0	0	0.280373
1600020E01Rik	44.6086	46.8457	25.3743	28.6064	30.8033
1600023N17Rik	0	0	0	2.83599	1.9376
1600025M17Rik	0	0	0	0	0.146696
1600027J07Rik	0	0	0	0	0
1600029I14Rik	0	0	0	0	0
1600029O15Rik	0.354145	0	0	0	0
1700001C02Rik	0	0	0	0	0
1700001C19Rik	0.231073	0	0	3.18867	1.97033
1700001D01Rik	0	0	0.129615	0	0
1700001F09Rik	0	0	0	0	0
1700001G01Rik	0	0	0	0	0
1700001G11Rik	1.13904	0.646848	0	0.575296	1.08083
1700001G17Rik	0.847507	0	0	1.48574	0.555869
1700001J03Rik	0.132701	0	0	0.357851	0
1700001J11Rik	0	0.002633	0.004456	0	0.015559
1700001K19Rik	0.34656	0	0.148884	0.189065	0.471453
1700001K23Rik	0	0.693475	0	0	0
1700001L05Rik	0.16581	0.868323	0	6.47734	9.19043
1700001L19Rik	0.532441	1.07312	0.567055	1.65002	1.89004
1700001O22Rik	1.9889	2.25724	0.82664	1.82676	1.0669
1700001P01Rik	0	2.20931	0	0	0.091369
1700003C15Rik	0	0	0	0	0
1700003D09Rik	0	0	0	0	0.161818
1700003E16Rik	1.52219	0.669973	0.792192	0.536305	0.645145
1700003E24Rik	3.31648	0	0	2.75985	0.862205
1700003F12Rik	1.30846	1.17188	0.554773	0.318626	0.411956
1700003G13Rik	0	0	0	0	0
1700003G18Rik	0	0	0	0.908219	0.539693
1700003H04Rik	0	0	0	0	0
1700003I22Rik	0	0	0	0	0
1700003L19Rik	0	0	0	0	0
1700003M02Rik	0	0	0	1.13967	0.885034
1700003M07Rik	0	0	2.01456	2.3831	1.59676
1700003P14Rik	0	0	0	0	0
1700006A11Rik	0	0	0	0	0
1700006E09Rik	0	0	0	0	0
1700006F04Rik	0	0	0	0	0
1700006H21Rik	0	0	0	0	0.784581
1700007B14Rik	0	0	0	0	0
1700007F19Rik	0	0	0	0	0
1700007G11Rik	0	0	0	0.314045	0.457022
1700007J10Rik	0.289847	0.089493	0	0.144964	0.062478
1700007K09Rik	0	2.27326	0	0	0
1700007K13Rik	0.850288	1.88075	2.74556	2.4216	2.49363
1700007L15Rik	1.85721	1.65562	1.99265	11.1868	6.92699
1700007P06Rik	0	0	0	0	0
1700008C04Rik	0	0	0	0	0
1700008J07Rik	1.45808	0.471932	0	6.59829	4.44727
1700008K24Rik	0	0	0	0	0
1700008O03Rik	0.376649	0	0	0.722122	1.16614
1700008P02Rik	0	0	0	0	0
1700009C05Rik	0	0	0	0	0
1700009J07Rik	0	0	0	0	0
1700009N14Rik	0	0	0	0	0
1700010B08Rik	0	0	0	0.704701	0.725763
1700010D01Rik	0	0	0	0.560757	1.37113
1700010I02Rik	0	0	0	0	0
1700010I14Rik	0	0	0	0.116036	0.308798
1700010J16Rik	0	0	0	0	0
1700010K23Rik	0	0	0	0	0
1700011A15Rik	0	0	0	0	0
1700011B04Rik	0	0	0	0.134676	0.152675
1700011C11Rik	0	0	0	0	0
1700011E24Rik	0	0	0	0	0
1700011H14Rik	0	0	0	0.383323	0.136967
1700011I03Rik	0	0	0	0	0
1700011L22Rik	0	0	0	0.48288	0
1700011M02Rik	0	1.41897	0	4.10963	5.96997
1700012A03Rik	0	0	0	0	0
1700012B07Rik	0	0	0	3.43194	1.21146
1700012B09Rik	0	0	0	0	0
1700012C14Rik	0.341312	0	0	0.684757	0.428084
1700012D01Rik	0.162685	0	2.0117	7.93458	4.96599
1700012D14Rik	0	1.36169	0.646511	0.403948	2.01463
1700012D16Rik	0	0	0	0	0
1700012H19Rik	0	0	0	0	0
1700012I11Rik	0	0	0	0	0
1700012L04Rik	0	0	0	0.060142	0
1700012P22Rik	0	0	0	0	0
1700013D24Rik	0	0	0	0	0
1700013F07Rik	0	0	0	0	0
1700013G24Rik	0	0	0	0	0
1700013H16Rik	0.482505	0	0	24.1598	57.2796
1700015E13Rik	0.293216	0	0	0	0
1700015F17Rik	0	0	0	0.517109	0.095487
1700015G11Rik	0	0	0	3.48975	1.15219
1700016C15Rik	0	0	0	0.152001	0.046079
1700016D06Rik	0	0	0	0.05168	0.056687
1700016G22Rik	0	0	0	0	0
1700016H13Rik	0	0	0	0	0
1700016K19Rik	0.070818	0	0	11.018	3.17089
1700016L04Rik	0	0	0	0.614193	0.381782
1700016L21Rik	0	0	0	0	0
1700016P04Rik	0	0	0	0	0
1700017B05Rik	22.357	21.072	26.2767	19.6656	6.02547
1700017D01Rik	0	0	0	0	0
1700017G19Rik	0	0	0	0	0
1700017J07Rik	0	0	0.751777	0	0
1700017L05Rik	0	0	0	0	0.251445
1700017N19Rik	0	0	0	0	0
1700018A04Rik	0	0	0	0	0
1700018B08Rik	0	0	0	1.93032	2.14896
1700018B24Rik	0.928643	0	0	12.6779	14.6522
1700018C11Rik	0	0	0	0	0.342663
1700018F24Rik	0	0	0	0	0
1700018G05Rik	0	0	0	0	0
1700018L02Rik	2.13282	0.9711	1.21542	0.025036	0.308178
1700019A02Rik	0.206559	0	0	3.25341	1.68505
1700019B03Rik	0	0	0.750654	0	0
1700019B21Rik	0.981715	0	0	13.5536	6.0602
1700019C18Rik	0	0	0	6.0937	5.64212
1700019D03Rik	1.64165	0.667437	0	1.33525	1.84125
1700019E08Rik	0	0	0	3.93501	4.21514
1700019G17Rik	1.77515	0.299684	1.41297	0.787673	3.8417
1700019G24Rik	0.413687	0	0	0	0
1700019L03Rik	0	0	0.340595	0.097027	0.343141
1700019M22Rik	0	0	0	0	0
1700019N19Rik	0	0	0	0	0
1700019O17Rik	0	0	0	0	0
1700020A23Rik	0	0	0	0	0.048572
1700020D05Rik	0	0	0	1.00143	1.67915
1700020D14Rik	0	0	0	0	0
1700020G17Rik	0	0	0	0	0
1700020I14Rik	18.5311	18.5849	14.8236	64.1053	52.5761
1700020L24Rik	0.676598	0.928263	0.535589	0	0
1700020M21Rik	0	0	0	0	0
1700020N01Rik	1.54978	0	1.42675	3.69214	4.19056
1700020N15Rik	0	0	0	1.60168	1.34839
1700020N18Rik	0	0	0	0	0
1700021F05Rik	30.5272	42.1491	37.5661	38.2889	33.4434
1700021F07Rik	0	0	0	1.74848	0
1700021K19Rik	6.85602	10.3271	8.90373	17.0378	22.2021
1700021N21Rik	0	0	0	0	0
1700022A21Rik	0	0	0	0	0
1700022A22Rik	0	0	0	0	0
1700022E09Rik	0	0	0	0	0
1700022H01Rik	0	0	0	0.302747	0.460812
1700022H16Rik	0	0	0	0	0
1700022I11Rik	0	0	0	0.972654	0.039546
1700023C21Rik	0	0	0	0.240346	0
1700023F02Rik	0	0	0.992997	0	0
1700023F06Rik	0	0	0	0.069377	0.514761
1700024B18Rik	0	0	0	0	0
1700024F13Rik	0	0	0	0.454296	1.26822
1700024G13Rik	0	0	0	0.836991	0
1700024I08Rik	0	0	0	0	0
1700024N05Rik	0	0	0	0	0
1700024P04Rik	0	0	0	0	0
1700024P16Rik	0.031778	0	0	0.8022	1.98621
1700025B11Rik	0	0	0	0	0
1700025C18Rik	0	0	0	0	0
1700025F22Rik	0	0	0	0	0
1700025F24Rik	0	0	0	0.343169	0
1700025G04Rik	4.44979	6.89569	3.08491	1.67818	2.63816
1700025J12Rik	0	0	0	0.280814	0
1700025K24Rik	0	0	0	0	0
1700025M24Rik	0	0.295062	0.302975	0	0
1700025N23Rik	0	0	0	0	0.523944
1700026D08Rik	0	0	0	0	0
1700026D11Rik	0	0	0	0	0
1700026F02Rik	0	0	0	0.1233	0
1700026J14Rik	0	0	0	0	0
1700026L06Rik	0	0	0	3.32751	1.26
1700027A15Rik	0	0	0	0	0
1700027F06Rik	0	0	0	0	0
1700027F09Rik	0	0	0	0.077239	0
1700027H10Rik	0	0	0	0	0
1700027I24Rik	0	0	0	0	0
1700027J07Rik	0	0	0	0	0
1700028B04Rik	0	0	0	0	0
1700028D13Rik	0	0	0	0	0
1700028E10Rik	0.422351	0.1984	0.160863	4.23411	5.02958
1700028I16Rik	0	0	0	4.88343	5.66432
1700028J19Rik	0	0	2.04927	1.5726	0.30966
1700028K03Rik	0.581165	2.24783	0.120442	2.82457	0.703546
1700028M03Rik	0	0	0	0	0
1700028P14Rik	0	0	0	0	0
1700028P15Rik	0	0	0	0	0
1700029B22Rik	0	0	0	0	0
1700029F12Rik	0	0	0	0	0
1700029H14Rik	0	0	0	0.213537	0.162223
1700029I15Rik	0	0	1.2	1.5078	1.05518
1700029J03Rik	0	0	0	0	0
1700029J07Rik	2.23862	3.15151	2.11286	1.97701	1.53392
1700029M20Rik	1.25024	0	0	1.33373	0.499051
1700029N11Rik	0	0	0	0	0
1700029P11Rik	0	0	0	5.58637	7.3637
1700030A11Rik	0	0	0	0	0
1700030C10Rik	0.00809	0.58277	0.275702	2.40683	1.8754
1700030F04Rik	0	0	0	0	0
1700030F18Rik	0	0	0	0	0
1700030J22Rik	2.1299	0.109593	0	3.08164	2.36589
1700030K09Rik	6.06165	15.209	24.6896	7.10144	3.53259
1700030L20Rik	0	0	0	0	0
1700030M09Rik	0	0	0	0	0
1700030N03Rik	0	0	0	0	0
1700030O20Rik	0	0	0	0	0
1700031A10Rik	0	0	0	0	0
1700031F05Rik	0.492089	0	0	0.52194	1.1121
1700031M16Rik	0	0	0	0	0
1700031P21Rik	0	0	0	0	0
1700034E13Rik	0	0	0	0	0
1700034G24Rik	0	0	0	0	0.077805
1700034H15Rik	0	0	0	0.09067	0.1045
1700034I23Rik	0	0	0	0	0.014145
1700034J05Rik	0	0	0	0	0
1700034K08Rik	0	0	0	0	0
1700034O15Rik	0	0	0	0	0
1700034P13Rik	1.67037	0.392081	0.286531	0.946243	0.929063
1700036G14Rik	0	0	0	0	0
1700037C18Rik	1.79131	2.04793	6.79985	1.98293	4.04266
1700037H04Rik	26.5718	29.3587	19.3882	70.0107	104.103
1700039E15Rik	0	0	0	0	0.281609
1700039E22Rik	0	0	0	0	0
1700040L02Rik	2.50897	2.81001	0	0	0.964331
1700041A01Rik	0	0	0	0	0
1700041C23Rik	0	0	0	0	0
1700041M19Rik	0	0	0	0	0
1700042G07Rik	0	0	0	0.298875	0
1700042G15Rik	0	0	0	0	0
1700042O10Rik	0	0	0	0	0
1700044C05Rik	0	0	0	0	0
1700044K03Rik	0	0	0	0	0
1700045H11Rik	0	0	0	0.083064	0
1700046C09Rik	0	0	0	0	0
1700047A11Rik	0	0	0	0	0
1700047E10Rik	0	0	0	0.052082	0.557204
1700047G03Rik	0	0.100016	0	0	0.094269
1700047I17Rik2	0.405212	0.881814	1.75935	0.397752	3.07301
1700047L14Rik	0	0	0	0	0.116639
1700047M11Rik	0	0	0	0	0.523154
1700048M11Rik	0	0	0	0	0
1700048O20Rik	3.11091	1.78177	3.65193	9.03062	7.99073
1700049E15Rik	0	0	0	0	0
1700049E22Rik	0	0	0	0	0
1700049G17Rik	0.914307	0.160394	3.26889	0.728318	1.2745
1700049L16Rik	0	0	0	0	0
1700051A21Rik	0	0	0	0	0
1700052I22Rik	0	0	0	0	0
1700052K11Rik	4.1509	4.00441	0.896783	5.23818	8.01276
1700054A03Rik	0	0	0	0	0
1700054K19Rik	0	0	0	0	0
1700054M17Rik	0	0	0	0	0
1700055C04Rik	0	0	0	0	0
1700056E22Rik	0	0	0	0.091777	0.476936
1700057G04Rik	0.230209	0	0	1.12116	0.905144
1700057H15Rik	0	0	0	0	0
1700057H21Rik	0	0	0	0	0
1700060C16Rik	0	0	0	0	0
1700060C20Rik	0	0	0	0	0
1700061F12Rik	0	0	0	0	0
1700061G19Rik	1.01407	0.438577	0.129472	0.197776	0.608814
1700061I17Rik	0	0	0	0	0
1700061J23Rik	0	0	0	0	0
1700063A18Rik	0	0	0	0	0
1700063D05Rik	0	0	0	0.394286	0
1700063O14Rik	0	0	0	0	0
1700064J06Rik	0	0	0	0	0
1700064M15Rik	0.189205	0	0	0.343985	1.4545
1700065D16Rik	0.528401	0	0	0.825509	0.544715
1700065I16Rik	0	0	0	0	0
1700065J11Rik	0	0	0	0	0
1700065J18Rik	0	0	0	0	0
1700065L07Rik	0	0	0	0	0
1700065O20Rik	0	0	0	0	0
1700066B17Rik	0	0	0	0	0
1700066B19Rik	0.089114	0	0	1.19417	0.131717
1700066J03Rik	0.732446	2.16649	0	0.343133	0.630485
1700066M21Rik	8.57308	0.578911	1.80812	10.9306	15.1495
1700066N21Rik	0	0	0	0	0
1700066O22Rik	0	0	0	0	0
1700067G17Rik	0	0	0	0	0.239749
1700067K01Rik	0.118324	0	0	3.38663	5.59643
1700067P10Rik	0	0	0	0	0
1700069L16Rik	0	0	0	0	0
1700069P05Rik	0	0	0	0	0
1700071K01Rik	0.009092	0	0.01012	0	0
1700071M16Rik	0.054474	0	0	0	0
1700072B07Rik	0	0	0	0	0
1700072I22Rik	0	0	0	0	0
1700072O05Rik	0	0	0	0	0
1700073E17Rik	0	0	0	0.083048	0.406714
1700074H08Rik	0	0	0	0	0.378184
1700074P13Rik	0	0	0	0	0
1700080E11Rik	0	0	0	0	0
1700080N15Rik	0	0	0	0	0
1700080O16Rik	0.056792	0	0	2.99737	4.18577
1700081H04Rik	0.058423	0	0	0	0
1700084C01Rik	0	0.633961	0	0	0.018575
1700084D21Rik	0	0	0	0	0
1700084E18Rik	2.01442	1.04815	2.17977	4.38942	2.04204
1700084F23Rik	0	0	0	0	0
1700084J12Rik	0	0	0	0	0.530561
1700084M14Rik	0	0	0	0.839413	1.57947
1700085C21Rik	0	0	0	0	0
1700086L19Rik	2.92025	1.28397	1.8999	0	0.702164
1700086O06Rik	3.37026	2.62135	4.67237	1.74912	1.26013
1700088E04Rik	1.30235	1.39921	0.368348	1.49539	0.454352
1700091H14Rik	0	0	0	0	0
1700092C02Rik	0	0	0	0	0
1700092C10Rik	0	0	0	0	0
1700092E19Rik	0	0	0	0	0
1700092K14Rik	0	0	0	0	0
1700092M07Rik	0	0	1.0787	1.78051	1.02254
1700093K21Rik	0	0	0	0	0.192501
1700094D03Rik	1.28631	2.96371	2.65852	1.77642	3.23375
1700094J05Rik	0	0	0	0	0
1700094M24Rik	0	0	0	0	0
1700095A21Rik	0	0	0	0	0.434525
1700095B10Rik	0	0	0	0	0
1700095J12Rik	0	0	0	0	0
1700096J18Rik	0	0	0	0.231604	0.237271
1700096K18Rik	1.28009	2.78329	3.33672	1.6495	1.51878
1700096P03Rik	0	0	0	0	0
1700097N02Rik	0	0	0	1.38542	0.039905
1700099I09Rik	0	0	0	0	0
1700100I10Rik	0	0	0	0.124441	0.170586
1700100L14Rik	0	0	0	0	0
1700101E01Rik	0.37541	0	0.106831	3.56786	3.01794
1700101I11Rik	0	0	0	2.06809	0.598162
1700101O22Rik	0	0	0	0	0
1700102H20Rik	0.559375	0.580257	0.510353	0.315528	0.118772
1700102P08Rik	0.327854	0	0	1.35785	0.609162
1700104L18Rik	0	0	0	0	0
1700105P06Rik	0.342626	0	0	0.738577	0.372322
1700106J16Rik	0	0	0	0	0
1700108F19Rik	0.141349	0.551368	0.608095	0.067382	0.169483
1700108J01Rik	0	0	0	0	0
1700109G14Rik	0	0	0	0	0.232004
1700109G15Rik	0	0	0	0	0
1700109H08Rik	1.00966	0.204347	1.02182	0.189145	0.508989
1700109I08Rik	0	0	0	0	0
1700109K24Rik	0.274988	0	0.407922	0.196276	0
1700110C19Rik	0	0	0	0	0
1700110I01Rik	0	0	0.415014	0	0
1700110I07Rik	0	0	0	0.485541	0
1700110K17Rik	0	0.486962	0	0	0
1700111N16Rik	0	0	0	0	0.015044
1700112E06Rik	0.683053	1.81193	0	0	0.102762
1700112H15Rik	0	0	0	4.18544	2.79308
1700112J05Rik	0	0	0	0	0
1700112J16Rik	0.523831	0	0.728222	0.201957	0.132066
1700113A16Rik	8.34246	16.7309	8.3336	6.47534	5.68335
1700113B09Rik	0	0	0	0	0
1700113H08Rik	0	1.23399	1.37899	0.431083	0.173853
1700116B05Rik	0	0	0	0	0
1700119H24Rik	0	0	0.071825	0	0
1700120C14Rik	1.11921	0.366397	0	2.65046	2.73964
1700120E14Rik	0	0	0	0	0
1700120G07Rik	0	0	0.050108	0	0
1700120K04Rik	0.021683	1.82833	4.2197	0.961492	1.34316
1700121L16Rik	0	0	0	0	0
1700121N20Rik	0	0	0	0	0.081313
1700122C19Rik	0	0	0	0	0
1700122O11Rik	0	0	0	0	0
1700123I01Rik	0	2.51138	0	3.6383	5.06073
1700123J17Rik	0	0	0	0	0
1700123K08Rik	0	0	0	0	0
1700123L14Rik	0	0	0	0	0
1700123M08Rik	2.55426	0.048957	3.43922	3.30153	3.20169
1700123O12Rik	0	0	0	0	0
1700123O20Rik	24.35	24.0657	29.5887	23.7042	21.3161
1700123O21Rik	0	0	0	0	0
1700124L16Rik	0.644113	0.803704	0	0.381783	0.230002
1700125G02Rik	0	0	0	0	0
1700125G22Rik	0	0	0	0.710056	0.268627
1700125H03Rik	0	0	0	0	0
1700125H20Rik	0	0	0	0.855141	2.96751
1700126H18Rik	0	0	0	0	0
1700128A07Rik	0	0	0	0	0
1700128F08Rik	0	0	0	0	0
1700129C05Rik	0	0	0	0.664985	0
1810006J02Rik	0	0.113535	0	0	0.079258
1810007C17Rik	0	0	0	0	0
1810007D17Rik	0	0	0	0	0.073776
1810008I18Rik	0	0	0	0	0
1810009A15Rik	30.0243	39.06	50.5642	49.247	69.2088
1810009J06Rik	0.345675	0	0	0	0
1810010D01Rik	0	0	0	0	0
1810010H24Rik	2.86435	5.38868	9.42348	2.63718	3.08018
1810011H11Rik	0	0	0	0	0
1810011O10Rik	2.70937	11.4522	6.78335	0	0
1810012K16Rik	0	0	0	0.163107	0.269731
1810013A23Rik	0	0	0	0	0
1810013L24Rik	9.76093	17.6412	17.9622	17.7212	17.2439
1810014B01Rik	4.56036	4.58013	6.37725	3.86837	4.76302
1810018F18Rik	0	0	0	0	0
1810019D21Rik	0	1.63418	0.30884	0.719513	1.49213
1810020O05Rik	0	0	0	1.11592	0.355127
1810021B22Rik	2.57767	1.75333	2.92532	0.314058	0.569556
1810022K09Rik	126.548	123.784	111.257	203.962	161.299
1810024B03Rik	0.107772	0	0	0.079214	0.478299
1810026B05Rik	33.4447	42.0115	29.3509	6.66528	6.38397
1810026J23Rik	27.7159	20.7028	14.1741	32.1011	29.8964
1810030O07Rik	23.1662	13.3932	31.0647	20.4446	18.5253
1810032O08Rik	30.3659	36.2539	22.4994	30.8681	35.547
1810034E14Rik	1.38123	0	0	0.097266	0.24247
1810037I17Rik	62.8453	67.2213	61.2388	93.2966	70.8465
1810041H14Rik	0.607863	2.36761	2.44168	3.46063	4.61774
1810041L15Rik	1.30383	0	0	0.446401	1.33452
1810043G02Rik	6.94202	11.1801	14.9208	2.36192	6.59789
1810043H04Rik	29.5684	32.3607	19.4286	88.9455	119.26
1810044D09Rik	1.83483	0	0	9.86391	9.06053
1810046K07Rik	0	0	0	0.325454	0.424101
1810053B23Rik	0.445797	0	0	0	0
1810055G02Rik	47.0225	68.1397	43.6514	33.6947	32.0774
1810058I24Rik	58.1878	71.7023	62.3578	44.8042	34.2405
1810062G17Rik	2.11216	0	2.81025	0.064624	0
1810062O18Rik	2.34965	3.97348	2.16883	1.45288	3.32496
1810063I02Rik	0	0	0	1.49549	3.39491
1810064F22Rik	0	0	0.898467	0	0
1810065E05Rik	0	0	0	0	0
2010001A14Rik	2.31003	1.55422	3.41949	0.466758	0.07002
2010001E11Rik	0	0	0	0	0.190246
2010003K11Rik	0	0	0	0.70532	0
2010005H15Rik	0	0	1.83464	0	0
2010009K17Rik	0	0	0	0.181648	0.164105
2010010A06Rik	0	1.81188	0.208122	0	0
2010012O05Rik	14.1991	15.3093	17.7439	2.86989	5.2458
2010016I18Rik	0	0	0	0.426657	0.02298
2010106C02Rik	0	0	0	0	0
2010106E10Rik	0	0	0	0	0
2010107E04Rik	184.091	129.346	159.508	521.314	535.02
2010107G12Rik	0	0	0	0.583466	1.50268
2010107G23Rik	4.03002	1.98073	0	23.2362	16.0972
2010109A12Rik	0.499448	0	0	0.292662	1.26784
2010109I03Rik	0	0	0	0	0
2010111I01Rik	10.6377	19.8119	12.8013	9.97277	7.98841
2010204K13Rik	8.85238	11.3159	10.4342	1.46201	0.528693
2010300C02Rik	0.049754	0	0.069348	10.5205	6.86817
2010308F09Rik	0	0	0	0	0
2010310C07Rik	0	0	0	0	0
2010315B03Rik	4.84644	0.732166	4.56276	0.086859	0.493173
2010320M18Rik	7.26149	7.69661	6.72084	12.6074	15.1687
2200002D01Rik	1.99005	0	2.60432	0.204758	1.02574
2200002J24Rik	6.89566	11.7974	5.57602	1.05794	0
2210010C04Rik	0	0	0	0.945702	0.476988
2210011C24Rik	0.413232	1.25788	0	0.891118	3.53547
2210013O21Rik	65.0386	70.2427	89.366	6.12639	7.22482
2210015D19Rik	2.88618	4.57587	10.2576	9.39226	9.65814
2210016F16Rik	17.746	26.7241	12.3972	32.1641	35.6129
2210016L21Rik	22.0768	19.5376	21.83	18.3327	19.9587
2210018M11Rik	13.1724	13.513	10.1287	24.8204	31.063
2210019I11Rik	0	0	0	0.135684	0
2210039B01Rik	0.172587	0	0	0.404087	0
2210404E10Rik	0.48831	0	0	0.101484	0
2210404O09Rik	4.95283	6.22072	4.02347	5.39474	2.42023
2210406O10Rik	1.10842	0	1.0081	2.30322	0.405667
2210407C18Rik	0	0	0	0.098313	0
2210408F21Rik	0.222805	0	0	4.78096	7.05775
2210408I21Rik	4.56797	6.03031	9.59759	1.75705	1.85748
2210409D07Rik	0	0	0	0	0
2210409E12Rik	0	0	0	1.0333	1.34275
2210414B05Rik	0	0	0	0	0
2210416O15Rik	0.002555	0.163754	0.007385	0.200424	0.011294
2210417A02Rik	0	0	0	0.958575	0
2210420H20Rik	0	0	0	0	0
2300002M23Rik	0	0	0	0	0
2300003K06Rik	0	0	0	0	0
2300005B03Rik	0	0	0	0	0.664937
2300009A05Rik	29.0892	28.8911	10.9636	12.4386	17.2488
2310001H17Rik	0	0	0	0.243608	0
2310001K24Rik	0.039087	0	0.164244	0.029673	0.029137
2310002D06Rik	0	0	0	0.349402	0
2310002F09Rik	0	0	0	0.018935	0
2310002L09Rik	0	0	0	0	0
2310003N18Rik	0	0	0	0	0
2310005A03Rik	0	0	0	0	0
2310005E17Rik	0	0	0	0	0
2310007B03Rik	0	0	0	0	0
2310008N11Rik	0	0	0.573588	0	0
2310009A05Rik	28.1986	44.1805	25.306	8.22852	7.66492
2310009B15Rik	20.4408	9.64627	29.7118	7.47227	8.51274
2310010G23Rik	0.67922	1.33051	1.10682	2.78549	1.90316
2310010J17Rik	1.7479	3.47906	1.31067	2.57074	6.37893
2310011J03Rik	31.2428	20.1933	26.4071	25.8749	21.4646
2310015A10Rik	2.31436	0.993301	0.403837	1.26269	0.976144
2310015D24Rik	0	0	0	0	0
2310016D03Rik	0	0	0	0	0
2310020H05Rik	0.405452	0	0	0	0.083243
2310022A10Rik	11.8715	6.43552	4.83268	9.09619	6.2629
2310022B05Rik	33.4175	28.3545	32.6463	2.34646	1.70066
2310030A07Rik	0	0.246579	0	0.264328	0.241167
2310030G06Rik	1.43475	0.976366	2.25674	3.33661	6.82021
2310033P09Rik	22.0258	23.3114	13.0196	21.787	25.0904
2310034C09Rik	0	0	0	0	0
2310034G01Rik	0	5.68859	1.77566	9.69276	0.948741
2310034O05Rik	0	0	0	0	0
2310035C23Rik	13.2135	8.92567	15.2243	26.3224	30.3925
2310036O22Rik	73.6311	95.3428	83.0561	136.121	116.683
2310039H08Rik	36.8745	36.8854	36.0845	33.8248	24.7787
2310039L15Rik	1.44451	0	0	2.55104	0.604965
2310040G24Rik	0	0	0	1.68142	0.50881
2310043L19Rik	0	0	0	0	0.133931
2310043O21Rik	0	0	0	0	0
2310045N01Rik	10.4923	26.9025	22.2458	13.6754	12.1307
2310045n01rik-mef2b	0	0	0	0	0
2310047M10Rik	8.60311	2.77916	4.53321	1.52382	1.04476
2310050C09Rik	0	0	0	0	0
2310057J18Rik	0	0	0	0	0
2310057M21Rik	15.6197	12.0581	19.052	28.5849	29.0627
2310057N15Rik	0	0	0	0	0
2310061I04Rik	9.48338	10.7109	8.70764	65.6395	62.4899
2310061N02Rik	0	0	0	0	0
2310065F04Rik	0	0	0	0	0
2310067B10Rik	13.9473	12.2781	8.83177	9.55557	13.4088
2310068J16Rik	1.08676	0.600329	1.39457	2.49512	2.60749
2310069B03Rik	0	2.60564	2.20357	0	0
2310069G16Rik	0	0	0.935882	0	0
2310075C17Rik	0	0	0	0	0
2310079G19Rik	0	0	0	0	0
2310081J21Rik	0	0	0	2.12779	0.761277
2400006E01Rik	0.10936	0	0	4.56734	2.94258
2410002F23Rik	131.897	141.041	119.132	109.643	121.789
2410003L11Rik	0	0	0	1.64659	5.26042
2410004B18Rik	21.228	23.7394	20.2442	33.9985	36.5839
2410004I01Rik	1.65739	4.72146	1.01514	1.88173	0
2410004P03Rik	1.8776	4.6906	3.60052	0.884817	0.7997
2410006H16Rik	154.492	208.944	189.766	53.8681	57.5016
2410012E07Rik	0	0	0	2.28717	1.07165
2410015M20Rik	58.1535	60.6707	42.6531	88.7819	96.8181
2410016O06Rik	10.4503	9.72565	5.98015	37.4606	34.7882
2410017I17Rik	0	0	0	0	0
2410018L13Rik	2.40756	0.434712	0.814961	0.135789	0.721913
2410021H03Rik	0	0	0.182682	0.309573	0.366677
2410089E03Rik	4.41687	4.97245	3.05944	6.36366	8.34821
2410124H12Rik	0	0	0	0	0.113819
2410127L17Rik	23.903	15.065	10.1689	6.72347	7.69412
2410131K14Rik	9.63604	11.8057	14.3301	16.6382	17.3115
2410137M14Rik	0	0	0	0	0
2410141K09Rik	1.8745	0	0	18.1149	21.8097
2500002B13Rik	0	0	0	0.052866	0.734637
2500004C02Rik	5.76036	5.05084	7.22111	3.21871	3.00244
2510002D24Rik	5.43337	12.619	5.6958	3.17611	3.27262
2510003B16Rik	0	0	0	2.17753	1.08018
2510009E07Rik	16.1281	21.2236	23.6849	0.899991	0.735686
2510039O18Rik	17.4099	17.9682	12.1705	32.2796	47.5318
2610001J05Rik	52.7801	33.807	38.7591	4.97467	5.26959
2610002M06Rik	7.6853	1.80601	5.55338	2.07227	3.71938
2610005L07Rik	12.6387	17.4195	16.3387	5.50706	9.8778
2610008E11Rik	16.7438	30.7355	31.0215	1.20314	3.37126
2610015P09Rik	4.77093	11.323	4.38865	14.131	11.8187
2610016A17Rik	0	0	0	5.54158	2.32813
2610020C07Rik	2.06819	1.21436	1.10851	4.62233	4.04991
2610020H08Rik	11.1023	8.33566	4.87883	30.7715	25.0413
2610027K06Rik	0.654646	1.2388	0.468836	0.006577	0.005669
2610028E06Rik	0	0.417543	0	0	0
2610028H24Rik	0	0	0	0.177994	1.2579
2610035D17Rik	9.50184	6.49821	1.62615	10.6582	11.6645
2610035F20Rik	0	0	0	0	0
2610037D02Rik	0	0	0	0.417502	0.6192
2610042L04Rik	0	0.730845	0.536726	0.511616	0.355946
2610044O15Rik8	3.54216	11.2787	8.9504	3.78952	2.66471
2610100L16Rik	0	0	0	0	0
2610203C22Rik	0	0	0	0	0
2610206C17Rik	0.086611	0	1.87391	0.299977	0.4112
2610301B20Rik	19.3431	27.6208	31.722	15.3423	14.785
2610305D13Rik	10.0985	7.42342	5.36255	27.1898	6.85046
2610306M01Rik	4.52839	7.81425	0.687506	0.743859	2.57592
2610307P16Rik	14.1614	10.8709	8.25759	5.87397	4.00041
2610316D01Rik	3.87121	4.00059	0.833324	0	0
2610318N02Rik	1.39457	0	0	19.2607	22.2398
2610507B11Rik	15.0097	14.6059	27.4934	87.7537	85.6861
2610507I01Rik	0	0	2.61546	0.050866	3.13732
2610524H06Rik	72.6892	48.2773	43.148	76.2037	64.5686
2610528A11Rik	0	0	0	0	0
2610528J11Rik	0	0	0	0	0
2700029M09Rik	35.437	55.5434	35.6629	51.57	48.0882
2700038G22Rik	4.21723	0.039331	0	0.060228	11.2251
2700046A07Rik	0.198649	0.69696	0.347654	0	0
2700046G09Rik	0	0.462222	0.378592	0.506061	0.952798
2700049A03Rik	6.72426	9.56458	4.07066	6.3679	9.75095
2700054A10Rik	0.063794	0	0	0.249447	0.652377
2700060E02Rik	66.2555	66.9769	58.0885	104.909	103.876
2700062C07Rik	32.0249	44.143	34.1668	32.0336	30.926
2700069I18Rik	0	0	0	0	0
2700070H01Rik	0	0	0	0	0
2700081O15Rik	9.37943	11.5826	6.16335	1.39665	3.23556
2700089I24Rik	0	0	0	0	0
2700094K13Rik	97.1475	66.7697	81.294	359.181	285.346
2700097O09Rik	19.88	15.0393	24.1562	41.0153	62.5242
2700099C18Rik	8.20484	2.24045	5.01231	36.5553	36.7959
2810001G20Rik	16.6089	30.8715	20.9224	13.2544	14.1064
2810002D19Rik	2.63974	11.8925	4.68573	2.13645	5.80565
2810004N23Rik	17.7932	33.1914	29.2656	61.9087	85.9354
2810006K23Rik	1.3358	9.3217	5.19285	9.80919	10.3979
2810013P06Rik	14.3182	9.37116	17.0084	16.5859	15.7465
2810021J22Rik	5.07992	9.49999	4.33415	6.4742	9.25339
2810025M15Rik	17.1371	21.4324	15.894	26.1813	25.8186
2810029C07Rik	0.515517	2.756	1.5888	2.38933	2.79363
2810032G03Rik	0	0	0	0.911173	1.49087
2810047C21Rik1	1.54951	0	1.91238	2.56499	0.868684
2810049E08Rik	0	0	0	0	0
2810403A07Rik	18.6766	10.6554	16.55	27.268	20.3125
2810403D21Rik	1.05602	2.59723	4.15104	0.560827	0.495892
2810404M03Rik	0	0	0	0	0
2810405F15Rik	0	0	0	0	0
2810408A11Rik	3.09604	0	0	3.03632	4.02845
2810408I11Rik	6.20317	0.768236	4.83874	26.4436	20.7955
2810410L24Rik	0.89549	1.79927	0.260982	2.28141	1.29164
2810417H13Rik	32.8999	34.4843	20.809	24.9322	13.1007
2810428I15Rik	64.188	52.9226	60.1189	68.4906	70.7515
2810429I04Rik	0.200999	0	0	1.33732	2.58173
2810433D01Rik	0.757238	0.513226	2.81695	0	0
2810442N19Rik	0	2.45666	0	0	0
2810454H06Rik	0.219402	0.325644	0.139473	0.224987	0.148022
2810459M11Rik	0.022358	0	0	4.20767	0.531565
2810468N07Rik	3.48026	13.8627	4.68156	3.80474	1.5499
2810471M01Rik	0	0	0	0	0
2810474O19Rik	25.7609	30.5467	34.1073	21.0641	13.9406
2900005J15Rik	0.1372	0	0	0.034217	2.84497
2900008C10Rik	0.528724	0.955263	1.80509	0.02046	0.029501
2900009J06Rik	2.9631	1.85455	0.113947	1.86817	2.79567
2900011O08Rik	0.085732	0	0	0	0
2900026A02Rik	1.49281	0.776993	3.01372	6.73384	4.71731
2900041M22Rik	0.593894	0	0.499214	7.30239	4.89773
2900052N01Rik	0	0	0	0	0.256
2900055J20Rik	18.5739	1.12597	2.55095	0	0
2900057B20Rik	0	2.68937	0	0	0
2900060B14Rik	0.659895	2.5281	0	1.73089	2.67667
2900076A07Rik	5.71767	3.28428	4.67891	2.60597	1.61033
2900079G21Rik	0	0	0	0	0
2900092C05Rik	0	0	0	0	0.115537
2900092D14Rik	0	0	0	0	0
2900097C17Rik	83.8316	53.6281	66.4002	41.6558	44.7158
3000002C10Rik	1.25037	0.444717	0.008647	3.37304	4.03203
3010001F23Rik	5.03493	3.63052	3.02209	0	0
3010026O09Rik	26.7699	26.152	16.3864	37.4991	44.1995
3100003L05Rik	0	0	0	0	0
3110001I22Rik	5.0069	2.28188	5.84091	8.16867	11.0533
3110002H16Rik	6.99015	16.5631	30.5523	53.8616	51.6224
3110009E18Rik	8.73155	12.959	11.997	10.875	11.2487
3110009F21Rik	0	0	0	0	0
3110015C05Rik	0	0	0	0	0
3110021A11Rik	0.317639	0	0	1.64125	2.87422
3110021N24Rik	0.938051	2.15815	0.738958	2.76003	3.8559
3110035E14Rik	0.029535	0.72425	2.0181	0.69222	0
3110039I08Rik	2.72439	3.17764	0.598664	0.039073	0
3110039M20Rik	0	0	0	0	0
3110040N11Rik	17.5198	14.8022	11.6213	15.0291	11.2069
3110043O21Rik	9.03325	6.55609	3.51165	11.163	24.7696
3110045C21Rik	0.300902	0	0.656289	5.79	1.59624
3110052M02Rik	1.75484	2.84696	5.23036	0.932611	1.6512
3110056K07Rik	4.37848	4.26092	1.35006	3.62537	8.08286
3110057O12Rik	0.720714	2.76871	2.11965	1.83709	2.87006
3110062M04Rik	1.28419	0.4803	3.08808	1.56981	3.12501
3110070M22Rik	1.97117	0	0	1.0182	0
3110079O15Rik	0	0	0	0	0
3110082I17Rik	12.3784	13.1344	20.319	42.3192	41.4172
3110082J24Rik	0	0	0	1.03831	1.72665
3110099E03Rik	0	0	0	0	0
3200001D21Rik	0	0	0	0.358956	0.569726
3300002I08Rik	0.055806	0.5476	0.569852	1.94229	0.528868
3300002P13Rik	0	1.31052	0	0.215516	0.785388
3300005D01Rik	0	0	0	0	0
3425401B19Rik	0	0	0	0	0
3632451O06Rik	4.10552	5.87904	6.67715	1.53167	2.91879
3632454L22Rik	0	0	0.524407	0.32261	0.065879
3830403N18Rik	0.807277	0	0.925361	12.8239	8.07905
3830406C13Rik	9.53525	10.3307	11.9834	4.68747	4.39876
3830408C21Rik	1.96321	3.35795	4.05381	1.13994	1.14345
3830417A13Rik	0	0	0	2.60082	2.69332
3830432H09Rik	0.195132	0	0	0	0
3930402G23Rik	0.376396	0.684821	1.03537	0.274547	0
4430402I18Rik	0.950483	1.57218	0	1.01865	0.34218
4631405J19Rik	0	0	0.05732	0	0
4632404H12Rik	0.10041	0	0.311572	1.12448	1.38395
4632415L05Rik	8.35443	4.40006	9.04075	0.267944	0.953417
4632427E13Rik	8.24452	4.43455	5.94913	12.975	11.5736
4632428C04Rik	0	0	0	0	0
4632428N05Rik	0.412489	2.11334	2.4381	1.99683	2.40751
4732416N19Rik	0	0	0.129689	0.87891	1.04602
4732456N10Rik	0	0	0	0	0
4732471J01Rik	0.310575	0.052836	0.269241	0.510602	1.65128
4732490B19Rik	0	0	0	0.301998	0.192612
4732491K20Rik	1.43094	1.00174	1.74884	0.819957	2.03802
4831407H17Rik	0	0	0	0	0
4831440E17Rik	0.114661	0.165288	0.101556	0.529946	0.86202
4833411C07Rik	0	0.207735	0	0	0
4833412C05Rik	0	2.71908	0	0	0.370465
4833415N18Rik	0	0	0	0	0
4833417C18Rik	0.155928	0	0.950906	3.33124	4.56049
4833418N02Rik	1.60112	0	1.06739	0.095243	0.256259
4833419F23Rik	0.571797	0	0	0.529799	0.670246
4833420G17Rik	23.9362	37.0464	22.9496	40.8641	41.1618
4833422C13Rik	0	3.90049	1.41549	0	0.281266
4833422M21Rik	0	0	0	0.388706	0.6335
4833423E24Rik	0	0	0	0	0
4833427F10Rik	0	0	0	0	0
4833427G06Rik	0	6.65895	0	0	0
4833428L15Rik	0	0	0	0	0
4833439L19Rik	52.0542	49.2542	60.0675	127.321	142.546
4921501E09Rik	0	0	0	0	0
4921504A21Rik	2.98281	1.57068	4.00551	0	0
4921504E06Rik	0	0	0	0	0
4921506M07Rik	0	0	0	0.158727	0.650161
4921507L20Rik	0	0	0	0	0.062898
4921507P07Rik	0.811964	0.550839	0.868256	1.23473	4.5369
4921508D12Rik	0	0	0	0	0
4921509C19Rik	0	0	0	0	0
4921509O07Rik	0	0	0	0	0
4921511C10Rik	0.93818	0	0.361189	0.13247	0.303887
4921511C20Rik	0	0	0	0	0
4921511H03Rik	0	0	0	0	0.067268
4921511I17Rik	0	0	0	0	0
4921511M17Rik	0	0	0	0	0
4921513I03Rik	0.11476	0	0	0	0
4921515E04Rik	0	0	0	0	0
4921517D22Rik	0	0	0	0	0
4921518K17Rik	0	0	0	0	0
4921524J17Rik	15.7032	42.1362	31.0449	12.8742	9.73335
4921524L21Rik	0	0	0	0	0
4921525O09Rik	0	0	0	0.254985	0
4921529L05Rik	0	0	0	0	0.448652
4921530L21Rik	0	0	0	0	0
4921531C22Rik	5.21914	2.67345	3.14021	9.72974	13.3219
4921531P14Rik	0.999096	0	0	16.3251	10.863
4921533I20Rik	0	0	0	0	0
4921534H16Rik	0	0	0	0.019309	0.166099
4921536K21Rik	0	0	0.074049	0.301942	0.049596
4921539E11Rik	0	0	0	0.090633	0.516282
4922502D21Rik	0	0	0	0	0
4922502H24Rik	0	0	0	0	0
4922502N22Rik	0	0	0	1.83399	0.272243
4930401C15Rik	0	0	0	0	0
4930401O10Rik	0	0	0	0	0
4930401O12Rik	0	0	0	0	0
4930402F06Rik	0	0	0	0	0
4930402F11Rik	0	0	0	0	0.183128
4930402H24Rik	15.2245	9.30968	13.5358	12.132	13.8295
4930402K13Rik	0	0	0	0	0
4930404A05Rik	0	0	0	0	0
4930404H11Rik	0	0	0	0	0
4930404I05Rik	0	0	0	0	0
4930404N11Rik	3.09776	1.78579	0.959119	1.48979	2.63791
4930405A10Rik	0	0	0	0	0
4930405A21Rik	0.270447	2.44892	0.245515	0	0.233752
4930405D11Rik	0	0	0	0	0
4930405J17Rik	0	0	0	0	0.155467
4930405L22Rik	0	0	0	0	0
4930405O22Rik	0	0	0	0.102018	0.174133
4930406D18Rik	0	0	0	0	0
4930407G08Rik	0	0	0	0	0
4930407I10Rik	0	0	0	0	0
4930407I19Rik	0	0	0	0	0
4930412B13Rik	0	0	0	0	0
4930412C18Rik	0	0.409192	1.01816	1.08315	1.55483
4930412O13Rik	0	0	0	0	0
4930413E15Rik	0	0	0	0	0
4930413F20Rik	0.390657	0	0.447536	0	0
4930413G21Rik	2.53844	3.86486	3.69698	7.12962	6.99867
4930413M19Rik	0	0	0	0	0
4930414N06Rik	0	0	0	0	0
4930415F15Rik	0	0	0	0.852404	0.325246
4930415L06Rik	0	0	0	0	0
4930415O20Rik	0	0.5874	0	0	0
4930417O13Rik	0	0	0	0	0
4930417O22Rik	0	0	0	0	0
4930419G24Rik	0	0	0	0	0
4930423M02Rik	0	0	0	0	0
4930425K10Rik	0	0	0	0	0
4930425L21Rik	0	0	0	0	0
4930425O10Rik	0	0	0	0	0
4930426D05Rik	0.041421	0.224682	0.148689	0	0
4930426L09Rik	0	0	0	0	0
4930427A07Rik	6.1662	2.14927	8.99237	20.8324	22.5167
4930428D20Rik	0	0	0	0	0
4930428E07Rik	0.075168	0	0	0	0
4930428G15Rik	0	0	0	0	0
4930428O21Rik	0	0	0	0	0
4930429B21Rik	0.409617	0.007012	0	0.008937	0.094862
4930429D17Rik	0	0	0	0	0
4930429F11Rik	0	0	0	0	0
4930429F24Rik	0	0	0	0.119927	0
4930430A15Rik	0	0	0	0	0
4930430F08Rik	4.49765	1.41586	3.37152	4.23398	7.58404
4930430F21Rik	0	0	0	0	0
4930430J02Rik	0.038994	0	0	1.47378	0.058385
4930431F12Rik	0	0	0	0	0
4930431P03Rik	0	0	0	0	0
4930432J09Rik	0	0	0	0	0
4930432K21Rik	2.31528	0	2.59278	13.6072	19.5333
4930432M17Rik	0	0	0	0.045045	0.061834
4930433B08Rik	0	0	0	0	0
4930433I11Rik	0	0	0	0	0
4930433N12Rik	0	0	0	0.181525	2.78122
4930434J06Rik	0	0	0	0	0
4930435E12Rik	0	0	0	0	0
4930438E09Rik	0	0	0	0	0
4930440C22Rik	0	0	0	0	0
4930440I19Rik	0	0	0	0	0
4930441H08Rik	0	0	0	0	0
4930441J16Rik	0	0	0	0	0
4930442J19Rik	0	0	0	0	0
4930442L01Rik	0	0	0	0	0.134865
4930443O20Rik	0	0	0.04558	0	0.184232
4930444F02Rik	0	0	0	0.023252	0
4930444G20Rik	0	0	0	0	0
4930444M15Rik	0	1.02486	0	0	0
4930444P10Rik	0.596157	0	0.106411	0.151904	0.045662
4930445N18Rik	0	0	0	0	0
4930447A16Rik	0	0	0	0	0
4930447C04Rik	2.12963	7.05691	0.039884	14.875	18.8671
4930447F24Rik	0	0	0	0	0.410441
4930447J18Rik	0	0	0	0	0
4930447K03Rik	0	0	0	0	0
4930447M23Rik	0	0	0	0	0
4930447N08Rik	0	0	0.208149	0.274103	0
4930448C13Rik	0	0	0	0	0
4930448F12Rik	0	0	0	0	0
4930448H16Rik	0.682564	0	0.819913	0	0
4930448I06Rik	0	0	0	0	0
4930448I18Rik	0	0	0	0	0
4930448K20Rik	0	0	0	0	0
4930449E01Rik	0	0	0	0	0
4930449E18Rik	0	0	0	0	0
4930449I24Rik	0	0	0	0	0
4930451G09Rik	0	2.81156	2.16525	1.03914	2.66261
4930451I11Rik	0	0	0	0	0
4930452A19Rik	0	0	0	0	0
4930452B06Rik	5.35019	1.01635	2.49913	13.7194	16.307
4930452G13Rik	0	0	0	0	0
4930452N14Rik	0	0	0	0	0
4930453H23Rik	0	0	0	0	0
4930453L07Rik	0	0	0	0	0
4930453N24Rik	20.2029	33.9082	45.6721	25.0095	33.8855
4930455B14Rik	0	0	0	0	0.454869
4930455C13Rik	0.299869	0	0.037668	0.135915	0.680141
4930455D15Rik	0	0	0	0.264821	0
4930455F16Rik	0	0	0	0	0.222308
4930455G09Rik	0	0	0	1.82956	1.84811
4930455H04Rik	0	0	0	0	0
4930455J16Rik	0	0	0	0	0
4930456L15Rik	0	0	0	0	0.026681
4930459C07Rik	0	0	0	0	0
4930459L07Rik	0	0	0	0	0
4930461G14Rik	0	0	0	0	0
4930463O16Rik	0	0	0	0.221025	0
4930465K10Rik	0	0.085286	0	0.635347	0.255279
4930465M20Rik	0	0	0	0	0
4930467D21Rik	0	0	0	0.398419	0.210528
4930467E23Rik	0	0	0	0	0
4930467K11Rik	0	0	0	0	0.125547
4930469G21Rik	0	0	0	0	0.230438
4930470H14Rik	0	0	0	0	0
4930470O06Rik	0	0	0	0	0
4930470P17Rik	0	0	0	2.09973	0.79154
4930471C04Rik	0	0	0	0	0
4930471G03Rik	1.10037	0	0	0	0
4930471M09Rik	0	0	0	0.178663	0
4930473A02Rik	0.75018	0.947491	0.045689	0.151306	0.31925
4930473O22Rik	0	0	0	0	0
4930474G06Rik	0	0	0	0	0
4930474H20Rik	0	0	0	0.243388	0
4930474M22Rik	1.38764	0.645196	1.55392	0.017987	0.083512
4930474N05Rik	0	0	0	0	0
4930474N09Rik	0	0	0	0	0
4930477N07Rik	0	0	0	6.08414	2.53536
4930478L05Rik	0	0.243397	0.670317	0.665661	0.516743
4930478P22Rik	0.085734	0	0	0	0
4930479D17Rik	0.993861	0	0	0.591569	0
4930480E11Rik	0	0	0	0	0
4930480G23Rik	0	0	0	0	0
4930480K15Rik	0	0	0	0	0
4930480K23Rik	0	0	0	0.200358	0.552843
4930480M12Rik	0	0	0	0	0
4930481A15Rik	1.14068	0	2.98033	0.985122	0.174687
4930482G09Rik	0	0	0	0	0
4930483J18Rik	0	0	0	0	0.232148
4930483K19Rik	0	0.05312	0	0.694253	0.766627
4930483O08Rik	0	0	0	0	0
4930484H19Rik	0	0	0	0	0
4930486F22Rik	0	0	0	0	0
4930486I03Rik	0	0	0	0	0
4930486L24Rik	1.61882	0	7.82805	0	0
4930487D11Rik	0	0	0	0	0
4930487H11Rik	0	0	0	0	0
4930488B22Rik	0	0	0	0	0
4930488L21Rik	0	0	0	0	0
4930500F04Rik	0	0	0	0	0
4930500L23Rik	0	0	0	0	0
4930502A04Rik	0	0	0	0	0
4930502E09Rik	0	0	0	0	0.048734
4930502E18Rik	1.74738	4.30506	0	10.5642	8.89593
4930503B20Rik	0	0	0	0.405224	0.210601
4930503E14Rik	0.146073	0	0	1.01767	1.48069
4930503E24Rik	0	0	0	0	0
4930503F20Rik	0	0	0	0	0
4930503H13Rik	0	0	0	0	0
4930503L19Rik	3.91379	7.93836	9.89188	6.44027	9.7418
4930503O07Rik	0	0	0	0	0
4930504C09Rik	0	0	0	0	0
4930504O13Rik	0.847553	0	0	2.46441	3.07375
4930505A04Rik	1.59076	0	0	0.520883	0
4930505G20Rik	0	0	0	0	0
4930505K13Rik	0	0	0	0	0
4930505K14Rik	0	0	0	0	0
4930506A18Rik	0	0	0	0	0
4930506C21Rik	1.32459	3.63926	1.56439	0.741074	0.663613
4930507D05Rik	0.082686	0.047454	0.096104	2.19586	1.58322
4930507D10Rik	0	0	0	0	0
4930509E16Rik	0	0	0	0.402506	0.196618
4930509J09Rik	0	0	0	0	0
4930509K18Rik	0	0	0	0	0
4930511A02Rik	0	0	0	0	0
4930511A08Rik	0	0	0	0.249675	0.158346
4930511E03Rik	0	0	0	0	0
4930511M06Rik	0	0	0	0.266823	0.099907
4930512B01Rik	0.236146	0.087505	0	0.055492	0.086983
4930512J16Rik	0	0.668843	0	0	0
4930512M02Rik	0	0	0	0	0
4930513D17Rik	0	1.52157	0	0	0
4930513N10Rik	0.926086	0	0	1.81532	1.28065
4930513O06Rik	0	0	0	0	0
4930515B02Rik	0	0	0	0.504642	0.328023
4930515G01Rik	0.61459	0.227049	1.70519	1.36838	1.19331
4930515G16Rik	0	0	0	0	0
4930515L03Rik	0	0	0	0	0
4930515L19Rik	0	0	0	0	0
4930517E11Rik	0	0	0	0	0
4930517M08Rik	0	0	0	0	0
4930518J21Rik	0	0	0	0	0
4930518P08Rik	0	0	0	0	0
4930519D14Rik	0	0	0	0	0
4930519F09Rik	0.464616	0.017613	0	0.001858	0
4930519F16Rik	0	0	0	0	0
4930519F24Rik	0	0	0	0	0
4930519G04Rik	0	0	0	0	0.006335
4930519H02Rik	0	0	0	0	0
4930519K11Rik	0	0	0	0	0.093873
4930520O04Rik	0.082817	0	2.06612	2.91599	2.06274
4930520P13Rik	0	0	0	0	0
4930521E06Rik	0	0	0	0	0
4930522H14Rik	0	0	0	0	0
4930522O17Rik	0	0	0	0	0
4930523C07Rik	6.497	7.07304	9.71919	0.17836	0.255243
4930523O13Rik	0	0	0	0	0
4930524B15Rik	0	0	1.31255	0.637004	0.963666
4930524B17Rik	0	0	0	0	0
4930524C18Rik	0	0	0	0	0
4930524N10Rik	0	0	0	0	0
4930524O05Rik	0	0	0	0	0
4930524O08Rik	0	0	0	0	0
4930525C09Rik	0	0	0	0	0
4930525D18Rik	0.680858	0.470873	0	0.158027	0.218324
4930525G20Rik	0	0	0	0	0
4930526H09Rik	0	0	0	0	0
4930526I15Rik	4.65632	8.71287	3.54121	2.69567	0.798841
4930526L06Rik	0.984251	1.92659	0	0	0
4930527F14Rik	0	0.335874	0	0	0
4930527G23Rik	0	0	0	0	0
4930528A17Rik	0.678979	1.88691	0	1.27171	0.534287
4930528D03Rik	0	0	0	0	0
4930528G23Rik	0	0	0	0	0
4930528H21Rik	0	0	0	0	0
4930528P14Rik	0	0	0	0	0
4930529C04Rik	0.01727	0.005579	0.006376	0.061296	0.057272
4930529K09Rik	0	0	0	0	0
4930529L06Rik	0	0	0	0	0
4930532I03Rik	0.06761	0.163386	0	0	0
4930532M18Rik	0	0	0	0	0
4930533B01Rik	0	0	0	0	0
4930533N22Rik	0	0	0	0	0
4930533P14Rik	0	0	0	0	0
4930538K18Rik	0.331387	0	0.28398	0.037649	0.388821
4930539C22Rik	0	0	0	0	0
4930539E08Rik	0	0.066004	0	2.2434	1.50246
4930539J05Rik	1.2554	2.73347	1.24361	2.9001	2.26422
4930539M17Rik	0	0	0.720246	0	0
4930539N22Rik	0	0	0	0	0
4930540M03Rik	0	0	0	0	0
4930542C21Rik	0	0	0	0	0
4930542D17Rik	0	0	0	0	0
4930543E12Rik	0	0	0	0.424876	1.50918
4930543N07Rik	0	0	0	0	0
4930544D05Rik	0	0	0	0	0
4930544G11Rik	0	0	0	0.491679	0
4930544M13Rik	0	0	0	0	0
4930545E07Rik	0	0	0	0	0.046544
4930545H06Rik	0	0	0	0	0
4930545L23Rik	0	0	0	0	0
4930546C10Rik	0	0	0	0	0
4930546K05Rik	0	0.068018	0	0	0
4930547E08Rik	0	0	0	0	0.501977
4930547E14Rik	0	0	0.503428	0.255257	0.070967
4930548G14Rik	0	0	0	0	0
4930548H24Rik	0.228902	0	0	0	0
4930548J01Rik	0	0	0	0	0
4930548K13Rik	0	0	0	0	0
4930549C01Rik	0	0	0	0	0
4930549C15Rik	0.181202	1.24484	0	0	0.047114
4930549G23Rik	1.03197	0.808311	0	0.979412	2.54608
4930550C14Rik	3.51686	0.356823	3.85851	0.295976	0.763867
4930550C17Rik	0	0	0	0	0
4930550L24Rik	14.4777	21.0976	11.6704	72.181	44.8214
4930552N02Rik	0	0	0	0	0
4930552P12Rik	0.070719	0	0	0.982839	0.67374
4930553C11Rik	0	0	0	0	0
4930553E22Rik	0	0	0	0	0
4930554C24Rik	0	0	0	0	0
4930554G24Rik	0	0	0	0	0
4930554H23Rik	0	0	0	0	0
4930554I06Rik	0	0	0	0	0
4930555B11Rik	0	0	0	0	0
4930555B12Rik	0	0	0	0	0
4930555G01Rik	0	0.113053	0.064614	0.039754	0
4930555G21Rik	0	0	0	0	0
4930555K05Rik	0	0	0	0	0
4930556C24Rik	0	0	0	1.35356	1.77817
4930556G01Rik	0	0	0	0	0
4930556J02Rik	0	0	0	0	0
4930556M19Rik	0.077975	1.06425	0.059876	0.443977	2.32185
4930556N09Rik	0	0	0	0	0
4930556N13Rik	0	0	0	0	0
4930557A04Rik	0	0	0	0	0
4930557F10Rik	0	0	0	0	0
4930557J02Rik	0	0	0	0	0.0594
4930557K07Rik	1.83466	1.94058	2.06163	0.418908	0.223688
4930558C23Rik	0	0	0	0	0
4930558F17Rik	0	0	0	0	0
4930558G05Rik	0	0	0	0	0
4930558J18Rik	1.21117	0	0	5.46978	2.58271
4930558K02Rik	0.12681	0	0	0.087435	0.153442
4930559C10Rik	0	0	0	0	0
4930562C15Rik	0.259055	0.276629	0.173314	0.089407	0.533973
4930562F07Rik	0	0	0	0	0
4930563D23Rik	0	0	0	0	0
4930563E18Rik	0	0	0	1.09068	0
4930563E22Rik	0.003603	0.027164	3.29044	3.55703	1.55314
4930563F08Rik	3.18503	1.90388	4.1947	4.83358	5.99399
4930563H07Rik	0	0	0	0	0
4930563M20Rik	0	0	0	1.63495	0.49964
4930563M21Rik	0	0	0	0	0.197674
4930564B18Rik	0	0	0	0	0.190437
4930564C03Rik	0	0	0	0	0
4930564D02Rik	0	0	0	0	0
4930565D16Rik	0	0	0	0	0
4930565N06Rik	0.041639	0	0	0.026128	0.108718
4930567H12Rik	0	0	0	0	0
4930567H17Rik	0	0	0	0	0
4930567J20Rik	0	0	0	0	0
4930567K12Rik	0	0	0	0	0
4930567K20Rik	0	0	0	0	0
4930568D16Rik	0	0	0	0	0
4930568E12Rik	0	0	0	0	0
4930568G15Rik	0	0	0	0	0
4930570G19Rik	3.0921	0	1.28297	0.431872	0
4930571K23Rik	0	0	0	0	0
4930571O06Rik	0	0	0	0	0
4930572K03Rik	0	0	0	0	0
4930572O03Rik	0	0	0	0	0
4930572O13Rik	0	0	0	0	0
4930573O16Rik	0	0	0	0	0
4930577N17Rik	2.84112	0.629468	5.01364	0.220767	0.271408
4930578C19Rik	0	0	0	0	0
4930578E11Rik	0	0	0	0	0
4930578I06Rik	0	0	0	0	0
4930578M01Rik	0.098686	0	0	0	0.067179
4930578N18Rik	0	0	0	0	0
4930579F01Rik	0	0	0	0	0
4930579G18Rik	0.308729	0.448128	0	0	0.125299
4930579G24Rik	40.8535	35.6851	20.6119	16.7584	17.7409
4930579H20Rik	0.202269	0.110398	0.395049	0	0
4930579J19Rik	0	0	0	0	0.402601
4930579K19Rik	0	0	0.832594	5.89177	4.38032
4930579P08Rik	0	0	0	0	0
4930581F22Rik	0.732731	0.237911	0.291565	0	0.238142
4930583K01Rik	0	0	0	1.23428	0.1172
4930583P06Rik	0	0	0	0	0
4930584F24Rik	0	0	0	0	0
4930586N03Rik	0	0	0	0	0
4930587E11Rik	0	0	0	0.124952	0
4930590J08Rik	0	0	0	0	0
4930590L20Rik	0	0	0	0.481956	0.124224
4930591A17Rik	0	0	0	1.8594	0.683893
4930591E09Rik	0	0	0	0	0
4930592A05Rik	0	0	0.152009	0	0.052141
4930592I03Rik	0	0	0	0	0
4930593A02Rik	0	0	0	0	0
4930593C16Rik	0	0	0	0	0
4930594C11Rik	0.003426	0	0.008023	0.005156	0.044602
4930594O21Rik	0	0	0	0.07936	0
4930595D18Rik	0	0	0	0.030553	0.093975
4930595M18Rik	0	0	0	0	0
4930596D02Rik	0	0	0	0	0
4930596I21Rik	0	0.327536	0.191514	0	0.154959
4930597A21Rik	0	0.198548	0	0	0
4930597G03Rik	0	0	0	0	0
4930598F16Rik	0	0	0	0	0
4930599N23Rik	2.43677	1.89726	0.608104	2.23899	3.98043
4931402G19Rik	0.012539	0	0.010431	0	0
4931403E22Rik	0	0	0	0	0
4931403G20Rik	0.158847	0	0.068163	0.06042	0.351073
4931406B18Rik	0	0	0	0.035358	0
4931406C07Rik	2.99643	9.78671	3.58366	2.64155	3.96916
4931406H21Rik	0	0.041935	0	0	0
4931406P16Rik	14.1982	18.9725	13.8396	29.8913	42.8348
4931408C20Rik	0	0	0	0	0
4931408D14Rik	0	0	0	0	0
4931409K22Rik	0	0	0	0.260395	0.933157
4931414P19Rik	4.19624	2.62517	0.055492	3.06834	2.09895
4931417E11Rik	0	0	0	0	0
4931419H13Rik	0	0	0	0	0
4931420L22Rik	0	0	0	0	0
4931423N10Rik	0	0	0	0	0.126609
4931428F04Rik	3.6061	7.64637	1.11145	15.1854	19.0095
4931428L18Rik	0	0	0	0.820107	0.862586
4931429I11Rik	0	0	0	0.531143	0.097973
4931429L15Rik	0	0	0	0	0
4931429P17Rik	0	0	0	0	0
4931430N09Rik	0	0	0	0.65065	0.344103
4931431B13Rik	0	0	0	0	0
4931431C16Rik	0.583824	0.92083	0.43997	0.380847	0.281917
4931431F19Rik	0	0	0	0	0
4931440F15Rik	0.004852	0	0	0	0
4931440J10Rik	0.391917	0	0	0	0
4931440P22Rik	2.01787	1.11456	0.554922	2.39434	2.13139
4932411E22Rik	0	0	0	0	0
4932411N23Rik	0	0	0	0	0
4932412D23Rik	0	0	0	0	0
4932413F04Rik	0	0	0	0	0
4932414J04Rik	0	0	0	0	0
4932414N04Rik	0	0	0	0	0
4932415M13Rik	0	0	0	0	0
4932416H05Rik	3.13427	2.26837	4.20318	2.48687	1.15181
4932416K20Rik	0	0	0	0	0
4932418E24Rik	0	1.10276	0	0	0
4932429P05Rik	0	0	0	0	0
4932435O22Rik	0	0	0	0.038686	0
4932438A13Rik	8.20731	5.72151	7.3491	25.1335	23.0693
4932438H23Rik	0	0	0.860781	0.17504	0
4932441J04Rik	0.487405	0.03396	0.026948	0	0
4932443I19Rik	0	0	0	0	0
4932702P03Rik	0.125747	0.003194	0.02696	0	0
4933400A11Rik	0	0	0	0	0
4933400B14Rik	0	0	0	0	0
4933400C23Rik	0	0	0	0	0
4933400F21Rik	0.038221	0.410772	0	0.166867	0.068814
4933400L20Rik	0	0	0	0	0
4933401B06Rik	0	0	0	0	0
4933401D09Rik	0	0.223096	0	0	0
4933401H06Rik	0	0	0	0.403995	0
4933402C06Rik	0	0	0	0	0
4933402D24Rik	0	0	0	0	0
4933402E13Rik	0	3.31938	2.70162	2.14845	0.50817
4933402J07Rik	0.04898	0	0	0.385124	0.790907
4933402J10Rik	0	0	0	0	0
4933402J15Rik	0	0	0	0	0
4933402N03Rik	0	0	0	0	0
4933402N22Rik	0	0	0	0	0
4933402P03Rik	0	0	0	0	0.174247
4933403O08Rik	0	0	0	1.84244	0.660182
4933404G15Rik	0	0	0	0	0
4933404K08Rik	0	0	0	0	0
4933404K13Rik	0	0	0	0.245056	0
4933404O12Rik	6.27692	2.72339	0.188462	0.870762	1.27784
4933405D12Rik	0	0	0	0.917785	0.840068
4933405E24Rik	0	0	0	0	0
4933405L10Rik	0	0	0	0.353893	0
4933405O20Rik	0	0	0	0	0
4933406C10Rik	0	0	0.433661	0.065716	0.071133
4933406D12Rik	0	0	0	0	0
4933406F09Rik	0.221619	0	0	0	0
4933406G16Rik	0	0	0	0	0
4933406I18Rik	0	0	0.923507	0.625609	1.13949
4933406J08Rik	0	0	0	1.62315	4.12392
4933406J10Rik	0	1.33625	0	0	0
4933406K04Rik	0	0	0	0.138433	0
4933406M09Rik	0	0	0	0	0.550976
4933407E24Rik	0	0	0	0	0
4933407G14Rik	0	0	0	0	0
4933407I05Rik	0	0	0	0	0
4933407K13Rik	2.30526	1.16899	3.35825	3.78072	3.32892
4933407L21Rik	1.49218	0	0	0	0
4933408B17Rik	0.007556	0.472591	0	0.02501	0.085542
4933408J17Rik	0	0	0.115256	0	0
4933408N05Rik	0	0	0	0	0
4933409G03Rik	0	0	0	0	0
4933409K07Rik	2.71299	2.95813	3.74559	0.079508	0.041943
4933411E08Rik	0	0	0	0.295132	0
4933411G06Rik	0	0	0	0	0
4933411K16Rik	0	0	0	0	0
4933412E12Rik	4.03461	7.37093	3.36761	9.04974	2.81066
4933412E24Rik	0	0	0	0.744275	1.31288
4933412O06Rik	0	0	0.372247	0	0
4933413G19Rik	0	0	0	0	0
4933413J09Rik	0.386823	1.42398	0.160353	0	0.365379
4933413L06Rik	0	0	0	0	0
4933415F23Rik	0	0	0	0	0.210374
4933416C03Rik	1.39593	0	0	8.25916	15.038
4933416E03Rik	0	0	0	0	0
4933416I08Rik	0	0	0	0.069743	0
4933416M06Rik	0	0	0	0	0
4933416M07Rik	0	0	0	1.78538	0.229862
4933417A18Rik	0	0	0	0	0
4933417D19Rik	0	0	0	1.29433	0.157406
4933417E11Rik	0	0	0	0.126484	0.847169
4933417G07Rik	0	0	0	0	0
4933417O13Rik	0	0.867141	0	0	0
4933421I07Rik	0	0	0	0	0
4933421O10Rik	3.20103	0.413928	0.858965	0.769066	0.196488
4933422A05Rik	0	0	0	0	0
4933424G05Rik	0	0.415156	0	0.052615	0.122906
4933424G06Rik	0	0	0	0	0
4933425B07Rik	0	0	0	0	0
4933425L06Rik	0	0	0	12.6416	3.53625
4933427D06Rik	0	0.213693	0	32.4351	46.3451
4933427D14Rik	3.5393	1.88598	6.17561	2.74014	4.43404
4933427E11Rik	0	0.384298	0	0.457442	0.796118
4933427E13Rik	0	0	0	0	0
4933427G17Rik	1.73586	0	0	0.539335	1.85875
4933427I22Rik	0	0	0	0	0
4933428C19Rik	0	0	0	0	0
4933428G20Rik	0.826948	0.773957	0	0.072552	0.189624
4933429K18Rik	0	0	0	0	0
4933429O19Rik	0	0	0	0	0
4933430H16Rik	0	0	0	0.640025	0.284329
4933430I17Rik	0.230962	0	0	1.84699	3.03174
4933430M04Rik	0	0	0	0	0
4933430N04Rik	0	0	0	0	0
4933431E20Rik	2.70256	3.98692	2.62871	3.40535	3.19288
4933431G14Rik	0	0	0	0.456059	0.437443
4933432G23Rik	0	0	0	0.506093	0
4933432I03Rik	0	0	0	0	0.450781
4933432I09Rik	0	0	0	0	0
4933432K03Rik	0	0	0	3.47417	1.4143
4933433C11Rik	0	0	0	0.125997	0.655765
4933433F19Rik	0	0	0	0	0
4933433G08Rik	0	0	0	0	0
4933433G15Rik	0	0	0	0.104506	0.182165
4933433G19Rik	0.245857	0	0.300574	0	0.165637
4933433H22Rik	1.30505	0	0	0	0
4933434E20Rik	22.0428	12.5232	14.8966	47.5158	30.5646
4933436E23Rik	0	0	0	0	0
4933436H12Rik	0	0	0	0	0
4933436I01Rik	0	0	0	0	0
4933438B17Rik	0	0	0	0	0
4933438K21Rik	0	0	0	1.56905	2.27296
4933439C10Rik	7.498	12.397	7.22648	1.2021	3.47871
4933439K11Rik	0	0	0.023488	0	0
4933440J02Rik	0	0	0	0	0
4933440M02Rik	0	0	0	0	0.642554
5031410I06Rik	1.33976	2.74897	0.715565	0	0
5031414D18Rik	0	0	0.016179	0.152198	0.035058
5031425E22Rik	3.02586	6.08623	2.09413	2.66944	4.13619
5031425F14Rik	0.87053	0	0	0	0
5031426D15Rik	0.675163	8.06815	2.24822	0.066329	0
5031434C07Rik	0	0	0	0.290138	0.366125
5031434O11Rik	0.475964	0	0	0.09611	0
5031439G07Rik	11.0893	10.2047	9.89349	9.43647	11.6049
5033403F01Rik	0	0	0	0.413742	1.51976
5033403H07Rik	0	0	0	0	0
5033404E19Rik	0	0	0	0	0
5033406O09Rik	2.06127	15.8511	13.9478	0.309035	1.15113
5033428I22Rik	0	0	0	0	0
5330411J11Rik	0	0	0	0	0
5330413P13Rik	0	0	0	0	0
5330417C22Rik	0.06683	0.148368	0	1.10105	2.76054
5330426P16Rik	7.49753	4.38223	1.68689	1.5054	0.536877
5330434G04Rik	0	0	0	0.038365	0
5330439B14Rik	0	0	0	0	0
5430401F13Rik	0	0	0	0	0
5430402E10Rik	0	0	0	0	0
5430402O13Rik	0.018466	0	2.58713	2.442	3.46559
5430403N17Rik	0.427102	0	0	0	0
5430405H02Rik	7.82962	10.6175	10.6167	2.52427	3.58053
5430416N02Rik	33.4179	41.7417	40.9018	29.6509	19.3119
5430416O09Rik	0	0.396382	0.599329	0	0
5430419D17Rik	0	0	0	0	0
5430421F17Rik	0	0	0	0	0
5430421N21Rik	0	0	0	0	0
5430425K12Rik	0	0	0	0	0
5430427M07Rik	0	0	0	0	0
5430427O19Rik	0	0	0	0	0
5430428K19Rik	0	0	0	0	0
5430431A17Rik	0	0.363043	0.086289	0.392778	0.267718
5430434I15Rik	0	0	0	0	0
5430437J10Rik	0	0	0	0	0
5430440P10Rik	0	0	0	0	0
5530400C23Rik	0	0	0	0	0
5530401A14Rik	0	0	0	0	0
5530601H04Rik	3.02754	3.08677	3.7856	3.77889	2.22122
5730403I07Rik	0.146491	0	0	0	0.170895
5730405O15Rik	0.397282	0	0	0	0
5730408K05Rik	0	0	0.915893	2.08575	4.52387
5730409E04Rik	2.16504	2.2272	2.68518	0.426472	0.521677
5730412P04Rik	0	0	0	0	0
5730416F02Rik	0	0	0	0	0
5730420D15Rik	0	0	0	0	0
5730422E09Rik	0.05342	0	0	0	0.074576
5730435O14Rik	0	0	0	0	0
5730455P16Rik	13.4319	4.98649	14.0807	6.42028	5.56152
5730457N03Rik	0	0	0	0	0
5730460C07Rik	0	0	0	0	0
5730480H06Rik	0.710169	0	0.518327	1.34716	0.755178
5730488B01Rik	0	0	0	0	0
5730507C01Rik	0.029665	2.39578	0.039341	1.40405	0.299509
5730508B09Rik	1.58387	0.693198	1.17103	13.3819	15.3583
5730522E02Rik	0.060202	0.886062	0.972514	0.125927	0.061562
5730559C18Rik	0.873027	0	0.327706	0.355283	0.87139
5830411N06Rik	0	0	0	0	0
5830415F09Rik	9.23489	13.6341	3.13695	52.5034	46.2733
5830416I19Rik	0	0	0	0	0
5830416P10Rik	0	0	0	0.010401	0
5830417I10Rik	2.48656	2.05339	1.35764	7.66214	4.09306
5830418P13Rik	0	0	0	0	0
5830428M24Rik	0	0	0	0	0
5830432E09Rik	0	0	0	0	0
5830444B04Rik	0	0	0.56692	0.500493	0.313486
5830454E08Rik	0	3.54681	2.04549	5.68115	3.06227
5830473C10Rik	0	0	0	0	0
5930403L14Rik	0.320822	0	0	0.864944	0.647397
5930412G12Rik	0	0	0	0.323405	0.694339
5930430L01Rik	0.123927	0.681983	0.231134	0.051377	0.299898
5930438M14Rik	0	0	0	0	0
6030407O03Rik	0	0.547805	0	0	0
6030408B16Rik	85.705	74.8802	77.8484	1.06073	0.517066
6030419C18Rik	0.785815	1.07815	1.19632	0.259534	0.16544
6030440G07Rik	0.057423	0	0	0	0
6030443J06Rik	0.007685	0	0.063438	0.014353	0.171489
6030458C11Rik	6.71866	2.86012	4.95303	20.5238	15.9445
6030466F02Rik	0	0	0	0	0
6030468B19Rik	0	0	0	0	0
6030469F06Rik	3.38912	0	1.40213	0	0
6030471H07Rik	0.646301	4.05881	1.52938	0	0
6030498E09Rik	0	0	0	0	0
6230400D17Rik	0.119037	0	1.05515	0.670231	1.58689
6330403A02Rik	0	0.004006	0	0.168717	0.006833
6330403K07Rik	127.472	100.695	75.0743	2.64158	2.60701
6330407A03Rik	0	0	0	0	0
6330408A02Rik	4.30809	2.51572	5.20132	4.91065	5.72893
6330409D20Rik	0	0	0	0.049064	0.153136
6330410L21Rik	0	0	0	0	0
6330415B21Rik	0	1.21914	0	0	0.011935
6330415G19Rik	0	0.271335	3.37089	1.47992	1.04596
6330416G13Rik	3.14223	7.04841	1.80985	8.48443	6.58111
6330418K02Rik	0.833789	3.0071	5.01419	2.19766	1.19265
6330549D23Rik	0.352241	1.25742	0.107328	0.528897	1.19852
6430411K18Rik	0	0	0	0	0
6430503K07Rik	0	0	0	0	0
6430531B16Rik	2.12421	3.79811	1.03402	0	0
6430548M08Rik	1.28701	0.32012	1.74722	2.32587	5.99028
6430550D23Rik	0.046696	0	0	0.945758	1.07802
6430562O15Rik	0	0	0	0	0.410765
6430571L13Rik	0.359648	0	1.76212	2.6786	1.35236
6430573F11Rik	7.69118	14.3879	15.7041	0.668279	0.495046
6430584L05Rik	0	1.05908	0	0	0
6430706D22Rik	0	0	0	0	0
6430710C18Rik	0	0	0	0.852175	0.606752
6530402F18Rik	0.422163	0.158791	0.099616	0	0
6530403H02Rik	0	0	0	0	0
6530411M01Rik	0	0	0	0	0
6720468P15Rik	1.25131	0	0	0.155994	0.782508
6720483E21Rik	0	0	0	0	0
6720489N17Rik	9.0597	5.11018	3.72621	2.05309	2.38252
6820408C15Rik	0.029963	1.04219	1.51082	0	1.49717
6820431F20Rik	16.7136	19.9699	19.6384	3.95306	8.39282
7420426K07Rik	0	0	0	0	0
7420461P10Rik	0	0	0	0	0
7420700N18Rik	0	0.227283	0	0	0
7420701I03Rik	0	0	0	0	0
7530416G11Rik	0	0	0	0	0
7630403G23Rik	0	0	0	0	0
8030411F24Rik	4.21257	17.5548	0	2.35074	0.883052
8030423F21Rik	1.23155	0.405066	1.1174	0	0
8030423J24Rik	0	0	0	0	0
8030442B05Rik	0	0	0	0	0
8030443G20Rik	0	0	0	0	0
8030451O07Rik	0	0.21994	0	0	0
8030455M16Rik	0	0	0	0.618572	1.20112
8030462N17Rik	0.562409	1.64873	1.34663	10.3525	9.95146
8430408G22Rik	0	0	1.69127	0	0.933716
8430419L09Rik	12.4497	10.561	10.7671	14.3337	4.66887
8430422H06Rik	0	0	0	0	0
8430423G03Rik	0	0	0	0	0
8430426J06Rik	0	0	0	0	0
8430429K09Rik	1.851	9.42983	4.09129	4.55332	7.28773
8430430B14Rik	0	0	0	2.06842	0.564416
8430431K14Rik	0	0.008918	0	0.010365	0
8430436N08Rik	1.20898	0	0	0	0
8430437L04Rik	0.127779	0	0	0	0
9030025P20Rik	4.72992	6.17263	0.012675	7.04733	7.32488
9030204H09Rik	0	0.236649	0	0	0
9030404E10Rik	0	0	0	0	0.024916
9030612E09Rik	1.32753	2.19481	0	0.534495	0.401142
9030617O03Rik	5.18357	6.40152	5.17902	0	0
9030619P08Rik	0	0	0	0	0
9030624G23Rik	2.75517	2.64454	1.78364	0.054283	4.13398
9030624J02Rik	28.4547	12.882	26.1105	39.971	42.5031
9030625G05Rik	0	0	0	0	0.330895
9130008F23Rik	1.287	0	1.21342	0.266308	0.436738
9130011E15Rik	10.8492	5.68287	4.12767	13.0638	12.8181
9130015A21Rik	0	0	0	0	0
9130015L21Rik	0	0	0	0	0
9130019O22Rik	5.4693	5.24198	2.1024	0.678513	2.05798
9130019P16Rik	0.006103	0	0	0.046227	0.049589
9130023H24Rik	1.85038	2.62478	6.05546	0.119621	4.045
9130024F11Rik	0.068353	0	0	0.007935	0.025112
9130204L05Rik	0	0	0	0	0
9130209A04Rik	0	0	0	0	0
9130221F21Rik	0	0	0	0	0
9130221H12Rik	3.74318	5.42497	6.12493	3.11986	3.74783
9130227L01Rik	0	0	0	0	0
9130230L23Rik	0	0	0	0	0
9130401M01Rik	43.2758	28.7776	40.6399	87.7776	43.62
9130409I23Rik	0	0	0	0	0.037642
9130409J20Rik	0	0	0	0	0
9230009I02Rik	0	0	0	0	0
9230102K24Rik	0	0	0	0	0
9230102O04Rik	0	0	0	0	0
9230104L09Rik	0	0	0	0	0
9230105E05Rik	0.337393	0	0	0.265235	0
9230110C19Rik	15.5516	17.3507	10.3204	38.1154	37.6231
9230110F15Rik	0	0	0	0	0
9230112D13Rik	0	0	0	0	0
9230112J17Rik	0	0	0	0	0
9230114K14Rik	0.863545	1.33992	1.36705	1.25249	3.47875
9230116L04Rik	0.002513	0.015071	0	0.323154	0.455037
9230116N13Rik	3.75158	0.941539	0.523847	2.0177	2.70279
9230117E06Rik	0	0	0	2.63065	0
9330020H09Rik	1.50463	1.2278	1.18449	1.17902	1.90034
9330102E08Rik	0.750607	0	0	3.1623	1.84054
9330111N05Rik	0	0.45462	0	0	0
9330117O12Rik	0	0	0	0	0
9330133O14Rik	1.75373	1.89962	5.60745	2.03103	2.30683
9330136K24Rik	0.140241	0.328758	0	0.685518	0.22745
9330151L19Rik	2.17522	4.59479	3.73452	1.2897	2.66581
9330158H04Rik	0	0	0	0	0
9330159F19Rik	0.743176	0.019382	0.355527	0	0.063603
9330159M07Rik	2.91333	3.3032	0	0.612031	0.712629
9330162012Rik	1.76369	2.60633	5.86035	0	0.098244
9330162B11Rik	0	0	0	0	0
9330175E14Rik	0	0	0	0	0.065031
9330175M20Rik	0	0	0	0	0
9330178D15Rik	0	0	0	0	0
9330179D12Rik	1.28729	0.096223	1.96147	0.954463	0.647549
9330182L06Rik	2.7594	0	0	3.96121	6.09748
9330182O14Rik	0	0	0	0	0
9330188P03Rik	0	0	0	0	0
9330199G10Rik	0	0	0	0	0
9430007A20Rik	0	0	0	0	0
9430014N10Rik	0	0	0	0	0
9430015G10Rik	12.2573	9.38533	13.6586	30.0935	27.4809
9430016H08Rik	27.0873	31.8024	31.0909	25.4348	25.7827
9430018G01Rik	0	0	0	4.29235	0.554276
9430019J16Rik	0	0	0	0	0
9430020K01Rik	15.294	18.9395	11.978	4.09391	8.82153
9430021M05Rik	0	0	0	0.175764	0.168243
9430037G07Rik	0	0.045672	0	1.40394	1.07948
9430038I01Rik	26.0453	24.4478	21.9548	15.2674	15.4005
9430041J12Rik	0	0.089971	0	0	0.006333
9430060I03Rik	0.979986	0	0.22235	0.558306	0.772751
9430065F17Rik	0.67966	0	0	1.61741	1.69885
9430069I07Rik	0	0	0	0	0.431502
9430076C15Rik	0.263935	0.105075	0.034845	0	0
9430078K24Rik	0.343333	0	1.15046	0	0
9430083A17Rik	0.128633	0.893181	0	1.10287	0.726814
9430091E24Rik	2.9976	0.087845	0.311643	1.17343	1.98795
9530002B09Rik	0	0	0	0	0
9530003J23Rik	0	0	0	0	0.613839
9530014B07Rik	0	0	0	0	0
9530020I12Rik	0	0	0.065914	0	0
9530026F06Rik	0	0	0	0	0
9530026P05Rik	1.27107	0.658966	0.256679	0.649608	0.200019
9530027J09Rik	0.211491	1.50316	0.030445	0.348354	0.594653
9530036O11Rik	0	0	0	0	0
9530051G07Rik	0	0	0	0	0.130014
9530052E02Rik	0	0	0	0	0
9530053A07Rik	0	0.069598	0	0	0
9530059O14Rik	0	0	0	0.012053	0.008561
9530062K07Rik	0	0	0	3.67178	1.65904
9530068E07Rik	167.517	115.12	193.235	44.9315	53.6331
9530077C05Rik	8.67728	5.35198	4.86816	26.7943	24.8548
9530080O11Rik	0	0.073963	0	2.09967	2.15112
9530082P21Rik	5.96228	7.75152	8.96412	11.3611	12.7799
9530091C08Rik	1.7503	1.75908	0.115905	0.135011	0.015089
9630001P10Rik	0.217583	0	0.055522	0.059775	0.061968
9630013A20Rik	0	0	0	0	0
9630013K17Rik	0	0	0	0.067591	0.140214
9630028B13Rik	0	0	0	0.588934	0.355701
9630028H03Rik	0	0	0	0	0
9630028I04Rik	2.862	0.323931	1.0248	0	0
9830107B12Rik	0	0	0	0.284515	0.064041
9830132P13Rik	0	0	0	0.026136	0
9830147E19Rik	4.63631	0.907833	2.81918	1.85653	1.28597
9830166K06Rik	0	0	0	0.074158	0.267288
9930012K11Rik	6.82379	15.6971	0.507747	1.49568	0.128232
9930014A18Rik	2.12919	0.038925	2.5396	0.925169	0.177529
9930021J03Rik	7.15424	7.50052	4.03854	9.19252	11.9091
9930104L06Rik	3.59225	10.8592	5.67904	5.15193	4.01612
9930111H07Rik	0	0	0	0.024522	0.069361
9930111J21Rik1	0	0	0	0	0
9930111J21Rik2	0	0	0	0	0
a	0.476837	0.532491	0.431295	0.476805	0.103039
A130010J15Rik	0.261485	4.53616	4.6196	4.30021	3.13247
A130077B15Rik	0	0	0	0	0
A1bg	0	0	0	0	0
A1cf	0	0	0	0	0
A230001M10Rik	0	0	0	0	0
A230009B12Rik	0	0	0	0	0
A230020J21Rik	0.544338	0.040812	0.414081	0.200432	0
A230028O05Rik	0.194816	0	0.372496	0	0
A230046K03Rik	13.9522	17.7852	15.2018	21.9983	21.4415
A230050P20Rik	19.7107	30.3691	17.1145	3.91294	1.50541
A230056J06Rik	0	0.704871	0	0	0
A230056P14Rik	0.133904	1.06941	2.83081	0.3027	0.302628
A230057D06Rik	0.477424	1.1205	0	0.428093	0.001057
A230065H16Rik	0	0	0	13.2332	9.42581
A230070E04Rik	0	0	0	0.366336	0
A230072C01Rik	1.17199	0.16883	0.489936	0.662272	1.26407
A230072E10Rik	0	0	0	0	0.229812
A230077H06Rik	0	0	0	0	0
A230103J11Rik	0.251946	0.279158	0	0.366885	0.456558
A230108P19Rik	0	0	0	0.566307	0.329272
A2m	0	0	0	0	0
A330009N23Rik	3.75591	2.37582	2.20903	0.149493	0
A330015K06Rik	0	0	0	0	0
A330023F24Rik	0.01894	0	0.167254	0.200239	0.033126
A330032B11Rik	0	0	0	0.272598	0.450648
A330033J07Rik	0	0	0	0	0.187977
A330035P11Rik	0	0.100228	1.3376	0.924199	0.336981
A330040F15Rik	0	1.2569	3.06288	0	0
A330041J22Rik	0.597723	0	1.48458	1.13909	0.891655
A330048O09Rik	0	0	0	0	0
A330049N07Rik	0	0	0	1.45467	0.770155
A330050F15Rik	0	0	0	0	0
A330069E16Rik	1.38007	1.1148	0	4.8269	7.48256
A330070K13Rik	0	0	0	0	0
A330074K22Rik	0.018154	0	0	0	0
A330076C08Rik	0	0	0.84116	0.464309	0.42397
A330076H08Rik	0.807432	1.58314	0	0	0
A330093E20Rik	0	0	0	0	0
A330102I10Rik	0	0	0	0.569906	0.293806
A3galt2	0	0	0	0.128042	0.074237
A430005L14Rik	32.3611	40.05	25.0488	59.7861	67.9502
A430033K04Rik	10.74	0.377157	5.83086	2.08228	4.11332
A430035B10Rik	0.549618	0	1.19414	0.060894	0.246634
A430046D13Rik	0.799223	0	0.126648	0.83631	0.678949
A430078G23Rik	0	0	0	0.068757	0.103673
A430078I02Rik	0	0.10839	0	0.091452	0.072908
A430085M09Rik	0	0	0	0	0
A430088P11Rik	0.051437	0.044138	0.006148	0.08718	0.501941
A430089I19Rik	0	0	0	0	0
A430090L17Rik	0.142669	0.774518	0	0.028082	0.197042
A430093F15Rik	0	0	0	0.139871	0
A430105I19Rik	1.289	3.93323	4.92537	0	0
A4galt	7.47033	6.70889	6.76737	0	0
A4gnt	0	0	0	0.234201	0.208538
A530006G24Rik	0	0	0	0	0
A530013C23Rik	0	0	0	0	0
A530016L24Rik	0	0	0	0	0
A530032D15Rik	0	0	0	0.088564	0
A530046M15Rik	0	0	0	0	0
A530050N04Rik	0	0	0	0	0
A530053G22Rik	0	0	0	0	0
A530058N18Rik	0	0	0	0.015495	0
A530064D06Rik	0.049834	0	0	2.66468	0.700666
A530065N20Rik	0	0	0.069907	0	0
A530072M11Rik	3.08051	0	2.05629	2.96899	1.68549
A530088E08Rik	0	0	0	0.199708	0.014901
A530099J19Rik	0	0	0	0	0
A630001G21Rik	2.97279	0	0	0	0.323374
A630010A05Rik	0	0	0	0	0
A630012P03Rik	0.103013	0	0	0	0.053847
A630019I02Rik	0	0	0	0	0
A630020A06	0.0534	0	0.040465	0.013535	0
A630023A22Rik	0	0	0	0.264245	0.078912
A630023P12Rik	0	0	0	0	0
A630033H20Rik	1.02114	0.64526	0	0	0
A630066F11Rik	3.60059	1.96835	0.035573	2.56711	2.01157
A630072M18Rik	1.96081	1.73439	1.59656	1.71399	2.14515
A630073D07Rik	0	0	0	0	0
A630075F10Rik	0.366357	0.420996	1.93585	0.085819	0
A630076J17Rik	1.58047	0	0	0	0
A630077J23Rik	0	0	0	0	0
A630089N07Rik	3.85554	7.74273	4.57443	1.22823	0.592162
A630095E13Rik	0	0	0	0	0
A630095N17Rik	0	0	0	0	0.612413
A730004F24Rik	0	0	0	0	0
A730006G06Rik	0	0	0	0	0
A730008H23Rik	2.56607	5.26828	2.58502	4.28282	6.45967
A730017C20Rik	2.50284	0	0	0.889105	0
A730017L22Rik	0.09427	0.331818	1.44243	0	0.438026
A730018C14Rik	0	0	0	0	0
A730020E08Rik	0	0	0	0.152144	0
A730020M07Rik	0	0	0	0	0.167791
A730036I17Rik	0	0	0	0	0
A730043L09Rik	0	0	0	0	0
A730046J19Rik	0	0	0.973454	0	0
A730056A06Rik	3.20024	0	0	0	0
A730082K24Rik	0	0	0	0	0
A730085K08Rik	0.094564	0.246635	0	0.149206	0.182175
A730090H04Rik	0	0	0	1.6507	0.098787
A730090N16Rik	0	0	0	0	0
A830009L08Rik	0	0	0	0	0
A830010M20Rik	1.15785	0.689745	2.24538	1.74067	1.21115
A830011K09Rik	0	0	0	0	0
A830018L16Rik	0.027314	0	0	0	0
A830019L24Rik	0	0	0	0	0
A830052D11Rik	0	0	0	1.03901	1.03693
A830080D01Rik	16.2853	22.8526	7.74425	48.2443	58.9263
A830082K12Rik	2.12677	1.82135	0	0	0
A830082N09Rik	0	0.182269	0.002819	0.307748	0.048743
A930001A20Rik	0	0	0	0	0
A930001C03Rik	0	0	0	0	0
A930002C04Rik	0	0	0	0	0.271799
A930003A15Rik	0	0	0	0	0
A930003O13Rik	0	1.02326	0.608712	0	0
A930004D18Rik	2.94247	2.14283	0	0.198027	0
A930005H10Rik	9.29748	13.7122	1.26285	2.44121	6.86459
A930006I01Rik	0	0	0	0	0
A930006K02Rik	0.394752	0	1.75151	3.63608	0.442598
A930007I19Rik	0.364244	0.583979	0.325745	0.067838	0
A930009A15Rik	0	0	0	0	0
A930011G23Rik	0.055929	0.031485	0	0.037077	0.038461
A930012L18Rik	0.325274	0	0.177744	0	0.093501
A930013F10Rik	1.62979	2.95405	0.26132	1.52365	0.804034
A930015D03Rik	5.49813	9.80485	19.9378	4.05731	0.956146
A930016O22Rik	0	0.443214	0.072727	0	0
A930017M01Rik	0	0.69677	0	0	0
A930018P22Rik	0.168746	0	0	0.830056	0.844602
A930019D19Rik	0	0	0	0	0
A930024E05Rik	0.956016	0	0	0.231997	0.055665
A930031H19Rik	0	0	0	0	0
A930041C12Rik	1.23145	0	0.600779	1.01914	1.56895
AA387883	0.370044	0	0	0.555529	0
AA388235	0	0	0	0	0
AA413626	0.447971	0	0	0.084671	0
AA414768	7.92191	11.3697	8.29555	0.73163	0.864696
AA415398	0.307279	2.1387	1.78525	2.677	1.69829
AA465934	0.701906	0.605273	0.516623	0.943008	0
AA467197	3.9773	3.27116	0	1.88408	0.435871
AA474331	2.933	0	1.12067	1.68172	1.9926
AA536875	0	0	0	0	0
AA543186	0	0	0.122062	0.612995	1.17408
AA543401	0	0	0	0	0.143176
AA545190	0	0	0	0	0
AA619741	0	0	0	0	0
AA792892	0	0	0	0	0
AA986860	1.14946	2.42395	0	0.869632	0.782056
Aaas	26.2837	26.9866	28.6672	105.806	90.1995
Aacs	23.6461	11.8912	29.8942	49.0981	39.7539
Aadac	0	0	0	0	0
Aadacl2	0	0	0	0	0
Aadacl3	0	0	0	0	0
Aadat	0	0	0	0	0
Aaed1	47.1831	51.8573	28.4216	35.1697	23.215
Aagab	20.747	5.5955	18.3996	31.977	44.5793
Aak1	1.51085	0.172336	0.405251	0.562347	1.7023
Aamdc	35.1016	38.2524	33.7281	20.2057	32.897
Aamp	150.639	121.338	129.467	264.728	211.388
Aanat	0	0.082774	0	0	0.05362
Aar2	18.1945	16.669	12.1121	27.8331	28.0468
Aard	117.469	173.343	137.755	14.2715	13.9546
Aars	37.4189	24.9847	17.5804	93.2506	68.0912
Aars2	7.68963	5.16346	6.22168	9.85841	9.05834
Aarsd1	25.3297	29.5336	26.0616	44.3409	46.2602
Aasdh	3.26376	5.92522	4.14615	13.0737	8.49478
Aasdhppt	18.1654	25.3231	20.1594	24.5966	18.6853
Aass	0	2.5085	1.97242	0	0
Aatf	31.7848	28.6287	19.9385	79.869	67.1843
Aatk	0	0	0	0.166743	0
AB124611	0.563418	0	0.109641	0.362584	0.016265
Abat	19.6336	21.6313	28.5478	3.10319	2.2534
Abca1	17.5926	20.4844	19.5499	20.9395	9.93843
Abca12	0	0	0	0	0.028731
Abca13	0	0	0	0	0
Abca14	0	0	0	0	0
Abca15	0	0	0	0.007658	0.012892
Abca16	0.016431	0	0	1.2464	0.873529
Abca17	0	0	0	0.052104	0.190562
Abca2	4.84159	3.91916	4.48651	11.892	18.6367
Abca3	1.96031	0.097849	0.478479	5.61589	7.83327
Abca4	0.202462	0	0	0	0
Abca5	4.51405	1.88629	4.58349	3.60763	5.18953
Abca6	2.4395	8.98219	11.2422	0.023407	0
Abca7	2.96127	0.677563	0.225123	4.76316	4.46181
Abca8a	1.12837	4.86752	4.17513	0.579611	0.277693
Abca8b	1.60823	1.47779	4.80484	0.005729	0
Abca9	3.14423	2.65097	3.0344	0.14325	0.011211
Abcb10	10.1106	8.57256	11.5087	9.05276	6.68032
Abcb11	0	0	0	0	0
Abcb1a	0.186295	0	1.0824	0	0
Abcb1b	0.915621	0	0.045792	1.67985	0.49651
Abcb4	0.030749	0	0	0	0.487009
Abcb5	11.5946	13.3036	5.49649	0	0
Abcb6	23.6791	9.46673	13.5948	66.3265	46.6462
Abcb7	0.541952	4.09626	4.79877	6.3661	7.12564
Abcb8	14.5874	14.3032	11.835	33.2021	27.1734
Abcb9	0	0.261582	0	1.46822	2.08693
Abcc1	9.23686	5.1986	2.27342	22.183	19.9262
Abcc10	1.11038	0.937432	1.25	1.50117	4.1067
Abcc12	0	0	0	0	0.035859
Abcc2	0	0	0	0	0.050736
Abcc3	0.062627	0.294427	0.336989	2.11057	1.97947
Abcc4	1.03741	0.077276	1.61375	11.7732	14.9384
Abcc5	14.0703	21.7811	17.0594	10.5681	9.96021
Abcc6	0	1.74682	0	0	0.045975
Abcc8	0.013656	0	0	5.35083	8.56449
Abcc9	4.25306	3.13927	6.57801	0	0.054543
Abcd1	3.94437	5.66188	6.65821	1.92345	2.24844
Abcd2	1.53566	4.33495	2.94343	1.25423	1.39472
Abcd3	28.4306	35.5818	25.9691	17.4638	16.923
Abcd4	10.7346	18.6975	5.79804	3.1859	2.3176
Abce1	56.7262	38.5832	52.5887	60.4364	84.5846
Abcf1	36.7	49.6768	37.5183	66.1672	57.264
Abcf2	40.0849	34.8011	34.4414	218.174	214.988
Abcf3	13.1098	23.4252	14.0624	45.0624	42.1043
Abcg1	0.810099	0.529744	1.648	3.94588	2.42029
Abcg2	26.2809	16.3857	18.2263	17.2187	18.472
Abcg3	0.925748	0	0	0	0
Abcg4	8.10502	4.47316	3.25444	0.577597	0.244499
Abcg5	1.3388	3.90847	0	0	0
Abcg8	1.00543	0	0.27021	0	0
Abhd1	6.32343	4.62829	7.53952	1.12038	3.42524
Abhd10	6.58494	9.03591	12.9378	22.2387	22.7048
Abhd11	31.9499	31.7902	37.1318	43.6714	47.3576
Abhd11os	0.109635	1.35373	0.047634	0.755969	0.266983
Abhd12	50.5642	41.2967	49.9127	30.9704	25.9167
Abhd12b	0	0	0	1.17268	0
Abhd13	10.4391	6.02309	6.49662	18.5296	15.7897
Abhd14a	44.42	28.7769	31.7983	21.3493	12.4314
Abhd14b	9.07585	12.5027	9.39486	0.527093	0.410628
Abhd15	0	0	0	0	0
Abhd16a	69.016	47.8183	58.3477	42.8601	51.1682
Abhd16b	0.262694	0.222337	0	0	0.650804
Abhd17a	82.951	106.595	75.3306	78.4372	90.5971
Abhd17b	17.1417	12.7875	15.0924	8.14371	7.81358
Abhd17c	38.6603	29.6685	28.2187	57.4171	71.9138
Abhd2	0.262147	2.89878	0.46495	6.91811	6.56663
Abhd3	9.20286	14.0039	19.9414	17.5643	7.57309
Abhd4	72.9773	111.435	142.349	24.3377	20.3973
Abhd5	10.4034	5.21672	2.67505	22.901	19.3145
Abhd6	26.5688	30.2403	18.1128	13.5819	6.81186
Abhd8	24.3195	29.6542	27.2592	0.707914	1.46406
Abi1	26.7369	29.6682	18.9814	32.5336	42.0547
Abi2	19.025	10.3619	20.3024	10.1039	11.4963
Abi3	0.018605	0.020117	0	1.61493	0.884951
Abi3bp	15.0443	19.5209	14.3085	0.027674	0.16285
Abl1	21.666	30.2812	18.0994	7.01143	7.05506
Abl2	4.08889	0.370706	1.43728	4.59068	4.83212
Ablim1	4.85734	1.86463	5.38534	0.970004	0.628189
Ablim2	0	0	1.58005	1.22591	3.35551
Ablim3	0	0	0	1.70772	0.328598
Abo	0	0	0	0	1.67358
Abr	11.8365	16.1209	16.3946	29.3285	20.5181
Abra	0	0	0.44919	0	0.068311
Abracl	59.3824	63.1875	60.6275	9.30393	4.56957
Abt1	10.5324	9.74194	16.957	21.1862	17.2642
Abtb1	22.8969	36.0942	20.4878	47.0615	43.2796
Abtb2	4.76079	6.93409	11.9588	14.1177	10.9149
Acaa1a	50.1791	66.9634	44.7789	49.5638	55.6178
Acaa1b	4.28175	4.61705	3.0237	31.9618	49.6245
Acaa2	277.032	299.832	400.301	30.9862	16.7243
Acaca	2.65783	6.13255	3.26214	6.24607	8.55893
Acacb	1.94793	3.31885	0	0.433116	0.843273
Acad10	0	2.48268	0	7.43325	7.466
Acad11	3.03476	4.71748	2.42569	14.5785	6.80096
Acad12	0	3.19442	3.64234	10.7867	6.31668
Acad8	24.6822	30.2294	41.6718	8.94737	9.80491
Acad9	23.1426	16.3601	19.7572	21.1312	22.8849
Acadl	61.5471	68.47	71.9073	29.5276	20.6475
Acadm	39.3421	56.0616	50.601	48.8397	26.7052
Acads	11.8518	9.33649	16.7892	11.1504	11.0542
Acadsb	20.5413	21.2077	36.6576	3.9111	6.22443
Acadvl	36.4863	40.2134	41.6515	58.1179	65.2242
Acan	0.031052	0.340387	0	0.081916	0.546185
Acap1	0.216441	0	1.9131	0.98267	0
Acap2	6.14426	11.5658	7.17086	9.52233	6.13215
Acap3	7.21724	12.0669	6.43157	17.7316	23.4
Acat1	86.2373	81.2031	92.809	47.161	43.9563
Acat2	67.4201	53.6281	52.6839	112.281	103.898
Acat3	6.80141	4.4957	5.14652	15.4575	14.0137
Acbd3	31.0987	43.8815	41.0618	38.5837	51.7768
Acbd4	16.2328	12.3192	7.4583	2.39256	1.96956
Acbd5	16.9376	6.69093	4.69634	7.07584	13.0802
Acbd6	31.3641	38.3917	25.9184	53.2388	54.163
Acbd7	0.387397	0	0	3.22352	4.48754
Accs	1.76795	2.16599	3.55168	1.00561	1.15843
Accsl	0	0	0	0.504423	0
Acd	39.0249	35.9415	34.7055	63.6967	68.5303
Ace	15.4874	6.29079	36.4266	5.4862	4.73764
Ace2	3.52263	0.040547	3.54808	0.523536	0.370691
Ace3	0	0	0	0	0
Acer1	0.114679	0	0	0.067986	0
Acer2	0.116981	0	0.019115	6.75838	4.56232
Acer3	9.74113	11.8097	6.08381	11.1244	11.5044
Ache	0	1.23193	2.06188	0	0.170241
Acin1	12.8754	27.6666	11.5757	13.7079	17.1727
Ackr1	0	0	0	0	0
Ackr2	0	0	0	1.71752	0.136546
Ackr3	26.484	28.1732	31.9208	0.210107	0.832528
Ackr4	3.69326	0.114394	0	0.096149	0.250148
Acly	65.5018	38.9006	79.7739	189.012	156.29
Acmsd	0	0	0	0	0
Acnat1	0	0	0	0	0.265791
Acnat2	0	0	0	0	0
Aco1	28.2023	27.6687	34.3566	11.8886	9.19719
Aco2	58.8363	21.4553	55.8223	137.083	132.898
Acot1	18.0485	33.9515	20.0193	6.95032	7.4391
Acot10	0.047786	0.052146	0.063785	0.241636	0.212706
Acot11	3.9038	5.23023	5.1804	1.46139	4.06725
Acot12	0	0	0	0	0
Acot13	31.109	42.8068	41.6371	73.0967	40.6742
Acot2	3.90105	8.16907	3.84381	0.465354	1.5137
Acot3	0	0.112332	0	0.787446	0.312645
Acot4	1.12565	0.007492	1.79884	0.979097	0.624221
Acot5	0	0	0	0.631703	0.919541
Acot6	1.72957	3.23763	3.31779	0.428727	0.307851
Acot7	20.8556	24.4287	21.3425	72.5193	71.7265
Acot8	7.09163	8.68619	5.79483	14.3177	11.0292
Acot9	38.2442	30.6846	21.3297	104.676	90.8372
Acox1	10.0557	14.4731	5.98742	5.44738	10.2264
Acox2	0	0	0	0	0
Acox3	10.7546	15.2979	16.2158	1.12912	1.38046
Acoxl	0	0	0	0	0.408025
Acp1	33.6857	12.5225	25.9399	13.681	26.8482
Acp2	21.5119	14.0127	15.8195	5.75362	6.43274
Acp5	3.85889	0.579826	5.35971	23.177	18.9417
Acp6	11.9548	9.17941	15.3912	87.8138	93.8361
Acpp	0	0	0	0.973163	1.07877
Acpt	0	0.38131	0	0	0.235145
Acr	0	0	0	0.074548	0
Acrbp	6.2735	3.15759	4.70388	10.8351	7.44338
Acrv1	0	0	0	0	0
Acsbg1	145.971	265.218	292.477	4.1345	3.94657
Acsbg2	0	0	0	0	0.24528
Acsf2	7.59581	3.55968	6.7402	4.81127	3.3474
Acsf3	8.01991	3.06301	3.65044	1.71561	1.58926
Acsl1	5.92997	1.08562	7.14701	26.8937	29.989
Acsl3	42.4481	30.3705	27.6895	79.0347	70.0246
Acsl4	4.44505	3.77493	2.13982	6.74765	4.67913
Acsl5	9.61338	4.26043	4.27651	0.207325	0.896366
Acsl6	0	0	0	0.680089	0.68074
Acsm1	0	0	0	0	0
Acsm2	0	0	0	0	0
Acsm3	0	0.059254	0.398195	0.02332	0.456138
Acsm4	0	0	0	0.096181	0
Acsm5	0	0	0	0	0
Acss1	1.99757	3.00978	6.99252	13.5978	5.0742
Acss2	3.98064	3.82009	3.91929	32.9238	33.3468
Acss2os	0	0	0	0.196114	0.407762
Acss3	13.0852	22.0997	20.9419	1.58093	0.844402
Acta1	0	0	0	0	0.226368
Acta2	567.052	447.13	556.396	15.3951	10.234
Actb	647.209	766.615	620.376	319.287	297.352
Actbl2	0	0	0	0	0
Actc1	1.75484	0	4.02953	0	0
Actg1	1251.75	1260.88	1529.37	613.651	601.705
Actg2	5.72943	3.04782	9.27118	0	0
Actl10	0.54298	0	0	0	0
Actl11	0	0	0	0	0
Actl6a	46.4434	35.0196	29.753	128.241	109.772
Actl6b	0	1.95788	0	0.032825	0
Actl7a	0	0	0.014696	0	0
Actl7b	0	1.25696	0	0	0
Actl9	0	0	0	0	0
Actn1	6.21981	3.84985	11.1275	0.933998	0.77024
Actn2	1.33551	4.21418	1.58483	21.292	9.46924
Actn3	0.740992	0	0	4.58735	3.63453
Actn4	75.2362	71.8627	91.4206	65.6575	38.2
Actr10	33.8693	24.7726	31.1284	32.0681	29.6463
Actr1a	46.3408	33.2469	51.6462	24.2038	21.7772
Actr1b	44.3171	22.4162	12.0804	57.4224	46.9113
Actr2	23.0177	18.352	14.8872	33.1888	25.7693
Actr3	73.8218	60.1856	99.1084	111.265	114.244
Actr3b	20.0488	24.0249	40.1901	16.3989	19.0073
Actr5	9.80554	16.0795	9.95735	16.2776	29.8721
Actr6	12.6778	22.8031	13.4786	40.1583	43.5794
Actr8	22.8905	25.7814	32.1712	41.5375	37.6192
Actrt1	0	0	0	0	0
Actrt2	0	0	0	0	0
Actrt3	0	0	0	0	0
Acvr1	9.72809	10.0245	6.73097	3.41532	1.26798
Acvr1b	0.385036	0	0	0.294324	0.871144
Acvr1c	0	0	0	0	0
Acvr2a	7.4883	10.0265	8.0057	6.61179	7.48335
Acvr2b	5.88841	5.878	5.79124	33.4378	45.8885
Acvrl1	14.4617	26.2037	25.4228	0.1239	0.277312
Acy1	16.9984	23.2589	28.6412	44.3772	52.5185
Acy3	8.62883	8.37128	8.87333	24.7521	19.4835
Acyp1	13.8897	19.9775	10.7645	6.75654	7.48475
Acyp2	9.78029	13.9241	10.8491	0.759633	0.118403
Ada	6.29331	3.23059	1.08066	1.55235	0.176975
Adad1	0.367474	0	0	39.8407	27.2544
Adad2	0.745034	0.068606	1.62718	23.6434	16.0874
Adal	16.3374	5.31595	7.86274	27.4203	26.4355
Adam10	22.2342	12.5203	11.4636	17.1911	17.0159
Adam11	1.07952	0.378718	1.91489	1.27956	2.44938
Adam12	29.2526	33.8853	47.0604	0.62058	0.30243
Adam15	8.85551	20.242	19.8804	20.8102	33.4828
Adam17	18.216	15.2022	18.193	27.0272	25.8423
Adam18	0	0	0	0	0
Adam19	5.26335	7.88548	11.341	1.28806	0.01334
Adam1a	0.054942	3.05226	0.007148	0.004784	0.110916
Adam1b	0	0.601598	0	0.005129	0.045913
Adam2	0	0	0	0.135018	0
Adam20	0	0	0	0	0
Adam21	0	0	0	0	0.383337
Adam22	1.91348	6.99753	0.215636	1.77967	1.05853
Adam23	5.61714	2.47657	2.07325	1.82301	1.59348
Adam24	0	0	0	0	0
Adam25	0	0	0	0	0
Adam26a	0	0	0	0	0
Adam26b	0	0	0	0	0
Adam28	0	0	0	0	0
Adam29	0	0	0	0	0
Adam3	0	0	0	0.289758	0
Adam30	0	0	0	0.071116	0
Adam32	0	0.05864	0	0	0
Adam33	0.817025	0	0	0.27122	0.639618
Adam34	0	0	0	0	0
Adam39	0	0	0	0	0
Adam4	0	0	0	0	0
Adam5	1.50509	3.37836	2.21597	0	0
Adam6a	0	0	0	0	0
Adam6b	0	0	0	0	0
Adam7	0	0	0	0.325702	0.327677
[truncated: 22,422 more rows]

## Sheet: Quick_Calc
	TPM_Dazl_KO_1	TPM_Dazl_KO_2	TPM_Dazl_KO_3	TPM_Dazl_WT_1	TPM_Dazl_WT_2
Taf4a	1.53235	1.86111	2.90576	2.45475	4.37456
Taf4b	1.62735	2.40278	8.38131	46.3299	58.1413
	Dazl-WT	Dazl-KO
Taf4a	3.41465	2.09974
Taf4b	52.2356	4.13715
	Dazl-WT	Dazl-KO
Taf4a	0.959906	0.414033
Taf4b	5.90574	2.13385

## Sheet: DESeq_WT_DazlKO
	baseMean	log2FoldChange	lfcSE	stat	pvalue	padj
0610005C13Rik	6.21397	-2.61426	4.25972	-0.613717	0.539402	0.644263
0610007P14Rik	4263.14	0.389594	0.293843	1.32586	0.184886	0.27526
0610009B22Rik	1619.51	-0.714696	0.296391	-2.41133	0.0158944	0.0374827
0610009L18Rik	103.288	0.860237	1.49566	0.575157	0.565185	0.667736
0610009O20Rik	296.251	-2.51715	0.650677	-3.86851	0.000109503	0.000426141
0610010B08Rik	29.0817	-1.19387	1.2396	-0.963107	0.335494	0.44433
0610010F05Rik	846.942	0.943752	0.842537	1.12013	0.262658	0.363845
0610010K14Rik	3786.88	1.34633	0.267302	5.03676	4.73472e-07	2.79139e-06
0610011F06Rik	478.78	-0.430773	0.538962	-0.799265	0.424137	0.535949
0610012G03Rik	3321.22	-0.151709	0.18496	-0.820225	0.412088	0.524182
0610030E20Rik	2236.68	-0.908593	0.61372	-1.48047	0.138748	0.221685
0610031O16Rik	8.52819	-6.16478	4.41244	-1.39713	0.162373	0.249565
0610037L13Rik	2523.56	-0.408514	0.29336	-1.39254	0.16376	0.251213
0610038B21Rik	134.034	1.23609	0.92223	1.34033	0.18014	0.269823
0610039H22Rik	1.24803	-3.38479	4.44184	-0.762024	0.446046	NA
0610039K10Rik	16.9572	0.588119	2.60832	0.225478	0.821607	0.874715
0610040B10Rik	122.003	-1.34087	1.00586	-1.33305	0.182514	0.272722
0610040F04Rik	0	NA	NA	NA	NA	NA
0610040J01Rik	12.0932	7.51077	4.33227	1.73368	0.0829751	0.15021
0610043K17Rik	21.7971	-0.41725	2.55	-0.163628	0.870024	0.909668
1010001N08Rik	9.36021	-6.29919	4.41199	-1.42774	0.153366	0.238919
1110001J03Rik	1005.27	-0.901699	0.414713	-2.17427	0.0296848	0.0639913
1110002L01Rik	186.409	1.47242	1.25217	1.17589	0.239639	0.33836
1110004E09Rik	741.751	1.59926	0.564082	2.83517	0.00458019	0.0126538
1110004F10Rik	10754.2	-0.344674	0.221606	-1.55534	0.119865	0.198928
1110006O24Rik	165.131	1.66671	2.15965	0.77175	0.440263	0.55171
1110007C09Rik	2721.98	-2.88589	0.386361	-7.46941	8.05546e-14	1.0186e-12
1110008F13Rik	1194.14	0.430828	0.220526	1.95364	0.0507434	0.100891
1110008L16Rik	2080.15	1.50418	0.450032	3.34238	0.000830628	0.00273403
1110008P14Rik	1734.46	2.43369	0.592737	4.10586	4.02814e-05	0.000169826
1110012L19Rik	1766.85	0.0254591	0.345026	0.0737889	0.941178	0.960542
1110015O18Rik	0	NA	NA	NA	NA	NA
1110017D15Rik	4.02293	0.637196	4.21353	0.151226	0.879797	0.916645
1110019D14Rik	314.14	-1.30417	0.623269	-2.09247	0.0363962	0.0765168
1110020A21Rik	48.6457	-1.02344	1.73402	-0.590214	0.555047	0.658586
1110025L11Rik	0	NA	NA	NA	NA	NA
1110028F11Rik	0	NA	NA	NA	NA	NA
1110028F18Rik	0	NA	NA	NA	NA	NA
1110032A03Rik	717.133	-0.488489	0.518611	-0.941919	0.346234	0.455533
1110032F04Rik	281.247	-1.23104	2.44744	-0.50299	0.614972	0.711421
1110034G24Rik	402.747	-1.15099	0.56486	-2.03766	0.041584	0.0855298
1110036E04Rik	0	NA	NA	NA	NA	NA
1110037F02Rik	5631.32	0.701942	0.403643	1.73902	0.0820315	0.148775
1110038B12Rik	682.473	-0.900361	0.521517	-1.72643	0.084271	0.152037
1110038F14Rik	2345.36	-0.0593603	0.177411	-0.334593	0.737932	0.810115
1110046J04Rik	71.6769	-9.23701	2.05979	-4.48444	7.31043e-06	3.46352e-05
1110051M20Rik	1068.01	0.24016	0.573764	0.418569	0.675531	0.760585
1110058D11Rik	0	NA	NA	NA	NA	NA
1110059E24Rik	2262.45	-0.215281	0.536774	-0.401065	0.688372	0.771571
1110059G10Rik	1467.15	-0.155203	0.318113	-0.487888	0.625629	0.719967
1110065P20Rik	887.413	-0.134536	0.482737	-0.278694	0.780479	0.843451
1190002F15Rik	279.881	-4.36498	1.13261	-3.85392	0.00011624	0.000449594
1190002N15Rik	4352.84	0.355832	0.369458	0.963121	0.335487	0.44433
1190003K10Rik	0	NA	NA	NA	NA	NA
1190005I06Rik	0.684522	3.36316	4.4033	0.763783	0.444997	NA
1190007I07Rik	156.207	1.18946	0.635825	1.87074	0.0613811	0.117863
1200014J11Rik	2980.61	0.431911	0.313039	1.37973	0.167668	0.255824
1300002E11Rik	859.908	-0.393291	0.462422	-0.850502	0.395046	0.506634
1300017J02Rik	12.7057	7.58234	4.33207	1.75028	0.0800697	0.146038
1500004A13Rik	293.067	2.44816	1.00496	2.43606	0.014848	0.0353529
1500009C09Rik	0	NA	NA	NA	NA	NA
1500009L16Rik	3999.89	-2.24971	0.541757	-4.15262	3.28687e-05	0.000141017
1500011B03Rik	2373.16	0.949613	0.261412	3.63263	0.000280547	0.0010116
1500011K16Rik	402.746	-1.00407	0.397465	-2.52618	0.0115309	0.0284825
1500012F01Rik	894.967	-0.947051	0.384478	-2.46321	0.0137699	0.0330868
1500012K07Rik	0	NA	NA	NA	NA	NA
1500015A07Rik	594.444	3.56855	1.91205	1.86634	0.0619932	0.118807
1500015L24Rik	0	NA	NA	NA	NA	NA
1500015O10Rik	100.018	-9.71804	3.68807	-2.63499	0.00841387	0.0215976
1500017E21Rik	0.228174	1.75979	4.55105	0.386678	0.698995	NA
1500026H17Rik	79.0521	-3.2198	4.17542	-0.771133	NA	NA
1600002D24Rik	1.14087	4.10206	4.37327	0.937983	0.348253	NA
1600002H07Rik	1058.11	0.854583	0.982829	0.869514	0.384566	0.49562
1600002K03Rik	238.469	0.746968	1.12704	0.662773	0.507476	0.614357
1600010M07Rik	6.13548	6.53159	4.33643	1.50621	0.132013	0.213426
1600012H06Rik	3661.18	-0.162726	0.22337	-0.728507	0.466303	0.576331
1600014C10Rik	878.546	-2.91439	0.971332	-3.00041	0.00269621	0.00789371
1600014C23Rik	3.42261	5.68902	4.34312	1.30989	0.190232	0.280875
1600014K23Rik	0	NA	NA	NA	NA	NA
1600015I10Rik	0	NA	NA	NA	NA	NA
1600019K03Rik	2.12879	0.455308	4.2573	0.106948	0.914831	NA
1600020E01Rik	462.071	-0.646963	0.487621	-1.32677	0.184584	0.274981
1600023N17Rik	73.441	10.1135	2.44288	4.14	3.47305e-05	0.000148174
1600025M17Rik	1.21774	4.20208	4.37026	0.961518	0.336292	NA
1600027J07Rik	0	NA	NA	NA	NA	NA
1600029I14Rik	0	NA	NA	NA	NA	NA
1600029O15Rik	10.7072	-4.07367	4.29877	-0.947635	0.343315	0.452473
1700001C02Rik	0	NA	NA	NA	NA	NA
1700001C19Rik	110.082	4.68175	2.80063	1.67168	0.0945883	0.165948
1700001D01Rik	1.11401	-3.22819	4.44577	-0.726126	0.467762	NA
1700001F09Rik	0	NA	NA	NA	NA	NA
1700001G01Rik	0	NA	NA	NA	NA	NA
1700001G11Rik	39.1859	-0.0087179	1.55631	-0.00560164	0.995531	0.997196
1700001G17Rik	37.7551	1.66423	3.50633	0.474638	0.635045	0.727812
1700001J03Rik	4.48304	2.2627	4.22241	0.535879	0.592042	0.69128
1700001J11Rik	1.79708	1.66786	4.28571	0.389167	0.697153	NA
1700001K19Rik	7.25066	1.06903	2.80004	0.381792	0.702616	0.782827
1700001K23Rik	1.45603	-3.60839	4.43692	-0.813266	0.416066	NA
1700001L05Rik	1494.17	4.50084	1.87678	2.39818	0.0164769	0.0386334
1700001L19Rik	130.01	1.17319	0.705864	1.66206	0.0965012	0.168265
1700001O22Rik	56.2409	-0.0202208	0.874267	-0.0231288	0.981548	0.987688
1700001P01Rik	12.6731	-3.71692	4.25549	-0.87344	0.382423	0.493618
1700003C15Rik	0	NA	NA	NA	NA	NA
1700003D09Rik	5.36549	4.27667	2.90917	1.47007	0.141544	0.225296
1700003E16Rik	104.934	-0.652283	0.837154	-0.779166	0.435882	0.547571
1700003E24Rik	0	NA	NA	NA	NA	NA
1700003F12Rik	33.1042	-1.29967	1.12473	-1.15554	0.247867	0.347724
1700003G13Rik	0	NA	NA	NA	NA	NA
1700003G18Rik	4.58991	6.1132	4.33927	1.40881	0.158891	0.24566
1700003H04Rik	0	NA	NA	NA	NA	NA
1700003I22Rik	0	NA	NA	NA	NA	NA
1700003L19Rik	0	NA	NA	NA	NA	NA
1700003M02Rik	21.9876	8.37358	3.67944	2.27577	0.0228595	0.0511797
1700003M07Rik	171.054	1.4881	3.22256	0.461777	0.644242	0.73548
1700003P14Rik	0	NA	NA	NA	NA	NA
1700006A11Rik	0	NA	NA	NA	NA	NA
1700006E09Rik	0	NA	NA	NA	NA	NA
1700006F04Rik	0	NA	NA	NA	NA	NA
1700006H21Rik	6.69755	6.65913	4.33572	1.53588	0.124568	0.204728
1700007B14Rik	0	NA	NA	NA	NA	NA
1700007F19Rik	0	NA	NA	NA	NA	NA
1700007G11Rik	4.03269	5.9269	4.34082	1.36539	0.172131	0.26081
1700007J10Rik	4.48852	-0.00124772	3.37881	-0.000369278	0.999705	0.999825
1700007K09Rik	23.5045	-21.1841	4.40924	-4.80449	1.55143e-06	8.32409e-06
1700007K13Rik	93.2096	0.4848	0.914551	0.530097	0.596045	0.695033
1700007L15Rik	245.271	2.25634	0.552726	4.08219	4.46125e-05	0.000186635
1700007P06Rik	0	NA	NA	NA	NA	NA
1700008C04Rik	0	NA	NA	NA	NA	NA
1700008J07Rik	426.597	3.03795	1.9945	1.52316	0.127719	0.208334
1700008K24Rik	0	NA	NA	NA	NA	NA
1700008O03Rik	18.2712	2.66539	3.56399	0.747866	0.454541	0.565411
1700008P02Rik	0	NA	NA	NA	NA	NA
1700009C05Rik	0	NA	NA	NA	NA	NA
1700009J07Rik	0	NA	NA	NA	NA	NA
1700009N14Rik	0	NA	NA	NA	NA	NA
1700010B08Rik	14.8614	7.80843	4.19788	1.86009	0.062873	0.120139
1700010D01Rik	11.3379	7.41815	4.33256	1.71219	0.0868621	0.15565
1700010I02Rik	0	NA	NA	NA	NA	NA
1700010I14Rik	8.37042	6.98045	4.33417	1.61056	0.107276	0.183002
1700010J16Rik	0	NA	NA	NA	NA	NA
1700010K23Rik	0	NA	NA	NA	NA	NA
1700011A15Rik	0	NA	NA	NA	NA	NA
1700011B04Rik	0	NA	NA	NA	NA	NA
1700011C11Rik	0	NA	NA	NA	NA	NA
1700011E24Rik	0.456348	2.7759	4.44064	0.625112	0.531897	NA
1700011H14Rik	5.35009	6.33411	4.33767	1.46026	0.14422	0.228298
1700011I03Rik	0.608868	3.20477	4.41195	0.726383	0.467604	NA
1700011L22Rik	3.42261	5.68902	4.34312	1.30989	0.190232	0.280875
1700011M02Rik	30.9368	3.36091	3.31352	1.0143	0.310439	0.41651
1700012A03Rik	0	NA	NA	NA	NA	NA
1700012B07Rik	46.5848	9.45676	2.8675	3.29791	0.000974064	0.00315231
1700012B09Rik	0.405912	2.62231	4.45312	0.58887	0.555948	NA
1700012C14Rik	10.5376	2.09766	3.88001	0.540632	0.588761	0.688263
1700012D01Rik	124.44	2.8295	2.20726	1.2819	0.199876	0.292156
1700012D14Rik	23.9576	0.728757	1.65886	0.439312	0.660435	0.748666
1700012D16Rik	0	NA	NA	NA	NA	NA
1700012H19Rik	0	NA	NA	NA	NA	NA
1700012I11Rik	0	NA	NA	NA	NA	NA
1700012L04Rik	1.14087	4.10206	4.37327	0.937983	0.348253	NA
1700012P22Rik	0	NA	NA	NA	NA	NA
1700013D24Rik	0	NA	NA	NA	NA	NA
1700013F07Rik	0	NA	NA	NA	NA	NA
1700013G24Rik	0	NA	NA	NA	NA	NA
1700013H16Rik	601.538	6.96257	2.31592	3.0064	0.00264365	0.00776016
1700015E13Rik	2.12085	-4.16455	4.4275	-0.940608	0.346906	NA
1700015F17Rik	0.202956	1.67447	4.55742	0.367416	0.713309	NA
1700015G11Rik	6.21235	6.54978	4.33633	1.51045	0.13093	0.212229
1700016C15Rik	0	NA	NA	NA	NA	NA
1700016D06Rik	1.74974	4.72151	4.35752	1.08353	0.278572	NA
1700016G22Rik	0	NA	NA	NA	NA	NA
1700016H13Rik	0	NA	NA	NA	NA	NA
1700016K19Rik	178.961	7.93183	2.06478	3.84149	0.000122291	0.000471151
1700016L04Rik	8.47008	6.99725	4.3341	1.61446	0.106427	0.181879
1700016L21Rik	0	NA	NA	NA	NA	NA
1700016P04Rik	0	NA	NA	NA	NA	NA
1700017B05Rik	7310.69	-0.922888	0.554078	-1.66563	0.0957876	0.167456
1700017D01Rik	0.202956	1.67447	4.55742	0.367416	0.713309	NA
1700017G19Rik	0	NA	NA	NA	NA	NA
1700017J07Rik	1.67101	-3.81363	4.43302	-0.86028	0.389635	NA
1700017L05Rik	2.23252	5.07525	4.35112	1.16643	0.243442	NA
1700017N19Rik	1.01478	3.9396	4.37864	0.899732	0.368263	NA
1700018A04Rik	0	NA	NA	NA	NA	NA
1700018B08Rik	38.8041	9.19317	3.0379	3.02616	0.00247683	0.00731403
1700018B24Rik	1899.32	5.37601	3.96788	1.35488	NA	NA
1700018C11Rik	2.23252	5.07525	4.35112	1.16643	0.243442	NA
1700018F24Rik	0	NA	NA	NA	NA	NA
1700018G05Rik	0	NA	NA	NA	NA	NA
1700018L02Rik	87.1294	-3.41829	1.49403	-2.28796	0.0221396	0.0497474
1700019A02Rik	11.3774	2.83286	3.73131	0.759213	0.447725	0.55914
1700019B03Rik	12.2541	-6.6889	4.41091	-1.51645	0.129407	0.210228
1700019B21Rik	193.639	4.82767	2.74495	1.75875	0.0786205	0.144006
1700019C18Rik	37.7617	9.15384	3.06187	2.98962	0.00279323	0.00813743
1700019D03Rik	60.6001	1.05261	2.30396	0.456869	0.647765	0.738247
1700019E08Rik	54.0143	7.38613	2.17596	3.39443	0.000687723	0.00230161
1700019G17Rik	391.824	0.92505	1.12058	0.825512	0.409081	0.521331
1700019G24Rik	1.3634	-3.53031	4.43855	-0.795375	0.426396	NA
1700019L03Rik	12.8205	0.703601	3.05951	0.229971	0.818114	0.871826
1700019M22Rik	0	NA	NA	NA	NA	NA
1700019N19Rik	0	NA	NA	NA	NA	NA
1700019O17Rik	0	NA	NA	NA	NA	NA
1700020A23Rik	0.202956	1.67447	4.55742	0.367416	0.713309	NA
1700020D05Rik	41.5194	9.29077	2.98591	3.11154	0.00186117	0.00565536
1700020D14Rik	0	NA	NA	NA	NA	NA
1700020G17Rik	0	NA	NA	NA	NA	NA
1700020I14Rik	3156.84	1.64217	0.235664	6.96826	3.20896e-12	3.47126e-11
1700020L24Rik	29.7377	-7.96796	2.34061	-3.40423	0.00066352	0.00222416
1700020M21Rik	0	NA	NA	NA	NA	NA
1700020N01Rik	142.563	2.05922	2.05697	1.00109	0.316783	0.423632
1700020N15Rik	21.2515	8.32442	3.72901	2.23234	0.0255922	0.0564611
1700020N18Rik	0	NA	NA	NA	NA	NA
1700021F05Rik	1786.12	-0.104156	0.291961	-0.356748	0.72128	0.79674
1700021F07Rik	9.58331	7.17509	4.33339	1.65577	0.0977689	0.16991
1700021K19Rik	3617.62	0.989472	0.308444	3.20795	0.00133685	0.00418346
1700021N21Rik	0	NA	NA	NA	NA	NA
1700022A21Rik	0	NA	NA	NA	NA	NA
1700022A22Rik	0	NA	NA	NA	NA	NA
1700022E09Rik	0	NA	NA	NA	NA	NA
1700022H01Rik	6.69634	6.65858	4.33572	1.53575	0.1246	0.20476
1700022H16Rik	0	NA	NA	NA	NA	NA
1700022I11Rik	57.2174	6.69366	2.92149	2.29118	0.021953	0.0493677
1700023C21Rik	0.456348	2.7759	4.44064	0.625112	0.531897	NA
1700023F02Rik	5.75571	-5.59858	4.41486	-1.26812	0.204755	0.297962
1700023F06Rik	5.55359	4.04826	4.2718	0.947671	0.343297	0.452473
1700024B18Rik	0	NA	NA	NA	NA	NA
1700024F13Rik	11.2358	7.40505	4.3326	1.70915	0.0874236	0.156506
1700024G13Rik	2.73809	5.36684	4.34689	1.23464	0.216965	NA
1700024I08Rik	0	NA	NA	NA	NA	NA
1700024N05Rik	0	NA	NA	NA	NA	NA
1700024P04Rik	0	NA	NA	NA	NA	NA
1700024P16Rik	72.791	5.98158	2.59745	2.30287	0.0212863	0.0480553
1700025B11Rik	0	NA	NA	NA	NA	NA
1700025C18Rik	0	NA	NA	NA	NA	NA
1700025F22Rik	0	NA	NA	NA	NA	NA
1700025F24Rik	2.73809	5.36684	4.34689	1.23464	0.216965	NA
1700025G04Rik	2032.07	-1.39791	0.504884	-2.76878	0.0056267	0.0151579
1700025J12Rik	2.05357	4.95138	4.35318	1.13742	0.255364	NA
1700025K24Rik	0	NA	NA	NA	NA	NA
1700025M24Rik	4.21174	-5.14633	4.4176	-1.16496	0.244034	0.343409
1700025N23Rik	6.29164	6.56897	4.33622	1.51491	0.129796	0.210761
1700026D08Rik	0	NA	NA	NA	NA	NA
1700026D11Rik	0	NA	NA	NA	NA	NA
1700026F02Rik	0.228174	1.75979	4.55105	0.386678	0.698995	NA
1700026J14Rik	0.405912	2.62231	4.45312	0.58887	0.555948	NA
1700026L06Rik	20.8191	8.29473	3.78314	2.19255	0.0283398	0.0615908
1700027A15Rik	0	NA	NA	NA	NA	NA
1700027F06Rik	0	NA	NA	NA	NA	NA
1700027F09Rik	0.912696	3.7794	4.38455	0.86198	0.388698	NA
1700027H10Rik	0	NA	NA	NA	NA	NA
1700027I24Rik	0.405912	2.62231	4.45312	0.58887	0.555948	NA
1700027J07Rik	0	NA	NA	NA	NA	NA
1700028B04Rik	0	NA	NA	NA	NA	NA
1700028D13Rik	0	NA	NA	NA	NA	NA
1700028E10Rik	176.922	4.04393	0.690115	5.85979	4.63448e-09	3.59585e-08
1700028I16Rik	135.585	10.9981	1.95209	5.63404	1.76035e-08	1.26441e-07
1700028J19Rik	62.451	0.329996	3.57979	0.0921831	0.926553	0.950292
1700028K03Rik	729.805	0.989539	0.713587	1.38671	0.16553	0.253257
1700028M03Rik	0	NA	NA	NA	NA	NA
1700028P14Rik	0	NA	NA	NA	NA	NA
1700028P15Rik	0	NA	NA	NA	NA	NA
1700029B22Rik	0	NA	NA	NA	NA	NA
1700029F12Rik	0	NA	NA	NA	NA	NA
1700029H14Rik	5.10301	0.888658	4.20348	0.21141	0.832567	0.882964
1700029I15Rik	9.42683	1.82433	2.92314	0.6241	0.532562	0.638275
1700029J03Rik	0	NA	NA	NA	NA	NA
1700029J07Rik	287.032	-0.329564	0.545845	-0.603768	0.545998	0.650241
1700029M20Rik	133.623	1.1005	3.29619	0.333872	NA	NA
1700029N11Rik	0	NA	NA	NA	NA	NA
1700029P11Rik	203.683	11.5853	1.71395	6.7594	1.38564e-11	1.39621e-10
1700030A11Rik	0	NA	NA	NA	NA	NA
1700030C10Rik	138.904	2.88209	1.56837	1.83763	0.0661168	0.125136
1700030F04Rik	0	NA	NA	NA	NA	NA
1700030F18Rik	0	NA	NA	NA	NA	NA
1700030J22Rik	336.452	1.79873	2.27369	0.791103	0.428884	0.540112
1700030K09Rik	1620.69	-1.55703	0.739159	-2.10649	0.0351617	0.07427
1700030L20Rik	0	NA	NA	NA	NA	NA
1700030M09Rik	0	NA	NA	NA	NA	NA
1700030N03Rik	0	NA	NA	NA	NA	NA
1700030O20Rik	0	NA	NA	NA	NA	NA
1700031A10Rik	0	NA	NA	NA	NA	NA
1700031F05Rik	29.9217	2.30206	3.45472	0.666351	0.505187	0.61278
1700031M16Rik	0	NA	NA	NA	NA	NA
1700031P21Rik	0	NA	NA	NA	NA	NA
1700034E13Rik	0	NA	NA	NA	NA	NA
1700034G24Rik	0	NA	NA	NA	NA	NA
1700034H15Rik	8.10191	4.8261	3.65165	1.32162	0.186294	0.276816
1700034I23Rik	0.811824	3.61849	4.39117	0.824037	0.409919	NA
1700034J05Rik	0	NA	NA	NA	NA	NA
1700034K08Rik	0	NA	NA	NA	NA	NA
1700034O15Rik	0.228174	1.75979	4.55105	0.386678	0.698995	NA
1700034P13Rik	50.1438	0.455098	1.27766	0.356197	0.721693	0.796985
1700036G14Rik	0	NA	NA	NA	NA	NA
1700037C18Rik	235.998	-0.345744	1.00879	-0.342731	0.731801	0.805125
1700037H04Rik	2389.37	1.65575	0.369737	4.47819	7.52788e-06	3.56151e-05
1700039E15Rik	6.29669	5.55991	4.33649	1.28212	0.1998	0.29207
1700039E22Rik	0	NA	NA	NA	NA	NA
1700040L02Rik	42.8682	-1.60282	3.47822	-0.460816	0.64493	0.735966
1700041A01Rik	0	NA	NA	NA	NA	NA
1700041C23Rik	0	NA	NA	NA	NA	NA
1700041M19Rik	0	NA	NA	NA	NA	NA
1700042G07Rik	1.14087	4.10206	4.37327	0.937983	0.348253	NA
1700042G15Rik	0	NA	NA	NA	NA	NA
1700042O10Rik	0	NA	NA	NA	NA	NA
1700044C05Rik	0	NA	NA	NA	NA	NA
1700044K03Rik	0	NA	NA	NA	NA	NA
1700045H11Rik	0.228174	1.75979	4.55105	0.386678	0.698995	NA
1700046C09Rik	0	NA	NA	NA	NA	NA
1700047A11Rik	0	NA	NA	NA	NA	NA
1700047E10Rik	5.73321	6.43483	4.33702	1.4837	0.137888	0.220924
1700047G03Rik	0.208005	-0.705664	4.56209	-0.15468	0.877074	NA
1700047I17Rik2	0	NA	NA	NA	NA	NA
1700047L14Rik	0.811824	3.61849	4.39117	0.824037	0.409919	NA
1700047M11Rik	6.41773	6.59738	4.33605	1.52152	0.12813	0.208862
1700048M11Rik	0	NA	NA	NA	NA	NA
1700048O20Rik	457.556	0.941591	0.743225	1.2669	0.205191	0.298572
1700049E15Rik	0	NA	NA	NA	NA	NA
1700049E22Rik	0	NA	NA	NA	NA	NA
1700049G17Rik	588.667	-0.587412	1.31697	-0.446033	0.655573	0.744262
1700049L16Rik	0	NA	NA	NA	NA	NA
1700051A21Rik	0	NA	NA	NA	NA	NA
1700052I22Rik	0	NA	NA	NA	NA	NA
1700052K11Rik	806.766	1.10747	0.789111	1.40345	0.160484	0.247321
1700054A03Rik	0	NA	NA	NA	NA	NA
1700054K19Rik	0	NA	NA	NA	NA	NA
1700054M17Rik	0	NA	NA	NA	NA	NA
1700055C04Rik	0	NA	NA	NA	NA	NA
1700056E22Rik	8.26955	6.96305	4.33425	1.60652	0.10816	0.184226
1700057G04Rik	20.9966	3.48665	2.47215	1.41037	0.15843	0.245055
1700057H15Rik	0	NA	NA	NA	NA	NA
1700057H21Rik	0	NA	NA	NA	NA	NA
1700060C16Rik	0	NA	NA	NA	NA	NA
1700060C20Rik	0	NA	NA	NA	NA	NA
1700061F12Rik	0	NA	NA	NA	NA	NA
1700061G19Rik	52.7465	-0.890049	1.35441	-0.657149	0.511085	0.617834
1700061I17Rik	0	NA	NA	NA	NA	NA
1700061J23Rik	0	NA	NA	NA	NA	NA
1700063A18Rik	0	NA	NA	NA	NA	NA
1700063D05Rik	1.59722	4.58833	4.36037	1.05228	0.29267	NA
1700063O14Rik	0	NA	NA	NA	NA	NA
1700064J06Rik	0	NA	NA	NA	NA	NA
1700064M15Rik	16.5293	3.46222	3.50624	0.987446	0.323424	0.431069
1700065D16Rik	11.2012	2.55288	3.84444	0.664046	0.506661	0.613814
1700065I16Rik	0	NA	NA	NA	NA	NA
1700065J11Rik	0	NA	NA	NA	NA	NA
1700065J18Rik	0	NA	NA	NA	NA	NA
1700065L07Rik	0	NA	NA	NA	NA	NA
1700065O20Rik	0	NA	NA	NA	NA	NA
1700066B17Rik	0.228174	1.75979	4.55105	0.386678	0.698995	NA
1700066B19Rik	54.9269	4.39699	3.13602	1.40209	0.160888	0.247874
1700066J03Rik	28.3903	-1.19737	2.54778	-0.469965	0.63838	0.730629
1700066M21Rik	1707.32	1.75655	1.0979	1.59991	0.109618	0.185941
1700066N21Rik	0	NA	NA	NA	NA	NA
1700066O22Rik	0	NA	NA	NA	NA	NA
1700067G17Rik	2.02956	4.93791	4.35342	1.13426	0.256686	NA
1700067K01Rik	61.3712	5.86824	2.58506	2.27006	0.023204	0.0518513
1700067P10Rik	0	NA	NA	NA	NA	NA
1700069L16Rik	0	NA	NA	NA	NA	NA
1700069P05Rik	0	NA	NA	NA	NA	NA
1700071K01Rik	0.337157	-1.51784	4.53154	-0.334951	0.737662	NA
1700071M16Rik	0.657424	-0.543135	4.49432	-0.120849	0.90381	NA
1700072B07Rik	0	NA	NA	NA	NA	NA
1700072I22Rik	0	NA	NA	NA	NA	NA
1700072O05Rik	0	NA	NA	NA	NA	NA
1700073E17Rik	33.7375	8.99139	3.36755	2.67001	0.00758493	0.019751
1700074H08Rik	2.23252	5.07525	4.35112	1.16643	0.243442	NA
1700074P13Rik	0	NA	NA	NA	NA	NA
1700080E11Rik	0	NA	NA	NA	NA	NA
1700080N15Rik	0	NA	NA	NA	NA	NA
1700080O16Rik	157.293	7.74216	2.00221	3.8668	0.000110272	0.000428687
1700081H04Rik	1.06042	-3.17022	4.44733	-0.712837	0.475947	NA
1700084C01Rik	11.2222	-4.14173	4.29858	-0.963513	0.33529	0.444173
1700084D21Rik	0	NA	NA	NA	NA	NA
1700084E18Rik	76.2717	0.872242	0.98271	0.887588	0.374762	0.485748
1700084F23Rik	0	NA	NA	NA	NA	NA
1700084J12Rik	5.47981	6.36975	4.33743	1.46855	0.141954	0.225668
1700084M14Rik	17.7534	7.09104	2.73071	2.59678	0.00941029	0.0238124
1700085C21Rik	0	NA	NA	NA	NA	NA
1700086L19Rik	62.5132	-2.91309	2.01122	-1.44842	0.1475	0.232067
1700086O06Rik	234.155	-1.29633	0.556786	-2.32823	0.0198998	0.0454392
1700088E04Rik	4.12438	0.464448	2.0465	0.226948	0.820464	0.873631
1700091H14Rik	0.436179	0.798031	4.55105	0.175351	0.860804	NA
1700092C02Rik	0	NA	NA	NA	NA	NA
1700092C10Rik	0	NA	NA	NA	NA	NA
1700092E19Rik	0	NA	NA	NA	NA	NA
1700092K14Rik	0	NA	NA	NA	NA	NA
1700092M07Rik	14.9622	1.98845	2.82388	0.704155	0.481336	0.59004
1700093K21Rik	1.8266	4.7861	4.35623	1.09868	0.271908	NA
1700094D03Rik	390.23	-0.125566	0.600981	-0.208935	0.834499	0.884173
1700094J05Rik	0	NA	NA	NA	NA	NA
1700094M24Rik	0	NA	NA	NA	NA	NA
1700095A21Rik	6.69755	6.65913	4.33572	1.53588	0.124568	0.204728
1700095B10Rik	0.302978	-1.38843	4.54282	-0.305631	0.759885	NA
1700095J12Rik	0	NA	NA	NA	NA	NA
1700096J18Rik	1.72452	4.70107	4.35794	1.07874	0.280705	NA
1700096K18Rik	243.895	-0.640787	0.731066	-0.876511	0.380753	0.491877
1700096P03Rik	0	NA	NA	NA	NA	NA
1700097N02Rik	17.5694	8.04972	4.33094	1.85865	0.0630761	0.120443
1700099I09Rik	0.950677	-2.99711	4.45239	-0.673145	0.500855	NA
1700100I10Rik	3.75408	5.82392	4.34177	1.34137	0.1798	0.269435
1700100L14Rik	0	NA	NA	NA	NA	NA
1700101E01Rik	42.6111	4.27027	1.94205	2.19885	0.0278884	0.0608384
1700101I11Rik	30.2247	8.83253	3.43388	2.57217	0.0101063	0.0253519
1700101O22Rik	0	NA	NA	NA	NA	NA
1700102H20Rik	17.9655	-1.33982	1.3661	-0.980759	0.326712	0.434656
1700102P08Rik	31.1471	3.24521	3.29829	0.983905	0.325162	0.432973
1700104L18Rik	0	NA	NA	NA	NA	NA
1700105P06Rik	11.6541	2.50742	3.78713	0.662091	0.507913	0.614709
1700106J16Rik	0	NA	NA	NA	NA	NA
1700108F19Rik	21.0786	-2.04739	1.59204	-1.28602	0.198437	0.290508
1700108J01Rik	0	NA	NA	NA	NA	NA
1700109G14Rik	3.22087	5.60243	4.34405	1.28968	0.197162	NA
1700109G15Rik	0	NA	NA	NA	NA	NA
1700109H08Rik	5.92646	-1.64661	3.10759	-0.529867	0.596204	0.695153
1700109I08Rik	0	NA	NA	NA	NA	NA
1700109K24Rik	11.9918	-2.37432	3.89497	-0.609587	0.542135	0.646698
1700110C19Rik	0	NA	NA	NA	NA	NA
1700110I01Rik	166.843	-4.36069	3.10173	-1.40589	0.159756	0.246447
1700110I07Rik	10.956	7.36859	4.33272	1.70069	0.0890019	0.158535
1700110K17Rik	4.19855	-5.14173	4.41763	-1.16391	0.24446	0.343864
1700111N16Rik	0	NA	NA	NA	NA	NA
1700112E06Rik	12.4597	-2.90592	3.86471	-0.751912	0.452104	0.563
1700112H15Rik	49.8826	9.55545	2.78973	3.42522	0.000614297	0.00207117
1700112J05Rik	0	NA	NA	NA	NA	NA
1700112J16Rik	51.3959	-1.31679	2.36885	-0.555878	0.578294	0.67893
1700113A16Rik	577.721	-1.18868	0.521952	-2.27738	0.0227633	0.0509781
1700113B09Rik	0	NA	NA	NA	NA	NA
1700113H08Rik	46.1064	-2.19667	2.62451	-0.836983	0.402602	0.514706
1700116B05Rik	0	NA	NA	NA	NA	NA
1700119H24Rik	0.557004	-2.22674	4.48382	-0.496617	0.619459	NA
1700120C14Rik	22.9536	1.96836	1.22947	1.60098	0.109381	0.185768
1700120E14Rik	0	NA	NA	NA	NA	NA
1700120G07Rik	0.557004	-2.22674	4.48382	-0.496617	0.619459	NA
1700120K04Rik	60.2933	-0.997331	2.42005	-0.412112	0.680257	0.764464
1700121L16Rik	0	NA	NA	NA	NA	NA
1700121N20Rik	0.811824	3.61849	4.39117	0.824037	0.409919	NA
1700122C19Rik	0	NA	NA	NA	NA	NA
1700122O11Rik	0	NA	NA	NA	NA	NA
1700123I01Rik	132.457	2.52085	3.15711	0.798467	0.424599	0.536412
1700123J17Rik	0	NA	NA	NA	NA	NA
1700123K08Rik	0	NA	NA	NA	NA	NA
1700123L14Rik	0	NA	NA	NA	NA	NA
1700123M08Rik	187.783	1.03415	2.12761	0.48606	0.626925	0.720959
1700123O12Rik	0	NA	NA	NA	NA	NA
1700123O20Rik	3362.75	-0.329834	0.243911	-1.35227	0.176288	0.265679
1700123O21Rik	0	NA	NA	NA	NA	NA
1700124L16Rik	10.3662	-0.531949	2.74595	-0.193721	0.846394	0.892771
1700125G02Rik	0	NA	NA	NA	NA	NA
1700125G22Rik	10.1936	6.28103	3.16642	1.98364	0.0472963	0.0952917
1700125H03Rik	0	NA	NA	NA	NA	NA
1700125H20Rik	29.957	8.81992	3.43747	2.56582	0.0102933	0.0257594
1700126H18Rik	0	NA	NA	NA	NA	NA
1700128A07Rik	0	NA	NA	NA	NA	NA
1700128F08Rik	0.228174	1.75979	4.55105	0.386678	0.698995	NA
1700129C05Rik	3.42261	5.68902	4.34312	1.30989	0.190232	0.280875
1810006J02Rik	2.89187	-0.762796	4.25175	-0.179408	0.857618	NA
1810007C17Rik	0	NA	NA	NA	NA	NA
1810007D17Rik	1.22783	1.57838	4.33796	0.363854	0.715967	NA
1810008I18Rik	0	NA	NA	NA	NA	NA
1810009A15Rik	283.241	0.457947	0.556522	0.822873	0.41058	0.522758
1810009J06Rik	3.33276	-4.81447	4.42023	-1.08919	0.27607	0.378596
1810010D01Rik	0	NA	NA	NA	NA	NA
1810010H24Rik	385.091	-1.12666	0.735623	-1.53157	0.125628	0.206047
1810011H11Rik	0	NA	NA	NA	NA	NA
1810011O10Rik	438.176	-11.8491	1.74325	-6.79717	1.06698e-11	1.0849e-10
1810012K16Rik	1.29339	4.286	4.36788	0.981254	0.326467	NA
1810013A23Rik	0	NA	NA	NA	NA	NA
1810013L24Rik	4565.84	0.0890146	0.381215	0.233502	0.815371	0.869512
1810014B01Rik	538.58	-0.567225	0.42298	-1.34102	0.179914	0.269557
1810018F18Rik	0	NA	NA	NA	NA	NA
1810019D21Rik	92.919	0.770689	2.33236	0.330432	0.741073	0.812076
1810020O05Rik	19.4716	2.12403	3.67965	0.577237	0.563779	0.6664
1810021B22Rik	49.9512	-3.0029	0.974527	-3.08139	0.00206033	0.00620319
1810022K09Rik	915.929	0.574079	0.303433	1.89195	0.0584979	0.113339
1810024B03Rik	12.9432	4.08796	2.55255	1.60152	0.109262	0.185613
1810026B05Rik	5481.86	-2.52674	0.207407	-12.1825	3.85364e-34	1.54949e-32
1810026J23Rik	6104.41	0.510881	0.348996	1.46386	0.143233	0.227036
1810030O07Rik	3397.61	-0.358373	0.48985	-0.731597	0.464415	0.57442
1810032O08Rik	1420.64	0.0584775	0.308086	0.189809	0.849459	0.895159
1810034E14Rik	50.8642	-1.92792	2.5502	-0.755986	0.449657	0.560752
1810037I17Rik	4202.53	0.326795	0.216846	1.50704	0.1318	0.213187
1810041H14Rik	33.8646	0.84096	1.08134	0.777703	0.436744	0.548367
1810041L15Rik	265.352	0.868445	3.22677	0.269138	NA	NA
1810043G02Rik	771.663	-1.30122	0.723801	-1.79777	0.0722142	0.13461
1810043H04Rik	1150.84	1.77015	0.381385	4.64139	3.4608e-06	1.73009e-05
1810044D09Rik	127.508	3.79376	2.05128	1.84946	0.0643918	0.122452
1810046K07Rik	14.1245	5.44969	3.05203	1.7856	0.0741648	0.137482
1810053B23Rik	6.9685	-5.87658	4.41355	-1.33148	0.18303	0.273052
1810055G02Rik	5843.62	-0.748248	0.254322	-2.94213	0.00325958	0.00932652
1810058I24Rik	3820.78	-0.817997	0.249625	-3.2769	0.00104955	0.00336865
1810062G17Rik	62.9137	-5.17925	3.16958	-1.63405	0.102248	0.176106
1810062O18Rik	116.276	-0.106441	0.824828	-0.129046	0.897321	0.929072
1810063I02Rik	14.011	2.75155	2.41492	1.13939	0.254539	0.355004
1810064F22Rik	35.0913	-21.7265	4.40863	-4.92817	8.3005e-07	4.68601e-06
1810065E05Rik	0	NA	NA	NA	NA	NA
2010001A14Rik	58.7904	-4.26784	1.12331	-3.79936	0.00014507	0.000551439
2010001E11Rik	5.68277	6.42219	4.3371	1.48076	0.138671	0.22164
2010003K11Rik	12.3214	7.53774	4.33219	1.73994	0.0818702	0.148627
2010005H15Rik	6.68405	-5.81434	4.41382	-1.3173	0.187737	0.278538
2010009K17Rik	3.01791	5.50846	4.34513	1.26773	0.204894	NA
2010010A06Rik	19.7004	-7.37346	4.40959	-1.67214	0.094496	0.165803
2010012O05Rik	1128.73	-2.4199	0.503478	-4.80636	1.53703e-06	8.25479e-06
2010016I18Rik	12.6769	7.57882	4.33208	1.74947	0.0802105	0.146263
2010106C02Rik	0	NA	NA	NA	NA	NA
2010106E10Rik	0	NA	NA	NA	NA	NA
2010107E04Rik	3720.25	1.65365	0.257649	6.41822	1.37879e-10	1.25302e-09
2010107G12Rik	54.8629	9.69285	2.75735	3.51528	0.000439289	0.00152496
2010107G23Rik	1001.06	3.17595	1.91873	1.65523	0.0978775	0.170063
2010109A12Rik	13.4287	2.2678	3.77671	0.60047	0.548193	0.652346
2010109I03Rik	0	NA	NA	NA	NA	NA
2010111I01Rik	2169.09	-0.923783	0.424653	-2.17538	0.0296014	0.0638445
2010204K13Rik	318.267	-3.30027	0.626187	-5.27042	1.36109e-07	8.68393e-07
2010300C02Rik	1197.09	7.65172	1.32056	5.79431	6.86011e-09	5.22359e-08
2010308F09Rik	0	NA	NA	NA	NA	NA
2010310C07Rik	0	NA	NA	NA	NA	NA
2010315B03Rik	445.332	-3.67167	1.319	-2.78367	0.00537477	0.0145705
2010320M18Rik	573.816	0.842101	0.311741	2.70129	0.0069072	0.0181924
2200002D01Rik	9.28013	-1.03013	2.87447	-0.358374	0.720064	0.796182
2200002J24Rik	155.33	-3.908	1.82156	-2.14541	0.0319198	0.0682331
2210010C04Rik	49.6256	9.54796	2.84781	3.35273	0.000800181	0.00264107
2210011C24Rik	58.4502	2.18724	2.28022	0.959222	0.337447	0.446283
2210013O21Rik	1750.37	-3.32838	0.347721	-9.57199	1.04871e-21	2.40544e-20
2210015D19Rik	996.036	0.593502	0.694955	0.854015	0.393097	0.504597
2210016F16Rik	3877.71	0.763288	0.401706	1.90012	0.0574178	0.111479
2210016L21Rik	1509.5	-0.170189	0.206268	-0.825085	0.409323	0.521542
2210018M11Rik	3358.85	1.16441	0.226751	5.13518	2.81867e-07	1.72484e-06
2210019I11Rik	2.28174	5.10355	4.35067	1.17305	0.240775	NA
2210039B01Rik	8.35447	1.5078	4.1901	0.359848	0.718961	0.79533
2210404E10Rik	4.54844	-1.41639	4.23563	-0.334399	0.738078	0.810118
2210404O09Rik	683.378	-0.410646	0.599174	-0.685355	0.49312	0.601232
2210406O10Rik	69.8239	0.731176	2.33464	0.313185	0.75414	0.822738
2210407C18Rik	1.14087	4.10206	4.37327	0.937983	0.348253	NA
2210408F21Rik	31.9771	5.22951	2.85581	1.83118	0.0670731	0.126532
2210408I21Rik	792.802	-2.22575	0.67712	-3.28708	0.00101233	0.003262
2210409D07Rik	0	NA	NA	NA	NA	NA
2210409E12Rik	10.424	7.29684	4.33296	1.68403	0.0921755	0.162719
2210414B05Rik	0	NA	NA	NA	NA	NA
2210416O15Rik	6.35793	-0.0523174	2.73336	-0.0191403	0.984729	0.989984
2210417A02Rik	5.47618	6.36747	4.33745	1.46802	0.142098	0.225668
2210420H20Rik	0	NA	NA	NA	NA	NA
2300002M23Rik	0	NA	NA	NA	NA	NA
2300003K06Rik	0	NA	NA	NA	NA	NA
2300005B03Rik	4.05912	5.93702	4.34073	1.36775	0.171391	0.259947
2300009A05Rik	663.524	-0.780101	0.599686	-1.30085	0.19331	0.284494
2310001H17Rik	4.23908	0.180695	4.2127	0.042893	0.965787	0.977682
2310001K24Rik	2.85959	-1.91129	3.51776	-0.543327	0.586905	NA
2310002D06Rik	1.59722	4.58833	4.36037	1.05228	0.29267	NA
2310002F09Rik	0	NA	NA	NA	NA	NA
2310002L09Rik	0	NA	NA	NA	NA	NA
2310003N18Rik	0	NA	NA	NA	NA	NA
2310005A03Rik	0	NA	NA	NA	NA	NA
2310005E17Rik	0	NA	NA	NA	NA	NA
2310007B03Rik	0	NA	NA	NA	NA	NA
2310008N11Rik	2.41369	-4.34444	4.42515	-0.981762	0.326217	NA
2310009A05Rik	683.278	-2.14105	0.426618	-5.01866	5.20321e-07	3.0547e-06
2310009B15Rik	344.752	-1.34959	0.764509	-1.76531	0.0775123	0.14224
2310010G23Rik	126.896	1.12755	0.739685	1.52437	0.127417	0.207943
2310010J17Rik	88.4924	0.584626	0.754282	0.775075	0.438295	0.54982
2310011J03Rik	3175.71	-0.195268	0.33007	-0.591597	0.55412	0.657765
2310015A10Rik	437.873	-0.216197	0.921481	-0.234619	0.814504	0.868859
2310015D24Rik	0	NA	NA	NA	NA	NA
2310016D03Rik	0	NA	NA	NA	NA	NA
2310020H05Rik	4.89912	-3.88977	4.41168	-0.881698	0.37794	0.489073
2310022A10Rik	1073.11	-0.195358	0.565649	-0.34537	0.729816	0.803709
2310022B05Rik	4892.68	-4.10327	0.261023	-15.72	1.10374e-55	9.11645e-54
2310030A07Rik	9.08405	2.16063	4.0121	0.538528	0.590212	0.689527
2310030G06Rik	257.488	1.52221	0.75905	2.00541	0.0449187	0.0913354
2310033P09Rik	954.979	0.317766	0.419923	0.756725	0.449215	0.560416
2310034C09Rik	0	NA	NA	NA	NA	NA
2310034G01Rik	221.523	1.07835	2.33628	0.461566	0.644393	0.735603
2310034O05Rik	0	NA	NA	NA	NA	NA
2310035C23Rik	4026.05	0.803775	0.269407	2.9835	0.00284976	0.00828828
2310036O22Rik	5469.32	0.541628	0.188354	2.87559	0.00403276	0.0112978
2310039H08Rik	2060.74	-0.39326	0.269807	-1.45756	0.144961	0.229126
2310039L15Rik	33.3997	1.74808	3.592	0.48666	0.626499	0.720684
2310040G24Rik	18.9157	8.15633	3.9902	2.04409	0.0409449	0.0843705
2310043L19Rik	1.01478	3.9396	4.37864	0.899732	0.368263	NA
2310043O21Rik	0	NA	NA	NA	NA	NA
2310045N01Rik	1300.15	-1.37311	0.413163	-3.32341	0.000889241	0.00290698
2310045n01rik-mef2b	0	NA	NA	NA	NA	NA
2310047M10Rik	531.629	-2.11207	0.7256	-2.91079	0.00360514	0.0101918
2310050C09Rik	0	NA	NA	NA	NA	NA
2310057J18Rik	0	NA	NA	NA	NA	NA
2310057M21Rik	2859.22	0.790806	0.343535	2.30196	0.0213373	0.0481576
2310057N15Rik	0	NA	NA	NA	NA	NA
2310061I04Rik	1690.92	2.64881	0.206463	12.8295	1.12157e-37	5.11017e-36
2310061N02Rik	0	NA	NA	NA	NA	NA
2310065F04Rik	0	NA	NA	NA	NA	NA
2310067B10Rik	1773.51	-0.175928	0.352103	-0.499648	0.617323	0.713224
2310068J16Rik	131.079	1.25546	0.85883	1.46182	0.14379	0.22779
2310069B03Rik	133.789	-10.1376	3.61734	-2.80249	0.00507095	0.0138364
2310069G16Rik	13.5538	-6.83434	4.41057	-1.54954	0.121253	0.200597
2310075C17Rik	0	NA	NA	NA	NA	NA
2310079G19Rik	0	NA	NA	NA	NA	NA
2310081J21Rik	47.7233	9.49156	2.89451	3.27916	0.00104116	0.00334427
2400006E01Rik	104.143	6.96025	2.25842	3.0819	0.00205681	0.00619591
2410002F23Rik	18013.4	-0.248156	0.122921	-2.01883	0.0435054	0.0889253
2410003L11Rik	33.1741	3.47584	3.35106	1.03724	0.299626	0.404658
2410004B18Rik	1657.6	0.637733	0.181835	3.50721	0.000452839	0.00156778
2410004I01Rik	110.796	-1.27319	2.22322	-0.572676	0.566864	0.669285
2410004P03Rik	300.15	-2.12256	0.62557	-3.393	0.000691317	0.00231179
2410006H16Rik	1599.69	-1.78283	0.277191	-6.43176	1.26132e-10	1.15126e-09
2410012E07Rik	51.5795	9.60369	2.78599	3.44714	0.000566553	0.00192295
2410015M20Rik	2104.89	0.691672	0.249353	2.77387	0.00553938	0.0149467
2410016O06Rik	3580.12	1.9957	0.322158	6.1948	5.83604e-10	4.99249e-09
2410017I17Rik	0	NA	NA	NA	NA	NA
2410018L13Rik	133.094	-1.44515	1.11588	-1.29507	0.195294	0.286985
2410021H03Rik	8.22276	2.36375	4.00397	0.590352	0.554955	0.658523
2410089E03Rik	2243.25	0.662555	0.32962	2.01006	0.044425	0.0905072
2410124H12Rik	1.42069	4.42407	4.36425	1.01371	0.310723	NA
2410127L17Rik	1473.27	-1.17462	0.449016	-2.61599	0.00889689	0.0227054
2410131K14Rik	2320.25	0.398404	0.311055	1.28081	0.200259	0.292593
2410137M14Rik	0	NA	NA	NA	NA	NA
2410141K09Rik	1183.08	4.93784	1.81934	2.71409	0.00664588	0.0175898
2500002B13Rik	3.53096	4.68631	4.32168	1.08437	0.2782	0.380906
2500004C02Rik	732.087	-0.961422	0.384625	-2.49963	0.0124322	0.0303907
2510002D24Rik	520.037	-1.38888	0.598897	-2.31907	0.0203914	0.0463221
2510003B16Rik	17.6739	8.05839	4.02943	1.99988	0.0455129	0.092398
2510009E07Rik	5138.75	-4.7183	0.301113	-15.6695	2.44378e-55	1.98907e-53
2510039O18Rik	4898.38	1.27388	0.303398	4.1987	2.68452e-05	0.000117034
2610001J05Rik	3465.52	-3.1228	0.316949	-9.85269	6.6733e-23	1.65031e-21
2610002M06Rik	1388.02	-1.37641	0.766879	-1.79482	0.0726819	0.135286
2610005L07Rik	7876.07	-1.18384	0.373845	-3.16664	0.00154209	0.00476613
2610008E11Rik	5106.69	-3.62847	0.571324	-6.35098	2.1395e-10	1.9051e-09
2610015P09Rik	1229.04	0.923701	0.581857	1.5875	0.112398	0.189375
2610016A17Rik	43.8936	9.37086	2.99319	3.13073	0.00174374	0.00533819
2610020C07Rik	355.535	1.44072	0.557925	2.58229	0.00981484	0.0247169
2610020H08Rik	674.905	1.434	0.622537	2.30349	0.0212515	0.04799
2610027K06Rik	42.3658	-7.0101	1.98131	-3.5381	0.000403011	0.00140894
2610028E06Rik	12.8861	-0.821709	4.18469	-0.196361	0.844328	0.890928
2610028H24Rik	9.94363	7.22895	4.3332	1.66827	0.0952617	0.166676
2610035D17Rik	1075.4	0.893736	0.811064	1.10193	0.270492	0.372695
2610035F20Rik	0	NA	NA	NA	NA	NA
2610037D02Rik	52.754	9.63626	2.7374	3.52023	0.000431174	0.00150021
2610042L04Rik	241.379	-0.796838	1.05645	-0.754259	0.450694	0.561618
2610044O15Rik8	658.928	-1.42306	0.797439	-1.78453	0.0743372	0.13771
2610100L16Rik	0	NA	NA	NA	NA	NA
2610203C22Rik	0	NA	NA	NA	NA	NA
2610206C17Rik	54.4986	-3.55798	3.05306	-1.16538	0.243865	0.343258
2610301B20Rik	3004.03	-0.860396	0.322384	-2.66885	0.00761112	0.0198099
2610305D13Rik	2050.19	1.01157	0.693339	1.45898	0.14457	0.228702
2610306M01Rik	260.351	-1.40288	1.23532	-1.13565	0.256105	0.356683
2610307P16Rik	1195.89	-1.46276	0.434658	-3.36531	0.000764581	0.00253515
2610316D01Rik	13.4124	-6.81944	3.52788	-1.93302	0.0532341	0.104873
2610318N02Rik	385.024	5.20759	2.61906	1.98834	0.0467741	0.0944438
2610507B11Rik	12599.9	2.04829	0.400233	5.11774	3.09215e-07	1.87985e-06
2610507I01Rik	252.34	0.782919	3.47048	0.225594	NA	NA
2610524H06Rik	4046.57	0.266092	0.340481	0.781516	0.434499	0.546029
2610528A11Rik	0	NA	NA	NA	NA	NA
2610528J11Rik	0	NA	NA	NA	NA	NA
2700029M09Rik	1807.46	0.16089	0.332462	0.483934	0.628432	0.722053
2700038G22Rik	501.18	2.73122	2.38215	1.14653	NA	NA
2700046A07Rik	28.4597	-7.90417	2.44945	-3.22692	0.00125132	0.00393564
2700046G09Rik	56.3679	1.40965	2.27594	0.619371	0.535672	0.641086
2700049A03Rik	1751.69	0.449162	0.44596	1.00718	0.313847	0.420209
2700054A10Rik	53.6657	3.76233	2.22509	1.69087	0.0908617	0.160874
2700060E02Rik	3204.95	0.603878	0.186728	3.23399	0.00122073	0.00384953
2700062C07Rik	1924.07	-0.306416	0.263198	-1.1642	0.244342	0.343757
2700069I18Rik	0	NA	NA	NA	NA	NA
2700070H01Rik	0.832019	-2.79567	4.45909	-0.626959	0.530686	NA
2700081O15Rik	2485.15	-2.04088	0.510055	-4.0013	6.29964e-05	0.000256188
2700089I24Rik	0	NA	NA	NA	NA	NA
2700094K13Rik	3946.63	1.901	0.307545	6.18122	6.36092e-10	5.4249e-09
2700097O09Rik	993.26	1.23172	0.44299	2.78047	0.005428	0.0146958
2700099C18Rik	522.468	2.555	0.615803	4.14906	3.33838e-05	0.000142902
2810001G20Rik	1208.05	-0.781262	0.381161	-2.04969	0.0403947	0.083442
2810002D19Rik	582.511	-0.874309	0.902599	-0.968657	0.332716	0.441384
2810004N23Rik	3123.51	1.43011	0.363874	3.93024	8.48611e-05	0.000335978
2810006K23Rik	819.589	0.965714	0.858669	1.12466	0.260731	0.361655
2810013P06Rik	2335.47	0.177673	0.410621	0.432693	0.665237	0.752329
2810021J22Rik	2449.31	0.220846	0.456571	0.483706	0.628594	0.722091
2810025M15Rik	1526.94	0.460578	0.244666	1.88247	0.059772	0.115399
2810029C07Rik	308.688	0.680321	0.904569	0.752094	0.451994	0.56292
2810032G03Rik	44.0558	9.37632	2.92684	3.20356	0.00135738	0.00424367
2810047C21Rik1	428.665	0.153841	0.668503	0.230128	0.817992	0.871752
2810049E08Rik	0	NA	NA	NA	NA	NA
2810403A07Rik	2712.71	0.509887	0.358313	1.42302	0.15473	0.240485
2810403D21Rik	131.383	-2.4135	0.937963	-2.57313	0.0100784	0.0252971
2810404M03Rik	0	NA	NA	NA	NA	NA
2810405F15Rik	0	NA	NA	NA	NA	NA
2810408A11Rik	157.17	1.35304	2.41208	0.560944	0.574836	0.675943
2810408I11Rik	563.472	2.42692	0.963363	2.51922	0.0117616	0.0289882
2810410L24Rik	127.999	0.628109	1.09689	0.572625	0.566899	0.669285
2810417H13Rik	3489.52	-0.659908	0.472885	-1.39549	0.162867	0.250175
2810428I15Rik	1413.5	0.28767	0.285776	1.00663	0.314114	0.420533
2810429I04Rik	15.3931	4.83077	3.21865	1.50087	0.13339	0.214936
2810433D01Rik	59.3033	-8.96404	2.5423	-3.52596	0.000421955	0.00147241
2810442N19Rik	33.2807	-21.6549	4.4087	-4.91186	9.0216e-07	5.05124e-06
2810454H06Rik	46.0014	-0.307827	1.05053	-0.293019	0.769507	0.834877
2810459M11Rik	228.363	8.09998	2.17673	3.72116	0.000198306	0.000736433
2810468N07Rik	539.809	-1.50644	0.875019	-1.72161	0.0851393	0.153295
2810471M01Rik	0	NA	NA	NA	NA	NA
2810474O19Rik	12491.5	-0.854013	0.294406	-2.9008	0.0037221	0.0105012
2900005J15Rik	95.9787	5.12589	3.19113	1.60629	0.10821	0.184291
2900008C10Rik	64.0473	-5.03631	1.25213	-4.0222	5.76568e-05	0.000235673
2900009J06Rik	56.4709	0.567823	1.59003	0.357114	0.721006	0.796594
2900011O08Rik	3.46385	-4.86791	4.41976	-1.1014	0.270725	0.372955
2900026A02Rik	1337.09	1.37976	0.710518	1.9419	0.0521486	0.10311
2900041M22Rik	242.392	3.93041	1.83482	2.14212	0.0321838	0.0686984
2900052N01Rik	8.93007	7.07403	4.33379	1.6323	0.102617	0.176596
2900055J20Rik	253.334	-11.0591	2.2439	-4.92851	8.28578e-07	4.67928e-06
2900057B20Rik	34.1128	-21.6882	4.40867	-4.91945	8.67888e-07	4.88154e-06
2900060B14Rik	68.5562	1.02568	2.30734	0.44453	0.65666	0.745142
2900076A07Rik	184.293	-1.30427	0.803698	-1.62283	0.104626	0.179574
2900079G21Rik	0	NA	NA	NA	NA	NA
2900092C05Rik	0.608868	3.20477	4.41195	0.726383	0.467604	NA
2900092D14Rik	0	NA	NA	NA	NA	NA
2900097C17Rik	28646.5	-0.712438	0.263196	-2.70687	0.00679202	0.017932
3000002C10Rik	175.635	2.60712	1.70657	1.5277	0.126587	0.207132
3010001F23Rik	150.127	-10.3043	1.72815	-5.9626	2.48262e-09	1.98883e-08
3010026O09Rik	1529.84	0.731386	0.340955	2.14511	0.0319444	0.0682742
3100003L05Rik	0	NA	NA	NA	NA	NA
3110001I22Rik	794.512	1.0681	0.648296	1.64754	0.0994469	0.172271
3110002H16Rik	747.533	1.49567	0.742489	2.0144	0.0439672	0.0897381
3110009E18Rik	82.7538	0.168388	0.705728	0.238601	0.811415	0.866394
3110009F21Rik	0	NA	NA	NA	NA	NA
3110015C05Rik	0.302978	-1.38843	4.54282	-0.305631	0.759885	NA
3110021A11Rik	60.3461	4.36045	2.94262	1.48183	0.138386	0.221486
3110021N24Rik	240.334	1.50571	0.73595	2.04594	0.0407618	0.0840553
3110035E14Rik	159.64	-1.56047	2.52067	-0.619071	0.53587	0.6411
3110039I08Rik	255.844	-6.54804	1.63243	-4.01122	6.0407e-05	0.000246374
3110039M20Rik	0	NA	NA	NA	NA	NA
3110040N11Rik	267.312	0.0928973	0.564972	0.164428	0.869394	0.90933
3110043O21Rik	2022.47	1.42194	0.593945	2.39406	0.0166629	0.0390204
3110045C21Rik	123.555	3.59514	1.3686	2.62687	0.00861744	0.0220492
3110052M02Rik	739.975	-1.62916	0.691011	-2.35764	0.0183916	0.0425457
3110056K07Rik	314.186	0.863784	0.881601	0.97979	0.32719	0.435223
3110057O12Rik	240.909	0.266686	0.871837	0.305889	0.759689	0.827392
3110062M04Rik	264.786	0.740138	0.8844	0.836882	0.402659	0.514706
3110070M22Rik	56.5002	-0.618158	4.16892	-0.148278	0.882124	0.918441
3110079O15Rik	0	NA	NA	NA	NA	NA
3110082I17Rik	2343.95	1.40027	0.404343	3.46308	0.000534022	0.00182176
3110082J24Rik	30.8673	8.86306	3.30695	2.68013	0.00735926	0.019238
3110099E03Rik	0	NA	NA	NA	NA	NA
3200001D21Rik	29.5314	7.82848	2.41631	3.23985	0.00119591	0.00377696
3300002I08Rik	16.5663	1.91455	2.47418	0.773812	0.439042	0.55051
3300002P13Rik	35.7513	-0.136002	3.74398	-0.0363255	0.971023	0.981278
3300005D01Rik	0.684522	3.36316	4.4033	0.763783	0.444997	NA
3425401B19Rik	0	NA	NA	NA	NA	NA
3632451O06Rik	694.517	-1.38903	0.521491	-2.66357	0.00773171	0.020066
3632454L22Rik	50.5535	-0.216344	3.68462	-0.0587153	0.953179	0.969308
3830403N18Rik	113.3	4.6077	1.86895	2.46539	0.0136865	0.0329288
3830406C13Rik	1367.82	-1.46462	0.316832	-4.62271	3.78762e-06	1.88225e-05
3830408C21Rik	334.464	-1.6298	0.619503	-2.63082	0.00851781	0.0218243
3830417A13Rik	119.627	10.8174	2.031	5.32617	1.00307e-07	6.4961e-07
3830432H09Rik	7.57446	-5.99672	4.41306	-1.35886	0.174192	0.263385
3930402G23Rik	90.5126	-2.31154	2.11913	-1.09079	0.275364	0.377795
4430402I18Rik	49.1501	-0.319361	2.37856	-0.134266	0.893192	0.926493
4631405J19Rik	0.742673	-2.6425	4.46483	-0.591847	0.553953	NA
4632404H12Rik	137.712	3.03671	1.38208	2.1972	0.0280063	0.0610243
4632415L05Rik	1530.83	-3.69183	0.731245	-5.04869	4.44843e-07	2.63931e-06
4632427E13Rik	343.704	0.967102	0.571435	1.69241	0.0905681	0.160439
4632428C04Rik	0	NA	NA	NA	NA	NA
4632428N05Rik	636.754	0.210485	0.863159	0.243854	0.807344	0.863643
4732416N19Rik	7.35443	6.79351	4.33503	1.56712	0.117087	0.195446
4732456N10Rik	0	NA	NA	NA	NA	NA
4732471J01Rik	52.9702	2.001	1.63409	1.22453	0.220752	0.316967
4732490B19Rik	19.9631	4.50615	3.22038	1.39926	0.161735	0.248722
4732491K20Rik	317.426	-0.070161	0.756481	-0.0927465	0.926105	0.950073
4831407H17Rik	0	NA	NA	NA	NA	NA
4831440E17Rik	142.575	1.84578	0.761601	2.42355	0.0153696	0.0364346
4833411C07Rik	3.95209	-5.05366	4.41827	-1.14381	0.252703	0.352824
4833412C05Rik	42.6319	-1.37213	4.17212	-0.328882	0.742245	0.813147
4833415N18Rik	0	NA	NA	NA	NA	NA
4833417C18Rik	155.397	3.603	1.97921	1.82042	0.068695	0.128982
4833418N02Rik	73.8079	-2.64048	2.3806	-1.10917	0.267358	0.369441
4833419F23Rik	15.9309	1.77472	3.7428	0.47417	0.635379	0.728089
4833420G17Rik	3503.79	0.512951	0.281322	1.82336	0.0682489	0.128274
4833422C13Rik	161.524	-3.77135	2.21498	-1.70265	0.0886329	0.158012
4833422M21Rik	23.1057	8.44521	3.63476	2.32346	0.0201546	0.0459022
4833423E24Rik	0	NA	NA	NA	NA	NA
4833427F10Rik	0	NA	NA	NA	NA	NA
4833427G06Rik	29.7447	-21.5028	4.40885	-4.87719	1.07605e-06	5.9408e-06
4833428L15Rik	0	NA	NA	NA	NA	NA
4833439L19Rik	13230.7	1.24883	0.215837	5.78598	7.20901e-09	5.47186e-08
4921501E09Rik	0	NA	NA	NA	NA	NA
4921504A21Rik	247.998	-11.0282	1.77638	-6.20824	5.35804e-10	4.58592e-09
4921504E06Rik	0	NA	NA	NA	NA	NA
4921506M07Rik	11.44	7.43113	4.33252	1.7152	0.0863085	0.154956
4921507L20Rik	0.608868	3.20477	4.41195	0.726383	0.467604	NA
4921507P07Rik	208.627	1.13806	0.876425	1.29852	0.194108	0.285443
4921508D12Rik	0	NA	NA	NA	NA	NA
4921509C19Rik	0	NA	NA	NA	NA	NA
4921509O07Rik	0	NA	NA	NA	NA	NA
4921511C10Rik	34.8487	-1.18224	2.52732	-0.467784	0.639939	0.732064
4921511C20Rik	0	NA	NA	NA	NA	NA
4921511H03Rik	0.202956	1.67447	4.55742	0.367416	0.713309	NA
4921511I17Rik	0	NA	NA	NA	NA	NA
4921511M17Rik	0	NA	NA	NA	NA	NA
4921513I03Rik	2.27234	-4.26369	4.42617	-0.963291	0.335402	NA
4921515E04Rik	0	NA	NA	NA	NA	NA
4921517D22Rik	0.916498	-2.94662	4.45398	-0.661569	0.508248	NA
4921518K17Rik	0	NA	NA	NA	NA	NA
4921524J17Rik	2257.81	-1.51451	0.535504	-2.82819	0.00468117	0.0128967
4921524L21Rik	0	NA	NA	NA	NA	NA
4921525O09Rik	11.1805	7.39754	4.33262	1.7074	0.087747	0.156841
4921529L05Rik	10.7567	7.34244	4.3328	1.69462	0.0901481	0.159928
4921530L21Rik	0	NA	NA	NA	NA	NA
4921531C22Rik	984.459	1.49416	0.494704	3.0203	0.00252522	0.00744253
4921531P14Rik	107.118	4.75856	2.7866	1.70766	0.0876999	0.156841
4921533I20Rik	0	NA	NA	NA	NA	NA
4921534H16Rik	5.09912	6.26586	4.33814	1.44437	0.148636	0.233394
4921536K21Rik	13.9182	4.10952	3.56461	1.15286	0.248966	0.348885
4921539E11Rik	17.0459	8.00644	4.11516	1.9456	0.0517033	0.102423
4922502D21Rik	0	NA	NA	NA	NA	NA
4922502H24Rik	0	NA	NA	NA	NA	NA
4922502N22Rik	26.1656	8.62441	3.78519	2.27846	0.0226989	0.050861
4930401C15Rik	0	NA	NA	NA	NA	NA
4930401O10Rik	0	NA	NA	NA	NA	NA
4930401O12Rik	0	NA	NA	NA	NA	NA
4930402F06Rik	0	NA	NA	NA	NA	NA
4930402F11Rik	0.811824	3.61849	4.39117	0.824037	0.409919	NA
4930402H24Rik	2304.45	-0.299295	0.334392	-0.895041	0.370765	0.481572
4930402K13Rik	0	NA	NA	NA	NA	NA
4930404A05Rik	0	NA	NA	NA	NA	NA
4930404H11Rik	0	NA	NA	NA	NA	NA
4930404I05Rik	0	NA	NA	NA	NA	NA
4930404N11Rik	50.1177	0.439456	1.11264	0.394966	0.692868	0.775107
4930405A10Rik	0	NA	NA	NA	NA	NA
4930405A21Rik	41.6959	-2.79212	2.57083	-1.08608	0.277445	0.380152
4930405D11Rik	0	NA	NA	NA	NA	NA
4930405J17Rik	1.42069	4.42407	4.36425	1.01371	0.310723	NA
4930405L22Rik	0	NA	NA	NA	NA	NA
4930405O22Rik	1.42069	4.42407	4.36425	1.01371	0.310723	NA
4930406D18Rik	0	NA	NA	NA	NA	NA
4930407G08Rik	0	NA	NA	NA	NA	NA
4930407I10Rik	0	NA	NA	NA	NA	NA
4930407I19Rik	0	NA	NA	NA	NA	NA
4930412B13Rik	0	NA	NA	NA	NA	NA
4930412C18Rik	257.036	1.37221	1.73558	0.790635	0.429157	0.540338
4930412O13Rik	0	NA	NA	NA	NA	NA
4930413E15Rik	0	NA	NA	NA	NA	NA
4930413F20Rik	16.9534	-7.15802	2.89239	-2.47478	0.0133319	0.0322112
4930413G21Rik	391.844	1.1328	0.439894	2.57518	0.0100189	0.0251704
4930413M19Rik	0	NA	NA	NA	NA	NA
4930414N06Rik	0.567499	-2.24887	4.48267	-0.501682	0.615891	NA
4930415F15Rik	6.4153	6.5962	4.33606	1.52124	0.128199	0.208955
4930415L06Rik	0	NA	NA	NA	NA	NA
4930415O20Rik	2.70406	-4.5049	4.42329	-1.01845	0.308464	NA
4930417O13Rik	0	NA	NA	NA	NA	NA
4930417O22Rik	0.811824	3.61849	4.39117	0.824037	0.409919	NA
4930419G24Rik	0	NA	NA	NA	NA	NA
4930423M02Rik	0	NA	NA	NA	NA	NA
4930425K10Rik	0	NA	NA	NA	NA	NA
4930425L21Rik	0	NA	NA	NA	NA	NA
4930425O10Rik	0	NA	NA	NA	NA	NA
4930426D05Rik	5.80683	-5.61075	3.65113	-1.53672	0.124363	0.204571
4930426L09Rik	0	NA	NA	NA	NA	NA
4930427A07Rik	2440.99	1.67441	0.678662	2.46723	0.0136164	0.0327979
4930428D20Rik	0	NA	NA	NA	NA	NA
4930428E07Rik	0	NA	NA	NA	NA	NA
4930428G15Rik	0	NA	NA	NA	NA	NA
4930428O21Rik	0	NA	NA	NA	NA	NA
4930429B21Rik	15.723	-1.7247	4.18841	-0.41178	0.680501	0.764586
4930429D17Rik	0.371336	-1.64037	4.52158	-0.362788	0.716763	NA
4930429F11Rik	0	NA	NA	NA	NA	NA
4930429F24Rik	1.74974	4.72151	4.35752	1.08353	0.278572	NA
4930430A15Rik	0	NA	NA	NA	NA	NA
4930430F08Rik	328.514	0.885183	0.805386	1.09908	0.271733	0.374007
4930430F21Rik	0	NA	NA	NA	NA	NA
4930430J02Rik	5.01983	6.24188	4.33831	1.43878	0.150212	0.235142
4930431F12Rik	0	NA	NA	NA	NA	NA
4930431P03Rik	0	NA	NA	NA	NA	NA
4930432J09Rik	0	NA	NA	NA	NA	NA
4930432K21Rik	1065.74	3.19564	1.2003	2.66236	0.00775953	0.0201306
4930432M17Rik	0.405912	2.62231	4.45312	0.58887	0.555948	NA
4930433B08Rik	0	NA	NA	NA	NA	NA
4930433I11Rik	0.454468	-1.96149	4.49906	-0.435978	0.662853	NA
4930433N12Rik	49.0121	9.53017	3.31805	2.87222	0.00407598	0.0114036
4930434J06Rik	0	NA	NA	NA	NA	NA
4930435E12Rik	0	NA	NA	NA	NA	NA
4930438E09Rik	0	NA	NA	NA	NA	NA
4930440C22Rik	0	NA	NA	NA	NA	NA
4930440I19Rik	0	NA	NA	NA	NA	NA
4930441H08Rik	0	NA	NA	NA	NA	NA
4930441J16Rik	0	NA	NA	NA	NA	NA
4930442J19Rik	0	NA	NA	NA	NA	NA
4930442L01Rik	4.05912	5.93702	4.34073	1.36775	0.171391	0.259947
4930443O20Rik	3.65321	5.78512	4.34214	1.33232	0.182755	0.272839
4930444F02Rik	0.405912	2.62231	4.45312	0.58887	0.555948	NA
4930444G20Rik	0	NA	NA	NA	NA	NA
4930444M15Rik	22.0485	-21.0963	4.40936	-4.78444	1.71463e-06	9.10651e-06
4930444P10Rik	15.7906	-1.42667	2.87487	-0.496256	0.619714	0.715227
4930445N18Rik	0	NA	NA	NA	NA	NA
4930447A16Rik	0	NA	NA	NA	NA	NA
4930447C04Rik	280.101	1.78678	1.46245	1.22177	0.221793	0.318091
4930447F24Rik	6.49459	6.61475	4.33596	1.52556	0.12712	0.20768
4930447J18Rik	0	NA	NA	NA	NA	NA
4930447K03Rik	0	NA	NA	NA	NA	NA
4930447M23Rik	0	NA	NA	NA	NA	NA
4930447N08Rik	7.42559	1.80719	4.19525	0.430771	0.666635	0.753452
4930448C13Rik	0	NA	NA	NA	NA	NA
4930448F12Rik	0	NA	NA	NA	NA	NA
4930448H16Rik	14.0239	-6.88406	4.41047	-1.56085	0.11856	0.19731
4930448I06Rik	0	NA	NA	NA	NA	NA
4930448I18Rik	0	NA	NA	NA	NA	NA
4930448K20Rik	0	NA	NA	NA	NA	NA
4930449E01Rik	0	NA	NA	NA	NA	NA
4930449E18Rik	0	NA	NA	NA	NA	NA
4930449I24Rik	0	NA	NA	NA	NA	NA
4930451G09Rik	285.893	0.257334	2.20478	0.116716	0.907085	0.93629
4930451I11Rik	0	NA	NA	NA	NA	NA
4930452A19Rik	0	NA	NA	NA	NA	NA
4930452B06Rik	728.567	2.13921	0.876506	2.44061	0.0146625	0.034986
4930452G13Rik	0	NA	NA	NA	NA	NA
4930452N14Rik	0	NA	NA	NA	NA	NA
4930453H23Rik	0	NA	NA	NA	NA	NA
4930453L07Rik	0	NA	NA	NA	NA	NA
4930453N24Rik	2922	-0.248894	0.470193	-0.529344	0.596567	0.695415
4930455B14Rik	5.68277	6.42219	4.3371	1.48076	0.138671	0.22164
4930455C13Rik	7.49316	2.30555	2.89781	0.795617	0.426255	0.537733
4930455D15Rik	5.93253	6.483	4.33672	1.49491	0.134938	0.216903
4930455F16Rik	1.42069	4.42407	4.36425	1.01371	0.310723	NA
4930455G09Rik	27.6692	8.7052	3.40326	2.5579	0.0105305	0.026255
4930455H04Rik	0.393673	-1.71351	4.51601	-0.379429	0.70437	NA
4930455J16Rik	0	NA	NA	NA	NA	NA
4930456L15Rik	0.43113	2.70078	4.44658	0.607382	0.543597	NA
4930459C07Rik	0	NA	NA	NA	NA	NA
4930459L07Rik	0	NA	NA	NA	NA	NA
4930461G14Rik	0	NA	NA	NA	NA	NA
4930463O16Rik	7.98609	6.91199	4.33448	1.59465	0.11079	0.187353
4930465K10Rik	18.0193	3.89169	3.42377	1.13667	0.255677	0.356206
4930465M20Rik	0	NA	NA	NA	NA	NA
4930467D21Rik	21.0725	8.31217	3.77451	2.20219	0.0276521	0.0604411
4930467E23Rik	0	NA	NA	NA	NA	NA
4930467K11Rik	0.811824	3.61849	4.39117	0.824037	0.409919	NA
4930469G21Rik	2.23252	5.07525	4.35112	1.16643	0.243442	NA
4930470H14Rik	0.371336	-1.64037	4.52158	-0.362788	0.716763	NA
4930470O06Rik	0	NA	NA	NA	NA	NA
4930470P17Rik	53.5537	9.65784	2.83496	3.4067	0.000657533	0.00220585
4930471C04Rik	0	NA	NA	NA	NA	NA
4930471G03Rik	11.8162	-6.63764	4.41104	-1.50478	0.132381	0.213795
4930471M09Rik	2.50991	5.24119	4.34861	1.20526	0.228104	NA
4930473A02Rik	23.6999	-1.24447	1.92716	-0.64575	0.518441	0.624925
4930473O22Rik	0	NA	NA	NA	NA	NA
4930474G06Rik	0	NA	NA	NA	NA	NA
4930474H20Rik	5.248	6.30604	4.33786	1.45372	0.146023	0.230218
4930474M22Rik	29.9658	-5.56826	1.93907	-2.87162	0.00408374	0.0114196
4930474N05Rik	0	NA	NA	NA	NA	NA
4930474N09Rik	0	NA	NA	NA	NA	NA
4930477N07Rik	53.9369	9.66816	2.76135	3.50124	0.000463092	0.00159734
4930478L05Rik	61.4586	0.894389	2.34546	0.381328	0.70296	0.783002
4930478P22Rik	0	NA	NA	NA	NA	NA
4930479D17Rik	17.1427	-0.334866	4.17773	-0.080155	0.936114	0.956771
4930480E11Rik	0	NA	NA	NA	NA	NA
4930480G23Rik	0	NA	NA	NA	NA	NA
4930480K15Rik	0	NA	NA	NA	NA	NA
4930480K23Rik	29.3746	8.7916	3.51862	2.49859	0.0124688	0.0304714
4930480M12Rik	0	NA	NA	NA	NA	NA
4930481A15Rik	134.223	-1.03899	2.33454	-0.445052	0.656282	0.744865
4930482G09Rik	0	NA	NA	NA	NA	NA
4930483J18Rik	3.85616	5.86307	4.3414	1.3505	0.176855	0.26602
4930483K19Rik	92.4297	2.14479	0.792047	2.70791	0.00677085	0.0178839
4930483O08Rik	0	NA	NA	NA	NA	NA
4930484H19Rik	0	NA	NA	NA	NA	NA
4930486F22Rik	0	NA	NA	NA	NA	NA
4930486I03Rik	0	NA	NA	NA	NA	NA
4930486L24Rik	90.5036	-9.57382	3.02333	-3.16664	0.00154209	0.00476613
4930487D11Rik	0	NA	NA	NA	NA	NA
4930487H11Rik	0	NA	NA	NA	NA	NA
4930488B22Rik	0	NA	NA	NA	NA	NA
4930488L21Rik	0	NA	NA	NA	NA	NA
4930500F04Rik	0	NA	NA	NA	NA	NA
4930500L23Rik	0	NA	NA	NA	NA	NA
4930502A04Rik	0	NA	NA	NA	NA	NA
4930502E09Rik	1.01478	3.9396	4.37864	0.899732	0.368263	NA
4930502E18Rik	285.913	2.10105	2.06559	1.01717	0.309073	0.41511
4930503B20Rik	6.13669	6.53222	4.33643	1.50636	0.131975	0.213407
4930503E14Rik	37.1431	4.07037	3.08998	1.31728	0.187744	0.278538
4930503E24Rik	0.73083	-2.61975	4.46574	-0.586634	0.557449	NA
4930503F20Rik	0	NA	NA	NA	NA	NA
4930503H13Rik	0	NA	NA	NA	NA	NA
4930503L19Rik	871.946	0.214561	0.601318	0.356818	0.721228	0.796734
4930503O07Rik	0	NA	NA	NA	NA	NA
4930504C09Rik	0	NA	NA	NA	NA	NA
4930504O13Rik	27.1733	3.49329	3.27306	1.06729	0.285842	0.389289
4930505A04Rik	15.8428	-1.53523	4.18626	-0.366731	0.713819	0.791261
4930505G20Rik	0	NA	NA	NA	NA	NA
4930505K13Rik	0	NA	NA	NA	NA	NA
4930505K14Rik	0	NA	NA	NA	NA	NA
4930506A18Rik	0	NA	NA	NA	NA	NA
4930506C21Rik	91.4671	-1.53626	0.822019	-1.86888	0.0616393	0.118277
4930507D05Rik	124.938	5.14274	0.898857	5.72142	1.05635e-08	7.8005e-08
4930507D10Rik	0	NA	NA	NA	NA	NA
4930509E16Rik	10.443	4.13274	3.57082	1.15737	0.247123	0.346883
4930509J09Rik	0	NA	NA	NA	NA	NA
4930509K18Rik	0	NA	NA	NA	NA	NA
4930511A02Rik	0	NA	NA	NA	NA	NA
4930511A08Rik	1.14087	4.10206	4.37327	0.937983	0.348253	NA
4930511E03Rik	0	NA	NA	NA	NA	NA
4930511M06Rik	14.5037	6.79616	2.93878	2.31258	0.0207458	0.0470251
4930512B01Rik	1.96003	-2.47428	3.82609	-0.646686	0.517835	NA
4930512J16Rik	15.8084	-7.05574	4.41012	-1.5999	0.109622	0.185941
4930512M02Rik	0	NA	NA	NA	NA	NA
4930513D17Rik	18.5124	-20.8607	4.40973	-4.7306	2.23856e-06	1.16168e-05
4930513N10Rik	172.854	2.11801	1.79354	1.18091	0.237639	0.335818
4930513O06Rik	0	NA	NA	NA	NA	NA
4930515B02Rik	4.43739	6.06424	4.33966	1.3974	0.162293	0.249488
4930515G01Rik	97.6568	0.543686	1.28172	0.424186	0.671431	0.757239
4930515G16Rik	0	NA	NA	NA	NA	NA
4930515L03Rik	0	NA	NA	NA	NA	NA
4930515L19Rik	0	NA	NA	NA	NA	NA
4930517E11Rik	0	NA	NA	NA	NA	NA
4930517M08Rik	0	NA	NA	NA	NA	NA
4930518J21Rik	0	NA	NA	NA	NA	NA
4930518P08Rik	0	NA	NA	NA	NA	NA
4930519D14Rik	0	NA	NA	NA	NA	NA
4930519F09Rik	9.43056	-4.77454	4.285	-1.11424	0.265174	0.366846
4930519F16Rik	0	NA	NA	NA	NA	NA
4930519F24Rik	0	NA	NA	NA	NA	NA
4930519G04Rik	0	NA	NA	NA	NA	NA
4930519H02Rik	0	NA	NA	NA	NA	NA
4930519K11Rik	0.405912	2.62231	4.45312	0.58887	0.555948	NA
4930520O04Rik	108.557	1.72258	2.44123	0.705619	0.480425	0.589399
4930520P13Rik	0	NA	NA	NA	NA	NA
4930521E06Rik	0	NA	NA	NA	NA	NA
4930522H14Rik	0	NA	NA	NA	NA	NA
4930522O17Rik	0	NA	NA	NA	NA	NA
4930523C07Rik	1162.67	-5.37302	0.530897	-10.1207	4.47432e-24	1.16855e-22
4930523O13Rik	0	NA	NA	NA	NA	NA
4930524B15Rik	67.4577	0.565898	2.45788	0.230239	0.817906	0.871716
4930524B17Rik	0	NA	NA	NA	NA	NA
4930524C18Rik	0	NA	NA	NA	NA	NA
4930524N10Rik	0	NA	NA	NA	NA	NA
4930524O05Rik	0.185668	-0.705664	4.56209	-0.15468	0.877074	NA
4930524O08Rik	0.608868	3.20477	4.41195	0.726383	0.467604	NA
4930525C09Rik	0	NA	NA	NA	NA	NA
4930525D18Rik	22.5218	-1.17016	2.54259	-0.460224	0.645356	0.736253
4930525G20Rik	0	NA	NA	NA	NA	NA
4930526H09Rik	0	NA	NA	NA	NA	NA
4930526I15Rik	399.466	-1.1346	0.648094	-1.75067	0.0800021	0.145962
4930526L06Rik	44.1204	-8.53714	4.14241	-2.06091	0.0393113	0.0815153
4930527F14Rik	0.416009	-1.784	4.5109	-0.395486	0.692484	NA
4930527G23Rik	0	NA	NA	NA	NA	NA
4930528A17Rik	107.618	0.05706	2.28534	0.0249678	0.980081	0.98686
4930528D03Rik	0.228174	1.75979	4.55105	0.386678	0.698995	NA
4930528G23Rik	0	NA	NA	NA	NA	NA
4930528H21Rik	0	NA	NA	NA	NA	NA
4930528P14Rik	0	NA	NA	NA	NA	NA
4930529C04Rik	29.1102	2.30001	1.35404	1.69863	0.0893895	0.158947
4930529K09Rik	0	NA	NA	NA	NA	NA
4930529L06Rik	0	NA	NA	NA	NA	NA
4930532I03Rik	1.24803	-3.38479	4.44184	-0.762024	0.446046	NA
4930532M18Rik	0	NA	NA	NA	NA	NA
4930533B01Rik	0	NA	NA	NA	NA	NA
4930533N22Rik	0	NA	NA	NA	NA	NA
4930533P14Rik	0	NA	NA	NA	NA	NA
4930538K18Rik	21.4399	-0.00778365	2.89038	-0.00269295	0.997851	0.998566
4930539C22Rik	0	NA	NA	NA	NA	NA
4930539E08Rik	256.373	6.30828	2.46876	2.55524	0.0106114	0.026437
4930539J05Rik	55.589	0.383005	1.08165	0.354093	0.723269	0.7982
4930539M17Rik	10.0261	-6.39937	4.41169	-1.45055	0.146905	0.231355
4930539N22Rik	0	NA	NA	NA	NA	NA
4930540M03Rik	0	NA	NA	NA	NA	NA
4930542C21Rik	0	NA	NA	NA	NA	NA
4930542D17Rik	0.228174	1.75979	4.55105	0.386678	0.698995	NA
4930543E12Rik	36.3243	9.09797	3.2597	2.79105	0.00525377	0.0142771
4930543N07Rik	0	NA	NA	NA	NA	NA
4930544D05Rik	0	NA	NA	NA	NA	NA
4930544G11Rik	10.9524	7.36778	4.33272	1.7005	0.0890372	0.158548
4930544M13Rik	0	NA	NA	NA	NA	NA
4930545E07Rik	0.608868	3.20477	4.41195	0.726383	0.467604	NA
4930545H06Rik	0	NA	NA	NA	NA	NA
4930545L23Rik	0.302978	-1.38843	4.54282	-0.305631	0.759885	NA
4930546C10Rik	0	NA	NA	NA	NA	NA
4930546K05Rik	9.34367	-6.29721	3.22405	-1.9532	0.0507958	0.100936
4930547E08Rik	2.30817	5.12236	4.35037	1.17745	0.239014	NA
4930547E14Rik	7.16098	0.0216758	4.19379	0.00516855	0.995876	0.997381
4930548G14Rik	0	NA	NA	NA	NA	NA
4930548H24Rik	3.63574	-4.93968	4.41916	-1.11779	0.263658	0.36502
4930548J01Rik	0	NA	NA	NA	NA	NA
4930548K13Rik	0	NA	NA	NA	NA	NA
4930549C01Rik	0	NA	NA	NA	NA	NA
4930549C15Rik	18.9721	-4.32181	3.76253	-1.14864	0.250703	0.350587
4930549G23Rik	31.4775	0.6009	2.3979	0.250594	0.802128	0.859269
4930550C14Rik	108.501	-2.71108	1.44072	-1.88175	0.0598696	0.115489
4930550C17Rik	0	NA	NA	NA	NA	NA
4930550L24Rik	3876.35	1.89235	0.396299	4.77505	1.79663e-06	9.50888e-06
4930552N02Rik	0	NA	NA	NA	NA	NA
4930552P12Rik	64.0711	4.98518	2.7917	1.78571	0.0741455	0.137461
4930553C11Rik	0	NA	NA	NA	NA	NA
4930553E22Rik	0	NA	NA	NA	NA	NA
4930554C24Rik	0	NA	NA	NA	NA	NA
4930554G24Rik	0	NA	NA	NA	NA	NA
4930554H23Rik	0	NA	NA	NA	NA	NA
4930554I06Rik	0	NA	NA	NA	NA	NA
4930555B11Rik	0	NA	NA	NA	NA	NA
4930555B12Rik	0	NA	NA	NA	NA	NA
4930555G01Rik	35.2269	0.0480432	1.56974	0.0306059	0.975584	0.984008
4930555G21Rik	0	NA	NA	NA	NA	NA
4930555K05Rik	0	NA	NA	NA	NA	NA
4930556C24Rik	36.293	9.09665	3.10624	2.92851	0.00340593	0.00969232
4930556G01Rik	0	NA	NA	NA	NA	NA
4930556J02Rik	0	NA	NA	NA	NA	NA
4930556M19Rik	86.833	0.956908	1.63894	0.583856	0.559317	0.66234
4930556N09Rik	0	NA	NA	NA	NA	NA
4930556N13Rik	0	NA	NA	NA	NA	NA
4930557A04Rik	0	NA	NA	NA	NA	NA
4930557F10Rik	0	NA	NA	NA	NA	NA
4930557J02Rik	0.608868	3.20477	4.41195	0.726383	0.467604	NA
4930557K07Rik	21.2647	-3.28621	2.13463	-1.53947	0.123689	0.203742
4930558C23Rik	0	NA	NA	NA	NA	NA
4930558F17Rik	0	NA	NA	NA	NA	NA
4930558G05Rik	0	NA	NA	NA	NA	NA
4930558J18Rik	242.932	3.19199	2.97579	1.07265	0.283427	0.386359
4930558K02Rik	4.71157	1.87242	4.21348	0.444387	0.656762	0.745208
4930559C10Rik	0	NA	NA	NA	NA	NA
4930562C15Rik	50.5888	-0.00738332	1.15183	-0.00641007	0.994886	0.996788
4930562F07Rik	0.208005	-0.705664	4.56209	-0.15468	0.877074	NA
4930563D23Rik	0	NA	NA	NA	NA	NA
4930563E18Rik	25.7332	8.60035	4.20227	2.0466	0.0406978	0.0839472
4930563E22Rik	439.147	1.14436	2.28705	0.500364	NA	NA
4930563F08Rik	143.739	0.668568	0.747209	0.894753	0.370919	0.481713
4930563H07Rik	0	NA	NA	NA	NA	NA
4930563M20Rik	6.94731	6.71104	4.33544	1.54795	0.121635	0.20109
4930563M21Rik	0.202956	1.67447	4.55742	0.367416	0.713309	NA
4930564B18Rik	2.02956	4.93791	4.35342	1.13426	0.256686	NA
4930564C03Rik	0	NA	NA	NA	NA	NA
4930564D02Rik	0	NA	NA	NA	NA	NA
4930565D16Rik	0	NA	NA	NA	NA	NA
4930565N06Rik	5.7001	2.04313	4.20705	0.485643	0.62722	0.721155
4930567H12Rik	0	NA	NA	NA	NA	NA
4930567H17Rik	0	NA	NA	NA	NA	NA
4930567J20Rik	0	NA	NA	NA	NA	NA
4930567K12Rik	0	NA	NA	NA	NA	NA
4930567K20Rik	0	NA	NA	NA	NA	NA
4930568D16Rik	0	NA	NA	NA	NA	NA
4930568E12Rik	0	NA	NA	NA	NA	NA
4930568G15Rik	0	NA	NA	NA	NA	NA
4930570G19Rik	138.952	-4.82649	3.04277	-1.58622	0.11269	0.189801
4930571K23Rik	0	NA	NA	NA	NA	NA
4930571O06Rik	0	NA	NA	NA	NA	NA
4930572K03Rik	0	NA	NA	NA	NA	NA
4930572O03Rik	5.98369	3.71346	4.02225	0.923231	0.355887	0.466039
4930572O13Rik	0	NA	NA	NA	NA	NA
4930573O16Rik	0	NA	NA	NA	NA	NA
4930577N17Rik	207.576	-3.85614	1.19334	-3.23137	0.00123198	0.00388135
4930578C19Rik	0	NA	NA	NA	NA	NA
4930578E11Rik	0	NA	NA	NA	NA	NA
4930578I06Rik	0	NA	NA	NA	NA	NA
4930578M01Rik	0.354445	0.712696	4.55742	0.156382	0.875732	NA
4930578N18Rik	0	NA	NA	NA	NA	NA
4930579F01Rik	0	NA	NA	NA	NA	NA
4930579G18Rik	17.6926	-1.31831	2.70469	-0.487417	0.625963	0.720203
4930579G24Rik	3942.48	-0.955259	0.362795	-2.63305	0.00846213	0.0217048
4930579H20Rik	9.56698	-6.33194	4.41189	-1.4352	0.151231	0.236273
4930579J19Rik	2.84138	5.42283	4.34617	1.24773	0.212132	NA
4930579K19Rik	197.222	4.07181	2.87583	1.41587	0.156812	0.243091
4930579P08Rik	0	NA	NA	NA	NA	NA
4930581F22Rik	71.198	-2.44281	1.47512	-1.65601	0.0977191	0.16991
4930583K01Rik	17.1899	8.01824	4.331	1.85136	0.0641179	0.122042
4930583P06Rik	0	NA	NA	NA	NA	NA
4930584F24Rik	0	NA	NA	NA	NA	NA
4930586N03Rik	0	NA	NA	NA	NA	NA
4930587E11Rik	1.36904	4.36559	4.36575	0.999964	0.317328	NA
4930590J08Rik	0	NA	NA	NA	NA	NA
4930590L20Rik	0.811824	3.61849	4.39117	0.824037	0.409919	NA
4930591A17Rik	18.8916	8.15455	3.91573	2.08251	0.0372959	0.0780603
4930591E09Rik	0	NA	NA	NA	NA	NA
4930592A05Rik	0.950677	-2.99711	4.45239	-0.673145	0.500855	NA
4930592I03Rik	0.228174	1.75979	4.55105	0.386678	0.698995	NA
4930593A02Rik	0	NA	NA	NA	NA	NA
4930593C16Rik	0	NA	NA	NA	NA	NA
4930594C11Rik	1.96874	2.04899	3.64509	0.562123	0.574032	NA
4930594O21Rik	0.684522	3.36316	4.4033	0.763783	0.444997	NA
4930595D18Rik	0	NA	NA	NA	NA	NA
4930595M18Rik	0	NA	NA	NA	NA	NA
4930596D02Rik	0	NA	NA	NA	NA	NA
4930596I21Rik	0.405912	2.62231	4.45312	0.58887	0.555948	NA
4930597A21Rik	0.624014	-2.37661	4.47635	-0.530926	0.59547	NA
4930597G03Rik	0	NA	NA	NA	NA	NA
4930598F16Rik	0	NA	NA	NA	NA	NA
4930599N23Rik	109.732	1.06266	0.985539	1.07826	0.28092	0.383753
4931402G19Rik	9.1944	0.0790899	2.78635	0.0283847	0.977355	0.985585
4931403E22Rik	0.405912	2.62231	4.45312	0.58887	0.555948	NA
4931403G20Rik	10.0787	4.23954	4.23102	1.00201	0.316338	0.423205
4931406B18Rik	3.24109	0.13688	4.22789	0.0323755	0.974173	NA
4931406C07Rik	727.839	-1.11984	0.794891	-1.4088	0.158894	0.24566
4931406H21Rik	2.49606	-4.38908	4.42461	-0.99197	0.321212	NA
4931406P16Rik	8712.59	1.10978	0.259104	4.28316	1.84262e-05	8.22178e-05
4931408C20Rik	0	NA	NA	NA	NA	NA
4931408D14Rik	0	NA	NA	NA	NA	NA
4931409K22Rik	32.9233	8.95612	3.27668	2.73329	0.00627048	0.0167256
4931414P19Rik	371.767	0.0724661	1.45758	0.0497167	0.960348	0.973757
4931417E11Rik	0	NA	NA	NA	NA	NA
4931419H13Rik	0.608868	3.20477	4.41195	0.726383	0.467604	NA
4931420L22Rik	0	NA	NA	NA	NA	NA
4931423N10Rik	2.23252	5.07525	4.35112	1.16643	0.243442	NA
4931428F04Rik	1167.67	2.63787	1.04304	2.52903	0.011438	0.0282695
4931428L18Rik	10.5009	7.30752	4.33292	1.68651	0.0916976	0.162105
4931429I11Rik	21.9071	8.36815	3.85314	2.17177	0.0298728	0.0643387
4931429L15Rik	0	NA	NA	NA	NA	NA
4931429P17Rik	0	NA	NA	NA	NA	NA
4931430N09Rik	26.981	8.66878	3.47681	2.49332	0.0126556	0.030856
4931431B13Rik	0	NA	NA	NA	NA	NA
4931431C16Rik	106.253	-1.08267	0.69304	-1.5622	0.11824	0.196894
4931431F19Rik	0	NA	NA	NA	NA	NA
4931440F15Rik	0.302978	-1.38843	4.54282	-0.305631	0.759885	NA
4931440J10Rik	5.6051	-5.56293	4.41504	-1.25999	0.207672	0.301184
4931440P22Rik	231.765	0.874028	0.849474	1.0289	0.303524	0.408848
4932411E22Rik	0	NA	NA	NA	NA	NA
4932411N23Rik	0	NA	NA	NA	NA	NA
4932412D23Rik	0	NA	NA	NA	NA	NA
4932413F04Rik	0	NA	NA	NA	NA	NA
4932414J04Rik	0	NA	NA	NA	NA	NA
4932414N04Rik	0	NA	NA	NA	NA	NA
4932415M13Rik	0	NA	NA	NA	NA	NA
4932416H05Rik	620.493	-0.782499	0.63369	-1.23483	0.216894	0.312481
4932416K20Rik	0	NA	NA	NA	NA	NA
4932418E24Rik	31.6167	-21.578	4.40877	-4.89435	9.86315e-07	5.47782e-06
4932429P05Rik	0	NA	NA	NA	NA	NA
4932435O22Rik	2.05357	4.95138	4.35318	1.13742	0.255364	NA
4932438A13Rik	8280.9	1.57388	0.212611	7.40263	1.33511e-13	1.63519e-12
4932438H23Rik	47.5096	-1.6096	3.74733	-0.429534	0.667535	0.754005
4932441J04Rik	1.81787	-3.94312	4.43082	-0.88993	0.373504	NA
4932443I19Rik	0	NA	NA	NA	NA	NA
4932702P03Rik	0.716821	-0.550703	4.48219	-0.122865	0.902214	NA
4933400A11Rik	0	NA	NA	NA	NA	NA
4933400B14Rik	0	NA	NA	NA	NA	NA
4933400C23Rik	1.04002	-3.12007	4.44874	-0.701339	0.483092	NA
4933400F21Rik	33.4628	-0.306816	2.69527	-0.113835	0.909369	0.937907
4933400L20Rik	0	NA	NA	NA	NA	NA
4933401B06Rik	0	NA	NA	NA	NA	NA
4933401D09Rik	3.32807	-4.80521	4.42031	-1.08708	0.277003	0.379764
4933401H06Rik	2.96626	5.48242	4.34544	1.26165	0.207076	NA
4933402C06Rik	0	NA	NA	NA	NA	NA
4933402D24Rik	0	NA	NA	NA	NA	NA
4933402E13Rik	252.159	-0.664041	2.27765	-0.291547	0.770633	0.835783
4933402J07Rik	9.05494	7.09379	4.33371	1.63689	0.101654	0.175209
4933402J10Rik	0	NA	NA	NA	NA	NA
4933402J15Rik	0	NA	NA	NA	NA	NA
4933402N03Rik	0	NA	NA	NA	NA	NA
4933402N22Rik	0	NA	NA	NA	NA	NA
4933402P03Rik	3.65321	5.78512	4.34214	1.33232	0.182755	0.272839
4933403O08Rik	56.5212	9.73566	2.76689	3.51862	0.00043379	0.00150806
4933404G15Rik	0	NA	NA	NA	NA	NA
4933404K08Rik	0	NA	NA	NA	NA	NA
4933404K13Rik	3.65079	5.78219	4.34217	1.33164	0.18298	0.273004
4933404O12Rik	664.301	-1.5648	1.36599	-1.14555	0.251983	0.351907
4933405D12Rik	9.10417	7.10142	4.33368	1.63866	0.101285	0.17468
4933405E24Rik	0	NA	NA	NA	NA	NA
4933405L10Rik	5.47618	6.36747	4.33745	1.46802	0.142098	0.225668
4933405O20Rik	0	NA	NA	NA	NA	NA
4933406C10Rik	21.3013	-1.27824	3.95388	-0.323287	0.746478	0.816771
4933406D12Rik	0	NA	NA	NA	NA	NA
4933406F09Rik	9.99829	-6.39684	4.41169	-1.44997	0.147066	0.231558
4933406G16Rik	0	NA	NA	NA	NA	NA
4933406I18Rik	24.8271	1.97162	3.59474	0.548474	0.583366	0.683673
4933406J08Rik	108.662	10.6788	2.22474	4.80003	1.58642e-06	8.49281e-06
4933406J10Rik	19.1364	-20.9076	4.40965	-4.74133	2.12322e-06	1.10731e-05
4933406K04Rik	2.50991	5.24119	4.34861	1.20526	0.228104	NA
4933406M09Rik	12.7862	7.59174	4.33204	1.75246	0.079694	0.145432
4933407E24Rik	0	NA	NA	NA	NA	NA
4933407G14Rik	0	NA	NA	NA	NA	NA
4933407I05Rik	0	NA	NA	NA	NA	NA
4933407K13Rik	828.603	0.523282	0.601084	0.870564	0.383992	0.495109
4933407L21Rik	23.3293	-20.9995	4.40925	-4.76261	1.91103e-06	1.00509e-05
4933408B17Rik	19.4242	-1.48612	3.07673	-0.483021	0.629081	0.722452
4933408J17Rik	12.3167	0.921635	1.90997	0.48254	0.629422	0.722795
4933408N05Rik	0	NA	NA	NA	NA	NA
4933409G03Rik	0	NA	NA	NA	NA	NA
4933409K07Rik	3264.51	-5.13032	0.35442	-14.4753	1.73671e-47	1.09885e-45
4933411E08Rik	7.75792	6.87016	4.33467	1.58493	0.112981	0.19014
4933411G06Rik	0	NA	NA	NA	NA	NA
4933411K16Rik	0	NA	NA	NA	NA	NA
4933412E12Rik	571.97	0.276634	0.763028	0.362548	0.716943	0.793935
4933412E24Rik	55.4189	9.70738	2.71227	3.57906	0.000344829	0.00122365
4933412O06Rik	6.12705	-5.68879	4.41441	-1.28869	0.197507	0.289501
4933413G19Rik	0	NA	NA	NA	NA	NA
4933413J09Rik	120.362	-2.20233	2.46275	-0.894255	0.371185	0.482006
4933413L06Rik	0	NA	NA	NA	NA	NA
4933415F23Rik	5.68277	6.42219	4.3371	1.48076	0.138671	0.22164
4933416C03Rik	836.386	4.56014	3.89662	1.17028	NA	NA
4933416E03Rik	0	NA	NA	NA	NA	NA
4933416I08Rik	0	NA	NA	NA	NA	NA
4933416M06Rik	0	NA	NA	NA	NA	NA
4933416M07Rik	26.9522	8.66716	3.67854	2.35614	0.0184661	0.0426874
4933417A18Rik	0.185668	-0.705664	4.56209	-0.15468	0.877074	NA
4933417D19Rik	22.3623	8.39778	3.98865	2.10542	0.0352547	0.074429
4933417E11Rik	17.0471	8.00657	4.25749	1.88058	0.0600285	0.115756
4933417G07Rik	0	NA	NA	NA	NA	NA
4933417O13Rik	20.1765	-20.9775	4.40954	-4.7573	1.96201e-06	1.02964e-05
4933421I07Rik	0	NA	NA	NA	NA	NA
4933421O10Rik	315.184	-1.68391	1.25266	-1.34427	0.178862	0.268293
4933422A05Rik	0	NA	NA	NA	NA	NA
4933424G05Rik	12.9769	-1.91139	4.18162	-0.457093	0.647604	0.738113
4933424G06Rik	0	NA	NA	NA	NA	NA
4933425B07Rik	0	NA	NA	NA	NA	NA
4933425L06Rik	340.763	12.3276	1.79021	6.88613	5.73298e-12	6.00405e-11
4933427D06Rik	3058.26	9.45599	2.18029	4.33704	1.44416e-05	6.55678e-05
4933427D14Rik	971.397	-0.257896	0.681605	-0.378365	0.705159	0.784826
4933427E11Rik	28.6109	2.13807	3.54358	0.603363	0.546267	0.650411
4933427E13Rik	0	NA	NA	NA	NA	NA
4933427G17Rik	83.9245	1.05739	3.40418	0.310616	0.756092	0.824522
4933427I22Rik	0	NA	NA	NA	NA	NA
4933428C19Rik	0	NA	NA	NA	NA	NA
4933428G20Rik	33.9053	-2.72873	2.63036	-1.0374	0.299549	0.4046
4933429K18Rik	0	NA	NA	NA	NA	NA
4933429O19Rik	0	NA	NA	NA	NA	NA
4933430H16Rik	17.4457	8.03964	4.04422	1.98793	0.0468189	0.0945229
4933430I17Rik	61.5481	5.60634	2.65582	2.11097	0.0347751	0.0736484
4933430M04Rik	0	NA	NA	NA	NA	NA
4933430N04Rik	0	NA	NA	NA	NA	NA
4933431E20Rik	1159.64	0.026878	0.325736	0.0825147	0.934237	0.956039
4933431G14Rik	18.589	8.13132	3.896	2.08709	0.0368799	0.077402
4933432G23Rik	4.56348	6.10431	4.33934	1.40674	0.159505	0.246195
4933432I03Rik	7.30642	6.78461	4.33507	1.56505	0.117571	0.195963
4933432I09Rik	0	NA	NA	NA	NA	NA
4933432K03Rik	33.1429	8.96555	3.25162	2.75726	0.0058288	0.015632
4933433C11Rik	14.6368	7.78665	4.33153	1.79767	0.0722297	0.134624
4933433F19Rik	0	NA	NA	NA	NA	NA
4933433G08Rik	0	NA	NA	NA	NA	NA
4933433G15Rik	4.03269	5.9269	4.34082	1.36539	0.172131	0.26081
4933433G19Rik	9.9003	-2.89537	3.94682	-0.733596	0.463195	0.573419
4933433H22Rik	28.7829	-21.4581	4.4089	-4.86699	1.13313e-06	6.22922e-06
4933434E20Rik	3368.63	1.12006	0.411309	2.72316	0.00646615	0.0171575
4933436E23Rik	0	NA	NA	NA	NA	NA
4933436H12Rik	0	NA	NA	NA	NA	NA
4933436I01Rik	0	NA	NA	NA	NA	NA
4933438B17Rik	0	NA	NA	NA	NA	NA
4933438K21Rik	158.625	6.54289	1.45417	4.4994	6.81463e-06	3.24421e-05
4933439C10Rik	515.232	-2.04343	0.778814	-2.62377	0.00869633	0.0222341
4933439K11Rik	0.371336	-1.64037	4.52158	-0.362788	0.716763	NA
4933440J02Rik	0.185668	-0.705664	4.56209	-0.15468	0.877074	NA
4933440M02Rik	12.9892	7.61446	4.33198	1.75773	0.0787929	0.144164
5031410I06Rik	781.917	-5.5925	0.898641	-6.22328	4.86853e-10	4.18189e-09
5031414D18Rik	5.34073	4.33118	4.17356	1.03777	0.299379	0.404502
5031425E22Rik	709.953	-0.180723	0.640189	-0.282296	0.777716	0.84156
5031425F14Rik	33.1761	-21.6512	4.4087	-4.911	9.06115e-07	5.06766e-06
5031426D15Rik	1040.33	-6.80967	1.68779	-4.03468	5.46776e-05	0.000224756
5031434C07Rik	19.4777	8.19873	3.83329	2.13882	0.0324499	0.0692136
5031434O11Rik	2.57532	-4.44361	4.42398	-1.00444	0.315167	NA
5031439G07Rik	3023.41	-0.203269	0.220264	-0.922846	0.356087	0.466192
5033403F01Rik	26.3807	8.63651	3.59137	2.4048	0.0161815	0.0380638
5033403H07Rik	2.78502	-4.55098	4.42279	-1.02898	0.303487	NA
5033404E19Rik	0	NA	NA	NA	NA	NA
5033406O09Rik	841.585	-4.05212	1.07642	-3.76445	0.000166914	0.000628344
5033428I22Rik	0	NA	NA	NA	NA	NA
5330411J11Rik	0	NA	NA	NA	NA	NA
5330413P13Rik	0	NA	NA	NA	NA	NA
5330417C22Rik	80.2744	3.92569	2.00164	1.96123	0.0498518	0.0994365
5330426P16Rik	407.616	-2.17246	0.961765	-2.25882	0.0238944	0.0531984
5330434G04Rik	2.02835	4.93389	4.35349	1.13332	0.257081	NA
5330439B14Rik	0.151489	-0.705664	4.56209	-0.15468	0.877074	NA
5430401F13Rik	0	NA	NA	NA	NA	NA
5430402E10Rik	0	NA	NA	NA	NA	NA
5430402O13Rik	106.617	1.80319	2.59629	0.694525	0.487353	0.595665
5430403N17Rik	16.0579	-7.07986	4.41008	-1.60538	0.10841	0.184502
5430405H02Rik	429.008	-0.754935	0.486228	-1.55263	0.120511	0.199605
5430416N02Rik	340.133	-0.838703	0.542173	-1.54693	0.12188	0.201436
5430416O09Rik	64.2999	-9.08047	3.95472	-2.29611	0.0216697	0.0488223
5430419D17Rik	0	NA	NA	NA	NA	NA
5430421F17Rik	0	NA	NA	NA	NA	NA
5430421N21Rik	0	NA	NA	NA	NA	NA
5430425K12Rik	0	NA	NA	NA	NA	NA
5430427M07Rik	0.202956	1.67447	4.55742	0.367416	0.713309	NA
5430427O19Rik	0	NA	NA	NA	NA	NA
5430428K19Rik	0	NA	NA	NA	NA	NA
5430431A17Rik	6.46679	1.13076	2.9227	0.386889	0.698839	0.780028
5430434I15Rik	0	NA	NA	NA	NA	NA
5430437J10Rik	0	NA	NA	NA	NA	NA
5430440P10Rik	0	NA	NA	NA	NA	NA
5530400C23Rik	0	NA	NA	NA	NA	NA
5530401A14Rik	0	NA	NA	NA	NA	NA
5530601H04Rik	565.231	0.298031	0.644771	0.462228	0.643918	0.735361
5730403I07Rik	8.50086	0.175177	4.18863	0.0418221	0.966641	0.978133
5730405O15Rik	4.69617	-5.30812	4.41652	-1.20188	0.229411	0.326807
5730408K05Rik	101.826	-0.0363282	1.15192	-0.0315371	0.974841	0.9837
5730409E04Rik	361.517	-2.38583	0.430544	-5.54144	2.99989e-08	2.08537e-07
5730412P04Rik	0	NA	NA	NA	NA	NA
5730416F02Rik	0	NA	NA	NA	NA	NA
5730420D15Rik	0	NA	NA	NA	NA	NA
5730422E09Rik	3.0404	2.16162	4.24661	0.509022	0.610737	NA
5730435O14Rik	0	NA	NA	NA	NA	NA
5730455P16Rik	2274.2	-1.4336	0.55168	-2.5986	0.00936049	0.023708
5730457N03Rik	0	NA	NA	NA	NA	NA
5730460C07Rik	0	NA	NA	NA	NA	NA
5730480H06Rik	67.9675	1.40944	1.38873	1.01491	0.310149	0.416188
5730488B01Rik	0	NA	NA	NA	NA	NA
5730507C01Rik	300.422	1.66187	1.78122	0.932995	0.350822	0.460413
5730508B09Rik	747.792	3.57144	0.546974	6.52946	6.60082e-11	6.22474e-10
5730522E02Rik	20.0691	-2.94919	3.69564	-0.798019	0.424859	0.536619
5730559C18Rik	83.0404	0.424079	2.26749	0.187025	0.851641	0.896557
5830411N06Rik	0	NA	NA	NA	NA	NA
5830415F09Rik	2121.82	2.49993	0.656902	3.80563	0.000141442	0.00053838
5830416I19Rik	0	NA	NA	NA	NA	NA
5830416P10Rik	0.684522	3.36316	4.4033	0.763783	0.444997	NA
5830417I10Rik	4916.03	1.57684	0.430809	3.66017	0.000252044	0.00091662
5830418P13Rik	0	NA	NA	NA	NA	NA
5830428M24Rik	0	NA	NA	NA	NA	NA
5830432E09Rik	12.2498	-5.23878	2.32934	-2.24904	0.0245097	0.0544023
5830444B04Rik	47.7096	1.00298	3.51874	0.285039	0.775615	0.839882
5830454E08Rik	165.73	1.18938	2.18593	0.544107	0.586368	0.686135
5830473C10Rik	0.202956	1.67447	4.55742	0.367416	0.713309	NA
5930403L14Rik	160.778	2.74463	3.06587	0.895219	0.37067	0.481486
5930412G12Rik	28.433	8.74456	3.41452	2.56099	0.0104375	0.0260599
5930430L01Rik	68.5777	-0.836728	1.36187	-0.614395	0.538954	0.643819
5930438M14Rik	0	NA	NA	NA	NA	NA
6030407O03Rik	11.8382	-6.63838	4.41103	-1.50495	0.132337	0.213767
6030408B16Rik	7020.09	-6.70811	0.393037	-17.0674	2.5972e-65	2.62333e-63
6030419C18Rik	98.9864	-2.1871	0.768636	-2.84544	0.00443508	0.0122752
6030440G07Rik	1.21191	-3.36147	4.4424	-0.75668	0.449242	NA
6030443J06Rik	9.89338	6.23775	4.3333	1.43949	0.150012	0.235004
6030458C11Rik	2223.49	1.78671	0.636259	2.80815	0.00498266	0.013631
6030466F02Rik	0	NA	NA	NA	NA	NA
6030468B19Rik	0	NA	NA	NA	NA	NA
6030469F06Rik	112.635	-9.88968	2.66481	-3.71121	0.000206272	0.00076466
6030471H07Rik	37.5761	-8.305	2.46968	-3.36278	0.000771606	0.00255531
6030498E09Rik	0.151489	-0.705664	4.56209	-0.15468	0.877074	NA
6230400D17Rik	56.2133	1.26369	2.4316	0.519697	0.603275	0.701366
6330403A02Rik	17.6564	5.99694	3.3331	1.79921	0.0719862	0.134274
6330403K07Rik	7075.47	-5.25555	0.298652	-17.5975	2.57274e-69	2.83107e-67
6330407A03Rik	0	NA	NA	NA	NA	NA
6330408A02Rik	1094.93	0.30641	0.513024	0.597262	0.550332	0.654427
6330409D20Rik	4.26065	3.3218	4.25963	0.779832	0.43549	0.547119
6330410L21Rik	0	NA	NA	NA	NA	NA
6330415B21Rik	38.2678	-6.95111	4.40734	-1.57717	0.114757	0.192586
6330415G19Rik	119.839	-0.71908	2.51415	-0.286014	0.774868	0.839414
6330416G13Rik	1129.86	0.991543	0.657343	1.50841	0.13145	0.212825
6330418K02Rik	137.523	-0.184409	1.02865	-0.179272	0.857724	0.900981
6330549D23Rik	146.595	0.656078	1.27816	0.513298	0.607743	0.705395
6430411K18Rik	0	NA	NA	NA	NA	NA
6430503K07Rik	0	NA	NA	NA	NA	NA
6430531B16Rik	86.7917	-9.51339	1.97638	-4.81355	1.48271e-06	7.98093e-06
6430548M08Rik	807.87	1.72896	0.980897	1.76263	0.0779635	0.142959
6430550D23Rik	37.7859	8.18719	2.23811	3.65808	0.000254116	0.000923041
6430562O15Rik	11.2433	6.41775	3.45071	1.85984	0.0629088	0.120177
6430571L13Rik	198.93	1.33128	2.17754	0.61137	0.540954	0.645565
6430573F11Rik	982.712	-4.39637	0.535637	-8.20774	2.25383e-16	3.5786e-15
6430584L05Rik	50.5451	-22.2207	4.40826	-5.0407	4.63821e-07	2.74076e-06
6430706D22Rik	0	NA	NA	NA	NA	NA
6430710C18Rik	32.7899	8.95014	3.22418	2.77595	0.00550413	0.0148659
6530402F18Rik	43.7476	-3.60549	2.08939	-1.72561	0.0844168	0.152277
6530403H02Rik	0	NA	NA	NA	NA	NA
6530411M01Rik	0	NA	NA	NA	NA	NA
6720468P15Rik	52.9682	-0.00399001	3.59416	-0.00111014	0.999114	0.999293
6720483E21Rik	0	NA	NA	NA	NA	NA
6720489N17Rik	891.934	-1.39323	0.568019	-2.45278	0.0141757	0.0339598
6820408C15Rik	29.5221	0.0760742	2.72555	0.0279115	0.977733	0.985728
6820431F20Rik	16431.9	-1.85651	0.381983	-4.86018	1.17277e-06	6.41142e-06
7420426K07Rik	0	NA	NA	NA	NA	NA
7420461P10Rik	0	NA	NA	NA	NA	NA
7420700N18Rik	5.40812	-5.50692	4.41535	-1.24722	0.212316	0.306729
7420701I03Rik	0	NA	NA	NA	NA	NA
7530416G11Rik	0	NA	NA	NA	NA	NA
7630403G23Rik	0	NA	NA	NA	NA	NA
8030411F24Rik	141.572	-2.04404	2.36953	-0.862634	0.388339	0.499599
8030423F21Rik	120.624	-9.98866	1.84349	-5.41835	6.0151e-08	4.01974e-07
8030423J24Rik	0	NA	NA	NA	NA	NA
8030442B05Rik	0	NA	NA	NA	NA	NA
8030443G20Rik	0	NA	NA	NA	NA	NA
8030451O07Rik	6.44814	-5.76101	4.41407	-1.30515	0.191843	0.282846
8030455M16Rik	16.1572	7.92916	4.13025	1.91977	0.0548863	0.107443
8030462N17Rik	1125.91	3.03431	0.583038	5.20431	1.94722e-07	1.21961e-06
8430408G22Rik	52.1223	-0.4811	4.1691	-0.115397	0.908131	0.936966
8430419L09Rik	1963.98	-0.226168	0.570699	-0.396301	0.691883	0.774406
8430422H06Rik	0	NA	NA	NA	NA	NA
8430423G03Rik	0	NA	NA	NA	NA	NA
8430426J06Rik	0.832019	-2.79567	4.45909	-0.626959	0.530686	NA
8430429K09Rik	714.915	0.142877	0.810162	0.176356	0.860014	0.902821
8430430B14Rik	14.6812	7.79069	4.32235	1.80242	0.0714794	0.133463
8430431K14Rik	0.872357	0.735796	4.38803	0.167682	0.866833	NA
8430436N08Rik	20.754	-21.0162	4.40948	-4.76614	1.8779e-06	9.89836e-06
8430437L04Rik	2.87829	-4.60356	4.42224	-1.041	0.297874	NA
9030025P20Rik	787.336	0.498826	0.274954	1.81421	0.0696448	0.130517
9030204H09Rik	0.832019	-2.79567	4.45909	-0.626959	0.530686	NA
9030404E10Rik	0.405912	2.62231	4.45312	0.58887	0.555948	NA
9030612E09Rik	130.999	-1.36857	2.27224	-0.602298	0.546976	0.651174
9030617O03Rik	517.794	-12.0901	1.51227	-7.99468	1.29915e-15	1.92939e-14
9030619P08Rik	0	NA	NA	NA	NA	NA
9030624G23Rik	409.465	-0.212983	1.32464	-0.160785	0.872263	0.911168
9030624J02Rik	1623.02	0.59961	0.44522	1.34677	0.178053	0.267438
9030625G05Rik	3.44922	4.67547	4.34367	1.07639	0.281754	0.384534
9130008F23Rik	102.077	-1.31612	2.28448	-0.576113	0.564539	0.667157
9130011E15Rik	573.646	0.500855	0.471465	1.06234	0.288083	0.391878
9130015A21Rik	0	NA	NA	NA	NA	NA
9130015L21Rik	0	NA	NA	NA	NA	NA
9130019O22Rik	1026.58	-1.78238	0.693196	-2.57126	0.0101331	0.0254153
9130019P16Rik	7.68283	2.64135	2.62128	1.00766	0.313618	0.420003
9130023H24Rik	739.865	-0.765894	1.33776	-0.572521	0.566969	0.669321
9130024F11Rik	5.96725	-0.5409	4.20418	-0.128658	0.897629	0.929275
9130204L05Rik	0	NA	NA	NA	NA	NA
9130209A04Rik	0	NA	NA	NA	NA	NA
9130221F21Rik	0	NA	NA	NA	NA	NA
9130221H12Rik	829.222	-0.704361	0.386216	-1.82375	0.06819	0.128192
9130227L01Rik	0	NA	NA	NA	NA	NA
9130230L23Rik	0	NA	NA	NA	NA	NA
9130401M01Rik	2975.29	0.740701	0.462638	1.60104	0.109368	0.185768
9130409I23Rik	1.01478	3.9396	4.37864	0.899732	0.368263	NA
9130409J20Rik	0	NA	NA	NA	NA	NA
9230009I02Rik	0	NA	NA	NA	NA	NA
9230102K24Rik	0	NA	NA	NA	NA	NA
9230102O04Rik	0	NA	NA	NA	NA	NA
9230104L09Rik	0	NA	NA	NA	NA	NA
9230105E05Rik	16.0823	-0.191625	4.17815	-0.0458637	0.963419	0.975815
9230110C19Rik	2042.48	1.41809	0.275761	5.14245	2.71181e-07	1.66309e-06
9230110F15Rik	0	NA	NA	NA	NA	NA
9230112D13Rik	0	NA	NA	NA	NA	NA
9230112J17Rik	0	NA	NA	NA	NA	NA
9230114K14Rik	235.901	0.695583	0.769624	0.903796	0.366103	0.476625
9230116L04Rik	21.2016	3.47447	2.31241	1.50253	0.132959	0.214503
9230116N13Rik	290.083	0.25667	1.05996	0.24215	0.808664	0.864503
9230117E06Rik	19.8511	8.2259	4.3306	1.89948	0.0575011	0.111627
9330020H09Rik	364.42	0.0593481	0.480336	0.123555	0.901667	0.932247
9330102E08Rik	326.29	3.17317	2.94404	1.07783	NA	NA
9330111N05Rik	10.1518	-1.80447	4.20289	-0.429341	0.667675	0.754005
9330117O12Rik	0	NA	NA	NA	NA	NA
9330133O14Rik	598.407	-0.636555	0.781751	-0.814268	0.415491	0.527608
9330136K24Rik	47.8686	1.66717	2.31125	0.721327	0.470708	0.580278
9330151L19Rik	513.028	-0.671587	0.583569	-1.15083	0.249803	0.349679
9330158H04Rik	0	NA	NA	NA	NA	NA
9330159F19Rik	90.9269	-3.37594	2.29687	-1.4698	0.141615	0.225366
9330159M07Rik	305.952	-3.22573	2.50989	-1.28521	0.19872	0.290795
9330162012Rik	216.4	-6.1258	1.55686	-3.93472	8.32946e-05	0.000330713
9330162B11Rik	0	NA	NA	NA	NA	NA
9330175E14Rik	1.21774	4.20208	4.37026	0.961518	0.336292	NA
9330175M20Rik	0	NA	NA	NA	NA	NA
9330178D15Rik	0	NA	NA	NA	NA	NA
9330179D12Rik	86.5518	-0.380761	1.35593	-0.280811	0.778855	0.842411
9330182L06Rik	360.642	2.51419	3.00697	0.836122	NA	NA
9330182O14Rik	0	NA	NA	NA	NA	NA
9330188P03Rik	0	NA	NA	NA	NA	NA
9330199G10Rik	0	NA	NA	NA	NA	NA
9430007A20Rik	0	NA	NA	NA	NA	NA
9430014N10Rik	0	NA	NA	NA	NA	NA
9430015G10Rik	2901.3	1.14093	0.320479	3.56008	0.000370745	0.00130897
9430016H08Rik	1674.98	-0.276483	0.220193	-1.25564	0.209246	0.302921
9430018G01Rik	296.903	12.1288	2.06482	5.87405	4.25281e-09	3.32123e-08
9430019J16Rik	0	NA	NA	NA	NA	NA
9430020K01Rik	5966.27	-1.33124	0.429106	-3.10235	0.0019199	0.0058172
9430021M05Rik	11.1337	7.39183	4.33264	1.70608	0.0879934	0.157123
9430037G07Rik	144.17	11.0867	1.9229	5.76559	8.13719e-09	6.11274e-08
9430038I01Rik	1374.01	-0.847909	0.198078	-4.28068	1.86322e-05	8.29986e-05
9430041J12Rik	0.82697	-0.958252	4.47158	-0.214298	0.830315	NA
9430060I03Rik	42.9992	0.857377	2.46177	0.348277	0.727632	0.801959
9430065F17Rik	41.6626	1.74412	3.43616	0.507578	0.611749	0.708811
9430069I07Rik	1.21774	4.20208	4.37026	0.961518	0.336292	NA
9430076C15Rik	5.81093	-4.13744	2.92497	-1.41453	0.157208	0.243501
9430078K24Rik	25.8239	-5.37154	3.46148	-1.5518	0.120709	0.199815
9430083A17Rik	130.732	1.43958	2.26312	0.636104	0.524709	0.630937
9430091E24Rik	280.266	0.552552	1.37423	0.40208	0.687625	0.770888
9530002B09Rik	0	NA	NA	NA	NA	NA
9530003J23Rik	7.10346	6.74399	4.33528	1.55561	0.119802	0.198902
9530014B07Rik	0	NA	NA	NA	NA	NA
9530020I12Rik	1.48535	-3.64359	4.43621	-0.821329	0.411459	NA
9530026F06Rik	0	NA	NA	NA	NA	NA
9530026P05Rik	34.1625	-0.708388	1.56685	-0.452108	0.651191	0.740791
9530027J09Rik	43.5082	-0.297115	2.04972	-0.144954	0.884747	0.920366
9530036O11Rik	0.202956	1.67447	4.55742	0.367416	0.713309	NA
9530051G07Rik	9.48729	7.16122	4.33345	1.65254	0.0984235	0.170853
9530052E02Rik	0	NA	NA	NA	NA	NA
9530053A07Rik	5.40812	-5.50692	4.41535	-1.24722	0.212316	0.306729
9530059O14Rik	0.86226	3.70097	4.38769	0.84349	0.398954	NA
9530062K07Rik	59.8934	9.81926	2.72525	3.60307	0.000314487	0.00112335
9530068E07Rik	21321.5	-1.78672	0.323384	-5.52507	3.2936e-08	2.28198e-07
9530077C05Rik	1770.94	1.88221	0.382592	4.91963	8.67081e-07	4.87864e-06
9530080O11Rik	76.5587	6.12495	1.90841	3.20945	0.0013299	0.00416403
9530082P21Rik	2323.55	0.610683	0.320449	1.90571	0.0566879	0.110355
9530091C08Rik	471.41	-4.03138	1.41624	-2.84654	0.00441969	0.0122361
9630001P10Rik	10.6318	-0.925847	2.75291	-0.336315	0.736633	0.809072
9630013A20Rik	0	NA	NA	NA	NA	NA
9630013K17Rik	3.57634	5.75382	4.34245	1.32502	0.185166	0.27553
9630028B13Rik	49.2977	9.53842	2.82033	3.38202	0.000719542	0.00239948
9630028H03Rik	0	NA	NA	NA	NA	NA
9630028I04Rik	180.995	-10.5741	2.0871	-5.06641	4.0539e-07	2.42151e-06
9830107B12Rik	18.9661	8.16016	4.01015	2.03488	0.0418634	0.0860412
9830132P13Rik	0.887478	3.74067	4.38608	0.85285	0.393742	NA
9830147E19Rik	953.993	-0.873802	0.941674	-0.927924	0.353447	0.463422
9830166K06Rik	13.7482	7.69625	4.33176	1.7767	0.0756171	0.139649
9930012K11Rik	554.645	-3.26532	1.48141	-2.20419	0.0275112	0.06018
9930014A18Rik	362.85	-1.61797	1.71895	-0.941251	0.346576	0.45584
9930021J03Rik	4754.45	0.643488	0.373123	1.7246	0.0845995	0.152459
9930104L06Rik	1201.2	-0.569824	0.596519	-0.955249	0.339452	0.448368
9930111H07Rik	0	NA	NA	NA	NA	NA
9930111J21Rik1	0	NA	NA	NA	NA	NA
9930111J21Rik2	0	NA	NA	NA	NA	NA
A130010J15Rik	926.639	0.157179	1.03251	0.15223	0.879006	0.916219
A130077B15Rik	0.405912	2.62231	4.45312	0.58887	0.555948	NA
A1bg	0	NA	NA	NA	NA	NA
A1cf	0	NA	NA	NA	NA	NA
A230001M10Rik	0	NA	NA	NA	NA	NA
A230009B12Rik	0	NA	NA	NA	NA	NA
A230020J21Rik	15.1089	-0.522555	3.18923	-0.16385	0.86985	0.909668
A230028O05Rik	21.4164	-7.49462	4.40941	-1.69969	0.0891897	0.158752
A230046K03Rik	3206.45	0.215331	0.293227	0.734351	0.462735	0.572976
A230050P20Rik	906.855	-3.1005	0.642642	-4.82462	1.4027e-06	7.58681e-06
A230056J06Rik	33.0677	-6.73916	4.40752	-1.52901	0.126261	0.20676
A230056P14Rik	51.1818	-2.2634	1.68747	-1.3413	0.179822	0.269444
A230057D06Rik	46.8565	-1.16773	3.51124	-0.33257	0.739459	0.810784
A230065H16Rik	134.635	10.9879	1.96804	5.58319	2.36146e-08	1.66364e-07
A230070E04Rik	10.0397	7.24222	4.33315	1.67135	0.0946519	0.165982
A230072C01Rik	82.749	0.61276	1.13984	0.537587	0.590862	0.690115
A230072E10Rik	11.8715	5.80286	4.31216	1.3457	0.1784	0.267805
A230077H06Rik	0	NA	NA	NA	NA	NA
A230103J11Rik	607.291	0.585805	0.29863	1.96164	0.049804	0.0993563
A230108P19Rik	31.7134	6.26363	2.69146	2.32723	0.0199531	0.0455485
A2m	0	NA	NA	NA	NA	NA
A330009N23Rik	98.9111	-5.58734	1.57792	-3.54095	0.000398696	0.00139648
A330015K06Rik	0.228174	1.75979	4.55105	0.386678	0.698995	NA
A330023F24Rik	29.5189	0.305396	2.77624	0.110003	0.912407	0.939874
A330032B11Rik	21.6094	8.34861	3.71853	2.24514	0.0247591	0.0548758
A330033J07Rik	6.90051	6.70218	4.33549	1.54589	0.122132	0.201712
A330035P11Rik	107.29	0.254038	2.50533	0.101399	0.919234	0.944932
A330040F15Rik	67.9602	-9.16036	3.94229	-2.32361	0.0201462	0.0458893
A330041J22Rik	95.9702	0.347649	2.27639	0.15272	0.878619	0.916044
A330048O09Rik	0	NA	NA	NA	NA	NA
A330049N07Rik	72.0673	9.12138	1.97483	4.61883	3.85909e-06	1.9138e-05
A330050F15Rik	0	NA	NA	NA	NA	NA
A330069E16Rik	163.008	2.83821	2.0049	1.41563	0.156883	0.243153
A330070K13Rik	0	NA	NA	NA	NA	NA
A330074K22Rik	0.910816	0.5583	4.37586	0.127586	0.898476	NA
A330076C08Rik	53.5244	0.507776	3.52362	0.144106	0.885416	0.920726
A330076H08Rik	54.0301	-8.82944	4.03148	-2.19012	0.0285153	0.0619251
A330093E20Rik	0	NA	NA	NA	NA	NA
A330102I10Rik	8.88612	2.94494	3.88691	0.757656	0.448657	0.559761
A3galt2	7.07582	6.73787	4.33531	1.55419	0.12014	0.199247
A430005L14Rik	2980.91	0.94532	0.276253	3.42193	0.000621784	0.00209471
A430033K04Rik	1105.44	-0.962473	1.19448	-0.80577	0.420375	0.532561
A430035B10Rik	56.1987	-1.89774	1.81998	-1.04273	0.297076	0.401861
A430046D13Rik	75.59	1.33524	2.37561	0.562064	0.574073	0.675282
A430078G23Rik	3.66907	3.74076	4.30109	0.869723	0.384452	0.495511
A430078I02Rik	8.41467	1.50666	4.15713	0.362428	0.717032	0.793959
A430085M09Rik	0	NA	NA	NA	NA	NA
A430088P11Rik	27.7969	4.84674	3.20163	1.51384	0.130067	0.211097
A430089I19Rik	0	NA	NA	NA	NA	NA
A430090L17Rik	49.8216	-1.11085	2.56142	-0.433687	0.664516	0.751665
A430093F15Rik	4.56348	6.10431	4.33934	1.40674	0.159505	0.246195
A430105I19Rik	670.71	-12.4634	1.70906	-7.29255	3.04147e-13	3.60909e-12
A4galt	675.507	-12.4739	1.49614	-8.33739	7.59478e-17	1.25708e-15
A4gnt	18.7668	8.14505	3.88179	2.09827	0.035881	0.0755706
A530006G24Rik	0	NA	NA	NA	NA	NA
A530013C23Rik	0	NA	NA	NA	NA	NA
A530016L24Rik	0	NA	NA	NA	NA	NA
A530032D15Rik	2.80457	2.70474	4.27328	0.632941	0.526772	NA
A530046M15Rik	0	NA	NA	NA	NA	NA
A530050N04Rik	0	NA	NA	NA	NA	NA
A530053G22Rik	0	NA	NA	NA	NA	NA
A530058N18Rik	0.456348	2.7759	4.44064	0.625112	0.531897	NA
A530064D06Rik	83.6695	6.47576	2.4867	2.60416	0.00921004	0.0233942
A530065N20Rik	3.75804	-4.98314	4.41881	-1.12771	0.259443	0.360225
A530072M11Rik	236.245	0.30751	2.15992	0.142371	0.886787	0.921808
A530088E08Rik	3.144	5.56673	4.34445	1.28134	0.200073	NA
A530099J19Rik	0	NA	NA	NA	NA	NA
A630001G21Rik	62.2883	-2.78841	4.17523	-0.667847	NA	NA
A630010A05Rik	0	NA	NA	NA	NA	NA
A630012P03Rik	4.29899	-0.435601	4.21784	-0.103276	0.917744	0.94369
A630019I02Rik	0	NA	NA	NA	NA	NA
A630020A06	5.44347	-5.51959	4.41528	-1.25011	0.211259	0.305439
A630023A22Rik	7.09983	6.74246	4.33528	1.55525	0.119886	0.198944
A630023P12Rik	0	NA	NA	NA	NA	NA
A630033H20Rik	81.5155	-9.42291	3.80691	-2.47521	0.0133156	0.032181
A630066F11Rik	184.459	0.280572	1.68225	0.166784	0.86754	0.90805
A630072M18Rik	596.266	0.0877404	0.440924	0.198992	0.842269	0.889707
A630073D07Rik	0	NA	NA	NA	NA	NA
A630075F10Rik	78.7388	-4.6449	2.03845	-2.27865	0.022688	0.0508432
A630076J17Rik	7.27148	-5.9379	4.4133	-1.34546	0.178478	0.267837
A630077J23Rik	0	NA	NA	NA	NA	NA
A630089N07Rik	515.183	-2.82159	0.568874	-4.95996	7.05077e-07	4.03896e-06
A630095E13Rik	0	NA	NA	NA	NA	NA
A630095N17Rik	4.46503	6.07445	4.33957	1.39978	0.161579	0.248551
A730004F24Rik	0	NA	NA	NA	NA	NA
A730006G06Rik	0	NA	NA	NA	NA	NA
A730008H23Rik	0	NA	NA	NA	NA	NA
A730017C20Rik	91.3747	-0.834291	4.16747	-0.200192	NA	NA
A730017L22Rik	106.119	-1.80156	1.51161	-1.19182	0.233334	0.331279
A730018C14Rik	0	NA	NA	NA	NA	NA
A730020E08Rik	2.73809	5.36684	4.34689	1.23464	0.216965	NA
A730020M07Rik	6.08868	6.52168	4.33649	1.50391	0.132605	0.214014
A730036I17Rik	0	NA	NA	NA	NA	NA
A730043L09Rik	0	NA	NA	NA	NA	NA
A730046J19Rik	77.4236	-22.796	4.40796	-5.17155	NA	NA
A730056A06Rik	126.493	-23.4661	4.40775	-5.32382	NA	NA
A730082K24Rik	0	NA	NA	NA	NA	NA
A730085K08Rik	1.72264	2.04093	4.30277	0.474329	0.635265	NA
A730090H04Rik	40.0842	9.23981	3.46864	2.66382	0.00772597	0.0200559
A730090N16Rik	0	NA	NA	NA	NA	NA
A830009L08Rik	0	NA	NA	NA	NA	NA
A830010M20Rik	670.352	0.0172246	0.752907	0.0228775	0.981748	0.987688
A830011K09Rik	0.208005	-0.705664	4.56209	-0.15468	0.877074	NA
A830018L16Rik	2.72681	-4.52581	4.42306	-1.02323	0.306199	NA
A830019L24Rik	0	NA	NA	NA	NA	NA
A830052D11Rik	30.6367	8.85219	3.28779	2.69244	0.00709304	0.0186146
A830080D01Rik	5913.08	1.69211	0.481258	3.516	0.000438098	0.00152114
A830082K12Rik	121.989	-10.0045	3.62582	-2.75924	0.00579363	0.0155526
A830082N09Rik	65.0567	1.55435	2.74458	0.566335	0.571166	0.67263
A930001A20Rik	0	NA	NA	NA	NA	NA
A930001C03Rik	0	NA	NA	NA	NA	NA
A930002C04Rik	10.3508	7.28696	4.33299	1.68174	0.0926195	0.163194
A930003A15Rik	0	NA	NA	NA	NA	NA
A930003O13Rik	30.0685	-7.98374	4.40884	-1.81085	0.0701642	0.131402
A930004D18Rik	207.462	-4.68427	3.01662	-1.55282	0.120466	0.19957
A930005H10Rik	310.009	-0.783839	1.07489	-0.729228	0.465862	0.575913
A930006I01Rik	0	NA	NA	NA	NA	NA
A930006K02Rik	68.4261	1.53388	2.41036	0.636369	0.524536	0.630775
A930007I19Rik	32.2611	-5.56639	2.07495	-2.68266	0.00730401	0.0191174
A930009A15Rik	0	NA	NA	NA	NA	NA
A930011G23Rik	2.56182	0.602758	3.48515	0.17295	0.862691	NA
A930012L18Rik	3.7781	-0.236347	4.22242	-0.0559743	0.955362	0.970698
A930013F10Rik	260.485	-0.510327	1.2174	-0.419193	0.675075	0.760378
A930015D03Rik	504.176	-2.32973	0.985216	-2.36469	0.0180451	0.0418656
A930016O22Rik	18.1704	-7.25676	4.40977	-1.64561	0.0998443	0.172765
A930017M01Rik	35.5688	-21.7445	4.40862	-4.93228	8.12763e-07	4.5977e-06
A930018P22Rik	24.3332	1.5354	2.39974	0.63982	0.52229	0.62866
A930019D19Rik	0.624014	-2.37661	4.47635	-0.530926	0.59547	NA
A930024E05Rik	33.6132	-1.12815	3.82269	-0.295119	0.767903	0.833631
A930031H19Rik	0	NA	NA	NA	NA	NA
A930041C12Rik	22.6084	1.16194	2.40988	0.482157	0.629694	0.723057
AA387883	23.9169	1.06067	4.17302	0.254175	0.799361	0.85751
AA388235	0	NA	NA	NA	NA	NA
AA413626	0	NA	NA	NA	NA	NA
AA414768	784.179	-3.56828	0.350301	-10.1863	2.28241e-24	6.07447e-23
AA415398	238.304	0.502249	1.10469	0.454651	0.649361	0.739461
AA465934	1.11882	0.0323479	4.3473	0.0074409	0.994063	NA
AA467197	55.6178	-1.36933	2.39655	-0.571373	0.567746	0.67006
AA474331	45.8131	0.493886	2.31989	0.212892	0.831411	0.88224
AA536875	0	NA	NA	NA	NA	NA
AA543186	43.3238	4.0817	3.10061	1.31642	0.188034	0.278836
AA543401	2.43547	5.20065	4.3492	1.19577	0.231785	NA
AA545190	0	NA	NA	NA	NA	NA
AA619741	0	NA	NA	NA	NA	NA
AA792892	0	NA	NA	NA	NA	NA
AA986860	218.467	-0.605051	2.2113	-0.273618	0.784378	0.846419
AB124611	18.9962	0.24573	4.06906	0.0603898	0.951845	0.968586
AF067061	0	NA	NA	NA	NA	NA
AF067063	0	NA	NA	NA	NA	NA
AF251705	56.1503	-8.88501	4.25825	-2.08654	0.0369298	0.0774681
AF357355	0	NA	NA	NA	NA	NA
AF357359	0	NA	NA	NA	NA	NA
AF357399	0	NA	NA	NA	NA	NA
AF357425	0	NA	NA	NA	NA	NA
AF357426	0	NA	NA	NA	NA	NA
AF366264	0.505934	0.029933	4.53812	0.0065959	0.994737	NA
AF529169	2.43547	5.20065	4.3492	1.19577	0.231785	NA
AI115009	3.63574	-4.93968	4.41916	-1.11779	0.263658	0.36502
AI118078	226.536	11.7387	1.66554	7.04798	1.8154e-12	2.00387e-11
AI182371	44.1155	3.92966	3.09597	1.26928	0.20434	0.297467
AI197445	43.473	-22.0101	4.4084	-4.99277	5.95203e-07	3.46279e-06
AI314180	3778.71	1.37987	0.410372	3.36249	0.000772434	0.00255754
AI314278	0	NA	NA	NA	NA	NA
AI317395	2.58011	0.0690855	4.24418	0.0162777	0.987013	NA
AI413582	532.582	2.47212	0.948838	2.60542	0.00917623	0.0233153
AI414108	112.397	1.288	0.971277	1.32609	0.184811	0.275201
AI427809	938.508	-12.9481	1.55764	-8.31263	9.36001e-17	1.53561e-15
AI429214	59.2091	-8.96136	4.23225	-2.1174	0.0342259	0.0726044
AI450353	16.2689	2.91454	1.71614	1.69831	0.0894498	0.159012
AI463170	0	NA	NA	NA	NA	NA
AI464131	392.029	-2.52084	3.06287	-0.823032	0.41049	0.522718
AI467606	81.9192	1.39862	3.36525	0.415605	0.677699	0.762104
AI504432	78.3673	1.57749	4.16738	0.378533	0.705035	0.78474
AI506816	64.2199	1.11433	0.982191	1.13454	0.256569	0.357152
AI507597	18.5496	-1.41819	4.06977	-0.348469	0.727488	0.801918
AI593442	178.746	-4.63175	1.82103	-2.54347	0.0109757	0.0272313
AI597479	4226.41	0.104508	0.250463	0.417259	0.676489	0.761101
AI606473	0	NA	NA	NA	NA	NA
AI607873	352.212	-24.8579	4.40753	-5.63987	NA	NA
AI646519	2.23252	5.07525	4.35112	1.16643	0.243442	NA
AI661453	38.3034	9.17451	3.23732	2.83398	0.00459715	0.0126944
AI662270	364.284	4.83756	2.29775	2.10535	0.0352611	0.0744332
AI837181	2752.23	-0.520328	0.280103	-1.85763	0.0632216	0.120623
AI839979	66.3574	0.669408	2.27703	0.293982	0.768771	0.834429
AI846148	3020.89	0.685149	0.223033	3.07196	0.00212661	0.00638668
AI847159	0	NA	NA	NA	NA	NA
AI854517	341.717	12.3318	1.69475	7.27645	3.42725e-13	4.05252e-12
AI854703	163.795	5.66215	1.64527	3.44147	0.000578557	0.00195973
AI987944	871.242	0.410315	0.843432	0.486483	0.626625	0.720684
AK010878	777.971	1.61209	0.553428	2.91292	0.00358064	0.0101259
AU015228	6.08818	2.35754	1.94104	1.21458	0.224528	0.321273
AU015791	0	NA	NA	NA	NA	NA
AU015836	471.477	-2.82302	1.76619	-1.59837	0.109961	0.186423
AU016765	0	NA	NA	NA	NA	NA
AU018091	83.9703	3.65547	3.14676	1.16166	0.245373	0.344883
AU019823	2431.5	0.335792	0.371571	0.903709	0.36615	0.476648
AU019990	0	NA	NA	NA	NA	NA
AU021063	0	NA	NA	NA	NA	NA
AU021092	89.7982	-2.60408	1.27078	-2.0492	0.0404421	0.0834854
AU022252	997.32	1.16565	0.478597	2.43556	0.0148688	0.0353925
AU022751	992.35	12.0014	1.14363	10.4941	9.19224e-26	2.64368e-24
AU022754	4.45604	-5.22927	4.41703	-1.18389	0.236458	0.33477
AU022793	0	NA	NA	NA	NA	NA
AU023762	0	NA	NA	NA	NA	NA
AU040320	1207.07	-0.172064	0.773685	-0.222395	0.824007	0.876526
AU040972	0	NA	NA	NA	NA	NA
AU041133	539.136	-2.05112	0.892247	-2.29883	0.0215145	0.0485184
AV039307	26.9889	1.41645	2.8552	0.496095	0.619827	0.715254
AV051173	47.2422	3.36919	2.11435	1.59349	0.11105	0.187661
AV064505	0	NA	NA	NA	NA	NA
AV320801	5171.34	4.7888	1.02375	4.67772	2.9008e-06	1.46588e-05
AW011738	0	NA	NA	NA	NA	NA
AW046200	7.70977	-6.02007	3.38671	-1.77756	0.0754766	0.139435
AW112010	152.95	-10.3307	2.16937	-4.76208	1.91606e-06	1.00679e-05
AW146154	544.791	-0.106272	0.896874	-0.118492	0.905678	0.935241
AW209491	1113.97	0.312478	0.288992	1.08127	0.279579	0.382513
AW495222	1.14087	4.10206	4.37327	0.937983	0.348253	NA
AW549542	9.62942	-6.34097	4.41186	-1.43725	0.150646	0.235601
AW549877	5876.26	-0.808583	0.599188	-1.34947	0.177188	0.266419
AW551984	1471.25	-13.5969	1.59417	-8.52916	1.47413e-17	2.55868e-16
AW554918	1817.87	0.100639	0.295986	0.340014	0.733846	0.806669
AW822252	4.96679	2.91159	4.2321	0.687977	0.491467	0.599597
AY074887	84.9243	0.742357	0.954726	0.77756	0.436828	0.548431
AY358078	5.66395	1.78657	2.03877	0.876296	0.380869	0.49199
AY512915	0	NA	NA	NA	NA	NA
AY512931	0.359494	-1.59562	4.52512	-0.352614	0.724378	NA
AY702102	0.151489	-0.705664	4.56209	-0.15468	0.877074	NA
AY702103	0	NA	NA	NA	NA	NA
AY761184	0	NA	NA	NA	NA	NA
AY761185	0.912696	3.7794	4.38455	0.86198	0.388698	NA
Aaas	1577.13	1.79474	0.218349	8.2196	2.04181e-16	3.26048e-15
Aacs	3950.93	0.948174	0.463542	2.0455	0.0408058	0.0841254
Aadac	0	NA	NA	NA	NA	NA
Aadacl2	0	NA	NA	NA	NA	NA
Aadacl3	0	NA	NA	NA	NA	NA
Aadat	0	NA	NA	NA	NA	NA
Aaed1	1201.38	-0.555161	0.4609	-1.20452	0.22839	0.325575
Aagab	3537.82	1.26711	0.633795	1.99925	0.0455815	0.09247
Aak1	2277.51	-1.03056	0.612652	-1.68213	0.0925443	0.163134
Aamdc	1153	-0.514782	0.398268	-1.29255	0.196166	0.287779
Aamp	7679.23	0.685572	0.225546	3.0396	0.0023689	0.00702623
Aanat	2.25057	-0.834355	4.27891	-0.194992	0.845399	NA
Aar2	4959.19	0.774496	0.253952	3.04977	0.00229014	0.00680468
Aard	9245.96	-3.40289	0.223214	-15.2449	1.77883e-52	1.30814e-50
Aars	5765.06	1.41428	0.407597	3.46979	0.000520862	0.00177976
Aars2	684.075	0.648429	0.313276	2.06983	0.038468	0.0800935
Aarsd1	943.814	0.636183	0.249454	2.5503	0.0107631	0.0267434
Aasdh	1229.87	1.16627	0.432228	2.69828	0.00696979	0.0183256
Aasdhppt	3081.97	-0.224658	0.304606	-0.737536	0.460797	0.57142
Aass	116.1	-9.93296	3.68552	-2.69513	0.00703614	0.0184798
Aatf	2166.33	1.39666	0.304891	4.58086	4.63071e-06	2.26827e-05
Aatk	9.12696	7.10469	4.33366	1.63942	0.101126	0.174479
Abat	4161.59	-3.14875	0.334128	-9.42377	4.35172e-21	9.5755e-20
Abca1	7983.3	-0.404667	0.362468	-1.11642	0.264242	0.365731
Abca12	1.01478	3.9396	4.37864	0.899732	0.368263	NA
Abca13	0	NA	NA	NA	NA	NA
Abca14	0	NA	NA	NA	NA	NA
Abca15	0.405912	2.62231	4.45312	0.58887	0.555948	NA
Abca16	68.2939	10.0087	2.49848	4.00592	6.1777e-05	0.000251594
Abca17	9.13181	7.10609	4.33366	1.63974	0.101059	0.174416
Abca2	2409	1.55752	0.302458	5.14954	2.61124e-07	1.60611e-06
Abca3	639.981	3.18088	1.34505	2.36488	0.0180357	0.0418496
Abca4	10.1498	-6.41851	4.41163	-1.45491	0.145695	0.230047
Abca5	1156.85	-0.636963	0.505187	-1.26084	0.207365	0.301025
Abca6	494.56	-7.927	1.49148	-5.31485	1.06746e-07	6.89981e-07
Abca7	504.712	1.63044	0.981615	1.66097	0.0967186	0.168521
Abca8a	497.606	-2.30725	0.882969	-2.61306	0.00897368	0.0228665
Abca8b	290.412	-9.8004	1.78958	-5.47636	4.34169e-08	2.96043e-07
Abca9	377.069	-4.45351	1.40008	-3.18089	0.00146824	0.00456005
Abcb10	2275.82	-0.424946	0.306653	-1.38576	0.165821	0.253541
Abcb11	0	NA	NA	NA	NA	NA
Abcb1a	78.0789	-2.23894	2.3769	-0.941957	0.346215	0.455533
Abcb1b	105.947	1.41521	2.35348	0.601325	0.547623	0.651788
Abcb4	13.6992	3.86391	2.85217	1.35473	0.175505	0.264756
Abcb5	670.681	-12.4635	1.61013	-7.74066	9.88995e-15	1.36594e-13
Abcb6	2618.58	1.7499	0.534798	3.27208	0.0010676	0.00341938
Abcb7	1169.08	0.392485	0.848973	0.462306	0.643862	0.735347
Abcb8	2228.21	0.875309	0.298173	2.93558	0.00332929	0.00950328
Abcb9	138.893	4.03633	2.93362	1.37589	0.168856	0.257218
Abcc1	2863.4	1.58735	0.70006	2.26745	0.0233627	0.0521461
Abcc10	424.665	1.01758	0.712429	1.42832	0.153199	0.238748
Abcc12	4.05912	5.93702	4.34073	1.36775	0.171391	0.259947
Abcc2	2.43547	5.20065	4.3492	1.19577	0.231785	NA
Abcc3	190.285	2.31106	1.01582	2.27507	0.0229016	0.0512536
Abcc4	1275.13	3.88313	1.18647	3.27284	0.00106472	0.00341144
Abcc5	2948.35	-0.714996	0.370596	-1.92931	0.0536918	0.105576
Abcc6	57.5567	-3.91359	4.18747	-0.934594	0.349998	0.459547
Abcc8	328.449	12.2746	1.54633	7.9379	2.05639e-15	3.00344e-14
Abcc9	902.505	-6.56439	1.41142	-4.65092	3.30462e-06	1.65745e-05
Abcd1	783.336	-1.48947	0.45291	-3.28866	0.00100665	0.00324712
Abcd2	728.624	-1.25779	0.527215	-2.38572	0.0170459	0.0398451
Abcd3	3219.18	-1.45126	0.276587	-5.24702	1.54577e-07	9.81738e-07
Abcd4	564.564	-1.95214	0.722968	-2.70018	0.00693018	0.0182415
Abce1	9781.57	0.260681	0.323865	0.804908	0.420873	0.532869
Abcf1	4745.03	0.441586	0.223483	1.97593	0.0481631	0.0967011
Abcf2	11232.8	2.44129	0.146127	16.7066	1.17391e-62	1.11203e-60
Abcf3	2580.99	1.28138	0.379802	3.3738	0.000741382	0.0024674
Abcg1	563.45	1.49281	0.595474	2.50693	0.0121784	0.0298882
Abcg2	1326.89	-0.457898	0.326701	-1.40158	0.16104	0.24804
Abcg3	30.6008	-21.5424	4.40881	-4.88621	1.02793e-06	5.69763e-06
Abcg4	637.006	-3.43802	0.743922	-4.62148	3.81003e-06	1.89226e-05
Abcg5	100.899	-9.73054	3.74209	-2.60029	0.00931446	0.0236164
Abcg8	36.6734	-8.27074	4.26855	-1.9376	0.0526721	0.103974
Abhd1	29.4294	-0.820001	1.23226	-0.665443	0.505767	0.61313
Abhd10	1957.88	1.06487	0.358035	2.97422	0.00293733	0.00850903
Abhd11	2611.59	0.325575	0.189213	1.72068	0.0853097	0.153437
Abhd11os	10.704	-0.550406	2.9661	-0.185566	0.852785	0.897311
Abhd12	2490.75	-0.83863	0.238779	-3.51217	0.000444469	0.00154166
Abhd12b	2.50991	5.24119	4.34861	1.20526	0.228104	NA
Abhd13	4472.02	1.09077	0.365649	2.98309	0.0028535	0.00829628
Abhd14a	1628.89	-1.18353	0.477745	-2.47732	0.0132373	0.032021
Abhd14b	624.175	-4.63682	0.454624	-10.1992	1.99819e-24	5.35202e-23
Abhd15	0	NA	NA	NA	NA	NA
Abhd16a	1497.5	-0.524999	0.277698	-1.89054	0.0586862	0.113651
Abhd16b	28.7776	0.999131	3.65111	0.273651	0.784353	0.846419
Abhd17a	6524.46	-0.0809405	0.220674	-0.366787	0.713778	0.791261
Abhd17b	2052.27	-1.03668	0.294583	-3.51916	0.000432909	0.00150531
Abhd17c	6932.89	0.91857	0.252134	3.64318	0.00026929	0.000973519
Abhd2	442.949	2.03637	1.06424	1.91345	0.0556905	0.108779
Abhd3	1200	-0.333873	0.630786	-0.529297	0.596599	0.695415
Abhd4	11695.3	-2.31339	0.362981	-6.37332	1.84982e-10	1.65683e-09
Abhd5	1902.8	1.40608	0.739785	1.90066	0.0573469	0.111392
Abhd6	1403.53	-1.25708	0.507616	-2.47645	0.0132698	0.0320828
Abhd8	1960.21	-4.56693	0.356713	-12.8028	1.5808e-37	7.14426e-36
Abi1	5880.73	0.383903	0.269051	1.42688	0.153614	0.239186
Abi2	5677.52	-0.756151	0.411706	-1.83663	0.0662645	0.125359
Abi3	85.4405	5.55044	1.25625	4.41824	9.95071e-06	4.62427e-05
Abi3bp	1562.58	-8.53633	0.551529	-15.4776	4.91587e-54	3.83369e-52
Abl1	7433.45	-1.87739	0.24666	-7.61124	2.71473e-14	3.60691e-13
Abl2	2752.8	0.746483	0.562717	1.32657	0.184652	0.275058
Ablim1	1159.8	-3.03491	0.636678	-4.76678	1.87193e-06	9.8727e-06
Ablim2	188.418	1.63598	2.58204	0.6336	0.526342	0.632583
Ablim3	81.4943	10.2636	2.56274	4.00491	6.20404e-05	0.000252483
Abo	40.7942	9.26529	4.32926	2.14016	0.0323421	0.0689925
Abr	4950.2	0.537462	0.295603	1.81819	0.0690351	0.129548
Abra	14.0807	-2.15892	4.19764	-0.514317	0.607031	0.704756
Abracl	1958.89	-3.27982	0.402234	-8.15402	3.52036e-16	5.51643e-15
Abt1	4527.12	0.537211	0.410262	1.30944	0.190387	0.281029
Abtb1	2493.26	0.615608	0.383017	1.60726	0.107997	0.183999
Abtb2	2221.32	0.512935	0.529872	0.968035	0.333027	0.441656
Acaa1a	3288.26	-0.0822617	0.287113	-0.286513	0.774485	0.839201
Acaa1b	1222.94	2.58057	0.387663	6.65673	2.79993e-11	2.74059e-10
Acaa2	10732.4	-3.84504	0.391114	-9.83098	8.28059e-23	2.03878e-21
Acaca	2781.55	0.566566	0.48647	1.16465	0.244162	0.343531
Acacb	497.962	-1.88433	2.19133	-0.859902	0.389843	0.50115
Acad10	596.779	2.82899	2.06566	1.36953	0.170833	0.25941
Acad11	748.808	1.36301	0.696557	1.95679	0.0503728	0.100261
Acad12	628.711	1.98436	2.04082	0.972335	0.330884	0.439475
Acad8	2759.71	-1.9822	0.334776	-5.92098	3.20022e-09	2.53822e-08
Acad9	2626.3	0.00595244	0.316731	0.0187934	0.985006	0.990203
Acadl	3016.27	-1.70724	0.300731	-5.67696	1.37109e-08	9.96492e-08
Acadm	3064.81	-0.501619	0.391651	-1.28078	0.200271	0.292593
Acads	844.448	-0.277536	0.442229	-0.627585	0.530276	0.63608
Acadsb	3064.9	-2.54059	0.414042	-6.13606	8.45906e-10	7.10943e-09
Acadvl	1849.34	0.544856	0.203338	2.67956	0.00737196	0.0192682
Acan	89.5324	1.6735	2.50359	0.668438	0.503854	0.611606
Acap1	31.6381	-0.531987	2.20614	-0.24114	0.809447	0.865028
Acap2	2534.84	-0.578718	0.437474	-1.32286	0.185881	0.276399
Acap3	2458.02	1.08837	0.472554	2.30317	0.0212692	0.0480232
Acat1	6368.2	-1.39738	0.182818	-7.64355	2.11318e-14	2.8368e-13
Acat2	9697.7	0.841953	0.221399	3.80287	0.000143027	0.000544165
Acat3	1610.92	1.03512	0.315578	3.28006	0.00103784	0.00333622
Acbd3	8883.11	0.161661	0.259308	0.623434	0.532999	0.638603
Acbd4	786.636	-2.40546	0.553938	-4.34248	1.40885e-05	6.41209e-05
Acbd5	1750.07	-0.221937	0.726149	-0.305635	0.759882	0.827549
Acbd6	2280.03	0.701107	0.196636	3.5655	0.000363158	0.0012838
Acbd7	42.7233	4.53766	2.95301	1.53662	0.124387	0.204589
Accs	367.593	-1.91258	0.497005	-3.84821	0.000118986	0.000459158
Accsl	6.61705	6.6406	4.33582	1.53157	0.125629	0.206047
Acd	1851.23	0.81985	0.202664	4.04536	5.2243e-05	0.000215541
Ace	2526.56	-2.04851	0.665351	-3.07885	0.00207804	0.00625315
Ace2	180.564	-2.7086	1.39137	-1.94672	0.0515683	0.102228
Ace3	0	NA	NA	NA	NA	NA
Acer1	6.14189	-0.928678	4.20813	-0.220687	0.825336	0.877348
Acer2	417.784	7.93172	1.40062	5.66299	1.4876e-08	1.07696e-07
Acer3	1517.2	-0.610275	0.58819	-1.03755	0.299481	0.40456
Ache	108.012	-4.16868	3.15575	-1.32098	0.186509	0.277111
Acin1	3601.48	-0.0522534	0.500323	-0.104439	0.916821	0.942972
Ackr1	0	NA	NA	NA	NA	NA
Ackr2	80.9046	10.2531	2.85602	3.58998	0.000330705	0.00117777
Ackr3	2840.59	-5.98867	0.642683	-9.31823	1.18293e-20	2.53633e-19
Ackr4	133.542	-2.9998	2.59194	-1.15736	NA	NA
Acly	14888.5	1.30277	0.302064	4.3129	1.61124e-05	7.26033e-05
Acmsd	1.14087	4.10206	4.37327	0.937983	0.348253	NA
Acnat1	20.7015	8.28677	4.33049	1.91359	0.0556731	0.108758
Acnat2	0	NA	NA	NA	NA	NA
Aco1	3750.49	-1.65647	0.243544	-6.80149	1.0354e-11	1.056e-10
Aco2	7019.72	1.45953	0.478561	3.04984	0.00228963	0.00680436
Acot1	2390.99	-1.83373	0.391088	-4.6888	2.74812e-06	1.39502e-05
Acot10	15.1374	1.99918	1.34246	1.48919	0.136438	0.218915
Acot11	968.33	-1.01108	0.662468	-1.52624	0.126951	0.207539
Acot12	0	NA	NA	NA	NA	NA
Acot13	1518.58	0.483763	0.430011	1.125	0.260589	0.361487
Acot2	813.541	-2.30364	0.649727	-3.54556	0.000391787	0.00137544
Acot3	74.6097	1.31689	1.04856	1.25591	0.20915	0.302834
Acot4	154.837	-0.318785	1.75028	-0.182134	0.855477	0.899466
Acot5	67.4183	0.728151	0.914073	0.796601	0.425683	0.537456
Acot6	247.86	-2.8355	0.636243	-4.45663	8.32574e-06	3.9103e-05
Acot7	1972.96	1.58815	0.187334	8.47763	2.29824e-17	3.95226e-16
Acot8	497.075	0.737192	0.44882	1.64251	0.100484	0.17371
Acot9	1223.33	1.52643	0.415828	3.67081	0.000241779	0.000881668
Acox1	2005.98	-0.664967	0.536545	-1.23935	0.215216	0.310331
Acox2	0	NA	NA	NA	NA	NA
Acox3	1610.17	-4.16381	0.485793	-8.57117	1.02442e-17	1.80804e-16
Acoxl	7.50937	6.82413	4.33488	1.57424	0.115433	0.193256
Acp1	3818.31	-0.558826	0.420266	-1.3297	0.183619	0.273787
Acp2	3219.01	-1.53011	0.303646	-5.03914	4.67619e-07	2.76094e-06
Acp5	783.056	2.50955	0.911199	2.75412	0.00588501	0.0157727
Acp6	2173.83	2.80432	0.415789	6.74458	1.53473e-11	1.54088e-10
Acpp	115.42	10.7658	2.05892	5.22885	1.70564e-07	1.07634e-06
Acpt	1.64889	-0.171406	4.29463	-0.0399117	0.968163	NA
Acr	1.59722	4.58833	4.36037	1.05228	0.29267	NA
Acrbp	503.657	0.414252	0.526571	0.786696	0.43146	0.542707
Acrv1	0	NA	NA	NA	NA	NA
Acsbg1	15324.1	-5.87541	0.36578	-16.0627	4.65909e-58	4.02675e-56
Acsbg2	5.96138	6.49107	4.33667	1.49679	0.134449	0.216344
Acsf2	588.728	-0.592393	0.425577	-1.39197	0.16393	0.251337
Acsf3	359.379	-1.58378	0.761141	-2.0808	0.037452	0.0783282
Acsl1	2127.85	2.15319	0.709068	3.03666	0.00239219	0.00708904
Acsl3	7629.56	0.973573	0.2665	3.65318	0.000259009	0.000938983
Acsl4	1216.64	0.35904	0.490453	0.732058	0.464133	0.574233
Acsl5	243.052	-2.95319	0.733449	-4.02643	5.66291e-05	0.000231981
Acsl6	18.0306	8.08729	3.94343	2.05083	0.0402839	0.0832541
Acsm1	0.405912	2.62231	4.45312	0.58887	0.555948	NA
Acsm2	0	NA	NA	NA	NA	NA
[truncated: 22,422 more rows]
