# Supplementary material for: Dynamic and regulated TAF gene expression during mouse embryonic germ cell development
Source: PLoS Genet. 2020 Jan 8;16(1):e1008515. doi: 10.1371/journal.pgen.1008515 (PMC7010400; doi:10.1371/journal.pgen.1008515)
Supplement: S11 Table — Sheet 2 contains read numbers from the iCLIP libraries. Sheets 3–9 contain the replicated iCLIP peaks identified in the following genomic regions: 3’ UTR (Sheet 3), 5’ UTR (Sheet 4), CDS (Sheet 5), ncRNA (Sheet 6), retrogene (Sheet 7), intron (Sheet 8), and intergenic (Sheet 9). S11 Table is associated with Fig 8 and S5 Fig. (XLSX) [file pgen.1008515.s017.xlsx]

## Sheet: Description
Table S11 Description
Information regarding iCLIP libraries and replicated peaks identified in DAZL iCLIP
Tab Name	Description
iCLIP library summary	Includes batch, no. reads, and no. uniquely mapped reads per DAZL and IgG iCLIP library
3' UTR replicated peaks	3' UTR peaks identified in at least 2 of 3 biological replicates
5' UTR replicated peaks	5' UTR peaks identified in at least 2 of 3 biological replicates
CDS repilicated peaks	CDS peaks identified in at least 2 of 3 biological replicates
ncRNA replicated peaks	ncRNA peaks identified in at least 2 of 3 biological replicates
Retrogene replicated peaks	Retrogene peaks identified in at least 2 of 3 biological replicates
Intron replicated peaks	Intron peaks identified in at least 2 of 3 biological replicates
Intergenic replicated peaks	Intergenic peaks identified in at least 2 of 3 biological replicates

## Sheet: iCLIP library summary
DAZL iCLIP					IgG iCLIP
	Library preparation batch	No. unique reads (PCR duplicates collapsed)	No. uniquely mapped reads			Library preparation batch	No. unique reads (PCR duplicates collapsed)	No. uniquely mapped reads
Replicate 1	1	7988733	3572167		Replicate 1	1	617108	173079
Replicate 2	2	4813291	2364532		Replicate 2	2	412148	39265
Replicate 3	2	5035990	2444820		Replicate 3	2	122339	46189

## Sheet: 3' UTR replicated peaks
Chr	Start	End	Region_id	Maximum_Height	Strand	Interval_Length	Read_Count	Span_Size	Weighted_Center	p-Value
chr1	9547379	9547380	Rrs1_NM_021511_utr3_0_0_chr1_9546622_f	34	+	834	49	2	9547380	0.000916
chr1	9724230	9724231	Vcpip1_NM_173443_utr3_0_0_chr1_9718622_r	23	-	5860	23	1	9724230	0.000595
chr1	9724232	9724233	Vcpip1_NM_173443_utr3_0_0_chr1_9718622_r	75	-	5860	75	1	9724232	0.000595
chr1	9899238	9899239	Sgk3_NM_001037759_utr3_16_0_chr1_9898891_f,Sgk3_NM_133220_utr3_17_0_chr1_9898891_f,Sgk3_NM_177547_utr3_16_0_chr1_9898891_f	33	+	3678	33	1	9899238	0.000284
chr1	9899244	9899245	Sgk3_NM_001037759_utr3_16_0_chr1_9898891_f,Sgk3_NM_133220_utr3_17_0_chr1_9898891_f,Sgk3_NM_177547_utr3_16_0_chr1_9898891_f	25	+	3678	25	1	9899244	0.000683
chr1	24762798	24762800	Lmbrd1_NM_001310483_utr3_15_0_chr1_24762737_f,Lmbrd1_NM_026719_utr3_15_0_chr1_24762737_f	31	+	3565	36	2	24762799	0.000348
chr1	33762032	33762033	Zfp451_NM_001290699_utr3_0_0_chr1_33761541_r,Zfp451_NM_133817_utr3_0_0_chr1_33761541_r	15	-	622	24	1	33762032	0.000574
chr1	36508665	36508666	Cnnm4_NM_033570_utr3_6_0_chr1_36506607_f	17	+	2170	17	1	36508665	0.000284
chr1	37409402	37409403	Inpp4a_NM_001290797_utr3_25_0_chr1_37408260_f,Inpp4a_NM_030266_utr3_25_0_chr1_37408260_f	14	+	2481	14	1	37409402	0.000595
chr1	38052835	38052838	Eif5b_NM_198303_utr3_23_0_chr1_38051714_f	23	+	3866	42	2	38052836	0.000742
chr1	38052873	38052874	Eif5b_NM_198303_utr3_23_0_chr1_38051714_f	21	+	3866	21	1	38052873	0.000497
chr1	38052876	38052877	Eif5b_NM_198303_utr3_23_0_chr1_38051714_f	31	+	3866	31	1	38052876	0.000626
chr1	38178173	38178174	Aff3_NM_001290814_utr3_0_0_chr1_38175991_r	24	-	3458	24	1	38178173	0.000767
chr1	38178257	38178258	Aff3_NM_001290814_utr3_0_0_chr1_38175991_r	50	-	3458	50	1	38178258	0.000461
chr1	38996502	38996503	Pdcl3_NM_026850_utr3_5_0_chr1_38996284_f	17	+	953	17	1	38996502	0.000527
chr1	39545294	39545295	Cnot11_NM_028043_utr3_6_0_chr1_39545267_f	30	+	1611	37	1	39545294	0.000506
chr1	39551733	39551737	Rnf149_NM_001033135_utr3_0_0_chr1_39551296_r	45	-	1176	155	4	39551734	8.94e-07
chr1	40026257	40026259	Map4k4_NM_001252200_utr3_31_0_chr1_40024713_f,Map4k4_NM_001252201_utr3_30_0_chr1_40024713_f,Map4k4_NM_001252202_utr3_29_0_chr1_40024713_f,Map4k4_NM_008696_utr3_30_0_chr1_40024713_f	48	+	1598	83	3	40026258	8.24e-05
chr1	44086653	44086654	Tex30_NM_001356296_utr3_0_0_chr1_44086613_r,Tex30_NM_001356297_utr3_0_0_chr1_44086613_r,Tex30_NM_029368_utr3_0_0_chr1_44086613_r	288	-	277	288	1	44086653	0.000387
chr1	51469528	51469529	Nabp1_NM_001310548_utr3_0_0_chr1_51469488_r,Nabp1_NM_001310549_utr3_0_0_chr1_51469488_r,Nabp1_NM_028696_utr3_0_0_chr1_51469488_r	57	-	1757	57	1	51469528	0.000453
chr1	51470146	51470147	Nabp1_NM_001310548_utr3_0_0_chr1_51469488_r,Nabp1_NM_001310549_utr3_0_0_chr1_51469488_r,Nabp1_NM_028696_utr3_0_0_chr1_51469488_r	105	-	1757	137	2	51470147	6.75e-05
chr1	52457836	52457838	Nab1_NM_008667_utr3_0_0_chr1_52455849_r	12	-	3369	16	2	52457837	0.000604
chr1	53757367	53757369	Stk17b_NM_133810_utr3_0_0_chr1_53755512_r	50	-	1976	86	2	53757367	0.000275
chr1	54987070	54987073	Sf3b1_NM_031179_utr3_0_0_chr1_54985170_r	69	-	2164	111	1	54987072	0.000232
chr1	55153022	55153023	Mob4_NM_001310585_utr3_6_0_chr1_55152807_f,Mob4_NM_025283_utr3_7_0_chr1_55152807_f	63	+	2093	67	2	55153022	9.32e-05
chr1	58406191	58406193	Bzw1_NM_025824_utr3_11_0_chr1_58405067_f	31	+	1482	56	2	58406191	0.000294
chr1	58757616	58757617	Cflar_NM_001289704_utr3_9_0_chr1_58753923_f,Cflar_NM_001293804_utr3_9_0_chr1_58753923_f,Cflar_NM_001293805_utr3_7_0_chr1_58753923_f,Cflar_NM_001355056_utr3_8_0_chr1_58753923_f,Cflar_NM_207653_utr3_9_0_chr1_58753923_f	7	+	4960	7	1	58757616	0.000103
chr1	59162970	59162971	Als2_NM_001159948_utr3_0_0_chr1_59162756_r,Als2_NM_028717_utr3_0_0_chr1_59162756_r	21	-	1421	21	1	59162970	0.000467
chr1	59870723	59870725	Bmpr2_NM_007561_utr3_12_0_chr1_59870486_f	62	+	7596	74	2	59870724	0.000126
chr1	63047877	63047878	Ino80d_NM_001081436_utr3_0_0_chr1_63047801_r,Ino80d_NM_001114609_utr3_0_0_chr1_63047801_r	8	-	10182	8	1	63047877	0.000897
chr1	63179616	63179618	Eef1b2_NM_018796_utr3_5_0_chr1_63179613_f	18	+	874	18	1	63179617	0.000645
chr1	64597972	64597973	Creb1_NM_001037726_utr3_6_0_chr1_64597379_f,Creb1_NM_009952_utr3_8_0_chr1_64597379_f,Creb1_NM_133828_utr3_7_0_chr1_64597379_f	13	+	7170	13	1	64597972	0.000724
chr1	64724550	64724551	Ccnyl1_NM_001097644_utr3_9_0_chr1_64723640_f	18	+	2003	18	1	64724550	0.000375
chr1	64725557	64725558	Ccnyl1_NM_001097644_utr3_9_0_chr1_64723640_f	10	+	2003	17	2	64725556	0.000898
chr1	64789206	64789207	Plekhm3_NM_001039493_utr3_0_0_chr1_64789121_r	9	-	5916	9	1	64789206	0.000882
chr1	65276534	65276536	Pikfyve_NM_001310624_utr3_41_0_chr1_65273759_f,Pikfyve_NM_011086_utr3_41_0_chr1_65273759_f	38	+	4938	51	2	65276534	0.000246
chr1	71585696	71585698	Fn1_NM_001276408_utr3_0_0_chr1_71585473_r,Fn1_NM_001276409_utr3_0_0_chr1_71585473_r,Fn1_NM_001276410_utr3_0_0_chr1_71585473_r,Fn1_NM_001276411_utr3_0_0_chr1_71585473_r,Fn1_NM_001276412_utr3_0_0_chr1_71585473_r,Fn1_NM_001276413_utr3_0_0_chr1_71585473_r,Fn1_NM_010233_utr3_0_0_chr1_71585473_r	169	-	739	192	2	71585696	0.000394
chr1	74279886	74279887	Aamp_NM_001190444_utr3_0_0_chr1_74279840_r,Aamp_NM_146110_utr3_0_0_chr1_74279840_r	59	-	394	59	1	74279886	0.000556
chr1	74435558	74435559	Vil1_NM_009509_utr3_19_0_chr1_74434992_f	16	+	569	16	1	74435558	0.000429
chr1	74530282	74530283	Cnot9_NM_021383_utr3_7_0_chr1_74528855_f	24	+	1988	24	1	74530282	0.000704
chr1	78425125	78425126	Farsb_NM_011811_utr3_0_0_chr1_78424745_r	39	-	449	39	1	78425125	0.000699
chr1	78706759	78706760	Acsl3_NM_001033606_utr3_14_0_chr1_78706416_f,Acsl3_NM_001136222_utr3_13_0_chr1_78706416_f,Acsl3_NM_028817_utr3_15_0_chr1_78706416_f	54	+	1328	87	2	78706759	0.000104
chr1	84724344	84724345	Trip12_NM_133975_utr3_0_0_chr1_84721189_r	63	-	3429	63	1	84724344	0.000343
chr1	85851411	85851412	Cab39_NM_001355046_utr3_9_0_chr1_85849222_f,Cab39_NM_001355047_utr3_9_0_chr1_85849222_f,Cab39_NM_133781_utr3_8_0_chr1_85849222_f	37	+	2356	37	1	85851411	0.000742
chr1	86350549	86350550	Ncl_NM_010880_utr3_0_0_chr1_86344719_r	98	-	5901	98	1	86350549	0.000152
chr1	86350554	86350558	Ncl_NM_010880_utr3_0_0_chr1_86344719_r	109	-	5901	304	3	86350557	4.8e-05
chr1	86350559	86350561	Ncl_NM_010880_utr3_0_0_chr1_86344719_r	109	-	5901	304	2	86350560	3.13e-05
chr1	86350563	86350565	Ncl_NM_010880_utr3_0_0_chr1_86344719_r	38	-	5901	116	2	86350565	0.000676
chr1	86530612	86530616	Ptma_NM_008972_utr3_4_0_chr1_86530013_f	191	+	686	457	4	86530613	7.66e-05
chr1	87450737	87450738	Gigyf2_NM_001110212_utr3_28_0_chr1_87449146_f,Gigyf2_NM_146112_utr3_28_0_chr1_87449146_f	14	+	1665	27	2	87450738	0.000677
chr1	87944410	87944413	Dgkd_NM_177646_utr3_29_0_chr1_87942473_f	188	+	2017	253	3	87944412	0.000109
chr1	90613086	90613087	Cops8_NM_133805_utr3_7_0_chr1_90612254_f	110	+	1088	110	1	90613086	0.000159
chr1	91528673	91528674	Traf3ip1_NM_028718_utr3_14_0_chr1_91527784_f	6	+	1524	11	2	91528673	0.000794
chr1	93309880	93309881	Pask_NM_080850_utr3_0_0_chr1_93309437_r	14	-	655	27	2	93309879	0.000759
chr1	93621967	93621968	Stk25_NM_021537_utr3_0_0_chr1_93620751_r	9	-	1736	30	4	93621965	0.000328
chr1	93787881	93787882	Atg4b_NM_174874_utr3_12_0_chr1_93787760_f	23	+	1770	23	1	93787881	0.00042
chr1	118298565	118298566	Tsn_NM_011650_utr3_0_0_chr1_118298518_r	68	-	2286	95	1	118298565	0.000338
chr1	118298826	118298828	Tsn_NM_011650_utr3_0_0_chr1_118298518_r	43	-	2286	65	2	118298826	0.000141
chr1	118333406	118333407	Nifk_NM_026472_utr3_6_0_chr1_118332942_f	37	+	890	37	1	118333406	0.000858
chr1	118609326	118609327	Clasp1_NM_001293300_utr3_40_0_chr1_118606995_f,Clasp1_NM_001293301_utr3_35_0_chr1_118606995_f,Clasp1_NM_029709_utr3_36_0_chr1_118606995_f	24	+	2468	24	1	118609326	0.000313
chr1	125393646	125393647	Actr3_NM_001205385_utr3_0_0_chr1_125392905_r,Actr3_NM_001205386_utr3_0_0_chr1_125392905_r,Actr3_NM_023735_utr3_0_0_chr1_125392905_r	16	-	1090	16	1	125393646	0.000836
chr1	127954224	127954225	Zranb3_NM_001285945_utr3_0_0_chr1_127954179_r,Zranb3_NM_027678_utr3_0_0_chr1_127954179_r	17	-	788	26	1	127954224	0.000312
chr1	131288252	131288253	Srgap2_NM_001081011_utr3_0_0_chr1_131285251_r	40	-	4106	40	1	131288252	0.000207
chr1	132466649	132466652	Dstyk_NM_172516_utr3_12_0_chr1_132463512_f	19	+	3448	41	3	132466650	3.8e-05
chr1	132986314	132986316	Mdm4_NM_001302801_utr3_0_0_chr1_132986105_r,Mdm4_NM_001302802_utr3_0_0_chr1_132986105_r,Mdm4_NM_001302803_utr3_0_0_chr1_132986105_r,Mdm4_NM_001302804_utr3_0_0_chr1_132986105_r,Mdm4_NM_008575_utr3_0_0_chr1_132986105_r	14	-	5551	24	2	132986315	0.000748
chr1	133137754	133137755	Ppp1r15b_NM_133819_utr3_1_0_chr1_133136888_f	52	+	2913	52	1	133137754	0.000113
chr1	133620060	133620061	Zc3h11a_NM_001276767_utr3_0_0_chr1_133619871_r,Zc3h11a_NM_001357228_utr3_0_0_chr1_133619862_r,Zc3h11a_NM_144530_utr3_0_0_chr1_133619871_r	40	-	1681	67	2	133620060	0.00039
chr1	133620062	133620063	Zc3h11a_NM_001276767_utr3_0_0_chr1_133619871_r,Zc3h11a_NM_001357228_utr3_0_0_chr1_133619862_r,Zc3h11a_NM_144530_utr3_0_0_chr1_133619871_r	28	-	1681	28	1	133620062	0.000382
chr1	134631603	134631604	Kdm5b_NM_152895_utr3_26_0_chr1_134631375_f	55	+	1504	55	1	134631603	0.000283
chr1	135384513	135384514	Ipo9_NM_153774_utr3_0_0_chr1_135382315_r	7	-	3052	7	1	135384513	0.000754
chr1	135385051	135385052	Ipo9_NM_153774_utr3_0_0_chr1_135382315_r	6	-	3052	6	1	135385051	0.00028
chr1	136628242	136628243	Zfp281_NM_001160251_utr3_1_0_chr1_136627968_f,Zfp281_NM_177643_utr3_1_0_chr1_136627968_f	28	+	2424	55	1	136628242	0.000931
chr1	143607928	143607929	Cdc73_NM_145991_utr3_0_0_chr1_143603276_r	29	-	5245	38	1	143607928	0.00061
chr1	143607940	143607943	Cdc73_NM_145991_utr3_0_0_chr1_143603276_r	39	-	5245	97	4	143607942	1.28e-06
chr1	143608167	143608170	Cdc73_NM_145991_utr3_0_0_chr1_143603276_r	37	-	5245	87	4	143608168	3.74e-06
chr1	151363929	151363930	Ivns1abp_NM_001039512_utr3_13_0_chr1_151363366_f,Ivns1abp_NM_054102_utr3_14_0_chr1_151363366_f	52	+	1080	52	1	151363929	0.000595
chr1	156649455	156649456	Abl2_NM_001136104_utr3_12_0_chr1_156642717_f,Abl2_NM_009595_utr3_11_0_chr1_156642717_f	23	+	6903	23	1	156649455	0.000963
chr1	160203224	160203225	Cacybp_NM_009786_utr3_0_0_chr1_160202367_r	72	-	1200	95	1	160203224	0.000268
chr1	160203492	160203493	Cacybp_NM_009786_utr3_0_0_chr1_160202367_r	59	-	1200	121	3	160203491	9.53e-05
chr1	160967835	160967836	Rc3h1_NM_001024952_utr3_19_0_chr1_160967798_f	33	+	7179	33	1	160967835	0.00038
chr1	161170286	161170287	Ankrd45_NM_028664_utr3_6_0_chr1_161167712_f	24	+	2796	27	1	161170287	0.000299
chr1	161170333	161170334	Ankrd45_NM_028664_utr3_6_0_chr1_161167712_f	14	+	2796	20	2	161170333	0.000744
chr1	161241049	161241050	Prdx6_NM_001303408_utr3_0_0_chr1_161240112_r,Prdx6_NM_007453_utr3_0_0_chr1_161240112_r	17	-	1609	17	1	161241049	0.000179
chr1	163954054	163954056	Scyl3_NM_001286002_utr3_13_0_chr1_163953439_f,Scyl3_NM_001286003_utr3_13_0_chr1_163953439_f,Scyl3_NM_001357426_utr3_13_0_chr1_163953439_f,Scyl3_NM_028776_utr3_13_0_chr1_163953439_f	22	+	1688	36	2	163954055	0.000281
chr1	164437270	164437271	Atp1b1_NM_009721_utr3_0_0_chr1_164437099_r	7	-	1177	7	1	164437270	0.000222
chr1	165592310	165592311	Mpzl1_NM_001001880_utr3_0_0_chr1_165592181_r,Mpzl1_NM_001083897_utr3_0_0_chr1_165592181_r,Mpzl1_NM_001347128_utr3_0_0_chr1_165592176_r	37	-	1472	37	1	165592310	0.000597
chr1	167330607	167330608	Tmco1_NM_001039483_utr3_6_0_chr1_167330266_f	36	+	3713	48	1	167330608	0.000747
chr1	167330671	167330672	Tmco1_NM_001039483_utr3_6_0_chr1_167330266_f	54	+	3713	68	2	167330671	0.000213
chr1	170142074	170142076	Uap1_NM_001305045_utr3_0_0_chr1_170141223_r,Uap1_NM_001305046_utr3_0_0_chr1_170141223_r,Uap1_NM_133806_utr3_0_0_chr1_170141223_r	16	-	1257	25	2	170142074	0.000814
chr1	171129752	171129753	Sdhc_NM_025321_utr3_0_0_chr1_171129157_r	145	-	644	145	1	171129752	0.000713
chr1	171129760	171129761	Sdhc_NM_025321_utr3_0_0_chr1_171129157_r	149	-	644	149	1	171129760	0.000656
chr1	175684719	175684720	Chml_NM_021350_utr3_0_0_chr1_175682238_r	20	-	4250	27	1	175684719	0.000314
chr1	178957016	178957017	Smyd3_NM_027188_utr3_0_0_chr1_178951960_r	8	-	5501	8	1	178957016	0.000217
chr1	179746183	179746184	Ahctf1_NM_026375_utr3_0_0_chr1_179744904_r	31	-	1429	31	1	179746183	0.000357
chr1	180162472	180162473	Cdc42bpa_NM_001033285_utr3_36_0_chr1_180162167_f,Cdc42bpa_NM_001346804_utr3_35_0_chr1_180162167_f,Cdc42bpa_NM_001346805_utr3_34_0_chr1_180162167_f	62	+	3437	95	1	180162472	0.00039
chr1	180162537	180162538	Cdc42bpa_NM_001033285_utr3_36_0_chr1_180162167_f,Cdc42bpa_NM_001346804_utr3_35_0_chr1_180162167_f,Cdc42bpa_NM_001346805_utr3_34_0_chr1_180162167_f	39	+	3437	53	1	180162537	0.000545
chr1	180166654	180166655	Coq8a_NM_001163290_utr3_0_0_chr1_180165238_r,Coq8a_NM_023341_utr3_0_0_chr1_180165238_r	16	-	1931	16	1	180166654	0.000121
chr1	180600926	180600927	Parp1_NM_007415_utr3_22_0_chr1_180600532_f	111	+	723	111	1	180600926	0.000655
chr1	180690611	180690612	Lin9_NM_001103182_utr3_14_0_chr1_180689374_f	70	+	1314	70	1	180690611	0.000188
chr1	180752899	180752900	Acbd3_NM_133225_utr3_7_0_chr1_180752371_f	110	+	1834	110	1	180752899	0.000215
chr1	180754067	180754068	Acbd3_NM_133225_utr3_7_0_chr1_180752371_f	76	+	1834	96	1	180754067	0.000714
chr1	181177347	181177348	Wdr26_NM_145514_utr3_0_0_chr1_181173226_r	14	-	4580	14	1	181177347	0.000579
chr1	181815931	181815932	Lbr_NM_133815_utr3_0_0_chr1_181815315_r	63	-	1543	63	1	181815931	0.000488
chr1	181903725	181903727	Enah_NM_001083120_utr3_0_0_chr1_181896386_r,Enah_NM_001083121_utr3_0_0_chr1_181896386_r,Enah_NM_008680_utr3_0_0_chr1_181896386_r,Enah_NM_010135_utr3_0_0_chr1_181896386_r	14	-	9474	27	2	181903726	0.000339
chr1	181904002	181904003	Enah_NM_001083120_utr3_0_0_chr1_181896386_r,Enah_NM_001083121_utr3_0_0_chr1_181896386_r,Enah_NM_008680_utr3_0_0_chr1_181896386_r,Enah_NM_010135_utr3_0_0_chr1_181896386_r	11	-	9474	11	1	181904002	0.00084
chr1	182132334	182132336	Srp9_NM_012058_utr3_2_0_chr1_182131456_f	25	+	960	49	3	182132334	0.000757
chr1	183327187	183327188	Mia3_NM_177389_utr3_0_0_chr1_183326236_r	40	-	1104	40	1	183327189	0.000692
chr1	185284129	185284130	Rab3gap2_NM_001163754_utr3_34_0_chr1_185283997_f	15	+	2750	15	1	185284129	0.000813
chr1	191782847	191782848	Lpgat1_NM_001134829_utr3_7_0_chr1_191778535_f,Lpgat1_NM_172266_utr3_7_0_chr1_191778535_f	18	+	5723	18	1	191782847	0.000371
chr1	191913156	191913157	Slc30a1_NM_009579_utr3_1_0_chr1_191909756_f	24	+	3492	24	1	191913156	0.000774
chr1	192844642	192844643	Sertad4_NM_001177794_utr3_0_0_chr1_192844488_r,Sertad4_NM_198247_utr3_0_0_chr1_192844488_r	58	-	1885	58	1	192844642	0.000227
chr1	192845153	192845154	Sertad4_NM_001177794_utr3_0_0_chr1_192844488_r,Sertad4_NM_198247_utr3_0_0_chr1_192844488_r	42	-	1885	42	1	192845153	0.000943
chr10	4368445	4368446	Zbtb2_NM_001033466_utr3_0_0_chr10_4367074_r	7	-	1406	7	1	4368445	0.000781
chr10	11214259	11214260	Shprh_NM_001077707_utr3_29_0_chr10_11213545_f	86	+	1729	86	1	11214259	0.000232
chr10	11295545	11295546	Fbxo30_NM_001168297_utr3_2_0_chr10_11295421_f,Fbxo30_NM_027968_utr3_2_0_chr10_11295421_f	31	+	2549	50	2	11295546	0.000274
chr10	11296200	11296201	Fbxo30_NM_001168297_utr3_2_0_chr10_11295421_f,Fbxo30_NM_027968_utr3_2_0_chr10_11295421_f	44	+	2549	44	1	11296200	0.000225
chr10	14149787	14149788	Hivep2_NM_010437_utr3_8_0_chr10_14149737_f	24	+	1642	30	1	14149787	0.000841
chr10	20340184	20340186	Bclaf1_NM_001025392_utr3_12_0_chr10_20340058_f,Bclaf1_NM_001025393_utr3_11_0_chr10_20340058_f,Bclaf1_NM_153787_utr3_12_0_chr10_20340058_f	138	+	2444	194	2	20340185	0.000196
chr10	21999668	21999669	Sgk1_NM_001161845_utr3_13_0_chr10_21998828_f,Sgk1_NM_001161847_utr3_11_0_chr10_21998828_f,Sgk1_NM_001161848_utr3_11_0_chr10_21998828_f,Sgk1_NM_001161849_utr3_11_0_chr10_21998828_f,Sgk1_NM_001161850_utr3_11_0_chr10_21998828_f,Sgk1_NM_011361_utr3_11_0_chr10_21998828_f	78	+	1075	78	1	21999668	0.000317
chr10	24188254	24188255	Stx7_NM_016797_utr3_9_0_chr10_24187721_f	60	+	1239	60	1	24188254	0.000663
chr10	24912989	24912990	Med23_NM_001166416_utr3_29_0_chr10_24912828_f,Med23_NM_027347_utr3_28_0_chr10_24912828_f	51	+	702	51	1	24912989	0.000496
chr10	25522689	25522690	Epb41l2_NM_001199265_utr3_19_0_chr10_25522297_f,Epb41l2_NM_013511_utr3_19_0_chr10_25522297_f	143	+	1222	143	1	25522689	0.000551
chr10	25523422	25523423	Epb41l2_NM_001199265_utr3_19_0_chr10_25522297_f,Epb41l2_NM_013511_utr3_19_0_chr10_25522297_f	98	+	1222	98	1	25523422	0.00086
chr10	25523489	25523490	Epb41l2_NM_001199265_utr3_19_0_chr10_25522297_f,Epb41l2_NM_013511_utr3_19_0_chr10_25522297_f	156	+	1222	156	1	25523489	0.000125
chr10	40287494	40287495	Amd1_NM_009665_utr3_0_0_chr10_40287458_r,Amd2_NM_007444_utr3_0_0_chr10_40287465_r	13	-	1871	13	1	40287494	0.000355
chr10	40938123	40938124	Wasf1_NM_031877_utr3_8_0_chr10_40937804_f	93	+	766	93	1	40938123	0.000114
chr10	40938469	40938470	Wasf1_NM_031877_utr3_8_0_chr10_40937804_f	57	+	766	98	2	40938469	0.000834
chr10	41530453	41530454	Cd164_NM_016898_utr3_5_0_chr10_41528842_f	243	+	2201	243	1	41530453	0.000766
chr10	41530538	41530539	Cd164_NM_016898_utr3_5_0_chr10_41528842_f	125	+	2201	125	1	41530538	0.000457
chr10	41907957	41907958	Sesn1_NM_001013370_utr3_9_0_chr10_41907359_f,Sesn1_NM_001162908_utr3_9_0_chr10_41907359_f	30	+	1078	30	1	41907957	0.000401
chr10	42534895	42534896	Snx3_NM_017472_utr3_3_0_chr10_42534759_f	200	+	611	200	1	42534895	0.000505
chr10	42829234	42829235	Sec63_NM_153055_utr3_20_0_chr10_42829035_f	26	+	3480	26	1	42829234	0.000175
chr10	45158905	45158906	Prep_NM_011156_utr3_14_0_chr10_45158527_f	41	+	469	52	2	45158905	0.000429
chr10	53607998	53608000	Asf1a_NM_025541_utr3_3_0_chr10_53607878_f	12	+	1338	21	2	53607999	0.000391
chr10	57515932	57515933	Serinc1_NM_019760_utr3_0_0_chr10_57515775_r	68	-	1382	68	1	57515932	0.000354
chr10	58422067	58422068	Lims1_NM_001193303_utr3_10_0_chr10_58421456_f,Lims1_NM_001346676_utr3_9_0_chr10_58421569_f,Lims1_NM_026148_utr3_9_0_chr10_58421569_f,Lims1_NM_201242_utr3_9_0_chr10_58421569_f	17	+	3236	17	1	58422067	0.000464
chr10	59371869	59371870	P4ha1_NM_001316370_utr3_13_0_chr10_59371075_f,P4ha1_NM_001316371_utr3_14_0_chr10_59371075_f,P4ha1_NM_011030_utr3_14_0_chr10_59371075_f	20	+	2230	20	1	59371869	0.000358
chr10	61319708	61319710	Pald1_NM_013753_utr3_0_0_chr10_61319657_r	29	-	1433	50	1	61319709	0.000956
chr10	62580315	62580316	Ddx21_NM_019553_utr3_0_0_chr10_62580247_r	36	-	2103	36	1	62580315	0.000832
chr10	63015468	63015469	Rufy2_NM_027425_utr3_17_0_chr10_63011734_f	21	+	7009	21	1	63015468	0.000103
chr10	63015562	63015563	Rufy2_NM_027425_utr3_17_0_chr10_63011734_f	19	+	7009	19	1	63015563	0.000709
chr10	63015566	63015567	Rufy2_NM_027425_utr3_17_0_chr10_63011734_f	9	+	7009	9	1	63015566	0.000802
chr10	68042240	68042241	Rtkn2_NM_001081346_utr3_12_0_chr10_68041918_f	18	+	1947	18	1	68042240	0.000233
chr10	70192479	70192480	Ccdc6_NM_001111121_utr3_8_0_chr10_70189279_f	145	+	3922	145	1	70192479	0.000234
chr10	70192487	70192489	Ccdc6_NM_001111121_utr3_8_0_chr10_70189279_f	209	+	3922	302	2	70192487	0.000316
chr10	70558781	70558782	Phyhipl_NM_001162846_utr3_0_0_chr10_70557686_r,Phyhipl_NM_178621_utr3_0_0_chr10_70557686_r	29	-	1561	48	2	70558781	0.0002
chr10	70558791	70558792	Phyhipl_NM_001162846_utr3_0_0_chr10_70557686_r,Phyhipl_NM_178621_utr3_0_0_chr10_70557686_r	35	-	1561	84	2	70558791	0.000399
chr10	72674868	72674870	Zwint_NM_001293683_utr3_7_0_chr10_72673966_f	67	+	999	83	2	72674868	9.55e-05
chr10	76042672	76042673	Zfp280b_NM_177475_utr3_1_0_chr10_76039894_f	11	+	3076	20	2	76042671	0.000652
chr10	77598696	77598698	Pttg1ip_NM_145925_utr3_5_0_chr10_77597066_f	22	+	1667	30	2	77598696	0.000459
chr10	79526475	79526476	Plpp2_NM_001302389_utr3_0_0_chr10_79526424_r,Plpp2_NM_001302390_utr3_0_0_chr10_79526424_r,Plpp2_NM_001302442_utr3_0_0_chr10_79526424_r,Plpp2_NM_015817_utr3_0_0_chr10_79526424_r	6	-	708	6	1	79526475	0.000634
chr10	80171305	80171306	Cirbp_NM_007705_utr3_6_0_chr10_80170999_f	175	+	655	175	1	80171305	0.000236
chr10	80615745	80615747	Scamp4_NM_019575_utr3_6_0_chr10_80614784_f	48	+	1000	52	2	80615746	0.000395
chr10	80665946	80665948	Mknk2_NM_021462_utr3_0_0_chr10_80665318_r	28	-	1789	51	2	80665947	0.000502
chr10	80665950	80665952	Mknk2_NM_021462_utr3_0_0_chr10_80665318_r	53	-	1789	153	6	80665952	1.08e-06
chr10	80665953	80665954	Mknk2_NM_021462_utr3_0_0_chr10_80665318_r	53	-	1789	153	1	80665953	0.000773
chr10	80793661	80793662	Dot1l_NM_199322_utr3_27_0_chr10_80793515_f	34	+	833	34	1	80793661	0.000321
chr10	80829184	80829185	Oaz1_NM_001301034_utr3_4_0_chr10_80829005_f,Oaz1_NM_008753_utr3_4_0_chr10_80829005_f	54	+	286	54	1	80829184	0.000928
chr10	81319940	81319941	Pip5k1c_NM_001146687_utr3_16_0_chr10_81317769_f,Pip5k1c_NM_001293646_utr3_18_0_chr10_81317769_f,Pip5k1c_NM_001293647_utr3_17_0_chr10_81317769_f,Pip5k1c_NM_008844_utr3_17_0_chr10_81317769_f	19	+	2206	19	1	81319940	0.000753
chr10	82648856	82648857	Tdg_NM_011561_utr3_9_0_chr10_82648721_f,Tdg_NM_172552_utr3_9_0_chr10_82648721_f	4	+	1774	4	1	82648856	0.000161
chr10	85892358	85892359	Prdm4_NM_001302886_utr3_0_0_chr10_85891968_r,Prdm4_NM_001302887_utr3_0_0_chr10_85891968_r,Prdm4_NM_181650_utr3_0_0_chr10_85891968_r	10	-	1162	15	2	85892357	0.000904
chr10	86048292	86048293	Fbxo7_NM_001347151_utr3_8_0_chr10_86048109_f	20	+	3765	34	1	86048292	0.000702
chr10	88473185	88473187	Sycp3_NM_011517_utr3_8_0_chr10_88472959_f	541	+	278	821	2	88473185	0.000463
chr10	90970945	90970946	Anks1b_NM_001128086_utr3_24_0_chr10_90969915_f,Anks1b_NM_001177396_utr3_11_0_chr10_90969915_f,Anks1b_NM_001177397_utr3_11_0_chr10_90967042_f,Anks1b_NM_001177398_utr3_10_0_chr10_90969915_f,Anks1b_NM_001347053_utr3_8_0_chr10_90969915_f,Anks1b_NM_001347054_utr3_8_0_chr10_90969915_f,Anks1b_NM_181398_utr3_9_0_chr10_90969915_f	5	+	5943	5	1	90970945	0.000891
chr10	94141908	94141910	Fgd6_NM_053072_utr3_20_0_chr10_94141790_f	128	+	3550	128	1	94141909	8.65e-05
chr10	94790076	94790077	Cep83_NM_029852_utr3_15_0_chr10_94789809_f	38	+	528	77	1	94790076	0.000642
chr10	99023562	99023563	Atp2b1_NM_026482_utr3_20_0_chr10_99023120_f	67	+	3024	67	1	99023562	0.000484
chr10	111496346	111496347	Nap1l1_NM_001146707_utr3_13_0_chr10_111496076_f	69	+	2075	84	2	111496346	0.000208
chr10	112926717	112926721	Atxn7l3b_NM_001033474_utr3_0_0_chr10_112925428_r	37	-	3001	79	4	112926718	9.68e-06
chr10	112926722	112926723	Atxn7l3b_NM_001033474_utr3_0_0_chr10_112925428_r	22	-	3001	70	4	112926723	0.000949
chr10	112926759	112926763	Atxn7l3b_NM_001033474_utr3_0_0_chr10_112925428_r	71	-	3001	213	4	112926760	3.85e-06
chr10	117349125	117349127	Cpsf6_NM_001013391_utr3_0_0_chr10_117344668_r,Cpsf6_NM_001310609_utr3_0_0_chr10_117344667_r	55	-	4835	55	1	117349125	0.000908
chr10	117349129	117349131	Cpsf6_NM_001013391_utr3_0_0_chr10_117344668_r,Cpsf6_NM_001310609_utr3_0_0_chr10_117344667_r	39	-	4835	70	2	117349130	0.000689
chr10	119202851	119202852	Cand1_NM_027994_utr3_0_0_chr10_119198812_r	19	-	4169	26	2	119202851	0.000757
chr10	120231577	120231578	Llph_NM_025431_utr3_2_0_chr10_120231373_f	19	+	698	35	1	120231578	0.000516
chr10	120923888	120923889	Lemd3_NM_001081193_utr3_0_0_chr10_120923411_r	51	-	1982	51	1	120923888	0.000347
chr10	121589940	121589941	Xpot_NM_001081056_utr3_0_0_chr10_121587380_r	46	-	2814	54	2	121589940	3.35e-05
chr10	121751188	121751189	BC048403_NM_173022_utr3_2_0_chr10_121751120_f	15	+	1740	15	1	121751188	0.000484
chr10	128076854	128076856	Ptges3_NM_019766_utr3_7_0_chr10_128076087_f	47	+	1168	81	1	128076854	0.000928
chr10	128129183	128129184	Baz2a_NM_054078_utr3_29_0_chr10_128126754_f	29	+	2550	29	1	128129183	0.0004
chr10	128361727	128361728	Cs_NM_026444_utr3_10_0_chr10_128361133_f	26	+	1350	26	1	128361727	0.000925
chr10	128766452	128766453	Pym1_NM_001170869_utr3_2_0_chr10_128766091_f,Pym1_NM_001253704_utr3_3_0_chr10_128765616_f,Pym1_NM_001253705_utr3_2_0_chr10_128765610_f,Pym1_NM_030100_utr3_2_0_chr10_128766091_f	25	+	959	25	1	128766452	0.000485
chr10	128818533	128818534	Dnajc14_NM_028873_utr3_6_0_chr10_128817412_f	14	+	2035	14	1	128818533	0.000519
chr10	128818533	128818534	Ormdl2_NM_024180_utr3_0_0_chr10_128817457_r	14	-	1423	14	1	128818533	0.000742
chr10	128818617	128818618	Dnajc14_NM_028873_utr3_6_0_chr10_128817412_f	19	+	2035	19	1	128818617	0.000191
chr10	128818617	128818618	Ormdl2_NM_024180_utr3_0_0_chr10_128817457_r	19	-	1423	19	1	128818617	0.000273
chr11	3308867	3308868	Patz1_NM_001253690_utr3_4_0_chr11_3307682_f,Patz1_NM_001253691_utr3_4_0_chr11_3307648_f,Patz1_NM_019574_utr3_3_0_chr11_3308067_f	48	+	1436	48	1	3308867	0.000414
chr11	3342150	3342151	Pik3ip1_NM_178149_utr3_5_0_chr11_3341728_f	8	+	1244	8	1	3342150	0.000708
chr11	3416022	3416023	Rnf185_NM_001290472_utr3_0_0_chr11_3415973_r,Rnf185_NM_001290473_utr3_0_0_chr11_3415973_r,Rnf185_NM_145355_utr3_0_0_chr11_3415973_r	12	-	2017	12	1	3416022	0.000625
chr11	3900758	3900759	Dusp18_NM_173745_utr3_1_0_chr11_3897579_f	12	+	3718	12	1	3900758	0.000195
chr11	5191592	5191594	Kremen1_NM_032396_utr3_0_0_chr11_5191553_r	10	-	3400	14	1	5191592	0.000433
chr11	5528927	5528929	Ccdc117_NM_134033_utr3_0_0_chr11_5528888_r	50	-	2408	65	2	5528927	9.39e-06
chr11	6428249	6428250	H2afv_NM_001347064_utr3_0_0_chr11_6427230_r,H2afv_NM_029938_utr3_0_0_chr11_6427226_r	57	-	1145	57	1	6428249	0.000613
chr11	6428255	6428256	H2afv_NM_001347064_utr3_0_0_chr11_6427230_r,H2afv_NM_029938_utr3_0_0_chr11_6427226_r	48	-	1145	91	2	6428255	0.000355
chr11	11931691	11931694	Grb10_NM_001177629_utr3_0_0_chr11_11930499_r,Grb10_NM_010345_utr3_0_0_chr11_11930499_r	17	-	2964	41	1	11931693	0.000923
chr11	17200111	17200112	Ppp3r1_NM_024459_utr3_5_0_chr11_17198307_f	39	+	2074	39	1	17200111	0.000875
chr11	17267092	17267093	C1d_NM_001330649_utr3_4_0_chr11_17266696_f,C1d_NM_020558_utr3_4_0_chr11_17266696_f	38	+	2481	69	3	17267092	8.7e-05
chr11	20225273	20225274	Rab1a_NM_008996_utr3_5_0_chr11_20224846_f	192	+	2011	192	1	20225273	0.000527
chr11	20225313	20225314	Rab1a_NM_008996_utr3_5_0_chr11_20224846_f	230	+	2011	283	1	20225313	0.000257
chr11	20649304	20649305	Sertad2_NM_001038625_utr3_1_0_chr11_20648736_f,Sertad2_NM_021372_utr3_1_0_chr11_20648736_f	15	+	4288	27	2	20649303	0.000606
chr11	21149382	21149383	Peli1_NM_023324_utr3_6_0_chr11_21148524_f	279	+	1804	279	1	21149382	0.000288
chr11	21149390	21149391	Peli1_NM_023324_utr3_6_0_chr11_21148524_f	116	+	1804	116	1	21149390	0.00086
chr11	29219749	29219750	Ppp4r3b_NM_134034_utr3_15_0_chr11_29218552_f	30	+	2246	38	1	29219749	0.000422
chr11	29742788	29742790	Rtn4_NM_024226_utr3_6_0_chr11_29742030_f,Rtn4_NM_194051_utr3_8_0_chr11_29742030_f,Rtn4_NM_194052_utr3_6_0_chr11_29742030_f,Rtn4_NM_194053_utr3_7_0_chr11_29742030_f,Rtn4_NM_194054_utr3_8_0_chr11_29742030_f	34	+	2385	67	2	29742789	0.000558
chr11	31935474	31935475	Cpeb4_NM_001290676_utr3_8_0_chr11_31931533_f,Cpeb4_NM_001290678_utr3_7_0_chr11_31931533_f,Cpeb4_NM_026252_utr3_9_0_chr11_31931533_f	79	+	4103	79	1	31935474	9.54e-06
chr11	31935537	31935538	Cpeb4_NM_001290676_utr3_8_0_chr11_31931533_f,Cpeb4_NM_001290678_utr3_7_0_chr11_31931533_f,Cpeb4_NM_026252_utr3_9_0_chr11_31931533_f	37	+	4103	37	1	31935537	0.000522
chr11	31978755	31978756	4930524B15Rik_NM_026262_utr3_4_0_chr11_31978242_f	52	+	1410	52	1	31978755	0.000555
chr11	32518485	32518486	Ubtd2_NM_173784_utr3_2_0_chr11_32516488_f	28	+	2222	47	2	32518485	0.000656
chr11	32518673	32518674	Ubtd2_NM_173784_utr3_2_0_chr11_32516488_f	27	+	2222	54	2	32518674	0.000332
chr11	33152597	33152598	Npm1_NM_001252260_utr3_0_0_chr11_33152498_r,Npm1_NM_008722_utr3_0_0_chr11_33152498_r	353	-	316	353	1	33152597	0.000789
chr11	35785865	35785866	Pank3_NM_145962_utr3_6_0_chr11_35785459_f	66	+	5827	66	1	35785865	0.000857
chr11	35785879	35785880	Pank3_NM_145962_utr3_6_0_chr11_35785459_f	81	+	5827	81	1	35785879	0.000904
chr11	35786117	35786118	Pank3_NM_145962_utr3_6_0_chr11_35785459_f	47	+	5827	81	1	35786117	0.000913
chr11	35786562	35786563	Pank3_NM_145962_utr3_6_0_chr11_35785459_f	31	+	5827	49	2	35786562	0.00097
chr11	35788836	35788837	Pank3_NM_145962_utr3_6_0_chr11_35785459_f	102	+	5827	102	1	35788836	0.000178
chr11	45947978	45947980	Thg1l_NM_001080969_utr3_0_0_chr11_45945306_r,Thg1l_NM_001290737_utr3_0_0_chr11_45945306_r	38	-	2861	56	1	45947979	0.000197
chr11	46441496	46441498	Med7_NM_001104530_utr3_2_0_chr11_46441282_f,Med7_NM_001104556_utr3_1_0_chr11_46441282_f,Med7_NM_001104557_utr3_1_0_chr11_46441282_f,Med7_NM_025426_utr3_2_0_chr11_46441282_f	16	+	1440	47	4	46441496	0.00031
chr11	49218706	49218707	Zfp62_NM_001024846_utr3_4_0_chr11_49217808_f,Zfp62_NM_009562_utr3_3_0_chr11_49217808_f	46	+	1009	46	1	49218706	0.00031
chr11	50386359	50386361	Hnrnph1_NM_001347487_utr3_12_0_chr11_50385896_f,Hnrnph1_NM_021510_utr3_13_0_chr11_50385777_f	54	+	752	88	2	50386359	0.000215
chr11	51986356	51986358	Ube2b_NM_009458_utr3_0_0_chr11_51985146_r	59	-	1536	92	2	51986357	0.000413
chr11	52246082	52246083	Skp1a_NM_011543_utr3_5_0_chr11_52246021_f	388	+	838	552	1	52246082	0.000861
chr11	52246602	52246603	Skp1a_NM_011543_utr3_5_0_chr11_52246021_f	384	+	838	384	1	52246602	0.000624
chr11	53417691	53417692	Aff4_NM_033565_utr3_20_0_chr11_53415516_f	66	+	6315	81	2	53417691	0.0006
chr11	53418625	53418626	Aff4_NM_033565_utr3_20_0_chr11_53415516_f	70	+	6315	105	2	53418624	2.67e-05
chr11	53418635	53418637	Aff4_NM_033565_utr3_20_0_chr11_53415516_f	56	+	6315	106	3	53418636	4.08e-05
chr11	53418659	53418660	Aff4_NM_033565_utr3_20_0_chr11_53415516_f	87	+	6315	128	1	53418659	8.22e-05
chr11	53418663	53418664	Aff4_NM_033565_utr3_20_0_chr11_53415516_f	71	+	6315	89	2	53418663	7.81e-05
chr11	53419076	53419077	Aff4_NM_033565_utr3_20_0_chr11_53415516_f	130	+	6315	130	1	53419076	0.000457
chr11	54518194	54518195	Fnip1_NM_173753_utr3_17_0_chr11_54515577_f	108	+	2665	108	1	54518194	1.73e-05
chr11	55500303	55500304	G3bp1_NM_013716_utr3_11_0_chr11_55499669_f	53	+	1219	53	1	55500303	0.000956
chr11	59211462	59211463	Arf1_NM_001130408_utr3_0_0_chr11_59211412_r,Arf1_NM_007476_utr3_0_0_chr11_59211412_r	52	-	1122	52	1	59211462	0.000487
chr11	59211467	59211469	Arf1_NM_001130408_utr3_0_0_chr11_59211412_r,Arf1_NM_007476_utr3_0_0_chr11_59211412_r	58	-	1122	84	2	59211468	0.00036
chr11	59461914	59461915	Zfp867_NM_178417_utr3_0_0_chr11_59461197_r	7	-	1883	7	1	59461914	0.000634
chr11	59961945	59961946	Med9_NM_138675_utr3_1_0_chr11_59960776_f	6	+	2531	6	1	59961945	0.000587
chr11	60199108	60199109	Rai1_NM_001037764_utr3_4_0_chr11_60198046_f,Rai1_NM_009021_utr3_5_0_chr11_60198046_f	111	+	1150	154	2	60199109	0.000169
chr11	60554498	60554499	Alkbh5_NM_172943_utr3_3_0_chr11_60554416_f	124	+	4097	124	1	60554498	0.000565
chr11	60554708	60554709	Alkbh5_NM_172943_utr3_3_0_chr11_60554416_f	144	+	4097	144	1	60554708	0.000419
chr11	60554715	60554716	Alkbh5_NM_172943_utr3_3_0_chr11_60554416_f	274	+	4097	274	1	60554715	1.58e-05
chr11	60554728	60554729	Alkbh5_NM_172943_utr3_3_0_chr11_60554416_f	188	+	4097	232	1	60554728	0.000257
chr11	61151973	61151974	Usp22_NM_001004143_utr3_0_0_chr11_61151781_r	21	-	2690	59	4	61151972	7.07e-06
chr11	61153186	61153189	Usp22_NM_001004143_utr3_0_0_chr11_61151781_r	24	-	2690	88	1	61153187	0.000374
chr11	62314162	62314163	Ttc19_NM_028360_utr3_9_0_chr11_62314144_f,Ttc19_NM_029704_utr3_8_0_chr11_62314144_f	30	+	2298	30	1	62314162	0.000285
chr11	69061496	69061497	Borcs6_NM_028005_utr3_0_0_chr11_69060881_f	13	+	696	25	2	69061496	0.00029
chr11	69332615	69332616	Kcnab3_NM_010599_utr3_13_0_chr11_69332144_f	14	+	898	14	1	69332615	0.00047
chr11	69600016	69600017	Atp1b2_NM_013415_utr3_0_0_chr11_69599750_r	54	-	1498	120	3	69600017	4.22e-05
chr11	69667367	69667370	Eif4a1_NM_001159375_utr3_0_0_chr11_69666936_r,Eif4a1_NM_144958_utr3_0_0_chr11_69666936_r	63	-	652	135	3	69667369	0.000326
chr11	70614070	70614071	Mink1_NM_001045959_utr3_31_0_chr11_70613713_f,Mink1_NM_001045964_utr3_32_0_chr11_70613713_f,Mink1_NM_016713_utr3_30_0_chr11_70613713_f,Mink1_NM_176893_utr3_31_0_chr11_70613713_f	5	+	770	5	1	70614070	0.00066
chr11	70729382	70729383	Kif1c_NM_153103_utr3_22_0_chr11_70728880_f	36	+	3091	54	1	70729382	0.000732
chr11	70940877	70940878	Rabep1_NM_001291141_utr3_16_0_chr11_70940484_f,Rabep1_NM_001291142_utr3_16_0_chr11_70940484_f,Rabep1_NM_001291143_utr3_18_0_chr11_70940484_f,Rabep1_NM_019400_utr3_17_0_chr11_70940484_f	36	+	2622	36	1	70940877	0.000493
chr11	72683692	72683693	Ube2g1_NM_025985_utr3_5_0_chr11_72683524_f	33	+	2958	52	2	72683693	0.000825
chr11	72683902	72683903	Ube2g1_NM_025985_utr3_5_0_chr11_72683524_f	35	+	2958	35	1	72683902	0.000153
chr11	72926954	72926955	Zzef1_NM_001045536_utr3_54_0_chr11_72924718_f	23	+	2403	23	1	72926954	0.000146
chr11	73176256	73176257	Emc6_NM_001168470_utr3_0_0_chr11_73175503_r,Emc6_NM_025318_utr3_0_0_chr11_73175503_r	90	-	868	90	1	73176256	8.8e-05
chr11	73183664	73183665	Ctns_NM_031251_utr3_0_0_chr11_73183133_r	28	-	1785	29	1	73183665	0.000521
chr11	74817843	74817844	Mettl16_NM_026197_utr3_9_0_chr11_74817759_f	24	+	934	25	1	74817843	0.000784
chr11	75300836	75300837	Rpa1_NM_001164223_utr3_0_0_chr11_75300259_r,Rpa1_NM_026653_utr3_0_0_chr11_75300259_r	35	-	1046	43	1	75300836	0.000652
chr11	77045488	77045489	Nsrp1_NM_001012309_utr3_0_0_chr11_77044292_r	18	-	1448	18	1	77045488	0.00084
chr11	77458988	77458990	Ssh2_NM_001291190_utr3_13_0_chr11_77455481_f,Ssh2_NM_177710_utr3_14_0_chr11_77455481_f	33	+	4739	51	2	77458988	0.0005
chr11	77537659	77537660	Taok1_NM_144825_utr3_0_0_chr11_77529162_r	29	-	8705	29	1	77537659	0.000647
chr11	77710506	77710507	Nufip2_NM_001024205_utr3_3_0_chr11_77709736_f	56	+	8231	56	1	77710506	2.91e-05
chr11	78073529	78073530	Eral1_NM_022313_utr3_0_0_chr11_78073376_r	23	-	676	23	1	78073529	0.000907
chr11	78507138	78507139	Tmem199_NM_199199_utr3_0_0_chr11_78507055_r	62	-	655	102	1	78507138	0.000634
chr11	79579113	79579114	Nf1_NM_010897_utr3_57_0_chr11_79578397_f	40	+	3213	40	1	79579113	0.000333
chr11	80033371	80033373	Suz12_NM_001163018_utr3_14_0_chr11_80032191_f,Suz12_NM_199196_utr3_15_0_chr11_80032191_f	64	+	1933	125	2	80033371	5.7e-05
chr11	80135727	80135728	Atad5_NM_001029856_utr3_22_0_chr11_80134372_f	104	+	1420	104	1	80135727	5.18e-05
chr11	80395782	80395783	Zfp207_NM_001130169_utr3_11_0_chr11_80395551_f,Zfp207_NM_001130170_utr3_10_0_chr11_80395551_f,Zfp207_NM_001130171_utr3_10_0_chr11_80395551_f,Zfp207_NM_011751_utr3_10_0_chr11_80395551_f	295	+	698	378	1	80395782	0.000675
chr11	82963960	82963961	Slfn5_NM_183201_utr3_5_0_chr11_82961705_f	5	+	3146	5	1	82963960	0.000661
chr11	82963962	82963965	Slfn5_NM_183201_utr3_5_0_chr11_82961705_f	6	+	3146	12	1	82963963	0.000181
chr11	84984753	84984754	Usp32_NM_001029934_utr3_0_0_chr11_84984488_r	88	-	1922	88	1	84984753	2.09e-05
chr11	84985939	84985941	Usp32_NM_001029934_utr3_0_0_chr11_84984488_r	45	-	1922	83	2	84985939	0.000346
chr11	86270508	86270509	Med13_NM_001080931_utr3_0_0_chr11_86265715_r	21	-	5271	44	3	86270510	9.86e-05
chr11	86496070	86496071	Rnft1_NM_029788_utr3_8_0_chr11_86495956_f	13	+	3052	13	1	86496070	0.000427
chr11	86584944	86584945	Vmp1_NM_001356531_utr3_0_0_chr11_86584262_r,Vmp1_NM_029478_utr3_0_0_chr11_86584262_r	29	-	1046	29	1	86584944	0.00072
chr11	87218917	87218918	Trim37_NM_197987_utr3_23_0_chr11_87218335_f	105	+	2352	105	1	87218917	0.000257
chr11	87218960	87218961	Trim37_NM_197987_utr3_23_0_chr11_87218335_f	88	+	2352	88	1	87218960	0.000595
chr11	87218983	87218984	Trim37_NM_197987_utr3_23_0_chr11_87218335_f	101	+	2352	101	1	87218983	0.000797
chr11	87979623	87979624	Dynll2_NM_001168471_utr3_0_0_chr11_87979525_r,Dynll2_NM_001168472_utr3_0_0_chr11_87979525_r,Dynll2_NM_026556_utr3_0_0_chr11_87979525_r	37	-	1908	62	1	87979623	0.000466
chr11	88049911	88049912	Srsf1_NM_001078167_utr3_2_0_chr11_88049270_f,Srsf1_NM_173374_utr3_3_0_chr11_88049607_f	98	+	4488	128	1	88049911	0.00041
chr11	88049919	88049920	Srsf1_NM_001078167_utr3_2_0_chr11_88049270_f,Srsf1_NM_173374_utr3_3_0_chr11_88049607_f,Srsf1_NM_173374_utr3_3_0_chr11_88049607_f	158	+	4488	158	1	88049919	0.000156
chr11	94122988	94122989	Spag9_NM_001025428_utr3_26_0_chr11_94122838_f,Spag9_NM_001025429_utr3_26_0_chr11_94122838_f,Spag9_NM_001025430_utr3_25_0_chr11_94122838_f,Spag9_NM_001199203_utr3_29_0_chr11_94122838_f,Spag9_NM_001199204_utr3_29_0_chr11_94122838_f,Spag9_NM_001199205_utr3_26_0_chr11_94122838_f,Spag9_NM_027569_utr3_28_0_chr11_94122838_f	13	+	3245	13	1	94122988	0.000736
chr11	95381764	95381765	Fam117a_NM_172543_utr3_7_0_chr11_95380960_f	78	+	913	78	1	95381764	0.000249
chr11	95381770	95381771	Fam117a_NM_172543_utr3_7_0_chr11_95380960_f	67	+	913	67	1	95381770	0.00049
chr11	95961688	95961689	Igf2bp1_NM_009951_utr3_0_0_chr11_95957164_r	7	-	6336	11	2	95961688	0.000198
chr11	98695931	98695932	Psmd3_NM_009439_utr3_11_0_chr11_98695601_f	31	+	378	78	4	98695931	0.000144
chr11	98806410	98806411	Msl1_NM_028722_utr3_8_0_chr11_98805433_f	47	+	2427	89	1	98806410	0.000796
chr11	98806415	98806416	Msl1_NM_028722_utr3_8_0_chr11_98805433_f	146	+	2427	214	3	98806415	1.14e-05
chr11	98900175	98900176	Wipf2_NM_197940_utr3_7_0_chr11_98899686_f	34	+	5893	34	1	98900175	0.000676
chr11	98921750	98921751	Cdc6_NM_001025779_utr3_11_0_chr11_98921206_f,Cdc6_NM_011799_utr3_11_0_chr11_98921206_f	4	+	2737	4	1	98921750	0.000612
chr11	100322038	100322040	Eif1_NM_011508_utr3_3_0_chr11_100321362_f	58	+	738	79	2	100322039	0.000443
chr11	100476800	100476802	Acly_NM_001199296_utr3_0_0_chr11_100476352_r,Acly_NM_134037_utr3_0_0_chr11_100476352_r	240	-	892	318	2	100476801	0.000107
chr11	100626801	100626802	Nkiras2_NM_028024_utr3_3_0_chr11_100626234_f	39	+	1369	39	1	100626801	0.000396
chr11	100626801	100626802	Zfp385c_NM_177790_utr3_0_0_chr11_100626219_r	39	-	2613	39	1	100626801	0.000207
chr11	101097406	101097408	Retreg3_NM_026501_utr3_0_0_chr11_101096516_r,Retreg3_NM_028933_utr3_0_0_chr11_101096322_r	52	-	1841	79	1	101097407	0.000283
chr11	101288532	101288534	Cntd1_NM_026562_utr3_6_0_chr11_101287582_f	62	+	1120	89	2	101288533	0.000168
chr11	101321989	101321990	Psme3_NM_011192_utr3_10_0_chr11_101321873_f	39	+	1658	63	2	101321989	0.000342
chr11	102477222	102477224	Gpatch8_NM_001159492_utr3_0_0_chr11_102475916_r	40	-	2277	71	2	102477223	0.000636
chr11	102477230	102477233	Gpatch8_NM_001159492_utr3_0_0_chr11_102475916_r	24	-	2277	53	3	102477231	0.000134
chr11	102681679	102681680	Meioc_NM_001127576_utr3_7_0_chr11_102680740_f	87	+	1499	87	1	102681679	0.000995
chr11	102799619	102799620	Gjc1_NM_001159382_utr3_0_0_chr11_102799478_r,Gjc1_NM_001159383_utr3_0_0_chr11_102799478_r,Gjc1_NM_008122_utr3_0_0_chr11_102799478_r	109	-	507	109	1	102799619	0.000472
chr11	104333586	104333589	Kansl1_NM_001081045_utr3_0_0_chr11_104333229_r	46	-	1749	109	3	104333587	1.37e-05
chr11	104333594	104333595	Kansl1_NM_001081045_utr3_0_0_chr11_104333229_r	49	-	1749	49	1	104333594	0.00059
chr11	104333868	104333869	Kansl1_NM_001081045_utr3_0_0_chr11_104333229_r	33	-	1749	56	2	104333868	0.00075
chr11	105281749	105281750	Tlk2_NM_001112705_utr3_21_0_chr11_105281259_f,Tlk2_NM_001294329_utr3_19_0_chr11_105281259_f,Tlk2_NM_001294331_utr3_21_0_chr11_105281259_f	20	+	2701	20	1	105281749	0.000404
chr11	105926375	105926376	Tanc2_NM_181071_utr3_25_0_chr11_105923717_f	57	+	5587	79	2	105926375	6.29e-05
chr11	106248907	106248908	Ddx42_NM_028074_utr3_17_0_chr11_106248167_f	41	+	974	87	3	106248907	0.000128
chr11	106781669	106781670	Ddx5_NM_001355676_utr3_0_0_chr11_106780355_r,Ddx5_NM_001355677_utr3_0_0_chr11_106780355_r,Ddx5_NM_007840_utr3_0_0_chr11_106780356_r	81	-	1495	176	1	106781669	0.000993
chr11	107035408	107035409	Bptf_NM_176850_utr3_0_0_chr11_107033081_r	26	-	2722	31	2	107035409	0.000355
chr11	109396536	109396537	Gna13_NM_010303_utr3_3_0_chr11_109396487_f	26	+	4883	26	1	109396536	0.000443
chr11	109667740	109667741	Prkar1a_NM_001313973_utr3_11_0_chr11_109667603_f,Prkar1a_NM_001313974_utr3_10_0_chr11_109667603_f,Prkar1a_NM_001313975_utr3_10_0_chr11_109667603_f,Prkar1a_NM_001313976_utr3_10_0_chr11_109667603_f,Prkar1a_NM_021880_utr3_10_0_chr11_109667603_f	48	+	2061	75	2	109667740	0.000383
chr11	115645105	115645107	Grb2_NM_001313936_utr3_0_0_chr11_115644045_r,Grb2_NM_001313937_utr3_0_0_chr11_115644045_r,Grb2_NM_008163_utr3_0_0_chr11_115644045_r	9	-	1724	23	2	115645105	0.00087
chr11	116850832	116850834	Srsf2_NM_011358_utr3_0_0_chr11_116849897_r	200	-	1065	365	1	116850833	0.000101
chr11	117761780	117761782	Tnrc6c_NM_198022_utr3_21_0_chr11_117760852_f	25	+	2590	45	2	117761781	0.000721
chr11	119031065	119031066	Cbx2_NM_007623_utr3_4_0_chr11_119029171_f	8	+	2105	8	1	119031065	0.000459
chr11	119031240	119031241	Cbx2_NM_007623_utr3_4_0_chr11_119029171_f	50	+	2105	55	2	119031240	0.000174
chr11	120381048	120381049	Nploc4_NM_001195023_utr3_0_0_chr11_120379798_r,Nploc4_NM_199469_utr3_0_0_chr11_120379798_r	15	-	2671	33	3	120381047	0.000307
chr11	120560859	120560860	P4hb_NM_011032_utr3_0_0_chr11_120560304_r	27	-	879	27	1	120560859	0.000978
chr11	120594549	120594550	Alyref_NM_011568_utr3_0_0_chr11_120594516_r	46	-	337	46	1	120594549	0.000549
chr11	121148118	121148119	Tex19.1_NM_028602_utr3_2_0_chr11_121147874_f	185	+	440	185	1	121148118	0.000843
chr12	3247927	3247928	Rab10_NM_016676_utr3_0_0_chr12_3247428_r	22	-	2359	22	1	3247927	0.000777
chr12	3908082	3908083	Dnmt3a_NM_001271753_utr3_22_0_chr12_3907748_f,Dnmt3a_NM_007872_utr3_22_0_chr12_3907748_f,Dnmt3a_NM_153743_utr3_17_0_chr12_3907748_f	11	+	6696	11	1	3908082	0.000488
chr12	4713842	4713843	Fam228a_NM_029107_utr3_0_0_chr12_4713805_r	24	-	1744	24	1	4713842	0.000333
chr12	8750807	8750808	Pum2_NM_001160219_utr3_20_0_chr12_8749721_f,Pum2_NM_001160220_utr3_20_0_chr12_8749721_f,Pum2_NM_001160221_utr3_20_0_chr12_8749721_f,Pum2_NM_001160222_utr3_19_0_chr12_8749721_f,Pum2_NM_001310519_utr3_19_0_chr12_8749721_f,Pum2_NM_030723_utr3_20_0_chr12_8749721_f	51	+	2863	51	1	8750807	0.000692
chr12	8938521	8938522	Laptm4a_NM_008640_utr3_6_0_chr12_8938192_f	252	+	550	252	1	8938521	0.000207
chr12	11318185	11318186	Smc6_NM_001324476_utr3_25_0_chr12_11317885_f,Smc6_NM_025695_utr3_26_0_chr12_11317885_f	68	+	1902	68	1	11318185	0.000808
chr12	11318190	11318191	Smc6_NM_001324476_utr3_25_0_chr12_11317885_f,Smc6_NM_025695_utr3_26_0_chr12_11317885_f	162	+	1902	195	1	11318190	0.000287
chr12	12936232	12936233	Mycn_NM_008709_utr3_0_0_chr12_12936093_r	69	-	913	69	1	12936232	9.21e-05
chr12	17284318	17284320	Pdia6_NM_027959_utr3_12_0_chr12_17284007_f	219	+	764	306	2	17284319	0.000454
chr12	24662643	24662644	Klf11_NM_178357_utr3_3_0_chr12_24660464_f	27	+	2319	52	2	24662642	0.000937
chr12	24714058	24714059	Rrm2_NM_009104_utr3_9_0_chr12_24713233_f	29	+	914	29	1	24714058	0.000748
chr12	31958516	31958517	Prkar2b_NM_011158_utr3_0_0_chr12_31958479_r	34	-	1910	34	1	31958516	7.89e-05
chr12	32850618	32850619	Nampt_NM_021524_utr3_10_0_chr12_32850534_f	21	+	2836	21	1	32850618	0.000805
chr12	32976126	32976128	Sypl_NM_013635_utr3_5_0_chr12_32975725_f,Sypl_NM_198710_utr3_4_0_chr12_32975725_f	119	+	3778	218	2	32976126	0.000848
chr12	32976196	32976197	Sypl_NM_013635_utr3_5_0_chr12_32975725_f,Sypl_NM_198710_utr3_4_0_chr12_32975725_f	137	+	3778	137	1	32976196	0.000193
chr12	32976466	32976467	Sypl_NM_013635_utr3_5_0_chr12_32975725_f,Sypl_NM_198710_utr3_4_0_chr12_32975725_f	297	+	3778	297	1	32976466	0.000648
chr12	32976622	32976623	Sypl_NM_013635_utr3_5_0_chr12_32975725_f,Sypl_NM_198710_utr3_4_0_chr12_32975725_f	116	+	3778	116	1	32976622	0.000864
chr12	34371537	34371538	Hdac9_NM_024124_utr3_0_0_chr12_34371497_r	15	-	2330	15	1	34371537	0.000202
chr12	44311758	44311759	Pnpla8_NM_026164_utr3_9_0_chr12_44311600_f	30	+	1836	30	1	44311758	0.000937
chr12	44311783	44311784	Pnpla8_NM_026164_utr3_9_0_chr12_44311600_f	42	+	1836	54	2	44311783	0.000161
chr12	46697938	46697939	Nova1_NM_021361_utr3_0_0_chr12_46694517_r	8	-	5452	8	1	46697938	0.000342
chr12	51743783	51743785	Hectd1_NM_144788_utr3_0_0_chr12_51743722_r	38	-	799	61	2	51743784	0.000186
chr12	52567705	52567706	Arhgap5_NM_009706_utr3_5_0_chr12_52567339_f	51	+	513	51	1	52567705	0.000669
chr12	54861031	54861032	Cfl2_NM_007688_utr3_0_0_chr12_54858819_r	26	-	2306	37	2	54861031	4.9e-05
chr12	57240239	57240240	Prps1l3_NM_001037746_utr3_1_0_chr12_57239383_f	23	+	2786	23	1	57240239	0.000409
chr12	69373725	69373726	Arf6_NM_007481_utr3_1_0_chr12_69373322_f	322	+	2659	322	1	69373725	0.000128
chr12	70962153	70962154	Actr10_NM_019785_utr3_12_0_chr12_70962049_f	33	+	2669	33	1	70962153	0.000124
chr12	72101405	72101406	Jkamp_NM_001205067_utr3_6_0_chr12_72100829_f,Jkamp_NM_024205_utr3_6_0_chr12_72100829_f	44	+	699	44	1	72101405	0.000298
chr12	77475823	77475824	Fut8_NM_001252614_utr3_12_0_chr12_77475317_f,Fut8_NM_001252615_utr3_6_0_chr12_77475317_f,Fut8_NM_001252616_utr3_5_0_chr12_77475317_f,Fut8_NM_016893_utr3_11_0_chr12_77475317_f	20	+	680	47	3	77475824	0.000137
chr12	78838371	78838372	Mpp5_NM_019579_utr3_14_0_chr12_78837635_f	71	+	3079	71	1	78838371	0.000839
chr12	78838620	78838621	Mpp5_NM_019579_utr3_14_0_chr12_78837635_f	50	+	3079	50	1	78838620	8.89e-05
chr12	80168105	80168107	Actn1_NM_001346669_utr3_0_0_chr12_80167542_r,Actn1_NM_134156_utr3_0_0_chr12_80167542_r	18	-	780	35	2	80168106	0.000481
chr12	80680539	80680540	Slc39a9_NM_026244_utr3_6_0_chr12_80679706_f	14	+	3637	14	1	80680539	0.000365
chr12	80880772	80880774	Susd6_NM_001242419_utr3_6_0_chr12_80877122_f,Susd6_NM_178682_utr3_5_0_chr12_80877122_f	35	+	3712	49	1	80880773	0.000705
chr12	80880780	80880781	Susd6_NM_001242419_utr3_6_0_chr12_80877122_f,Susd6_NM_178682_utr3_5_0_chr12_80877122_f	18	+	3712	28	2	80880780	0.000944
chr12	81499260	81499261	Synj2bp_NM_025292_utr3_0_0_chr12_81492194_r	19	-	9832	19	1	81499260	0.000204
chr12	81996568	81996569	Pcnx_NM_018814_utr3_35_0_chr12_81996163_f	8	+	4762	8	1	81996568	0.000283
chr12	84314711	84314712	Ptgr2_NM_001252625_utr3_9_0_chr12_84314014_f,Ptgr2_NM_001252626_utr3_10_0_chr12_84314014_f,Ptgr2_NM_029880_utr3_9_0_chr12_84314014_f	13	+	1819	13	1	84314711	0.000476
chr12	85342750	85342751	Tmed10_NM_026775_utr3_0_0_chr12_85340614_r	17	-	2814	17	1	85342750	0.000101
chr12	86290441	86290442	Gpatch2l_NM_001324488_utr3_8_0_chr12_86288849_f,Gpatch2l_NM_027405_utr3_9_0_chr12_86288976_f	23	+	2937	36	1	86290442	0.000769
chr12	98786776	98786777	Zc3h14_NM_001008506_utr3_14_0_chr12_98786582_f,Zc3h14_NM_001160107_utr3_13_0_chr12_98786582_f,Zc3h14_NM_001160108_utr3_6_0_chr12_98786582_f,Zc3h14_NM_029334_utr3_16_0_chr12_98786582_f	86	+	1193	86	1	98786776	0.00033
chr12	98786781	98786782	Eml5_NM_001081191_utr3_0_0_chr12_98786604_r	116	-	3746	175	1	98786781	0.000754
chr12	98786801	98786803	Eml5_NM_001081191_utr3_0_0_chr12_98786604_r	77	-	3746	127	2	98786801	0.000487
chr12	100207105	100207106	Calm1_NM_001313934_utr3_5_0_chr12_100206429_f,Calm1_NM_009790_utr3_5_0_chr12_100206429_f	31	+	3396	31	1	100207105	0.000771
chr12	100207226	100207227	Calm1_NM_001313934_utr3_5_0_chr12_100206429_f,Calm1_NM_009790_utr3_5_0_chr12_100206429_f	44	+	3396	44	1	100207226	0.000647
chr12	100207259	100207260	Calm1_NM_001313934_utr3_5_0_chr12_100206429_f,Calm1_NM_009790_utr3_5_0_chr12_100206429_f	26	+	3396	32	1	100207259	0.000842
chr12	100550792	100550794	Rps6ka5_NM_001330702_utr3_0_0_chr12_100548440_r,Rps6ka5_NM_153587_utr3_0_0_chr12_100548440_r	22	-	3004	37	2	100550792	0.000834
chr12	102003923	102003924	Cpsf2_NM_016856_utr3_14_0_chr12_102003222_f	12	+	2772	19	2	102003924	0.000635
chr12	102003947	102003948	Cpsf2_NM_016856_utr3_14_0_chr12_102003222_f	20	+	2772	20	1	102003947	0.000249
chr12	105838367	105838368	Papola_NM_001347440_utr3_20_0_chr12_105836861_f,Papola_NM_011112_utr3_21_0_chr12_105836861_f	35	+	2083	47	1	105838367	0.000778
chr12	105838844	105838846	Papola_NM_001347440_utr3_20_0_chr12_105836861_f,Papola_NM_011112_utr3_21_0_chr12_105836861_f	29	+	2083	54	2	105838844	0.000124
chr12	106075197	106075198	Vrk1_NM_001029843_utr3_13_0_chr12_106075039_f,Vrk1_NM_001029844_utr3_12_0_chr12_106075039_f,Vrk1_NM_011705_utr3_14_0_chr12_106075039_f	5	+	2372	5	1	106075197	0.000445
chr12	108688286	108688287	Evl_NM_001163394_utr3_13_0_chr12_108688067_f,Evl_NM_001163395_utr3_12_0_chr12_108688067_f,Evl_NM_001163396_utr3_14_0_chr12_108688067_f,Evl_NM_007965_utr3_12_0_chr12_108688067_f	43	+	449	69	2	108688286	0.000537
chr12	108688287	108688288	Degs2_NM_001171002_utr3_0_0_chr12_108686792_r	26	-	2260	39	2	108688287	0.0007
chr12	108860074	108860075	Wars_NM_001164314_utr3_0_0_chr12_108860030_r,Wars_NM_001164488_utr3_0_0_chr12_108860030_r,Wars_NM_001164314_utr3_0_0_chr12_108860030_r,Wars_NM_001164488_utr3_0_0_chr12_108860030_r,Wars_NM_011710_utr3_0_0_chr12_108860030_r	10	-	1235	10	1	108860074	0.000863
chr12	110691331	110691332	Hsp90aa1_NM_010480_utr3_0_0_chr12_110691036_r	269	-	504	269	1	110691331	0.0006
chr12	110873648	110873649	Cinp_NM_026048_utr3_0_0_chr12_110872610_r,Cinp_NM_027223_utr3_0_0_chr12_110872610_r	11	-	1317	11	1	110873649	0.000297
chr12	111266998	111266999	Traf3_NM_001286122_utr3_9_0_chr12_111262061_f,Traf3_NM_011632_utr3_11_0_chr12_111262061_f	11	+	5095	11	1	111266998	0.000638
chr12	111544845	111544846	Eif5_NM_173363_utr3_11_0_chr12_111544619_f,Eif5_NM_178041_utr3_11_0_chr12_111544619_f	36	+	2135	36	1	111544845	0.000875
chr12	112181019	112181021	Kif26a_NM_001097621_utr3_15_0_chr12_112180633_f	74	+	1115	112	2	112181020	0.000192
chr12	113137144	113137145	Mta1_NM_001346696_utr3_19_0_chr12_113136669_f,Mta1_NM_054081_utr3_19_0_chr12_113136669_f	19	+	538	19	1	113137144	0.000572
chr12	118235264	118235265	Sp4_NM_001166385_utr3_0_0_chr12_118231686_r,Sp4_NM_009239_utr3_0_0_chr12_118231686_r	23	-	6461	23	1	118235264	0.000502
chr13	3566075	3566076	Gdi2_NM_008112_utr3_10_0_chr13_3565143_f	62	+	1119	62	1	3566075	0.000381
chr13	9172028	9172029	Larp4b_NM_001311117_utr3_16_0_chr13_9170943_f,Larp4b_NM_172585_utr3_17_0_chr13_9170943_f	32	+	3509	32	1	9172028	0.000361
chr13	12607127	12607128	Ero1lb_NM_026184_utr3_15_0_chr13_12606888_f	46	+	2641	59	2	12607127	0.000596
chr13	12607138	12607140	Ero1lb_NM_026184_utr3_15_0_chr13_12606888_f	71	+	2641	86	2	12607138	1.62e-05
chr13	14198972	14198973	Arid4b_NM_194262_utr3_23_0_chr13_14197734_f,Arid4b_NM_198122_utr3_22_0_chr13_14197734_f	85	+	1870	85	1	14198972	3.33e-05
chr13	15729372	15729373	Gli3_NM_008130_utr3_14_0_chr13_15726782_f	28	+	3244	28	1	15729372	0.000564
chr13	21387126	21387128	Zkscan3_NM_001145778_utr3_0_0_chr13_21387004_r,Zkscan3_NM_023685_utr3_0_0_chr13_21387004_r	10	-	795	16	2	21387127	0.000403
chr13	23421583	23421584	Abt1_NM_013924_utr3_0_0_chr13_23418361_r	15	-	3612	15	1	23421583	8.49e-05
chr13	24842037	24842038	Tdp2_NM_019551_utr3_6_0_chr13_24841363_f	37	+	791	56	2	24842036	0.000812
chr13	34902585	34902586	Prpf4b_NM_013830_utr3_14_0_chr13_34901597_f	53	+	1282	53	1	34902585	0.000442
chr13	37978876	37978880	Ssr1_NM_025965_utr3_0_0_chr13_37971401_r	90	-	8338	209	4	37978879	2.05e-05
chr13	37978922	37978924	Ssr1_NM_025965_utr3_0_0_chr13_37971401_r	113	-	8338	164	2	37978923	4.26e-05
chr13	37978925	37978927	Ssr1_NM_025965_utr3_0_0_chr13_37971401_r	71	-	8338	106	2	37978925	0.000437
chr13	37979044	37979048	Ssr1_NM_025965_utr3_0_0_chr13_37971401_r	84	-	8338	163	3	37979046	0.000203
chr13	37979052	37979053	Ssr1_NM_025965_utr3_0_0_chr13_37971401_r	82	-	8338	82	1	37979052	0.000571
chr13	37979550	37979551	Ssr1_NM_025965_utr3_0_0_chr13_37971401_r	126	-	8338	181	3	37979550	3.56e-05
chr13	38500306	38500307	Bmp6_NM_007556_utr3_6_0_chr13_38499069_f	7	+	1246	11	1	38500307	0.000234
chr13	43401885	43401886	Nol7_NM_023554_utr3_7_0_chr13_43401842_f	13	+	1017	13	1	43401885	0.000246
chr13	43402856	43402858	Nol7_NM_023554_utr3_7_0_chr13_43401842_f	59	+	1017	68	2	43402857	0.000208
chr13	44920104	44920105	Jarid2_NM_001205043_utr3_17_0_chr13_44919953_f,Jarid2_NM_001205044_utr3_18_0_chr13_44919953_f,Jarid2_NM_021878_utr3_18_0_chr13_44919953_f	173	+	1691	173	1	44920104	0.000334
chr13	47084068	47084069	Kdm1b_NM_172262_utr3_20_0_chr13_47082959_f	34	+	2321	34	1	47084068	0.000699
chr13	47085258	47085259	Kdm1b_NM_172262_utr3_20_0_chr13_47082959_f	22	+	2321	34	2	47085257	0.000129
chr13	48880378	48880379	Fam120a_NM_001033268_utr3_0_0_chr13_48879217_r	40	-	1579	40	1	48880378	0.000709
chr13	49386673	49386674	Bicd2_NM_001039179_utr3_6_0_chr13_49383353_f,Bicd2_NM_001039180_utr3_8_0_chr13_49384977_f,Bicd2_NM_029791_utr3_7_0_chr13_49384977_f	29	+	3674	29	1	49386673	0.000962
chr13	49462129	49462130	Ippk_NM_001276399_utr3_12_0_chr13_49461760_f,Ippk_NM_199056_utr3_12_0_chr13_49461760_f	46	+	1301	55	2	49462129	0.000308
chr13	51149973	51149974	Spin1_NM_001283028_utr3_5_0_chr13_51149162_f,Spin1_NM_001283029_utr3_5_0_chr13_51149162_f,Spin1_NM_001283030_utr3_4_0_chr13_51149162_f,Spin1_NM_011462_utr3_3_0_chr13_51149162_f,Spin1_NM_146043_utr3_5_0_chr13_51149162_f	65	+	3401	114	2	51149973	1.2e-05
chr13	51150014	51150016	Spin1_NM_001283028_utr3_5_0_chr13_51149162_f,Spin1_NM_001283029_utr3_5_0_chr13_51149162_f,Spin1_NM_001283030_utr3_4_0_chr13_51149162_f,Spin1_NM_011462_utr3_3_0_chr13_51149162_f,Spin1_NM_146043_utr3_5_0_chr13_51149162_f	41	+	3401	58	2	51150015	0.000542
chr13	54459876	54459878	Thoc3_NM_028597_utr3_0_0_chr13_54458837_r	23	-	1237	87	6	54459878	1.31e-06
chr13	54679450	54679451	Rnf44_NM_001146025_utr3_0_0_chr13_54679399_r,Rnf44_NM_001146026_utr3_0_0_chr13_54679399_r,Rnf44_NM_001146027_utr3_0_0_chr13_54679399_r,Rnf44_NM_134064_utr3_0_0_chr13_54679399_r	59	-	2350	59	1	54679450	0.000795
chr13	54679601	54679603	Rnf44_NM_001146025_utr3_0_0_chr13_54679399_r,Rnf44_NM_001146026_utr3_0_0_chr13_54679399_r,Rnf44_NM_001146027_utr3_0_0_chr13_54679399_r,Rnf44_NM_134064_utr3_0_0_chr13_54679399_r	41	-	2350	98	3	54679602	0.000228
chr13	54679707	54679708	Rnf44_NM_001146025_utr3_0_0_chr13_54679399_r,Rnf44_NM_001146026_utr3_0_0_chr13_54679399_r,Rnf44_NM_001146027_utr3_0_0_chr13_54679399_r,Rnf44_NM_134064_utr3_0_0_chr13_54679399_r	92	-	2350	92	1	54679707	0.000325
chr13	55134796	55134797	Zfp346_NM_012017_utr3_6_0_chr13_55132395_f	7	+	2677	7	1	55134796	0.000485
chr13	55346785	55346786	Lman2_NM_025828_utr3_0_0_chr13_55343833_r	74	-	3044	74	1	55346785	0.000342
chr13	55597649	55597650	Tmed9_NM_026211_utr3_4_0_chr13_55596991_f	274	+	704	274	1	55597649	0.000212
chr13	56073712	56073714	H2afy_NM_001159513_utr3_0_0_chr13_56073622_r,H2afy_NM_001159514_utr3_0_0_chr13_56073622_r,H2afy_NM_001159515_utr3_0_0_chr13_56073622_r,H2afy_NM_012015_utr3_0_0_chr13_56073622_r	52	-	605	78	2	56073712	0.000677
chr13	56738182	56738183	Smad5_NM_001164041_utr3_6_0_chr13_56737479_f,Smad5_NM_001164042_utr3_6_0_chr13_56737479_f,Smad5_NM_008541_utr3_6_0_chr13_56737479_f	85	+	4900	85	1	56738182	0.000491
chr13	58126953	58126954	Hnrnpa0_NM_029872_utr3_0_0_chr13_58125879_r	210	-	1517	210	1	58126953	2.98e-06
chr13	58392156	58392157	Hnrnpk_NM_001301340_utr3_0_0_chr13_58391132_r,Hnrnpk_NM_001301341_utr3_0_0_chr13_58391132_r,Hnrnpk_NM_001301343_utr3_0_0_chr13_58391132_r,Hnrnpk_NM_001301344_utr3_0_0_chr13_58391132_r,Hnrnpk_NM_001301345_utr3_0_0_chr13_58391132_r,Hnrnpk_NM_025279_utr3_0_0_chr13_58391132_r	64	-	1311	64	1	58392156	0.000808
chr13	59755964	59755965	Isca1_NM_026921_utr3_0_0_chr13_59755415_r	29	-	1440	53	2	59755963	0.000136
chr13	63508877	63508878	Ptch1_NM_001328514_utr3_0_0_chr13_63508328_r,Ptch1_NM_008957_utr3_0_0_chr13_63508328_r	29	-	2785	29	1	63508877	0.000507
chr13	64363942	64363943	Ctsl_NM_009984_utr3_0_0_chr13_64361890_r	52	-	2208	52	1	64363942	0.000372
chr13	64363948	64363949	Ctsl_NM_009984_utr3_0_0_chr13_64361890_r	73	-	2208	73	1	64363948	0.000679
chr13	64363950	64363951	Ctsl_NM_009984_utr3_0_0_chr13_64361890_r	39	-	2208	53	2	64363950	0.000732
chr13	69634016	69634017	Nsun2_NM_145354_utr3_18_0_chr13_69633852_f	40	+	1928	40	1	69634016	0.000218
chr13	73620535	73620536	Clptm1l_NM_146047_utr3_16_0_chr13_73620118_f	99	+	522	126	1	73620535	0.000652
chr13	73620550	73620551	Clptm1l_NM_146047_utr3_16_0_chr13_73620118_f	75	+	522	118	2	73620550	0.000547
chr13	73816669	73816671	Slc12a7_NM_011390_utr3_23_0_chr13_73814935_f	22	+	1808	38	2	73816670	0.000834
chr13	73816710	73816711	Slc12a7_NM_011390_utr3_23_0_chr13_73814935_f	33	+	1808	54	2	73816710	0.000122
chr13	74357344	74357345	Ccdc127_NM_001168659_utr3_2_0_chr13_74357118_f,Ccdc127_NM_024201_utr3_2_0_chr13_74357118_f	11	+	2551	24	3	74357345	0.000171
chr13	75772188	75772189	Ell2_NM_138953_utr3_11_0_chr13_75770797_f	47	+	1562	47	1	75772188	0.000503
chr13	80894350	80894351	Arrdc3_NM_001042591_utr3_7_0_chr13_80893427_f	59	+	2617	59	1	80894350	0.000699
chr13	80894380	80894381	Arrdc3_NM_001042591_utr3_7_0_chr13_80893427_f	27	+	2617	41	2	80894379	0.000947
chr13	81796848	81796849	Cetn3_NM_007684_utr3_4_0_chr13_81796698_f	99	+	460	130	2	81796848	0.000124
chr13	92384815	92384816	Dhfr_NM_010049_utr3_5_0_chr13_92384804_f	24	+	4250	24	1	92384815	0.000994
chr13	92439812	92439813	Ankrd34b_NM_175455_utr3_4_0_chr13_92439789_f	6	+	1870	6	1	92439812	0.000783
chr13	93434545	93434546	Jmy_NM_021310_utr3_0_0_chr13_93430097_r	25	-	5323	41	1	93434546	0.000663
chr13	93434549	93434550	Jmy_NM_021310_utr3_0_0_chr13_93430097_r	24	-	5323	24	1	93434549	0.000442
chr13	93434551	93434555	Jmy_NM_021310_utr3_0_0_chr13_93430097_r	61	-	5323	130	2	93434554	0.000383
chr13	94201488	94201489	Scamp1_NM_001346609_utr3_0_0_chr13_94201310_r,Scamp1_NM_029153_utr3_0_0_chr13_94201433_r	22	-	2689	22	1	94201488	0.000913
chr13	96649058	96649059	Hmgcr_NM_008255_utr3_0_0_chr13_96648962_r	23	-	1617	45	2	96649059	0.000941
chr13	97252980	97252983	Enc1_NM_007930_utr3_2_0_chr13_97250537_f	33	+	2504	73	4	97252981	1.68e-05
chr13	100497808	100497809	Ocln_NM_008756_utr3_0_0_chr13_100497367_r	9	-	1447	9	1	100497808	0.000801
chr13	101681038	101681039	Pik3r1_NM_001024955_utr3_0_0_chr13_101680761_r,Pik3r1_NM_001077495_utr3_0_0_chr13_101680761_r	7	-	4119	7	1	101681038	0.000929
chr13	104144007	104144010	Trappc13_NM_001093759_utr3_0_0_chr13_104142153_r,Trappc13_NM_001093760_utr3_0_0_chr13_104142153_r,Trappc13_NM_025879_utr3_0_0_chr13_104142153_r	64	-	1985	112	3	104144008	0.000225
chr13	104144013	104144014	Trappc13_NM_001093759_utr3_0_0_chr13_104142153_r,Trappc13_NM_001093760_utr3_0_0_chr13_104142153_r,Trappc13_NM_025879_utr3_0_0_chr13_104142153_r	77	-	1985	77	1	104144013	0.000139
chr13	104144015	104144018	Trappc13_NM_001093759_utr3_0_0_chr13_104142153_r,Trappc13_NM_001093760_utr3_0_0_chr13_104142153_r,Trappc13_NM_025879_utr3_0_0_chr13_104142153_r	41	-	1985	77	3	104144016	0.000665
chr13	108194421	108194423	Ercc8_NM_028042_utr3_11_0_chr13_108194125_f	47	+	857	60	2	108194421	0.000946
chr13	112598682	112598683	Ddx4_NM_001145885_utr3_0_0_chr13_112598333_r,Ddx4_NM_010029_utr3_0_0_chr13_112598333_r	53	-	612	101	2	112598682	0.000709
chr13	112731914	112731915	Slc38a9_NM_178746_utr3_14_0_chr13_112731665_f	12	+	7088	12	1	112731914	0.000751
chr13	113592663	113592664	Snx18_NM_130796_utr3_0_0_chr13_113592179_r	14	-	2430	31	3	113592662	0.000119
chr13	119457314	119457315	Paip1_NM_001079849_utr3_10_0_chr13_119457082_f,Paip1_NM_145457_utr3_10_0_chr13_119457082_f	37	+	3242	54	2	119457314	0.000498
chr13	119457418	119457419	Paip1_NM_001079849_utr3_10_0_chr13_119457082_f,Paip1_NM_145457_utr3_10_0_chr13_119457082_f	25	+	3242	25	1	119457418	0.000564
chr13	119707398	119707399	Hmgcs1_NM_001291439_utr3_9_0_chr13_119706479_f,Hmgcs1_NM_145942_utr3_10_0_chr13_119706479_f	111	+	1782	111	1	119707398	0.000609
chr13	119707406	119707408	Hmgcs1_NM_001291439_utr3_9_0_chr13_119706479_f,Hmgcs1_NM_145942_utr3_10_0_chr13_119706479_f	84	+	1782	111	2	119707407	0.000429
chr14	16430687	16430689	Top2b_NM_009409_utr3_35_0_chr14_16430467_f	103	+	321	124	1	16430688	0.000961
chr14	18280388	18280389	Nkiras1_NM_001316711_utr3_4_0_chr14_18280190_f,Nkiras1_NM_001316712_utr3_3_0_chr14_18280190_f,Nkiras1_NM_023526_utr3_3_0_chr14_18280190_f	6	+	3811	6	1	18280388	0.000794
chr14	18282787	18282790	Nkiras1_NM_001316711_utr3_4_0_chr14_18280190_f,Nkiras1_NM_001316712_utr3_3_0_chr14_18280190_f,Nkiras1_NM_023526_utr3_3_0_chr14_18280190_f	25	+	3811	56	4	18282788	1.96e-05
chr14	18283022	18283023	Nkiras1_NM_001316711_utr3_4_0_chr14_18280190_f,Nkiras1_NM_001316712_utr3_3_0_chr14_18280190_f,Nkiras1_NM_023526_utr3_3_0_chr14_18280190_f	31	+	3811	31	1	18283022	0.000879
chr14	19812007	19812008	Rtraf_NM_026528_utr3_0_0_chr14_19811402_r	8	-	681	8	1	19812007	0.000367
chr14	20548958	20548959	Usp54_NM_030180_utr3_0_0_chr14_20548912_r	6	-	989	6	1	20548958	0.000561
chr14	20734920	20734921	Camk2g_NM_001039138_utr3_0_0_chr14_20734873_r,Camk2g_NM_001039139_utr3_0_0_chr14_20734873_r,Camk2g_NM_178597_utr3_0_0_chr14_20734873_r	6	-	1980	6	1	20734920	0.000788
chr14	26656036	26656037	Arf4_NM_007479_utr3_5_0_chr14_26655983_f	227	+	1276	227	1	26656036	0.000117
chr14	26923014	26923015	Appl1_NM_145221_utr3_0_0_chr14_26918988_r	14	-	4740	14	1	26923014	0.000839
chr14	30524035	30524036	Dcp1a_NM_133761_utr3_9_0_chr14_30523307_f	24	+	3750	24	1	30524035	0.000822
chr14	30818301	30818302	Sfmbt1_NM_001166531_utr3_21_0_chr14_30817849_f,Sfmbt1_NM_001166532_utr3_20_0_chr14_30817849_f,Sfmbt1_NM_019460_utr3_20_0_chr14_30817849_f	33	+	4873	33	1	30818301	0.000789
chr14	30818332	30818333	Sfmbt1_NM_001166531_utr3_21_0_chr14_30817849_f,Sfmbt1_NM_001166532_utr3_20_0_chr14_30817849_f,Sfmbt1_NM_019460_utr3_20_0_chr14_30817849_f	55	+	4873	55	1	30818332	0.000469
chr14	30875079	30875080	Tmem110_NM_028839_utr3_7_0_chr14_30874477_f	18	+	2734	18	1	30875079	0.000284
chr14	31119131	31119132	Pbrm1_NM_001081251_utr3_32_0_chr14_31118902_f	57	+	2691	57	1	31119131	8.73e-05
chr14	31259892	31259893	Bap1_NM_027088_utr3_16_0_chr14_31258840_f	9	+	1090	16	2	31259891	0.000203
chr14	32179218	32179219	Ncoa4_NM_001033988_utr3_9_0_chr14_32177829_f,Ncoa4_NM_001284319_utr3_9_0_chr14_32177829_f,Ncoa4_NM_019744_utr3_9_0_chr14_32177829_f	16	+	2027	16	1	32179218	0.000281
chr14	33381990	33381992	Mapk8_NM_001310452_utr3_0_0_chr14_33377899_r,Mapk8_NM_001310453_utr3_0_0_chr14_33377899_r,Mapk8_NM_001310454_utr3_0_0_chr14_33377899_r,Mapk8_NM_016700_utr3_0_0_chr14_33377899_r	27	-	4409	50	1	33381991	0.000765
chr14	33382145	33382146	Mapk8_NM_001310452_utr3_0_0_chr14_33377899_r,Mapk8_NM_001310453_utr3_0_0_chr14_33377899_r,Mapk8_NM_001310454_utr3_0_0_chr14_33377899_r,Mapk8_NM_016700_utr3_0_0_chr14_33377899_r	34	-	4409	34	1	33382145	0.000106
chr14	34746530	34746531	Wapl_NM_001004436_utr3_18_0_chr14_34745691_f,Wapl_NM_001301330_utr3_18_0_chr14_34745691_f	59	+	2293	59	1	34746530	0.000164
chr14	45285845	45285846	Ero1l_NM_015774_utr3_0_0_chr14_45283087_r	26	-	2941	26	1	45285845	0.000363
chr14	45377506	45377507	Gnpnat1_NM_019425_utr3_0_0_chr14_45376421_r	13	-	1918	28	1	45377506	0.000231
chr14	47322300	47322301	Mapk1ip1l_NM_178684_utr3_3_0_chr14_47319424_f	16	+	3668	25	2	47322301	0.000188
chr14	47531911	47531912	Fbxo34_NM_001146085_utr3_3_0_chr14_47531273_f,Fbxo34_NM_001146086_utr3_2_0_chr14_47531273_f,Fbxo34_NM_030236_utr3_1_0_chr14_47531273_f	10	+	690	15	2	47531911	0.000856
chr14	47541276	47541277	Atg14_NM_172599_utr3_0_0_chr14_47540893_r	12	-	1944	12	1	47541276	0.000894
chr14	49012183	49012184	Exoc5_NM_207214_utr3_0_0_chr14_49012144_r	33	-	2017	33	1	49012183	0.000993
chr14	52074905	52074907	Hnrnpc_NM_001170981_utr3_0_0_chr14_52073380_r,Hnrnpc_NM_001170982_utr3_0_0_chr14_52073380_r,Hnrnpc_NM_001170983_utr3_0_0_chr14_52073380_r,Hnrnpc_NM_001170984_utr3_0_0_chr14_52073380_r,Hnrnpc_NM_016884_utr3_0_0_chr14_52073380_r	25	-	1700	49	2	52074906	0.000548
chr14	52074942	52074943	Hnrnpc_NM_001170981_utr3_0_0_chr14_52073380_r,Hnrnpc_NM_001170982_utr3_0_0_chr14_52073380_r,Hnrnpc_NM_001170983_utr3_0_0_chr14_52073380_r,Hnrnpc_NM_001170984_utr3_0_0_chr14_52073380_r,Hnrnpc_NM_016884_utr3_0_0_chr14_52073380_r	36	-	1700	36	1	52074942	0.000736
chr14	52261809	52261810	Rab2b_NM_172601_utr3_0_0_chr14_52261759_r	10	-	1951	11	1	52261809	0.000686
chr14	56793109	56793111	Zmym5_NM_001253752_utr3_0_0_chr14_56790585_r,Zmym5_NM_001253753_utr3_0_0_chr14_56790585_r,Zmym5_NM_144842_utr3_0_0_chr14_56790585_r	36	-	3181	80	3	56793110	0.000911
chr14	56793118	56793124	Zmym5_NM_001253752_utr3_0_0_chr14_56790585_r,Zmym5_NM_001253753_utr3_0_0_chr14_56790585_r,Zmym5_NM_144842_utr3_0_0_chr14_56790585_r	128	-	3181	128	1	56793122	2.93e-05
chr14	60302295	60302296	Mtmr6_NM_144843_utr3_13_0_chr14_60300522_f	123	+	1850	123	1	60302295	0.000298
chr14	65200040	65200042	Fzd3_NM_021458_utr3_0_0_chr14_65192441_r	16	-	10278	24	2	65200041	0.000657
chr14	65819166	65819167	Esco2_NM_028039_utr3_0_0_chr14_65819027_r	268	-	939	268	1	65819166	0.000608
chr14	65819177	65819178	Esco2_NM_028039_utr3_0_0_chr14_65819027_r	93	-	939	93	1	65819177	0.000729
chr14	66310981	66310982	Trim35_NM_029979_utr3_5_0_chr14_66309337_f	29	+	2088	29	1	66310981	0.000757
chr14	67428648	67428649	Ebf2_NM_001276387_utr3_16_0_chr14_67428123_f,Ebf2_NM_010095_utr3_16_0_chr14_67428123_f	7	+	2830	7	1	67428648	0.00018
chr14	70374055	70374056	Piwil2_NM_021308_utr3_0_0_chr14_70372480_r	92	-	1800	92	1	70374055	0.000152
chr14	72538780	72538781	Fndc3a_NM_207636_utr3_0_0_chr14_72537953_r	35	-	2214	35	1	72538780	0.000506
chr14	78495030	78495031	Akap11_NM_001164503_utr3_0_0_chr14_78492246_r,Akap11_NM_001346784_utr3_0_0_chr14_78492246_r	22	-	3530	55	3	78495031	0.000485
chr14	78495032	78495033	Akap11_NM_001164503_utr3_0_0_chr14_78492246_r,Akap11_NM_001346784_utr3_0_0_chr14_78492246_r	37	-	3530	55	1	78495032	0.000658
chr14	78495313	78495314	Akap11_NM_001164503_utr3_0_0_chr14_78492246_r,Akap11_NM_001346784_utr3_0_0_chr14_78492246_r	46	-	3530	77	1	78495313	0.000314
chr14	79429953	79429954	Kbtbd7_NM_001024135_utr3_0_0_chr14_79428803_f	39	+	2236	39	1	79429953	0.000497
chr14	79430231	79430233	Kbtbd7_NM_001024135_utr3_0_0_chr14_79428803_f	53	+	2236	59	1	79430232	0.000715
chr14	79461101	79461103	Wbp4_NM_018765_utr3_0_0_chr14_79459937_r	42	-	1985	42	1	79461102	0.00023
chr14	103081748	103081749	Fbxl3_NM_001347600_utr3_0_0_chr14_103080239_r,Fbxl3_NM_001347601_utr3_0_0_chr14_103080239_r,Fbxl3_NM_015822_utr3_0_0_chr14_103080239_r	56	-	2628	56	1	103081748	0.000876
chr14	104464309	104464310	Pou4f1_NM_011143_utr3_0_0_chr14_104462325_r	30	-	2220	45	2	104464308	0.000115
chr14	105308621	105308622	Ndfip2_NM_001190989_utr3_7_0_chr14_105308116_f,Ndfip2_NM_029561_utr3_7_0_chr14_105307886_f	47	+	1413	47	1	105308621	0.000715
chr14	106109181	106109182	Trim52_NM_198601_utr3_0_0_chr14_106107612_f	93	+	1669	93	1	106109181	0.000349
chr14	118978774	118978775	Dnajc3_NM_008929_utr3_11_0_chr14_118978185_f	38	+	3518	56	2	118978774	0.000103
chr14	118978836	118978837	Dnajc3_NM_008929_utr3_11_0_chr14_118978185_f	39	+	3518	54	2	118978836	0.000129
chr14	118979834	118979835	Dnajc3_NM_008929_utr3_11_0_chr14_118978185_f	68	+	3518	68	1	118979834	0.000352
chr14	121542397	121542400	Dock9_NM_001081039_utr3_0_0_chr14_121542039_r,Dock9_NM_001128307_utr3_0_0_chr14_121542039_r,Dock9_NM_001128308_utr3_0_0_chr14_121542039_r,Dock9_NM_001347596_utr3_0_0_chr14_121538365_r,Dock9_NM_134074_utr3_0_0_chr14_121542039_r,Dock9_NM_001347596_utr3_0_0_chr14_121538365_r	51	-	5138	109	2	121542400	0.000445
chr14	121542401	121542402	Dock9_NM_001081039_utr3_0_0_chr14_121542039_r,Dock9_NM_001128307_utr3_0_0_chr14_121542039_r,Dock9_NM_001128308_utr3_0_0_chr14_121542039_r,Dock9_NM_001347596_utr3_0_0_chr14_121538365_r,Dock9_NM_134074_utr3_0_0_chr14_121542039_r	51	-	5138	109	3	121542400	6.49e-05
chr15	7191968	7191969	Lifr_NM_013584_utr3_19_0_chr15_7191170_f	20	+	6320	20	1	7191968	0.000443
chr15	8291007	8291008	Nipbl_NM_027707_utr3_0_0_chr15_8289824_r,Nipbl_NM_201232_utr3_0_0_chr15_8289824_r	25	-	2268	46	2	8291006	0.00071
chr15	11984041	11984044	Sub1_NM_011294_utr3_0_0_chr15_11981339_r	116	-	2879	203	3	11984043	0.000187
chr15	11984049	11984051	Sub1_NM_011294_utr3_0_0_chr15_11981339_r	66	-	2879	113	2	11984050	0.000788
chr15	11984052	11984055	Sub1_NM_011294_utr3_0_0_chr15_11981339_r	43	-	2879	141	5	11984053	0.00012
chr15	11984097	11984100	Sub1_NM_011294_utr3_0_0_chr15_11981339_r	95	-	2879	204	3	11984098	0.000191
chr15	12184442	12184443	Zfr_NM_011767_utr3_19_0_chr15_12184139_f	122	+	1311	122	1	12184442	0.000653
chr15	12351040	12351041	Golph3_NM_025673_utr3_3_0_chr15_12349793_f	80	+	1475	80	1	12351040	0.000283
chr15	12351098	12351099	Golph3_NM_025673_utr3_3_0_chr15_12349793_f	88	+	1475	88	1	12351098	0.000726
chr15	12361495	12361496	Pdzd2_NM_001081064_utr3_0_0_chr15_12357054_r	16	-	5022	16	1	12361495	0.0002
chr15	25813613	25813614	Myo10_NM_001353141_utr3_22_0_chr15_25812223_f,Myo10_NM_001353142_utr3_20_0_chr15_25812223_f,Myo10_NM_019472_utr3_40_0_chr15_25812223_f	68	+	1449	68	1	25813613	0.000196
chr15	31457022	31457023	March6_NM_172606_utr3_0_0_chr15_31455899_r	35	-	3290	35	1	31457022	0.000668
chr15	36771970	36771974	Ywhaz_NM_001253805_utr3_0_0_chr15_36770262_r,Ywhaz_NM_001253806_utr3_0_0_chr15_36770262_r,Ywhaz_NM_001253807_utr3_0_0_chr15_36770262_r,Ywhaz_NM_001356569_utr3_0_0_chr15_36770261_r,Ywhaz_NM_011740_utr3_0_0_chr15_36770262_r	39	-	2457	122	4	36771972	0.000285
chr15	37000684	37000687	Zfp706_NM_026521_utr3_0_0_chr15_36997027_r	43	-	3897	70	3	37000685	0.000104
chr15	37000710	37000712	Zfp706_NM_026521_utr3_0_0_chr15_36997027_r	48	-	3897	105	3	37000710	4.24e-06
chr15	39038163	39038164	Fzd6_NM_001162494_utr3_6_0_chr15_39036555_f,Fzd6_NM_008056_utr3_6_0_chr15_39036555_f	7	+	1636	7	1	39038163	0.000388
chr15	51962644	51962645	Rad21_NM_009009_utr3_0_0_chr15_51962604_r	275	-	1452	275	1	51962644	1.06e-05
chr15	51962651	51962652	Rad21_NM_009009_utr3_0_0_chr15_51962604_r	75	-	1452	75	1	51962651	0.000533
chr15	51964048	51964051	Rad21_NM_009009_utr3_0_0_chr15_51962604_r	79	-	1452	150	3	51964048	5.9e-05
chr15	55015746	55015748	Taf2_NM_001081288_utr3_0_0_chr15_55015129_r	51	-	1213	127	3	55015746	2.99e-05
chr15	58094199	58094200	Atad2_NM_027435_utr3_0_0_chr15_58094047_r	75	-	1480	109	2	58094199	0.000302
chr15	58456176	58456179	Fam91a1_NM_145959_utr3_23_0_chr15_58454933_f	177	+	2869	287	2	58456177	3.64e-05
chr15	58457643	58457644	Fam91a1_NM_145959_utr3_23_0_chr15_58454933_f	91	+	2869	91	1	58457643	0.000654
chr15	58900326	58900327	Rnf139_NM_175226_utr3_1_0_chr15_58900135_f	25	+	2256	38	2	58900326	0.000115
chr15	63931431	63931432	Fam49b_NM_144846_utr3_0_0_chr15_63929094_r	102	-	2522	102	1	63931431	0.000151
chr15	65872538	65872540	Efr3a_NM_001356582_utr3_22_0_chr15_65871259_f,Efr3a_NM_133766_utr3_22_0_chr15_65871259_f	28	+	2554	45	2	65872539	0.000658
chr15	76354244	76354245	Maf1_NM_001164607_utr3_8_0_chr15_76353869_f,Maf1_NM_001164608_utr3_7_0_chr15_76353869_f,Maf1_NM_026859_utr3_7_0_chr15_76353869_f	34	+	510	34	1	76354244	0.000443
chr15	76852188	76852189	Zfp251_NM_001007568_utr3_0_0_chr15_76852141_r	21	-	852	21	1	76852188	0.00076
chr15	77083844	77083849	Rbfox2_NM_001110827_utr3_0_0_chr15_77078990_r,Rbfox2_NM_001110828_utr3_0_0_chr15_77078990_r,Rbfox2_NM_001110829_utr3_0_0_chr15_77078990_r,Rbfox2_NM_001110830_utr3_0_0_chr15_77078990_r,Rbfox2_NM_001286418_utr3_0_0_chr15_77078990_r,Rbfox2_NM_001286419_utr3_0_0_chr15_77078990_r,Rbfox2_NM_053104_utr3_0_0_chr15_77078990_r,Rbfox2_NM_175387_utr3_0_0_chr15_77078990_r	57	-	5172	178	5	77083845	1.35e-09
chr15	79529370	79529371	Ddx17_NM_001040187_utr3_0_0_chr15_79527696_r,Ddx17_NM_152806_utr3_0_0_chr15_79527696_r,Ddx17_NM_199080_utr3_0_0_chr15_79527696_r	72	-	2316	72	1	79529370	0.000781
chr15	80253070	80253071	Mief1_NM_178719_utr3_5_0_chr15_80250136_f	20	+	3236	20	1	80253070	0.000865
chr15	81011915	81011916	Sgsm3_NM_134091_utr3_21_0_chr15_81011737_f	15	+	554	15	1	81011915	0.000757
chr15	81453259	81453260	Xpnpep3_NM_001347075_utr3_9_0_chr15_81453032_f,Xpnpep3_NM_177310_utr3_8_0_chr15_81452865_f	40	+	4451	40	1	81453259	0.000141
chr15	81475196	81475198	Rbx1_NM_019712_utr3_4_0_chr15_81475099_f	75	+	1271	145	1	81475196	0.000426
chr15	81704908	81704909	Rangap1_NM_001146174_utr3_0_0_chr15_81704248_r,Rangap1_NM_011241_utr3_0_0_chr15_81704248_r	17	-	941	17	1	81704908	0.000515
chr15	81915082	81915083	Polr3h_NM_030229_utr3_0_0_chr15_81915030_r	16	-	1582	31	3	81915081	0.000447
chr15	81916180	81916181	Polr3h_NM_030229_utr3_0_0_chr15_81915030_r	9	-	1582	9	1	81916180	0.000896
chr15	82204290	82204291	Srebf2_NM_033218_utr3_18_0_chr15_82203918_f	93	+	1043	93	1	82204290	0.000622
chr15	83153535	83153536	Cyb5r3_NM_029787_utr3_0_0_chr15_83153501_r	8	-	1049	8	1	83153535	0.000376
chr15	86137541	86137542	Gramd4_NM_001205353_utr3_18_0_chr15_86135417_f,Gramd4_NM_172611_utr3_18_0_chr15_86135455_f	6	+	2220	11	2	86137542	0.000329
chr15	93489411	93489412	Pphln1_NM_001083114_utr3_7_0_chr15_93489169_f,Pphln1_NM_001285863_utr3_7_0_chr15_93489169_f,Pphln1_NM_001285864_utr3_6_0_chr15_93489169_f,Pphln1_NM_146062_utr3_9_0_chr15_93489169_f,Pphln1_NM_175363_utr3_8_0_chr15_93489169_f	157	+	2744	157	1	93489411	0.000386
chr15	93489463	93489464	Pphln1_NM_001083114_utr3_7_0_chr15_93489169_f,Pphln1_NM_001285863_utr3_7_0_chr15_93489169_f,Pphln1_NM_001285864_utr3_6_0_chr15_93489169_f,Pphln1_NM_146062_utr3_9_0_chr15_93489169_f,Pphln1_NM_175363_utr3_8_0_chr15_93489169_f	28	+	2744	28	1	93489463	0.000709
chr15	96403249	96403250	Arid2_NM_175251_utr3_20_0_chr15_96402095_f	56	+	3369	56	1	96403249	0.000374
chr15	96404764	96404765	Arid2_NM_175251_utr3_20_0_chr15_96402095_f	45	+	3369	45	1	96404764	0.000578
chr15	96414646	96414647	Scaf11_NM_028148_utr3_0_0_chr15_96411698_r	38	-	3090	38	1	96414646	0.000713
chr15	96414651	96414652	Scaf11_NM_028148_utr3_0_0_chr15_96411698_r	21	-	3090	21	1	96414651	0.000651
chr15	96414654	96414656	Scaf11_NM_028148_utr3_0_0_chr15_96411698_r	21	-	3090	31	2	96414654	0.000602
chr15	96996827	96996828	Slc38a4_NM_027052_utr3_0_0_chr15_96994823_r	8	-	2167	20	3	96996828	7.3e-05
chr15	98519235	98519236	Kansl2_NM_001289437_utr3_0_0_chr15_98517658_r,Kansl2_NM_001289438_utr3_0_0_chr15_98517658_r,Kansl2_NM_001289439_utr3_0_0_chr15_98517658_r,Kansl2_NM_001289440_utr3_0_0_chr15_98517658_r,Kansl2_NM_133714_utr3_0_0_chr15_98517658_r	47	-	1764	47	1	98519235	0.000986
chr15	99408555	99408557	Tmbim6_NM_001171034_utr3_10_0_chr15_99408499_f,Tmbim6_NM_001171035_utr3_9_0_chr15_99408499_f,Tmbim6_NM_001171036_utr3_10_0_chr15_99408499_f,Tmbim6_NM_026669_utr3_9_0_chr15_99408499_f	108	+	1551	184	2	99408556	8.92e-05
chr15	100219350	100219351	Dip2b_NM_001159361_utr3_37_0_chr15_100215431_f,Dip2b_NM_172819_utr3_32_0_chr15_100215431_f	18	+	4043	18	1	100219350	0.000947
chr15	100387938	100387939	Slc11a2_NM_008732_utr3_0_0_chr15_100387900_r	6	-	1184	6	1	100387938	0.000264
chr15	100388832	100388833	Slc11a2_NM_008732_utr3_0_0_chr15_100387900_r	18	-	1184	18	1	100388832	0.0002
chr15	100620631	100620632	Dazap2_NM_011873_utr3_3_0_chr15_100619497_f	288	+	1265	288	1	100620631	0.000398
chr15	100620639	100620640	Dazap2_NM_011873_utr3_3_0_chr15_100619497_f	375	+	1265	375	1	100620639	0.000704
chr15	102214600	102214601	Zfp740_NM_001289690_utr3_5_0_chr15_102212686_f,Zfp740_NM_001289691_utr3_7_0_chr15_102212686_f,Zfp740_NM_001289694_utr3_6_0_chr15_102212702_f,Zfp740_NM_001289695_utr3_6_0_chr15_102212686_f	9	+	2925	9	1	102214600	0.000525
chr15	102235090	102235091	Rarg_NM_001042727_utr3_0_0_chr15_102234938_r,Rarg_NM_011244_utr3_0_0_chr15_102234938_r	18	-	1086	18	1	102235090	0.000928
chr15	102498618	102498619	Map3k12_NM_001163643_utr3_0_0_chr15_102497647_r,Map3k12_NM_009582_utr3_0_0_chr15_102497647_r	123	-	2434	123	1	102498618	0.000516
chr15	102498618	102498619	Pcbp2_NM_001103165_utr3_14_0_chr15_102498526_f,Pcbp2_NM_001103166_utr3_13_0_chr15_102498526_f,Pcbp2_NM_001174073_utr3_12_0_chr15_102498526_f,Pcbp2_NM_011042_utr3_13_0_chr15_102498526_f	123	+	1534	123	1	102498618	0.000812
chr15	102498678	102498680	Map3k12_NM_001163643_utr3_0_0_chr15_102497647_r,Map3k12_NM_009582_utr3_0_0_chr15_102497647_r	106	-	2434	150	2	102498679	0.000519
chr15	102498678	102498680	Pcbp2_NM_001103165_utr3_14_0_chr15_102498526_f,Pcbp2_NM_001103166_utr3_13_0_chr15_102498526_f,Pcbp2_NM_001174073_utr3_12_0_chr15_102498526_f,Pcbp2_NM_011042_utr3_13_0_chr15_102498526_f	106	+	1534	150	2	102498679	0.000834
chr15	102498772	102498773	Pcbp2_NM_001103165_utr3_14_0_chr15_102498526_f,Pcbp2_NM_001103166_utr3_13_0_chr15_102498526_f,Pcbp2_NM_001174073_utr3_12_0_chr15_102498526_f,Pcbp2_NM_011042_utr3_13_0_chr15_102498526_f	154	+	1534	154	1	102498772	0.000351
chr15	102498772	102498773	Map3k12_NM_001163643_utr3_0_0_chr15_102497647_r,Map3k12_NM_009582_utr3_0_0_chr15_102497647_r	154	-	2434	189	2	102498772	0.00019
chr16	4482267	4482268	Srl_NM_001347162_utr3_0_0_chr16_4476979_r,Srl_NM_175347_utr3_0_0_chr16_4480228_r	7	-	5494	7	1	4482267	0.000909
chr16	4766119	4766120	Cdip1_NM_025670_utr3_0_0_chr16_4765461_r	5	-	3077	5	1	4766119	0.000705
chr16	4938245	4938246	Mgrn1_NM_001252437_utr3_16_0_chr16_4936896_f,Mgrn1_NM_001357061_utr3_15_0_chr16_4937009_f,Mgrn1_NM_001357062_utr3_17_0_chr16_4936896_f,Mgrn1_NM_029657_utr3_16_0_chr16_4936896_f	7	+	1401	7	1	4938245	0.000348
chr16	11220450	11220451	Gspt1_NM_001130008_utr3_0_0_chr16_11216241_r,Gspt1_NM_146066_utr3_0_0_chr16_11216241_r	12	-	4586	17	2	11220449	0.000168
chr16	11220618	11220619	Gspt1_NM_001130008_utr3_0_0_chr16_11216241_r,Gspt1_NM_146066_utr3_0_0_chr16_11216241_r	9	-	4586	9	1	11220618	0.000872
chr16	14109230	14109231	Marf1_NM_001081154_utr3_0_0_chr16_14109166_r	63	-	2364	137	4	14109231	1.39e-05
chr16	15889332	15889333	Cebpd_NM_007679_utr3_0_0_chr16_15888132_f	16	+	1414	18	1	15889333	0.000784
chr16	19772155	19772156	B3gnt5_NM_001159407_utr3_5_0_chr16_19770164_f,B3gnt5_NM_001159408_utr3_4_0_chr16_19770164_f,B3gnt5_NM_054052_utr3_3_0_chr16_19770164_f	7	+	2590	7	1	19772155	0.000121
chr16	22047003	22047005	Senp2_NM_001357424_utr3_15_0_chr16_22046696_f,Senp2_NM_029457_utr3_16_0_chr16_22046696_f	196	+	2574	215	2	22047004	0.000356
chr16	22047752	22047754	Senp2_NM_001357424_utr3_15_0_chr16_22046696_f,Senp2_NM_029457_utr3_16_0_chr16_22046696_f	155	+	2574	195	2	22047752	3.78e-05
chr16	22245907	22245912	Tra2b_NM_001330554_utr3_0_0_chr16_22244552_r,Tra2b_NM_001330555_utr3_0_0_chr16_22244552_r,Tra2b_NM_009186_utr3_0_0_chr16_22244552_r	78	-	2304	156	4	22245909	3.84e-05
chr16	22245919	22245921	Tra2b_NM_001330554_utr3_0_0_chr16_22244552_r,Tra2b_NM_001330555_utr3_0_0_chr16_22244552_r,Tra2b_NM_009186_utr3_0_0_chr16_22244552_r	27	-	2304	51	2	22245919	0.000691
chr16	22381724	22381725	Etv5_NM_023794_utr3_0_0_chr16_22381313_r	6	-	2157	6	1	22381724	0.000179
chr16	22872292	22872294	Dnajb11_NM_001190804_utr3_9_0_chr16_22871736_f,Dnajb11_NM_001190805_utr3_10_0_chr16_22872140_f,Dnajb11_NM_001190805_utr3_10_0_chr16_22872140_f	105	+	730	161	2	22872293	0.000734
chr16	23113984	23113985	Eif4a2_NM_001123037_utr3_9_0_chr16_23113312_f,Eif4a2_NM_001123038_utr3_10_0_chr16_23112361_f,Eif4a2_NM_001347179_utr3_10_0_chr16_23113312_f,Eif4a2_NM_013506_utr3_10_0_chr16_23113312_f,Eif4a2_NM_001123038_utr3_10_0_chr16_23112361_f	8	+	1772	12	1	23113984	0.00069
chr16	30313469	30313470	Atp13a3_NM_001128094_utr3_0_0_chr16_30312424_r,Atp13a3_NM_001128096_utr3_0_0_chr16_30312424_r	35	-	3280	35	1	30313469	0.000549
chr16	32019191	32019194	Pak2_NM_177326_utr3_0_0_chr16_32016290_r	58	-	3890	152	2	32019192	1.22e-05
chr16	32905758	32905759	Fyttd1_NM_001159349_utr3_7_0_chr16_32905631_f,Fyttd1_NM_001356387_utr3_7_0_chr16_32905631_f,Fyttd1_NM_027226_utr3_8_0_chr16_32905631_f	85	+	3333	85	1	32905758	0.000686
chr16	32906174	32906177	Fyttd1_NM_001159349_utr3_7_0_chr16_32905631_f,Fyttd1_NM_001356387_utr3_7_0_chr16_32905631_f,Fyttd1_NM_027226_utr3_8_0_chr16_32905631_f	130	+	3333	246	2	32906176	0.000116
chr16	32907521	32907523	Fyttd1_NM_001159349_utr3_7_0_chr16_32905631_f,Fyttd1_NM_001356387_utr3_7_0_chr16_32905631_f,Fyttd1_NM_027226_utr3_8_0_chr16_32905631_f	54	+	3333	104	2	32907522	0.000886
chr16	35313629	35313630	Sec22a_NM_133704_utr3_0_0_chr16_35311131_r	5	-	2956	5	1	35313629	0.000753
chr16	36793801	36793802	Eaf2_NM_001113401_utr3_0_0_chr16_36792884_r,Eaf2_NM_001113405_utr3_0_0_chr16_36792884_r,Eaf2_NM_134111_utr3_0_0_chr16_36792884_r	32	-	996	46	1	36793801	0.000265
chr16	37509881	37509882	Gtf2e1_NM_001355727_utr3_0_0_chr16_37509796_r,Gtf2e1_NM_028812_utr3_0_0_chr16_37509796_r	30	-	1593	51	2	37509881	0.000473
chr16	37881987	37881988	Lrrc58_NM_177093_utr3_3_0_chr16_37881463_f	23	+	7395	29	1	37881987	0.000941
chr16	37882000	37882001	Lrrc58_NM_177093_utr3_3_0_chr16_37881463_f	31	+	7395	31	1	37882000	0.000117
chr16	38240694	38240695	Gsk3b_NM_001347232_utr3_11_0_chr16_38240570_f,Gsk3b_NM_019827_utr3_10_0_chr16_38240570_f	27	+	5515	27	1	38240694	0.000724
chr16	44160425	44160426	Naa50_NM_001347239_utr3_4_0_chr16_44159641_f,Naa50_NM_028108_utr3_4_0_chr16_44159641_f	55	+	3822	76	1	44160425	0.000862
chr16	48924272	48924273	Dzip3_NM_001110017_utr3_0_0_chr16_48924228_r,Dzip3_NM_001356425_utr3_0_0_chr16_48924228_r,Dzip3_NM_027341_utr3_0_0_chr16_48924228_r	52	-	3097	52	1	48924272	2.78e-05
chr16	48924319	48924321	Dzip3_NM_001110017_utr3_0_0_chr16_48924228_r,Dzip3_NM_001356425_utr3_0_0_chr16_48924228_r,Dzip3_NM_027341_utr3_0_0_chr16_48924228_r,Dzip3_NM_001110017_utr3_0_0_chr16_48924228_r,Dzip3_NM_027341_utr3_0_0_chr16_48924228_r	24	-	3097	41	2	48924319	0.000388
chr16	50197081	50197083	Bbx_NM_001347240_utr3_0_0_chr16_50191844_r,Bbx_NM_027444_utr3_0_0_chr16_50191844_r	26	-	5715	33	2	50197082	0.00083
chr16	50197095	50197096	Bbx_NM_001347240_utr3_0_0_chr16_50191844_r,Bbx_NM_027444_utr3_0_0_chr16_50191844_r	27	-	5715	37	1	50197096	0.000566
chr16	57152870	57152871	Tomm70a_NM_138599_utr3_11_0_chr16_57152737_f	51	+	1794	78	2	57152870	1.27e-05
chr16	64782224	64782225	Zfp654_NM_001347245_utr3_0_0_chr16_64780347_r,Zfp654_NM_028059_utr3_0_0_chr16_64780347_r	24	-	2922	24	1	64782224	0.00067
chr16	87483447	87483448	Usp16_NM_024258_utr3_17_0_chr16_87483232_f	11	+	282	19	1	87483447	0.000882
chr16	87483927	87483930	Cct8_NM_009840_utr3_0_0_chr16_87483325_r	87	-	663	204	2	87483929	0.000483
chr16	91574660	91574661	Tmem50b_NM_030018_utr3_0_0_chr16_91574508_r	20	-	1605	31	2	91574660	0.000153
chr16	91829961	91829962	Itsn1_NM_001110276_utr3_15_0_chr16_91828379_f	9	+	3974	9	1	91829961	0.000989
chr16	92087283	92087284	Slc5a3_NM_017391_utr3_1_0_chr16_92079214_f	27	+	8260	27	1	92087283	0.000971
chr16	93876014	93876015	Morc3_NM_001045529_utr3_16_0_chr16_93874913_f	63	+	1161	63	1	93876014	0.000438
chr16	94692501	94692502	Dyrk1a_NM_001113389_utr3_11_0_chr16_94692202_f,Dyrk1a_NM_001347731_utr3_10_0_chr16_94692202_f,Dyrk1a_NM_007890_utr3_11_0_chr16_94692202_f	32	+	3318	32	1	94692501	0.000792
chr17	8195194	8195195	Fgfr1op_NM_001197046_utr3_12_0_chr17_8194596_f,Fgfr1op_NM_201230_utr3_11_0_chr17_8194596_f	48	+	1875	48	1	8195194	0.000585
chr17	10206830	10206831	Qk_NM_001159517_utr3_0_0_chr17_10206471_r	81	-	3144	81	1	10206830	0.000117
chr17	10206874	10206875	Qk_NM_001159517_utr3_0_0_chr17_10206471_r	80	-	3144	80	1	10206874	0.000125
chr17	13015213	13015214	Sod2_NM_013671_utr3_4_0_chr17_13015172_f	35	+	2948	35	1	13015213	0.000904
chr17	13015545	13015546	Sod2_NM_013671_utr3_4_0_chr17_13015172_f	18	+	2948	18	1	13015545	0.000889
chr17	14945047	14945048	1600012H06Rik_NM_001083880_utr3_1_0_chr17_14944171_f,1600012H06Rik_NM_001083881_utr3_1_0_chr17_14944171_f,1600012H06Rik_NM_001083882_utr3_0_0_chr17_14944171_f,1600012H06Rik_NM_026451_utr3_1_0_chr17_14944171_f	13	+	1769	13	1	14945047	0.000196
chr17	15475999	15476000	Psmb1_NM_011185_utr3_0_0_chr17_15475721_r	23	-	299	23	1	15475999	0.000922
chr17	15517352	15517353	Tbp_NM_013684_utr3_7_0_chr17_15516784_f	90	+	644	109	2	15517352	0.000179
chr17	23824678	23824680	Srrm2_NM_175229_utr3_13_0_chr17_23824226_f	47	+	518	100	2	23824679	0.000665
chr17	23824681	23824683	Srrm2_NM_175229_utr3_13_0_chr17_23824226_f	57	+	518	96	2	23824681	0.000214
chr17	24075789	24075791	Pdpk1_NM_001286662_utr3_0_0_chr17_24073680_r,Pdpk1_NM_011062_utr3_0_0_chr17_24073680_r	50	-	5346	72	2	24075789	0.000249
chr17	25234347	25234348	Unkl_NM_001197024_utr3_14_0_chr17_25231868_f,Unkl_NM_001290736_utr3_14_0_chr17_25231868_f,Unkl_NM_028789_utr3_4_0_chr17_25231868_f	12	+	2576	23	2	25234348	0.000635
chr17	25882154	25882155	Rab40c_NM_139154_utr3_0_0_chr17_25882114_r	23	-	1514	23	1	25882154	0.000187
chr17	26773629	26773631	Crebrf_NM_029870_utr3_8_0_chr17_26771408_f	36	+	5219	53	2	26773629	0.00094
chr17	26773771	26773773	Crebrf_NM_029870_utr3_8_0_chr17_26771408_f	56	+	5219	72	2	26773772	0.000882
chr17	28205782	28205783	Zfp523_NM_172617_utr3_14_0_chr17_28205210_f	21	+	677	31	1	28205782	0.000805
chr17	29042091	29042092	Srsf3_NM_013663_utr3_5_0_chr17_29041412_f	44	+	1961	62	2	29042091	0.000467
chr17	29042425	29042426	Srsf3_NM_013663_utr3_5_0_chr17_29041412_f	247	+	1961	247	1	29042425	6.39e-05
chr17	29605631	29605632	Tbc1d22b_NM_198647_utr3_12_0_chr17_29604973_f	15	+	1836	15	1	29605631	0.000433
chr17	30209830	30209831	Zfand3_NM_001356265_utr3_5_0_chr17_30208173_f,Zfand3_NM_148926_utr3_4_0_chr17_30208173_f	65	+	2651	65	1	30209830	0.000481
chr17	31846079	31846081	Sik1_NM_010831_utr3_0_0_chr17_31844248_r	36	-	2035	60	2	31846080	0.000187
chr17	32305206	32305207	Akap8_NM_019774_utr3_0_0_chr17_32303672_r	17	-	1585	23	2	32305205	0.00097
chr17	33746637	33746638	Rab11b_NM_008997_utr3_0_0_chr17_33742484_r	25	-	5184	25	1	33746637	5.85e-05
chr17	33747639	33747640	Rab11b_NM_008997_utr3_0_0_chr17_33742484_r	6	-	5184	11	2	33747638	0.000788
chr17	33848565	33848566	Cd320_NM_001305169_utr3_4_0_chr17_33848429_f,Cd320_NM_019421_utr3_4_0_chr17_33848429_f	7	+	1346	7	1	33848565	0.000815
chr17	34038324	34038325	Rxrb_NM_001205214_utr3_9_0_chr17_34037532_f,Rxrb_NM_001205215_utr3_9_0_chr17_34037532_f,Rxrb_NM_001205216_utr3_9_0_chr17_34037532_f,Rxrb_NM_011306_utr3_9_0_chr17_34037532_f	14	+	872	14	1	34038324	0.000271
chr17	34596515	34596516	Pbx2_NM_017463_utr3_8_0_chr17_34595917_f	45	+	1425	97	3	34596516	0.000153
chr17	34596517	34596518	Pbx2_NM_017463_utr3_8_0_chr17_34595917_f	45	+	1425	97	1	34596517	0.000931
chr17	35834862	35834866	Tubb5_NM_011655_utr3_0_0_chr17_35833920_r	43	-	1062	90	4	35834863	0.000195
chr17	35834868	35834870	Tubb5_NM_011655_utr3_0_0_chr17_35833920_r	66	-	1062	105	2	35834868	8.13e-05
chr17	35857919	35857921	Mdc1_NM_001010833_utr3_15_0_chr17_35857631_f	67	+	2040	86	2	35857919	0.000322
chr17	35875439	35875440	Ppp1r18_NM_001146710_utr3_3_0_chr17_35874817_f,Ppp1r18_NM_001146711_utr3_3_0_chr17_35874817_f,Ppp1r18_NM_175242_utr3_2_0_chr17_35874817_f	31	+	780	46	1	35875439	0.000569
chr17	46414516	46414517	Zfp318_NM_207671_utr3_9_0_chr17_46413787_f	27	+	7132	27	1	46414516	0.000222
chr17	46414556	46414557	Zfp318_NM_207671_utr3_9_0_chr17_46413787_f	21	+	7132	38	1	46414557	0.000493
chr17	47601396	47601397	Bysl_NM_016859_utr3_0_0_chr17_47599331_r	4	-	2222	4	1	47601396	0.000283
chr17	47683817	47683818	Usp49_NM_198421_utr3_6_0_chr17_47680873_f	9	+	3195	9	1	47683817	0.000938
chr17	50281085	50281087	Dazl_NM_001277863_utr3_0_0_chr17_50279393_r,Dazl_NM_010021_utr3_0_0_chr17_50279393_r	2150	-	1856	2505	1	50281085	5.22e-05
chr17	50281090	50281095	Dazl_NM_001277863_utr3_0_0_chr17_50279393_r,Dazl_NM_010021_utr3_0_0_chr17_50279393_r	777	-	1856	1778	3	50281092	0.000171
chr17	56068293	56068294	Ubxn6_NM_024432_utr3_0_0_chr17_56068249_r	9	-	306	9	1	56068293	0.000836
chr17	56893549	56893550	Mllt1_NM_022328_utr3_0_0_chr17_56892611_r	8	-	1851	8	1	56893549	0.000559
chr17	63059507	63059508	Fbxl17_NM_015794_utr3_0_0_chr17_63045952_r	21	-	14319	21	1	63059507	6.93e-05
chr17	63060045	63060046	Fbxl17_NM_015794_utr3_0_0_chr17_63045952_r	16	-	14319	16	1	63060045	0.000466
chr17	63060113	63060114	Fbxl17_NM_015794_utr3_0_0_chr17_63045952_r	8	-	14319	8	1	63060113	0.000367
chr17	70994497	70994498	Myl12a_NM_026064_utr3_0_0_chr17_70993793_r	35	-	819	53	1	70994498	0.000919
chr17	72849214	72849215	Ypel5_NM_001357368_utr3_2_0_chr17_72848805_f,Ypel5_NM_001357369_utr3_2_0_chr17_72848805_f,Ypel5_NM_001357370_utr3_2_0_chr17_72848805_f,Ypel5_NM_001357371_utr3_3_0_chr17_72848805_f,Ypel5_NM_027166_utr3_2_0_chr17_72848805_f	43	+	1640	56	1	72849214	0.000762
chr17	79849876	79849877	Atl2_NM_001286647_utr3_0_0_chr17_79848390_r	14	-	2296	14	1	79849876	0.00097
chr17	80030456	80030458	Hnrnpll_NM_144802_utr3_0_0_chr17_80029487_r	40	-	998	66	2	80030456	0.000198
chr17	80201516	80201518	Srsf7_NM_001195485_utr3_0_0_chr17_80200080_r,Srsf7_NM_001195486_utr3_0_0_chr17_80200080_r,Srsf7_NM_001195487_utr3_0_0_chr17_80200080_r,Srsf7_NM_146083_utr3_0_0_chr17_80200080_r	89	-	1468	146	2	80201516	6.22e-06
chr17	80228247	80228248	Gemin6_NM_001355458_utr3_2_0_chr17_80228114_f,Gemin6_NM_026053_utr3_2_0_chr17_80228114_f	16	+	384	16	1	80228247	0.00089
chr17	86997394	86997395	Rhoq_NM_145491_utr3_4_0_chr17_86997061_f	19	+	3009	24	2	86997394	0.000399
chr18	3435353	3435354	Cul2_NM_029402_utr3_20_0_chr18_3434976_f	27	+	1725	27	1	3435353	0.000742
chr18	6789337	6789339	Rab18_NM_001278447_utr3_6_0_chr18_6788656_f,Rab18_NM_181070_utr3_6_0_chr18_6788656_f	43	+	2951	94	3	6789338	0.000396
chr18	6789344	6789345	Rab18_NM_001278447_utr3_6_0_chr18_6788656_f,Rab18_NM_181070_utr3_6_0_chr18_6788656_f	94	+	2951	105	2	6789344	0.000165
chr18	7926754	7926755	Wac_NM_001146298_utr3_12_0_chr18_7926140_f,Wac_NM_001282093_utr3_13_0_chr18_7926140_f,Wac_NM_153085_utr3_13_0_chr18_7926140_f	7	+	2889	7	1	7926754	0.000437
chr18	9316459	9316460	Ccny_NM_026484_utr3_0_0_chr18_9312304_r	30	-	4252	68	3	9316460	0.000108
chr18	9316507	9316508	Ccny_NM_026484_utr3_0_0_chr18_9312304_r	26	-	4252	26	1	9316507	0.000607
chr18	9993663	9993664	Thoc1_NM_153552_utr3_20_0_chr18_9993617_f	6	+	1868	6	1	9993663	0.000397
chr18	9993663	9993664	Usp14_NM_001038589_utr3_0_0_chr18_9993615_r,Usp14_NM_021522_utr3_0_0_chr18_9993615_r	6	-	2482	6	1	9993663	0.000299
chr18	9996070	9996072	Usp14_NM_001038589_utr3_0_0_chr18_9993615_r,Usp14_NM_021522_utr3_0_0_chr18_9993615_r	18	-	2482	27	2	9996070	0.000884
chr18	10065741	10065742	Rock1_NM_009071_utr3_0_0_chr18_10064401_r	42	-	1647	42	1	10065741	0.000168
chr18	12189932	12189933	Npc1_NM_008720_utr3_0_0_chr18_12189694_r	17	-	1226	17	1	12189932	0.000223
chr18	14899380	14899381	Taf4b_NM_001100449_utr3_14_0_chr18_14898129_f	111	+	2231	111	1	14899380	0.000896
chr18	14899441	14899442	Taf4b_NM_001100449_utr3_14_0_chr18_14898129_f	213	+	2231	240	1	14899441	5.78e-05
chr18	21026832	21026833	Rnf138_NM_001303005_utr3_6_0_chr18_21026155_f,Rnf138_NM_001303011_utr3_4_0_chr18_21026155_f,Rnf138_NM_019706_utr3_6_0_chr18_21026155_f,Rnf138_NM_207623_utr3_6_0_chr18_21026155_f	264	+	2070	264	1	21026832	0.000529
chr18	21026998	21026999	Rnf138_NM_001303005_utr3_6_0_chr18_21026155_f,Rnf138_NM_001303011_utr3_4_0_chr18_21026155_f,Rnf138_NM_019706_utr3_6_0_chr18_21026155_f,Rnf138_NM_207623_utr3_6_0_chr18_21026155_f	360	+	2070	360	1	21026998	0.000213
chr18	21027176	21027177	Rnf138_NM_001303005_utr3_6_0_chr18_21026155_f,Rnf138_NM_001303011_utr3_4_0_chr18_21026155_f,Rnf138_NM_019706_utr3_6_0_chr18_21026155_f,Rnf138_NM_207623_utr3_6_0_chr18_21026155_f	249	+	2070	249	1	21027176	0.000752
chr18	24285616	24285617	Galnt1_NM_001160404_utr3_12_0_chr18_24284857_f,Galnt1_NM_013814_utr3_12_0_chr18_24284857_f	26	+	1960	26	1	24285616	0.000507
chr18	24487983	24487984	Rprd1a_NM_144861_utr3_0_0_chr18_24484962_r	14	-	3220	14	1	24487983	0.000855
chr18	24580860	24580862	Slc39a6_NM_139143_utr3_0_0_chr18_24579881_r	88	-	1044	134	2	24580860	0.000101
chr18	30348057	30348058	Pik3c3_NM_181414_utr3_24_0_chr18_30347738_f	10	+	383	20	2	30348057	0.000622
chr18	31783731	31783732	Ammecr1l_NM_001242430_utr3_7_0_chr18_31780756_f,Ammecr1l_NM_153515_utr3_7_0_chr18_31780756_f	41	+	3328	41	1	31783731	0.000875
chr18	31796564	31796565	Polr2d_NM_001357480_utr3_2_0_chr18_31796129_f,Polr2d_NM_027002_utr3_3_0_chr18_31796129_f,Polr2d_NM_027101_utr3_3_0_chr18_31796129_f	95	+	583	95	1	31796564	0.000674
chr18	32097449	32097450	Iws1_NM_173441_utr3_13_0_chr18_32097282_f	26	+	7050	59	3	32097450	7.7e-05
chr18	34318771	34318772	Apc_NM_007462_utr3_15_0_chr18_34318582_f	16	+	3609	16	1	34318771	0.000601
chr18	34319329	34319331	Apc_NM_007462_utr3_15_0_chr18_34318582_f	22	+	3609	44	3	34319330	1.37e-05
chr18	34632712	34632713	Cdc23_NM_178347_utr3_0_0_chr18_34631683_r	12	-	2311	12	1	34632712	0.000103
chr18	34632712	34632713	Kif20a_NM_001166406_utr3_18_0_chr18_34632616_f,Kif20a_NM_001166407_utr3_18_0_chr18_34632616_f,Kif20a_NM_009004_utr3_18_0_chr18_34632616_f	12	+	662	12	1	34632712	0.000361
chr18	34772125	34772126	Fam53c_NM_001357456_utr3_4_0_chr18_34770859_f,Fam53c_NM_001357457_utr3_3_0_chr18_34770859_f,Fam53c_NM_175104_utr3_4_0_chr18_34770859_f	58	+	2902	58	1	34772125	0.00031
chr18	34773681	34773683	Fam53c_NM_001357456_utr3_4_0_chr18_34770859_f,Fam53c_NM_001357457_utr3_3_0_chr18_34770859_f,Fam53c_NM_175104_utr3_4_0_chr18_34770859_f	30	+	2902	48	2	34773682	0.000893
chr18	34838857	34838858	Kdm3b_NM_001081256_utr3_23_0_chr18_34837671_f	239	+	1700	262	1	34838857	0.000226
chr18	34864810	34864811	Egr1_NM_007913_utr3_1_0_chr18_34863769_f	21	+	1188	21	1	34864810	0.000765
chr18	35590566	35590567	Matr3_NM_010771_utr3_14_0_chr18_35590431_f	231	+	1615	231	1	35590566	0.000481
chr18	35590615	35590616	Matr3_NM_010771_utr3_14_0_chr18_35590431_f	232	+	1615	232	1	35590615	0.000787
chr18	35590622	35590623	Matr3_NM_010771_utr3_14_0_chr18_35590431_f	236	+	1615	236	1	35590622	0.000443
chr18	35617110	35617112	Paip2_NM_001357470_utr3_4_0_chr18_35616256_f,Paip2_NM_001357471_utr3_3_0_chr18_35616256_f,Paip2_NM_001357472_utr3_4_0_chr18_35616256_f,Paip2_NM_001357473_utr3_3_0_chr18_35616256_f,Paip2_NM_026420_utr3_3_0_chr18_35616256_f	193	+	931	256	2	35617110	0.000173
chr18	35675076	35675077	Dnajc18_NM_029669_utr3_0_0_chr18_35671105_r	6	-	4014	6	1	35675076	0.000884
chr18	37642221	37642226	Taf7_NM_175770_utr3_0_0_chr18_37640491_r	125	-	1996	543	7	37642222	1.05e-09
chr18	38317237	38317238	Rnf14_NM_001164621_utr3_9_0_chr18_38316613_f,Rnf14_NM_001164622_utr3_7_0_chr18_38316613_f,Rnf14_NM_020012_utr3_8_0_chr18_38316613_f	36	+	1237	58	2	38317238	3.46e-05
chr18	38464822	38464823	Ndfip1_NM_001355749_utr3_7_0_chr18_38464261_f,Ndfip1_NM_022996_utr3_7_0_chr18_38464277_f	74	+	937	74	1	38464822	0.000826
chr18	42341272	42341273	Rbm27_NM_172626_utr3_19_0_chr18_42338476_f	106	+	3065	202	3	42341272	3.39e-07
chr18	46609041	46609042	Eif1a_NM_010120_utr3_2_0_chr18_46608135_f	41	+	2091	64	2	46609041	0.000111
chr18	46933379	46933380	Arl14epl_NM_001033446_utr3_4_0_chr18_46932629_f	89	+	1594	89	1	46933379	0.000237
chr18	50196149	50196150	Hsd17b4_NM_008292_utr3_23_0_chr18_50195945_f	52	+	326	52	1	50196149	0.000937
chr18	56526784	56526785	Aldh7a1_NM_001127338_utr3_0_0_chr18_56525736_r,Aldh7a1_NM_138600_utr3_0_0_chr18_56525736_r	17	-	1217	17	1	56526784	0.000248
chr18	61587510	61587511	Csnk1a1_NM_001357498_utr3_10_0_chr18_61587434_f,Csnk1a1_NM_001357499_utr3_10_0_chr18_61587434_f,Csnk1a1_NM_001357500_utr3_9_0_chr18_61587434_f,Csnk1a1_NM_146087_utr3_9_0_chr18_61587434_f	145	+	2887	145	1	61587510	0.000275
chr18	61587928	61587930	Csnk1a1_NM_001357498_utr3_10_0_chr18_61587434_f,Csnk1a1_NM_001357499_utr3_10_0_chr18_61587434_f,Csnk1a1_NM_001357500_utr3_9_0_chr18_61587434_f,Csnk1a1_NM_146087_utr3_9_0_chr18_61587434_f	85	+	2887	125	3	61587929	0.000348
chr18	63664188	63664191	Txnl1_NM_016792_utr3_0_0_chr18_63662801_r	37	-	1502	65	3	63664188	0.000333
chr18	64457711	64457712	Fech_NM_001348055_utr3_0_0_chr18_64456542_r,Fech_NM_007998_utr3_0_0_chr18_64456542_r	8	-	1541	8	1	64457711	0.000216
chr18	65213128	65213129	Nedd4l_NM_001114386_utr3_30_0_chr18_65212887_f,Nedd4l_NM_031881_utr3_29_0_chr18_65212887_f	4	+	4940	4	1	65213128	0.000347
chr18	65478580	65478581	Malt1_NM_172833_utr3_15_0_chr18_65476426_f	11	+	2367	18	2	65478579	0.000144
chr18	66465401	66465402	Pmaip1_NM_021451_utr3_2_0_chr18_66463374_f	15	+	2185	15	1	66465401	0.000784
chr18	67671249	67671250	Ptpn2_NM_001127177_utr3_0_0_chr18_67665501_r	15	-	7072	15	1	67671249	0.000593
chr18	67671909	67671910	Ptpn2_NM_001127177_utr3_0_0_chr18_67665501_r	18	-	7072	19	1	67671909	0.000554
chr18	67672048	67672050	Ptpn2_NM_001127177_utr3_0_0_chr18_67665501_r	31	-	7072	48	2	67672049	0.000816
chr18	67672080	67672081	Ptpn2_NM_001127177_utr3_0_0_chr18_67665501_r	14	-	7072	28	1	67672080	0.000894
chr18	67672537	67672538	Ptpn2_NM_001127177_utr3_0_0_chr18_67665501_r	23	-	7072	23	1	67672537	0.000727
chr18	68321819	68321820	Rnmt_NM_001170953_utr3_9_0_chr18_68321356_f,Rnmt_NM_026440_utr3_10_0_chr18_68321356_f	38	+	3497	68	4	68321819	2.67e-05
chr18	73592376	73592377	Mex3c_NM_001039214_utr3_1_0_chr18_73590797_f	42	+	1782	42	1	73592376	0.000414
chr18	76304771	76304772	Smad2_NM_001252481_utr3_10_0_chr18_76304731_f,Smad2_NM_001311070_utr3_8_0_chr18_76304731_f,Smad2_NM_010754_utr3_10_0_chr18_76304731_f	23	+	7017	23	1	76304771	0.000962
chr18	76304844	76304845	Smad2_NM_001252481_utr3_10_0_chr18_76304731_f,Smad2_NM_001311070_utr3_8_0_chr18_76304731_f,Smad2_NM_010754_utr3_10_0_chr18_76304731_f	51	+	7017	69	3	76304844	0.000132
chr18	76304986	76304988	Smad2_NM_001252481_utr3_10_0_chr18_76304731_f,Smad2_NM_001311070_utr3_8_0_chr18_76304731_f,Smad2_NM_010754_utr3_10_0_chr18_76304731_f	77	+	7017	100	2	76304987	1.39e-05
chr18	77153116	77153117	Pias2_NM_001164167_utr3_13_0_chr18_77152698_f,Pias2_NM_001164168_utr3_13_0_chr18_77152795_f,Pias2_NM_008602_utr3_13_0_chr18_77152795_f	25	+	3011	43	1	77153116	0.00097
chr18	83002650	83002651	Zfp516_NM_001177464_utr3_5_0_chr18_83001333_f,Zfp516_NM_183033_utr3_5_0_chr18_83001333_f	32	+	3982	62	1	83002650	0.00073
chr19	3407432	3407434	Tesmin_NM_001039657_utr3_8_0_chr19_3407111_f,Tesmin_NM_001286557_utr3_9_0_chr19_3407111_f,Tesmin_NM_001286558_utr3_8_0_chr19_3407111_f	136	+	713	194	2	3407433	0.000238
chr19	3456311	3456312	Ppp6r3_NM_001164159_utr3_0_0_chr19_3454929_r,Ppp6r3_NM_028999_utr3_0_0_chr19_3454929_r,Ppp6r3_NM_029456_utr3_0_0_chr19_3454929_r	41	-	2071	41	1	3456311	0.000773
chr19	5133726	5133727	Pacs1_NM_153129_utr3_0_0_chr19_5133685_r	9	-	1225	9	1	5133726	0.000725
chr19	5897423	5897431	Dpf2_NM_001291078_utr3_0_0_chr19_5896516_r,Dpf2_NM_011262_utr3_0_0_chr19_5896516_r	67	-	2039	169	7	5897425	1.12e-05
chr19	6053605	6053606	Syvn1_NM_001164709_utr3_15_0_chr19_6052658_f,Syvn1_NM_028769_utr3_15_0_chr19_6052658_f	22	+	1061	22	1	6053605	0.00033
chr19	6053662	6053664	Mrpl49_NM_026246_utr3_0_0_chr19_6053630_r	14	-	1206	19	1	6053662	0.000234
chr19	6053662	6053663	Syvn1_NM_001164709_utr3_15_0_chr19_6052658_f,Syvn1_NM_028769_utr3_15_0_chr19_6052658_f	14	+	1061	19	1	6053662	0.000769
chr19	6223823	6223824	Majin_NM_001165919_utr3_10_0_chr19_6223567_f	19	+	653	19	1	6223823	0.000539
chr19	6340853	6340854	Men1_NM_001168488_utr3_9_0_chr19_6340173_f,Men1_NM_001168489_utr3_9_0_chr19_6340173_f,Men1_NM_001168490_utr3_7_0_chr19_6340173_f,Men1_NM_008583_utr3_8_0_chr19_6340173_f	62	+	722	83	2	6340853	0.000318
chr19	6355517	6355518	Map4k2_NM_001291787_utr3_31_0_chr19_6353528_f,Map4k2_NM_009006_utr3_31_0_chr19_6353528_f	8	+	2092	8	1	6355517	0.000296
chr19	6377137	6377138	Sf1_NM_001110791_utr3_12_0_chr19_6375996_f,Sf1_NM_011750_utr3_12_0_chr19_6376361_f	40	+	2043	76	3	6377137	7.44e-05
chr19	7225755	7225756	Naa40_NM_027643_utr3_0_0_chr19_7225668_r	40	-	2282	53	2	7225755	0.000549
chr19	7225760	7225761	Naa40_NM_027643_utr3_0_0_chr19_7225668_r	84	-	2282	84	1	7225760	0.000932
chr19	7357783	7357784	AI846148_NM_001033139_utr3_0_0_chr19_7356464_r	19	-	1812	19	1	7357783	0.00061
chr19	7427710	7427711	Rtn3_NM_001003933_utr3_0_0_chr19_7425895_r,Rtn3_NM_001003934_utr3_0_0_chr19_7425895_r,Rtn3_NM_001271486_utr3_0_0_chr19_7425895_r,Rtn3_NM_001271487_utr3_0_0_chr19_7425895_r,Rtn3_NM_053076_utr3_0_0_chr19_7425895_r	61	-	1935	92	1	7427710	0.000359
chr19	7427780	7427781	Rtn3_NM_001003933_utr3_0_0_chr19_7425895_r,Rtn3_NM_001003934_utr3_0_0_chr19_7425895_r,Rtn3_NM_001271486_utr3_0_0_chr19_7425895_r,Rtn3_NM_001271487_utr3_0_0_chr19_7425895_r,Rtn3_NM_053076_utr3_0_0_chr19_7425895_r	52	-	1935	52	1	7427780	0.000779
chr19	7427811	7427813	Rtn3_NM_001003933_utr3_0_0_chr19_7425895_r,Rtn3_NM_001003934_utr3_0_0_chr19_7425895_r,Rtn3_NM_001271486_utr3_0_0_chr19_7425895_r,Rtn3_NM_001271487_utr3_0_0_chr19_7425895_r,Rtn3_NM_053076_utr3_0_0_chr19_7425895_r	30	-	1935	84	3	7427812	0.000929
chr19	8765427	8765428	Nxf1_NM_001276704_utr3_9_0_chr19_8765276_f	11	+	1558	11	1	8765427	0.000333
chr19	8831730	8831731	Hnrnpul2_NM_001081196_utr3_13_0_chr19_8831536_f	69	+	2607	84	2	8831730	5.15e-05
chr19	8831766	8831768	Hnrnpul2_NM_001081196_utr3_13_0_chr19_8831536_f	66	+	2607	71	1	8831767	0.000317
chr19	10905205	10905206	Prpf19_NM_001253843_utr3_15_0_chr19_10905133_f,Prpf19_NM_001253844_utr3_13_0_chr19_10905133_f,Prpf19_NM_134129_utr3_15_0_chr19_10905133_f	23	+	4427	31	2	10905205	0.000295
chr19	10905503	10905504	Prpf19_NM_001253843_utr3_15_0_chr19_10905133_f,Prpf19_NM_001253844_utr3_13_0_chr19_10905133_f,Prpf19_NM_134129_utr3_15_0_chr19_10905133_f	42	+	4427	51	1	10905503	0.000153
chr19	14448601	14448602	Tle4_NM_001302947_utr3_0_0_chr19_14448072_r,Tle4_NM_001302950_utr3_0_0_chr19_14448072_r,Tle4_NM_001302951_utr3_0_0_chr19_14448072_r,Tle4_NM_011600_utr3_0_0_chr19_14448072_r	23	-	1662	42	2	14448601	0.000597
chr19	18718388	18718390	D030056L22Rik_NM_177640_utr3_1_0_chr19_18717375_f	197	+	1054	197	1	18718389	0.000186
chr19	21281421	21281422	Zfand5_NM_009551_utr3_5_0_chr19_21280572_f	78	+	6269	87	1	21281421	0.000501
chr19	21281801	21281805	Zfand5_NM_009551_utr3_5_0_chr19_21280572_f	122	+	6269	217	4	21281803	4.49e-06
chr19	23208193	23208195	Smc5_NM_001252684_utr3_0_0_chr19_23206441_r,Smc5_NM_001252685_utr3_0_0_chr19_23206441_r,Smc5_NM_153808_utr3_0_0_chr19_23206441_r	9	-	2387	16	2	23208194	0.000506
chr19	25603418	25603420	Dmrt1_NM_015826_utr3_4_0_chr19_25603351_f	479	+	978	724	2	25603419	0.000301
chr19	25603460	25603461	Dmrt1_NM_015826_utr3_4_0_chr19_25603351_f	459	+	978	459	1	25603460	0.000466
chr19	27390098	27390099	Pum3_NM_177474_utr3_0_0_chr19_27388698_r	11	-	1483	11	1	27390098	0.000887
chr19	28259307	28259311	Glis3_NM_001305671_utr3_0_0_chr19_28258851_r,Glis3_NM_175459_utr3_0_0_chr19_28258851_r	21	-	4128	38	2	28259308	0.0006
chr19	31085555	31085556	Cstf2t_NM_031249_utr3_0_0_chr19_31084965_f	63	+	1628	63	1	31085555	0.000983
chr19	31086534	31086536	Cstf2t_NM_031249_utr3_0_0_chr19_31084965_f	47	+	1628	74	2	31086535	7.67e-05
chr19	32673409	32673410	Atad1_NM_026487_utr3_0_0_chr19_32672563_r	55	-	1681	55	1	32673409	0.000485
chr19	32673428	32673429	Atad1_NM_026487_utr3_0_0_chr19_32672563_r	58	-	1681	58	1	32673428	0.000375
chr19	36620045	36620046	Hectd2_NM_001163471_utr3_20_0_chr19_36618845_f,Hectd2_NM_172637_utr3_20_0_chr19_36618845_f	36	+	2291	36	1	36620045	0.000885
chr19	36892526	36892527	Tnks2_NM_001163635_utr3_26_0_chr19_36890804_f	52	+	2674	52	1	36892526	0.00087
chr19	36892685	36892686	Tnks2_NM_001163635_utr3_26_0_chr19_36890804_f	49	+	2674	78	2	36892685	0.000224
chr19	37011753	37011755	Btaf1_NM_001080706_utr3_37_0_chr19_37011405_f	50	+	2653	64	2	37011754	0.000841
chr19	37012063	37012064	Btaf1_NM_001080706_utr3_37_0_chr19_37011405_f	68	+	2653	96	1	37012063	0.000975
chr19	37221850	37221851	March5_NM_027314_utr3_5_0_chr19_37221507_f	68	+	2951	68	1	37221850	0.000749
chr19	37270622	37270623	Ide_NM_031156_utr3_0_0_chr19_37268741_r	8	-	2001	12	2	37270622	0.000746
chr19	40848299	40848300	Ccnj_NM_172839_utr3_5_0_chr19_40846099_f	20	+	2472	31	1	40848300	0.000401
chr19	40917894	40917895	Zfp518a_NM_028319_utr3_4_0_chr19_40916066_f	225	+	1882	225	1	40917894	8.66e-05
chr19	41213930	41213932	Tm9sf3_NM_133352_utr3_0_0_chr19_41210842_r	56	-	4230	66	2	41213930	1.1e-05
chr19	41214549	41214551	Tm9sf3_NM_133352_utr3_0_0_chr19_41210842_r	16	-	4230	32	2	41214549	0.00066
chr19	41766703	41766704	Arhgap19_NM_001163495_utr3_0_0_chr19_41766588_r,Arhgap19_NM_027667_utr3_0_0_chr19_41766588_r	35	-	3598	47	1	41766703	0.000328
chr19	44073401	44073402	Chuk_NM_001162410_utr3_0_0_chr19_44073334_r,Chuk_NM_007700_utr3_0_0_chr19_44073334_r	59	-	1207	59	1	44073401	0.000136
chr19	44982152	44982153	Slf2_NM_001081225_utr3_19_0_chr19_44980592_f,Slf2_NM_172638_utr3_19_0_chr19_44980592_f	70	+	3194	70	1	44982152	0.000449
chr19	44982293	44982294	Slf2_NM_001081225_utr3_19_0_chr19_44980592_f,Slf2_NM_172638_utr3_19_0_chr19_44980592_f	109	+	3194	109	1	44982293	0.000628
chr19	45750481	45750482	Mgea5_NM_023799_utr3_0_0_chr19_45750255_r	27	-	1889	51	2	45750481	0.000585
chr19	46377658	46377659	Actr1a_NM_016860_utr3_0_0_chr19_46376814_r	18	-	1553	18	1	46377659	0.000397
chr19	46888741	46888742	Nt5c2_NM_001164363_utr3_0_0_chr19_46886831_r,Nt5c2_NM_001164365_utr3_0_0_chr19_46886831_r,Nt5c2_NM_029810_utr3_0_0_chr19_46886831_r	25	-	1987	25	1	46888741	0.000704
chr19	47642363	47642365	Slk_NM_001164639_utr3_17_0_chr19_47642094_f,Slk_NM_009289_utr3_18_0_chr19_47642094_f	33	+	3153	55	2	47642364	0.000294
chr19	47642390	47642391	Slk_NM_001164639_utr3_17_0_chr19_47642094_f,Slk_NM_009289_utr3_18_0_chr19_47642094_f	66	+	3153	66	1	47642391	0.000471
chr19	47642398	47642399	Slk_NM_001164639_utr3_17_0_chr19_47642094_f,Slk_NM_009289_utr3_18_0_chr19_47642094_f	26	+	3153	50	2	47642398	0.000457
chr19	47642418	47642419	Slk_NM_001164639_utr3_17_0_chr19_47642094_f,Slk_NM_009289_utr3_18_0_chr19_47642094_f	71	+	3153	71	1	47642418	0.000527
chr19	47735378	47735379	Sfr1_NM_026377_utr3_3_0_chr19_47735019_f	225	+	570	225	1	47735378	0.0003
chr19	53373175	53373176	Mxi1_NM_001008542_utr3_5_0_chr19_53371737_f,Mxi1_NM_001008543_utr3_5_0_chr19_53371737_f,Mxi1_NM_010847_utr3_5_0_chr19_53371737_f	10	+	4074	10	1	53373175	0.000338
chr19	53379436	53379437	Smndc1_NM_001356986_utr3_0_0_chr19_53379214_r,Smndc1_NM_172429_utr3_0_0_chr19_53379214_r	139	-	1250	139	1	53379436	0.000642
chr19	53644865	53644867	Smc3_NM_007790_utr3_28_0_chr19_53644779_f	76	+	1053	117	2	53644866	0.000104
chr19	53929674	53929675	Bbip1_NM_001195338_utr3_0_0_chr19_53929659_r,Bbip1_NM_001195348_utr3_0_0_chr19_53929659_r	62	-	1686	62	1	53929674	0.000165
chr19	55931991	55931993	Tcf7l2_NM_001142918_utr3_14_0_chr19_55931434_f,Tcf7l2_NM_001142919_utr3_13_0_chr19_55931434_f,Tcf7l2_NM_001142920_utr3_11_0_chr19_55931470_f,Tcf7l2_NM_001142921_utr3_11_0_chr19_55931514_f,Tcf7l2_NM_001142922_utr3_13_0_chr19_55931858_f,Tcf7l2_NM_001142923_utr3_11_0_chr19_55931514_f,Tcf7l2_NM_001142924_utr3_11_0_chr19_55931434_f,Tcf7l2_NM_001331135_utr3_13_0_chr19_55931514_f,Tcf7l2_NM_001331136_utr…	12	+	2222	19	2	55931992	0.00089
chr19	56869882	56869884	Tdrd1_NM_001002238_utr3_25_0_chr19_56868703_f,Tdrd1_NM_001002240_utr3_25_0_chr19_56868703_f,Tdrd1_NM_001002241_utr3_24_0_chr19_56868703_f,Tdrd1_NM_031387_utr3_25_0_chr19_56868703_f	30	+	1310	50	2	56869882	0.000893
chr19	60199045	60199046	Fam204a_NM_029648_utr3_0_0_chr19_60198586_r	63	-	850	63	1	60199045	0.000211
chr19	60524763	60524764	Cacul1_NM_001172096_utr3_0_0_chr19_60524696_r,Cacul1_NM_001172097_utr3_0_0_chr19_60524696_r,Cacul1_NM_030197_utr3_0_0_chr19_60524696_r	16	-	4351	16	1	60524763	0.000636
chr2	3327013	3327015	Nmt2_NM_001290368_utr3_13_0_chr2_3326092_f,Nmt2_NM_001290369_utr3_12_0_chr2_3326092_f,Nmt2_NM_001290370_utr3_11_0_chr2_3326092_f,Nmt2_NM_008708_utr3_13_0_chr2_3326092_f	145	+	2786	273	2	3327013	1.19e-05
chr2	3327894	3327895	Nmt2_NM_001290368_utr3_13_0_chr2_3326092_f,Nmt2_NM_001290369_utr3_12_0_chr2_3326092_f,Nmt2_NM_001290370_utr3_11_0_chr2_3326092_f,Nmt2_NM_008708_utr3_13_0_chr2_3326092_f	107	+	2786	107	1	3327894	0.000759
chr2	3457701	3457702	Suv39h2_NM_022724_utr3_0_0_chr2_3455815_r	17	-	2808	17	1	3457701	0.000822
chr2	3524124	3524125	Cdnf_NM_177647_utr3_3_0_chr2_3523990_f	13	+	2387	13	1	3524124	0.000826
chr2	6544394	6544395	Celf2_NM_001110228_utr3_0_0_chr2_6539699_r,Celf2_NM_001110229_utr3_0_0_chr2_6539699_r,Celf2_NM_001110230_utr3_0_0_chr2_6539699_r,Celf2_NM_001110231_utr3_0_0_chr2_6539699_r,Celf2_NM_001110232_utr3_0_0_chr2_6539699_r,Celf2_NM_001160292_utr3_0_0_chr2_6539699_r,Celf2_NM_001160293_utr3_0_0_chr2_6539699_r,Celf2_NM_001310447_utr3_0_0_chr2_6539699_r,Celf2_NM_001347094_utr3_0_0_chr2_6539699_r,Celf2_NM_010…	25	-	7387	40	2	6544394	0.000182
chr2	6544422	6544423	Celf2_NM_001110228_utr3_0_0_chr2_6539699_r,Celf2_NM_001110229_utr3_0_0_chr2_6539699_r,Celf2_NM_001110230_utr3_0_0_chr2_6539699_r,Celf2_NM_001110231_utr3_0_0_chr2_6539699_r,Celf2_NM_001110232_utr3_0_0_chr2_6539699_r,Celf2_NM_001160292_utr3_0_0_chr2_6539699_r,Celf2_NM_001160293_utr3_0_0_chr2_6539699_r,Celf2_NM_001310447_utr3_0_0_chr2_6539699_r,Celf2_NM_001347094_utr3_0_0_chr2_6539699_r,Celf2_NM_010…	31	-	7387	31	1	6544422	0.000313
chr2	6544466	6544467	Celf2_NM_001110228_utr3_0_0_chr2_6539699_r,Celf2_NM_001110229_utr3_0_0_chr2_6539699_r,Celf2_NM_001110230_utr3_0_0_chr2_6539699_r,Celf2_NM_001110231_utr3_0_0_chr2_6539699_r,Celf2_NM_001110232_utr3_0_0_chr2_6539699_r,Celf2_NM_001160292_utr3_0_0_chr2_6539699_r,Celf2_NM_001160293_utr3_0_0_chr2_6539699_r,Celf2_NM_001310447_utr3_0_0_chr2_6539699_r,Celf2_NM_001347094_utr3_0_0_chr2_6539699_r,Celf2_NM_010…	33	-	7387	62	1	6544466	0.00059
chr2	18212207	18212208	Mllt10_NM_001252560_utr3_22_0_chr2_18210813_f,Mllt10_NM_001252561_utr3_23_0_chr2_18210813_f,Mllt10_NM_010804_utr3_22_0_chr2_18210813_f	63	+	1578	63	1	18212207	0.000478
chr2	18843398	18843399	Pip4k2a_NM_001355146_utr3_0_0_chr2_18842256_r,Pip4k2a_NM_001355147_utr3_0_0_chr2_18842256_r,Pip4k2a_NM_001355148_utr3_0_0_chr2_18842256_r,Pip4k2a_NM_001355149_utr3_0_0_chr2_18842256_r,Pip4k2a_NM_008845_utr3_0_0_chr2_18842256_r	19	-	2180	28	1	18843398	0.000131
chr2	24959323	24959326	Zmynd19_NM_026021_utr3_5_0_chr2_24959062_f,Zmynd19_NM_147179_utr3_5_0_chr2_24959062_f	38	+	1809	131	3	24959325	0.000855
chr2	24959358	24959359	Zmynd19_NM_026021_utr3_5_0_chr2_24959062_f,Zmynd19_NM_147179_utr3_5_0_chr2_24959062_f	88	+	1809	88	1	24959358	0.000367
chr2	25929212	25929215	Camsap1_NM_001276359_utr3_0_0_chr2_25926838_r,Camsap1_NM_001276360_utr3_0_0_chr2_25926838_r,Camsap1_NM_001276361_utr3_0_0_chr2_25926838_r	11	-	2888	22	3	25929212	0.000114
chr2	25998607	25998608	Ubac1_NM_133835_utr3_0_0_chr2_25996958_r	8	-	1994	8	1	25998607	0.000152
chr2	26138286	26138287	Tmem250-ps_NM_001256521_utr3_0_0_chr2_26136808_r,Tmem250-ps_NM_001256522_utr3_0_0_chr2_26136807_r	7	-	1576	7	1	26138286	0.00086
chr2	26348166	26348167	Dnlz_NM_001139503_utr3_0_0_chr2_26348118_r,Dnlz_NM_001139504_utr3_0_0_chr2_26348118_r,Dnlz_NM_026828_utr3_0_0_chr2_26348118_r	11	-	2441	11	1	26348166	0.000129
chr2	26920093	26920098	Surf4_NM_011512_utr3_0_0_chr2_26920041_r	69	-	1864	222	3	26920095	1.52e-05
chr2	26920094	26920096	Surf2_NM_013678_utr3_5_0_chr2_26919814_f	69	+	357	155	2	26920094	0.000441
chr2	26920935	26920938	Surf4_NM_011512_utr3_0_0_chr2_26920041_r	44	-	1864	140	4	26920936	5.68e-05
chr2	28690877	28690878	Tsc1_NM_001289575_utr3_22_0_chr2_28687174_f,Tsc1_NM_001289576_utr3_22_0_chr2_28687174_f,Tsc1_NM_022887_utr3_22_0_chr2_28687174_f	5	+	3999	9	1	28690877	0.000837
chr2	29958742	29958743	Gle1_NM_028923_utr3_15_0_chr2_29958516_f	32	+	917	32	1	29958742	0.000256
chr2	30071399	30071400	Set_NM_001204875_utr3_7_0_chr2_30070943_f,Set_NM_023871_utr3_7_0_chr2_30070943_f	64	+	1635	120	1	30071399	0.000743
chr2	32255127	32255128	Uck1_NM_011675_utr3_0_0_chr2_32255002_r	7	-	1028	7	1	32255127	0.000365
chr2	32707477	32707481	Cdk9_NM_130860_utr3_0_0_chr2_32705782_r	41	-	2142	66	4	32707478	8.43e-05
chr2	32761859	32761860	Tor2a_NM_152800_utr3_4_0_chr2_32761741_f	14	+	504	19	1	32761859	0.000607
chr2	33450327	33450328	Zbtb43_NM_001025594_utr3_0_0_chr2_33450288_r,Zbtb43_NM_001355610_utr3_0_0_chr2_33450288_r,Zbtb43_NM_001355611_utr3_0_0_chr2_33450288_r,Zbtb43_NM_001355612_utr3_0_0_chr2_33450288_r,Zbtb43_NM_027947_utr3_0_0_chr2_33450288_r	64	-	3409	64	1	33450327	2.04e-05
chr2	33450373	33450376	Zbtb43_NM_001025594_utr3_0_0_chr2_33450288_r,Zbtb43_NM_001355610_utr3_0_0_chr2_33450288_r,Zbtb43_NM_001355611_utr3_0_0_chr2_33450288_r,Zbtb43_NM_001355612_utr3_0_0_chr2_33450288_r,Zbtb43_NM_027947_utr3_0_0_chr2_33450288_r	31	-	3409	49	1	33450374	0.000934
chr2	34171497	34171498	Pbx3_NM_001290576_utr3_0_0_chr2_34171457_r,Pbx3_NM_016768_utr3_0_0_chr2_34171457_r	95	-	1517	95	1	34171497	0.000762
chr2	34171504	34171506	Pbx3_NM_001290576_utr3_0_0_chr2_34171457_r,Pbx3_NM_001290576_utr3_0_0_chr2_34171457_r,Pbx3_NM_016768_utr3_0_0_chr2_34171457_r	47	-	1517	88	2	34171504	0.000973
chr2	34677849	34677850	Gapvd1_NM_001356441_utr3_0_0_chr2_34676185_r,Gapvd1_NM_025709_utr3_0_0_chr2_34676185_r	11	-	1852	11	1	34677849	0.000869
chr2	39015421	39015422	Arpc5l_NM_028809_utr3_3_0_chr2_39015121_f	22	+	752	35	2	39015420	0.000476
chr2	48905304	48905305	Orc4_NM_001355296_utr3_0_0_chr2_48902826_r,Orc4_NM_011958_utr3_0_0_chr2_48902826_r	19	-	2585	20	1	48905304	0.000659
chr2	52121943	52121946	Rif1_NM_001355414_utr3_35_0_chr2_52121204_f,Rif1_NM_001355415_utr3_35_0_chr2_52121204_f,Rif1_NM_175238_utr3_35_0_chr2_52121204_f	76	+	5565	102	3	52121945	8.68e-05
chr2	53217585	53217586	Arl6ip6_NM_022989_utr3_3_0_chr2_53217389_f	48	+	1833	60	1	53217585	0.000436
chr2	62691743	62691744	Gca_NM_145523_utr3_7_0_chr2_62691591_f	24	+	2519	24	1	62691743	0.000665
chr2	69193969	69193971	Spc25_NM_001199123_utr3_0_0_chr2_69193895_r,Spc25_NM_001199124_utr3_0_0_chr2_69193895_r,Spc25_NM_001305800_utr3_0_0_chr2_69193895_r,Spc25_NM_025565_utr3_0_0_chr2_69193895_r	71	-	526	102	1	69193969	0.000565
chr2	69796689	69796690	Phospho2_NM_028521_utr3_3_0_chr2_69796228_f	19	+	941	21	1	69796689	0.000986
chr2	71441452	71441454	Hat1_NM_026115_utr3_10_0_chr2_71441336_f	46	+	287	87	2	71441453	0.000713
chr2	72486656	72486657	Cdca7_NM_025866_utr3_8_0_chr2_72485751_f	46	+	1140	46	1	72486656	0.000772
chr2	73093436	73093437	Ola1_NM_025942_utr3_0_0_chr2_73092801_r	24	-	822	24	1	73093436	0.00038
chr2	73612376	73612377	Chn1_NM_001113246_utr3_0_0_chr2_73610660_r,Chn1_NM_001166603_utr3_0_0_chr2_73610660_r,Chn1_NM_001166604_utr3_0_0_chr2_73610660_r,Chn1_NM_029716_utr3_0_0_chr2_73610660_r,Chn1_NM_175752_utr3_0_0_chr2_73610660_r	37	-	2365	37	1	73612376	0.000474
chr2	73817484	73817486	Atf2_NM_001025093_utr3_0_0_chr2_73816509_r,Atf2_NM_001284369_utr3_0_0_chr2_73816509_r,Atf2_NM_001284372_utr3_0_0_chr2_73816509_r,Atf2_NM_001284373_utr3_0_0_chr2_73816509_r,Atf2_NM_001284374_utr3_0_0_chr2_73816509_r,Atf2_NM_001284376_utr3_0_0_chr2_73816509_r,Atf2_NM_009715_utr3_0_0_chr2_73816509_r	39	-	2413	64	1	73817485	0.00084
chr2	74521373	74521374	Lnpk_NM_001110209_utr3_0_0_chr2_74514837_r,Lnpk_NM_027133_utr3_0_0_chr2_74514837_r	33	-	7452	33	1	74521373	0.000602
chr2	74521478	74521480	Lnpk_NM_001110209_utr3_0_0_chr2_74514837_r,Lnpk_NM_027133_utr3_0_0_chr2_74514837_r	29	-	7452	103	5	74521480	4.84e-08
chr2	74521481	74521483	Lnpk_NM_001110209_utr3_0_0_chr2_74514837_r,Lnpk_NM_027133_utr3_0_0_chr2_74514837_r	45	-	7452	103	3	74521482	9.88e-05
chr2	74521485	74521486	Lnpk_NM_001110209_utr3_0_0_chr2_74514837_r,Lnpk_NM_027133_utr3_0_0_chr2_74514837_r	27	-	7452	34	2	74521485	0.000196
chr2	74876670	74876671	Mtx2_NM_016804_utr3_9_0_chr2_74876475_f	79	+	274	79	1	74876670	0.000797
chr2	75926153	75926155	Agps_NM_172666_utr3_19_0_chr2_75926044_f	28	+	5307	51	2	75926154	3.17e-05
chr2	76599446	76599447	Osbpl6_NM_001290733_utr3_26_0_chr2_76595983_f,Osbpl6_NM_001290734_utr3_24_0_chr2_76595983_f,Osbpl6_NM_145525_utr3_26_0_chr2_76595983_f	7	+	4665	7	1	76599446	0.000169
chr2	78920388	78920389	Ube2e3_NM_001356395_utr3_5_0_chr2_78920056_f,Ube2e3_NM_009454_utr3_5_0_chr2_78920056_f	346	+	528	346	1	78920388	0.000551
chr2	83664557	83664558	Zc3h15_NM_026934_utr3_9_0_chr2_83664011_f	72	+	606	127	2	83664557	0.000497
chr2	84600823	84600824	Ctnnd1_NM_001085448_utr3_0_0_chr2_84600781_r,Ctnnd1_NM_001085449_utr3_0_0_chr2_84600781_r,Ctnnd1_NM_001085450_utr3_0_0_chr2_84600781_r,Ctnnd1_NM_001085453_utr3_0_0_chr2_84600781_r,Ctnnd1_NM_001355064_utr3_0_0_chr2_84600781_r,Ctnnd1_NM_001355065_utr3_0_0_chr2_84600781_r,Ctnnd1_NM_001355066_utr3_0_0_chr2_84600781_r,Ctnnd1_NM_001355067_utr3_0_0_chr2_84600781_r,Ctnnd1_NM_007615_utr3_0_0_chr2_84600781…	16	-	2111	16	1	84600823	0.00035
chr2	85046983	85046984	Ssrp1_NM_001136081_utr3_16_0_chr2_85046715_f,Ssrp1_NM_182990_utr3_16_0_chr2_85046715_f	33	+	400	33	1	85046983	0.000748
chr2	91017574	91017575	Celf1_NM_001244891_utr3_14_0_chr2_91013491_f,Celf1_NM_001244903_utr3_13_0_chr2_91013491_f,Celf1_NM_017368_utr3_14_0_chr2_91016566_f,Celf1_NM_198683_utr3_13_0_chr2_91016566_f	67	+	6007	67	1	91017574	0.000514
chr2	91019198	91019199	Celf1_NM_001244891_utr3_14_0_chr2_91013491_f,Celf1_NM_001244903_utr3_13_0_chr2_91013491_f,Celf1_NM_017368_utr3_14_0_chr2_91016566_f,Celf1_NM_198683_utr3_13_0_chr2_91016566_f	55	+	6007	55	1	91019198	0.000533
chr2	91019218	91019222	Celf1_NM_001244891_utr3_14_0_chr2_91013491_f,Celf1_NM_001244903_utr3_13_0_chr2_91013491_f,Celf1_NM_001244891_utr3_14_0_chr2_91013491_f,Celf1_NM_001244903_utr3_13_0_chr2_91013491_f,Celf1_NM_017368_utr3_14_0_chr2_91016566_f,Celf1_NM_198683_utr3_13_0_chr2_91016566_f	53	+	6007	141	2	91019219	0.000988
chr2	91019315	91019316	Celf1_NM_001244891_utr3_14_0_chr2_91013491_f,Celf1_NM_001244903_utr3_13_0_chr2_91013491_f,Celf1_NM_017368_utr3_14_0_chr2_91016566_f,Celf1_NM_198683_utr3_13_0_chr2_91016566_f	71	+	6007	71	1	91019315	0.00042
chr2	91019336	91019338	Celf1_NM_001244891_utr3_14_0_chr2_91013491_f,Celf1_NM_001244903_utr3_13_0_chr2_91013491_f,Celf1_NM_017368_utr3_14_0_chr2_91016566_f,Celf1_NM_198683_utr3_13_0_chr2_91016566_f	51	+	6007	94	2	91019336	0.000648
chr2	91211628	91211629	Acp2_NM_007387_utr3_10_0_chr2_91210741_f	14	+	3358	14	1	91211628	0.000995
chr2	91211631	91211632	Acp2_NM_001357067_utr3_10_0_chr2_91210774_f,Acp2_NM_007387_utr3_10_0_chr2_91210741_f	32	+	3358	32	1	91211631	0.000823
chr2	91211712	91211713	Acp2_NM_001357067_utr3_10_0_chr2_91210774_f,Acp2_NM_007387_utr3_10_0_chr2_91210741_f	39	+	3358	46	1	91211712	0.000232
chr2	92403686	92403687	Cry2_NM_009963_utr3_0_0_chr2_92403647_r	18	-	2174	18	1	92403686	0.000828
chr2	94033183	94033184	Hsd17b12_NM_019657_utr3_0_0_chr2_94032697_r	25	-	860	25	1	94033183	0.000211
chr2	94412479	94412481	Api5_NM_001349003_utr3_0_0_chr2_94411727_r	23	-	2060	44	2	94412480	0.000987
chr2	101562172	101562173	B230118H07Rik_NM_026592_utr3_0_0_chr2_101560781_r	62	-	1409	82	2	101562172	0.000285
chr2	104114973	104114974	Cd59a_NM_001111060_utr3_4_0_chr2_104114181_f,Cd59a_NM_007652_utr3_3_0_chr2_104114181_f	16	+	1230	16	1	104114973	0.000209
chr2	104609391	104609392	Cstf3_NM_177253_utr3_2_0_chr2_104609280_f	7	+	2127	11	2	104609391	0.000217
chr2	104757963	104757964	Qser1_NM_001123327_utr3_0_0_chr2_104754793_r	27	-	3672	43	3	104757963	2.77e-05
chr2	105173204	105173205	Wt1_NM_144783_utr3_9_0_chr2_105172345_f	17	+	1270	17	1	105173204	0.00027
chr2	113831532	113831533	Arhgap11a_NM_181416_utr3_0_0_chr2_113831492_r	15	-	1481	15	1	113831532	0.000735
chr2	117178604	117178605	Spred1_NM_033524_utr3_6_0_chr2_117177950_f	40	+	4328	40	1	117178604	0.000972
chr2	117179069	117179071	Spred1_NM_033524_utr3_6_0_chr2_117177950_f	54	+	4328	69	2	117179070	0.000348
chr2	118924320	118924321	Bahd1_NM_001045523_utr3_6_0_chr2_118922573_f	28	+	1952	28	1	118924320	0.000192
chr2	119649450	119649451	Nusap1_NM_001042652_utr3_9_0_chr2_119648990_f,Nusap1_NM_133851_utr3_10_0_chr2_119648990_f	21	+	1171	21	1	119649450	0.000773
chr2	121198305	121198306	Trp53bp1_NM_001290830_utr3_0_0_chr2_121194835_r,Trp53bp1_NM_013735_utr3_0_0_chr2_121194835_r	31	-	3585	31	1	121198305	0.000214
chr2	121198305	121198306	Tubgcp4_NM_001290824_utr3_17_0_chr2_121196748_f,Tubgcp4_NM_153387_utr3_17_0_chr2_121196748_f	31	+	2023	31	1	121198305	0.00038
chr2	121198405	121198406	Trp53bp1_NM_001290830_utr3_0_0_chr2_121194835_r,Trp53bp1_NM_013735_utr3_0_0_chr2_121194835_r	13	-	3585	13	1	121198405	0.000864
chr2	121437825	121437826	Pdia3_NM_007952_utr3_12_0_chr2_121437700_f	119	+	987	119	1	121437825	0.000815
chr2	121542638	121542640	Wdr76_NM_001290986_utr3_12_0_chr2_121542563_f,Wdr76_NM_001290987_utr3_11_0_chr2_121542563_f,Wdr76_NM_030234_utr3_12_0_chr2_121542563_f	14	+	2297	25	2	121542639	0.000501
chr2	121544739	121544740	Wdr76_NM_001290986_utr3_12_0_chr2_121542563_f,Wdr76_NM_001290987_utr3_11_0_chr2_121542563_f,Wdr76_NM_030234_utr3_12_0_chr2_121542563_f	38	+	2297	38	1	121544739	0.000692
chr2	121934722	121934723	Casc4_NM_001205369_utr3_9_0_chr2_121933549_f,Casc4_NM_001205370_utr3_8_0_chr2_121933549_f,Casc4_NM_001205371_utr3_9_0_chr2_121933549_f,Casc4_NM_177054_utr3_8_0_chr2_121933549_f,Casc4_NM_199038_utr3_7_0_chr2_121933549_f	39	+	2659	39	1	121934722	0.000659
chr2	122011256	122011257	Ctdspl2_NM_001290991_utr3_12_0_chr2_122010629_f,Ctdspl2_NM_001290992_utr3_12_0_chr2_122010629_f,Ctdspl2_NM_212450_utr3_12_0_chr2_122010629_f	48	+	4698	48	1	122011256	0.000347
chr2	122013293	122013294	Ctdspl2_NM_001290991_utr3_12_0_chr2_122010629_f,Ctdspl2_NM_001290992_utr3_12_0_chr2_122010629_f,Ctdspl2_NM_212450_utr3_12_0_chr2_122010629_f	24	+	4698	37	2	122013293	0.00031
chr2	125257666	125257668	Dut_NM_001159646_utr3_6_0_chr2_125257414_f,Dut_NM_023595_utr3_5_0_chr2_125257414_f	61	+	1636	133	1	125257666	0.000327
chr2	127139656	127139657	Itpripl1_NM_001163527_utr3_0_0_chr2_127138769_r,Itpripl1_NM_001163528_utr3_0_0_chr2_127138769_r,Itpripl1_NM_001355634_utr3_0_0_chr2_127138769_r	17	-	2693	17	1	127139656	0.000344
chr2	127801165	127801166	Bub1_NM_001113179_utr3_0_0_chr2_127800200_r,Bub1_NM_009772_utr3_0_0_chr2_127800200_r	15	-	1043	22	1	127801165	0.000989
chr2	128852301	128852302	Tmem87b_NM_001355628_utr3_18_0_chr2_128851344_f,Tmem87b_NM_001355629_utr3_18_0_chr2_128851344_f,Tmem87b_NM_028248_utr3_18_0_chr2_128851344_f	27	+	2918	27	1	128852301	0.000589
chr2	128926308	128926309	Zc3h8_NM_020594_utr3_0_0_chr2_128926268_r	23	-	544	23	1	128926308	0.000973
chr2	129268283	129268284	Ckap2l_NM_181589_utr3_0_0_chr2_129268210_r	23	-	828	23	1	129268283	0.000905
chr2	130171839	130171840	Snrpb_NM_009225_utr3_0_0_chr2_130171636_r	109	-	297	109	1	130171839	0.000725
chr2	130553556	130553557	Ptpra_NM_001163688_utr3_20_0_chr2_130553469_f,Ptpra_NM_001355161_utr3_21_0_chr2_130553469_f,Ptpra_NM_008980_utr3_21_0_chr2_130553469_f	40	+	832	40	1	130553556	0.000968
chr2	131030142	131030143	Atrn_NM_009730_utr3_28_0_chr2_131025942_f	18	+	4385	18	1	131030142	0.000473
chr2	131296558	131296560	Pank2_NM_001355681_utr3_7_0_chr2_131296324_f,Pank2_NM_001355682_utr3_7_0_chr2_131296324_f,Pank2_NM_001355683_utr3_3_0_chr2_131296324_f,Pank2_NM_153501_utr3_6_0_chr2_131296324_f	34	+	2865	34	1	131296559	0.000477
chr2	132305452	132305454	Cds2_NM_001291039_utr3_12_0_chr2_132305286_f,Cds2_NM_138651_utr3_12_0_chr2_132305286_f	14	+	6765	15	1	132305453	0.000173
chr2	132804952	132804954	Trmt6_NM_001356442_utr3_0_0_chr2_132804215_r,Trmt6_NM_001356443_utr3_0_0_chr2_132804215_r,Trmt6_NM_001356444_utr3_0_0_chr2_132804215_r,Trmt6_NM_175113_utr3_0_0_chr2_132804215_r	9	-	1206	17	2	132804952	0.00024
chr2	143947883	143947884	Rrbp1_NM_024281_utr3_0_0_chr2_143947395_r	17	-	496	17	1	143947883	0.000578
chr2	145886735	145886736	Rin2_NM_028724_utr3_12_0_chr2_145885924_f	39	+	1693	39	1	145886735	0.000842
chr2	145886764	145886765	Rin2_NM_028724_utr3_12_0_chr2_145885924_f	64	+	1693	64	1	145886764	0.000253
chr2	152737279	152737280	Id1_NM_001355113_utr3_1_0_chr2_152737027_f,Id1_NM_010495_utr3_1_0_chr2_152737014_f	12	+	397	12	1	152737279	0.000623
chr2	152893965	152893966	Tpx2_NM_001141975_utr3_17_0_chr2_152893692_f,Tpx2_NM_001141976_utr3_17_0_chr2_152893692_f,Tpx2_NM_001141977_utr3_17_0_chr2_152893692_f,Tpx2_NM_001141978_utr3_17_0_chr2_152893692_f,Tpx2_NM_028109_utr3_17_0_chr2_152893692_f	49	+	1630	62	2	152893965	0.000393
chr2	153228465	153228466	Plagl2_NM_018807_utr3_0_0_chr2_153227769_r	39	-	3720	39	1	153228465	0.000215
chr2	153768060	153768062	Mapre1_NM_007896_utr3_6_0_chr2_153766931_f	19	+	6384	37	1	153768060	0.000714
chr2	154539303	154539304	Cbfa2t2_NM_001285446_utr3_10_0_chr2_154535181_f,Cbfa2t2_NM_009823_utr3_10_0_chr2_154535181_f,Cbfa2t2_NM_172860_utr3_10_0_chr2_154535181_f	9	+	4176	16	2	154539304	0.000602
chr2	154694220	154694222	Chmp4b_NM_029362_utr3_4_0_chr2_154694009_f	43	+	775	71	2	154694220	0.000435
chr2	154872493	154872497	Eif2s2_NM_026030_utr3_0_0_chr2_154871410_r	141	-	1315	249	2	154872495	0.000458
chr2	155562712	155562713	Acss2_NM_019811_utr3_17_0_chr2_155562081_f	72	+	663	148	1	155562712	0.000539
chr2	156071932	156071934	Cpne1_NM_170588_utr3_0_0_chr2_156071841_r,Cpne1_NM_170590_utr3_0_0_chr2_156071841_r	61	-	1680	115	2	156071932	0.000123
chr2	156071939	156071940	Cpne1_NM_170588_utr3_0_0_chr2_156071841_r,Cpne1_NM_170590_utr3_0_0_chr2_156071841_r	134	-	1680	134	1	156071939	0.00079
chr2	156308238	156308239	Phf20_NM_172674_utr3_17_0_chr2_156307437_f	43	+	2517	58	2	156308238	0.000256
chr2	156308290	156308291	Phf20_NM_172674_utr3_17_0_chr2_156307437_f	85	+	2517	100	2	156308290	0.000171
chr2	156995563	156995564	Dsn1_NM_025853_utr3_0_0_chr2_156995062_r	23	-	1134	23	1	156995563	0.000567
chr2	162935178	162935179	Srsf6_NM_026499_utr3_5_0_chr2_162934758_f	242	+	2363	242	1	162935178	3.44e-05
chr2	163625097	163625099	Serinc3_NM_012032_utr3_0_0_chr2_163623273_r	97	-	2168	153	2	163625098	6.6e-05
chr2	164053748	164053749	Tomm34_NM_001291155_utr3_0_0_chr2_164053540_r,Tomm34_NM_025996_utr3_0_0_chr2_164053540_r	60	-	863	60	1	164053748	0.000715
chr2	164152097	164152098	Stk4_NM_021420_utr3_10_0_chr2_164151832_f	27	+	3690	39	2	164152097	4.15e-05
chr2	164424309	164424312	Sdc4_NM_011521_utr3_0_0_chr2_164424247_r	114	-	1839	316	3	164424310	0.000182
chr2	164424319	164424321	Sdc4_NM_011521_utr3_0_0_chr2_164424247_r	213	-	1839	346	2	164424319	5.66e-05
chr2	164424327	164424330	Sdc4_NM_011521_utr3_0_0_chr2_164424247_r	356	-	1839	656	3	164424327	2.4e-07
chr2	167298493	167298494	B4galt5_NM_019835_utr3_0_0_chr2_167298445_r	16	-	2891	43	3	167298492	0.000617
chr2	167482683	167482684	Spata2_NM_170756_utr3_0_0_chr2_167481136_r	10	-	2214	10	1	167482683	0.000288
chr2	167515565	167515567	Rnf114_NM_001356496_utr3_6_0_chr2_167514732_f,Rnf114_NM_030743_utr3_7_0_chr2_167514732_f	335	+	1435	383	2	167515566	6.9e-05
chr2	168748764	168748766	Sall4_NM_175303_utr3_0_0_chr2_168748332_r,Sall4_NM_201395_utr3_0_0_chr2_168748332_r,Sall4_NM_201396_utr3_0_0_chr2_168748332_r	195	-	1697	313	2	168748764	6.98e-06
chr2	170109554	170109555	Zfp217_NM_001033299_utr3_0_0_chr2_170108643_r,Zfp217_NM_001159683_utr3_0_0_chr2_170108643_r	44	-	2013	103	3	170109555	0.000194
chr2	172433450	172433451	Cass4_NM_001080820_utr3_6_0_chr2_172432644_f,Cass4_NM_001276422_utr3_5_0_chr2_172432644_f,Cass4_NM_001276423_utr3_5_0_chr2_172432644_f	8	+	1114	8	1	172433450	0.00046
chr2	172993347	172993348	Spo11_NM_001083959_utr3_11_0_chr2_172993104_f,Spo11_NM_001083960_utr3_11_0_chr2_172993104_f,Spo11_NM_001305434_utr3_11_0_chr2_172993104_f,Spo11_NM_012046_utr3_12_0_chr2_172993104_f	61	+	473	61	1	172993347	0.000338
chr2	173227496	173227497	Pmepa1_NM_022995_utr3_0_0_chr2_173224465_r	4	-	3357	4	1	173227496	0.000662
chr2	174465603	174465604	Prelid3b_NM_025531_utr3_0_0_chr2_174465091_r	72	-	723	72	1	174465603	0.000816
chr2	180035155	180035156	Lsm14b_NM_177727_utr3_8_0_chr2_180034298_f	62	+	1164	62	1	180035155	0.000372
chr2	180658004	180658005	Dido1_NM_175551_utr3_0_0_chr2_180657963_r	54	-	1376	54	1	180658004	4.9e-05
chr2	180659119	180659121	Dido1_NM_175551_utr3_0_0_chr2_180657963_r	30	-	1376	46	2	180659120	0.00081
chr2	180905512	180905513	Ythdf1_NM_173761_utr3_0_0_chr2_180904377_r	71	-	1265	71	1	180905512	0.000801
chr3	14606239	14606240	E2f5_NM_007892_utr3_7_0_chr3_14605718_f	49	+	592	49	1	14606239	0.000435
chr3	19226192	19226194	Pde7a_NM_001122759_utr3_0_0_chr3_19223109_r,Pde7a_NM_008802_utr3_0_0_chr3_19223109_r	56	-	4527	74	4	19226193	5.09e-06
chr3	19226199	19226200	Pde7a_NM_001122759_utr3_0_0_chr3_19223109_r,Pde7a_NM_008802_utr3_0_0_chr3_19223109_r	18	-	4527	30	1	19226199	0.000713
chr3	27418534	27418535	Fndc3b_NM_001356953_utr3_0_0_chr3_27416135_r,Fndc3b_NM_173182_utr3_0_0_chr3_27416135_r	14	-	3156	14	1	27418534	0.000888
chr3	28794566	28794570	Eif5a2_NM_177586_utr3_4_0_chr3_28794456_f	131	+	4391	283	4	28794567	7.61e-08
chr3	28795473	28795474	Eif5a2_NM_177586_utr3_4_0_chr3_28794456_f	70	+	4391	70	1	28795473	0.000525
chr3	28797144	28797145	Eif5a2_NM_177586_utr3_4_0_chr3_28794456_f	74	+	4391	74	1	28797144	0.000421
chr3	30819132	30819133	Sec62_NM_027016_utr3_7_0_chr3_30818967_f	53	+	2297	69	1	30819132	0.000704
chr3	32463638	32463639	Pik3ca_NM_008839_utr3_19_0_chr3_32462832_f	14	+	5655	14	1	32463638	0.000572
chr3	34069127	34069129	Fxr1_NM_001113188_utr3_16_0_chr3_34069088_f,Fxr1_NM_001113189_utr3_16_0_chr3_34069088_f,Fxr1_NM_008053_utr3_15_0_chr3_34068934_f	198	+	411	206	1	34069128	0.000974
chr3	37578968	37578970	Spata5_NM_001310473_utr3_16_0_chr3_37578752_f	169	+	345	317	2	37578968	0.000726
chr3	40725300	40725302	Slc25a31_NM_178386_utr3_5_0_chr3_40725069_f	67	+	1026	114	2	40725301	0.000335
chr3	40818326	40818327	Mfsd8_NM_028140_utr3_0_0_chr3_40818172_r	18	-	1342	18	1	40818326	0.000522
chr3	51250777	51250779	Noct_NM_009834_utr3_2_0_chr3_51250533_f	25	+	1122	39	2	51250778	0.000603
chr3	51255270	51255271	Elf2_NM_001291059_utr3_0_0_chr3_51252720_r,Elf2_NM_001291062_utr3_0_0_chr3_51252720_r,Elf2_NM_001291063_utr3_0_0_chr3_51252720_r,Elf2_NM_001356358_utr3_0_0_chr3_51252720_r,Elf2_NM_023502_utr3_0_0_chr3_51252720_r	41	-	3641	41	1	51255270	0.000155
chr3	51473956	51473957	Naa15_NM_053089_utr3_19_0_chr3_51472801_f	110	+	3185	153	3	51473956	9.14e-06
chr3	52347794	52347795	Foxo1_NM_019739_utr3_2_0_chr3_52346996_f	71	+	3114	71	1	52347794	0.000168
chr3	55209889	55209890	Sohlh2_NM_028937_utr3_10_0_chr3_55209037_f	32	+	921	32	1	55209889	0.00082
chr3	57842010	57842011	Pfn2_NM_019410_utr3_0_0_chr3_57841895_r	17	-	1322	17	1	57842010	0.000943
chr3	58460615	58460617	Tsc22d2_NM_001081229_utr3_3_0_chr3_58460269_f,Tsc22d2_NM_001347233_utr3_2_0_chr3_58460269_f	70	+	6519	79	1	58460616	0.000734
chr3	58461201	58461202	Tsc22d2_NM_001081229_utr3_3_0_chr3_58460269_f,Tsc22d2_NM_001347233_utr3_2_0_chr3_58460269_f	57	+	6519	70	2	58461201	0.000914
chr3	58461508	58461509	Tsc22d2_NM_001081229_utr3_3_0_chr3_58460269_f,Tsc22d2_NM_001347233_utr3_2_0_chr3_58460269_f	110	+	6519	110	1	58461508	0.000115
chr3	64016815	64016816	Gmps_NM_001033300_utr3_15_0_chr3_64016735_f	24	+	2344	24	1	64016815	0.000538
chr3	65379697	65379698	Ssr3_NM_026155_utr3_0_0_chr3_65379657_r	25	-	2311	25	1	65379697	0.000851
chr3	65379699	65379700	Ssr3_NM_026155_utr3_0_0_chr3_65379657_r	34	-	2311	34	1	65379699	0.000201
chr3	65554651	65554653	Tiparp_NM_178892_utr3_5_0_chr3_65553566_f	237	+	1953	263	2	65554652	0.000112
chr3	65554812	65554813	Tiparp_NM_178892_utr3_5_0_chr3_65553566_f	61	+	1953	61	1	65554812	0.000465
chr3	65554972	65554973	Tiparp_NM_178892_utr3_5_0_chr3_65553566_f	63	+	1953	88	2	65554972	0.000182
chr3	75517448	75517449	Pdcd10_NM_019745_utr3_0_0_chr3_75516490_r	58	-	1030	58	1	75517448	0.000125
chr3	79062584	79062585	Rapgef2_NM_001099624_utr3_0_0_chr3_79062511_r,Rapgef2_NM_001310536_utr3_0_0_chr3_79062511_r	8	-	2025	20	3	79062583	0.000507
chr3	82836653	82836655	Rbm46_NM_001277170_utr3_0_0_chr3_82836523_r	54	-	1937	94	2	82836654	0.000183
chr3	84979075	84979077	Fbxw7_NM_001177773_utr3_13_0_chr3_84977542_f,Fbxw7_NM_001177774_utr3_12_0_chr3_84977542_f,Fbxw7_NM_080428_utr3_10_0_chr3_84977542_f	24	+	1657	37	2	84979076	0.00056
chr3	86128686	86128688	Sh3d19_NM_001082414_utr3_14_0_chr3_86126712_f	10	+	3810	17	2	86128686	0.000273
chr3	86782524	86782525	Lrba_NM_030695_utr3_56_0_chr3_86781662_f	36	+	1033	36	1	86782524	0.000756
chr3	88169804	88169805	Mef2d_NM_001310587_utr3_11_0_chr3_88168644_f,Mef2d_NM_001310593_utr3_10_0_chr3_88168644_f,Mef2d_NM_133665_utr3_10_0_chr3_88168644_f	16	+	3448	20	2	88169804	0.000285
chr3	88539902	88539903	Mex3a_NM_001029890_utr3_1_0_chr3_88537182_f	47	+	4213	47	1	88539902	8.54e-05
chr3	88539936	88539937	Mex3a_NM_001029890_utr3_1_0_chr3_88537182_f	10	+	4213	10	1	88539936	0.000924
chr3	88923675	88923676	Dap3_NM_001164533_utr3_0_0_chr3_88920803_r,Dap3_NM_022994_utr3_0_0_chr3_88920803_r	34	-	3025	39	1	88923675	0.00035
chr3	88923681	88923682	Dap3_NM_001164533_utr3_0_0_chr3_88920803_r,Dap3_NM_022994_utr3_0_0_chr3_88920803_r	14	-	3025	23	2	88923681	0.000455
chr3	89782675	89782676	Ube2q1_NM_027315_utr3_12_0_chr3_89782289_f	63	+	1709	91	1	89782675	0.000225
chr3	90100610	90100611	Tpm3_NM_001253738_utr3_7_0_chr3_90099611_f,Tpm3_NM_001253740_utr3_7_0_chr3_90099611_f,Tpm3_NM_001271764_utr3_8_0_chr3_90099532_f,Tpm3_NM_022314_utr3_8_0_chr3_90099611_f	17	+	1371	28	1	90100610	0.000635
chr3	90253119	90253120	Slc39a1_NM_013901_utr3_3_0_chr3_90252343_f	8	+	1270	8	1	90253119	0.000819
chr3	90498996	90498997	Chtop_NM_001293776_utr3_0_0_chr3_90498539_r,Chtop_NM_001293777_utr3_0_0_chr3_90498539_r,Chtop_NM_001293778_utr3_0_0_chr3_90498539_r,Chtop_NM_001293779_utr3_0_0_chr3_90498539_r,Chtop_NM_001293780_utr3_0_0_chr3_90498539_r,Chtop_NM_001293781_utr3_0_0_chr3_90498539_r,Chtop_NM_001293782_utr3_0_0_chr3_90498539_r,Chtop_NM_023215_utr3_0_0_chr3_90498539_r	103	-	1363	103	1	90498996	6e-05
chr3	93449030	93449031	Tchh_NM_001163098_utr3_1_0_chr3_93448055_f	7	+	1023	7	1	93449030	0.000249
chr3	94431394	94431395	Tdrkh_NM_028307_utr3_12_0_chr3_94430610_f	31	+	890	31	1	94431394	0.00069
chr3	94497584	94497585	Snx27_NM_001082484_utr3_0_0_chr3_94497542_r,Snx27_NM_029721_utr3_0_0_chr3_94497542_r	27	-	4515	27	1	94497584	7.46e-05
chr3	94880654	94880655	Pogz_NM_001165948_utr3_18_0_chr3_94880333_f,Pogz_NM_172683_utr3_18_0_chr3_94880333_f	47	+	3235	63	1	94880654	0.000467
chr3	94880706	94880708	Pogz_NM_001165948_utr3_18_0_chr3_94880333_f,Pogz_NM_172683_utr3_18_0_chr3_94880333_f	53	+	3235	67	2	94880707	0.000715
chr3	95323565	95323566	Cers2_NM_001320492_utr3_10_0_chr3_95322790_f,Cers2_NM_029789_utr3_10_0_chr3_95322790_f	40	+	810	40	1	95323565	0.000297
chr3	95587496	95587497	Hormad1_NM_001289532_utr3_14_0_chr3_95587459_f,Hormad1_NM_001289534_utr3_15_0_chr3_95587381_f,Hormad1_NM_026489_utr3_15_0_chr3_95587381_f	93	+	480	93	1	95587496	0.000997
chr3	95945420	95945422	Anp32e_NM_001253757_utr3_6_0_chr3_95945251_f,Anp32e_NM_001253758_utr3_4_0_chr3_95945251_f,Anp32e_NM_023210_utr3_6_0_chr3_95945251_f	109	+	2137	173	3	95945421	4.65e-05
chr3	95945433	95945434	Anp32e_NM_001253757_utr3_6_0_chr3_95945251_f,Anp32e_NM_001253758_utr3_4_0_chr3_95945251_f,Anp32e_NM_023210_utr3_6_0_chr3_95945251_f	120	+	2137	121	1	95945433	0.000189
chr3	96156646	96156647	Otud7b_NM_001025613_utr3_12_0_chr3_96155969_f,Otud7b_NM_001025614_utr3_11_0_chr3_96155969_f	15	+	5161	15	1	96156646	0.000529
chr3	96561275	96561276	Txnip_NM_001009935_utr3_7_0_chr3_96560530_f,Txnip_NM_023719_utr3_7_0_chr3_96560530_f	148	+	1328	219	2	96561275	0.000165
chr3	96631864	96631866	Rbm8a_NM_001102407_utr3_5_0_chr3_96631735_f,Rbm8a_NM_025875_utr3_5_0_chr3_96631735_f	40	+	2057	87	2	96631864	9.5e-05
chr3	96644536	96644537	Pex11b_NM_001162387_utr3_4_0_chr3_96644436_f,Pex11b_NM_011069_utr3_3_0_chr3_96643981_f,Pex11b_NM_011069_utr3_3_0_chr3_96643981_f	11	+	1401	11	1	96644536	0.000825
chr3	97921802	97921803	Sec22b_NM_011342_utr3_4_0_chr3_97921271_f	45	+	1048	89	3	97921803	4.72e-05
chr3	103169675	103169676	Dennd2c_NM_001356383_utr3_14_0_chr3_103167803_f,Dennd2c_NM_177857_utr3_18_0_chr3_103167803_f	28	+	1931	44	2	103169675	0.000262
chr3	103964403	103964404	Rsbn1_NM_001356557_utr3_6_0_chr3_103962613_f,Rsbn1_NM_172684_utr3_6_0_chr3_103962613_f	22	+	4024	22	1	103964403	0.000829
chr3	103966401	103966402	Rsbn1_NM_001356557_utr3_6_0_chr3_103962613_f,Rsbn1_NM_172684_utr3_6_0_chr3_103962613_f	25	+	4024	25	1	103966401	0.000649
chr3	104013299	104013300	Magi3_NM_001159354_utr3_0_0_chr3_104013265_r,Magi3_NM_133853_utr3_0_0_chr3_104013265_r	65	-	2804	89	1	104013299	0.000381
chr3	104655844	104655845	Slc16a1_NM_009196_utr3_4_0_chr3_104655723_f	82	+	2740	82	1	104655844	0.000189
chr3	105001955	105001956	Cttnbp2nl_NM_001163332_utr3_0_0_chr3_105001915_r,Cttnbp2nl_NM_001163333_utr3_0_0_chr3_105001915_r,Cttnbp2nl_NM_030249_utr3_0_0_chr3_105001915_r	5	-	2735	5	1	105001955	0.000456
chr3	105002125	105002126	Cttnbp2nl_NM_001163332_utr3_0_0_chr3_105001915_r,Cttnbp2nl_NM_001163333_utr3_0_0_chr3_105001915_r,Cttnbp2nl_NM_030249_utr3_0_0_chr3_105001915_r	14	-	2735	14	1	105002125	0.000261
chr3	108903628	108903629	Prpf38b_NM_001356292_utr3_0_0_chr3_108902805_r,Prpf38b_NM_025845_utr3_0_0_chr3_108902805_r	90	-	1114	90	1	108903628	3.58e-05
chr3	116630853	116630854	Sass6_NM_001289568_utr3_17_0_chr3_116628815_f,Sass6_NM_001289571_utr3_15_0_chr3_116628815_f,Sass6_NM_028349_utr3_16_0_chr3_116628815_f	6	+	2172	10	2	116630854	0.000192
chr3	121760145	121760146	Abcd3_NM_001355756_utr3_0_0_chr3_121758904_r,Abcd3_NM_008991_utr3_0_0_chr3_121758904_r	12	-	1328	19	2	121760145	0.000277
chr3	122015794	122015795	Arhgap29_NM_001356524_utr3_22_0_chr3_122014976_f,Arhgap29_NM_172525_utr3_22_0_chr3_122014976_f	70	+	1702	70	1	122015794	0.000649
chr3	127869988	127869989	Fam241a_NM_027482_utr3_0_0_chr3_127869688_r	79	-	1067	79	1	127869988	0.000599
chr3	129895040	129895041	Pla2g12a_NM_001286948_utr3_3_0_chr3_129894789_f,Pla2g12a_NM_023196_utr3_3_0_chr3_129894957_f,Pla2g12a_NM_183423_utr3_3_0_chr3_129894957_f	37	+	1037	37	1	129895041	0.000565
chr3	132881839	132881840	Npnt_NM_001029836_utr3_0_0_chr3_132881745_r,Npnt_NM_001287101_utr3_0_0_chr3_132881745_r,Npnt_NM_001287102_utr3_0_0_chr3_132881745_r,Npnt_NM_001287103_utr3_0_0_chr3_132881745_r,Npnt_NM_033525_utr3_0_0_chr3_132881745_r	10	-	2685	10	1	132881839	0.000171
chr3	135465896	135465897	Ube2d3_NM_001356594_utr3_7_0_chr3_135465241_f,Ube2d3_NM_001356595_utr3_7_0_chr3_135465241_f,Ube2d3_NM_001356596_utr3_7_0_chr3_135465241_f,Ube2d3_NM_001356597_utr3_6_0_chr3_135465241_f,Ube2d3_NM_001356598_utr3_8_0_chr3_135465241_f,Ube2d3_NM_025356_utr3_7_0_chr3_135465241_f	29	+	2974	40	1	135465896	0.000695
chr3	138556368	138556369	Eif4e_NM_001313980_utr3_7_0_chr3_138555505_f,Eif4e_NM_007917_utr3_7_0_chr3_138555505_f	47	+	4192	47	1	138556368	0.000124
chr3	138903297	138903298	Tspan5_NM_019571_utr3_7_0_chr3_138902445_f	31	+	1989	31	1	138903297	0.000615
chr3	144433483	144433484	Hs2st1_NM_001355234_utr3_0_0_chr3_144429701_r,Hs2st1_NM_011828_utr3_0_0_chr3_144429701_r	24	-	4787	24	1	144433483	0.000416
chr3	144433488	144433489	Hs2st1_NM_001355234_utr3_0_0_chr3_144429701_r,Hs2st1_NM_011828_utr3_0_0_chr3_144429701_r	22	-	4787	22	1	144433488	0.000566
chr3	144691310	144691311	Sh3glb1_NM_001282037_utr3_0_0_chr3_144686902_r,Sh3glb1_NM_019464_utr3_0_0_chr3_144686902_r	19	-	4523	19	1	144691310	0.000127
chr3	145604025	145604026	Znhit6_NM_001081094_utr3_9_0_chr3_145603976_f,Znhit6_NM_001346521_utr3_10_0_chr3_145603976_f	16	+	1270	16	1	145604025	0.000285
chr3	145943923	145943924	2410004B18Rik_NM_001356284_utr3_2_0_chr3_145943770_f,2410004B18Rik_NM_025555_utr3_2_0_chr3_145943871_f	14	+	1060	14	1	145943923	0.00047
chr3	148815897	148815898	Adgrl2_NM_001081298_utr3_0_0_chr3_148815586_r	7	-	1588	7	1	148815897	0.000526
chr3	152232507	152232509	Fubp1_NM_001355366_utr3_20_0_chr3_152232404_f,Fubp1_NM_001355367_utr3_20_0_chr3_152232404_f,Fubp1_NM_001355368_utr3_20_0_chr3_152232404_f,Fubp1_NM_001355369_utr3_19_0_chr3_152232297_f,Fubp1_NM_001355370_utr3_19_0_chr3_152232297_f,Fubp1_NM_001355371_utr3_19_0_chr3_152232297_f,Fubp1_NM_001355372_utr3_19_0_chr3_152232404_f,Fubp1_NM_001355373_utr3_19_0_chr3_152232404_f,Fubp1_NM_001355374_utr3_19_0_ch…	151	+	4534	183	2	152232507	2.25e-05
chr3	152232725	152232728	Fubp1_NM_001355366_utr3_20_0_chr3_152232404_f,Fubp1_NM_001355367_utr3_20_0_chr3_152232404_f,Fubp1_NM_001355368_utr3_20_0_chr3_152232404_f,Fubp1_NM_001355369_utr3_19_0_chr3_152232297_f,Fubp1_NM_001355370_utr3_19_0_chr3_152232297_f,Fubp1_NM_001355371_utr3_19_0_chr3_152232297_f,Fubp1_NM_001355372_utr3_19_0_chr3_152232404_f,Fubp1_NM_001355373_utr3_19_0_chr3_152232404_f,Fubp1_NM_001355374_utr3_19_0_ch…	60	+	4534	173	4	152232725	6.76e-05
chr3	152232738	152232740	Fubp1_NM_001355366_utr3_20_0_chr3_152232404_f,Fubp1_NM_001355367_utr3_20_0_chr3_152232404_f,Fubp1_NM_001355368_utr3_20_0_chr3_152232404_f,Fubp1_NM_001355369_utr3_19_0_chr3_152232297_f,Fubp1_NM_001355370_utr3_19_0_chr3_152232297_f,Fubp1_NM_001355371_utr3_19_0_chr3_152232297_f,Fubp1_NM_001355372_utr3_19_0_chr3_152232404_f,Fubp1_NM_001355373_utr3_19_0_chr3_152232404_f,Fubp1_NM_001355374_utr3_19_0_ch…	84	+	4534	146	2	152232739	8.1e-05
chr3	152392519	152392520	Usp33_NM_001076676_utr3_23_0_chr3_152392367_f,Usp33_NM_001252486_utr3_23_0_chr3_152392367_f,Usp33_NM_001355666_utr3_21_0_chr3_152392209_f,Usp33_NM_133247_utr3_23_0_chr3_152392367_f	36	+	1406	36	1	152392519	0.000197
chr3	152459418	152459419	Zzz3_NM_001080755_utr3_13_0_chr3_152458399_f,Zzz3_NM_001287139_utr3_13_0_chr3_152458399_f,Zzz3_NM_001346655_utr3_12_0_chr3_152458399_f,Zzz3_NM_001355673_utr3_12_0_chr3_152458399_f	28	+	4428	28	1	152459418	7.13e-05
chr3	153204097	153204098	St6galnac3_NM_011372_utr3_0_0_chr3_153202509_r	4	-	2896	4	1	153204097	0.000576
chr3	153922468	153922469	Acadm_NM_007382_utr3_0_0_chr3_153922353_r	15	-	578	19	2	153922468	0.000746
chr3	154623139	154623140	Cryz_NM_009968_utr3_8_0_chr3_154622259_f	11	+	924	19	3	154623138	0.000284
chr3	157546722	157546723	Zranb2_NM_001355386_utr3_10_0_chr3_157546675_f	113	+	1716	113	1	157546722	3.74e-05
chr3	158011484	158011487	Srsf11_NM_001093752_utr3_0_0_chr3_158010473_r,Srsf11_NM_001093753_utr3_0_0_chr3_158010473_r,Srsf11_NM_001356997_utr3_0_0_chr3_158010473_r	26	-	1536	55	3	158011485	8.33e-05
chr4	8607674	8607675	Rab2a_NM_021518_utr3_7_0_chr4_8606504_f	49	+	1199	49	1	8607674	0.000776
chr4	11172733	11172734	Trp53inp1_NM_001199105_utr3_4_0_chr4_11169710_f,Trp53inp1_NM_021897_utr3_3_0_chr4_11169960_f	62	+	4668	62	1	11172733	0.000997
chr4	11173312	11173313	Trp53inp1_NM_001199105_utr3_4_0_chr4_11169710_f,Trp53inp1_NM_021897_utr3_3_0_chr4_11169960_f	61	+	4668	61	1	11173312	0.0004
chr4	11173324	11173325	Trp53inp1_NM_001199105_utr3_4_0_chr4_11169710_f,Trp53inp1_NM_021897_utr3_3_0_chr4_11169960_f	74	+	4668	105	2	11173324	0.00028
chr4	11204332	11204334	Ccne2_NM_001037134_utr3_11_0_chr4_11203099_f,Ccne2_NM_001282943_utr3_11_0_chr4_11203099_f,Ccne2_NM_009830_utr3_11_0_chr4_11203099_f	75	+	1681	134	2	11204332	0.000788
chr4	11204332	11204334	Ints8_NM_001159595_utr3_0_0_chr4_11202928_r	75	-	1539	134	2	11204332	0.000872
chr4	11549787	11549788	Virma_NM_001081183_utr3_24_0_chr4_11549700_f,Virma_NM_001347055_utr3_23_0_chr4_11549700_f	19	+	1444	19	1	11549787	0.000692
chr4	11959847	11959848	Pdp1_NM_001033453_utr3_0_0_chr4_11958185_r,Pdp1_NM_001098230_utr3_0_0_chr4_11958185_r,Pdp1_NM_001098231_utr3_0_0_chr4_11958185_r,Pdp1_NM_001290387_utr3_0_0_chr4_11958183_r,Pdp1_NM_001290391_utr3_0_0_chr4_11958183_r	24	-	2390	24	1	11959847	0.000204
chr4	15283552	15283553	Tmem64_NM_181401_utr3_2_0_chr4_15283351_f	16	+	3403	31	2	15283552	0.000399
chr4	19523023	19523024	Cpne3_NM_001356481_utr3_0_0_chr4_19519252_r,Cpne3_NM_027769_utr3_0_0_chr4_19519252_r	12	-	3932	17	2	19523023	0.000408
chr4	21998316	21998317	Faxc_NM_175234_utr3_5_0_chr4_21993588_f	11	+	7874	11	1	21998316	0.000581
chr4	22482793	22482794	Pou3f2_NM_008899_utr3_0_0_chr4_22482095_r	7	-	4699	7	1	22482793	0.000345
chr4	25249758	25249759	Ufl1_NM_001355512_utr3_0_0_chr4_25247149_r,Ufl1_NM_026194_utr3_0_0_chr4_25247149_r	20	-	3321	20	1	25249758	0.00082
chr4	32019695	32019696	Map3k7_NM_009316_utr3_16_0_chr4_32019682_f,Map3k7_NM_172688_utr3_15_0_chr4_32019682_f	30	+	3785	30	1	32019695	0.000112
chr4	32020460	32020461	Map3k7_NM_009316_utr3_16_0_chr4_32019682_f,Map3k7_NM_172688_utr3_15_0_chr4_32019682_f	18	+	3785	23	1	32020461	0.000616
chr4	32774981	32774982	Mdn1_NM_001081392_utr3_101_0_chr4_32774140_f	72	+	1078	95	2	32774982	0.000145
chr4	33245850	33245851	Pnrc1_NM_001033225_utr3_0_0_chr4_33245423_r	28	-	641	35	2	33245851	0.000483
chr4	40733037	40733039	Dnaja1_NM_001164671_utr3_8_0_chr4_40732947_f,Dnaja1_NM_001164672_utr3_8_0_chr4_40732947_f,Dnaja1_NM_008298_utr3_8_0_chr4_40732947_f	118	+	2019	209	3	40733038	0.000601
chr4	40733061	40733063	Dnaja1_NM_001164671_utr3_8_0_chr4_40732947_f,Dnaja1_NM_001164672_utr3_8_0_chr4_40732947_f,Dnaja1_NM_008298_utr3_8_0_chr4_40732947_f	56	+	2019	119	2	40733062	0.000652
chr4	41191169	41191170	Ube2r2_NM_026275_utr3_4_0_chr4_41190825_f	46	+	2546	46	1	41191169	0.000106
chr4	41480851	41480852	Nudt2_NM_025539_utr3_2_0_chr4_41480563_f	10	+	364	10	1	41480851	0.000692
chr4	43264837	43264838	Unc13b_NM_001081413_utr3_39_0_chr4_43263586_f,Unc13b_NM_001310758_utr3_38_0_chr4_43263586_f,Unc13b_NM_021468_utr3_39_0_chr4_43263586_f	8	+	1288	8	1	43264837	0.000359
chr4	45374373	45374375	Dcaf10_NM_153167_utr3_6_0_chr4_45374278_f	12	+	5445	23	2	45374374	0.000213
chr4	47413045	47413046	Tgfbr1_NM_001312868_utr3_8_0_chr4_47410778_f,Tgfbr1_NM_001312869_utr3_7_0_chr4_47410778_f,Tgfbr1_NM_009370_utr3_8_0_chr4_47410778_f	71	+	4147	71	1	47413045	0.000333
chr4	47414218	47414220	Tgfbr1_NM_001312868_utr3_8_0_chr4_47410778_f,Tgfbr1_NM_001312869_utr3_7_0_chr4_47410778_f,Tgfbr1_NM_009370_utr3_8_0_chr4_47410778_f	123	+	4147	229	2	47414219	4.72e-06
chr4	48430942	48430943	Invs_NM_001281977_utr3_16_0_chr4_48429709_f,Invs_NM_001281978_utr3_18_0_chr4_48429709_f,Invs_NM_010569_utr3_16_0_chr4_48429709_f	47	+	2245	92	1	48430946	0.00079
chr4	48430954	48430956	Invs_NM_001281977_utr3_16_0_chr4_48429709_f,Invs_NM_001281978_utr3_18_0_chr4_48429709_f,Invs_NM_010569_utr3_16_0_chr4_48429709_f	37	+	2245	77	3	48430954	0.000107
chr4	49337936	49337937	Plppr1_NM_178756_utr3_7_0_chr4_49337679_f	4	+	2583	4	1	49337936	0.000234
chr4	53030838	53030839	Abca1_NM_013454_utr3_0_0_chr4_53030789_r	51	-	3154	67	1	53030838	0.000246
chr4	53860365	53860366	Tmem38b_NM_028053_utr3_5_0_chr4_53860101_f	82	+	1918	95	2	53860365	1.97e-05
chr4	55390689	55390691	Rad23b_NM_009011_utr3_9_0_chr4_55389998_f	74	+	2240	74	1	55390690	0.000382
chr4	56751478	56751479	Ikbkap_NM_026079_utr3_0_0_chr4_56749680_r	38	-	1972	38	1	56751478	0.000348
chr4	59617847	59617848	Hsdl2_NM_001301367_utr3_11_0_chr4_59617748_f,Hsdl2_NM_024255_utr3_10_0_chr4_59617748_f	13	+	947	13	1	59617847	0.000812
chr4	62423713	62423714	Prpf4_NM_027297_utr3_13_0_chr4_62423412_f	10	+	3579	10	1	62423713	0.000532
chr4	63550325	63550326	Atp6v1g1_NM_024173_utr3_2_0_chr4_63550119_f	25	+	583	25	1	63550325	0.00073
chr4	72117845	72117846	Tle1_NM_001285529_utr3_0_0_chr4_72109945_r,Tle1_NM_001285530_utr3_0_0_chr4_72109945_r,Tle1_NM_011599_utr3_0_0_chr4_72109945_r	28	-	8339	28	1	72117845	9.21e-05
chr4	72117867	72117868	Tle1_NM_001285529_utr3_0_0_chr4_72109945_r,Tle1_NM_001285530_utr3_0_0_chr4_72109945_r,Tle1_NM_011599_utr3_0_0_chr4_72109945_r	16	-	8339	28	3	72117867	4.03e-05
chr4	72118216	72118217	Tle1_NM_001285529_utr3_0_0_chr4_72109945_r,Tle1_NM_001285530_utr3_0_0_chr4_72109945_r,Tle1_NM_011599_utr3_0_0_chr4_72109945_r	6	-	8339	10	2	72118216	0.000964
chr4	84275126	84275127	Bnc2_NM_172870_utr3_0_0_chr4_84272542_r	29	-	3245	51	2	84275126	0.000239
chr4	91250803	91250804	Elavl2_NM_001177883_utr3_0_0_chr4_91250689_r,Elavl2_NM_001347149_utr3_0_0_chr4_91250689_r,Elavl2_NM_001357188_utr3_0_0_chr4_91250689_r,Elavl2_NM_001357189_utr3_0_0_chr4_91250689_r,Elavl2_NM_010486_utr3_0_0_chr4_91250767_r,Elavl2_NM_207685_utr3_0_0_chr4_91250689_r,Elavl2_NM_207686_utr3_0_0_chr4_91250767_r	34	-	2551	34	1	91250803	0.000415
chr4	94569226	94569227	Plaa_NM_172695_utr3_0_0_chr4_94565139_r	15	-	4208	62	7	94569228	1.27e-06
chr4	94569308	94569310	Plaa_NM_172695_utr3_0_0_chr4_94565139_r	17	-	4208	25	2	94569309	0.000533
chr4	98114269	98114273	Nfia_NM_001122952_utr3_10_0_chr4_98111236_f,Nfia_NM_001122953_utr3_9_0_chr4_98111236_f,Nfia_NM_010905_utr3_10_0_chr4_98111236_f	14	+	7641	35	4	98114270	2.16e-05
chr4	98934882	98934883	Usp1_NM_001301414_utr3_8_0_chr4_98934806_f,Usp1_NM_001356424_utr3_7_0_chr4_98934806_f,Usp1_NM_146144_utr3_8_0_chr4_98934806_f	27	+	737	27	1	98934882	0.000377
chr4	101152553	101152554	Jak1_NM_146145_utr3_0_0_chr4_101151974_r	25	-	1521	25	1	101152553	0.000677
chr4	101466909	101466910	Ak4_NM_001177602_utr3_5_0_chr4_101463668_f,Ak4_NM_001177604_utr3_5_0_chr4_101463668_f,Ak4_NM_001177605_utr3_5_0_chr4_101463668_f,Ak4_NM_009647_utr3_4_0_chr4_101463668_f	29	+	4104	29	1	101466909	0.000895
chr4	101466934	101466935	Ak4_NM_001177602_utr3_5_0_chr4_101463668_f,Ak4_NM_001177604_utr3_5_0_chr4_101463668_f,Ak4_NM_001177605_utr3_5_0_chr4_101463668_f,Ak4_NM_009647_utr3_4_0_chr4_101463668_f	36	+	4104	36	1	101466934	8.16e-05
chr4	103163229	103163231	Mier1_NM_001039081_utr3_12_0_chr4_103162752_f,Mier1_NM_001286221_utr3_14_0_chr4_103162752_f,Mier1_NM_001286222_utr3_14_0_chr4_103162752_f,Mier1_NM_001286223_utr3_12_0_chr4_103162752_f,Mier1_NM_027696_utr3_14_0_chr4_103162752_f	75	+	3003	101	2	103163230	0.000358
chr4	107048201	107048202	Ssbp3_NM_001355532_utr3_14_0_chr4_107048054_f,Ssbp3_NM_023672_utr3_17_0_chr4_107048054_f,Ssbp3_NM_198438_utr3_16_0_chr4_107048054_f	41	+	1641	41	1	107048201	0.000481
chr4	108235228	108235229	Zyg11b_NM_001033634_utr3_0_0_chr4_108227755_r	13	-	8249	13	1	108235228	9.94e-05
chr4	109387597	109387598	Eps15_NM_001159964_utr3_12_0_chr4_109385466_f,Eps15_NM_007943_utr3_24_0_chr4_109385466_f	130	+	2351	130	1	109387597	3.41e-05
chr4	109453230	109453231	Rnf11_NM_013876_utr3_0_0_chr4_109452857_r	85	-	1394	85	1	109453230	0.000658
chr4	109453771	109453772	Rnf11_NM_013876_utr3_0_0_chr4_109452857_r	31	-	1394	54	2	109453771	0.000172
chr4	109961981	109961982	Faf1_NM_007983_utr3_18_0_chr4_109961883_f	9	+	2078	17	2	109961980	0.000136
chr4	114960761	114960763	Cmpk1_NM_025647_utr3_0_0_chr4_114960613_r	66	-	1101	123	2	114960761	0.000149
chr4	115042582	115042583	Stil_NM_001304551_utr3_15_0_chr4_115041964_f,Stil_NM_001304553_utr3_17_0_chr4_115041964_f,Stil_NM_001304555_utr3_16_0_chr4_115041964_f,Stil_NM_001304559_utr3_15_0_chr4_115041964_f,Stil_NM_009185_utr3_16_0_chr4_115041964_f	18	+	1235	24	1	115042582	0.000653
chr4	116699418	116699421	Prdx1_NM_011034_utr3_5_0_chr4_116699257_f	114	+	744	155	2	116699419	0.000601
chr4	116804019	116804020	Tesk2_NM_146151_utr3_10_0_chr4_116803313_f	21	+	936	21	1	116804019	0.000845
chr4	118208297	118208299	Ptprf_NM_011213_utr3_0_0_chr4_118208213_r	48	-	1608	78	2	118208298	0.0003
chr4	118208300	118208301	Ptprf_NM_011213_utr3_0_0_chr4_118208213_r	43	-	1608	43	1	118208300	0.000815
chr4	119278217	119278218	Ybx1_NM_011732_utr3_0_0_chr4_119277327_r	22	-	1041	48	1	119278218	0.000243
chr4	119626719	119626721	Foxj3_NM_001290696_utr3_11_0_chr4_119626405_f,Foxj3_NM_001357177_utr3_12_0_chr4_119626405_f,Foxj3_NM_172699_utr3_12_0_chr4_119626405_f	26	+	2715	41	2	119626719	0.000743
chr4	122859174	122859175	Cap1_NM_001301067_utr3_0_0_chr4_122859048_r,Cap1_NM_007598_utr3_0_0_chr4_122859048_r	18	-	1086	18	1	122859174	0.00027
chr4	122859174	122859175	Ppt1_NM_008917_utr3_8_0_chr4_122857633_f	18	+	1543	18	1	122859174	0.000294
chr4	123735722	123735724	Akirin1_NM_023423_utr3_0_0_chr4_123735195_r	70	-	1659	88	2	123735723	0.000192
chr4	123911268	123911269	Mycbp_NM_019660_utr3_4_0_chr4_123911138_f	30	+	1113	48	2	123911268	0.000831
chr4	124659156	124659157	Pou3f1_NM_011141_utr3_0_0_chr4_124659057_f	33	+	1599	77	3	124659157	5.76e-05
chr4	124849564	124849565	Mtf1_NM_008636_utr3_10_0_chr4_124844344_f	34	+	5457	34	1	124849564	0.000498
chr4	124849566	124849568	Mtf1_NM_008636_utr3_10_0_chr4_124844344_f	23	+	5457	43	1	124849567	0.000498
chr4	124918579	124918580	Cdca8_NM_026560_utr3_0_0_chr4_124918465_r	25	-	521	46	2	124918580	0.000913
chr4	125073246	125073247	Snip1_NM_001356560_utr3_3_0_chr4_125072931_f,Snip1_NM_175246_utr3_3_0_chr4_125072931_f	16	+	1113	16	1	125073246	0.000595
chr4	125109737	125109738	Meaf6_NM_001290701_utr3_6_0_chr4_125109308_f,Meaf6_NM_027310_utr3_5_0_chr4_125109623_f	22	+	3931	24	1	125109737	0.000225
chr4	125109751	125109753	Meaf6_NM_001290701_utr3_6_0_chr4_125109308_f,Meaf6_NM_027310_utr3_5_0_chr4_125109623_f	22	+	3931	26	2	125109752	0.000457
chr4	126139239	126139240	Stk40_NM_001145827_utr3_12_0_chr4_126139029_f,Stk40_NM_028800_utr3_10_0_chr4_126139029_f	8	+	2001	8	1	126139239	0.000626
chr4	126275815	126275816	Trappc3_NM_013718_utr3_4_0_chr4_126275262_f	26	+	622	26	1	126275815	0.000684
chr4	126862688	126862689	Zmym4_NM_001114399_utr3_0_0_chr4_126861820_r,Zmym4_NM_001357201_utr3_0_0_chr4_126861821_r	18	-	2290	18	1	126862688	0.000564
chr4	127030192	127030193	Sfpq_NM_023603_utr3_9_0_chr4_127029965_f	190	+	1272	190	1	127030192	0.000245
chr4	129143292	129143293	Fndc5_NM_027402_utr3_5_0_chr4_129142541_f	15	+	2053	15	1	129143292	0.000125
chr4	129309572	129309573	Rbbp4_NM_009030_utr3_0_0_chr4_129307100_r	63	-	2992	84	2	129309572	0.000635
chr4	129309695	129309698	Rbbp4_NM_009030_utr3_0_0_chr4_129307100_r	67	-	2992	176	4	129309696	2.32e-05
chr4	129309799	129309800	Rbbp4_NM_009030_utr3_0_0_chr4_129307100_r	72	-	2992	72	1	129309799	0.000664
chr4	129309803	129309804	Rbbp4_NM_009030_utr3_0_0_chr4_129307100_r	67	-	2992	111	1	129309803	0.000269
chr4	129715815	129715817	Khdrbs1_NM_011317_utr3_0_0_chr4_129713815_r	58	-	2274	66	1	129715815	0.000261
chr4	130780192	130780193	Pum1_NM_001159603_utr3_21_0_chr4_130779904_f,Pum1_NM_001159604_utr3_21_0_chr4_130779904_f,Pum1_NM_001159605_utr3_19_0_chr4_130779904_f,Pum1_NM_001159606_utr3_17_0_chr4_130779904_f,Pum1_NM_001356564_utr3_20_0_chr4_130779904_f,Pum1_NM_001356565_utr3_19_0_chr4_130779904_f,Pum1_NM_001356566_utr3_17_0_chr4_130779904_f,Pum1_NM_030722_utr3_21_0_chr4_130779904_f	44	+	1663	62	1	130780192	0.000638
chr4	131923453	131923454	Epb41_NM_001128606_utr3_0_0_chr4_131923429_r,Epb41_NM_001128607_utr3_0_0_chr4_131923427_r,Epb41_NM_183428_utr3_0_0_chr4_131923429_r	10	-	2507	16	2	131923453	0.000334
chr4	132186143	132186145	Ythdf2_NM_145393_utr3_0_0_chr4_132184916_r	126	-	2008	178	2	132186143	4.16e-05
chr4	132724708	132724709	Eya3_NM_010166_utr3_17_0_chr4_132721360_f,Eya3_NM_210071_utr3_16_0_chr4_132721360_f,Eya3_NM_211357_utr3_14_0_chr4_132721360_f	23	+	3406	23	1	132724708	0.000157
chr4	132778451	132778452	Rpa2_NM_011284_utr3_8_0_chr4_132777875_f	267	+	872	267	1	132778451	0.000277
chr4	132827461	132827462	Ppp1r8_NM_001290725_utr3_0_0_chr4_132826924_r,Ppp1r8_NM_001355198_utr3_0_0_chr4_132826924_r,Ppp1r8_NM_001355199_utr3_0_0_chr4_132826924_r,Ppp1r8_NM_146154_utr3_0_0_chr4_132826924_r	130	-	929	130	1	132827461	0.000197
chr4	132854395	132854396	Stx12_NM_133887_utr3_0_0_chr4_132854064_r	80	-	1402	80	1	132854395	1.7e-05
chr4	133965466	133965468	Hmgn2_NM_016957_utr3_0_0_chr4_133964739_r	28	-	799	48	2	133965467	0.000552
chr4	134004330	134004334	Lin28a_NM_145833_utr3_0_0_chr4_134003330_r	48	-	2775	111	1	134004332	0.000587
chr4	134130366	134130368	Cep85_NM_144527_utr3_0_0_chr4_134129858_r	98	-	1421	188	3	134130367	0.000121
chr4	134130370	134130371	Cep85_NM_144527_utr3_0_0_chr4_134129858_r	114	-	1421	114	1	134130370	0.000474
chr4	134275066	134275068	Pdik1l_NM_001163794_utr3_0_0_chr4_134275005_r,Pdik1l_NM_146156_utr3_0_0_chr4_134275005_r	20	-	3371	39	2	134275067	0.000314
chr4	134937264	134937265	Syf2_NM_026780_utr3_6_0_chr4_134937006_f	19	+	532	28	2	134937265	0.000532
chr4	135214186	135214187	Clic4_NM_013885_utr3_0_0_chr4_135213970_r	27	-	3131	75	4	135214186	0.000528
chr4	135214411	135214414	Clic4_NM_013885_utr3_0_0_chr4_135213970_r	47	-	3131	110	1	135214413	0.000716
chr4	135214428	135214429	Clic4_NM_013885_utr3_0_0_chr4_135213970_r	46	-	3131	60	2	135214428	0.000103
chr4	135864230	135864232	Srsf10_NM_001080387_utr3_5_0_chr4_135864027_f,Srsf10_NM_001284195_utr3_5_0_chr4_135864027_f	59	+	1792	106	2	135864231	0.000225
chr4	135864873	135864874	Srsf10_NM_001080387_utr3_5_0_chr4_135864027_f,Srsf10_NM_001284195_utr3_5_0_chr4_135864027_f	58	+	1792	90	2	135864873	0.000213
chr4	135940182	135940184	Fuca1_NM_024243_utr3_7_0_chr4_135939215_f	25	+	1086	36	2	135940183	0.000223
chr4	135975699	135975700	Pithd1_NM_025411_utr3_0_0_chr4_135975602_r	41	-	793	41	1	135975699	0.000646
chr4	136340635	136340636	Hnrnpr_NM_001277121_utr3_10_0_chr4_136340029_f,Hnrnpr_NM_001277122_utr3_9_0_chr4_136340029_f,Hnrnpr_NM_001277123_utr3_9_0_chr4_136340029_f,Hnrnpr_NM_001355182_utr3_10_0_chr4_136340029_f,Hnrnpr_NM_028871_utr3_10_0_chr4_136340029_f	162	+	5951	182	3	136340635	5.24e-05
chr4	136546635	136546636	Luzp1_NM_024452_utr3_4_0_chr4_136545394_f	22	+	3925	22	1	136546635	0.000887
chr4	136548961	136548962	Luzp1_NM_024452_utr3_4_0_chr4_136545394_f	25	+	3925	34	2	136548961	0.000624
chr4	136550597	136550598	Kdm1a_NM_001347221_utr3_0_0_chr4_136550533_r,Kdm1a_NM_001356567_utr3_0_0_chr4_136550533_r,Kdm1a_NM_133872_utr3_0_0_chr4_136550533_r	50	-	315	50	1	136550597	0.000726
chr4	137965199	137965200	Ece1_NM_199307_utr3_19_0_chr4_137962907_f	10	+	2323	21	3	137965198	0.000152
chr4	138312050	138312051	Ddost_NM_007838_utr3_10_0_chr4_138311984_f	70	+	628	106	2	138312051	0.000335
chr4	138312152	138312153	Ddost_NM_007838_utr3_10_0_chr4_138311984_f	82	+	628	82	1	138312152	0.000509
chr4	139103850	139103852	Minos1_NM_001163006_utr3_0_0_chr4_139101814_r	25	-	2190	50	3	139103851	0.000287
chr4	139375829	139375830	Emc1_NM_001039200_utr3_22_0_chr4_139375526_f,Emc1_NM_146157_utr3_23_0_chr4_139375526_f	13	+	3210	13	1	139375829	0.000435
chr4	140721390	140721392	Rcc2_NM_173867_utr3_12_0_chr4_140721205_f	62	+	2016	74	2	140721391	0.000361
chr4	141858657	141858658	Efhd2_NM_025994_utr3_0_0_chr4_141858142_r	15	-	1605	15	1	141858657	0.000561
chr4	143127960	143127961	Prdm2_NM_001256380_utr3_0_0_chr4_143127469_r	22	-	4237	37	2	143127961	0.000364
chr4	148617228	148617229	Tardbp_NM_001003898_utr3_0_0_chr4_148612382_r,Tardbp_NM_001003899_utr3_0_0_chr4_148612382_r,Tardbp_NM_001008545_utr3_0_0_chr4_148612382_r,Tardbp_NM_001008546_utr3_0_0_chr4_148612382_r,Tardbp_NM_001305425_utr3_0_0_chr4_148612382_r,Tardbp_NM_145556_utr3_0_0_chr4_148612382_r	18	-	5879	44	3	148617227	0.000167
chr4	148617233	148617234	Tardbp_NM_001003898_utr3_0_0_chr4_148612382_r,Tardbp_NM_001003899_utr3_0_0_chr4_148612382_r,Tardbp_NM_001008545_utr3_0_0_chr4_148612382_r,Tardbp_NM_001008546_utr3_0_0_chr4_148612382_r,Tardbp_NM_001003898_utr3_0_0_chr4_148612382_r,Tardbp_NM_001003899_utr3_0_0_chr4_148612382_r,Tardbp_NM_001008545_utr3_0_0_chr4_148612382_r,Tardbp_NM_001008546_utr3_0_0_chr4_148612382_r,Tardbp_NM_001305425_utr3_0_0_ch…	17	-	5879	22	1	148617234	0.000703
chr4	149649245	149649246	Pik3cd_NM_001029837_utr3_0_0_chr4_149649168_r,Pik3cd_NM_001164049_utr3_0_0_chr4_149649168_r,Pik3cd_NM_001164050_utr3_0_0_chr4_149649168_r,Pik3cd_NM_001164051_utr3_0_0_chr4_149649168_r,Pik3cd_NM_001164052_utr3_0_0_chr4_149649168_r,Pik3cd_NM_008840_utr3_0_0_chr4_149649168_r	7	-	1472	7	1	149649245	0.000315
chr4	149715438	149715439	Tmem201_NM_001284270_utr3_0_0_chr4_149715375_r	12	-	1605	12	1	149715438	0.000261
chr4	150620135	150620136	Rere_NM_001085492_utr3_22_0_chr4_150619490_f	27	+	2477	27	1	150620135	0.00092
chr4	150867529	150867530	Errfi1_NM_001356323_utr3_3_0_chr4_150867503_f,Errfi1_NM_133753_utr3_3_0_chr4_150867503_f	35	+	1387	35	1	150867529	0.000778
chr4	151048377	151048378	Vamp3_NM_009498_utr3_0_0_chr4_151047305_r	40	-	1725	65	2	151048377	0.000427
chr4	151989671	151989672	Phf13_NM_172705_utr3_0_0_chr4_151989631_r	147	-	1922	147	1	151989671	0.00076
chr4	151989698	151989701	Phf13_NM_172705_utr3_0_0_chr4_151989631_r	295	-	1922	702	3	151989699	1.24e-06
chr4	151989705	151989706	Phf13_NM_172705_utr3_0_0_chr4_151989631_r	106	-	1922	106	1	151989705	0.000814
chr4	152017455	152017456	Klhl21_NM_001033352_utr3_3_0_chr4_152015629_f	31	+	2049	31	1	152017455	0.000844
chr4	152303265	152303266	Icmt_NM_133788_utr3_4_0_chr4_152303205_f	21	+	3922	25	1	152303265	0.000531
chr4	152332364	152332365	Rpl22_NM_001277114_utr3_3_0_chr4_152332288_f	10	+	1795	10	1	152332364	0.000818
chr4	154274260	154274261	Megf6_NM_001162977_utr3_36_0_chr4_154273876_f	16	+	1846	16	1	154274260	0.000183
chr4	155156414	155156416	Ski_NM_001357191_utr3_0_0_chr4_155154075_r,Ski_NM_011385_utr3_0_0_chr4_155154075_r	35	-	3266	68	2	155156414	0.000648
chr4	155557748	155557750	Gnb1_NM_001160016_utr3_11_0_chr4_155557471_f,Gnb1_NM_001160017_utr3_10_0_chr4_155557471_f,Gnb1_NM_008142_utr3_11_0_chr4_155557468_f	128	+	1802	177	2	155557749	0.000124
chr4	155557775	155557777	Gnb1_NM_001160016_utr3_11_0_chr4_155557471_f,Gnb1_NM_001160017_utr3_10_0_chr4_155557471_f,Gnb1_NM_008142_utr3_11_0_chr4_155557468_f	86	+	1802	151	3	155557776	0.00045
chr4	155590910	155590911	Nadk_NM_001159637_utr3_11_0_chr4_155589476_f,Nadk_NM_001355599_utr3_10_0_chr4_155589476_f,Nadk_NM_138671_utr3_11_0_chr4_155589476_f	32	+	1526	32	1	155590910	0.000818
chr4	155590935	155590937	Nadk_NM_001159637_utr3_11_0_chr4_155589476_f,Nadk_NM_001355599_utr3_10_0_chr4_155589476_f,Nadk_NM_138671_utr3_11_0_chr4_155589476_f	22	+	1526	42	3	155590936	0.000303
chr4	155957660	155957662	Ube2j2_NM_001039157_utr3_7_0_chr4_155957366_f,Ube2j2_NM_001039158_utr3_6_0_chr4_155957366_f,Ube2j2_NM_001039159_utr3_6_0_chr4_155957366_f,Ube2j2_NM_001284312_utr3_7_0_chr4_155957366_f,Ube2j2_NM_001284314_utr3_5_0_chr4_155957366_f,Ube2j2_NM_021402_utr3_7_0_chr4_155957366_f	46	+	2239	98	2	155957660	0.000749
chr4	155957666	155957669	Ube2j2_NM_001039157_utr3_7_0_chr4_155957366_f,Ube2j2_NM_001039158_utr3_6_0_chr4_155957366_f,Ube2j2_NM_001039159_utr3_6_0_chr4_155957366_f,Ube2j2_NM_001284312_utr3_7_0_chr4_155957366_f,Ube2j2_NM_001284314_utr3_5_0_chr4_155957366_f,Ube2j2_NM_021402_utr3_7_0_chr4_155957366_f	51	+	2239	132	2	155957668	0.00088
chr4	156010137	156010138	Sdf4_NM_001302467_utr3_7_0_chr4_156009951_f,Sdf4_NM_001302468_utr3_6_0_chr4_156009951_f,Sdf4_NM_011341_utr3_6_0_chr4_156009951_f	23	+	3660	23	1	156010137	0.000327
chr5	21662381	21662382	Armc10_NM_026034_utr3_5_0_chr5_21661619_f	4	+	974	4	1	21662381	0.000497
chr5	23960971	23960972	Fam126a_NM_053090_utr3_0_0_chr5_23960936_r	42	-	3848	42	1	23960971	3.14e-05
chr5	24709186	24709187	Nub1_NM_001305264_utr3_14_0_chr5_24709168_f,Nub1_NM_016736_utr3_14_0_chr5_24709168_f	71	+	1211	71	1	24709186	0.000196
chr5	28413821	28413822	Rbm33_NM_028234_utr3_18_0_chr5_28413617_f	18	+	5626	25	2	28413822	0.000764
chr5	28416031	28416033	Rbm33_NM_028234_utr3_18_0_chr5_28413617_f	30	+	5626	47	2	28416032	7.04e-05
chr5	28416046	28416047	Rbm33_NM_028234_utr3_18_0_chr5_28413617_f	43	+	5626	43	1	28416046	5.24e-05
chr5	29232012	29232013	Lmbr1_NM_020295_utr3_0_0_chr5_29229802_r	11	-	3261	11	1	29232012	0.000986
chr5	30866027	30866028	Mapre3_NM_001310516_utr3_5_0_chr5_30865197_f,Mapre3_NM_133350_utr3_6_0_chr5_30865197_f	15	+	910	15	1	30866027	0.00028
chr5	30906567	30906568	Agbl5_NM_001048192_utr3_16_0_chr5_30906116_f	9	+	551	9	1	30906567	0.000491
chr5	31036081	31036082	Slc5a6_NM_001177621_utr3_0_0_chr5_31036036_r,Slc5a6_NM_001177622_utr3_0_0_chr5_31036036_r,Slc5a6_NM_177870_utr3_0_0_chr5_31036036_r	17	-	771	17	1	31036081	0.000617
chr5	32492697	32492699	Ppp1cb_NM_172707_utr3_7_0_chr5_32491059_f	167	+	2654	249	2	32492697	8.8e-06
chr5	33248013	33248014	Ctbp1_NM_001198859_utr3_0_0_chr5_33247723_r,Ctbp1_NM_001198860_utr3_0_0_chr5_33247723_r,Ctbp1_NM_001198861_utr3_0_0_chr5_33247723_r,Ctbp1_NM_001310535_utr3_0_0_chr5_33247723_r,Ctbp1_NM_013502_utr3_0_0_chr5_33247723_r	41	-	777	41	1	33248013	0.000741
chr5	33640645	33640648	Slbp_NM_001289724_utr3_0_0_chr5_33640055_r,Slbp_NM_001289725_utr3_0_0_chr5_33640055_r,Slbp_NM_009193_utr3_0_0_chr5_33640055_r	162	-	757	416	3	33640646	1.85e-05
chr5	33898461	33898462	Nelfa_NM_011914_utr3_0_0_chr5_33898180_r	46	-	545	131	4	33898460	2.47e-06
chr5	34353341	34353342	Rnf4_NM_001304269_utr3_7_0_chr5_34351381_f,Rnf4_NM_001304270_utr3_7_0_chr5_34351381_f,Rnf4_NM_011278_utr3_7_0_chr5_34351381_f	144	+	2065	144	1	34353341	0.000476
chr5	34353359	34353360	Rnf4_NM_001304269_utr3_7_0_chr5_34351381_f,Rnf4_NM_001304270_utr3_7_0_chr5_34351381_f,Rnf4_NM_011278_utr3_7_0_chr5_34351381_f	161	+	2065	189	1	34353359	9.18e-05
chr5	36490694	36490696	Tbc1d14_NM_001113362_utr3_0_0_chr5_36490604_r,Tbc1d14_NM_001113364_utr3_0_0_chr5_36490604_r,Tbc1d14_NM_133910_utr3_0_0_chr5_36490604_r	22	-	2445	39	2	36490695	0.000198
chr5	36795784	36795785	Mrfap1_NM_026242_utr3_0_0_chr5_36794867_r	63	-	1078	63	1	36795784	0.000723
chr5	38668526	38668527	Zfp518b_NM_001081144_utr3_0_0_chr5_38668484_r,Zfp518b_NM_001177902_utr3_0_0_chr5_38668484_r	25	-	2928	25	1	38668526	0.000775
chr5	43744746	43744747	Fbxl5_NM_001159963_utr3_0_0_chr5_43744618_r	39	-	681	55	2	43744747	0.000423
chr5	45525450	45525452	Med28_NM_025895_utr3_3_0_chr5_45525351_f	48	+	3934	112	2	45525451	0.000204
chr5	45730492	45730493	Lcorl_NM_001163073_utr3_0_0_chr5_45730332_r,Lcorl_NM_172153_utr3_0_0_chr5_45730332_r	12	-	3124	19	2	45730492	0.000634
chr5	52150290	52150291	Dhx15_NM_007839_utr3_0_0_chr5_52150203_r	154	-	458	154	1	52150290	0.000496
chr5	52150400	52150401	Dhx15_NM_007839_utr3_0_0_chr5_52150203_r	174	-	458	300	2	52150400	1.36e-05
chr5	52368919	52368920	Sod3_NM_011435_utr3_1_0_chr5_52368717_f	9	+	1022	9	1	52368919	0.000241
chr5	53656085	53656087	Rbpj_NM_001080927_utr3_10_0_chr5_53653621_f,Rbpj_NM_001080928_utr3_10_0_chr5_53653621_f,Rbpj_NM_001277116_utr3_12_0_chr5_53653621_f,Rbpj_NM_009035_utr3_10_0_chr5_53653621_f	24	+	3825	43	2	53656086	0.000436
chr5	64350550	64350551	Tbc1d1_NM_001289514_utr3_18_0_chr5_64349931_f,Tbc1d1_NM_001310611_utr3_21_0_chr5_64349931_f,Tbc1d1_NM_019636_utr3_19_0_chr5_64349931_f	109	+	1556	109	1	64350550	0.000872
chr5	64351418	64351419	Tbc1d1_NM_001289514_utr3_18_0_chr5_64349931_f,Tbc1d1_NM_001310611_utr3_21_0_chr5_64349931_f,Tbc1d1_NM_019636_utr3_19_0_chr5_64349931_f	90	+	1556	90	1	64351418	0.000597
chr5	64829282	64829283	Klf3_NM_008453_utr3_5_0_chr5_64829159_f	5	+	971	5	1	64829282	0.000996
chr5	65595060	65595061	Ube2k_NM_001310618_utr3_4_0_chr5_65594950_f,Ube2k_NM_001310619_utr3_5_0_chr5_65594950_f,Ube2k_NM_016786_utr3_6_0_chr5_65594950_f	92	+	4040	92	1	65595060	5.73e-05
chr5	67286477	67286478	Tmem33_NM_001285452_utr3_6_0_chr5_67286226_f,Tmem33_NM_028975_utr3_7_0_chr5_67286226_f	33	+	5236	40	1	67286477	0.000891
chr5	67287406	67287407	Tmem33_NM_001285452_utr3_6_0_chr5_67286226_f,Tmem33_NM_028975_utr3_7_0_chr5_67286226_f	21	+	5236	33	2	67287406	0.000147
chr5	67287675	67287676	Tmem33_NM_030108_utr3_8_0_chr5_67287016_f	8	+	4446	20	3	67287674	0.000706
chr5	67355201	67355202	Slc30a9_NM_001310629_utr3_16_0_chr5_67354577_f,Slc30a9_NM_178651_utr3_17_0_chr5_67354577_f	35	+	1566	35	1	67355201	0.000466
chr5	67392396	67392397	Bend4_NM_001164806_utr3_0_0_chr5_67392147_r	27	-	6089	27	1	67392396	0.000387
chr5	67392441	67392444	Bend4_NM_001164806_utr3_0_0_chr5_67392147_r	20	-	6089	28	1	67392443	0.00083
chr5	74596079	74596080	Fip1l1_NM_001159573_utr3_17_0_chr5_74595987_f,Fip1l1_NM_001159574_utr3_15_0_chr5_74595987_f,Fip1l1_NM_024183_utr3_16_0_chr5_74595987_f	27	+	1138	53	2	74596079	0.000628
chr5	75006459	75006460	Chic2_NM_028850_utr3_0_0_chr5_75005004_r	94	-	1709	94	1	75006459	0.000988
chr5	75006595	75006596	Chic2_NM_028850_utr3_0_0_chr5_75005004_r	34	-	1709	88	3	75006594	0.000688
chr5	76215772	76215774	Clock_NM_001289826_utr3_0_0_chr5_76209868_r,Clock_NM_001305222_utr3_0_0_chr5_76209868_r,Clock_NM_007715_utr3_0_0_chr5_76209868_r	35	-	6831	51	2	76215773	0.000216
chr5	76914500	76914501	Ppat_NM_172146_utr3_0_0_chr5_76913249_r	36	-	1960	36	1	76914500	0.000799
chr5	76966843	76966844	Paics_NM_001356971_utr3_9_0_chr5_76966815_f,Paics_NM_001356972_utr3_9_0_chr5_76966815_f,Paics_NM_001356973_utr3_9_0_chr5_76966815_f,Paics_NM_001356974_utr3_8_0_chr5_76966815_f,Paics_NM_025939_utr3_8_0_chr5_76966815_f	186	+	695	186	1	76966843	0.000579
chr5	88660002	88660003	Grsf1_NM_001098476_utr3_0_0_chr5_88659233_r,Grsf1_NM_178700_utr3_0_0_chr5_88659233_r	20	-	1227	20	1	88660002	0.000868
chr5	88756686	88756687	Mob1b_NM_026735_utr3_5_0_chr5_88756173_f	27	+	2283	27	1	88756686	0.000381
chr5	88783213	88783214	Dck_NM_007832_utr3_6_0_chr5_88781247_f	77	+	2031	119	2	88783213	0.000315
chr5	92052876	92052877	G3bp2_NM_001080794_utr3_0_0_chr5_92052145_r,G3bp2_NM_001080795_utr3_0_0_chr5_92052145_r,G3bp2_NM_001080796_utr3_0_0_chr5_92052145_r,G3bp2_NM_001080797_utr3_0_0_chr5_92052145_r,G3bp2_NM_011816_utr3_0_0_chr5_92052145_r	43	-	2636	43	1	92052876	0.000455
chr5	92284818	92284820	Sdad1_NM_172713_utr3_0_0_chr5_92284010_r	59	-	2813	80	1	92284818	0.000795
chr5	92965204	92965205	Shroom3_NM_001077595_utr3_9_0_chr5_92964725_f,Shroom3_NM_001077596_utr3_9_0_chr5_92964725_f,Shroom3_NM_015756_utr3_10_0_chr5_92964725_f	33	+	1035	33	1	92965204	0.000371
chr5	93174872	93174874	Sept11_NM_001009818_utr3_9_0_chr5_93171355_f	7	+	3721	18	3	93174872	0.00052
chr5	93182344	93182345	Ccni_NM_017367_utr3_0_0_chr5_93181933_r	42	-	1044	42	1	93182344	0.000848
chr5	99961171	99961172	Hnrnpd_NM_001077265_utr3_0_0_chr5_99955935_r,Hnrnpd_NM_001077266_utr3_0_0_chr5_99955935_r,Hnrnpd_NM_001077267_utr3_0_0_chr5_99955935_r,Hnrnpd_NM_007516_utr3_0_0_chr5_99955935_r	15	-	5399	23	2	99961171	0.000309
chr5	100034818	100034821	Hnrnpdl_NM_016690_utr3_0_0_chr5_100033579_r	25	-	1406	58	3	100034819	0.000293
chr5	100805964	100805965	Abraxas1_NM_172405_utr3_0_0_chr5_100804802_r	20	-	1257	21	1	100805964	0.000769
chr5	101821801	101821802	Cds1_NM_173370_utr3_12_0_chr5_101821564_f	18	+	2289	18	1	101821801	0.0005
chr5	101833323	101833324	Wdfy3_NM_172882_utr3_0_0_chr5_101832953_r	15	-	3205	15	1	101833323	0.000216
chr5	103853782	103853783	Aff1_NM_001080798_utr3_19_0_chr5_103850824_f,Aff1_NM_133919_utr3_19_0_chr5_103850824_f	7	+	4499	7	1	103853782	0.000684
chr5	105814469	105814470	Lrrc8d_NM_001122768_utr3_2_0_chr5_105814306_f,Lrrc8d_NM_178701_utr3_2_0_chr5_105814306_f	20	+	910	20	1	105814469	0.000374
chr5	107106610	107106611	Tgfbr3_NM_011578_utr3_0_0_chr5_107106567_r	8	-	3072	8	1	107106610	0.000582
chr5	107385533	107385535	Brdt_NM_054054_utr3_18_0_chr5_107385527_f	19	+	1532	24	2	107385534	0.000455
chr5	108107124	108107125	Mtf2_NM_001253877_utr3_15_0_chr5_108106946_f,Mtf2_NM_001253878_utr3_15_0_chr5_108106946_f,Mtf2_NM_001253879_utr3_14_0_chr5_108106946_f,Mtf2_NM_001253880_utr3_12_0_chr5_108106946_f,Mtf2_NM_013827_utr3_14_0_chr5_108106946_f	46	+	2274	46	1	108107124	0.000729
chr5	108280159	108280160	Dr1_NM_026106_utr3_2_0_chr5_108278666_f	125	+	1856	125	1	108280159	0.000487
chr5	108280162	108280163	Dr1_NM_026106_utr3_2_0_chr5_108278666_f	80	+	1856	80	1	108280162	0.000882
chr5	110784544	110784545	Ulk1_NM_001347394_utr3_0_0_chr5_110784489_r,Ulk1_NM_009469_utr3_0_0_chr5_110784489_r	7	-	1683	7	1	110784544	0.000361
chr5	114139240	114139241	Ung_NM_001040691_utr3_6_0_chr5_114138377_f,Ung_NM_011677_utr3_5_0_chr5_114138377_f	30	+	945	72	3	114139241	0.000179
chr5	114139242	114139243	Ung_NM_001040691_utr3_6_0_chr5_114138377_f,Ung_NM_011677_utr3_5_0_chr5_114138377_f	50	+	945	72	1	114139242	0.000524
chr5	115298577	115298578	Dynll1_NM_019682_utr3_0_0_chr5_115297110_r	47	-	1586	63	2	115298576	0.000793
chr5	115298587	115298589	Dynll1_NM_019682_utr3_0_0_chr5_115297110_r	79	-	1586	103	2	115298587	0.000262
chr5	117092885	117092886	Suds3_NM_178622_utr3_0_0_chr5_117091678_r	10	-	1255	21	3	117092885	0.000174
chr5	117378012	117378013	Wsb2_NM_021539_utr3_8_0_chr5_117377553_f	4	+	1037	8	2	117378013	0.000469
chr5	118008711	118008712	Fbxo21_NM_001346588_utr3_11_0_chr5_118008198_f,Fbxo21_NM_145564_utr3_11_0_chr5_118008198_f	56	+	2000	56	1	118008711	0.000804
chr5	118010045	118010046	Fbxo21_NM_001346588_utr3_11_0_chr5_118008198_f,Fbxo21_NM_145564_utr3_11_0_chr5_118008198_f	39	+	2000	39	1	118010045	0.000889
chr5	118010070	118010071	Fbxo21_NM_001346588_utr3_11_0_chr5_118008198_f,Fbxo21_NM_145564_utr3_11_0_chr5_118008198_f	43	+	2000	43	1	118010070	0.000628
chr5	118764712	118764713	Med13l_NM_001347445_utr3_30_0_chr5_118762834_f,Med13l_NM_172424_utr3_30_0_chr5_118762834_f	16	+	2604	22	1	118764712	0.000892
chr5	121686337	121686338	Brap_NM_001289543_utr3_10_0_chr5_121685493_f,Brap_NM_001289544_utr3_11_0_chr5_121685493_f,Brap_NM_028227_utr3_11_0_chr5_121685493_f	12	+	1757	12	1	121686337	0.000707
chr5	122321997	122321998	Pptc7_NM_177242_utr3_5_0_chr5_122320875_f	15	+	3407	19	1	122321997	0.000888
chr5	122363014	122363015	Vps29_NM_001347453_utr3_4_0_chr5_122362923_f	58	+	2057	107	3	122363014	0.000572
chr5	122363045	122363046	Vps29_NM_001347453_utr3_4_0_chr5_122362923_f	105	+	2057	105	1	122363045	0.000196
chr5	122363080	122363083	Vps29_NM_001347453_utr3_4_0_chr5_122362923_f,Vps29_NM_001347453_utr3_4_0_chr5_122362923_f,Vps29_NM_019780_utr3_3_0_chr5_122362923_f	85	+	2057	146	2	122363082	0.000947
chr5	123455935	123455936	Mlxip_NM_133917_utr3_16_0_chr5_123453514_f	30	+	4418	30	1	123455935	0.000501
chr5	123927483	123927484	Denr_NM_026603_utr3_7_0_chr5_123927295_f	17	+	1538	29	3	123927485	0.00039
chr5	123927492	123927493	Denr_NM_026603_utr3_7_0_chr5_123927295_f	15	+	1538	26	1	123927492	0.000481
chr5	124373218	124373221	Sbno1_NM_001081203_utr3_0_0_chr5_124368702_r	151	-	5827	541	3	124373220	3.46e-06
chr5	124373222	124373224	Sbno1_NM_001081203_utr3_0_0_chr5_124368702_r	151	-	5827	541	2	124373222	0.000149
chr5	124373227	124373231	Sbno1_NM_001081203_utr3_0_0_chr5_124368702_r	216	-	5827	542	2	124373229	0.000435
chr5	124373308	124373310	Sbno1_NM_001081203_utr3_0_0_chr5_124368702_r	233	-	5827	337	3	124373308	3.54e-07
chr5	124550439	124550441	Tmed2_NM_019770_utr3_3_0_chr5_124549206_f	41	+	1298	63	2	124550440	0.000267
chr5	124596545	124596547	Gtf2h3_NM_181410_utr3_12_0_chr5_124595988_f	12	+	1693	30	3	124596546	0.000251
chr5	129023016	129023018	Ran_NM_009391_utr3_6_0_chr5_129022819_f	141	+	1503	216	1	129023017	0.000164
chr5	131437814	131437817	Auts2_NM_177047_utr3_0_0_chr5_131437682_r	34	-	1754	89	3	131437818	0.000669
chr5	135337455	135337456	Fkbp6_NM_001277891_utr3_0_0_chr5_135337365_r,Fkbp6_NM_001277892_utr3_0_0_chr5_135337365_r	13	-	252	13	1	135337455	0.000968
chr5	135643559	135643560	Rhbdd2_NM_001357037_utr3_4_0_chr5_135643379_f,Rhbdd2_NM_146002_utr3_3_0_chr5_135643379_f	4	+	2998	4	1	135643559	0.000327
chr5	136273755	136273756	Cux1_NM_001291233_utr3_0_0_chr5_136266410_r,Cux1_NM_001291234_utr3_0_0_chr5_136266410_r,Cux1_NM_009986_utr3_0_0_chr5_136266410_r	12	-	8381	12	1	136273755	0.000827
chr5	137650504	137650507	Agfg2_NM_001303266_utr3_0_0_chr5_137650481_r,Agfg2_NM_001303271_utr3_0_0_chr5_137650481_r,Agfg2_NM_178162_utr3_0_0_chr5_137650481_r	9	-	1288	27	4	137650506	0.000266
chr5	137768388	137768389	Tsc22d4_NM_029805_utr3_5_0_chr5_137768204_f	12	+	250	25	2	137768388	0.000751
chr5	137822539	137822541	Pilra_NM_153510_utr3_0_0_chr5_137821952_r	78	-	1520	94	2	137822540	0.000949
chr5	137822565	137822566	Pilra_NM_153510_utr3_0_0_chr5_137821952_r	130	-	1520	153	2	137822565	0.000461
chr5	138312175	138312176	Stag3_NM_016964_utr3_33_0_chr5_138312045_f	90	+	349	90	1	138312175	0.000853
chr5	139249329	139249330	Sun1_NM_001256115_utr3_21_0_chr5_139248532_f,Sun1_NM_001256116_utr3_20_0_chr5_139248532_f,Sun1_NM_001256117_utr3_19_0_chr5_139248532_f,Sun1_NM_001256118_utr3_17_0_chr5_139248532_f,Sun1_NM_024451_utr3_22_0_chr5_139248532_f	60	+	1308	88	2	139249329	0.000741
chr5	139249394	139249395	Sun1_NM_001256115_utr3_21_0_chr5_139248532_f,Sun1_NM_001256116_utr3_20_0_chr5_139248532_f,Sun1_NM_001256117_utr3_19_0_chr5_139248532_f,Sun1_NM_001256118_utr3_17_0_chr5_139248532_f,Sun1_NM_024451_utr3_22_0_chr5_139248532_f	64	+	1308	64	1	139249394	0.000205
chr5	142461809	142461810	Foxk1_NM_199068_utr3_8_0_chr5_142456757_f	4	+	5259	4	1	142461809	0.000852
chr5	142991080	142991082	Rnf216_NM_080561_utr3_0_0_chr5_142990893_r,Rnf216_NM_207110_utr3_0_0_chr5_142990893_r	33	-	1756	88	3	142991081	0.000485
chr5	142991088	142991091	Rnf216_NM_080561_utr3_0_0_chr5_142990893_r,Rnf216_NM_207110_utr3_0_0_chr5_142990893_r	79	-	1756	197	2	142991089	9.93e-05
chr5	143420972	143420973	Kdelr2_NM_025841_utr3_4_0_chr5_143420836_f	30	+	1069	30	1	143420972	0.000997
chr5	144859680	144859681	Trrap_NM_001081362_utr3_70_0_chr5_144858959_f	79	+	815	79	1	144859680	0.000253
chr5	144859694	144859695	Trrap_NM_001081362_utr3_70_0_chr5_144858959_f	37	+	815	94	3	144859693	0.000387
chr5	144876537	144876538	Smurf1_NM_001038627_utr3_0_0_chr5_144876495_r,Smurf1_NM_029438_utr3_0_0_chr5_144876495_r	23	-	2862	23	1	144876537	0.000156
chr5	145129753	145129754	Pdap1_NM_001033313_utr3_0_0_chr5_145128770_r	33	-	1547	33	1	145129753	0.000796
chr5	150641729	150641730	N4bp2l2_NM_201369_utr3_0_0_chr5_150635973_r	10	-	7141	10	1	150641729	0.00098
chr5	150809397	150809398	Pds5b_NM_001346503_utr3_34_0_chr5_150807849_f,Pds5b_NM_175310_utr3_34_0_chr5_150807849_f	24	+	2821	24	1	150809397	0.000765
chr6	4758637	4758638	Peg10_NM_001040611_utr3_1_0_chr6_4755352_f,Peg10_NM_130877_utr3_1_0_chr6_4757241_f	59	+	5165	88	1	4758638	0.000776
chr6	4759023	4759024	Peg10_NM_001040611_utr3_1_0_chr6_4755352_f,Peg10_NM_130877_utr3_1_0_chr6_4757241_f	32	+	5165	32	1	4759023	0.000966
chr6	8594357	8594358	Glcci1_NM_001286728_utr3_7_0_chr6_8593253_f,Glcci1_NM_001286729_utr3_7_0_chr6_8593253_f,Glcci1_NM_133236_utr3_7_0_chr6_8593253_f	23	+	4297	23	1	8594357	0.000293
chr6	8597442	8597443	Glcci1_NM_001286728_utr3_7_0_chr6_8593253_f,Glcci1_NM_001286729_utr3_7_0_chr6_8593253_f,Glcci1_NM_133236_utr3_7_0_chr6_8593253_f	27	+	4297	27	1	8597442	0.00015
chr6	17665991	17665992	Capza2_NM_007604_utr3_9_0_chr6_17665436_f	47	+	1101	47	1	17665991	0.000355
chr6	30454641	30454642	Klhdc10_NM_001311087_utr3_8_0_chr6_30450697_f,Klhdc10_NM_029742_utr3_9_0_chr6_30450697_f	13	+	4478	13	1	30454641	0.000561
chr6	30748451	30748452	Mest_NM_001252292_utr3_12_0_chr6_30747170_f,Mest_NM_001252293_utr3_11_0_chr6_30747170_f,Mest_NM_008590_utr3_11_0_chr6_30747170_f	10	+	1297	17	2	30748451	0.000532
chr6	33476801	33476802	Exoc4_NM_001347089_utr3_9_0_chr6_33476146_f	14	+	1003	14	1	33476801	0.000235
chr6	38127577	38127578	D630045J12Rik_NM_194061_utr3_0_0_chr6_38123174_r	6	-	5147	6	1	38127577	0.000247
chr6	38506920	38506921	Ubn2_NM_177185_utr3_16_0_chr6_38502288_f	12	+	10476	16	2	38506920	0.000503
chr6	38603822	38603824	Luc7l2_NM_001170849_utr3_7_0_chr6_38603476_f,Luc7l2_NM_001311100_utr3_8_0_chr6_38603476_f	16	+	3737	27	2	38603822	0.000221
chr6	39399045	39399047	Mkrn1_NM_001311109_utr3_0_0_chr6_39397816_r,Mkrn1_NM_018810_utr3_0_0_chr6_39397821_r	42	-	1409	43	1	39399045	0.00022
chr6	39604423	39604424	Braf_NM_139294_utr3_0_0_chr6_39603237_r	34	-	7145	58	2	39604422	2.1e-05
chr6	39610329	39610330	Braf_NM_139294_utr3_0_0_chr6_39603237_r	14	-	7145	22	1	39610329	0.000842
chr6	40396634	40396635	Agk_NM_023538_utr3_15_0_chr6_40395863_f	7	+	900	7	1	40396634	0.000968
chr6	42282251	42282252	Casp2_NM_007610_utr3_10_0_chr6_42280478_f	44	+	2031	68	2	42282251	0.000157
chr6	47796196	47796197	Pdia4_NM_009787_utr3_0_0_chr6_47796141_r	82	-	347	82	1	47796196	0.000729
chr6	49087151	49087153	Igf2bp3_NM_023670_utr3_0_0_chr6_49085218_r	37	-	2124	73	2	49087152	9.47e-05
chr6	51482990	51482991	Cbx3_NM_001355002_utr3_5_0_chr6_51482607_f,Cbx3_NM_007624_utr3_5_0_chr6_51482607_f	23	+	1098	101	1	51482990	0.00077
chr6	51482995	51482997	Cbx3_NM_001355002_utr3_5_0_chr6_51482607_f,Cbx3_NM_007624_utr3_5_0_chr6_51482607_f	54	+	1098	72	2	51482996	0.0002
chr6	54503705	54503706	Wipf3_NM_001167860_utr3_7_0_chr6_54501017_f,Wipf3_NM_001167861_utr3_6_0_chr6_54501017_f	5	+	2752	5	1	54503705	0.000726
chr6	54888788	54888789	Znrf2_NM_199143_utr3_4_0_chr6_54888456_f	41	+	1769	41	1	54888788	0.000499
chr6	56757770	56757771	Avl9_NM_030235_utr3_15_0_chr6_56757388_f	17	+	4524	17	1	56757770	0.000469
chr6	65115539	65115541	Smarcad1_NM_001253392_utr3_21_0_chr6_65114363_f,Smarcad1_NM_001355250_utr3_23_0_chr6_65114363_f,Smarcad1_NM_007958_utr3_23_0_chr6_65114363_f	34	+	1687	56	2	65115540	0.000336
chr6	67284003	67284004	Serbp1_NM_001113564_utr3_7_0_chr6_67283960_f,Serbp1_NM_001113565_utr3_7_0_chr6_67283960_f,Serbp1_NM_001113566_utr3_7_0_chr6_67283960_f,Serbp1_NM_025814_utr3_7_0_chr6_67283960_f	95	+	5343	95	1	67284003	0.00041
chr6	67284113	67284116	Serbp1_NM_001113564_utr3_7_0_chr6_67283960_f,Serbp1_NM_001113565_utr3_7_0_chr6_67283960_f,Serbp1_NM_001113566_utr3_7_0_chr6_67283960_f,Serbp1_NM_025814_utr3_7_0_chr6_67283960_f	25	+	5343	64	3	67284114	0.000654
chr6	72359754	72359755	Tmem150a_NM_144916_utr3_7_0_chr6_72359248_f	8	+	515	8	1	72359754	0.000485
chr6	72608473	72608474	Tgoln1_NM_009443_utr3_0_0_chr6_72608421_r	25	-	3684	42	2	72608473	0.000592
chr6	83305744	83305745	Mthfd2_NM_008638_utr3_0_0_chr6_83305704_r	63	-	942	63	1	83305744	4.87e-05
chr6	83340750	83340751	Mob1a_NM_145571_utr3_5_0_chr6_83340254_f	37	+	696	73	3	83340751	0.000664
chr6	85946163	85946164	Dusp11_NM_028099_utr3_0_0_chr6_85942269_r	8	-	5336	8	1	85946163	0.000724
chr6	87091940	87091942	Gfpt1_NM_013528_utr3_18_0_chr6_87088159_f	67	+	4049	102	2	87091941	0.000124
chr6	87092148	87092149	Gfpt1_NM_013528_utr3_18_0_chr6_87088159_f	66	+	4049	66	1	87092148	0.00041
chr6	87843815	87843817	Cnbp_NM_001109745_utr3_0_0_chr6_87842615_r,Cnbp_NM_001109746_utr3_0_0_chr6_87842615_r,Cnbp_NM_001347325_utr3_0_0_chr6_87842615_r,Cnbp_NM_001355195_utr3_0_0_chr6_87842615_r,Cnbp_NM_013493_utr3_0_0_chr6_87842615_r	115	-	1424	163	2	87843815	0.000572
chr6	88103913	88103915	Rpn1_NM_133933_utr3_9_0_chr6_88103548_f	77	+	1757	115	2	88103913	0.000306
chr6	88206924	88206925	Gata2_NM_001355253_utr3_5_0_chr6_88205495_f,Gata2_NM_008090_utr3_5_0_chr6_88205495_f	9	+	1538	9	1	88206924	0.000636
chr6	88504977	88504978	Sec61a1_NM_016906_utr3_0_0_chr6_88503607_r	9	-	1500	27	3	88504978	0.000784
chr6	88883514	88883515	Mcm2_NM_008564_utr3_0_0_chr6_88883474_r	125	-	526	125	1	88883514	0.000904
chr6	90402866	90402867	Zxdc_NM_173002_utr3_9_0_chr6_90402107_f	54	+	1380	54	1	90402866	0.000532
chr6	92172619	92172620	Mrps25_NM_025578_utr3_0_0_chr6_92169523_r	37	-	5499	37	1	92172620	0.000411
chr6	92172619	92172620	Nr2c2_NM_001347342_utr3_14_0_chr6_92167634_f,Nr2c2_NM_011630_utr3_14_0_chr6_92167634_f	37	+	5425	37	1	92172620	0.000672
chr6	92172959	92172960	Mrps25_NM_025578_utr3_0_0_chr6_92169523_r	38	-	5499	38	1	92172959	0.000481
chr6	92172959	92172960	Nr2c2_NM_001347342_utr3_14_0_chr6_92167634_f,Nr2c2_NM_011630_utr3_14_0_chr6_92167634_f	38	+	5425	38	1	92172959	0.000536
chr6	92773892	92773893	Adamts9_NM_175314_utr3_0_0_chr6_92772699_r	9	-	1878	9	1	92773892	0.000239
chr6	92773895	92773896	Adamts9_NM_175314_utr3_0_0_chr6_92772699_r	5	-	1878	5	1	92773895	0.000806
chr6	97184069	97184070	Uba3_NM_001111106_utr3_0_0_chr6_97183632_r,Uba3_NM_001301857_utr3_0_0_chr6_97183632_r,Uba3_NM_001301858_utr3_0_0_chr6_97183632_r,Uba3_NM_011666_utr3_0_0_chr6_97183632_r	19	-	1148	35	1	97184070	0.000477
chr6	100231902	100231903	Rybp_NM_019743_utr3_0_0_chr6_100228565_r	10	-	3608	10	1	100231902	0.000981
chr6	100867904	100867905	Ppp4r2_NM_182939_utr3_8_0_chr6_100866577_f	126	+	2141	156	1	100867904	0.000321
chr6	113631149	113631150	Vhl_NM_009507_utr3_2_0_chr6_113629570_f	55	+	2064	55	1	113631149	0.000391
chr6	113631515	113631516	Vhl_NM_009507_utr3_2_0_chr6_113629570_f	52	+	2064	52	1	113631515	0.000459
chr6	114859933	114859934	Atg7_NM_001253717_utr3_19_0_chr6_114859024_f,Atg7_NM_001253718_utr3_19_0_chr6_114859024_f,Atg7_NM_028835_utr3_18_0_chr6_114859024_f	15	+	1591	15	1	114859933	0.000196
chr6	115618668	115618669	Mkrn2_NM_023290_utr3_7_0_chr6_115617732_f	8	+	939	13	2	115618669	0.00023
chr6	115618668	115618669	Raf1_NM_001356333_utr3_0_0_chr6_115618573_r,Raf1_NM_001356334_utr3_0_0_chr6_115618573_r,Raf1_NM_029780_utr3_0_0_chr6_115618573_r	8	-	693	13	2	115618669	0.000297
chr6	116021423	116021424	Tmcc1_NM_177412_utr3_0_0_chr6_116018618_r	9	-	3469	20	1	116021423	0.000987
chr6	116021977	116021978	Tmcc1_NM_177412_utr3_0_0_chr6_116018618_r	12	-	3469	12	1	116021977	0.000548
chr6	116409154	116409155	March8_NM_001302383_utr3_7_0_chr6_116406327_f,March8_NM_001302384_utr3_6_0_chr6_116406327_f,March8_NM_001302385_utr3_6_0_chr6_116406327_f,March8_NM_027920_utr3_6_0_chr6_116406327_f	233	+	3215	233	1	116409154	0.000432
chr6	116409292	116409294	March8_NM_001302383_utr3_7_0_chr6_116406327_f,March8_NM_001302384_utr3_6_0_chr6_116406327_f,March8_NM_001302385_utr3_6_0_chr6_116406327_f,March8_NM_027920_utr3_6_0_chr6_116406327_f	67	+	3215	101	2	116409293	0.000243
chr6	116409431	116409432	March8_NM_001302383_utr3_7_0_chr6_116406327_f,March8_NM_001302384_utr3_6_0_chr6_116406327_f,March8_NM_001302385_utr3_6_0_chr6_116406327_f,March8_NM_027920_utr3_6_0_chr6_116406327_f	72	+	3215	72	1	116409431	0.000478
chr6	116625659	116625660	Zfp422_NM_001302439_utr3_0_0_chr6_116624016_r,Zfp422_NM_001302440_utr3_0_0_chr6_116624016_r,Zfp422_NM_026057_utr3_0_0_chr6_116624016_r	13	-	2307	17	2	116625659	0.000376
chr6	117925394	117925395	Hnrnpf_NM_001166427_utr3_2_0_chr6_117925005_f,Hnrnpf_NM_001166428_utr3_3_0_chr6_117925005_f,Hnrnpf_NM_001166429_utr3_3_0_chr6_117925005_f,Hnrnpf_NM_001166430_utr3_3_0_chr6_117925005_f,Hnrnpf_NM_001166431_utr3_2_0_chr6_117925005_f,Hnrnpf_NM_001166432_utr3_3_0_chr6_117925005_f,Hnrnpf_NM_133834_utr3_3_0_chr6_117925005_f	422	+	618	441	2	117925394	0.000688
chr6	119481587	119481588	Fbxl14_NM_133940_utr3_0_0_chr6_119481063_f	23	+	2824	23	1	119481587	0.000309
chr6	119925621	119925623	Wnk1_NM_001185020_utr3_0_0_chr6_119923969_r,Wnk1_NM_001185021_utr3_0_0_chr6_119923969_r,Wnk1_NM_001199083_utr3_0_0_chr6_119923969_r,Wnk1_NM_001199084_utr3_0_0_chr6_119923969_r,Wnk1_NM_198703_utr3_0_0_chr6_119923969_r	48	-	2401	87	2	119925621	0.000206
chr6	120441232	120441233	Kdm5a_NM_145997_utr3_27_0_chr6_120439194_f	82	+	5381	82	1	120441232	0.000261
chr6	120441313	120441314	Kdm5a_NM_145997_utr3_27_0_chr6_120439194_f	100	+	5381	100	1	120441313	0.000103
chr6	120441404	120441405	Kdm5a_NM_145997_utr3_27_0_chr6_120439194_f	294	+	5381	294	1	120441404	5.44e-06
chr6	120766860	120766861	Cecr2_NM_001128151_utr3_18_0_chr6_120766418_f	128	+	4774	128	1	120766860	8.65e-06
chr6	120931747	120931748	Mical3_NM_001270475_utr3_0_0_chr6_120931546_r	54	-	3122	58	2	120931747	0.000103
chr6	120933669	120933670	Mical3_NM_001270475_utr3_0_0_chr6_120931546_r	12	-	3122	17	2	120933669	0.000805
chr6	122317571	122317572	M6pr_NM_010749_utr3_6_0_chr6_122316451_f	64	+	1230	64	1	122317571	0.000395
chr6	122455500	122455502	Rimklb_NM_027664_utr3_0_0_chr6_122453609_r	31	-	2588	76	2	122455500	0.000781
chr6	122845202	122845203	Foxj2_NM_021899_utr3_10_0_chr6_122842853_f	15	+	2514	15	1	122845202	0.000729
chr6	124704422	124704423	Lpcat3_NM_145130_utr3_12_0_chr6_124703800_f	16	+	917	48	1	124704422	0.000566
chr6	124704424	124704425	Lpcat3_NM_145130_utr3_12_0_chr6_124703800_f	16	+	917	48	4	124704422	4.44e-05
chr6	125130284	125130285	Chd4_NM_001346610_utr3_38_0_chr6_125130002_f,Chd4_NM_145979_utr3_38_0_chr6_125130002_f	15	+	590	24	2	125130284	0.000722
chr6	127128938	127128939	Ccnd2_NM_009829_utr3_0_0_chr6_127125709_r	31	-	4626	41	2	127128938	0.00081
chr6	134266723	134266724	Etv6_NM_001303102_utr3_8_0_chr6_134266475_f,Etv6_NM_007961_utr3_7_0_chr6_134266475_f	39	+	3673	39	1	134266723	0.00022
chr6	134717585	134717586	Dusp16_NM_001048054_utr3_0_0_chr6_134715468_r,Dusp16_NM_130447_utr3_0_0_chr6_134715468_r	16	-	2416	41	4	134717587	1.49e-05
chr6	142362183	142362184	Pyroxd1_NM_183165_utr3_11_0_chr6_142362003_f	12	+	622	12	1	142362183	0.000823
chr6	143205693	143205694	Etnk1_NM_029250_utr3_7_0_chr6_143203457_f	96	+	5091	96	1	143205693	0.0003
chr6	143208230	143208231	Etnk1_NM_029250_utr3_7_0_chr6_143203457_f	151	+	5091	193	1	143208230	0.0007
chr6	143208371	143208372	Etnk1_NM_029250_utr3_7_0_chr6_143203457_f	86	+	5091	86	1	143208371	0.000467
chr6	143208435	143208436	Etnk1_NM_029250_utr3_7_0_chr6_143203457_f	51	+	5091	91	2	143208436	0.000247
chr6	145862051	145862052	Bhlhe41_NM_001271768_utr3_0_0_chr6_145858243_r,Bhlhe41_NM_024469_utr3_0_0_chr6_145858243_r	23	-	5575	37	1	145862051	0.000699
chr6	146602393	146602394	Tm7sf3_NM_026281_utr3_0_0_chr6_146602276_r	20	-	1483	20	1	146602393	0.000164
chr6	147031961	147031962	Ppfibp1_NM_001170433_utr3_27_0_chr6_147030401_f,Ppfibp1_NM_001355728_utr3_30_0_chr6_147030401_f,Ppfibp1_NM_001355729_utr3_27_0_chr6_147030401_f,Ppfibp1_NM_026221_utr3_26_0_chr6_147030401_f	173	+	1625	173	1	147031961	9e-05
chr6	147631732	147631733	Ccdc91_NM_001355713_utr3_12_0_chr6_147631686_f,Ccdc91_NM_001355714_utr3_13_0_chr6_147631686_f,Ccdc91_NM_001355715_utr3_14_0_chr6_147631686_f,Ccdc91_NM_025911_utr3_12_0_chr6_147631686_f	9	+	927	9	1	147631732	0.000341
chr6	148181317	148181318	Far2_NM_178797_utr3_12_0_chr6_148181007_f	13	+	1754	13	1	148181317	0.000338
chr6	148181506	148181507	Far2_NM_178797_utr3_12_0_chr6_148181007_f	7	+	1754	13	2	148181507	0.000688
chr6	148990093	148990094	Dennd5b_NM_177192_utr3_0_0_chr6_148988069_r	6	-	5637	6	1	148990093	0.000989
chr6	148990095	148990096	Dennd5b_NM_177192_utr3_0_0_chr6_148988069_r	11	-	5637	11	1	148990095	0.000275
chr7	4746990	4746991	Kmt5c_NM_001115018_utr3_8_0_chr7_4746892_f,Kmt5c_NM_146177_utr3_8_0_chr7_4746892_f	36	+	623	36	1	4746991	0.000491
chr7	16495133	16495134	Arhgap35_NM_172739_utr3_0_0_chr7_16494473_r	22	-	3180	22	1	16495133	0.000346
chr7	16915434	16915435	Calm3_NM_007590_utr3_0_0_chr7_16915379_r	20	-	1569	20	1	16915434	0.000825
chr7	19082702	19082704	Dmwd_NM_010058_utr3_4_0_chr7_19082324_f	11	+	452	27	3	19082703	0.000302
chr7	25293545	25293546	Cic_NM_001302811_utr3_20_0_chr7_25293536_f,Cic_NM_027882_utr3_19_0_chr7_25293536_f	5	+	624	5	1	25293545	0.000434
chr7	27987326	27987327	Zfp850_NM_001254951_utr3_0_0_chr7_27984471_r	30	-	4241	30	1	27987326	0.000222
chr7	27988211	27988212	Zfp850_NM_001254951_utr3_0_0_chr7_27984471_r	14	-	4241	26	2	27988210	0.000637
chr7	28399578	28399580	Samd4b_NM_175021_utr3_0_0_chr7_28399522_r	56	-	2067	100	2	28399578	0.000206
chr7	28822186	28822187	Hnrnpl_NM_177301_utr3_12_0_chr7_28821907_f	106	+	360	106	1	28822186	0.000588
chr7	29256456	29256458	Spint2_NM_001082548_utr3_0_0_chr7_29256330_r,Spint2_NM_011464_utr3_0_0_chr7_29256330_r	113	-	341	176	2	29256456	0.000812
chr7	34140782	34140783	Uba2_NM_016682_utr3_0_0_chr7_34140697_r	145	-	588	145	1	34140782	0.000216
chr7	35392122	35392123	Rhpn2_NM_027897_utr3_14_0_chr7_35391016_f	11	+	1272	16	1	35392122	0.00092
chr7	44830241	44830242	Nup62_NM_053074_utr3_1_0_chr7_44830144_f	88	+	1693	119	2	44830241	0.000184
chr7	44830771	44830772	Nup62_NM_053074_utr3_1_0_chr7_44830144_f	45	+	1693	45	1	44830771	0.00022
chr7	46760742	46760743	Hps5_NM_001005247_utr3_0_0_chr7_46760466_r,Hps5_NM_001005248_utr3_0_0_chr7_46760466_r,Hps5_NM_001167864_utr3_0_0_chr7_46760466_r	21	-	924	21	1	46760742	0.000809
chr7	46823406	46823407	Gtf2h1_NM_001291075_utr3_15_0_chr7_46822910_f,Gtf2h1_NM_008186_utr3_14_0_chr7_46822910_f	53	+	891	53	1	46823406	0.000677
chr7	55932882	55932884	Nipa2_NM_001256130_utr3_0_0_chr7_55931266_r,Nipa2_NM_001256131_utr3_0_0_chr7_55931266_r,Nipa2_NM_001256132_utr3_0_0_chr7_55931266_r,Nipa2_NM_001256133_utr3_0_0_chr7_55931266_r,Nipa2_NM_023647_utr3_0_0_chr7_55931266_r	14	-	1650	39	3	55932882	8.06e-05
chr7	56231526	56231527	Herc2_NM_010418_utr3_92_0_chr7_56231133_f	8	+	666	8	1	56231526	0.000375
chr7	64339194	64339195	Mtmr10_NM_172742_utr3_15_0_chr7_64338030_f	10	+	2777	10	1	64339194	0.000786
chr7	64753334	64753335	Apba2_NM_001291166_utr3_14_0_chr7_64753143_f,Apba2_NM_001291167_utr3_13_0_chr7_64753143_f,Apba2_NM_007461_utr3_14_0_chr7_64753143_f	23	+	734	23	1	64753334	0.000436
chr7	65296442	65296444	Tjp1_NM_001163574_utr3_0_0_chr7_65296165_r,Tjp1_NM_009386_utr3_0_0_chr7_65296165_r	61	-	1408	78	2	65296442	1.72e-05
chr7	66089305	66089307	Selenos_NM_001348246_utr3_5_0_chr7_66088853_f,Selenos_NM_024439_utr3_5_0_chr7_66088853_f	54	+	553	54	1	66089305	0.000633
chr7	68232189	68232190	Igf1r_NM_010513_utr3_20_0_chr7_68226402_f	8	+	7266	18	3	68232188	0.000824
chr7	68233319	68233320	Igf1r_NM_010513_utr3_20_0_chr7_68226402_f	12	+	7266	20	2	68233319	0.000349
chr7	68737759	68737760	Arrdc4_NM_001042592_utr3_0_0_chr7_68736994_r	14	-	2483	14	1	68737759	0.000797
chr7	73426734	73426735	Chd2_NM_001081345_utr3_0_0_chr7_73426652_r	26	-	3015	26	1	73426734	0.000695
chr7	75751959	75751960	Akap13_NM_029332_utr3_36_0_chr7_75750624_f	17	+	3986	17	1	75751959	0.000942
chr7	81609381	81609382	Homer2_NM_001164086_utr3_0_0_chr7_81600481_r,Homer2_NM_001164087_utr3_0_0_chr7_81600481_r,Homer2_NM_011983_utr3_0_0_chr7_81600481_r	5	-	9772	9	2	81609380	0.000605
chr7	81609451	81609452	Homer2_NM_001164086_utr3_0_0_chr7_81600481_r,Homer2_NM_001164087_utr3_0_0_chr7_81600481_r,Homer2_NM_011983_utr3_0_0_chr7_81600481_r	10	-	9772	10	1	81609451	0.00055
chr7	81609464	81609465	Homer2_NM_001164086_utr3_0_0_chr7_81600481_r,Homer2_NM_001164087_utr3_0_0_chr7_81600481_r,Homer2_NM_011983_utr3_0_0_chr7_81600481_r	15	-	9772	15	1	81609464	6.98e-05
chr7	81609466	81609467	Homer2_NM_001164086_utr3_0_0_chr7_81600481_r,Homer2_NM_001164087_utr3_0_0_chr7_81600481_r,Homer2_NM_011983_utr3_0_0_chr7_81600481_r	13	-	9772	24	1	81609467	5.99e-05
chr7	81769295	81769296	Fam103a1_NM_025997_utr3_2_0_chr7_81768559_f	25	+	932	25	1	81769295	0.000248
chr7	81885109	81885115	Hdgfl3_NM_013886_utr3_0_0_chr7_81881256_r	88	-	4822	306	6	81885112	0.000167
chr7	81885871	81885873	Hdgfl3_NM_013886_utr3_0_0_chr7_81881256_r	37	-	4822	216	8	81885875	1.57e-07
chr7	81885875	81885876	Hdgfl3_NM_013886_utr3_0_0_chr7_81881256_r	37	-	4822	216	8	81885875	1.57e-07
chr7	81885877	81885879	Hdgfl3_NM_013886_utr3_0_0_chr7_81881256_r	40	-	4822	216	1	81885878	0.000551
chr7	81967115	81967116	Bnc1_NM_007562_utr3_0_0_chr7_81966662_r	52	-	1681	112	1	81967116	0.000475
chr7	83898930	83898931	Mesd_NM_023403_utr3_2_0_chr7_83898006_f	15	+	3527	15	1	83898930	0.000519
chr7	97308149	97308150	Gab2_NM_001162477_utr3_9_0_chr7_97305020_f,Gab2_NM_010248_utr3_9_0_chr7_97305020_f	51	+	3932	51	1	97308149	0.000496
chr7	97718773	97718774	Clns1a_NM_023671_utr3_6_0_chr7_97718219_f	13	+	2575	13	1	97718773	0.000283
chr7	98051132	98051133	Myo7a_NM_001256081_utr3_0_0_chr7_98051054_r,Myo7a_NM_001256082_utr3_0_0_chr7_98051054_r,Myo7a_NM_001256083_utr3_0_0_chr7_98051054_r,Myo7a_NM_008663_utr3_0_0_chr7_98051060_r	10	-	573	10	1	98051132	0.000714
chr7	98216487	98216488	Acer3_NM_025408_utr3_0_0_chr7_98213660_r	61	-	3177	93	1	98216487	0.000264
chr7	99839248	99839250	Spcs2_NM_025668_utr3_0_0_chr7_99837569_r	51	-	2128	95	3	99839248	6.68e-05
chr7	100082151	100082152	Pold3_NM_133692_utr3_0_0_chr7_100082113_r	11	-	1539	11	1	100082151	0.000967
chr7	100272554	100272555	Pgm2l1_NM_027629_utr3_13_0_chr7_100272430_f	54	+	6443	54	1	100272554	0.000847
chr7	100272833	100272834	Pgm2l1_NM_027629_utr3_13_0_chr7_100272430_f	56	+	6443	56	1	100272833	0.00089
chr7	100273170	100273172	Pgm2l1_NM_027629_utr3_13_0_chr7_100272430_f	73	+	6443	94	2	100273171	0.000194
chr7	100640155	100640156	Rab6a_NM_001163663_utr3_7_0_chr7_100639320_f,Rab6a_NM_024287_utr3_7_0_chr7_100639320_f	114	+	1949	114	1	100640155	0.000865
chr7	100847044	100847045	Relt_NM_177073_utr3_0_0_chr7_100845848_r	7	-	1382	7	1	100847044	0.000194
chr7	100872230	100872231	Arhgef17_NM_001081116_utr3_0_0_chr7_100869746_r	30	-	3654	30	1	100872230	0.000364
chr7	105558059	105558060	Smpd1_NM_011421_utr3_5_0_chr7_105558034_f	5	+	356	5	1	105558059	0.00082
chr7	105742781	105742782	Ilk_NM_001161724_utr3_12_0_chr7_105742663_f,Ilk_NM_010562_utr3_12_0_chr7_105742663_f	60	+	263	60	1	105742781	0.000927
chr7	105809444	105809445	Mrpl17_NM_025301_utr3_0_0_chr7_105803782_r	24	-	6075	42	2	105809444	7.12e-05
chr7	109034249	109034250	Tub_NM_021885_utr3_11_0_chr7_109030258_f	16	+	4202	16	1	109034249	0.000556
chr7	109893858	109893859	Dennd5a_NM_001311139_utr3_0_0_chr7_109893781_r,Dennd5a_NM_021494_utr3_0_0_chr7_109893781_r	20	-	851	31	2	109893858	0.00036
chr7	111072105	111072106	Eif4g2_NM_001040131_utr3_0_0_chr7_111067985_r,Eif4g2_NM_013507_utr3_0_0_chr7_111067985_r	101	-	4707	134	2	111072105	0.000122
chr7	111072274	111072276	Eif4g2_NM_001040131_utr3_0_0_chr7_111067985_r,Eif4g2_NM_013507_utr3_0_0_chr7_111067985_r	83	-	4707	157	2	111072274	4.67e-05
chr7	111072282	111072284	Eif4g2_NM_001040131_utr3_0_0_chr7_111067985_r,Eif4g2_NM_013507_utr3_0_0_chr7_111067985_r	49	-	4707	131	3	111072283	0.000248
chr7	111072375	111072376	Eif4g2_NM_001040131_utr3_0_0_chr7_111067985_r,Eif4g2_NM_013507_utr3_0_0_chr7_111067985_r	104	-	4707	160	1	111072375	0.000462
chr7	111072538	111072540	Eif4g2_NM_001040131_utr3_0_0_chr7_111067985_r,Eif4g2_NM_013507_utr3_0_0_chr7_111067985_r	83	-	4707	229	2	111072538	0.000489
chr7	111072580	111072582	Eif4g2_NM_001040131_utr3_0_0_chr7_111067985_r,Eif4g2_NM_013507_utr3_0_0_chr7_111067985_r	75	-	4707	117	2	111072580	0.000252
chr7	112117502	112117503	Dkk3_NM_015814_utr3_0_0_chr7_112116019_r	20	-	2192	20	1	112117502	0.000133
chr7	113315732	113315733	Btbd10_NM_133700_utr3_0_0_chr7_113315644_r	204	-	785	249	1	113315732	0.000245
chr7	113569512	113569513	Far1_NM_001285831_utr3_12_0_chr7_113568258_f,Far1_NM_027379_utr3_12_0_chr7_113568258_f	76	+	2631	141	3	113569512	3.28e-05
chr7	118119589	118119590	Arl6ip1_NM_019419_utr3_0_0_chr7_118118890_r	48	-	1402	92	2	118119588	0.000332
chr7	118736749	118736750	Ccp110_NM_182995_utr3_15_0_chr7_118735321_f	124	+	1698	124	1	118736749	0.000121
chr7	119715133	119715134	Thumpd1_NM_145585_utr3_0_0_chr7_119715094_r	33	-	1578	33	1	119715133	0.000293
chr7	119784447	119784448	Eri2_NM_001355104_utr3_0_0_chr7_119783826_r,Eri2_NM_027698_utr3_0_0_chr7_119783826_r	50	-	1384	50	1	119784447	0.000249
chr7	119857376	119857378	Dcun1d3_NM_001163703_utr3_0_0_chr7_119853163_r,Dcun1d3_NM_173408_utr3_0_0_chr7_119853163_r	21	-	4410	48	2	119857376	0.000911
chr7	119857379	119857380	Dcun1d3_NM_001163703_utr3_0_0_chr7_119853163_r,Dcun1d3_NM_173408_utr3_0_0_chr7_119853163_r	24	-	4410	40	2	119857379	0.000355
chr7	120659356	120659357	Pdzd9_NM_001040136_utr3_0_0_chr7_120659296_r,Pdzd9_NM_001040137_utr3_0_0_chr7_120659354_r	26	-	667	26	1	120659356	0.00039
chr7	120945782	120945783	Polr3e_NM_001164096_utr3_19_0_chr7_120945533_f,Polr3e_NM_025298_utr3_20_0_chr7_120945533_f	11	+	1900	11	1	120945782	0.000333
chr7	123193727	123193728	Tnrc6a_NM_144925_utr3_23_0_chr7_123192952_f	38	+	2345	64	2	123193728	0.000823
chr7	123193960	123193961	Tnrc6a_NM_144925_utr3_23_0_chr7_123192952_f	91	+	2345	91	1	123193960	0.00098
chr7	126467071	126467073	Sh2b1_NM_001081459_utr3_0_0_chr7_126466993_r,Sh2b1_NM_001289538_utr3_0_0_chr7_126466993_r,Sh2b1_NM_001289539_utr3_0_0_chr7_126466993_r,Sh2b1_NM_001289540_utr3_0_0_chr7_126466993_r,Sh2b1_NM_001289541_utr3_0_0_chr7_126466993_r,Sh2b1_NM_001289542_utr3_0_0_chr7_126466993_r,Sh2b1_NM_011363_utr3_0_0_chr7_126466993_r	43	-	779	82	2	126467071	0.00041
chr7	127490777	127490778	Fbrs_NM_010183_utr3_10_0_chr7_127490284_f	21	+	1230	21	1	127490777	0.000387
chr7	127799853	127799855	Setd1a_NM_178029_utr3_18_0_chr7_127799480_f	193	+	640	243	1	127799853	0.000357
chr7	128698230	128698231	Mcmbp_NM_145955_utr3_0_0_chr7_128696459_r	66	-	1985	66	1	128698230	0.000751
chr7	128698242	128698244	Mcmbp_NM_145955_utr3_0_0_chr7_128696459_r	84	-	1985	206	2	128698242	0.000801
chr7	128698301	128698303	Mcmbp_NM_145955_utr3_0_0_chr7_128696459_r	81	-	1985	87	1	128698302	0.00055
chr7	131571130	131571131	Bub3_NM_001317350_utr3_7_0_chr7_131570889_f,Bub3_NM_009774_utr3_7_0_chr7_131570889_f	91	+	1004	115	2	131571130	0.000182
chr7	138891029	138891032	Bnip3_NM_009760_utr3_0_0_chr7_138890836_r	40	-	1079	89	3	138891030	0.000533
chr7	140898382	140898383	Psmd13_NM_011875_utr3_12_0_chr7_140898289_f	32	+	354	43	2	140898383	0.000792
chr7	141883935	141883937	Tollip_NM_001347562_utr3_0_0_chr7_141881580_r,Tollip_NM_023764_utr3_0_0_chr7_141881585_r	58	-	2787	77	2	141883936	0.000119
chr7	143513623	143513625	Nap1l4_NM_001285489_utr3_0_0_chr7_143513579_r,Nap1l4_NM_001285490_utr3_0_0_chr7_143513579_r,Nap1l4_NM_008672_utr3_0_0_chr7_143513579_r	60	-	1059	60	1	143513623	0.000501
chr8	4247847	4247848	Map2k7_NM_001164172_utr3_11_0_chr8_4245830_f,Map2k7_NM_001291783_utr3_10_0_chr8_4245830_f,Map2k7_NM_011944_utr3_10_0_chr8_4245830_f	9	+	2068	9	1	4247847	0.000581
chr8	8617964	8617965	Efnb2_NM_010111_utr3_0_0_chr8_8617439_r	14	-	3149	14	1	8617964	0.000566
chr8	13567287	13567288	Rasa3_NM_009025_utr3_0_0_chr8_13567218_r	4	-	1473	4	1	13567287	0.0005
chr8	13880372	13880373	Champ1_NM_181854_utr3_1_0_chr8_13880253_f	65	+	1387	65	1	13880372	0.000352
chr8	18802195	18802196	Mcph1_NM_173189_utr3_13_0_chr8_18801462_f	11	+	1727	11	1	18802195	0.000584
chr8	18882065	18882066	Agpat5_NM_026792_utr3_7_0_chr8_18881964_f	12	+	2450	22	2	18882065	0.000559
chr8	23173773	23173774	Gpat4_NM_018743_utr3_0_0_chr8_23172946_r	10	-	1606	10	1	23173773	0.000299
chr8	23242081	23242082	Golga7_NM_001042484_utr3_0_0_chr8_23241326_r,Golga7_NM_020585_utr3_0_0_chr8_23241326_r	28	-	1306	51	2	23242081	0.000243
chr8	25574730	25574732	Fgfr1_NM_001079908_utr3_17_0_chr8_25573922_f,Fgfr1_NM_001079909_utr3_16_0_chr8_25573922_f,Fgfr1_NM_010206_utr3_17_0_chr8_25573922_f	18	+	1797	31	3	25574731	0.000122
chr8	39164907	39164908	Tusc3_NM_001357304_utr3_7_0_chr8_39164842_f,Tusc3_NM_001357305_utr3_8_0_chr8_39164842_f,Tusc3_NM_001357306_utr3_10_0_chr8_39164826_f,Tusc3_NM_030254_utr3_9_0_chr8_39164842_f	36	+	2224	46	1	39164907	0.000892
chr8	40546511	40546512	Vps37a_NM_033560_utr3_11_0_chr8_40546276_f	12	+	4859	20	2	40546512	4.12e-05
chr8	40921800	40921801	Slc7a2_NM_001044740_utr3_11_0_chr8_40916535_f,Slc7a2_NM_007514_utr3_11_0_chr8_40916535_f	12	+	5536	17	2	40921800	0.000238
chr8	41332109	41332110	Pcm1_NM_023662_utr3_37_0_chr8_41332009_f	76	+	2079	87	1	41332109	0.000269
chr8	45269440	45269442	Klkb1_NM_008455_utr3_0_0_chr8_45266688_r	15	-	3214	24	2	45269440	0.000265
chr8	54522222	54522223	Spcs3_NM_029701_utr3_0_0_chr8_54520433_r	25	-	2830	47	2	54522223	0.000606
chr8	57514361	57514364	Hmgb2_NM_008252_utr3_4_0_chr8_57514128_f	496	+	1872	675	2	57514363	6.45e-05
chr8	68827509	68827510	Ints10_NM_001293791_utr3_17_0_chr8_68827434_f,Ints10_NM_001293792_utr3_17_0_chr8_68827434_f,Ints10_NM_027590_utr3_16_0_chr8_68827434_f	20	+	1977	20	1	68827509	0.000254
chr8	69909386	69909389	Gatad2a_NM_001113346_utr3_0_0_chr8_69907069_r,Gatad2a_NM_001286450_utr3_0_0_chr8_69907069_r,Gatad2a_NM_145596_utr3_0_0_chr8_69907069_r	57	-	2775	164	3	69909387	5.57e-07
chr8	69909391	69909392	Gatad2a_NM_001113346_utr3_0_0_chr8_69907069_r,Gatad2a_NM_001286450_utr3_0_0_chr8_69907069_r,Gatad2a_NM_145596_utr3_0_0_chr8_69907069_r	55	-	2775	99	3	69909391	4.22e-05
chr8	70017092	70017093	Mau2_NM_001167939_utr3_0_0_chr8_70016123_r,Mau2_NM_028993_utr3_0_0_chr8_70016123_r	7	-	3463	11	2	70017092	0.000333
chr8	70513484	70513485	Kxd1_NM_029366_utr3_0_0_chr8_70513396_r	7	-	540	7	1	70513484	0.000993
chr8	70592745	70592746	Ell_NM_007924_utr3_11_0_chr8_70591615_f	71	+	1244	71	1	70592745	0.000334
chr8	70700575	70700576	Jund_NM_001286944_utr3_0_0_chr8_70700084_f,Jund_NM_010592_utr3_0_0_chr8_70700084_f	81	+	533	81	1	70700575	0.000449
chr8	72460523	72460524	1700030K09Rik_NM_028170_utr3_7_0_chr8_72460152_f	48	+	390	67	2	72460523	0.000608
chr8	72460584	72460585	Cherp_NM_138585_utr3_0_0_chr8_72460483_r	47	-	832	102	3	72460583	0.000283
chr8	72567465	72567466	Smim7_NM_172396_utr3_0_0_chr8_72565198_r	9	-	2595	9	1	72567465	0.000454
chr8	75100514	75100515	Hmox1_NM_010442_utr3_4_0_chr8_75100020_f	111	+	574	111	1	75100514	0.000563
chr8	79674656	79674657	Otud4_NM_001081164_utr3_20_0_chr8_79673983_f,Otud4_NM_001256033_utr3_20_0_chr8_79673983_f	108	+	3773	108	1	79674656	0.000576
chr8	79677303	79677305	Otud4_NM_001081164_utr3_20_0_chr8_79673983_f,Otud4_NM_001256033_utr3_20_0_chr8_79673983_f	113	+	3773	225	3	79677304	2.61e-05
chr8	79677322	79677323	Otud4_NM_001081164_utr3_20_0_chr8_79673983_f,Otud4_NM_001256033_utr3_20_0_chr8_79673983_f	97	+	3773	97	1	79677322	0.000915
chr8	79677550	79677551	Otud4_NM_001081164_utr3_20_0_chr8_79673983_f,Otud4_NM_001256033_utr3_20_0_chr8_79673983_f	241	+	3773	301	1	79677550	0.00013
chr8	79677569	79677571	Otud4_NM_001081164_utr3_20_0_chr8_79673983_f,Otud4_NM_001256033_utr3_20_0_chr8_79673983_f	299	+	3773	410	2	79677570	0.000285
chr8	79775312	79775313	Anapc10_NM_001357234_utr3_4_0_chr8_79775163_f,Anapc10_NM_001357235_utr3_4_0_chr8_79775163_f,Anapc10_NM_001357236_utr3_4_0_chr8_79775163_f,Anapc10_NM_001357237_utr3_5_0_chr8_79774932_f,Anapc10_NM_026904_utr3_4_0_chr8_79775163_f	20	+	2390	20	1	79775312	0.00015
chr8	83426788	83426789	Clgn_NM_001329627_utr3_14_0_chr8_83426607_f,Clgn_NM_001329680_utr3_13_0_chr8_83426607_f,Clgn_NM_009904_utr3_14_0_chr8_83426607_f	12	+	1946	12	1	83426788	0.000453
chr8	83434556	83434557	Scoc_NM_001039137_utr3_0_0_chr8_83434492_r,Scoc_NM_001285992_utr3_0_0_chr8_83434492_r,Scoc_NM_019708_utr3_0_0_chr8_83434492_r	25	-	1406	35	2	83434556	9.89e-05
chr8	83970160	83970162	Asf1b_NM_024184_utr3_3_0_chr8_83969341_f	68	+	855	102	2	83970160	0.000175
chr8	85308034	85308035	Orc6_NM_001163791_utr3_5_0_chr8_85307711_f,Orc6_NM_019716_utr3_6_0_chr8_85307711_f	33	+	569	48	2	85308034	0.000701
chr8	88592221	88592222	Nkd1_NM_001163660_utr3_7_0_chr8_88592153_f,Nkd1_NM_027280_utr3_9_0_chr8_88592153_f	11	+	2735	11	1	88592221	0.000423
chr8	93972101	93972102	Amfr_NM_011787_utr3_0_0_chr8_93971588_r	42	-	1579	42	1	93972101	0.000214
chr8	94574980	94574981	Fam192a_NM_028221_utr3_0_0_chr8_94574941_r	58	-	696	58	1	94574980	0.000504
chr8	95448033	95448034	Csnk2a2_NM_009974_utr3_0_0_chr8_95446096_r	7	-	2323	7	1	95448033	0.000737
chr8	105216405	105216406	Cbfb_NM_001161456_utr3_4_0_chr8_105215973_f,Cbfb_NM_001161457_utr3_4_0_chr8_105215973_f,Cbfb_NM_001161458_utr3_5_0_chr8_105215927_f,Cbfb_NM_022309_utr3_5_0_chr8_105215973_f	70	+	2062	87	2	105216405	0.000282
chr8	105305307	105305308	E2f4_NM_148952_utr3_9_0_chr8_105304689_f	15	+	682	15	1	105305307	0.000954
chr8	105771294	105771295	Ranbp10_NM_145824_utr3_0_0_chr8_105768308_r	17	-	3279	17	1	105771294	0.000571
chr8	106669180	106669181	Cdh1_NM_009864_utr3_15_0_chr8_106668616_f	12	+	1632	12	1	106669180	0.000293
chr8	107058960	107058962	Nip7_NM_001164472_utr3_3_0_chr8_107058497_f,Nip7_NM_025391_utr3_4_0_chr8_107058497_f	93	+	2432	111	2	107058961	0.000125
chr8	107371844	107371845	Nfat5_NM_018823_utr3_14_0_chr8_107371158_f,Nfat5_NM_133957_utr3_15_0_chr8_107371158_f	166	+	8360	166	1	107371844	0.000143
chr8	107372961	107372963	Nfat5_NM_018823_utr3_14_0_chr8_107371158_f,Nfat5_NM_133957_utr3_15_0_chr8_107371158_f	54	+	8360	125	2	107372962	0.000871
chr8	107412526	107412527	Nob1_NM_026277_utr3_0_0_chr8_107412489_r	9	-	425	9	1	107412526	0.000736
chr8	109860801	109860802	Ap1g1_NM_001301211_utr3_22_0_chr8_109860196_f,Ap1g1_NM_009677_utr3_23_0_chr8_109860196_f	95	+	4014	140	3	109860801	3.49e-05
chr8	111270984	111270990	Rfwd3_NM_146218_utr3_0_0_chr8_111270944_r	174	-	2076	265	4	111270986	4.81e-05
chr8	120165128	120165129	6430548M08Rik_NM_001163760_utr3_12_0_chr8_120161265_f,6430548M08Rik_NM_001163761_utr3_11_0_chr8_120161265_f,6430548M08Rik_NM_172286_utr3_12_0_chr8_120161265_f	28	+	4043	54	2	120165128	0.000232
chr8	120579346	120579347	Gse1_NM_001145896_utr3_15_0_chr8_120578604_f,Gse1_NM_001145897_utr3_15_0_chr8_120578604_f,Gse1_NM_198671_utr3_15_0_chr8_120578604_f	46	+	2780	68	2	120579346	0.000203
chr8	120579443	120579444	Gse1_NM_001145896_utr3_15_0_chr8_120578604_f,Gse1_NM_001145897_utr3_15_0_chr8_120578604_f,Gse1_NM_198671_utr3_15_0_chr8_120578604_f	26	+	2780	60	3	120579443	0.000552
chr8	120581269	120581270	Gins2_NM_178856_utr3_0_0_chr8_120581266_r	35	-	420	35	1	120581269	0.000643
chr8	121597034	121597035	Map1lc3b_NM_026160_utr3_3_0_chr8_121596771_f	13	+	1277	13	1	121597034	0.000295
chr8	121598749	121598751	Zcchc14_NM_080855_utr3_0_0_chr8_121598703_r	33	-	3573	59	2	121598750	0.000449
chr8	121881190	121881191	Slc7a5_NM_011404_utr3_0_0_chr8_121881146_r	177	-	1894	177	1	121881190	2.79e-05
chr8	121882724	121882725	Slc7a5_NM_011404_utr3_0_0_chr8_121881146_r	86	-	1894	86	1	121882724	0.000779
chr8	123204524	123204525	Chmp1a_NM_145606_utr3_0_0_chr8_123204261_r	26	-	1464	36	2	123204524	0.000341
chr8	123899340	123899341	Nup133_NM_172288_utr3_0_0_chr8_123897123_r	29	-	2251	29	1	123899340	0.000104
chr8	124637723	124637724	2310022B05Rik_NM_175149_utr3_0_0_chr8_124635756_r	6	-	2152	6	1	124637723	0.000129
chr8	124910357	124910358	Egln1_NM_053207_utr3_0_0_chr8_124908587_r	8	-	2121	15	2	124910356	0.000374
chr8	125033331	125033333	Tsnax_NM_016909_utr3_5_0_chr8_125032875_f	60	+	1318	98	2	125033332	0.000417
chr8	125034094	125034095	Tsnax_NM_016909_utr3_5_0_chr8_125032875_f	66	+	1318	66	1	125034094	0.000943
chr8	126395799	126395800	Slc35f3_NM_175434_utr3_6_0_chr8_126394668_f	10	+	1310	10	1	126395799	0.000394
chr8	128733163	128733164	Itgb1_NM_010578_utr3_15_0_chr8_128732089_f	29	+	1491	29	1	128733163	0.000893
chr9	7206913	7206914	Dcun1d5_NM_001357484_utr3_7_0_chr9_7206776_f,Dcun1d5_NM_029775_utr3_7_0_chr9_7206776_f	75	+	1430	75	1	7206913	0.00031
chr9	7206977	7206978	Dcun1d5_NM_001357483_utr3_6_0_chr9_7206933_f,Dcun1d5_NM_001357483_utr3_6_0_chr9_7206933_f,Dcun1d5_NM_001357484_utr3_7_0_chr9_7206776_f,Dcun1d5_NM_029775_utr3_7_0_chr9_7206776_f	147	+	1430	155	1	7206977	0.000304
chr9	7792696	7792697	Tmem123_NM_133739_utr3_4_0_chr9_7792196_f	56	+	2137	56	1	7792696	0.000858
chr9	7793827	7793828	Tmem123_NM_133739_utr3_4_0_chr9_7792196_f	37	+	2137	37	1	7793827	0.000949
chr9	7933880	7933883	Yap1_NM_001171147_utr3_0_0_chr9_7932001_r,Yap1_NM_009534_utr3_0_0_chr9_7932001_r	53	-	2496	80	4	7933881	0.000108
chr9	13708355	13708356	Maml2_NM_001013813_utr3_3_0_chr9_13706605_f,Maml2_NM_173776_utr3_3_0_chr9_13706605_f	10	+	2929	10	1	13708355	8.3e-05
chr9	14326052	14326053	Sesn3_NM_030261_utr3_9_0_chr9_14325707_f	66	+	428	66	1	14326052	0.000456
chr9	15262077	15262079	Med17_NM_144933_utr3_0_0_chr9_15260351_r	30	-	1876	57	2	15262078	0.000601
chr9	15262082	15262083	Med17_NM_144933_utr3_0_0_chr9_15260351_r	35	-	1876	35	1	15262082	0.00024
chr9	15262091	15262092	Med17_NM_144933_utr3_0_0_chr9_15260351_r	25	-	1876	25	1	15262091	0.000787
chr9	20663565	20663566	Pin1_NM_023371_utr3_3_0_chr9_20663285_f	25	+	3300	25	1	20663565	0.000152
chr9	21401614	21401615	Ilf3_NM_001042708_utr3_18_0_chr9_21400502_f,Ilf3_NM_001042709_utr3_17_0_chr9_21400502_f	38	+	1302	38	1	21401614	0.000615
chr9	21588415	21588416	Carm1_NM_021531_utr3_15_0_chr9_21588189_f,Carm1_NM_153141_utr3_14_0_chr9_21588189_f	21	+	1277	21	1	21588415	0.000466
chr9	21595468	21595470	Timm29_NM_178619_utr3_1_0_chr9_21593839_f	32	+	2132	45	2	21595469	0.00066
chr9	21749203	21749204	Ldlr_NM_001252658_utr3_16_0_chr9_21748177_f,Ldlr_NM_001252659_utr3_17_0_chr9_21748177_f,Ldlr_NM_010700_utr3_17_0_chr9_21748177_f	10	+	1742	10	1	21749203	0.000547
chr9	21767368	21767369	Kank2_NM_145611_utr3_0_0_chr9_21766773_r	17	-	2178	17	1	21767368	0.000433
chr9	27007200	27007202	Vps26b_NM_178027_utr3_0_0_chr9_27004502_r	36	-	5389	36	1	27007200	7.27e-05
chr9	27007299	27007300	Vps26b_NM_178027_utr3_0_0_chr9_27004502_r	11	-	5389	11	1	27007299	0.000442
chr9	31069104	31069105	Zbtb44_NM_001115130_utr3_5_0_chr9_31068756_f,Zbtb44_NM_172765_utr3_5_0_chr9_31068756_f	34	+	7130	34	1	31069104	0.000694
chr9	31069161	31069163	Zbtb44_NM_001115130_utr3_5_0_chr9_31068756_f,Zbtb44_NM_172765_utr3_5_0_chr9_31068756_f	33	+	7130	47	2	31069161	0.000197
chr9	31069462	31069463	Zbtb44_NM_001115130_utr3_5_0_chr9_31068756_f,Zbtb44_NM_172765_utr3_5_0_chr9_31068756_f	35	+	7130	47	1	31069462	0.000983
chr9	31069910	31069911	Zbtb44_NM_001115130_utr3_5_0_chr9_31068756_f,Zbtb44_NM_172765_utr3_5_0_chr9_31068756_f	34	+	7130	43	1	31069910	0.000694
chr9	32264702	32264703	Arhgap32_NM_001195632_utr3_21_0_chr9_32261149_f,Arhgap32_NM_177379_utr3_12_0_chr9_32261149_f	34	+	4363	34	1	32264702	0.000633
chr9	35046834	35046835	St3gal4_NM_009178_utr3_0_0_chr9_35046576_r	14	-	857	14	1	35046834	0.000599
chr9	44335225	44335226	H2afx_NM_010436_utr3_0_0_chr9_44335194_f	12	+	880	12	1	44335225	0.0005
chr9	44790607	44790608	Ift46_NM_023831_utr3_11_0_chr9_44790581_f	5	+	2134	5	1	44790607	0.000127
chr9	44803403	44803404	Kmt2a_NM_001081049_utr3_0_0_chr9_44803355_r	13	-	4547	13	1	44803403	0.000907
chr9	45968271	45968273	Pafah1b2_NM_001357238_utr3_0_0_chr9_45965311_r,Pafah1b2_NM_001357239_utr3_0_0_chr9_45965311_r,Pafah1b2_NM_001357240_utr3_0_0_chr9_45965311_r,Pafah1b2_NM_001357241_utr3_0_0_chr9_45965311_r,Pafah1b2_NM_001357243_utr3_0_0_chr9_45965311_r,Pafah1b2_NM_001357244_utr3_0_0_chr9_45965311_r,Pafah1b2_NM_001357245_utr3_0_0_chr9_45965311_r,Pafah1b2_NM_001357246_utr3_0_0_chr9_45965311_r,Pafah1b2_NM_008775_utr3…	47	-	3377	74	2	45968271	0.00014
chr9	45968307	45968309	Pafah1b2_NM_001357238_utr3_0_0_chr9_45965311_r,Pafah1b2_NM_001357239_utr3_0_0_chr9_45965311_r,Pafah1b2_NM_001357240_utr3_0_0_chr9_45965311_r,Pafah1b2_NM_001357241_utr3_0_0_chr9_45965311_r,Pafah1b2_NM_001357243_utr3_0_0_chr9_45965311_r,Pafah1b2_NM_001357244_utr3_0_0_chr9_45965311_r,Pafah1b2_NM_001357245_utr3_0_0_chr9_45965311_r,Pafah1b2_NM_001357246_utr3_0_0_chr9_45965311_r,Pafah1b2_NM_008775_utr3…	56	-	3377	88	2	45968308	0.000514
chr9	47853214	47853215	Cadm1_NM_001025600_utr3_8_0_chr9_47850391_f,Cadm1_NM_001310841_utr3_11_0_chr9_47850391_f,Cadm1_NM_018770_utr3_9_0_chr9_47850391_f,Cadm1_NM_207675_utr3_10_0_chr9_47850391_f,Cadm1_NM_207676_utr3_9_0_chr9_47850391_f	86	+	3001	86	1	47853214	3.34e-05
chr9	47853307	47853308	Cadm1_NM_001025600_utr3_8_0_chr9_47850391_f,Cadm1_NM_001310841_utr3_11_0_chr9_47850391_f,Cadm1_NM_018770_utr3_9_0_chr9_47850391_f,Cadm1_NM_207675_utr3_10_0_chr9_47850391_f,Cadm1_NM_207676_utr3_9_0_chr9_47850391_f	62	+	3001	62	1	47853307	0.000237
chr9	50605254	50605256	AU019823_NM_001134902_utr3_0_0_chr9_50605240_r,AU019823_NM_212449_utr3_0_0_chr9_50605240_r	15	-	2192	23	2	50605255	0.000511
chr9	50605260	50605262	AU019823_NM_001134902_utr3_0_0_chr9_50605240_r,AU019823_NM_212449_utr3_0_0_chr9_50605240_r	20	-	2192	38	2	50605262	0.000135
chr9	50881149	50881150	Ppp2r1b_NM_028614_utr3_14_0_chr9_50879856_f	39	+	1767	70	2	50881148	0.000279
chr9	50881185	50881186	Ppp2r1b_NM_028614_utr3_14_0_chr9_50879856_f	47	+	1767	47	1	50881185	0.000666
chr9	52087227	52087228	Rdx_NM_001104616_utr3_13_0_chr9_52086480_f,Rdx_NM_009041_utr3_13_0_chr9_52086480_f	49	+	2259	49	1	52087227	9.26e-05
chr9	53573632	53573633	Npat_NM_001081152_utr3_17_0_chr9_53572649_f	214	+	2979	214	1	53573632	4.17e-05
chr9	53617402	53617407	Cul5_NM_001161618_utr3_0_0_chr9_53614582_r,Cul5_NM_027807_utr3_0_0_chr9_53614582_r	27	-	3234	64	6	53617402	2.42e-06
chr9	56136150	56136151	Tspan3_NM_019793_utr3_0_0_chr9_56135884_r	49	-	759	65	2	56136150	0.000459
chr9	56496853	56496854	Hmg20a_NM_025812_utr3_9_0_chr9_56494533_f	58	+	2404	58	1	56496853	0.000394
chr9	57061579	57061580	Ptpn9_NM_019651_utr3_12_0_chr9_57061160_f	77	+	1648	77	1	57061579	0.000135
chr9	57541515	57541516	Fam219b_NM_001166364_utr3_4_0_chr9_57540820_f,Fam219b_NM_175273_utr3_3_0_chr9_57540662_f	18	+	2526	18	1	57541515	0.000589
chr9	58876627	58876628	Neo1_NM_001042752_utr3_0_0_chr9_58874680_r,Neo1_NM_008684_utr3_0_0_chr9_58874680_r	42	-	2594	42	1	58876627	0.000674
chr9	59926069	59926070	Myo9a_NM_173018_utr3_43_0_chr9_59925032_f	42	+	3835	52	1	59926070	0.000829
chr9	62057319	62057321	Glce_NM_033320_utr3_0_0_chr9_62057249_r	80	-	2762	106	2	62057320	1.11e-05
chr9	62057652	62057656	Glce_NM_033320_utr3_0_0_chr9_62057249_r	208	-	2762	452	4	62057654	8.45e-07
chr9	64137222	64137223	Zwilch_NM_026507_utr3_0_0_chr9_64137144_r	19	-	916	19	1	64137222	0.000982
chr9	64715425	64715426	Rab11a_NM_017382_utr3_0_0_chr9_64715300_r	27	-	1549	27	1	64715425	0.000539
chr9	64917522	64917523	Dennd4a_NM_001162917_utr3_34_0_chr9_64917096_f	39	+	2572	43	2	64917522	8.06e-05
chr9	65486992	65486993	Spg21_NM_138584_utr3_8_0_chr9_65486950_f	71	+	1521	71	1	65486992	0.000195
chr9	66044575	66044576	Csnk1g1_NM_173185_utr3_13_0_chr9_66039632_f	34	+	5383	34	1	66044575	0.000346
chr9	66518135	66518136	Usp3_NM_001302116_utr3_0_0_chr9_66514639_r,Usp3_NM_001302122_utr3_0_0_chr9_66514639_r,Usp3_NM_144937_utr3_0_0_chr9_66514639_r	33	-	3774	33	1	66518135	0.000613
chr9	66518143	66518145	Usp3_NM_001302116_utr3_0_0_chr9_66514639_r,Usp3_NM_001302122_utr3_0_0_chr9_66514639_r,Usp3_NM_144937_utr3_0_0_chr9_66514639_r	32	-	3774	40	2	66518144	0.000281
chr9	66518183	66518184	Usp3_NM_001302116_utr3_0_0_chr9_66514639_r,Usp3_NM_001302122_utr3_0_0_chr9_66514639_r,Usp3_NM_144937_utr3_0_0_chr9_66514639_r	45	-	3774	109	1	66518183	0.000252
chr9	72748083	72748084	Nedd4_NM_010890_utr3_28_0_chr9_72747229_f	47	+	2620	118	1	72748083	0.000922
chr9	72914122	72914123	Prtg_NM_175485_utr3_19_0_chr9_72912303_f	27	+	5005	27	1	72914122	0.000996
chr9	73013907	73013908	Ccpg1_NM_001114328_utr3_7_0_chr9_73013367_f,Ccpg1_NM_001286546_utr3_7_0_chr9_73013367_f	22	+	572	22	1	73013907	0.000564
chr9	73122528	73122529	Rsl24d1_NM_198609_utr3_5_0_chr9_73122338_f	23	+	996	23	1	73122528	0.000968
chr9	77794189	77794190	Gclc_NM_010295_utr3_15_0_chr9_77793252_f	115	+	1238	115	1	77794189	0.000618
chr9	79768981	79768982	Tmem30a_NM_133718_utr3_0_0_chr9_79768941_r	60	-	2345	60	1	79768981	0.000505
chr9	80144040	80144041	Senp6_NM_001311110_utr3_23_0_chr9_80143863_f,Senp6_NM_146003_utr3_22_0_chr9_80143863_f	25	+	919	31	1	80144040	0.000656
chr9	83598006	83598007	Sh3bgrl2_NM_172507_utr3_3_0_chr9_83597237_f	123	+	3055	123	1	83598006	0.000106
chr9	83598019	83598021	Sh3bgrl2_NM_172507_utr3_3_0_chr9_83597237_f	76	+	3055	116	2	83598020	0.000283
chr9	88453153	88453154	Syncrip_NM_001284328_utr3_0_0_chr9_88449364_r,Syncrip_NM_001311113_utr3_0_0_chr9_88449364_r,Syncrip_NM_019796_utr3_0_0_chr9_88449364_r	43	-	4890	43	1	88453153	0.000205
chr9	88453157	88453158	Syncrip_NM_001284328_utr3_0_0_chr9_88449364_r,Syncrip_NM_001311113_utr3_0_0_chr9_88449364_r,Syncrip_NM_019796_utr3_0_0_chr9_88449364_r	40	-	4890	40	1	88453157	0.000253
chr9	90091707	90091708	Morf4l1_NM_001039147_utr3_0_0_chr9_90091669_r,Morf4l1_NM_024431_utr3_0_0_chr9_90091669_r	17	-	649	17	1	90091707	0.000366
chr9	94519938	94519939	1190002N15Rik_NM_001033145_utr3_0_0_chr9_94517864_r	31	-	2451	63	4	94519939	1.44e-06
chr9	95461250	95461252	U2surp_NM_001114977_utr3_0_0_chr9_95456894_r,U2surp_NM_026476_utr3_0_0_chr9_95456894_r	53	-	4511	70	2	95461251	6.58e-05
chr9	96318875	96318876	Tfdp2_NM_001184706_utr3_12_0_chr9_96317972_f,Tfdp2_NM_001184708_utr3_9_0_chr9_96317972_f,Tfdp2_NM_001184709_utr3_10_0_chr9_96317972_f,Tfdp2_NM_001184710_utr3_9_0_chr9_96317972_f,Tfdp2_NM_001184711_utr3_10_0_chr9_96317972_f,Tfdp2_NM_178667_utr3_13_0_chr9_96317972_f	42	+	5675	42	1	96318875	8.36e-05
chr9	96471045	96471046	Rnf7_NM_001311135_utr3_0_0_chr9_96470937_r,Rnf7_NM_011279_utr3_0_0_chr9_96470937_r	292	-	859	292	1	96471045	0.000129
chr9	99480155	99480156	Armc8_NM_028768_utr3_0_0_chr9_99478391_r	31	-	2353	31	1	99480155	0.000153
chr9	99520244	99520245	Armc8_NM_001166138_utr3_0_0_chr9_99518245_r	20	-	2176	20	1	99520244	0.00047
chr9	100956990	100956991	Stag1_NM_001357264_utr3_32_0_chr9_100956559_f,Stag1_NM_001357265_utr3_34_0_chr9_100956559_f,Stag1_NM_009282_utr3_33_0_chr9_100956559_f	43	+	1986	77	3	100956990	5.88e-05
chr9	103350294	103350295	Topbp1_NM_176979_utr3_27_0_chr9_103349917_f	106	+	511	106	1	103350294	0.000919
chr9	106893236	106893237	Dock3_NM_153413_utr3_0_0_chr9_106892825_r	17	-	2569	17	1	106893236	0.000432
chr9	107529287	107529288	Cacna2d2_NM_001174047_utr3_38_0_chr9_107527465_f,Cacna2d2_NM_001174048_utr3_37_0_chr9_107527465_f,Cacna2d2_NM_001174049_utr3_37_0_chr9_107527465_f,Cacna2d2_NM_001174050_utr3_37_0_chr9_107527465_f,Cacna2d2_NM_020263_utr3_38_0_chr9_107527465_f	11	+	1879	11	1	107529287	0.000447
chr9	108205984	108205986	Dag1_NM_001276481_utr3_0_0_chr9_108204861_r,Dag1_NM_001276482_utr3_0_0_chr9_108204861_r,Dag1_NM_001276485_utr3_0_0_chr9_108204861_r,Dag1_NM_001276486_utr3_0_0_chr9_108204861_r,Dag1_NM_001276492_utr3_0_0_chr9_108204861_r,Dag1_NM_001276493_utr3_0_0_chr9_108204861_r,Dag1_NM_010017_utr3_0_0_chr9_108204861_r	32	-	2398	71	3	108205985	9.65e-06
chr9	108572355	108572356	Wdr6_NM_031392_utr3_0_0_chr9_108572313_r	29	-	637	29	1	108572355	0.0005
chr9	108684606	108684607	Slc25a20_NM_020520_utr3_8_0_chr9_108683895_f	7	+	747	7	1	108684606	0.000341
chr9	109893652	109893654	Cdc25a_NM_007658_utr3_14_0_chr9_109892220_f	94	+	1671	134	2	109893653	0.00014
chr9	111224150	111224151	Lrrfip2_NM_001164838_utr3_14_0_chr9_111224061_f,Lrrfip2_NM_027742_utr3_13_0_chr9_111224061_f	23	+	1608	23	1	111224150	0.000211
chr9	111395668	111395669	Trank1_NM_001164659_utr3_21_0_chr9_111394359_f	38	+	1417	38	1	111395668	0.000193
chr9	113654703	113654704	Pdcd6ip_NM_001164677_utr3_0_0_chr9_113651744_r,Pdcd6ip_NM_001164678_utr3_0_0_chr9_113651744_r,Pdcd6ip_NM_011052_utr3_0_0_chr9_113651744_r	11	-	3189	11	1	113654703	0.000605
chr9	114511766	114511767	Trim71_NM_001042503_utr3_0_0_chr9_114511273_r	40	-	1372	40	1	114511766	0.000219
chr9	119434921	119434922	Acvr2b_NM_001313757_utr3_10_0_chr9_119433462_f,Acvr2b_NM_007397_utr3_9_0_chr9_119433462_f	10	+	8687	10	1	119434921	0.000541
chr9	119925637	119925638	Wdr48_NM_026236_utr3_18_0_chr9_119924805_f	84	+	1775	84	1	119925637	7.65e-05
chr9	119925644	119925645	Wdr48_NM_026236_utr3_18_0_chr9_119924805_f	45	+	1775	60	2	119925644	0.000724
chr9	119925734	119925735	Gorasp1_NM_028976_utr3_0_0_chr9_119925673_r	47	-	2101	47	1	119925734	0.000111
chr9	120960120	120960121	Ctnnb1_NM_001165902_utr3_14_0_chr9_120959518_f,Ctnnb1_NM_007614_utr3_14_0_chr9_120959518_f	193	+	990	193	1	120960120	0.000993
chr9	123018678	123018680	Kif15_NM_010620_utr3_34_0_chr9_123018128_f	27	+	606	42	2	123018679	0.000331
chr9	123591573	123591574	Sacm1l_NM_001357485_utr3_19_0_chr9_123591004_f,Sacm1l_NM_030692_utr3_19_0_chr9_123590938_f	19	+	1663	22	1	123591573	0.000985
chr9	123699973	123699974	Lztfl1_NM_033322_utr3_0_0_chr9_123694406_r	18	-	5679	18	1	123699973	0.000711
chrX	8062594	8062595	Suv39h1_NM_001290716_utr3_0_0_chrX_8061171_r,Suv39h1_NM_011514_utr3_0_0_chrX_8061171_r	29	-	1679	29	1	8062594	0.000538
chrX	12615946	12615948	Atp6ap2_NM_027439_utr3_8_0_chrX_12615874_f	102	+	1178	215	3	12615946	4.96e-06
chrX	16685469	16685470	Maoa_NM_173740_utr3_14_0_chrX_16685376_f	36	+	2437	36	1	16685469	0.000161
chrX	16685567	16685568	Maoa_NM_173740_utr3_14_0_chrX_16685376_f	43	+	2437	43	1	16685567	0.000177
chrX	20518683	20518684	Jade3_NM_001289684_utr3_13_0_chrX_20517897_f,Jade3_NM_199317_utr3_12_0_chrX_20517897_f	88	+	2043	88	1	20518683	0.000514
chrX	20518694	20518696	Jade3_NM_001289684_utr3_13_0_chrX_20517897_f,Jade3_NM_199317_utr3_12_0_chrX_20517897_f	73	+	2043	124	2	20518695	0.000642
chrX	20519176	20519178	Jade3_NM_001289684_utr3_13_0_chrX_20517897_f,Jade3_NM_199317_utr3_12_0_chrX_20517897_f	58	+	2043	111	2	20519177	0.000669
chrX	20852742	20852743	Araf_NM_001159645_utr3_5_0_chrX_20852033_f	23	+	873	23	1	20852742	0.000822
chrX	23805231	23805232	Wdr44_NM_001305675_utr3_20_0_chrX_23804984_f,Wdr44_NM_175180_utr3_19_0_chrX_23804984_f	106	+	1018	106	1	23805231	0.000452
chrX	23805239	23805240	Wdr44_NM_001305675_utr3_20_0_chrX_23804984_f,Wdr44_NM_175180_utr3_19_0_chrX_23804984_f	47	+	1018	92	2	23805238	7.05e-05
chrX	36362312	36362313	Lonrf3_NM_028894_utr3_10_0_chrX_36361920_f	75	+	4937	75	1	36362312	0.000774
chrX	36362575	36362576	Lonrf3_NM_028894_utr3_10_0_chrX_36361920_f	58	+	4937	58	1	36362575	0.000705
chrX	38194391	38194392	Zbtb33_NM_001079513_utr3_1_0_chrX_38194233_f,Zbtb33_NM_020256_utr3_1_0_chrX_38194233_f	38	+	2814	38	1	38194391	0.000864
chrX	42105797	42105798	Xiap_NM_001301639_utr3_6_0_chrX_42104985_f,Xiap_NM_001301641_utr3_6_0_chrX_42104985_f,Xiap_NM_009688_utr3_7_0_chrX_42104985_f	30	+	4680	53	2	42105797	9.59e-05
chrX	42107010	42107011	Xiap_NM_001301639_utr3_6_0_chrX_42104985_f,Xiap_NM_001301641_utr3_6_0_chrX_42104985_f,Xiap_NM_009688_utr3_7_0_chrX_42104985_f	23	+	4680	34	2	42107010	0.000752
chrX	48411184	48411185	Elf4_NM_019680_utr3_0_0_chrX_48411049_r	68	-	3614	68	1	48411184	9.43e-05
chrX	51120555	51120556	Mbnl3_NM_001310515_utr3_0_0_chrX_51113494_r,Mbnl3_NM_134163_utr3_0_0_chrX_51113494_r	14	-	7513	14	1	51120555	0.000874
chrX	51754616	51754618	Usp26_NM_031388_utr3_0_0_chrX_51753959_r	39	-	930	62	2	51754616	0.000644
chrX	52956822	52956823	Phf6_NM_001290546_utr3_8_0_chrX_52953906_f,Phf6_NM_027642_utr3_10_0_chrX_52953906_f	16	+	3056	20	2	52956822	0.000279
chrX	52956842	52956843	Phf6_NM_001290546_utr3_8_0_chrX_52953906_f,Phf6_NM_027642_utr3_10_0_chrX_52953906_f	22	+	3056	22	1	52956842	0.000736
chrX	53021572	53021573	Hprt_NM_013556_utr3_8_0_chrX_53021115_f	128	+	546	184	1	53021572	0.00049
chrX	56588316	56588318	Mmgt1_NM_146234_utr3_0_0_chrX_56585512_r	14	-	3632	22	2	56588316	0.000281
chrX	56663049	56663050	Slc9a6_NM_172780_utr3_15_0_chrX_56661449_f	144	+	2782	144	1	56663049	4.23e-05
chrX	60891408	60891409	Sox3_NM_009237_utr3_0_0_chrX_60891366_r	164	-	712	164	1	60891408	0.000756
chrX	60891419	60891422	Sox3_NM_009237_utr3_0_0_chrX_60891366_r	152	-	712	359	2	60891420	0.000309
chrX	68717409	68717410	Fmr1_NM_001290424_utr3_16_0_chrX_68715676_f,Fmr1_NM_008031_utr3_16_0_chrX_68715676_f	202	+	2286	216	1	68717409	0.000264
chrX	68717439	68717441	Fmr1_NM_001290424_utr3_16_0_chrX_68715676_f,Fmr1_NM_008031_utr3_16_0_chrX_68715676_f	179	+	2286	300	2	68717440	0.000154
chrX	68717887	68717888	Fmr1_NM_001290424_utr3_16_0_chrX_68715676_f,Fmr1_NM_008031_utr3_16_0_chrX_68715676_f	277	+	2286	277	1	68717887	1.9e-05
chrX	70460466	70460467	Tmem185a_NM_001033328_utr3_0_0_chrX_70460056_r	35	-	992	35	1	70460466	0.000722
chrX	73254628	73254629	Xlr3c_NM_011727_utr3_0_0_chrX_73254540_r	16	-	832	27	1	73254629	0.000344
chrX	73642789	73642790	Dusp9_NM_029352_utr3_3_0_chrX_73642410_f	13	+	1105	13	1	73642789	0.000907
chrX	74311489	74311490	Gdi1_NM_010273_utr3_10_0_chrX_74310940_f	5	+	928	5	1	74311489	0.000759
chrX	75534445	75534446	Vbp1_NM_011692_utr3_5_0_chrX_75533979_f	26	+	968	51	2	75534444	0.000458
chrX	85633638	85633639	Tab3_NM_025729_utr3_8_0_chrX_85630555_f	33	+	3915	41	2	85633638	0.00036
chrX	94078646	94078648	Zfx_NM_001044386_utr3_0_0_chrX_94074631_r,Zfx_NM_011768_utr3_0_0_chrX_94074631_r	33	-	4165	86	2	94078647	0.000217
chrX	94078653	94078655	Zfx_NM_001044386_utr3_0_0_chrX_94074631_r,Zfx_NM_011768_utr3_0_0_chrX_94074631_r	32	-	4165	45	2	94078653	0.000944
chrX	100623294	100623295	Pdzd11_NM_001356384_utr3_0_0_chrX_100622871_r,Pdzd11_NM_028303_utr3_0_0_chrX_100622871_r	5	-	522	5	1	100623294	0.000519
chrX	101212103	101212104	Snx12_NM_001110310_utr3_0_0_chrX_101211961_r,Snx12_NM_001110310_utr3_0_0_chrX_101211961_r,Snx12_NM_018875_utr3_0_0_chrX_101211961_r	49	-	1801	102	1	101212104	0.000708
chrX	101404552	101404555	Zmym3_NM_001177985_utr3_0_0_chrX_101404384_r,Zmym3_NM_019831_utr3_0_0_chrX_101404384_r	81	-	1227	205	3	101404553	2.54e-05
chrX	101600934	101600935	Taf1_NM_001290729_utr3_38_0_chrX_101599526_f	37	+	2264	37	1	101600934	0.000527
chrX	105083400	105083401	Pbdc1_NM_026312_utr3_5_0_chrX_105083204_f	19	+	1991	19	1	105083400	0.000276
chrX	106206921	106206923	Taf9b_NM_001001176_utr3_0_0_chrX_106206874_r,Taf9b_NM_001167988_utr3_0_0_chrX_106206874_r	173	-	1620	204	1	106206921	7.28e-05
chrX	107787434	107787435	2610002M06Rik_NM_025921_utr3_0_0_chrX_107782752_r	7	-	5057	7	1	107787434	0.000646
chrX	107787436	107787437	2610002M06Rik_NM_025921_utr3_0_0_chrX_107782752_r	8	-	5057	8	1	107787436	0.000467
chrX	139752295	139752296	Tbc1d8b_NM_001081499_utr3_20_0_chrX_139751842_f	32	+	2377	41	1	139752295	0.000903
chrX	140540244	140540249	Tsc22d3_NM_001077364_utr3_0_0_chrX_140539529_r,Tsc22d3_NM_010286_utr3_0_0_chrX_140539529_r	175	-	1339	558	2	140540247	0.000169
chrX	142238276	142238277	Nxt2_NM_001161430_utr3_4_0_chrX_142237828_f,Nxt2_NM_001290532_utr3_4_0_chrX_142237828_f,Nxt2_NM_001290533_utr3_3_0_chrX_142237828_f,Nxt2_NM_172782_utr3_3_0_chrX_142237828_f	30	+	1873	30	1	142238276	0.000196
chrX	150983573	150983574	Gnl3l_NM_001168600_utr3_0_0_chrX_150983133_r,Gnl3l_NM_198110_utr3_0_0_chrX_150983133_r	16	-	2971	16	1	150983573	0.000861
chrX	151090238	151090239	Tsr2_NM_001164578_utr3_0_0_chrX_151087094_r,Tsr2_NM_175146_utr3_0_0_chrX_151087094_r	9	-	3186	9	1	151090238	0.000752
chrX	151317231	151317232	Wnk3_NM_001271678_utr3_21_0_chrX_151315129_f,Wnk3_NM_001271679_utr3_21_0_chrX_151315129_f	23	+	5064	23	1	151317231	0.000182
chrX	151934626	151934627	Huwe1_NM_021523_utr3_82_0_chrX_151934384_f	40	+	1034	40	1	151934626	0.000644
chrX	152273722	152273723	Kdm5c_NM_013668_utr3_25_0_chrX_152273075_f	5	+	6025	5	1	152273722	0.000465
chrX	152337265	152337266	Tspyl2_NM_029836_utr3_0_0_chrX_152336852_r	4	-	565	4	1	152337265	0.000912
chrX	153394755	153394756	Klf8_NM_001357183_utr3_7_0_chrX_153392869_f,Klf8_NM_173780_utr3_6_0_chrX_153392869_f	33	+	6056	33	1	153394755	0.000578
chrX	157548356	157548357	Mbtps2_NM_172307_utr3_0_0_chrX_157547822_r	8	-	3106	8	1	157548356	0.00073
chrX	159363847	159363848	Rps6ka3_NM_001346675_utr3_23_0_chrX_159363486_f,Rps6ka3_NM_148945_utr3_21_0_chrX_159363486_f	40	+	4759	76	1	159363847	0.000915
chrX	159363935	159363938	Rps6ka3_NM_001346675_utr3_23_0_chrX_159363486_f,Rps6ka3_NM_148945_utr3_21_0_chrX_159363486_f	194	+	4759	280	3	159363936	4.82e-05
chrX	161256847	161256850	Scml2_NM_001290651_utr3_25_0_chrX_161256574_f,Scml2_NM_001290652_utr3_23_0_chrX_161256574_f	86	+	1640	200	2	161256848	0.000269
chrX	163953072	163953073	Zrsr2_NM_178794_utr3_0_0_chrX_163950386_r	47	-	3160	68	2	163953071	0.000313
chrX	163953078	163953080	Zrsr2_NM_178794_utr3_0_0_chrX_163950386_r	51	-	3160	85	1	163953079	0.000848
chrX	163953309	163953311	Zrsr2_NM_178794_utr3_0_0_chrX_163950386_r	41	-	3160	106	3	163953309	5.42e-05
chrX	164070743	164070744	Siah1b_NM_001308385_utr3_0_0_chrX_164070703_r,Siah1b_NM_001308386_utr3_0_0_chrX_164070703_r,Siah1b_NM_009173_utr3_0_0_chrX_164070703_r	318	-	531	318	1	164070743	0.000311
chrX	169312817	169312819	Hccs_NM_001331049_utr3_0_0_chrX_169311531_r,Hccs_NM_001331050_utr3_0_0_chrX_169311531_r,Hccs_NM_008222_utr3_0_0_chrX_169311531_r	70	-	1293	110	2	169312818	0.000614

## Sheet: 5' UTR replicated peaks
Chr	Start	End	Region_id	Maximum_Height	Strand	Interval_Length	Read_Count	Span_Size	Weighted_Center	p-Value
chr11	69605610	69605611	Atp1b2_NM_013415_utr5_6_0_chr11_69605373_r	69	-	588	84	2	69605610	0.00092
chr12	21417392	21417393	Ywhaq_NM_011739_utr5_4_0_chr12_21417092_r	11	-	345	11	1	21417392	0.000698
chr13	24802709	24802710	BC005537_NM_024473_utr5_0_0_chr13_24801657_f	218	+	1724	218	1	24802709	6.93e-05
chr15	79687187	79687188	Josd1_NM_028792_utr5_3_0_chr15_79686918_r	24	-	955	24	1	79687187	0.000513
chr3	58414757	58414758	Tsc22d2_NM_001081229_utr5_0_0_chr3_58414720_f,Tsc22d2_NM_001347233_utr5_0_0_chr3_58414720_f	10	+	969	10	1	58414757	0.000251
chr3	90506883	90506884	Chtop_NM_001293780_utr5_2_0_chr3_90506252_r,Chtop_NM_001293781_utr5_2_0_chr3_90506252_r,Chtop_NM_001293782_utr5_3_0_chr3_90506252_r,Chtop_NM_023215_utr5_3_0_chr3_90506252_r	28	-	1375	47	1	90506884	0.000922
chr4	123410896	123410897	D830031N03Rik_NM_001167918_utr5_0_0_chr4_123410708_r	17	-	1204	18	1	123410897	0.000704
chr6	38551886	38551887	Luc7l2_NM_001311099_utr5_0_0_chr6_38551334_f,Luc7l2_NM_001311100_utr5_0_0_chr6_38551334_f,Luc7l2_NM_001331222_utr5_0_0_chr6_38551334_f	22	+	575	27	1	38551886	0.000605

## Sheet: CDS replicated peaks
Chr	Start	End	Region_id	Maximum_Height	Strand	Interval_Length	Read_Count	Span_Size	Weighted_Center	p-Value
chr1	58993093	58993094	Stradb_NM_172656_cds_9_0_chr1_58992893_f	32	+	245	32	1	58993093	0.000984
chr1	75510005	75510006	Inha_NM_001329843_cds_1_0_chr1_75509552_f,Inha_NM_010564_cds_1_0_chr1_75509334_f	6	+	612	6	1	75510005	0.000426
chr1	161078287	161078288	Cenpl_NM_001159930_cds_2_0_chr1_161078229_f	34	+	252	34	1	161078287	0.000898
chr1	180862427	180862428	Sde2_NM_145943_cds_5_0_chr1_180862358_f	4	+	484	4	1	180862427	0.00077
chr10	24597473	24597474	Ctgf_NM_010217_cds_4_0_chr10_24597315_f	4	+	297	4	1	24597473	0.000964
chr10	45158487	45158488	Prep_NM_011156_cds_14_0_chr10_45158232_f	16	+	295	24	2	45158486	0.000823
chr11	23333527	23333528	Usp34_NM_001190401_cds_2_0_chr11_23333439_f	31	+	421	31	1	23333527	0.000898
chr11	48816258	48816259	Trim41_NM_145377_cds_5_0_chr11_48815843_r	10	-	813	10	1	48816258	0.000704
chr11	62552838	62552839	Ubb_NM_001313984_cds_1_0_chr11_62552146_f,Ubb_NM_011664_cds_1_0_chr11_62552146_f	5	+	918	5	1	62552838	0.000716
chr11	69734935	69734936	Polr2a_NM_001291068_cds_0_0_chr11_69734410_r	37	-	1157	83	3	69734934	0.000123
chr11	87611221	87611222	Mtmr4_NM_133215_cds_15_0_chr11_87610933_f	32	+	1384	32	1	87611221	0.00067
chr11	120105128	120105129	Slc38a10_NM_001164798_cds_0_0_chr11_120104997_r,Slc38a10_NM_001164799_cds_0_0_chr11_120104997_r,Slc38a10_NM_001164800_cds_0_0_chr11_120104997_r,Slc38a10_NM_024249_cds_0_0_chr11_120104997_r	15	-	1040	15	1	120105128	0.000773
chr12	80492839	80492840	Exd2_NM_133798_cds_7_0_chr12_80492542_f	12	+	357	12	1	80492839	0.000811
chr13	3575435	3575437	Fam208b_NM_134063_cds_6_0_chr13_3573487_r	13	-	3714	24	2	3575435	0.00076
chr13	21782959	21782960	Hist1h3i_NM_178207_cds_0_0_chr13_21782960_r	5	-	411	5	1	21782959	0.000659
chr13	22035165	22035166	Hist1h2ah_NM_175659_cds_0_0_chr13_22035166_r	48	-	387	68	3	22035165	0.000894
chr13	23763865	23763866	Hist1h1a_NM_030609_cds_0_0_chr13_23763717_f	13	+	642	13	1	23763865	0.000678
chr13	55312147	55312148	Nsd1_NM_008739_cds_22_0_chr13_55312119_f	21	+	1610	21	1	55312147	0.000333
chr13	55624779	55624780	Caml_NM_007596_cds_1_0_chr13_55624711_f	8	+	461	8	1	55624779	0.000542
chr14	56674064	56674065	Mphosph8_NM_023773_cds_2_0_chr14_56673891_f	33	+	849	33	1	56674064	0.00048
chr17	3197574	3197575	Scaf8_NM_134123_cds_19_0_chr17_3196760_f	13	+	1451	13	1	3197574	0.000747
chr17	23821381	23821382	Srrm2_NM_175229_cds_9_0_chr17_23815122_f	19	+	6569	19	1	23821381	0.000728
chr18	11722479	11722480	Rbbp8_NM_001081223_cds_10_0_chr18_11721640_f,Rbbp8_NM_001252495_cds_10_0_chr18_11721640_f	31	+	886	31	1	11722479	0.000776
chr18	46505093	46505094	Fem1c_NM_173423_cds_0_0_chr18_46505080_r	15	-	1310	15	1	46505093	0.000476
chr19	31084796	31084797	Cstf2t_NM_031249_cds_0_0_chr19_31083066_f	14	+	1899	14	1	31084796	0.000291
chr2	34776106	34776108	Hspa5_NM_001163434_cds_8_0_chr2_34775551_f,Hspa5_NM_022310_cds_7_0_chr2_34775551_f	45	+	563	109	3	34776107	3.05e-05
chr2	52112341	52112342	Rif1_NM_001355414_cds_29_0_chr2_52109911_f,Rif1_NM_001355415_cds_29_0_chr2_52109911_f,Rif1_NM_175238_cds_29_0_chr2_52109911_f	28	+	3090	28	1	52112341	0.000289
chr2	112406164	112406165	Katnbl1_NM_024254_cds_3_0_chr2_112406074_f	5	+	280	5	1	112406164	0.000967
chr2	167483973	167483974	Spata2_NM_001356523_cds_1_0_chr2_167483698_r,Spata2_NM_170756_cds_0_0_chr2_167483350_r	7	-	1230	7	1	167483973	0.000303
chr3	90262527	90262528	Crtc2_NM_001357152_cds_7_0_chr3_90262451_f,Crtc2_NM_028881_cds_11_0_chr3_90262451_f	16	+	264	16	1	90262527	0.000887
chr4	4767969	4767970	Impad1_NM_177730_cds_0_0_chr4_4767704_r	17	-	269	31	1	4767969	0.0009
chr4	11610433	11610434	Rad54b_NM_001039556_cds_11_0_chr4_11610304_f	9	+	262	9	1	11610433	0.00094
chr4	129182099	129182100	S100pbp_NM_029036_cds_4_0_chr4_129181742_r	20	-	789	20	1	129182099	0.000689
chr4	143398862	143398863	Pramel1_NM_031377_cds_3_0_chr4_143398368_f	106	+	517	171	2	143398862	0.000738
chr4	143398878	143398880	Pramel1_NM_031377_cds_3_0_chr4_143398368_f	68	+	517	91	2	143398879	0.000475
chr4	150866400	150866401	Errfi1_NM_001356323_cds_3_0_chr4_150866316_f,Errfi1_NM_133753_cds_3_0_chr4_150866316_f	19	+	1187	19	1	150866400	0.000848
chr4	155957297	155957298	Ube2j2_NM_001039157_cds_7_0_chr4_155957081_f,Ube2j2_NM_001039158_cds_6_0_chr4_155957081_f,Ube2j2_NM_001039159_cds_6_0_chr4_155957081_f,Ube2j2_NM_001284312_cds_7_0_chr4_155957081_f,Ube2j2_NM_001284314_cds_5_0_chr4_155957081_f,Ube2j2_NM_021402_cds_7_0_chr4_155957081_f	53	+	285	53	1	155957297	0.000834
chr5	125386068	125386069	Ubc_NM_019639_cds_0_0_chr5_125386057_r	29	-	2205	29	1	125386068	0.000126
chr6	39111582	39111583	Parp12_NM_172893_cds_9_0_chr6_39111511_r	8	-	301	8	1	39111582	0.00083
chr6	119948454	119948456	Wnk1_NM_001185020_cds_9_0_chr6_119947975_r,Wnk1_NM_001185021_cds_8_0_chr6_119947975_r,Wnk1_NM_001199083_cds_9_0_chr6_119947975_r,Wnk1_NM_001199084_cds_9_0_chr6_119947975_r,Wnk1_NM_198703_cds_9_0_chr6_119947975_r	10	-	1445	15	2	119948455	0.000868
chr7	28268533	28268534	Eid2_NM_198425_cds_0_0_chr7_28267955_f	7	+	711	7	1	28268533	0.000358
chr7	30586136	30586137	Kmt2b_NM_001290573_cds_34_0_chr7_30584994_r,Kmt2b_NM_029274_cds_34_0_chr7_30584994_r	11	-	2036	19	2	30586135	0.000245
chr7	37480505	37480506	Zfp536_NM_172385_cds_0_0_chr7_37479270_r	9	-	1580	9	1	37480505	0.000171
chr7	118722859	118722861	Ccp110_NM_182995_cds_4_0_chr7_118721394_f	23	+	1645	44	2	118722859	0.000354
chr7	119859436	119859437	Dcun1d3_NM_001163703_cds_1_0_chr7_119859380_r,Dcun1d3_NM_173408_cds_1_0_chr7_119859380_r	22	-	431	22	1	119859436	0.000579
chr7	127525800	127525801	Srcap_NM_001304266_cds_7_0_chr7_127525631_f	14	+	275	14	1	127525800	0.000859
chr9	42972324	42972325	Arhgef12_NM_027144_cds_3_0_chr9_42971995_r	7	-	471	7	1	42972324	0.000995
chr9	56982928	56982929	Snupn_NM_178374_cds_8_0_chr9_56982662_f	32	+	312	41	1	56982929	0.000974
chrX	72222314	72222315	Magea4_NM_020280_cds_0_0_chrX_72222017_f	10	+	948	12	1	72222314	0.000617
chrX	90893129	90893130	Gm44_NM_001101450_cds_0_0_chrX_90892142_f	9	+	993	9	1	90893129	0.000248

## Sheet: ncRNA replicated peaks
Chr	Start	End	Region_id	Maximum_Height	Strand	Interval_Length	Read_Count	Span_Size	Weighted_Center	p-Value
chr10	12922616	12922617	B230208H11Rik_NR_038027_exon_3_0_chr10_12922574_r,B230208H11Rik_NR_038028_exon_2_0_chr10_12922574_r	15	-	554	15	1	12922616	0.000737
chr10	52542692	52542693	Zfa-ps_NR_037920_exon_0_0_chr10_52542320_r	16	-	3420	16	1	52542692	8.19e-05
chr11	86209471	86209472	Brip1os_NR_130958_exon_1_0_chr11_86206953_f	12	+	4240	12	1	86209471	0.000373
chr11	116674634	116674636	1810032O08Rik_NR_027821_exon_4_0_chr11_116674300_f	103	+	1499	119	2	116674635	0.000261
chr13	12183124	12183125	Gm10336_NR_045170_exon_0_0_chr13_12182717_r	26	-	3772	26	1	12183124	0.000225
chr14	46084943	46084944	Gm1821_NR_002875_exon_1_0_chr14_46084736_f	110	+	222	176	2	46084943	0.000856
chr14	115046627	115046628	Mir17hg_NR_029382_exon_0_0_chr14_115044390_f	4	+	2339	4	1	115046627	0.00091
chr15	83354818	83354819	1700001L05Rik_NR_027980_exon_0_0_chr15_83353847_r	46	-	5104	46	1	83354818	0.000341
chr16	4230247	4230248	Gm5766_NR_003628_exon_0_0_chr16_4229229_f	10	+	1977	10	1	4230247	0.000129
chr18	36801901	36801902	Vaultrc5_NR_027885_exon_0_0_chr18_36801763_f	44	+	345	61	2	36801901	0.00065
chr19	37258434	37258435	4931408D14Rik_NR_040298_exon_0_0_chr19_37258426_r,4931408D14Rik_NR_040299_exon_0_0_chr19_37258426_r	6	-	2678	6	1	37258434	0.000113
chr2	3505294	3505295	Hspa14_NR_103465_exon_0_0_chr2_3504529_r,Hspa14_NR_149715_exon_0_0_chr2_3504529_r	4	-	3221	4	1	3505294	0.000988
chr2	156391853	156391854	2900097C17Rik_NR_024329_exon_0_0_chr2_156388063_r	33	-	4917	44	1	156391853	0.000258
chr3	59150566	59150567	F630111L10Rik_NR_045641_exon_0_0_chr3_59146296_r	53	-	7123	71	1	59150566	5.22e-05
chr3	88823771	88823772	1500004A13Rik_NR_015498_exon_0_0_chr3_88822010_r	8	-	3405	14	1	88823771	9.97e-05
chr4	40721135	40721136	Gm6297_NR_077221_exon_0_0_chr4_40720154_r,Gm6297_NR_077226_exon_0_0_chr4_40720154_r	21	-	1241	21	1	40721135	0.000235
chr4	57360295	57360296	1700042G15Rik_NR_038178_exon_0_0_chr4_57359792_r,1700042G15Rik_NR_038179_exon_0_0_chr4_57359792_r	5	-	1626	5	1	57360295	0.000229
chr5	42216763	42216764	Gm16223_NR_131130_exon_2_0_chr5_42214597_f	8	+	2188	8	1	42216763	0.000136
chr5	149154156	149154157	Gm8615_NR_028061_exon_0_0_chr5_149154128_r	15	-	2065	21	1	149154156	0.000132
chr6	35261607	35261608	1810058I24Rik_NR_015608_exon_2_0_chr6_35261159_f,1810058I24Rik_NR_027875_exon_2_0_chr6_35261159_f	13	+	901	13	1	35261607	0.000502
chr6	89109930	89109932	4933427D06Rik_NR_134977_exon_4_0_chr6_89107668_f,4933427D06Rik_NR_134978_exon_3_0_chr6_89107668_f,4933427D06Rik_NR_134979_exon_2_0_chr6_89107668_f	78	+	2372	110	2	89109931	1.6e-05
chr6	119849013	119849014	3110021A11Rik_NR_030776_exon_0_0_chr6_119848193_f	5	+	824	9	2	119849013	0.000259
chr6	148355538	148355540	Rps4l_NR_003634_exon_0_0_chr6_148354656_f	36	+	941	57	2	148355539	0.000935
chr6	148355542	148355544	Rps4l_NR_003634_exon_0_0_chr6_148354656_f	78	+	941	180	3	148355542	0.00037
chr7	45325641	45325642	Rpl14-ps1_NR_110499_exon_0_0_chr7_45324958_f	113	+	694	113	1	45325641	0.000378

## Sheet: Retrogene replicated peaks
Chr	Start	End	Region_id	Maximum_Height	Strand	Interval_Length	Read_Count	Span_Size	Weighted_Center	p-Value
chr1	4772331	4772332	NM_024221.3-1_exon_2_0_chr1_4771419_f	14	+	965	14	1	4772331	0.000357
chr1	14839290	14839291	NM_133354.2-1_exon_0_0_chr1_14839267_r	33	-	407	33	1	14839290	0.00069
chr1	28580339	28580340	NM_025520.3-1_exon_0_0_chr1_28580304_r	14	-	439	24	1	28580340	0.000693
chr1	58647242	58647243	NM_007624.3-4_exon_0_0_chr1_58646593_f	8	+	943	11	1	58647242	0.0003
chr10	22152907	22152908	NM_180600.3-1_exon_0_0_chr10_22152872_r	32	-	1712	32	1	22152907	0.000145
chr10	82955051	82955052	NM_020024.3-1_exon_0_0_chr10_82954328_f	7	+	755	7	1	82955051	0.000493
chr10	89878570	89878573	NM_011343.3-5_exon_0_0_chr10_89878250_f	12	+	324	24	3	89878572	0.000425
chr11	77296081	77296082	NM_010480.5-16_exon_2_0_chr11_77295078_f	178	+	1325	178	1	77296081	0.000845
chr12	13435120	13435121	NM_024207.4-1_exon_0_0_chr12_13435096_r	18	-	505	22	1	13435120	0.00064
chr12	64787649	64787650	NM_001127367.1-6_exon_2_0_chr12_64786659_f	21	+	993	21	1	64787649	0.000344
chr12	96922331	96922332	NM_013608.3-8_exon_0_0_chr12_96922294_r	16	-	754	16	1	96922331	0.000464
chr12	109894412	109894413	NM_052835.3-28_exon_0_0_chr12_109894390_r	18	-	743	18	1	109894412	0.000327
chr12	119264245	119264246	NM_019744.4-3_exon_0_0_chr12_119260933_f	22	+	3343	22	1	119264245	0.000204
chr13	19993101	19993102	NM_001080387.2-6_exon_0_0_chr13_19993070_r	18	-	480	18	1	19993101	0.000809
chr13	66012007	66012009	NM_019743.3-1_exon_2_0_chr13_66010110_f	30	+	1924	39	2	66012007	0.000153
chr13	98904701	98904702	AK167792.1-17_exon_0_0_chr13_98904200_f	20	+	510	20	1	98904701	0.000614
chr13	100415975	100415976	NM_001252219.1-36_exon_1_0_chr13_100415538_f	28	+	442	28	1	100415975	0.000908
chr13	100945916	100945919	NM_008210.4-54_exon_0_0_chr13_100945896_r	63	-	1047	100	1	100945916	0.000302
chr14	73953934	73953943	NM_007624.3-26_exon_0_0_chr14_73953916_r	165	-	718	363	4	73953935	0.000194
chr14	113316710	113316711	NM_001271764.1-5_exon_4_0_chr14_113316393_f	13	+	323	13	1	113316710	0.000812
chr15	36119773	36119774	AK166590.1-6_exon_4_0_chr15_36119723_r	18	-	312	18	1	36119773	0.000804
chr15	37943291	37943294	NM_207523.2-61_exon_0_0_chr15_37943275_r	10	-	521	27	3	37943292	0.000169
chr15	81972868	81972869	BC062874.1-12_exon_0_0_chr15_81972374_f	13	+	521	23	2	81972869	0.000306
chr15	90764254	90764255	BC055720.1-48_exon_0_0_chr15_90764246_r	25	-	444	25	1	90764254	0.000819
chr16	11189172	11189173	NM_025793.3-2_exon_0_0_chr16_11189140_r	57	-	561	57	1	11189172	0.000557
chr16	20176146	20176147	NM_133354.2-30_exon_0_0_chr16_20176131_r	9	-	994	9	1	20176146	0.000247
chr16	20822129	20822130	NM_025963.3-13_exon_0_0_chr16_20822107_r	65	-	572	70	1	20822129	0.000705
chr16	23050904	23050905	AK146165.1-6_exon_2_0_chr16_23050284_f	36	+	639	37	1	23050905	0.000566
chr16	45412435	45412436	NM_011184.4-121_exon_1_0_chr16_45412166_f	9	+	295	9	1	45412435	0.000924
chr16	62718788	62718789	NM_001177874.1-2_exon_0_0_chr16_62716955_f	9	+	1856	9	1	62718788	0.000324
chr16	91113697	91113698	NM_008210.4-80_exon_0_0_chr16_91113674_r	43	-	470	119	5	91113697	0.000103
chr17	6121115	6121125	NM_007991.3-16_exon_0_0_chr17_6121094_r	50	-	960	234	7	6121123	1.92e-05
chr17	17345186	17345187	NM_001301034.1-5_exon_0_0_chr17_17345177_r	12	-	812	12	1	17345186	0.000912
chr17	53246625	53246626	AK159807.1-60_exon_16_0_chr17_53246518_f	7	+	298	9	1	53246625	0.000906
chr17	74488053	74488054	NM_009096.3-109_exon_1_0_chr17_74487334_f	19	+	730	19	1	74488053	0.000317
chr17	89908492	89908493	NM_010655.3-11_exon_0_0_chr17_89908475_r	40	-	1973	40	1	89908492	0.000129
chr18	6333052	6333054	NM_011289.3-27_exon_0_0_chr18_6332591_f	52	+	494	88	3	6333053	0.000586
chr18	34970419	34970420	NM_016957.3-43_exon_2_0_chr18_34970357_r	21	-	447	21	1	34970419	0.000569
chr18	47112641	47112642	NM_008303.4-17_exon_0_0_chr18_47112139_f	23	+	547	35	2	47112641	0.000754
chr18	50208771	50208772	NM_001024806.2-3_exon_0_0_chr18_50208740_r	15	-	406	15	1	50208771	0.000606
chr19	11877154	11877155	NM_001293776.1-5_exon_1_0_chr19_11876802_r	28	-	1131	35	1	11877154	0.000263
chr19	23676708	23676709	NM_025364.2-5_exon_1_0_chr19_23675818_f	50	+	918	106	1	23676708	0.000258
chr19	40558946	40558947	NR_002688.1-17_exon_0_0_chr19_40558924_r	9	-	2148	16	1	40558946	0.000712
chr2	53694380	53694381	NM_145360.2-8_exon_0_0_chr2_53694365_r	16	-	1189	40	1	53694381	0.000422
chr2	53694385	53694386	NM_145360.2-8_exon_0_0_chr2_53694365_r	27	-	1189	27	1	53694385	0.000941
chr2	153827057	153827059	BC002087.1-11_exon_0_0_chr2_153826065_f	92	+	1009	107	1	153827057	0.000348
chr2	157902516	157902517	AK012282.1-4_exon_0_0_chr2_157901452_f	25	+	1070	25	1	157902516	0.000809
chr2	166500115	166500116	NM_008907.1-112_exon_0_0_chr2_166500073_r	42	-	441	42	1	166500115	0.000546
chr2	170462785	170462786	NM_009460.2-16_exon_0_0_chr2_170462753_r	51	-	1069	51	1	170462785	0.000224
chr3	18011179	18011180	NM_010480.5-37_exon_3_0_chr3_18010340_f	10	+	1032	10	1	18011179	0.000258
chr3	57717779	57717780	NM_013725.4-19_exon_0_0_chr3_57717766_r	18	-	551	86	6	57717781	1.61e-05
chr3	95622730	95622732	NM_025963.3-24_exon_0_0_chr3_95622242_f	99	+	570	104	2	95622730	0.000732
chr3	122257401	122257402	NM_008907.1-123_exon_0_0_chr3_122256690_f	7	+	733	7	1	122257401	0.000624
chr3	145879351	145879352	NM_019865.5-60_exon_0_0_chr3_145878985_f	25	+	397	25	1	145879351	0.000576
chr4	40911728	40911732	NM_013910.2-3_exon_0_0_chr4_40911703_r	144	-	955	162	4	40911730	0.000771
chr4	69925222	69925234	NM_019641.4-8_exon_0_0_chr4_69925201_r	35	-	970	273	7	69925227	8.35e-06
chr4	127141228	127141229	NM_016844.2-28_exon_0_0_chr4_127141201_r	51	-	309	51	1	127141228	0.000898
chr4	147086114	147086116	AK012568.1-222_exon_2_0_chr4_147086094_r	70	-	841	113	2	147086116	0.000679
chr5	24257615	24257617	NM_133354.2-48_exon_1_0_chr5_24256975_f	122	+	661	272	1	24257616	0.000355
chr5	41342968	41342969	NM_011291.5-39_exon_1_0_chr5_41342395_f	15	+	600	15	1	41342968	0.000391
chr5	80900655	80900656	AK008463.1-4_exon_0_0_chr5_80900629_r	19	-	464	19	1	80900655	0.000541
chr5	129128048	129128049	NM_013647.2-15_exon_0_0_chr5_129128020_r	8	-	552	8	1	129128048	0.00049
chr6	7981843	7981844	NM_001080127.1-9_exon_0_0_chr6_7981826_r	7	-	1558	7	1	7981843	0.000189
chr6	37807079	37807080	NM_009729.3-4_exon_0_0_chr6_37805973_f	79	+	1119	126	3	37807079	0.00021
chr6	38377190	38377191	NM_001163485.1-46_exon_0_0_chr6_38376737_f	8	+	457	8	1	38377190	0.000571
chr6	66875302	66875305	NM_022891.3-145_exon_0_0_chr6_66875272_r	21	-	499	33	3	66875302	0.00041
chr6	71641445	71641446	NM_008907.1-150_exon_0_0_chr6_71641412_r	12	-	541	12	1	71641445	0.000734
chr6	100606296	100606297	NM_023585.4-86_exon_0_0_chr6_100604646_f	6	+	1663	6	1	100606296	0.000247
chr6	120460997	120460998	NM_001033305.2-2_exon_0_0_chr6_120460859_f	16	+	249	16	1	120460997	0.00094
chr7	27468908	27468909	NM_023418.2-18_exon_0_0_chr7_27468886_r	6	-	1734	6	1	27468908	0.000478
chr7	54411926	54411930	NM_010270.2-5_exon_0_0_chr7_54411908_r	19	-	617	61	5	54411927	6e-05
chr7	72674853	72674854	NM_133714.5-4_exon_1_0_chr7_72674466_f	138	+	428	200	1	72674854	0.000575
chr7	83757587	83757588	NM_001301343.1-15_exon_1_0_chr7_83756624_f	15	+	982	15	1	83757587	0.000626
chr7	83757602	83757604	NM_001301343.1-15_exon_1_0_chr7_83756624_f	13	+	982	29	3	83757603	0.000208
chr7	116824447	116824448	NM_026007.4-32_exon_0_0_chr7_116824432_r	6	-	1422	6	1	116824447	0.000222
chr7	119742206	119742207	NM_013636.3-16_exon_1_0_chr7_119740104_f	64	+	2121	91	1	119742206	0.000112
chr7	130343557	130343559	NM_146218.4-1_exon_0_0_chr7_130343522_r	41	-	630	91	2	130343558	0.000414
chr8	72304131	72304133	NM_016957.3-75_exon_0_0_chr8_72304108_r	29	-	690	34	2	72304131	0.000594
chr8	107262771	107262773	NM_011296.2-35_exon_0_0_chr8_107262746_r	71	-	524	88	2	107262771	0.000774
chr8	123207027	123207028	NM_011295.6-67_exon_1_0_chr8_123206542_f	29	+	495	33	2	123207027	0.000754
chr9	33729999	33730000	NM_019770.2-8_exon_0_0_chr9_33728175_f	10	+	1853	10	1	33729999	0.000481
chr9	56438400	56438401	NM_133777.2-7_exon_0_0_chr9_56437439_f	63	+	988	112	1	56438401	0.000404
chr9	96896328	96896332	NM_008907.1-177_exon_0_0_chr9_96895617_f	130	+	736	204	5	96896331	0.00048
chr9	114982409	114982412	NM_027015.4-77_exon_0_0_chr9_114982395_r	12	-	345	31	3	114982410	0.000137
chrX	46455874	46455875	NM_172086.2-69_exon_0_0_chrX_46455842_r	119	-	504	119	1	46455874	0.000444
chrX	52772330	52772331	NM_009092.3-38_exon_0_0_chrX_52772306_r	25	-	467	25	1	52772330	0.00051
chrX	80532913	80532914	NM_001252518.1-24_exon_0_0_chrX_80532883_r	32	-	2177	32	1	80532913	0.000114
chrX	96485471	96485472	NM_001002239.3-220_exon_0_0_chrX_96484860_f	4	+	623	4	1	96485471	0.000459

## Sheet: Intron replicated peaks
Chr	Start	End	Region_id	Maximum_Height	Strand	Interval_Length	Read_Count	Span_Size	Weighted_Center	p-Value
chr1	4859410	4859411	Tcea1_NM_001159750_intron_0_0_chr1_4857977_f,Tcea1_NM_001159751_intron_0_0_chr1_4858504_f,Tcea1_NM_011541_intron_0_0_chr1_4857977_f	26	+	8966	26	1	4859410	6.23e-05
chr1	5591310	5591311	Oprk1_NM_001204371_intron_1_0_chr1_5589306_f,Oprk1_NM_001318735_intron_1_0_chr1_5589306_f,Oprk1_NM_011011_intron_1_0_chr1_5589306_f	11	+	9284	11	1	5591310	3.14e-05
chr1	8652331	8652332	Sntg1_NM_001290390_intron_10_0_chr1_8624882_r,Sntg1_NM_001290392_intron_8_0_chr1_8624882_r,Sntg1_NM_001290393_intron_10_0_chr1_8624882_r,Sntg1_NM_027671_intron_10_0_chr1_8624882_r	15	-	52925	15	1	8652331	3.05e-05
chr1	8652334	8652335	Sntg1_NM_001290390_intron_10_0_chr1_8624882_r,Sntg1_NM_001290392_intron_8_0_chr1_8624882_r,Sntg1_NM_001290393_intron_10_0_chr1_8624882_r,Sntg1_NM_027671_intron_10_0_chr1_8624882_r	22	-	52925	22	1	8652334	1.33e-05
chr1	8853849	8853852	Sntg1_NM_001290390_intron_16_0_chr1_8803971_r	86	-	51167	90	2	8853850	8.3e-06
chr1	11750206	11750207	A830018L16Rik_NM_001160369_intron_7_0_chr1_11748101_f,A830018L16Rik_NM_001310451_intron_7_0_chr1_11748092_f,A830018L16Rik_NM_177173_intron_7_0_chr1_11748092_f	4	+	50380	4	1	11750206	9.61e-06
chr1	17094686	17094688	Jph1_NM_020604_intron_3_0_chr1_17092058_r	21	-	5168	35	3	17094686	0.000156
chr1	17094690	17094691	Jph1_NM_020604_intron_3_0_chr1_17092058_r	31	-	5168	31	1	17094690	7.08e-05
chr1	20270868	20270869	Pkhd1_NM_153179_intron_14_0_chr1_20239439_r	25	-	36080	25	1	20270868	6.86e-06
chr1	20439604	20439605	Pkhd1_NM_153179_intron_30_0_chr1_20414434_r	37	-	29684	81	1	20439604	9.01e-06
chr1	20439606	20439607	Pkhd1_NM_153179_intron_30_0_chr1_20414434_r	37	-	29684	81	4	20439604	4.81e-06
chr1	20804653	20804654	Mcm3_NM_008563_intron_0_0_chr1_20803655_r	6	-	1162	6	1	20804653	0.000269
chr1	22374062	22374063	Rims1_NM_001012623_intron_6_0_chr1_22373511_r,Rims1_NM_053270_intron_6_0_chr1_22373511_r,Rims1_NM_183018_intron_6_0_chr1_22373511_r	21	-	5917	21	1	22374062	4.31e-05
chr1	23764520	23764522	B3gat2_NM_172124_intron_0_0_chr1_23763229_f	41	+	51992	60	2	23764521	1.14e-05
chr1	37832794	37832795	Tsga10_NM_001290720_intron_8_0_chr1_37819641_r,Tsga10_NM_001290721_intron_9_0_chr1_37819641_r,Tsga10_NM_207228_intron_10_0_chr1_37819641_r	4	-	14545	4	1	37832794	0.000892
chr1	42852324	42852325	Mrps9_NM_023514_intron_0_0_chr1_42851427_f	24	+	11042	24	1	42852324	0.00043
chr1	44088538	44088539	Tex30_NM_001356296_intron_2_0_chr1_44088528_r,Tex30_NM_001356297_intron_2_0_chr1_44088528_r,Tex30_NM_029368_intron_2_0_chr1_44088528_r	9	-	2833	9	1	44088539	0.000305
chr1	44091598	44091599	Tex30_NM_001356296_intron_3_0_chr1_44091592_r,Tex30_NM_001356297_intron_3_0_chr1_44091592_r,Tex30_NM_029368_intron_3_0_chr1_44091592_r	4	-	8256	4	1	44091598	0.000213
chr1	44091620	44091621	Tex30_NM_001356296_intron_3_0_chr1_44091592_r,Tex30_NM_001356297_intron_3_0_chr1_44091592_r,Tex30_NM_029368_intron_3_0_chr1_44091592_r	6	-	8256	6	1	44091620	8.2e-05
chr1	52856178	52856179	Hibch_NM_146108_intron_1_0_chr1_52853711_f	6	+	6317	6	1	52856178	5e-05
chr1	53345005	53345006	Asnsd1_NM_001290984_intron_0_0_chr1_53344980_r,Asnsd1_NM_133728_intron_0_0_chr1_53344980_r	25	-	1600	38	2	53345005	0.000144
chr1	55305750	55305751	Boll_NM_001113367_intron_2_0_chr1_55305724_r,Boll_NM_029267_intron_2_0_chr1_55305724_r	14	-	17926	14	1	55305750	3.5e-05
chr1	58801717	58801718	Casp8_NM_009812_intron_0_0_chr1_58795739_f	9	+	6763	9	1	58801717	3.78e-05
chr1	62551128	62551129	Pard3b_NM_001081050_intron_20_0_chr1_62532781_f	6	+	54956	6	1	62551128	1.1e-05
chr1	68205921	68205923	Erbb4_NM_010154_intron_7_0_chr1_68199028_r	126	-	51552	132	2	68205921	1.05e-05
chr1	70229565	70229566	Spag16_NM_025728_intron_1_0_chr1_69996909_f,Spag16_NM_029160_intron_10_0_chr1_69996909_f	5	+	267997	5	1	70229565	1e-45
chr1	74518122	74518123	Cnot9_NM_021383_intron_1_0_chr1_74517250_f	47	+	1651	47	1	74518122	0.000141
chr1	74518122	74518123	Usp37_NM_176972_intron_23_0_chr1_74500101_r	47	-	22225	47	1	74518122	1.09e-05
chr1	74920695	74920696	Cfap65_NM_001039495_intron_19_0_chr1_74920611_r	17	-	820	17	1	74920695	0.000322
chr1	78668788	78668789	Acsl3_NM_001033606_intron_0_0_chr1_78658104_f,Acsl3_NM_001136222_intron_0_0_chr1_78658104_f	18	+	13991	18	1	78668789	0.000602
chr1	79799567	79799568	Serpine2_NM_009255_intron_2_0_chr1_79799555_r	7	-	1901	7	1	79799567	0.00019
chr1	80267301	80267302	Cul3_NM_001313728_intron_0_0_chr1_80267288_r,Cul3_NM_016716_intron_0_0_chr1_80267288_r	6	-	1922	11	2	80267300	0.000265
chr1	82464309	82464310	Col4a4_NM_007735_intron_5_0_chr1_82462333_r	5	-	4154	5	1	82464309	0.000192
chr1	84747350	84747351	Trip12_NM_133975_intron_16_0_chr1_84747330_r	18	-	1828	18	1	84747350	0.000313
chr1	84761145	84761146	Trip12_NM_133975_intron_26_0_chr1_84761129_r	8	-	735	8	1	84761145	0.000609
chr1	85831916	85831918	Cab39_NM_001355046_intron_2_0_chr1_85818514_f,Cab39_NM_001355047_intron_2_0_chr1_85818514_f,Cab39_NM_133781_intron_1_0_chr1_85818514_f	14	+	16809	74	9	85831917	6.27e-08
chr1	85831919	85831920	Cab39_NM_001355046_intron_2_0_chr1_85818514_f,Cab39_NM_001355047_intron_2_0_chr1_85818514_f,Cab39_NM_133781_intron_1_0_chr1_85818514_f	14	+	16809	74	9	85831917	6.27e-08
chr1	85846069	85846070	Cab39_NM_001355046_intron_6_0_chr1_85844653_f,Cab39_NM_001355047_intron_6_0_chr1_85844653_f,Cab39_NM_133781_intron_5_0_chr1_85844653_f	8	+	2757	8	1	85846069	0.000112
chr1	87355446	87355447	Gigyf2_NM_001110212_intron_2_0_chr1_87354487_f,Gigyf2_NM_146112_intron_2_0_chr1_87354487_f	12	+	9617	12	1	87355446	0.000264
chr1	87421865	87421869	Gigyf2_NM_001110212_intron_17_0_chr1_87421592_f,Gigyf2_NM_146112_intron_17_0_chr1_87421592_f	26	+	1589	71	2	87421866	0.000126
chr1	91826172	91826176	Twist2_NM_007855_intron_0_0_chr1_91802150_f	83	+	45239	101	4	91826175	1.38e-05
chr1	93582825	93582826	Farp2_NM_145519_intron_12_0_chr1_93579999_f	48	+	19924	67	1	93582825	0.000451
chr1	93584077	93584078	Farp2_NM_145519_intron_12_0_chr1_93579999_f	17	+	19924	17	1	93584077	0.000932
chr1	93593239	93593240	Farp2_NM_145519_intron_12_0_chr1_93579999_f	22	+	19924	22	1	93593239	4.79e-05
chr1	95331210	95331211	Fam174a_NM_026321_intron_1_0_chr1_95325244_f	6	+	8692	6	1	95331210	0.000134
chr1	98029203	98029204	Pam_NM_001357127_intron_24_0_chr1_97977260_r,Pam_NM_013626_intron_24_0_chr1_97977260_r	4	-	73406	4	1	98029203	2.19e-05
chr1	99975361	99975362	Cntnap5b_NM_172851_intron_2_0_chr1_99967386_f	9	+	38630	9	1	99975361	7.05e-06
chr1	100399696	100399697	Cntnap5b_NM_172851_intron_18_0_chr1_100390692_f	43	+	41024	43	1	100399696	5.47e-06
chr1	104944545	104944547	Cdh20_NM_011800_intron_3_0_chr1_104942218_f	71	+	2974	105	2	104944545	0.000122
chr1	104983672	104983673	Cdh20_NM_011800_intron_9_0_chr1_104979098_f	12	+	5573	12	1	104983672	5.13e-05
chr1	106711789	106711790	Bcl2_NM_009741_intron_0_0_chr1_106543399_r	6	-	168766	6	1	106711789	2.77e-05
chr1	119689516	119689518	Ptpn4_NM_019933_intron_8_0_chr1_119687767_r	38	-	3834	42	1	119689516	0.000103
chr1	123680806	123680807	Dpp10_NM_199021_intron_21_0_chr1_123650363_r	7	-	35858	7	1	123680806	1.02e-05
chr1	126186648	126186649	Nckap5_NM_001081756_intron_9_0_chr1_126124112_r,Nckap5_NM_172484_intron_9_0_chr1_126124112_r,Nckap5_NM_176957_intron_5_0_chr1_126124112_r	6	-	98497	6	1	126186648	5.14e-06
chr1	126375365	126375366	Nckap5_NM_001081756_intron_11_0_chr1_126258479_r,Nckap5_NM_172484_intron_11_0_chr1_126258479_r,Nckap5_NM_176957_intron_7_0_chr1_126258479_r	12	-	123573	12	1	126375365	6.66e-06
chr1	126663717	126663718	Nckap5_NM_001081756_intron_14_0_chr1_126528756_r,Nckap5_NM_176957_intron_10_0_chr1_126528756_r	7	-	166930	7	1	126663717	5.72e-06
chr1	126663720	126663722	Nckap5_NM_001081756_intron_14_0_chr1_126528756_r,Nckap5_NM_176957_intron_10_0_chr1_126528756_r	5	-	166930	9	2	126663721	8.58e-06
chr1	128138665	128138666	R3hdm1_NM_181750_intron_0_0_chr1_128103484_f	6	+	38503	6	1	128138665	7.73e-05
chr1	130722838	130722839	Pfkfb2_NM_001162415_intron_14_0_chr1_130718976_r	4	-	10225	4	1	130722838	2.8e-05
chr1	131023930	131023933	Il10_NM_010548_intron_3_0_chr1_131022555_f	69	+	1621	148	8	131023931	0.000537
chr1	131023942	131023943	Il10_NM_010548_intron_3_0_chr1_131022555_f	95	+	1621	99	1	131023942	0.00043
chr1	131315007	131315008	Srgap2_NM_001081011_intron_5_0_chr1_131310699_r	4	-	6430	4	1	131315007	0.000441
chr1	131315012	131315014	Srgap2_NM_001081011_intron_5_0_chr1_131310699_r	25	-	6430	30	1	131315013	5.15e-05
chr1	136279991	136279993	Camsap2_NM_001081360_intron_5_0_chr1_136277331_r,Camsap2_NM_001347109_intron_5_0_chr1_136277331_r,Camsap2_NM_001347110_intron_5_0_chr1_136277331_r	19	-	2975	67	1	136279993	0.000163
chr1	136921338	136921341	Nr5a2_NM_001159769_intron_2_0_chr1_136890803_r,Nr5a2_NM_030676_intron_2_0_chr1_136890803_r	15	-	49606	33	3	136921339	1.26e-06
chr1	136923307	136923308	Nr5a2_NM_001159769_intron_2_0_chr1_136890803_r,Nr5a2_NM_030676_intron_2_0_chr1_136890803_r	4	-	49606	4	1	136923307	0.000124
chr1	136923310	136923311	Nr5a2_NM_001159769_intron_2_0_chr1_136890803_r,Nr5a2_NM_030676_intron_2_0_chr1_136890803_r	7	-	49606	7	1	136923310	5.19e-05
chr1	138598967	138598968	Nek7_NM_001311148_intron_6_0_chr1_138561786_r,Nek7_NM_021605_intron_8_0_chr1_138561786_r	29	-	57766	29	1	138598967	4.68e-06
chr1	138855919	138855920	2310009B15Rik_NM_001081226_intron_1_0_chr1_138853673_r	5	-	2908	5	1	138855919	0.000149
chr1	143803626	143803627	Uchl5_NM_001159866_intron_9_0_chr1_143802234_f,Uchl5_NM_019562_intron_9_0_chr1_143802234_f	5	+	4450	9	1	143803626	0.000331
chr1	151443705	151443706	Trmt1l_NM_026876_intron_6_0_chr1_151443327_f	21	+	4927	21	1	151443705	8.27e-05
chr1	156018596	156018599	Tor1aip1_NM_001160018_intron_3_0_chr1_156018260_r,Tor1aip1_NM_001160019_intron_3_0_chr1_156018260_r,Tor1aip1_NM_144791_intron_0_0_chr1_156007710_r	1324	-	4040	1816	2	156018596	9.69e-05
chr1	157463728	157463730	Cryzl2_NM_001033284_intron_2_0_chr1_157462050_f,Cryzl2_NM_001356418_intron_2_0_chr1_157462050_f,Cryzl2_NM_001356419_intron_2_0_chr1_157462050_f	8	+	2359	15	2	157463728	8.31e-05
chr1	162061580	162061581	Dnm3_NM_001038619_intron_3_0_chr1_162019993_r,Dnm3_NM_172646_intron_3_0_chr1_162019993_r	16	-	55782	96	1	162061584	4.95e-06
chr1	162061582	162061583	Dnm3_NM_001038619_intron_3_0_chr1_162019993_r,Dnm3_NM_172646_intron_3_0_chr1_162019993_r	16	-	55782	96	10	162061584	1.07e-08
chr1	162218861	162218862	Dnm3_NM_001038619_intron_6_0_chr1_162134567_r,Dnm3_NM_172646_intron_5_0_chr1_162134567_r	71	-	97087	71	1	162218861	2.38e-06
chr1	162795963	162795964	Fmo4_NM_144878_intron_1_0_chr1_162795122_r	7	-	3677	7	1	162795963	6.92e-05
chr1	164185141	164185142	F5_NM_007976_intron_9_0_chr1_164185124_f	8	+	1643	8	1	164185141	0.000159
chr1	165348019	165348020	Dcaf6_NM_028759_intron_4_0_chr1_165340024_r	4	-	10860	4	1	165348019	0.00011
chr1	165491047	165491048	Adcy10_NM_001357427_intron_1_0_chr1_165487327_f,Adcy10_NM_173029_intron_0_0_chr1_165485336_f	19	+	13683	35	2	165491047	1.44e-05
chr1	167048127	167048128	Fam78b_NM_001160261_intron_0_0_chr1_167001829_f,Fam78b_NM_001160262_intron_0_0_chr1_167001829_f,Fam78b_NM_175461_intron_0_0_chr1_167001829_f	11	+	76708	11	1	167048127	1.38e-05
chr1	167250261	167250262	Uck2_NM_030724_intron_5_0_chr1_167237649_r	21	-	47127	56	1	167250262	1.89e-05
chr1	167250263	167250264	Uck2_NM_030724_intron_5_0_chr1_167237649_r	21	-	47127	56	1	167250263	1.17e-05
chr1	177767833	177767834	Adss_NM_007422_intron_1_0_chr1_177767805_r	4	-	2120	4	1	177767833	0.000433
chr1	177782929	177782930	Adss_NM_007422_intron_9_0_chr1_177782894_r	14	-	1155	14	1	177782929	0.000584
chr1	181182914	181182915	Wdr26_NM_145514_intron_2_0_chr1_181182899_r	5	-	828	5	1	181182914	0.000485
chr1	181817582	181817583	Lbr_NM_133815_intron_2_0_chr1_181817570_r	5	-	1270	5	1	181817582	0.000213
chr1	182882652	182882655	Susd4_NM_001356461_intron_4_0_chr1_182858611_f,Susd4_NM_001356462_intron_4_0_chr1_182858611_f,Susd4_NM_001356463_intron_3_0_chr1_182858611_f,Susd4_NM_001356464_intron_4_0_chr1_182858611_f,Susd4_NM_144796_intron_3_0_chr1_182858611_f	19	+	28723	39	1	182882653	8.78e-06
chr1	188729131	188729132	Ush2a_NM_021408_intron_39_0_chr1_188728740_f	6	+	4693	6	1	188729131	7.93e-05
chr1	188941441	188941442	Ush2a_NM_021408_intron_62_0_chr1_188916309_f	16	+	28293	16	1	188941441	6.67e-05
chr1	188941445	188941446	Ush2a_NM_021408_intron_62_0_chr1_188916309_f	81	+	28293	81	1	188941445	8.62e-06
chr1	191348306	191348308	Tmem206_NM_025864_intron_5_0_chr1_191346905_f	46	+	1463	46	1	191348307	0.000188
chr1	192571635	192571636	Hhat_NM_144881_intron_1_0_chr1_192553084_r	12	-	41803	12	1	192571635	6.12e-06
chr1	192571637	192571638	Hhat_NM_144881_intron_1_0_chr1_192553084_r	5	-	41803	5	1	192571637	3.23e-05
chr10	7637780	7637781	Pcmt1_NM_001347228_intron_0_0_chr10_7630977_r,Pcmt1_NM_008786_intron_0_0_chr10_7630977_r	5	-	7032	9	2	7637781	0.000233
chr10	8511655	8511656	Ust_NM_177387_intron_6_0_chr10_8390932_r	43	-	127218	43	1	8511655	1e-45
chr10	8851985	8851989	Sash1_NM_175155_intron_18_0_chr10_8850492_r	21	-	35232	51	4	8851987	1.99e-06
chr10	12384494	12384495	Utrn_NM_011682_intron_0_0_chr10_12384197_r	15	-	1321	15	1	12384494	0.00019
chr10	21054657	21054658	Ahi1_NM_001177776_intron_1_0_chr10_21041242_f,Ahi1_NM_026203_intron_18_0_chr10_21041242_f	9	+	13739	22	3	21054658	6.98e-06
chr10	23786512	23786513	Rps12_NM_011295_intron_2_0_chr10_23786005_r	21	-	759	21	1	23786512	0.000323
chr10	25278241	25278242	Akap7_NM_018747_intron_4_0_chr10_25271642_r	7	-	12251	7	1	25278241	3.79e-05
chr10	27131950	27131951	Lama2_NM_008481_intron_29_0_chr10_27124578_r	9	-	9389	9	1	27131950	2.72e-05
chr10	27318951	27318952	Lama2_NM_008481_intron_51_0_chr10_27266711_r	11	-	57870	11	1	27318951	4.29e-06
chr10	28442969	28442970	Ptprk_NM_008983_intron_6_0_chr10_28383725_f	6	+	82033	6	1	28442969	3.68e-06
chr10	31314236	31314237	Hddc2_NM_027168_intron_0_0_chr10_31313484_f	8	+	1031	8	1	31314236	0.000242
chr10	40424535	40424539	Cdk19_NM_001168304_intron_1_0_chr10_40394401_f,Cdk19_NM_001291816_intron_0_0_chr10_40349722_f,Cdk19_NM_001291817_intron_1_0_chr10_40394401_f,Cdk19_NM_198164_intron_1_0_chr10_40394401_f	118	+	39903	267	4	40424537	5.94e-06
chr10	41450973	41450974	Zbtb24_NM_001277229_intron_0_0_chr10_41450531_f,Zbtb24_NM_001277230_intron_0_0_chr10_41450531_f,Zbtb24_NM_153398_intron_0_0_chr10_41450531_f	18	+	558	23	1	41450973	0.000548
chr10	41903231	41903232	Sesn1_NM_001013370_intron_5_0_chr10_41902677_f,Sesn1_NM_001162908_intron_5_0_chr10_41902677_f	5	+	1015	5	1	41903231	0.000287
chr10	43445013	43445014	Pdss2_NM_001168289_intron_6_0_chr10_43413548_f	5	+	24376	5	1	43445013	2.8e-05
chr10	45456612	45456613	Lin28b_NM_001031772_intron_2_0_chr10_45420709_r	8	-	48328	8	1	45456612	9.63e-05
chr10	49236705	49236707	Grik2_NM_001111268_intron_2_0_chr10_49132905_r,Grik2_NM_010349_intron_3_0_chr10_49132905_r	26	-	107674	31	2	49236706	3.44e-05
chr10	50653014	50653015	Ascc3_NM_198007_intron_10_0_chr10_50650712_f	12	+	8206	12	1	50653014	2.91e-05
chr10	53948547	53948549	Man1a_NM_008548_intron_6_0_chr10_53935013_r	26	-	42010	32	1	53948547	7.64e-06
chr10	59862126	59862133	Micu1_NM_001291442_intron_11_0_chr10_59861653_f,Micu1_NM_001291443_intron_11_0_chr10_59861653_f,Micu1_NM_144822_intron_10_0_chr10_59861653_f	29	+	1526	108	6	59862130	1.27e-05
chr10	60374761	60374762	Cdh23_NM_001252635_intron_31_0_chr10_60337863_r,Cdh23_NM_023370_intron_31_0_chr10_60337863_r	4	-	38926	4	1	60374761	1.03e-05
chr10	60445880	60445883	Cdh23_NM_001252635_intron_54_0_chr10_60438861_r,Cdh23_NM_023370_intron_54_0_chr10_60438861_r	76	-	26584	118	3	60445882	1.14e-05
chr10	63478251	63478252	Ctnna3_NM_001164376_intron_0_0_chr10_63457665_f,Ctnna3_NM_177612_intron_0_0_chr10_63430180_f	5	+	46367	5	1	63478251	1.26e-05
chr10	63519060	63519061	Ctnna3_NM_001164376_intron_1_0_chr10_63504136_f,Ctnna3_NM_177612_intron_1_0_chr10_63504136_f	12	+	33385	12	1	63519060	8.56e-06
chr10	63783387	63783388	Ctnna3_NM_001164376_intron_4_0_chr10_63582064_f,Ctnna3_NM_177612_intron_4_0_chr10_63582064_f	7	+	238158	7	1	63783387	1e-45
chr10	67057324	67057325	Reep3_NM_001204915_intron_6_0_chr10_67039578_r,Reep3_NM_178606_intron_5_0_chr10_67039578_r	16	-	23421	16	1	67057324	1.66e-05
chr10	70927706	70927707	Bicc1_NM_001347189_intron_0_0_chr10_70925379_r,Bicc1_NM_031397_intron_0_0_chr10_70925379_r	8	-	2336	12	2	70927707	0.000191
chr10	74399067	74399068	Pcdh15_NM_001142735_intron_17_0_chr10_74396480_f,Pcdh15_NM_001142736_intron_17_0_chr10_74396480_f,Pcdh15_NM_001142737_intron_15_0_chr10_74396480_f,Pcdh15_NM_001142738_intron_16_0_chr10_74396480_f,Pcdh15_NM_001142739_intron_16_0_chr10_74396480_f,Pcdh15_NM_001142740_intron_17_0_chr10_74396480_f,Pcdh15_NM_001142741_intron_16_0_chr10_74396480_f,Pcdh15_NM_001142742_intron_19_0_chr10_74396480_f,Pcdh15_…	10	+	53676	17	2	74399067	3.63e-06
chr10	75609653	75609656	Ggt5_NM_011820_intron_7_0_chr10_75609393_f	76	+	452	143	3	75609654	0.00056
chr10	76505800	76505801	Mcm3ap_NM_019434_intron_22_0_chr10_76504728_f	21	+	1570	21	1	76505800	0.000147
chr10	76513026	76513028	Mcm3ap_NM_019434_intron_27_0_chr10_76512569_f	19	+	3013	33	3	76513026	7.41e-05
chr10	80792277	80792278	Dot1l_NM_199322_intron_26_0_chr10_80791562_f	13	+	1945	13	1	80792277	0.00041
chr10	81117034	81117036	Map2k2_NM_001347144_intron_2_0_chr10_81115173_f,Map2k2_NM_023138_intron_2_0_chr10_81115173_f	10	+	2979	18	2	81117034	5.71e-05
chr10	81634467	81634468	Ankrd24_NM_027480_intron_1_0_chr10_81629749_f	6	+	5116	6	1	81634467	5.42e-05
chr10	82739341	82739343	Hcfc2_NM_001081218_intron_13_0_chr10_82739266_f	108	+	2015	135	2	82739342	0.000208
chr10	84807573	84807584	Rfx4_NM_001024918_intron_2_0_chr10_84798589_f	81	+	16047	377	11	84807578	1.79e-07
chr10	88676313	88676315	Spic_NM_011461_intron_0_0_chr10_88676071_r	39	-	1429	71	2	88676313	0.000145
chr10	89878573	89878576	Anks1b_NM_001128086_intron_0_0_chr10_89873806_f	12	+	154640	25	3	89878574	0.000163
chr10	90963886	90963888	Anks1b_NM_001128086_intron_22_0_chr10_90948673_f,Anks1b_NM_001177396_intron_9_0_chr10_90948673_f,Anks1b_NM_001177397_intron_9_0_chr10_90948673_f,Anks1b_NM_001177398_intron_8_0_chr10_90948673_f,Anks1b_NM_001347053_intron_6_0_chr10_90948673_f,Anks1b_NM_001347054_intron_6_0_chr10_90948673_f,Anks1b_NM_181398_intron_7_0_chr10_90948673_f	44	+	17552	133	1	90963888	2.41e-05
chr10	90963890	90963891	Anks1b_NM_001128086_intron_22_0_chr10_90948673_f,Anks1b_NM_001177396_intron_9_0_chr10_90948673_f,Anks1b_NM_001177397_intron_9_0_chr10_90948673_f,Anks1b_NM_001177398_intron_8_0_chr10_90948673_f,Anks1b_NM_001347053_intron_6_0_chr10_90948673_f,Anks1b_NM_001347054_intron_6_0_chr10_90948673_f,Anks1b_NM_181398_intron_7_0_chr10_90948673_f	44	+	17552	133	5	90963888	3.85e-06
chr10	91118331	91118332	Slc25a3_NM_133668_intron_2_0_chr10_91118217_r	15	-	482	19	1	91118331	0.000659
chr10	93979275	93979276	Vezt_NM_001304572_intron_2_0_chr10_93974546_r,Vezt_NM_001304575_intron_2_0_chr10_93974546_r,Vezt_NM_001304720_intron_2_0_chr10_93974546_r,Vezt_NM_172538_intron_2_0_chr10_93974546_r	8	-	5768	8	1	93979275	8.01e-05
chr10	94716089	94716090	Cep83_NM_029852_intron_0_0_chr10_94689047_f	10	+	29805	14	2	94716089	3.01e-05
chr10	94721632	94721633	Cep83_NM_029852_intron_2_0_chr10_94719743_f	15	+	5904	15	1	94721632	0.000308
chr10	94721725	94721726	Cep83_NM_029852_intron_2_0_chr10_94719743_f	34	+	5904	34	1	94721725	0.000155
chr10	95959110	95959111	Eea1_NM_001001932_intron_0_0_chr10_95940973_f	33	+	33013	33	1	95959110	7.32e-06
chr10	99022244	99022245	Atp2b1_NM_026482_intron_19_0_chr10_99018898_f	7	+	3910	7	1	99022244	0.00032
chr10	105573284	105573287	Tmtc2_NM_177368_intron_10_0_chr10_105413788_r	14	-	66441	24	3	105573284	2.03e-06
chr10	107052578	107052579	Acss3_NM_001142804_intron_12_0_chr10_107049499_r,Acss3_NM_198636_intron_7_0_chr10_107049499_r	5	-	3829	5	1	107052578	7.06e-05
chr10	108393777	108393778	Pawr_NM_054056_intron_3_0_chr10_108391733_f	6	+	17730	6	1	108393777	1.56e-05
chr10	108798170	108798172	Syt1_NM_001252341_intron_7_0_chr10_108691064_r,Syt1_NM_001252342_intron_7_0_chr10_108691064_r,Syt1_NM_009306_intron_7_0_chr10_108691064_r	22	-	130945	26	2	108798170	6.89e-06
chr10	108986886	108986887	Syt1_NM_001252341_intron_9_0_chr10_108902316_r,Syt1_NM_001252342_intron_9_0_chr10_108902316_r	5	-	91522	5	1	108986886	1.59e-05
chr10	110751820	110751821	E2f7_NM_178609_intron_1_0_chr10_110746425_f	7	+	7656	18	1	110751820	4.86e-05
chr10	115407345	115407346	Zfc3h1_NM_001033261_intron_8_0_chr10_115406899_f	10	+	976	22	3	115407346	0.000127
chr10	115473379	115473380	Lgr5_NM_010195_intron_11_0_chr10_115472036_r	9	-	3138	17	2	115473380	6.24e-05
chr10	115485067	115485068	Lgr5_NM_010195_intron_13_0_chr10_115478603_r	5	-	16567	5	1	115485067	1.84e-05
chr10	116160175	116160176	Ptprr_NM_001161837_intron_0_0_chr10_116144038_f,Ptprr_NM_011217_intron_1_0_chr10_116048394_f	63	+	16421	63	1	116160175	1.42e-05
chr10	117015210	117015211	Best3_NM_001007583_intron_8_0_chr10_117009042_f	6	+	14895	6	1	117015210	1.86e-05
chr10	119215366	119215367	Cand1_NM_027994_intron_8_0_chr10_119215348_r	6	-	795	6	1	119215366	0.000349
chr10	120798019	120798020	Msrb3_NM_177092_intron_1_0_chr10_120791500_r	7	-	33608	12	2	120798019	5.75e-06
chr10	120926045	120926046	Lemd3_NM_001081193_intron_2_0_chr10_120926041_r	16	-	1905	34	3	120926044	9.77e-05
chr10	121290176	121290177	Tbc1d30_NM_029057_intron_4_0_chr10_121288986_r	11	-	5603	11	1	121290176	5.2e-05
chr11	3215237	3215238	Eif4enif1_NM_001166547_intron_2_0_chr11_3213334_f,Eif4enif1_NM_001166548_intron_2_0_chr11_3213334_f,Eif4enif1_NM_001166549_intron_2_0_chr11_3213334_f,Eif4enif1_NM_023743_intron_2_0_chr11_3213334_f	9	+	2258	9	1	3215237	0.000109
chr11	5390951	5390952	Znrf3_NM_001080924_intron_7_0_chr11_5338764_r	75	-	62647	99	1	5390951	4.19e-05
chr11	5540179	5540180	Ccdc117_NM_134033_intron_2_0_chr11_5534990_r	8	-	6383	8	1	5540179	4.08e-05
chr11	17053101	17053102	Cnrip1_NM_029861_intron_0_0_chr11_17052349_f	74	+	2282	74	1	17053101	9.88e-05
chr11	20697015	20697016	Aftph_NM_001252503_intron_0_0_chr11_20686199_r,Aftph_NM_001290545_intron_2_0_chr11_20696832_r,Aftph_NM_181411_intron_1_0_chr11_20692589_r	16	-	1481	16	1	20697015	0.000188
chr11	22106714	22106715	Ehbp1_NM_001252515_intron_13_0_chr11_22101231_r,Ehbp1_NM_153078_intron_13_0_chr11_22101231_r	4	-	36607	4	1	22106714	6.18e-05
chr11	23454739	23454740	Usp34_NM_001190401_intron_61_0_chr11_23454677_f	21	+	3121	28	1	23454739	0.000558
chr11	26433342	26433343	Fancl_NM_001277273_intron_5_0_chr11_26422505_f,Fancl_NM_025923_intron_5_0_chr11_26422505_f	11	+	11927	11	1	26433342	3.8e-05
chr11	29505232	29505233	Ccdc88a_NM_176841_intron_29_0_chr11_29504312_f	17	+	2813	17	1	29505232	0.000917
chr11	29505270	29505271	Ccdc88a_NM_176841_intron_29_0_chr11_29504312_f	40	+	2813	40	1	29505270	0.000568
chr11	30568963	30568964	Acyp2_NM_029344_intron_0_0_chr11_30506440_r	18	-	2312	18	1	30568963	0.000104
chr11	33152852	33152853	Npm1_NM_001252260_intron_0_0_chr11_33152853_r,Npm1_NM_008722_intron_0_0_chr11_33152853_r	93	-	1133	93	1	33152852	0.00042
chr11	43683950	43683951	Pwwp2a_NM_001164231_intron_0_0_chr11_43682617_f,Pwwp2a_NM_027557_intron_0_0_chr11_43682617_f	20	+	21917	20	1	43683950	4.13e-05
chr11	43737700	43737701	Ttc1_NM_133795_intron_1_0_chr11_43736474_r	15	-	1393	15	1	43737700	0.000386
chr11	43737706	43737707	Ttc1_NM_133795_intron_1_0_chr11_43736474_r	10	-	1393	10	1	43737706	0.000724
chr11	50383956	50383957	Hnrnph1_NM_001347487_intron_10_0_chr11_50383921_f,Hnrnph1_NM_021510_intron_10_0_chr11_50383921_f	21	+	723	21	1	50383956	0.00036
chr11	52898612	52898615	Fstl4_NM_177059_intron_2_0_chr11_52814659_f	25	+	185538	61	3	52898613	0.000116
chr11	53360112	53360116	Aff4_NM_033565_intron_0_0_chr11_53351130_f	21	+	15192	56	3	53360113	5.51e-06
chr11	54688029	54688031	Rapgef6_NM_001252494_intron_24_0_chr11_54684027_f,Rapgef6_NM_001252496_intron_25_0_chr11_54684027_f,Rapgef6_NM_175258_intron_23_0_chr11_54684027_f	18	+	6150	31	1	54688030	0.000971
chr11	54688049	54688050	Rapgef6_NM_001252494_intron_24_0_chr11_54684027_f,Rapgef6_NM_001252496_intron_25_0_chr11_54684027_f,Rapgef6_NM_175258_intron_23_0_chr11_54684027_f	24	+	6150	33	1	54688049	0.000317
chr11	54688058	54688059	Rapgef6_NM_001252494_intron_24_0_chr11_54684027_f,Rapgef6_NM_001252496_intron_25_0_chr11_54684027_f,Rapgef6_NM_175258_intron_23_0_chr11_54684027_f	23	+	6150	36	2	54688058	0.000474
chr11	54688203	54688204	Rapgef6_NM_001252494_intron_24_0_chr11_54684027_f,Rapgef6_NM_001252496_intron_25_0_chr11_54684027_f,Rapgef6_NM_175258_intron_23_0_chr11_54684027_f	39	+	6150	69	1	54688203	0.00018
chr11	55138927	55138928	Slc36a3_NM_172258_intron_5_0_chr11_55137374_r	29	-	5389	49	1	55138927	4.91e-05
chr11	60339250	60339252	Tom1l2_NM_001039092_intron_12_0_chr11_60280284_r,Tom1l2_NM_001039093_intron_10_0_chr11_60280284_r,Tom1l2_NM_153080_intron_13_0_chr11_60280284_r	46	-	60750	58	2	60339250	6.27e-06
chr11	61350477	61350478	Slc47a1_NM_026183_intron_2_0_chr11_61349540_r	8	-	3122	8	1	61350477	9.42e-05
chr11	61781352	61781354	Ulk2_NM_013881_intron_1_0_chr11_61779810_r	6	-	1782	9	1	61781353	0.000173
chr11	61880317	61880318	Akap10_NM_019921_intron_2_0_chr11_61878027_r	5	-	8673	5	1	61880317	8.82e-05
chr11	62102269	62102270	Specc1_NM_001029936_intron_0_0_chr11_62077237_f,Specc1_NM_001281818_intron_2_0_chr11_62043076_f,Specc1_NM_001310526_intron_2_0_chr11_62043076_f	4	+	40463	4	1	62102269	4.03e-05
chr11	66393469	66393470	Shisa6_NM_001034874_intron_2_0_chr11_66224993_r	26	-	277659	26	1	66393469	1e-45
chr11	67963888	67963889	Cfap52_NM_027963_intron_12_0_chr11_67954172_r	8	-	11350	8	1	67963888	3.72e-05
chr11	67963890	67963891	Cfap52_NM_027963_intron_12_0_chr11_67954172_r	6	-	11350	6	1	67963890	6.43e-05
chr11	70674965	70674967	Camta2_NM_001190376_intron_8_0_chr11_70674835_r,Camta2_NM_001190378_intron_7_0_chr11_70674835_r,Camta2_NM_001190379_intron_7_0_chr11_70674835_r,Camta2_NM_178116_intron_8_0_chr11_70674835_r	14	-	321	18	2	70674965	0.000956
chr11	74520435	74520436	Rap1gap2_NM_001015046_intron_22_0_chr11_74484972_r	222	-	82244	222	1	74520435	2.7e-06
chr11	74682372	74682373	Pafah1b1_NM_013625_intron_2_0_chr11_74682337_r	13	-	1122	19	1	74682372	0.000222
chr11	74684510	74684511	Pafah1b1_NM_013625_intron_4_0_chr11_74684509_r	7	-	1387	7	1	74684510	0.000193
chr11	75835392	75835393	Rph3al_NM_029548_intron_2_0_chr11_75834877_r	8	-	19427	8	1	75835392	1.28e-05
chr11	76121008	76121009	Vps53_NM_026664_intron_13_0_chr11_76117806_r	9	-	3712	9	1	76121008	9.41e-05
chr11	78635200	78635201	Nlk_NM_008702_intron_9_0_chr11_78626707_r	40	-	49909	40	1	78635200	4.87e-05
chr11	80466439	80466440	Psmd11_NM_178616_intron_8_0_chr11_80465077_f	5	+	4725	10	2	80466440	3.94e-05
chr11	80509803	80509804	Myo1d_NM_177390_intron_0_0_chr11_80484383_r	8	-	73051	8	1	80509803	1.28e-05
chr11	82955323	82955324	Slfn5_NM_183201_intron_1_0_chr11_82954783_f	21	+	1480	21	1	82955323	0.000183
chr11	84311952	84311954	Acaca_NM_133360_intron_34_0_chr11_84311483_f	10	+	1244	15	2	84311953	0.000183
chr11	85101410	85101412	Usp32_NM_001029934_intron_31_0_chr11_85083895_r	12	-	20004	18	1	85101410	1.55e-05
chr11	85491797	85491798	Bcas3_NM_001166642_intron_13_0_chr11_85482737_f,Bcas3_NM_001166643_intron_12_0_chr11_85482737_f,Bcas3_NM_138681_intron_13_0_chr11_85482737_f	13	+	13091	13	1	85491797	1.99e-05
chr11	86312190	86312191	Med13_NM_001080931_intron_20_0_chr11_86308913_r	23	-	10435	23	1	86312190	0.000571
chr11	86634189	86634190	Vmp1_NM_001356531_intron_4_0_chr11_86611423_r,Vmp1_NM_029478_intron_4_0_chr11_86611423_r	29	-	4105	29	1	86634189	6.05e-05
chr11	86784642	86784643	Dhx40_NM_026191_intron_5_0_chr11_86776730_r	5	-	8149	5	1	86784642	8.38e-05
chr11	87350428	87350429	Ppm1e_NM_177167_intron_5_0_chr11_87249051_r	17	-	109398	17	1	87350428	2.48e-05
chr11	87422992	87422993	Tex14_NM_031386_intron_0_0_chr11_87405171_f	76	+	22420	81	1	87422992	2.8e-05
chr11	87455260	87455261	Tex14_NM_001199293_intron_1_0_chr11_87433946_f	15	+	21608	15	1	87455260	0.000142
chr11	90356569	90356571	Hlf_NM_172563_intron_1_0_chr11_90345979_r	41	-	41807	48	2	90356570	7.68e-06
chr11	93461390	93461391	Car10_NM_028296_intron_2_0_chr11_93304648_f	19	+	185844	28	1	93461390	2.86e-05
chr11	93548529	93548530	Car10_NM_028296_intron_3_0_chr11_93490678_f	4	+	87988	4	1	93548529	9.17e-06
chr11	95295668	95295671	Kat7_NM_001195003_intron_10_0_chr11_95294646_r,Kat7_NM_001195004_intron_9_0_chr11_95294646_r,Kat7_NM_177619_intron_9_0_chr11_95294646_r	53	-	5333	106	3	95295669	4.16e-05
chr11	95420993	95420994	Spop_NM_025287_intron_1_0_chr11_95414405_f	13	+	56117	13	1	95420993	3.95e-05
chr11	96610867	96610868	Skap1_NM_001033186_intron_3_0_chr11_96541487_f,Skap1_NM_001177898_intron_3_0_chr11_96541487_f,Skap1_NM_001177899_intron_3_0_chr11_96541487_f	15	+	161122	15	1	96610867	2.87e-05
chr11	96715288	96715289	Skap1_NM_001033186_intron_8_0_chr11_96713203_f,Skap1_NM_001177898_intron_8_0_chr11_96713203_f	4	+	10147	4	1	96715288	6.42e-05
chr11	96807618	96807619	Cbx1_NM_007622_intron_4_0_chr11_96806765_f	134	+	1419	134	1	96807618	0.000238
chr11	96808094	96808095	Cbx1_NM_007622_intron_4_0_chr11_96806765_f	46	+	1419	77	2	96808094	0.000294
chr11	98129305	98129306	Fbxl20_NM_028149_intron_13_0_chr11_98128377_r	16	-	20939	16	1	98129305	1.28e-05
chr11	98473767	98473768	Ikzf3_NM_011771_intron_0_0_chr11_98467687_r	7	-	9240	7	1	98473767	3.36e-05
chr11	98801007	98801008	Msl1_NM_028722_intron_2_0_chr11_98800383_f	9	+	1885	9	1	98801007	0.000652
chr11	100427586	100427588	Nt5c3b_NM_026561_intron_0_0_chr11_100422946_r	11	-	6406	20	2	100427587	3.2e-05
chr11	100451547	100451548	Klhl10_NM_025727_intron_2_0_chr11_100447739_f	11	+	8545	11	1	100451547	3.76e-05
chr11	101290524	101290525	Becn1_NM_019584_intron_2_0_chr11_101290500_r	15	-	883	15	1	101290524	0.000384
chr11	101333182	101333183	Aoc3_NM_009675_intron_0_0_chr11_101332540_f	12	+	3177	17	2	101333181	6.96e-05
chr11	102528877	102528878	Gpatch8_NM_001159492_intron_5_0_chr11_102528167_r	21	-	10115	21	1	102528877	4.61e-05
chr11	105319995	105319997	Mrc2_NM_008626_intron_0_0_chr11_105292902_f	10	+	32600	18	2	105319996	0.000434
chr11	105319998	105320008	Mrc2_NM_008626_intron_0_0_chr11_105292902_f	48	+	32600	295	10	105320002	3.78e-08
chr11	106066807	106066808	Taco1_NM_027346_intron_0_0_chr11_106066519_f	4	+	2987	4	1	106066807	0.000106
chr11	106612376	106612377	Tex2_NM_198292_intron_10_0_chr11_106568628_r	6	-	44230	6	1	106612376	6.82e-06
chr11	106776283	106776284	Polg2_NM_001353435_intron_4_0_chr11_106775601_r,Polg2_NM_015810_intron_4_0_chr11_106775601_r	4	-	1542	4	1	106776283	0.000185
chr11	108102054	108102055	Prkca_NM_011101_intron_13_0_chr11_108057874_r	30	-	134256	30	1	108102054	5.73e-06
chr11	108112479	108112480	Prkca_NM_011101_intron_13_0_chr11_108057874_r	9	-	134256	27	1	108112480	7.62e-05
chr11	110296259	110296260	Abca5_NM_147219_intron_18_0_chr11_110293915_r	9	-	2553	9	1	110296259	0.000159
chr11	115672840	115672841	Grb2_NM_001313936_intron_3_0_chr11_115655456_r,Grb2_NM_001313937_intron_3_0_chr11_115655456_r,Grb2_NM_008163_intron_3_0_chr11_115655456_r	8	-	43696	8	1	115672840	2.03e-05
chr11	115913065	115913068	Recql5_NM_130454_intron_11_0_chr11_115897260_r	44	-	19719	83	3	115913067	4.84e-05
chr11	115913071	115913072	Recql5_NM_130454_intron_11_0_chr11_115897260_r	7	-	19719	7	1	115913071	0.000304
chr11	115913074	115913075	Recql5_NM_130454_intron_11_0_chr11_115897260_r	10	-	19719	10	1	115913074	0.000131
chr11	116678262	116678263	St6galnac2_NM_009180_intron_0_0_chr11_116677682_r	17	-	784	24	1	116678262	0.000339
chr11	119823807	119823808	Rptor_NM_001306081_intron_11_0_chr11_119823022_f,Rptor_NM_028898_intron_12_0_chr11_119823022_f	22	+	20660	22	1	119823807	2.23e-05
chr12	3608755	3608756	Dtnb_NM_001162465_intron_3_0_chr12_3596863_f,Dtnb_NM_001355528_intron_3_0_chr12_3596863_f,Dtnb_NM_007886_intron_3_0_chr12_3596863_f	4	+	20743	8	2	3608756	0.000246
chr12	3814015	3814016	Dnmt3a_NM_001271753_intron_0_0_chr12_3807255_f,Dnmt3a_NM_007872_intron_0_0_chr12_3807121_f	12	+	27772	21	2	3814015	7.39e-06
chr12	4677786	4677787	Itsn2_NM_001198968_intron_28_0_chr12_4673608_f,Itsn2_NM_011365_intron_27_0_chr12_4673608_f	17	+	23534	17	1	4677786	0.000105
chr12	4679222	4679223	Itsn2_NM_001198968_intron_28_0_chr12_4673608_f,Itsn2_NM_011365_intron_27_0_chr12_4673608_f	7	+	23534	7	1	4679222	0.000143
chr12	4849239	4849240	Wdcp_NM_001170858_intron_0_0_chr12_4843452_f,Wdcp_NM_173416_intron_0_0_chr12_4843452_f	5	+	6675	5	1	4849239	0.00058
chr12	9002301	9002302	Wdr35_NM_001159527_intron_10_0_chr12_8996130_f,Wdr35_NM_172470_intron_11_0_chr12_8996130_f	7	+	7867	11	1	9002302	5.99e-05
chr12	16753661	16753668	Greb1_NM_001252071_intron_31_0_chr12_16740255_r,Greb1_NM_015764_intron_31_0_chr12_16740255_r	58	-	16886	110	1	16753667	0.000128
chr12	40471388	40471389	Dock4_NM_172803_intron_0_0_chr12_40446395_f	37	+	174826	37	1	40471388	2.21e-05
chr12	41174956	41174957	Immp2l_NM_053122_intron_3_0_chr12_41110944_f	16	+	237800	16	1	41174956	1.83e-06
chr12	52534686	52534687	Arhgap5_NM_009706_intron_0_0_chr12_52519968_f	6	+	8533	6	1	52534686	5.84e-05
chr12	53122220	53122222	Akap6_NM_198111_intron_11_0_chr12_53104731_f	31	+	34650	43	1	53122221	6.67e-06
chr12	54049258	54049259	Npas3_NM_013780_intron_8_0_chr12_54048873_f	22	+	13110	22	1	54049258	7.23e-05
chr12	54694830	54694831	Eapp_NM_001331162_intron_3_0_chr12_54692957_r,Eapp_NM_025456_intron_4_0_chr12_54692957_r	105	-	2754	105	1	54694830	8.35e-05
chr12	55712560	55712561	Ralgapa1_NM_001003719_intron_18_0_chr12_55709708_r,Ralgapa1_NM_001112714_intron_19_0_chr12_55709708_r,Ralgapa1_NM_001286263_intron_19_0_chr12_55709708_r,Ralgapa1_NM_019994_intron_19_0_chr12_55709708_r	11	-	2926	11	1	55712560	0.000391
chr12	55753530	55753531	Ralgapa1_NM_001003719_intron_27_0_chr12_55747265_r,Ralgapa1_NM_001112714_intron_28_0_chr12_55747265_r,Ralgapa1_NM_001286263_intron_29_0_chr12_55747265_r,Ralgapa1_NM_019994_intron_28_0_chr12_55747265_r	6	-	10661	6	1	55753530	6.41e-05
chr12	55792702	55792703	Ralgapa1_NM_001003719_intron_36_0_chr12_55790370_r,Ralgapa1_NM_001112714_intron_37_0_chr12_55790370_r,Ralgapa1_NM_001286263_intron_38_0_chr12_55790370_r,Ralgapa1_NM_019994_intron_37_0_chr12_55790370_r	8	-	4625	8	1	55792702	0.000836
chr12	55792705	55792706	Ralgapa1_NM_001003719_intron_36_0_chr12_55790370_r,Ralgapa1_NM_001112714_intron_37_0_chr12_55790370_r,Ralgapa1_NM_001286263_intron_38_0_chr12_55790370_r,Ralgapa1_NM_019994_intron_37_0_chr12_55790370_r	23	-	4625	89	6	55792708	5.23e-06
chr12	59217105	59217107	Fbxo33_NM_001033156_intron_2_0_chr12_59206092_r	10	-	12768	20	2	59217105	1.92e-05
chr12	65065806	65065807	Fkbp3_NM_013902_intron_2_0_chr12_65065805_r	6	-	837	6	1	65065806	0.00088
chr12	70456010	70456011	Tmx1_NM_028339_intron_0_0_chr12_70453321_f	8	+	2691	8	1	70456010	0.000211
chr12	72661109	72661110	Dhrs7_NM_025522_intron_5_0_chr12_72659497_r	5	-	5132	5	1	72661109	0.000135
chr12	72787845	72787846	Ppm1a_NM_008910_intron_2_0_chr12_72786790_f	15	+	3843	15	1	72787845	0.000312
chr12	72788063	72788064	Ppm1a_NM_008910_intron_2_0_chr12_72786790_f	5	+	3843	5	1	72788063	0.000998
chr12	72913174	72913175	4930447C04Rik_NM_029444_intron_12_0_chr12_72910092_r	38	-	3093	38	1	72913175	0.000555
chr12	75727989	75727990	Sgpp1_NM_030750_intron_1_0_chr12_75722742_r	16	-	12171	16	1	75727989	2.05e-05
chr12	77291954	77291955	Fut8_NM_001252614_intron_2_0_chr12_77279033_f,Fut8_NM_016893_intron_1_0_chr12_77277456_f	4	+	44812	4	1	77291954	8.78e-05
chr12	77320303	77320304	Fut8_NM_001252614_intron_2_0_chr12_77279033_f,Fut8_NM_016893_intron_1_0_chr12_77277456_f	9	+	44812	28	1	77320304	8.78e-05
chr12	83812160	83812161	Numb_NM_001136075_intron_6_0_chr12_83811361_r,Numb_NM_001272055_intron_6_0_chr12_83811361_r,Numb_NM_010949_intron_5_0_chr12_83811361_r	4	-	13898	4	1	83812160	0.000354
chr12	86060100	86060101	Tgfb3_NM_009368_intron_1_0_chr12_86059054_r	26	-	2974	26	1	86060100	8.27e-05
chr12	87293282	87293283	Ism2_NM_001290302_intron_4_0_chr12_87287138_r	4	-	12436	4	1	87293282	2.68e-05
chr12	89231594	89231595	Nrxn3_NM_001198587_intron_4_0_chr12_89193208_f,Nrxn3_NM_172544_intron_3_0_chr12_89193208_f	12	+	61466	12	1	89231594	6.17e-06
chr12	91002782	91002783	Cep128_NM_181815_intron_0_0_chr12_90999660_r	5	-	9173	5	1	91002782	9.94e-05
chr12	91776474	91776475	Ston2_NM_175367_intron_5_0_chr12_91743879_r	24	-	42248	54	4	91776475	2.01e-06
chr12	91776477	91776478	Ston2_NM_175367_intron_5_0_chr12_91743879_r	24	-	42248	54	4	91776475	2.01e-06
chr12	98445535	98445536	Kcnk10_NM_001316664_intron_2_0_chr12_98440779_r	19	-	15940	19	1	98445535	1.91e-05
chr12	99420544	99420545	Foxn3_NM_183186_intron_4_0_chr12_99388918_r	5	-	61107	9	2	99420544	2.36e-06
chr12	105785867	105785868	Papola_NM_001347440_intron_0_0_chr12_105784915_f,Papola_NM_011112_intron_0_0_chr12_105784915_f	5	+	14736	5	1	105785867	0.000149
chr12	105809667	105809669	Papola_NM_001347440_intron_8_0_chr12_105809663_f,Papola_NM_011112_intron_8_0_chr12_105809663_f	29	+	1374	35	2	105809668	0.000245
chr12	110450889	110450890	Ppp2r5c_NM_001135001_intron_1_0_chr12_110448038_f	15	+	17811	19	1	110450889	0.000192
chr12	110936625	110936626	Tecpr2_NM_001081057_intron_10_0_chr12_110936460_f,Tecpr2_NM_001289510_intron_9_0_chr12_110936460_f,Tecpr2_NM_175336_intron_10_0_chr12_110936460_f	16	+	1731	16	1	110936625	0.000147
chr13	3909607	3909610	Net1_NM_019671_intron_9_0_chr13_3907857_r	58	-	5011	71	1	3909609	0.000337
chr13	12282915	12282917	Actn2_NM_033268_intron_8_0_chr13_12282624_r	185	-	5883	232	2	12282915	7.72e-05
chr13	17088849	17088850	Sugct_NM_138654_intron_1_0_chr13_16976221_r	7	-	276270	7	1	17088849	1e-45
chr13	17414756	17414757	Sugct_NM_138654_intron_4_0_chr13_17323277_r	7	-	129180	7	1	17414756	5.54e-06
chr13	19140815	19140817	Amph_NM_001289546_intron_18_0_chr13_19139433_f,Amph_NM_175007_intron_18_0_chr13_19139433_f	9	+	2532	16	1	19140816	0.000313
chr13	20260571	20260577	Elmo1_NM_080288_intron_5_0_chr13_20251174_f	28	+	10383	111	1	20260576	0.000597
chr13	24845702	24845703	D130043K22Rik_NM_001081051_intron_0_0_chr13_24845300_f	6	+	9110	6	1	24845702	4.07e-05
chr13	29780464	29780465	Cdkal1_NM_144536_intron_11_0_chr13_29777302_r	24	-	25139	24	1	29780464	7.18e-05
chr13	29780468	29780469	Cdkal1_NM_144536_intron_11_0_chr13_29777302_r	18	-	25139	45	4	29780469	1.69e-05
chr13	32810437	32810439	Wrnip1_NM_030215_intron_2_0_chr13_32807001_f	31	+	9252	35	2	32810437	3.99e-05
chr13	35662238	35662239	Cdyl_NM_009881_intron_0_0_chr13_35659994_f	7	+	9818	7	1	35662238	2.75e-05
chr13	37985374	37985375	Ssr1_NM_025965_intron_2_0_chr13_37985343_r	10	-	632	10	1	37985374	0.000483
chr13	49587855	49587856	Cenpp_NM_025495_intron_2_0_chr13_49465759_r	7	-	161496	7	1	49587855	0.000119
chr13	49587855	49587856	Omd_NM_012050_intron_1_0_chr13_49587810_f	7	+	1652	7	1	49587855	0.000195
chr13	52926582	52926584	Auh_NM_016709_intron_8_0_chr13_52919267_r	11	-	10188	15	2	52926583	2.71e-05
chr13	55077301	55077302	Uimc1_NM_001293660_intron_8_0_chr13_55069808_r,Uimc1_NM_011307_intron_10_0_chr13_55076408_r	23	-	995	34	1	55077301	0.000288
chr13	55499497	55499498	Pdlim7_NM_001114088_intron_2_0_chr13_55499222_r	10	-	5436	10	1	55499497	9.48e-05
chr13	58070789	58070790	Klhl3_NM_001195075_intron_10_0_chr13_58063864_r	21	-	7696	21	1	58070789	3.17e-05
chr13	58384710	58384712	2210016F16Rik_NM_027335_intron_2_0_chr13_58384410_r	24	-	414	39	2	58384711	0.000556
chr13	58400438	58400439	Hnrnpk_NM_001301340_intron_14_0_chr13_58400418_r,Hnrnpk_NM_001301341_intron_14_0_chr13_58400418_r,Hnrnpk_NM_001301343_intron_14_0_chr13_58400418_r	14	-	1646	14	1	58400438	0.000143
chr13	77010393	77010394	Mctp1_NM_030174_intron_16_0_chr13_76925526_f	5	+	84861	5	1	77010393	8.41e-06
chr13	77914863	77914865	Fam172a_NM_001163419_intron_5_0_chr13_77902876_f,Fam172a_NM_001163420_intron_4_0_chr13_77902876_f,Fam172a_NM_138312_intron_6_0_chr13_77902876_f	39	+	49109	54	1	77914864	5.94e-06
chr13	83599744	83599745	Mef2c_NM_001170537_intron_3_0_chr13_83592982_f,Mef2c_NM_001347564_intron_3_0_chr13_83592982_f,Mef2c_NM_001347566_intron_2_0_chr13_83592982_f,Mef2c_NM_001347567_intron_2_0_chr13_83592982_f,Mef2c_NM_001347568_intron_2_0_chr13_83592982_f,Mef2c_NM_001347571_intron_3_0_chr13_83592982_f,Mef2c_NM_001347572_intron_3_0_chr13_83592982_f,Mef2c_NM_001347573_intron_2_0_chr13_83592982_f,Mef2c_NM_001347574_intr…	4	+	32283	4	1	83599744	4.54e-05
chr13	88996291	88996294	Edil3_NM_001037987_intron_2_0_chr13_88977785_f,Edil3_NM_010103_intron_1_0_chr13_88944949_f	33	+	64647	70	1	88996293	4.68e-06
chr13	91946337	91946338	Rasgrf2_NM_009027_intron_9_0_chr13_91919932_r	7	-	49015	7	1	91946337	1.37e-05
chr13	93809393	93809394	Arsb_NM_009712_intron_3_0_chr13_93807704_f	21	+	54383	30	1	93809393	1.39e-05
chr13	97185799	97185802	Hexb_NM_010422_intron_8_0_chr13_97185670_r	11	-	3292	27	3	97185800	5.48e-05
chr13	97190586	97190588	Hexb_NM_010422_intron_10_0_chr13_97189353_r	104	-	1860	127	1	97190586	0.000279
chr13	100067957	100067958	Bdp1_NM_001081061_intron_25_0_chr13_100067557_r	12	-	2520	16	2	100067957	0.000142
chr13	100718003	100718004	Cdk7_NM_009874_intron_6_0_chr13_100717683_r	26	-	1619	54	1	100718004	0.00024
chr13	101686160	101686161	Pik3r1_NM_001024955_intron_0_0_chr13_101685070_r,Pik3r1_NM_001077495_intron_0_0_chr13_101685070_r	43	-	1138	43	1	101686160	0.000199
chr13	104971902	104971905	Rgs7bp_NM_029879_intron_2_0_chr13_104967129_r	13	-	15737	31	1	104971904	7.37e-05
chr13	109147461	109147462	Pde4d_NM_011056_intron_2_0_chr13_109032698_f	4	+	131138	4	1	109147461	2.86e-05
chr13	109169274	109169275	Pde4d_NM_011056_intron_2_0_chr13_109032698_f	5	+	192415	5	1	109169274	5.57e-07
chr13	111426666	111426667	Gpbp1_NM_001122963_intron_0_0_chr13_111426652_r,Gpbp1_NM_028487_intron_0_0_chr13_111426652_r	9	-	6896	15	2	111426666	0.000183
chr13	111426671	111426672	Gpbp1_NM_001122963_intron_0_0_chr13_111426652_r,Gpbp1_NM_028487_intron_0_0_chr13_111426652_r	22	-	6896	22	1	111426671	8.88e-05
chr13	112601515	112601516	Ddx4_NM_001145885_intron_3_0_chr13_112601512_r,Ddx4_NM_010029_intron_3_0_chr13_112601512_r	6	-	2975	6	1	112601515	0.000104
chr13	112861809	112861810	Plpp1_NM_008247_intron_3_0_chr13_112859702_f,Plpp1_NM_008903_intron_3_0_chr13_112859702_f	28	+	7094	28	1	112861809	3.6e-05
chr13	119455120	119455121	Paip1_NM_001079849_intron_8_0_chr13_119451847_f,Paip1_NM_145457_intron_8_0_chr13_119451847_f	5	+	3849	5	1	119455120	0.000339
chr14	7908962	7908963	Flnb_NM_001081427_intron_22_0_chr14_7908685_f,Flnb_NM_134080_intron_22_0_chr14_7908685_f	18	+	924	18	1	7908962	0.000316
chr14	8244213	8244214	Acox2_NM_001161667_intron_3_0_chr14_8243829_r,Acox2_NM_053115_intron_3_0_chr14_8243829_r	28	-	2435	28	1	8244213	0.000107
chr14	10163423	10163424	Fhit_NM_001308285_intron_4_0_chr14_9870176_r	13	-	486715	18	1	10163423	2.6e-07
chr14	10782074	10782075	Fhit_NM_010210_intron_6_0_chr14_10729796_r	7	-	126896	7	1	10782074	6.31e-06
chr14	12118563	12118564	Ptprg_NM_008981_intron_6_0_chr14_12110134_f	6	+	11844	6	1	12118563	2.93e-05
chr14	16495803	16495804	Rarb_NM_001289760_intron_4_0_chr14_16443839_r,Rarb_NM_001289761_intron_4_0_chr14_16443839_r,Rarb_NM_001289762_intron_4_0_chr14_16443839_r,Rarb_NM_011243_intron_4_0_chr14_16443839_r	6	-	56732	14	1	16495804	1.88e-05
chr14	16495805	16495806	Rarb_NM_001289760_intron_4_0_chr14_16443839_r,Rarb_NM_001289761_intron_4_0_chr14_16443839_r,Rarb_NM_001289762_intron_4_0_chr14_16443839_r,Rarb_NM_011243_intron_4_0_chr14_16443839_r	8	-	56732	14	1	16495805	6.6e-06
chr14	16876638	16876640	Rarb_NM_001289760_intron_8_0_chr14_16819152_r,Rarb_NM_001289761_intron_7_0_chr14_16819152_r	8	-	262987	8	1	16876638	5.66e-06
chr14	17025327	17025328	Rarb_NM_001289760_intron_8_0_chr14_16819152_r,Rarb_NM_001289761_intron_7_0_chr14_16819152_r	6	-	262987	6	1	17025327	5.83e-06
chr14	18323824	18323825	Ube2e1_NM_009455_intron_2_0_chr14_18285269_r	10	-	41111	10	1	18323824	5.91e-06
chr14	18642924	18642926	Ube2e2_NM_144839_intron_2_0_chr14_18630432_r	127	-	241062	165	2	18642925	2.84e-05
chr14	18668605	18668606	Ube2e2_NM_144839_intron_2_0_chr14_18630432_r	6	-	241062	6	1	18668605	8.67e-05
chr14	20507721	20507722	Ppp3cb_NM_001310426_intron_1_0_chr14_20503277_r,Ppp3cb_NM_001310427_intron_0_0_chr14_20501663_r,Ppp3cb_NM_008914_intron_1_0_chr14_20503277_r	16	-	5347	30	3	20507721	0.000217
chr14	20507912	20507913	Ppp3cb_NM_001310426_intron_1_0_chr14_20503277_r,Ppp3cb_NM_001310427_intron_0_0_chr14_20501663_r,Ppp3cb_NM_008914_intron_1_0_chr14_20503277_r	14	-	5347	22	2	20507912	0.000568
chr14	22582966	22582967	Lrmda_NM_028275_intron_2_0_chr14_22577975_f	10	+	6431	10	1	22582966	5.18e-05
chr14	23589825	23589826	Kcnma1_NM_001253358_intron_25_0_chr14_23543107_r,Kcnma1_NM_001253359_intron_25_0_chr14_23543107_r,Kcnma1_NM_001253360_intron_24_0_chr14_23543107_r,Kcnma1_NM_001253361_intron_25_0_chr14_23543107_r,Kcnma1_NM_001253362_intron_24_0_chr14_23543107_r,Kcnma1_NM_001253363_intron_24_0_chr14_23543107_r,Kcnma1_NM_001253364_intron_22_0_chr14_23543107_r,Kcnma1_NM_001253365_intron_24_0_chr14_23543107_r,Kcnma1_…	9	-	47534	23	3	23589826	2.3e-06
chr14	25519310	25519311	Zmiz1_NM_001310666_intron_1_0_chr14_25502760_f,Zmiz1_NM_183208_intron_1_0_chr14_25502760_f	31	+	33985	31	1	25519310	7.15e-06
chr14	28145919	28145920	Erc2_NM_001347497_intron_15_0_chr14_28141382_f,Erc2_NM_177814_intron_12_0_chr14_28141382_f	14	+	130196	14	1	28145919	2.99e-05
chr14	29319325	29319326	Cacna2d3_NM_009785_intron_28_0_chr14_29300827_r	5	-	32882	5	1	29319325	1.32e-05
chr14	29633425	29633426	Cacna2d3_NM_009785_intron_35_0_chr14_29534598_r	44	-	186274	44	1	29633425	5.21e-06
chr14	31093510	31093511	Smim4_NM_001308464_intron_0_0_chr14_31089027_r,Smim4_NM_001308466_intron_0_0_chr14_31089027_r	8	-	34695	8	1	31093510	8.76e-06
chr14	31312367	31312368	Dnah1_NM_001033668_intron_71_0_chr14_31311789_r	9	-	3273	9	1	31312367	0.000123
chr14	32240807	32240808	Parg_NM_011960_intron_7_0_chr14_32238624_f	81	+	3565	81	1	32240807	6.82e-05
chr14	33393117	33393118	Mapk8_NM_001310452_intron_6_0_chr14_33393108_r,Mapk8_NM_001310453_intron_6_0_chr14_33393108_r,Mapk8_NM_001310454_intron_6_0_chr14_33393108_r,Mapk8_NM_016700_intron_6_0_chr14_33393108_r	6	-	9516	6	1	33393117	2.74e-05
chr14	45221020	45221021	Gpr137c_NM_027518_intron_0_0_chr14_45220419_f	16	+	23736	16	1	45221020	7.5e-05
chr14	45221619	45221620	Gpr137c_NM_027518_intron_0_0_chr14_45220419_f	41	+	23736	41	1	45221619	0.000651
chr14	47315305	47315306	Mapk1ip1l_NM_178684_intron_2_0_chr14_47311114_f	18	+	8298	18	1	47315305	0.000224
chr14	52232098	52232099	Chd8_NM_201637_intron_33_0_chr14_52231553_r	11	-	992	11	1	52232098	0.000281
chr14	57567062	57567063	Eef1akmt1_NM_026526_intron_3_0_chr14_57566085_r	6	-	5458	6	1	57567062	4.78e-05
chr14	57925689	57925690	Micu2_NM_028643_intron_3_0_chr14_57924112_r	40	-	3085	40	1	57925689	8.98e-05
chr14	60047449	60047450	Atp8a2_NM_015803_intron_34_0_chr14_60046761_r	17	-	39821	17	1	60047449	8.52e-06
chr14	61535244	61535245	Spryd7_NM_001310603_intron_0_0_chr14_61535242_r,Spryd7_NM_025697_intron_0_0_chr14_61535242_r	9	-	4895	9	1	61535244	0.000161
chr14	62693054	62693055	Ints6_NM_008715_intron_0_0_chr14_62678168_r	24	-	15364	63	1	62693054	0.000673
chr14	62693095	62693096	Ints6_NM_008715_intron_0_0_chr14_62678168_r	17	-	15364	25	2	62693095	0.000657
chr14	62693099	62693100	Ints6_NM_008715_intron_0_0_chr14_62678168_r	25	-	15364	46	1	62693099	0.000818
chr14	62693102	62693105	Ints6_NM_008715_intron_0_0_chr14_62678168_r	24	-	15364	82	2	62693107	0.000434
chr14	62693106	62693107	Ints6_NM_008715_intron_0_0_chr14_62678168_r	24	-	15364	82	5	62693107	0.000161
chr14	62693116	62693117	Ints6_NM_008715_intron_0_0_chr14_62678168_r	40	-	15364	40	1	62693116	0.000343
chr14	62693264	62693265	Ints6_NM_008715_intron_0_0_chr14_62678168_r	16	-	15364	28	2	62693264	0.000511
chr14	65748583	65748586	Scara5_NM_028903_intron_6_0_chr14_65742180_f	64	+	14641	82	2	65748585	1.95e-05
chr14	65832741	65832742	Esco2_NM_028039_intron_9_0_chr14_65832742_r	5	-	1060	5	1	65832741	0.000446
chr14	65840242	65840243	Ccdc25_NM_145944_intron_0_0_chr14_65837485_f	4	+	2963	8	2	65840242	7.05e-05
chr14	72605463	72605464	Fndc3a_NM_207636_intron_22_0_chr14_72599143_r	20	-	52873	20	1	72605463	5.29e-06
chr14	74804061	74804062	Lrch1_NM_001033439_intron_6_0_chr14_74796092_r,Lrch1_NM_001252132_intron_5_0_chr14_74796092_r	15	-	8129	15	1	74804061	3.25e-05
chr14	77375436	77375437	Enox1_NM_001253759_intron_2_0_chr14_77312129_f,Enox1_NM_172813_intron_2_0_chr14_77312129_f	7	+	68450	7	1	77375436	3.81e-06
chr14	77541015	77541016	Enox1_NM_001253759_intron_6_0_chr14_77508275_f,Enox1_NM_172813_intron_6_0_chr14_77508275_f	12	+	37254	12	1	77541015	7.44e-06
chr14	77984457	77984458	Epsti1_NM_029495_intron_8_0_chr14_77974598_f	13	+	12094	13	1	77984457	4.1e-05
chr14	78495962	78495963	Akap11_NM_001164503_intron_0_0_chr14_78495947_r,Akap11_NM_001346784_intron_0_0_chr14_78495947_r	9	-	2888	9	1	78495962	8.51e-05
chr14	101667629	101667630	Uchl3_NM_016723_intron_4_0_chr14_101667078_f	23	+	1451	23	1	101667629	0.000445
chr14	101672506	101672507	Uchl3_NM_016723_intron_5_0_chr14_101668577_f	4	+	21995	4	1	101672506	7.33e-05
chr14	101901283	101901284	Lmo7_NM_001347628_intron_10_0_chr14_101900645_f,Lmo7_NM_201529_intron_13_0_chr14_101900645_f	8	+	1419	8	1	101901283	0.000206
chr14	104464694	104464695	Pou4f1_NM_011143_intron_0_0_chr14_104464545_r	73	-	836	73	1	104464694	0.000319
chr14	105138415	105138416	Rbm26_NM_134077_intron_7_0_chr14_105132008_r	9	-	8308	9	1	105138415	0.000144
chr14	118487493	118487494	Abcc4_NM_001033336_intron_0_0_chr14_118484441_r,Abcc4_NM_001163675_intron_0_0_chr14_118484441_r,Abcc4_NM_001163676_intron_0_0_chr14_118484441_r	8	-	6058	8	1	118487493	4.42e-05
chr14	119851976	119851977	Hs6st3_NM_015820_intron_0_0_chr14_119139119_f	5	+	219253	5	1	119851976	5.41e-06
chr14	122920158	122920159	Tmtc4_NM_028651_intron_0_0_chr14_122920144_r	22	-	1089	22	1	122920158	0.000219
chr15	7926269	7926270	Wdr70_NM_001081402_intron_7_0_chr15_7924308_r	7	-	52660	7	1	7926269	1.42e-05
chr15	12907752	12907753	Drosha_NM_001130149_intron_25_0_chr15_12907395_f,Drosha_NM_026799_intron_25_0_chr15_12907395_f	19	+	5116	19	1	12907752	0.000184
chr15	21268472	21268473	Cdh12_NM_001008420_intron_1_0_chr15_21237912_f	4	+	120811	4	1	21268472	0.000222
chr15	21268474	21268475	Cdh12_NM_001008420_intron_1_0_chr15_21237912_f	4	+	120811	4	1	21268474	0.000222
chr15	23116399	23116400	Cdh18_NM_001081299_intron_0_0_chr15_23036583_f	8	+	136868	8	1	23116399	5.21e-06
chr15	26654484	26654485	Fbxl7_NM_176959_intron_1_0_chr15_26553053_r	8	-	236460	12	2	26654484	1e-45
chr15	26696431	26696432	Fbxl7_NM_176959_intron_1_0_chr15_26553053_r	6	-	236460	6	1	26696431	1.39e-06
chr15	26840250	26840252	Fbxl7_NM_176959_intron_2_0_chr15_26789603_r	31	-	105410	44	2	26840251	0.000165
chr15	30906522	30906523	Ctnnd2_NM_001355502_intron_14_0_chr15_30905834_f,Ctnnd2_NM_008729_intron_14_0_chr15_30905834_f	39	+	14878	39	1	30906523	8.28e-05
chr15	30906525	30906526	Ctnnd2_NM_001355502_intron_14_0_chr15_30905834_f,Ctnnd2_NM_008729_intron_14_0_chr15_30905834_f	53	+	14878	53	1	30906525	2.89e-05
chr15	31467794	31467795	March6_NM_172606_intron_3_0_chr15_31467780_r	20	-	1763	35	2	31467794	0.000117
chr15	31471815	31471816	March6_NM_172606_intron_5_0_chr15_31471799_r	28	-	3947	28	1	31471815	6.78e-05
chr15	31482943	31482944	March6_NM_172606_intron_10_0_chr15_31482924_r	24	-	2022	24	1	31482943	0.000173
chr15	35904842	35904843	Vps13b_NM_177151_intron_53_0_chr15_35887383_f	8	+	17889	8	1	35904842	1.39e-05
chr15	38300389	38300390	Klf10_NM_001289471_intron_3_0_chr15_38297853_r,Klf10_NM_013692_intron_2_0_chr15_38297853_r	7	-	2706	11	1	38300390	0.000312
chr15	38492389	38492390	Azin1_NM_001102458_intron_2_0_chr15_38492360_r,Azin1_NM_001301688_intron_2_0_chr15_38492360_r,Azin1_NM_018745_intron_2_0_chr15_38492360_r	7	-	1114	7	1	38492389	0.000414
chr15	39222590	39222593	Rims2_NM_001256382_intron_0_0_chr15_39198539_f,Rims2_NM_053271_intron_0_0_chr15_39198539_f	16	+	76437	37	2	39222591	4.91e-05
chr15	40947742	40947743	Zfpm2_NM_001356998_intron_2_0_chr15_40870647_f,Zfpm2_NM_011766_intron_3_0_chr15_40870647_f	5	+	84046	5	1	40947742	4.21e-06
chr15	43278431	43278432	Eif3e_NM_008388_intron_11_0_chr15_43278423_r	5	-	4180	5	1	43278431	0.000345
chr15	47796933	47796934	Csmd3_NM_001081391_intron_38_0_chr15_47756082_r	10	-	64270	47	1	47796935	4.63e-06
chr15	47796935	47796938	Csmd3_NM_001081391_intron_38_0_chr15_47756082_r	10	-	64270	47	6	47796935	6.64e-08
chr15	48008090	48008091	Csmd3_NM_001081391_intron_56_0_chr15_48004968_r	4	-	6076	4	1	48008090	0.000377
chr15	53090339	53090340	Ext1_NM_010162_intron_5_0_chr15_53090050_r	5	-	2233	5	1	53090339	0.000136
chr15	53325845	53325846	Ext1_NM_010162_intron_9_0_chr15_53107572_r	7	-	236830	7	1	53325845	1e-45
chr15	53502068	53502070	Samd12_NM_177225_intron_0_0_chr15_53462217_r	5	-	196133	8	1	53502069	0.000551
chr15	53502076	53502081	Samd12_NM_177225_intron_0_0_chr15_53462217_r	19	-	196133	60	1	53502079	0.000103
chr15	53518562	53518563	Samd12_NM_177225_intron_0_0_chr15_53462217_r	5	-	196133	5	1	53518562	0.000292
chr15	55161290	55161291	Deptor_NM_001037937_intron_2_0_chr15_55151912_f	8	+	14150	12	1	55161290	2.74e-05
chr15	56691961	56691962	Has2_NM_008216_intron_2_0_chr15_56682205_r	4	-	11789	4	1	56691961	2.43e-05
chr15	57351242	57351244	Slc22a22_NM_172378_intron_9_0_chr15_57263689_r	14	-	212560	20	2	57351243	4.33e-06
chr15	59590823	59590827	Nsmce2_NM_026746_intron_3_0_chr15_59455467_f	27	+	52030	81	1	59590825	2.38e-05
chr15	63950145	63950146	Fam49b_NM_144846_intron_8_0_chr15_63950128_r	14	-	6472	14	1	63950145	0.000315
chr15	64375359	64375361	Asap1_NM_001276461_intron_27_0_chr15_64349914_r,Asap1_NM_001276467_intron_28_0_chr15_64349914_r,Asap1_NM_010026_intron_29_0_chr15_64349914_r	7	-	32803	12	1	64375360	9.2e-06
chr15	73222786	73222787	Ptk2_NM_001130409_intron_2_0_chr15_73221870_r,Ptk2_NM_007982_intron_5_0_chr15_73221870_r	8	-	7991	14	2	73222785	5.63e-05
chr15	76686453	76686454	Ppp1r16a_NM_033371_intron_0_0_chr15_76671763_f	5	+	18409	5	1	76686453	5.39e-05
chr15	80833207	80833208	Tnrc6b_NM_144812_intron_3_0_chr15_80784807_f,Tnrc6b_NM_177124_intron_0_0_chr15_80798805_f	19	+	59876	19	1	80833207	4.74e-06
chr15	80833209	80833210	Tnrc6b_NM_144812_intron_3_0_chr15_80784807_f,Tnrc6b_NM_177124_intron_0_0_chr15_80798805_f	9	+	59876	9	1	80833209	5.26e-05
chr15	81394590	81394591	St13_NM_133726_intron_10_0_chr15_81392323_r	5	-	7162	5	1	81394590	0.000164
chr15	81394594	81394595	St13_NM_133726_intron_10_0_chr15_81392323_r	4	-	7162	4	1	81394594	0.000291
chr15	83304591	83304592	Arfgap3_NM_025445_intron_1_0_chr15_83303225_r	22	-	3656	22	1	83304591	6.82e-05
chr15	85094463	85094464	Smc1b_NM_080470_intron_9_0_chr15_85092085_r	7	-	4561	11	2	85094462	0.00011
chr15	90644224	90644231	Cpne8_NM_001033851_intron_0_0_chr15_90643714_r,Cpne8_NM_025815_intron_16_0_chr15_90619736_r	96	-	4864	302	1	90644230	0.000184
chr15	93273975	93273977	Gxylt1_NM_001033275_intron_6_0_chr15_93261919_r,Gxylt1_NM_001346785_intron_6_0_chr15_93265964_r,Gxylt1_NM_001357006_intron_5_0_chr15_93261919_r	13	-	8912	26	2	93273975	2.18e-05
chr15	95395737	95395738	Nell2_NM_001289653_intron_10_0_chr15_95385157_r,Nell2_NM_001356950_intron_10_0_chr15_95385157_r,Nell2_NM_001356951_intron_10_0_chr15_95385157_r	7	-	44721	7	1	95395737	5.98e-06
chr15	96392822	96392823	Arid2_NM_175251_intron_19_0_chr15_96392665_f	13	+	9288	13	1	96392822	3.6e-05
chr15	99311678	99311679	Prpf40b_NM_001348256_intron_16_0_chr15_99310036_f,Prpf40b_NM_018786_intron_17_0_chr15_99310036_f	14	+	4542	14	1	99311678	8.17e-05
chr15	99822244	99822246	Lima1_NM_001113545_intron_7_0_chr15_99819959_r	15	-	6642	36	2	99822244	3.98e-05
chr15	99861661	99861662	Lima1_NM_001113545_intron_9_0_chr15_99843824_r	9	-	31509	19	1	99861662	3.83e-05
chr15	99861663	99861664	Lima1_NM_001113545_intron_9_0_chr15_99843824_r	9	-	31509	19	1	99861663	2.27e-05
chr15	100930453	100930454	Scn8a_NM_001077499_intron_0_0_chr15_100870744_f	14	+	65527	14	1	100930453	7.51e-06
chr15	102494194	102494195	Pcbp2_NM_001103165_intron_13_0_chr15_102490804_f,Pcbp2_NM_001103166_intron_12_0_chr15_102490804_f,Pcbp2_NM_001174073_intron_11_0_chr15_102490804_f,Pcbp2_NM_011042_intron_12_0_chr15_102490804_f	27	+	7685	27	1	102494194	0.000667
chr15	102494258	102494260	Pcbp2_NM_001103165_intron_13_0_chr15_102490804_f,Pcbp2_NM_001103166_intron_12_0_chr15_102490804_f,Pcbp2_NM_001174073_intron_11_0_chr15_102490804_f,Pcbp2_NM_011042_intron_12_0_chr15_102490804_f	18	+	7685	34	2	102494258	0.000147
chr15	102494267	102494268	Pcbp2_NM_001103165_intron_13_0_chr15_102490804_f,Pcbp2_NM_001103166_intron_12_0_chr15_102490804_f,Pcbp2_NM_001174073_intron_11_0_chr15_102490804_f,Pcbp2_NM_011042_intron_12_0_chr15_102490804_f	16	+	7685	21	2	102494267	0.000697
chr15	102579596	102579598	Atf7_NM_001310066_intron_9_0_chr15_102563411_r,Atf7_NM_001310067_intron_9_0_chr15_102563411_r,Atf7_NM_001310070_intron_9_0_chr15_102563411_r	21	-	30261	29	1	102579597	8.55e-05
chr15	102620454	102620455	Atf7_NM_001310066_intron_10_0_chr15_102593741_r,Atf7_NM_001310067_intron_10_0_chr15_102593741_r,Atf7_NM_001310070_intron_10_0_chr15_102593741_r	12	-	31298	12	1	102620454	3.99e-05
chr16	5025867	5025868	Glyr1_NM_001079814_intron_5_0_chr16_5021449_r,Glyr1_NM_028720_intron_5_0_chr16_5021431_r	16	-	5059	16	1	5025867	5.1e-05
chr16	8843362	8843363	1810013L24Rik_NM_001081400_intron_2_0_chr16_8843244_f	25	+	12550	25	1	8843362	0.000924
chr16	8843480	8843482	1810013L24Rik_NM_001081400_intron_2_0_chr16_8843244_f	28	+	12550	39	2	8843481	0.000522
chr16	10741134	10741135	Clec16a_NM_001204229_intron_21_0_chr16_10731820_f,Clec16a_NM_177562_intron_21_0_chr16_10731820_f	84	+	9794	138	5	10741136	3.71e-05
chr16	10741136	10741138	Clec16a_NM_001204229_intron_21_0_chr16_10731820_f,Clec16a_NM_177562_intron_21_0_chr16_10731820_f	84	+	9794	138	1	10741136	3.71e-05
chr16	13653795	13653796	Parn_NM_028761_intron_16_0_chr16_13652711_r	26	-	1738	26	1	13653795	0.000137
chr16	13900923	13900924	Pdxdc1_NM_001039533_intron_21_0_chr16_13887771_r,Pdxdc1_NM_001291017_intron_22_0_chr16_13887771_r,Pdxdc1_NM_001357225_intron_22_0_chr16_13887771_r,Pdxdc1_NM_053181_intron_21_0_chr16_13887771_r	14	-	15144	14	1	13900923	1.78e-05
chr16	18364813	18364814	Arvcf_NM_001272029_intron_1_0_chr16_18352838_f	5	+	27945	5	1	18364813	2.09e-05
chr16	18927590	18927591	Hira_NM_010435_intron_12_0_chr16_18927524_f	20	+	5344	20	1	18927590	0.000307
chr16	18927838	18927840	Hira_NM_010435_intron_12_0_chr16_18927524_f	5	+	5344	10	2	18927839	0.000246
chr16	18948825	18948826	Hira_NM_010435_intron_16_0_chr16_18947519_f	4	+	1617	4	1	18948825	0.000285
chr16	20098561	20098562	Klhl24_NM_029436_intron_0_0_chr16_20097672_f	4	+	4320	4	1	20098561	0.000293
chr16	23474408	23474412	Masp1_NM_008555_intron_5_0_chr16_23465166_r	13	-	4482	35	1	23474410	6.51e-05
chr16	26466676	26466678	Cldn16_NM_053241_intron_0_0_chr16_26463600_f	32	+	10590	62	2	26466677	1.84e-05
chr16	28714580	28714581	Fgf12_NM_010199_intron_3_0_chr16_28398389_r	6	-	187882	6	1	28714580	3.12e-05
chr16	30329044	30329045	Atp13a3_NM_001128094_intron_2_0_chr16_30329045_r,Atp13a3_NM_001128096_intron_3_0_chr16_30329045_r	14	-	3154	14	1	30329044	0.000119
chr16	31136589	31136590	Acap2_NM_030138_intron_16_0_chr16_31136582_r	7	-	2889	7	1	31136589	0.000137
chr16	31258095	31258096	Ppp1r2_NM_025800_intron_0_0_chr16_31254734_r	24	-	3603	33	1	31258095	0.000162
chr16	31258155	31258156	Ppp1r2_NM_025800_intron_0_0_chr16_31254734_r	14	-	3603	26	2	31258155	0.000283
chr16	31258160	31258161	Ppp1r2_NM_025800_intron_0_0_chr16_31254734_r	11	-	3603	25	3	31258159	0.000498
chr16	34109411	34109412	Kalrn_NM_177357_intron_25_0_chr16_34055116_r	11	-	52626	16	1	34109411	4.85e-06
chr16	37035178	37035179	Polq_NM_001159369_intron_3_0_chr16_37017356_f,Polq_NM_029977_intron_8_0_chr16_37035010_f	4	+	5473	4	1	37035178	5.77e-05
chr16	38305296	38305297	Maats1_NM_001081025_intron_3_0_chr16_38305001_r	5	-	1715	5	1	38305296	0.000167
chr16	44090826	44090827	Atp6v1a_NM_007508_intron_1_0_chr16_44089078_r	10	-	2093	10	1	44090826	0.000116
chr16	44135225	44135226	Atp6v1a_NM_007508_intron_13_0_chr16_44116883_r	8	-	22079	8	1	44135225	8.7e-05
chr16	44286868	44286873	Sidt1_NM_001159419_intron_20_0_chr16_44286403_r,Sidt1_NM_198034_intron_19_0_chr16_44286403_r	62	-	840	198	5	44286870	4.49e-05
chr16	48944953	48944954	Dzip3_NM_001110017_intron_13_0_chr16_48944929_r,Dzip3_NM_001356425_intron_13_0_chr16_48944929_r,Dzip3_NM_027341_intron_13_0_chr16_48944929_r	11	-	669	11	1	48944953	0.000572
chr16	56132366	56132367	Senp7_NM_001304503_intron_5_0_chr16_56123971_f,Senp7_NM_025483_intron_5_0_chr16_56123971_f	4	+	12404	4	1	56132366	0.00019
chr16	56691156	56691157	Tfg_NM_001252443_intron_0_0_chr16_56691154_r,Tfg_NM_001357124_intron_0_0_chr16_56691154_r,Tfg_NM_001357126_intron_0_0_chr16_56691154_r	8	-	722	8	1	56691156	0.000361
chr16	57391679	57391680	Cmss1_NM_025599_intron_8_0_chr16_57323544_r	114	-	101832	114	1	57391679	0.000216
chr16	59709141	59709143	Epha6_NM_007938_intron_3_0_chr16_59682759_r	9	-	92784	15	2	59709141	2.03e-06
chr16	60100488	60100489	Epha6_NM_007938_intron_12_0_chr16_60060228_r	11	-	145244	11	1	60100488	2.54e-05
chr16	60549442	60549444	Epha6_NM_007938_intron_16_0_chr16_60526514_r	5	-	78350	9	1	60549442	5.03e-06
chr16	67006676	67006678	Cadm2_NM_001145977_intron_7_0_chr16_66882883_r	45	-	639297	58	2	67006677	5.05e-06
chr16	87392637	87392639	Ltn1_NM_001081068_intron_4_0_chr16_87382787_r	25	-	11735	43	2	87392638	0.000121
chr16	87392647	87392648	Ltn1_NM_001081068_intron_4_0_chr16_87382787_r	31	-	11735	38	1	87392647	0.000247
chr16	88022980	88022981	Grik1_NM_001346964_intron_11_0_chr16_88009759_r,Grik1_NM_010348_intron_11_0_chr16_88009759_r,Grik1_NM_146072_intron_12_0_chr16_88009759_r	7	-	24396	7	1	88022980	0.000107
chr16	88022985	88022986	Grik1_NM_001346964_intron_11_0_chr16_88009759_r,Grik1_NM_010348_intron_11_0_chr16_88009759_r,Grik1_NM_146072_intron_12_0_chr16_88009759_r	22	-	24396	22	1	88022985	2.09e-05
chr16	88022987	88022988	Grik1_NM_001346964_intron_11_0_chr16_88009759_r,Grik1_NM_010348_intron_11_0_chr16_88009759_r,Grik1_NM_146072_intron_12_0_chr16_88009759_r	22	-	24396	22	1	88022987	2.09e-05
chr16	88228014	88228016	Grik1_NM_001346964_intron_14_0_chr16_88056176_r,Grik1_NM_010348_intron_14_0_chr16_88056176_r,Grik1_NM_146072_intron_15_0_chr16_88056176_r	7	-	233409	11	2	88228014	2.75e-05
chr16	90720762	90720763	Mis18a_NM_025642_intron_1_0_chr16_90720751_r	4	-	885	4	1	90720762	0.000576
chr16	95478191	95478192	Erg_NM_001302152_intron_7_0_chr16_95409953_r,Erg_NM_001302179_intron_7_0_chr16_95409953_r,Erg_NM_001302183_intron_6_0_chr16_95409953_r,Erg_NM_133659_intron_8_0_chr16_95409953_r	39	-	65178	39	1	95478191	3.57e-06
chr16	95982727	95982728	Psmg1_NM_019537_intron_1_0_chr16_95982239_r	23	-	1554	23	1	95982727	0.000164
chr16	97750519	97750520	Ripk4_NM_023663_intron_4_0_chr16_97750143_r	9	-	1351	13	1	97750520	0.000242
chr17	5907662	5907663	Snx9_NM_025664_intron_6_0_chr17_5904974_f	4	+	3380	4	1	5907662	8.46e-05
chr17	11986225	11986227	Park2_NM_016694_intron_8_0_chr17_11854877_f	7	+	149168	11	1	11986226	2.31e-05
chr17	13897716	13897717	Afdn_NM_010806_intron_29_0_chr17_13896223_f	10	+	2722	10	1	13897716	0.000659
chr17	26228927	26228937	Fam234a_NM_001206335_intron_11_0_chr17_26226024_r,Fam234a_NM_207217_intron_10_0_chr17_26220581_r	249	-	17982	549	1	26228930	0.000163
chr17	26255437	26255438	Luc7l_NM_025881_intron_1_0_chr17_26255126_f,Luc7l_NM_028190_intron_1_0_chr17_26255126_f	13	+	2800	13	1	26255437	9.78e-05
chr17	27904622	27904623	Taf11_NM_026836_intron_2_0_chr17_27903189_r	8	-	2073	8	1	27904622	0.000663
chr17	29378207	29378208	Fgd2_NM_001159538_intron_13_0_chr17_29376975_f,Fgd2_NM_013710_intron_13_0_chr17_29376975_f	7	+	1338	7	1	29378207	0.000195
chr17	30974606	30974607	Umodl1_NM_177465_intron_5_0_chr17_30973811_f	5	+	6536	5	1	30974606	0.00017
chr17	32128456	32128457	Notch3_NM_008716_intron_1_0_chr17_32124380_r	14	-	7822	14	1	32128456	3.33e-05
chr17	46404158	46404159	Zfp318_NM_021346_intron_4_0_chr17_46402834_f,Zfp318_NM_207671_intron_4_0_chr17_46402834_f	4	+	2949	8	2	46404159	0.000486
chr17	46404162	46404164	Zfp318_NM_021346_intron_4_0_chr17_46402834_f,Zfp318_NM_207671_intron_4_0_chr17_46402834_f	29	+	2949	43	2	46404163	8.99e-05
chr17	47008024	47008028	Ubr2_NM_001177374_intron_45_0_chr17_47000846_r,Ubr2_NM_146078_intron_45_0_chr17_47000846_r	30	-	9296	45	3	47008026	0.000591
chr17	47008029	47008031	Ubr2_NM_001177374_intron_45_0_chr17_47000846_r,Ubr2_NM_146078_intron_45_0_chr17_47000846_r	144	-	9296	163	2	47008030	3.98e-05
chr17	47194563	47194564	Trerf1_NM_001097623_intron_2_0_chr17_47141910_f	14	+	88320	14	1	47194563	3.57e-06
chr17	47595767	47595769	Ccnd3_NM_001081635_intron_3_0_chr17_47594950_f,Ccnd3_NM_001081636_intron_3_0_chr17_47594950_f,Ccnd3_NM_007632_intron_1_0_chr17_47594950_f	32	+	2470	42	1	47595768	0.000115
chr17	47826590	47826591	Mdfi_NM_001109973_intron_2_0_chr17_47824728_r,Mdfi_NM_001276391_intron_2_0_chr17_47824728_r	28	-	5863	34	1	47826590	6.31e-05
chr17	49644882	49644887	Kif6_NM_177052_intron_2_0_chr17_49624527_f	79	+	46506	382	5	49644884	6.13e-07
chr17	49644888	49644889	Kif6_NM_177052_intron_2_0_chr17_49624527_f	79	+	46506	382	1	49644888	8.8e-05
chr17	50042439	50042440	Rftn1_NM_181397_intron_3_0_chr17_50037057_r	19	-	10240	29	1	50042439	2.45e-05
chr17	50281316	50281317	Dazl_NM_001277863_intron_0_0_chr17_50281312_r,Dazl_NM_010021_intron_0_0_chr17_50281312_r	20	-	1816	20	1	50281316	0.000191
chr17	50286351	50286352	Dazl_NM_001277863_intron_3_0_chr17_50286323_r,Dazl_NM_010021_intron_4_0_chr17_50286323_r	11	-	1205	11	1	50286351	0.000822
chr17	50287851	50287853	Dazl_NM_001277863_intron_5_0_chr17_50287819_r,Dazl_NM_010021_intron_6_0_chr17_50287819_r	15	-	292	27	2	50287851	0.000766
chr17	50916737	50916739	Tbc1d5_NM_001285991_intron_9_0_chr17_50874709_r,Tbc1d5_NM_001285993_intron_8_0_chr17_50874709_r,Tbc1d5_NM_028162_intron_8_0_chr17_50874709_r	21	-	42818	28	2	50916738	7.39e-06
chr17	53589955	53589956	Kat2b_NM_001190846_intron_0_0_chr17_53584180_f,Kat2b_NM_020005_intron_0_0_chr17_53567579_f	12	+	26684	26	4	53589955	3.56e-06
chr17	62846048	62846049	Efna5_NM_010109_intron_2_0_chr17_62651135_r,Efna5_NM_207654_intron_3_0_chr17_62651135_r	36	-	183853	47	3	62846048	6.76e-06
chr17	66569969	66569970	Themis3_NM_028998_intron_1_0_chr17_66560021_r	17	-	33128	23	1	66569969	8.46e-06
chr17	69274598	69274599	Epb41l3_NM_001355732_intron_13_0_chr17_69273918_f,Epb41l3_NM_001355733_intron_13_0_chr17_69273918_f,Epb41l3_NM_001355734_intron_14_0_chr17_69273918_f,Epb41l3_NM_001355735_intron_14_0_chr17_69273918_f,Epb41l3_NM_001355736_intron_13_0_chr17_69273918_f,Epb41l3_NM_013813_intron_13_0_chr17_69273918_f	11	+	786	11	1	69274598	0.000719
chr17	70692171	70692172	Dlgap1_NM_001128180_intron_3_0_chr17_70662810_f,Dlgap1_NM_001128181_intron_3_0_chr17_70662810_f,Dlgap1_NM_001347411_intron_7_0_chr17_70662810_f,Dlgap1_NM_001347413_intron_3_0_chr17_70662810_f,Dlgap1_NM_001347414_intron_3_0_chr17_70662810_f,Dlgap1_NM_177639_intron_4_0_chr17_70662810_f	13	+	55386	13	1	70692171	5.27e-06
chr17	70985202	70985203	Myl12b_NM_023402_intron_2_0_chr17_70977247_r	15	-	13226	15	1	70985202	2.52e-05
chr17	71378285	71378286	Smchd1_NM_028887_intron_15_0_chr17_71378264_r	8	-	1278	8	1	71378285	0.000216
chr17	74437669	74437670	Nlrc4_NM_001033367_intron_3_0_chr17_74437535_r	5	-	691	5	1	74437669	0.000915
chr17	84352542	84352543	Thada_NM_183021_intron_11_0_chr17_84336883_r	8	-	49628	16	2	84352542	9.56e-06
chr17	84443385	84443386	Thada_NM_183021_intron_26_0_chr17_84441813_r	76	-	2005	76	1	84443385	0.000125
chr17	85146003	85146004	Camkmt_NM_028576_intron_2_0_chr17_85113848_f	30	+	277725	30	1	85146003	8.61e-05
chr17	86277363	86277364	Prkce_NM_011104_intron_0_0_chr17_86168941_f	8	+	184614	8	1	86277363	1e-45
chr17	86969672	86969673	Rhoq_NM_145491_intron_1_0_chr17_86964359_f	18	+	30200	18	1	86969672	7.68e-06
chr17	87021965	87021966	Pigf_NM_008838_intron_3_0_chr17_87021951_r	13	-	1714	13	1	87021965	0.000264
chr17	87027555	87027556	Cript_NM_019936_intron_0_0_chr17_87025676_f	5	+	2023	5	1	87027555	0.000134
chr17	87360685	87360686	Ttc7_NM_028639_intron_15_0_chr17_87359231_f	36	+	2618	43	1	87360686	8.84e-05
chr17	87434072	87434073	Calm2_NM_001355703_intron_0_0_chr17_87434056_r,Calm2_NM_007589_intron_0_0_chr17_87434056_r	9	-	1020	9	1	87434072	0.00033
chr18	6130153	6130154	Arhgap12_NM_001039692_intron_17_0_chr18_6115851_r,Arhgap12_NM_029277_intron_16_0_chr18_6115851_r	7	-	19953	13	2	6130153	0.00011
chr18	10013447	10013448	Usp14_NM_001038589_intron_10_0_chr18_10012272_r,Usp14_NM_021522_intron_10_0_chr18_10012272_r	9	-	4269	9	1	10013447	0.000787
chr18	10013450	10013452	Usp14_NM_001038589_intron_10_0_chr18_10012272_r,Usp14_NM_021522_intron_10_0_chr18_10012272_r	49	-	4269	67	3	10013449	6.73e-05
chr18	10022874	10022875	Usp14_NM_001038589_intron_12_0_chr18_10022851_r,Usp14_NM_021522_intron_13_0_chr18_10022851_r	9	-	1683	9	1	10022874	0.000567
chr18	10090999	10091000	Rock1_NM_009071_intron_10_0_chr18_10090979_r	5	-	1150	5	1	10090999	0.000235
chr18	12044267	12044268	Tmem241_NM_001289666_intron_2_0_chr18_12043308_r,Tmem241_NM_001289667_intron_2_0_chr18_12043308_r,Tmem241_NM_178801_intron_2_0_chr18_12043308_r	11	-	4257	11	1	12044267	6.97e-05
chr18	12386702	12386703	Lama3_NM_010680_intron_1_0_chr18_12369605_f	10	+	32430	10	1	12386702	7.49e-06
chr18	14647804	14647805	Ss18_NM_001161369_intron_4_0_chr18_14641124_r,Ss18_NM_001161370_intron_5_0_chr18_14641124_r,Ss18_NM_009280_intron_5_0_chr18_14641124_r	6	-	9899	6	1	14647804	2.8e-05
chr18	15051051	15051052	Kctd1_NM_001142731_intron_3_0_chr18_15007875_r,Kctd1_NM_134112_intron_3_0_chr18_15007875_r	12	-	53893	17	1	15051051	4.85e-05
chr18	15051054	15051055	Kctd1_NM_001142731_intron_3_0_chr18_15007875_r,Kctd1_NM_134112_intron_3_0_chr18_15007875_r	45	-	53893	52	1	15051054	6.64e-06
chr18	16597568	16597570	Cdh2_NM_007664_intron_0_0_chr18_16590354_r	10	-	11268	15	1	16597568	3.02e-05
chr18	22859481	22859482	Nol4_NM_001161483_intron_5_0_chr18_22823571_r,Nol4_NM_001347509_intron_5_0_chr18_22823571_r,Nol4_NM_001347510_intron_4_0_chr18_22823571_r,Nol4_NM_199024_intron_4_0_chr18_22823571_r	5	-	89011	5	1	22859481	3.04e-06
chr18	23593249	23593250	Dtna_NM_001285807_intron_8_0_chr18_23593078_f,Dtna_NM_001285808_intron_6_0_chr18_23593078_f,Dtna_NM_001285810_intron_6_0_chr18_23593078_f,Dtna_NM_001285811_intron_7_0_chr18_23593078_f,Dtna_NM_001285813_intron_7_0_chr18_23593078_f,Dtna_NM_001285817_intron_6_0_chr18_23593078_f,Dtna_NM_010087_intron_7_0_chr18_23593078_f,Dtna_NM_207650_intron_7_0_chr18_23593078_f	5	+	2381	5	1	23593249	0.000413
chr18	32556019	32556020	Gypc_NM_001048207_intron_1_0_chr18_32532785_r,Gypc_NM_001347610_intron_0_0_chr18_32530202_r	6	-	27001	6	1	32556019	1.23e-05
chr18	33036475	33036477	Camk4_NM_009793_intron_0_0_chr18_32939545_f	18	+	138448	45	1	33036477	9.29e-05
chr18	33036478	33036479	Camk4_NM_009793_intron_0_0_chr18_32939545_f	18	+	138448	45	1	33036478	9.29e-05
chr18	35396206	35396208	Sil1_NM_030749_intron_6_0_chr18_35348761_r	16	-	69296	20	2	35396207	6.34e-06
chr18	36552909	36552910	Slc4a9_NM_001271547_intron_18_0_chr18_36541292_f	6	+	11389	6	1	36552909	4.63e-05
chr18	36553923	36553924	Slc4a9_NM_001271547_intron_18_0_chr18_36541292_f	4	+	11389	4	1	36553923	7.82e-05
chr18	36745954	36745955	Ik_NM_011879_intron_1_0_chr18_36745678_f	32	+	1670	32	1	36745954	0.000136
chr18	36745956	36745957	Ik_NM_011879_intron_1_0_chr18_36745678_f	6	+	1670	11	2	36745956	0.000128
chr18	42697230	42697231	Ppp2r2b_NM_028392_intron_3_0_chr18_42688467_r	25	-	13003	25	1	42697230	5.57e-05
chr18	42996750	42996751	Ppp2r2b_NM_028392_intron_7_0_chr18_42741194_r	16	-	317968	16	1	42996750	2.34e-05
chr18	43288910	43288911	Stk32a_NM_178749_intron_4_0_chr18_43261422_f	17	+	28614	24	1	43288910	1.05e-05
chr18	46749788	46749789	Ap3s1_NM_001303015_intron_0_0_chr18_46742082_f,Ap3s1_NM_009681_intron_0_0_chr18_46742082_f	23	+	12289	23	1	46749788	6.5e-05
chr18	46749790	46749794	Ap3s1_NM_001303015_intron_0_0_chr18_46742082_f,Ap3s1_NM_009681_intron_0_0_chr18_46742082_f	25	+	12289	39	2	46749793	3.49e-05
chr18	49873329	49873330	Dmxl1_NM_001081371_intron_16_0_chr18_49871792_f	5	+	5891	5	1	49873329	0.00053
chr18	51227131	51227133	Prr16_NM_001081224_intron_0_0_chr18_51118090_f	4	+	184520	8	1	51227132	5.55e-05
chr18	53879346	53879347	Csnk1g3_NM_152809_intron_0_0_chr18_53862601_f	7	+	32930	7	1	53879346	2.68e-05
chr18	53896046	53896047	Csnk1g3_NM_152809_intron_1_0_chr18_53895955_f	13	+	6898	13	1	53896046	4.23e-05
chr18	56775494	56775495	March3_NM_177115_intron_0_0_chr18_56762569_r	22	-	20450	22	1	56775494	6.93e-05
chr18	61580671	61580672	Csnk1a1_NM_001357498_intron_9_0_chr18_61580488_f,Csnk1a1_NM_001357499_intron_9_0_chr18_61580452_f,Csnk1a1_NM_001357500_intron_8_0_chr18_61580488_f,Csnk1a1_NM_146087_intron_8_0_chr18_61580452_f	16	+	6938	16	1	61580671	0.000277
chr18	61580931	61580932	Csnk1a1_NM_001357498_intron_9_0_chr18_61580488_f,Csnk1a1_NM_001357499_intron_9_0_chr18_61580452_f,Csnk1a1_NM_001357500_intron_8_0_chr18_61580488_f,Csnk1a1_NM_146087_intron_8_0_chr18_61580452_f	12	+	6938	12	1	61580931	0.000432
chr18	61581635	61581636	Csnk1a1_NM_001357498_intron_9_0_chr18_61580488_f,Csnk1a1_NM_001357499_intron_9_0_chr18_61580452_f,Csnk1a1_NM_001357500_intron_8_0_chr18_61580488_f,Csnk1a1_NM_146087_intron_8_0_chr18_61580452_f	24	+	6938	24	1	61581635	0.000989
chr18	61862548	61862549	Ablim3_NM_001164491_intron_20_0_chr18_61857186_r,Ablim3_NM_198649_intron_20_0_chr18_61857186_r	14	-	14380	14	1	61862548	1.92e-05
chr18	63917507	63917509	Wdr7_NM_001014981_intron_21_0_chr18_63904217_f	88	+	20595	102	3	63917507	2.53e-05
chr18	63917512	63917513	Wdr7_NM_001014981_intron_21_0_chr18_63904217_f	12	+	20595	12	1	63917512	0.000187
chr18	65171404	65171405	Nedd4l_NM_001114386_intron_12_0_chr18_65167574_f,Nedd4l_NM_031881_intron_11_0_chr18_65167574_f	8	+	4701	8	1	65171404	5.75e-05
chr18	66233588	66233590	Ccbe1_NM_178793_intron_8_0_chr18_66094051_r	9	-	197081	23	1	66233589	5.04e-05
chr18	67620416	67620418	Cep76_NM_001081073_intron_1_0_chr18_67619754_r	12	-	3383	24	3	67620415	3.79e-05
chr18	69548860	69548861	Tcf4_NM_001083967_intron_5_0_chr18_69520027_f,Tcf4_NM_013685_intron_5_0_chr18_69520027_f	7	+	44007	7	1	69548860	9.34e-06
chr18	74631947	74631948	Myo5b_NM_201600_intron_6_0_chr18_74627253_f	9	+	7208	9	1	74631947	0.00014
chr18	77484722	77484723	Rnf165_NM_001164504_intron_6_0_chr18_77484465_r	4	-	80577	4	1	77484722	4.7e-05
chr18	78845430	78845431	Setbp1_NM_053099_intron_1_0_chr18_78783430_r	12	-	73054	12	1	78845430	3.64e-06
chr18	82660737	82660740	Zfp236_NM_177832_intron_23_0_chr18_82658207_r	103	-	10365	173	3	82660739	3.05e-05
chr19	3483542	3483543	Ppp6r3_NM_001164159_intron_8_0_chr19_3473816_r,Ppp6r3_NM_028999_intron_9_0_chr19_3478365_r,Ppp6r3_NM_029456_intron_8_0_chr19_3473867_r	11	-	6466	20	2	3483542	3.58e-05
chr19	4826336	4826337	Ccs_NM_016892_intron_2_0_chr19_4826022_r	9	-	6811	9	1	4826336	4.35e-05
chr19	6207046	6207047	Majin_NM_001165919_intron_2_0_chr19_6206264_f	28	+	5340	28	1	6207046	0.0003
chr19	7070591	7070596	Macrod1_NM_134147_intron_2_0_chr19_7066204_f	11	+	119372	35	4	7070594	2.4e-06
chr19	7070597	7070598	Macrod1_NM_134147_intron_2_0_chr19_7066204_f	4	+	119372	4	1	7070597	9.32e-05
chr19	7089602	7089603	Macrod1_NM_134147_intron_2_0_chr19_7066204_f	10	+	119372	10	1	7089602	7.61e-06
chr19	7325188	7325189	Mark2_NM_001080388_intron_15_0_chr19_7290783_r,Mark2_NM_001080389_intron_16_0_chr19_7290783_r,Mark2_NM_007928_intron_16_0_chr19_7290783_r	5	-	45720	5	1	7325188	6.68e-05
chr19	7427885	7427886	Rtn3_NM_001003933_intron_0_0_chr19_7427876_r,Rtn3_NM_001003934_intron_0_0_chr19_7427876_r,Rtn3_NM_001271486_intron_0_0_chr19_7427876_r,Rtn3_NM_001271487_intron_0_0_chr19_7427876_r,Rtn3_NM_053076_intron_0_0_chr19_7427876_r	7	-	1875	7	1	7427885	0.000351
chr19	11263222	11263223	Ms4a1_NM_007641_intron_5_0_chr19_11258837_r	5	-	7211	5	1	11263222	5.3e-05
chr19	18975633	18975634	Rorb_NM_001043354_intron_5_0_chr19_18962147_r,Rorb_NM_001289921_intron_5_0_chr19_18962147_r,Rorb_NM_146095_intron_5_0_chr19_18962147_r	15	-	15434	15	1	18975633	1.61e-05
chr19	20822945	20822946	Tmc1_NM_028953_intron_6_0_chr19_20816239_r	5	-	7739	5	1	20822945	0.000125
chr19	21601238	21601239	1110059E24Rik_NM_025423_intron_1_0_chr19_21598869_r	5	-	20240	5	1	21601238	1.52e-05
chr19	25105373	25105374	Dock8_NM_028785_intron_13_0_chr19_25101015_f	4	+	18397	4	1	25105373	4.39e-05
chr19	31603932	31603933	Prkg1_NM_011160_intron_16_0_chr19_31585734_r	30	-	60170	30	1	31603932	4.11e-06
chr19	32263164	32263165	Sgms1_NM_001168525_intron_7_0_chr19_32260098_r,Sgms1_NM_144792_intron_6_0_chr19_32248037_r	54	-	29443	54	1	32263164	7.98e-06
chr19	33758745	33758746	Lipo2_NM_001322338_intron_8_0_chr19_33751360_r	6	-	8533	6	1	33758745	3.35e-05
chr19	36597260	36597261	Hectd2_NM_001163471_intron_7_0_chr19_36597187_f,Hectd2_NM_172637_intron_7_0_chr19_36597187_f	14	+	1700	14	1	36597260	0.000631
chr19	36597329	36597330	Hectd2_NM_001163471_intron_7_0_chr19_36597187_f,Hectd2_NM_172637_intron_7_0_chr19_36597187_f	8	+	1700	8	1	36597329	0.000332
chr19	37058242	37058245	Cpeb3_NM_001290826_intron_2_0_chr19_37054375_r,Cpeb3_NM_001290827_intron_2_0_chr19_37054375_r,Cpeb3_NM_001290828_intron_2_0_chr19_37054375_r,Cpeb3_NM_001290829_intron_2_0_chr19_37054375_r,Cpeb3_NM_198300_intron_2_0_chr19_37054375_r	88	-	13798	179	3	37058243	1.13e-05
chr19	37135715	37135717	Cpeb3_NM_001290826_intron_7_0_chr19_37126389_r,Cpeb3_NM_001290827_intron_7_0_chr19_37126389_r,Cpeb3_NM_001290828_intron_7_0_chr19_37126389_r,Cpeb3_NM_001290829_intron_6_0_chr19_37126389_r,Cpeb3_NM_198300_intron_7_0_chr19_37126389_r	52	-	12673	74	2	37135716	1.99e-05
chr19	37135724	37135725	Cpeb3_NM_001290826_intron_7_0_chr19_37126389_r,Cpeb3_NM_001290827_intron_7_0_chr19_37126389_r,Cpeb3_NM_001290828_intron_7_0_chr19_37126389_r,Cpeb3_NM_001290829_intron_6_0_chr19_37126389_r,Cpeb3_NM_198300_intron_7_0_chr19_37126389_r	24	-	12673	32	2	37135724	0.000126
chr19	37415294	37415295	Kif11_NM_010615_intron_18_0_chr19_37413344_f	10	+	3146	10	1	37415294	8.92e-05
chr19	38207760	38207761	Fra10ac1_NM_001081075_intron_6_0_chr19_38207309_r	7	-	6052	7	1	38207760	0.000434
chr19	43091392	43091393	Hpse2_NM_001081257_intron_8_0_chr19_43013219_r	4	-	131982	4	1	43091392	9.32e-05
chr19	43978693	43978694	Cpn1_NM_030703_intron_6_0_chr19_43974089_r	4	-	6714	4	1	43978693	5.11e-05
chr19	45994602	45994604	9130011E15Rik_NM_198296_intron_24_0_chr19_45978713_r	45	-	19703	56	2	45994602	1.69e-05
chr19	45994613	45994614	9130011E15Rik_NM_198296_intron_24_0_chr19_45978713_r	19	-	19703	19	1	45994613	0.00014
chr19	46172483	46172484	Gbf1_NM_178930_intron_2_0_chr19_46170724_f	30	+	13363	30	1	46172483	1.99e-05
chr19	46172486	46172487	Gbf1_NM_178930_intron_2_0_chr19_46170724_f	10	+	13363	10	1	46172486	0.000152
chr19	47009900	47009901	Nt5c2_NM_001164363_intron_16_0_chr19_46950966_r	6	-	45130	6	1	47009900	2.88e-05
chr19	53737750	53737752	Rbm20_NM_001170847_intron_0_0_chr19_53677593_f	8	+	135655	14	1	53737750	2.7e-05
chr19	56903279	56903282	Vwa2_NM_172840_intron_7_0_chr19_56902369_f	80	+	1098	111	2	56903281	0.000312
chr19	58359879	58359880	Gfra1_NM_001285457_intron_5_0_chr19_58300579_r,Gfra1_NM_010279_intron_5_0_chr19_58300579_r	8	-	91994	8	1	58359879	6.67e-06
chr19	58359923	58359924	Gfra1_NM_001285457_intron_5_0_chr19_58300579_r,Gfra1_NM_010279_intron_5_0_chr19_58300579_r	9	-	91994	16	1	58359923	2.57e-05
chr19	59000037	59000038	Shtn1_NM_001114312_intron_3_0_chr19_58999947_r,Shtn1_NM_175172_intron_1_0_chr19_58999947_r	5	-	3893	5	1	59000037	0.000817
chr19	59000042	59000044	Shtn1_NM_001114312_intron_3_0_chr19_58999947_r,Shtn1_NM_175172_intron_1_0_chr19_58999947_r	19	-	3893	36	2	59000043	6.83e-05
chr2	3489787	3489788	Hspa14_NM_001355397_intron_1_0_chr2_3489769_r,Hspa14_NM_015765_intron_1_0_chr2_3489769_r	4	-	1168	4	1	3489787	0.000245
chr2	5379334	5379335	Camk1d_NM_001290374_intron_7_0_chr2_5362128_r,Camk1d_NM_001290375_intron_7_0_chr2_5362128_r,Camk1d_NM_001290376_intron_7_0_chr2_5362128_r,Camk1d_NM_177343_intron_7_0_chr2_5362128_r	8	-	82942	8	1	5379334	0.000148
chr2	5379340	5379348	Camk1d_NM_001290374_intron_7_0_chr2_5362128_r,Camk1d_NM_001290375_intron_7_0_chr2_5362128_r,Camk1d_NM_001290376_intron_7_0_chr2_5362128_r,Camk1d_NM_177343_intron_7_0_chr2_5362128_r	99	-	82942	299	8	5379343	7.79e-07
chr2	5379353	5379354	Camk1d_NM_001290374_intron_7_0_chr2_5362128_r,Camk1d_NM_001290375_intron_7_0_chr2_5362128_r,Camk1d_NM_001290376_intron_7_0_chr2_5362128_r,Camk1d_NM_177343_intron_7_0_chr2_5362128_r	14	-	82942	14	1	5379353	9.41e-05
chr2	6586601	6586602	Celf2_NM_001110228_intron_5_0_chr2_6586109_r,Celf2_NM_001110229_intron_5_0_chr2_6586109_r,Celf2_NM_001110230_intron_5_0_chr2_6586109_r,Celf2_NM_001110231_intron_4_0_chr2_6586109_r,Celf2_NM_001110232_intron_5_0_chr2_6586109_r,Celf2_NM_001160292_intron_4_0_chr2_6586109_r,Celf2_NM_001160293_intron_5_0_chr2_6586109_r,Celf2_NM_001310447_intron_4_0_chr2_6586109_r,Celf2_NM_001347094_intron_4_0_chr2_6586…	7	-	13925	7	1	6586601	2.31e-05
chr2	7062914	7062915	Celf2_NM_001110229_intron_13_0_chr2_6962415_r,Celf2_NM_001110230_intron_13_0_chr2_6962415_r,Celf2_NM_001110231_intron_12_0_chr2_6962415_r,Celf2_NM_001160292_intron_12_0_chr2_6962415_r	5	-	118692	5	1	7062914	6.53e-06
chr2	16410850	16410852	Plxdc2_NM_026162_intron_0_0_chr2_16357238_f	44	+	154784	101	1	16410850	0.000561
chr2	16410858	16410861	Plxdc2_NM_026162_intron_0_0_chr2_16357238_f	103	+	154784	252	3	16410859	6.43e-05
chr2	16410869	16410870	Plxdc2_NM_026162_intron_0_0_chr2_16357238_f	194	+	154784	225	1	16410871	7.62e-05
chr2	16410874	16410875	Plxdc2_NM_026162_intron_0_0_chr2_16357238_f	30	+	154784	30	1	16410874	0.000659
chr2	19521171	19521172	4921504E06Rik_NM_027600_intron_11_0_chr2_19517684_r	41	-	6282	41	1	19521171	3.66e-05
chr2	24087032	24087033	Tbpl2_NM_001289689_intron_1_0_chr2_24076099_r,Tbpl2_NM_199059_intron_1_0_chr2_24076102_r	25	-	11025	25	1	24087032	2.16e-05
chr2	24932886	24932887	Arrdc1_NM_001162485_intron_6_0_chr2_24927840_r,Arrdc1_NM_178408_intron_6_0_chr2_24927840_r	25	-	7188	30	1	24932886	4.74e-05
chr2	29698394	29698395	Rapgef1_NM_001039086_intron_3_0_chr2_29689264_f,Rapgef1_NM_001039087_intron_4_0_chr2_29689264_f,Rapgef1_NM_054050_intron_4_0_chr2_29689264_f	22	+	9733	22	1	29698394	2.54e-05
chr2	31059978	31059980	Fnbp1_NM_001038700_intron_8_0_chr2_31059018_r,Fnbp1_NM_001177648_intron_10_0_chr2_31059018_r,Fnbp1_NM_001177649_intron_8_0_chr2_31059018_r,Fnbp1_NM_001177650_intron_9_0_chr2_31059018_r,Fnbp1_NM_001355105_intron_9_0_chr2_31059018_r,Fnbp1_NM_001355106_intron_9_0_chr2_31059018_r,Fnbp1_NM_019406_intron_2_0_chr2_31059018_r	12	-	23956	16	1	31059978	1.3e-05
chr2	33415373	33415374	Zbtb34_NM_001085507_intron_0_0_chr2_33412496_r,Zbtb34_NM_001276332_intron_0_0_chr2_33412496_r	6	-	15605	6	1	33415373	3.71e-05
chr2	34204918	34204919	Pbx3_NM_001290576_intron_3_0_chr2_34204916_r,Pbx3_NM_016768_intron_4_0_chr2_34204916_r	10	-	8336	10	1	34204918	0.000141
chr2	34506290	34506291	Mapkap1_NM_001290625_intron_4_0_chr2_34497874_f,Mapkap1_NM_001290626_intron_3_0_chr2_34497874_f,Mapkap1_NM_177345_intron_4_0_chr2_34497874_f	8	+	20799	8	1	34506290	1.58e-05
chr2	34866405	34866406	Psmd5_NM_001355544_intron_7_0_chr2_34866096_r,Psmd5_NM_080554_intron_7_0_chr2_34866096_r	22	-	797	36	1	34866405	0.000494
chr2	37400098	37400099	Rc3h2_NM_001100591_intron_14_0_chr2_37399954_r,Rc3h2_NM_001290642_intron_14_0_chr2_37399954_r	24	-	575	24	1	37400098	0.000516
chr2	37491208	37491209	Rabgap1_NM_001033960_intron_8_0_chr2_37489834_f,Rabgap1_NM_146121_intron_8_0_chr2_37489834_f	24	+	2076	24	1	37491208	0.000118
chr2	38946971	38946972	Olfml2a_NM_172854_intron_1_0_chr2_38941780_f	6	+	5436	10	2	38946972	0.000123
chr2	38946974	38946975	Olfml2a_NM_172854_intron_1_0_chr2_38941780_f	11	+	5436	11	1	38946974	4.57e-05
chr2	41209755	41209756	Lrp1b_NM_053011_intron_58_0_chr2_41193679_r	4	-	52261	4	1	41209755	7.65e-06
chr2	41359931	41359932	Lrp1b_NM_053011_intron_69_0_chr2_41344619_r	10	-	31215	15	2	41359931	9.76e-05
chr2	41865534	41865535	Lrp1b_NM_053011_intron_87_0_chr2_41789078_r	15	-	171563	15	1	41865534	2.7e-05
chr2	42189674	42189675	Lrp1b_NM_053011_intron_88_0_chr2_41960779_r	5	-	334722	18	4	42189675	4.22e-07
chr2	42189676	42189678	Lrp1b_NM_053011_intron_88_0_chr2_41960779_r	5	-	334722	18	1	42189676	4.22e-07
chr2	44828325	44828326	Gtdc1_NM_172662_intron_8_0_chr2_44825544_r	17	-	34747	17	1	44828325	8.72e-06
chr2	49190309	49190310	Mbd5_NM_029924_intron_5_0_chr2_49170014_f	16	+	45445	16	1	49190309	1.49e-05
chr2	52079852	52079853	Rif1_NM_001355414_intron_6_0_chr2_52078521_f,Rif1_NM_001355415_intron_6_0_chr2_52078521_f,Rif1_NM_175238_intron_6_0_chr2_52078521_f	6	+	2705	6	1	52079852	0.000102
chr2	53101280	53101282	Fmnl2_NM_172409_intron_9_0_chr2_53097346_f	18	+	4080	22	1	53101280	7.6e-05
chr2	58012497	58012501	Galnt5_NM_172855_intron_0_0_chr2_57999814_f	63	+	15037	147	4	58012498	1.42e-05
chr2	60109131	60109132	Baz2b_NM_001001182_intron_34_0_chr2_60076912_r	7	-	26747	7	1	60109131	2.09e-05
chr2	60908651	60908653	Rbms1_NM_020296_intron_12_0_chr2_60842473_r	17	-	31174	83	2	60908655	5.96e-06
chr2	60908655	60908656	Rbms1_NM_020296_intron_12_0_chr2_60842473_r	17	-	31174	83	1	60908655	7.53e-05
chr2	62237756	62237760	Slc4a10_NM_001242378_intron_5_0_chr2_62234570_f,Slc4a10_NM_001242379_intron_5_0_chr2_62234570_f,Slc4a10_NM_001242380_intron_5_0_chr2_62234570_f,Slc4a10_NM_001242381_intron_5_0_chr2_62234570_f,Slc4a10_NM_001242382_intron_5_0_chr2_62234570_f,Slc4a10_NM_001242383_intron_5_0_chr2_62234570_f,Slc4a10_NM_033552_intron_5_0_chr2_62234570_f	14	+	8792	41	4	62237758	5.64e-05
chr2	65236363	65236364	Cobll1_NM_027225_intron_11_0_chr2_65151168_r,Cobll1_NM_177025_intron_12_0_chr2_65151168_r	13	-	87195	13	1	65236363	4.64e-06
chr2	65236366	65236367	Cobll1_NM_027225_intron_11_0_chr2_65151168_r,Cobll1_NM_177025_intron_12_0_chr2_65151168_r	4	-	87195	4	1	65236366	4.96e-05
chr2	68289810	68289812	Stk39_NM_016866_intron_3_0_chr2_68267092_r	13	-	39949	17	1	68289810	3.31e-05
chr2	68289815	68289816	Stk39_NM_016866_intron_3_0_chr2_68267092_r	24	-	39949	24	1	68289815	1.94e-05
chr2	69169589	69169590	Nostrin_NM_181547_intron_7_0_chr2_69166008_f	6	+	9499	12	2	69169589	1.92e-05
chr2	69927022	69927023	Ubr3_NM_001303033_intron_4_0_chr2_69922934_f,Ubr3_NM_177783_intron_4_0_chr2_69922934_f	24	+	11455	24	1	69927022	7.83e-05
chr2	70272724	70272725	Myo3b_NM_177376_intron_22_0_chr2_70258093_f	5	+	23060	5	1	70272724	1.32e-05
chr2	70768262	70768263	Tlk1_NM_172664_intron_16_0_chr2_70757550_r	13	-	12454	13	1	70768262	1.95e-05
chr2	71071599	71071600	Dcaf17_NM_001165980_intron_3_0_chr2_71063496_f,Dcaf17_NM_001165981_intron_3_0_chr2_71063496_f,Dcaf17_NM_001165982_intron_3_0_chr2_71063496_f,Dcaf17_NM_198005_intron_3_0_chr2_71063496_f	22	+	9625	41	1	71071599	3.13e-05
chr2	71260348	71260349	Dync1i2_NM_001198872_intron_16_0_chr2_71258225_f,Dync1i2_NM_001198873_intron_16_0_chr2_71258225_f,Dync1i2_NM_001198874_intron_14_0_chr2_71258225_f,Dync1i2_NM_001198875_intron_14_0_chr2_71258225_f,Dync1i2_NM_001198876_intron_13_0_chr2_71258225_f,Dync1i2_NM_001198877_intron_16_0_chr2_71258225_f,Dync1i2_NM_001198878_intron_16_0_chr2_71258225_f,Dync1i2_NM_001347173_intron_15_0_chr2_71258225_f,Dync1i2…	8	+	2597	8	1	71260348	0.00015
chr2	72097802	72097804	Rapgef4_NM_001204165_intron_3_0_chr2_72045249_f,Rapgef4_NM_001204166_intron_0_0_chr2_72055025_f,Rapgef4_NM_001204167_intron_3_0_chr2_72045249_f,Rapgef4_NM_001355478_intron_0_0_chr2_72055025_f,Rapgef4_NM_019688_intron_3_0_chr2_72045249_f	6	+	82217	9	1	72097803	1.06e-05
chr2	72097812	72097814	Rapgef4_NM_001204165_intron_3_0_chr2_72045249_f,Rapgef4_NM_001204166_intron_0_0_chr2_72055025_f,Rapgef4_NM_001204167_intron_3_0_chr2_72045249_f,Rapgef4_NM_001355478_intron_0_0_chr2_72055025_f,Rapgef4_NM_019688_intron_3_0_chr2_72045249_f	7	+	82217	7	1	72097813	1.67e-05
chr2	73324070	73324071	Scrn3_NM_029022_intron_4_0_chr2_73322195_f	23	+	7568	27	2	73324070	4.52e-05
chr2	73518825	73518826	Wipf1_NM_153138_intron_6_0_chr2_73447938_r	49	-	43573	49	1	73518825	5.42e-06
chr2	75871937	75871938	Agps_NM_172666_intron_9_0_chr2_75868414_f	4	+	9057	4	1	75871937	0.000245
chr2	84707978	84707979	Zdhhc5_NM_144887_intron_9_0_chr2_84702455_r	4	-	7863	4	1	84707978	0.000355
chr2	92328827	92328828	Phf21a_NM_001109690_intron_5_0_chr2_92328402_f,Phf21a_NM_001109691_intron_8_0_chr2_92328402_f,Phf21a_NM_001346704_intron_8_0_chr2_92328402_f,Phf21a_NM_138755_intron_7_0_chr2_92328402_f	6	+	2113	11	2	92328828	9.91e-05
chr2	92389913	92389914	Mapk8ip1_NM_001202445_intron_9_0_chr2_92389281_r,Mapk8ip1_NM_001202446_intron_9_0_chr2_92389206_r,Mapk8ip1_NM_011162_intron_9_0_chr2_92389281_r	6	-	1755	6	1	92389913	0.000164
chr2	93750301	93750302	Ext2_NM_001355075_intron_5_0_chr2_93739760_r,Ext2_NM_001355076_intron_2_0_chr2_93739760_r,Ext2_NM_010163_intron_5_0_chr2_93739760_r	21	-	22793	21	1	93750301	2.05e-05
chr2	93750310	93750311	Ext2_NM_001355075_intron_5_0_chr2_93739760_r,Ext2_NM_001355076_intron_2_0_chr2_93739760_r,Ext2_NM_010163_intron_5_0_chr2_93739760_r	17	-	22793	27	2	93750310	2.18e-05
chr2	93793021	93793022	Ext2_NM_001355075_intron_7_0_chr2_93791104_r,Ext2_NM_001355076_intron_4_0_chr2_93791104_r,Ext2_NM_010163_intron_7_0_chr2_93791104_r	17	-	4531	17	1	93793021	5.65e-05
chr2	94000703	94000705	Alkbh3_NM_026944_intron_2_0_chr2_93996393_r	6	-	5032	12	1	94000704	8.14e-05
chr2	94313372	94313373	Ttc17_NM_001355690_intron_2_0_chr2_94305064_r,Ttc17_NM_183106_intron_2_0_chr2_94305064_r	39	-	18025	39	1	94313372	1.36e-05
chr2	97045229	97045230	Lrrc4c_NM_001289742_intron_2_0_chr2_96830770_f,Lrrc4c_NM_001289743_intron_2_0_chr2_96830770_f	8	+	52480	13	2	97045229	3.41e-06
chr2	103663027	103663028	Abtb2_NM_178890_intron_0_0_chr2_103567610_f	48	+	111135	52	1	103663028	0.000402
chr2	105852167	105852169	Elp4_NM_023876_intron_6_0_chr2_105842361_r	16	-	23598	27	1	105852168	1.18e-05
chr2	109123767	109123768	Mettl15_NM_029790_intron_0_0_chr2_109093298_r	8	-	38187	8	1	109123767	8.17e-06
chr2	112711393	112711394	Ryr3_NM_001319156_intron_37_0_chr2_112709311_r	16	-	2909	16	1	112711393	8.39e-05
chr2	113798381	113798382	Scg5_NM_009162_intron_3_0_chr2_113792030_r	11	-	35309	11	1	113798381	4.7e-05
chr2	113817917	113817918	Scg5_NM_009162_intron_3_0_chr2_113792030_r	14	-	35309	14	1	113817917	5.03e-05
chr2	121004124	121004125	Tmem62_NM_175285_intron_11_0_chr2_121002602_f	8	+	2080	8	1	121004124	0.000145
chr2	121432272	121432273	Pdia3_NM_007952_intron_5_0_chr2_121431769_f	4	+	505	4	1	121432272	0.000567
chr2	125838477	125838479	Cops2_NM_001285507_intron_3_0_chr2_125836240_r,Cops2_NM_001285512_intron_3_0_chr2_125836240_r,Cops2_NM_001285513_intron_3_0_chr2_125836240_r,Cops2_NM_009939_intron_3_0_chr2_125836240_r	24	-	2909	40	1	125838478	0.000186
chr2	127991130	127991138	Acoxl_NM_028765_intron_10_0_chr2_127978827_f	10	+	31250	40	1	127991134	4.86e-05
chr2	128994063	128994064	Zc3h6_NM_178404_intron_2_0_chr2_128993282_f	7	+	4323	16	3	128994062	2.55e-05
chr2	129068570	129068571	Ttl_NM_027192_intron_0_0_chr2_129066304_f	14	+	2551	14	1	129068570	0.000102
chr2	129205319	129205320	Slc20a1_NM_015747_intron_4_0_chr2_129204156_f	5	+	1262	5	1	129205319	0.000501
chr2	140163051	140163054	Esf1_NM_001081090_intron_10_0_chr2_140160497_r	31	-	3712	67	3	140163051	5.63e-05
chr2	143745055	143745057	Pcsk2_NM_008792_intron_4_0_chr2_143696695_f	17	+	6601	21	2	143745056	4.9e-05
chr2	144261629	144261630	Snx5_NM_001199188_intron_10_0_chr2_144260836_r,Snx5_NM_024225_intron_10_0_chr2_144260836_r	5	-	1084	5	1	144261629	0.000538
chr2	155172455	155172456	Itch_NM_001243712_intron_4_0_chr2_155168826_f,Itch_NM_008395_intron_3_0_chr2_155168826_f	5	+	3631	5	1	155172455	7.45e-05
chr2	155526875	155526876	Acss2_NM_019811_intron_1_0_chr2_155522177_f	4	+	20459	4	1	155526875	0.00012
chr2	156041996	156041997	Fer1l4_NM_001136556_intron_25_0_chr2_156039358_r	12	-	4662	12	1	156041996	8.08e-05
chr2	157101988	157101991	Samhd1_NM_001139520_intron_2_0_chr2_157101859_r,Samhd1_NM_018851_intron_1_0_chr2_157101859_r	204	-	2973	367	3	157101988	9.55e-05
chr2	157175695	157175696	Rbl1_NM_001139516_intron_0_0_chr2_157175693_r,Rbl1_NM_011249_intron_9_0_chr2_157175693_r	4	-	1526	4	1	157175695	0.000451
chr2	157224879	157224880	Mroh8_NM_001039557_intron_10_0_chr2_157224041_r	6	-	1397	8	1	157224879	0.000198
chr2	163364947	163364948	Jph2_NM_001205076_intron_3_0_chr2_163341581_r,Jph2_NM_021566_intron_3_0_chr2_163341581_r	8	-	34023	8	1	163364947	8.15e-06
chr2	165161257	165161258	Cdh22_NM_174988_intron_8_0_chr2_165157370_r	43	-	13253	55	3	165161257	3.22e-05
chr2	165614433	165614434	Eya2_NM_001271963_intron_0_0_chr2_165595265_f	14	+	35080	14	1	165614433	7.63e-06
chr2	166012913	166012916	Ncoa3_NM_008679_intron_0_0_chr2_165992759_f	13	+	42126	42	2	166012914	6.6e-05
chr2	168751380	168751381	Sall4_NM_175303_intron_0_0_chr2_168750461_r,Sall4_NM_201395_intron_0_0_chr2_168750461_r,Sall4_NM_201396_intron_0_0_chr2_168750461_r	19	-	1993	19	1	168751380	0.000138
chr2	178357993	178357994	Sycp2_NM_177191_intron_11_0_chr2_178356639_r	14	-	1456	14	1	178357993	0.000816
chr2	178363485	178363486	Sycp2_NM_177191_intron_16_0_chr2_178363472_r	22	-	1226	22	1	178363485	0.000643
chr2	178363490	178363491	Sycp2_NM_177191_intron_16_0_chr2_178363472_r	14	-	1226	14	1	178363490	0.000867
chr2	181108462	181108463	Kcnq2_NM_001003824_intron_9_0_chr2_181104982_r,Kcnq2_NM_001003825_intron_8_0_chr2_181104982_r,Kcnq2_NM_001006668_intron_9_0_chr2_181104982_r,Kcnq2_NM_001006669_intron_8_0_chr2_181104982_r,Kcnq2_NM_001006674_intron_6_0_chr2_181104982_r,Kcnq2_NM_001302888_intron_8_0_chr2_181104982_r,Kcnq2_NM_010611_intron_9_0_chr2_181104982_r	19	-	4040	24	2	181108462	7.78e-05
chr3	14786447	14786448	Car1_NM_009799_intron_6_0_chr3_14778409_r	8	-	23757	8	1	14786447	1.37e-05
chr3	18177499	18177501	Cyp7b1_NM_007825_intron_4_0_chr3_18103838_r	20	-	139250	32	2	18177500	3.29e-06
chr3	18177503	18177504	Cyp7b1_NM_007825_intron_4_0_chr3_18103838_r	10	-	139250	14	1	18177503	8.46e-05
chr3	22103800	22103801	Tbl1xr1_NM_030732_intron_0_0_chr3_22076955_f	10	+	71987	10	1	22103800	1.61e-05
chr3	22165033	22165034	Tbl1xr1_NM_030732_intron_1_0_chr3_22149009_f	24	+	30194	24	1	22165033	1.11e-05
chr3	23851937	23851938	Naaladl2_NM_001326288_intron_1_0_chr3_23846675_r	12	-	22962	12	1	23851937	1.62e-05
chr3	23954165	23954167	Naaladl2_NM_001326288_intron_2_0_chr3_23869731_r	5	-	133169	9	2	23954165	3.83e-06
chr3	24119177	24119178	Naaladl2_NM_001326288_intron_4_0_chr3_24058264_r	26	-	113347	26	1	24119177	2.31e-05
chr3	25865715	25865717	Nlgn1_NM_001163387_intron_2_0_chr3_25440078_r,Nlgn1_NM_001357095_intron_2_0_chr3_25440078_r,Nlgn1_NM_001357096_intron_2_0_chr3_25440078_r,Nlgn1_NM_001357097_intron_2_0_chr3_25440078_r,Nlgn1_NM_138666_intron_2_0_chr3_25440078_r	75	-	472564	101	2	25865715	1e-45
chr3	32878939	32878940	Usp13_NM_001013024_intron_6_0_chr3_32876973_f	12	+	4348	12	1	32878939	0.000578
chr3	32878942	32878944	Usp13_NM_001013024_intron_6_0_chr3_32876973_f	33	+	4348	77	2	32878942	8.3e-05
chr3	33044124	33044125	Pex5l_NM_001163516_intron_11_0_chr3_33015077_r,Pex5l_NM_001289505_intron_11_0_chr3_33015077_r,Pex5l_NM_021483_intron_11_0_chr3_33015077_r	95	-	55664	95	1	33044124	4.14e-06
chr3	34064770	34064771	Dnajc19_NM_001026211_intron_0_0_chr3_34058115_r	18	-	19170	18	1	34064770	0.000117
chr3	35901471	35901472	Dcun1d1_NM_001205361_intron_2_0_chr3_35897876_r,Dcun1d1_NM_001205362_intron_2_0_chr3_35897876_r,Dcun1d1_NM_033623_intron_2_0_chr3_35897876_r	11	-	18344	11	1	35901471	2.17e-05
chr3	37092559	37092560	Adad1_NM_009350_intron_9_0_chr3_37092098_f	38	+	14034	38	1	37092559	0.000111
chr3	37312969	37312970	Bbs12_NM_001008502_intron_0_0_chr3_37312586_f,Bbs12_NM_001255992_intron_0_0_chr3_37312586_f	5	+	6464	5	1	37312969	8.89e-05
chr3	41606533	41606534	Jade1_NM_001130184_intron_8_0_chr3_41604992_f,Jade1_NM_001130185_intron_8_0_chr3_41604992_f,Jade1_NM_001130186_intron_8_0_chr3_41604992_f,Jade1_NM_172303_intron_8_0_chr3_41604992_f	8	+	4811	21	3	41606532	0.000356
chr3	41606643	41606646	Jade1_NM_001130184_intron_8_0_chr3_41604992_f,Jade1_NM_001130185_intron_8_0_chr3_41604992_f,Jade1_NM_001130186_intron_8_0_chr3_41604992_f,Jade1_NM_172303_intron_8_0_chr3_41604992_f	52	+	4811	78	1	41606645	0.000285
chr3	53464745	53464755	Proser1_NM_173382_intron_0_0_chr3_53464320_f	71	+	2782	374	9	53464749	1.27e-06
chr3	55379634	55379635	Dclk1_NM_001111053_intron_2_0_chr3_55256212_f,Dclk1_NM_001195538_intron_2_0_chr3_55256212_f,Dclk1_NM_001357466_intron_2_0_chr3_55256212_f,Dclk1_NM_001357469_intron_2_0_chr3_55256212_f,Dclk1_NM_001357475_intron_2_0_chr3_55256212_f,Dclk1_NM_019978_intron_2_0_chr3_55256212_f	22	+	124569	22	1	55379634	4.85e-06
chr3	55964111	55964112	Nbea_NM_030595_intron_26_0_chr3_55955494_r	13	-	12418	13	1	55964111	0.000352
chr3	55964156	55964157	Nbea_NM_030595_intron_26_0_chr3_55955494_r	12	-	12418	12	1	55964156	0.000621
chr3	55967477	55967478	Nbea_NM_030595_intron_26_0_chr3_55955494_r	5	-	12418	5	1	55967477	0.000798
chr3	55970965	55970966	Nbea_NM_030595_intron_27_0_chr3_55968351_r	12	-	15399	12	1	55970965	1.89e-05
chr3	55991178	55991179	Nbea_NM_030595_intron_31_0_chr3_55991169_r	16	-	1165	16	1	55991178	0.00023
chr3	58529483	58529484	Eif2a_NM_001005509_intron_0_0_chr3_58526087_f	18	+	5000	18	1	58529483	5.01e-05
chr3	59150566	59150567	Med12l_NM_177855_intron_14_0_chr3_59093696_f	53	+	133987	71	1	59150566	2.39e-05
chr3	62563799	62563800	Gpr149_NM_001356525_intron_1_0_chr3_62550951_r,Gpr149_NM_177346_intron_0_0_chr3_62531109_r	24	-	43857	24	1	62563799	6.66e-06
chr3	67297491	67297494	Rsrc1_NM_001356273_intron_6_0_chr3_67290416_f,Rsrc1_NM_001356274_intron_6_0_chr3_67290416_f,Rsrc1_NM_001356275_intron_5_0_chr3_67290416_f,Rsrc1_NM_001356277_intron_6_0_chr3_67290416_f,Rsrc1_NM_001356278_intron_6_0_chr3_67290416_f,Rsrc1_NM_001356279_intron_5_0_chr3_67290416_f,Rsrc1_NM_001356280_intron_5_0_chr3_67290416_f,Rsrc1_NM_025822_intron_6_0_chr3_67290416_f	10	+	59493	23	1	67297492	9.13e-06
chr3	69085142	69085143	Kpna4_NM_008467_intron_4_0_chr3_69084155_r	23	-	1532	23	1	69085142	0.000514
chr3	75059749	75059751	Zbbx_NM_001310529_intron_2_0_chr3_75052631_r,Zbbx_NM_172515_intron_2_0_chr3_75052631_r	10	-	8902	41	6	75059750	9.16e-07
chr3	75059758	75059759	Zbbx_NM_001310529_intron_2_0_chr3_75052631_r,Zbbx_NM_172515_intron_2_0_chr3_75052631_r	8	-	8902	8	1	75059758	3.64e-05
chr3	82842536	82842537	Rbm46_NM_001146328_intron_0_0_chr3_82837433_r,Rbm46_NM_001277170_intron_1_0_chr3_82842534_r	10	-	21371	16	2	82842537	8.1e-05
chr3	84177273	84177277	Trim2_NM_001271725_intron_3_0_chr3_84172934_r,Trim2_NM_001271726_intron_3_0_chr3_84172934_r,Trim2_NM_001271727_intron_3_0_chr3_84172934_r,Trim2_NM_001271728_intron_3_0_chr3_84172934_r,Trim2_NM_030706_intron_3_0_chr3_84172934_r	19	-	4698	61	4	84177275	1.19e-05
chr3	86286006	86286007	Lrba_NM_001077687_intron_3_0_chr3_86285735_f,Lrba_NM_001077688_intron_3_0_chr3_86285735_f,Lrba_NM_030695_intron_3_0_chr3_86285735_f	14	+	5692	14	1	86286006	0.000889
chr3	88491630	88491631	Lmna_NM_001002011_intron_10_0_chr3_88488432_r,Lmna_NM_019390_intron_8_0_chr3_88488432_r	15	-	4805	15	1	88491630	0.000157
chr3	88491632	88491633	Lmna_NM_001002011_intron_10_0_chr3_88488432_r,Lmna_NM_019390_intron_8_0_chr3_88488432_r	11	-	4805	11	1	88491632	0.000293
chr3	88637813	88637815	Arhgef2_NM_001198911_intron_11_0_chr3_88636104_f,Arhgef2_NM_001198912_intron_10_0_chr3_88636104_f,Arhgef2_NM_001198913_intron_10_0_chr3_88636104_f,Arhgef2_NM_008487_intron_10_0_chr3_88636104_f	10	+	2167	10	1	88637814	0.000185
chr3	90137669	90137671	Nup210l_NM_029937_intron_11_0_chr3_90137002_f	6	+	7157	6	1	90137670	6.52e-05
chr3	90462552	90462553	Npr1_NM_008727_intron_17_0_chr3_90462258_r	8	-	310	8	1	90462552	0.000806
chr3	94530879	94530881	Snx27_NM_001082484_intron_8_0_chr3_94528977_r,Snx27_NM_029721_intron_8_0_chr3_94528977_r	11	-	2220	15	1	94530880	0.000208
chr3	95626934	95626935	Ensa_NM_001026212_intron_1_0_chr3_95626875_f,Ensa_NM_019561_intron_1_0_chr3_95626875_f	6	+	1666	6	1	95626934	0.000157
chr3	95831544	95831545	Prpf3_NM_001316751_intron_0_0_chr3_95830966_r,Prpf3_NM_027541_intron_0_0_chr3_95830966_r	24	-	1595	24	1	95831544	0.000235
chr3	95869892	95869893	Mrps21_NM_001355759_intron_0_0_chr3_95862933_r,Mrps21_NM_078479_intron_0_0_chr3_95862933_r	8	-	7561	8	1	95869892	3.8e-05
chr3	101408900	101408902	Igsf3_NM_207205_intron_1_0_chr3_101378493_f	17	+	46958	29	2	101408901	6.2e-06
chr3	103097818	103097819	Ampd1_NM_001033303_intron_12_0_chr3_103095763_f	35	+	2907	41	1	103097818	0.000121
chr3	104488047	104488048	Lrig2_NM_001025067_intron_9_0_chr3_104481936_r,Lrig2_NM_001310698_intron_9_0_chr3_104481936_r	5	-	8594	5	1	104488047	0.000137
chr3	105888885	105888887	Tmigd3_NM_001174169_intron_0_0_chr3_105871012_f	44	+	33409	67	2	105888886	6.88e-06
chr3	116402190	116402191	Cdc14a_NM_001080818_intron_12_0_chr3_116392915_r,Cdc14a_NM_001173553_intron_10_0_chr3_116392915_r	5	-	11628	5	1	116402190	2.61e-05
chr3	116419712	116419713	Cdc14a_NM_001080818_intron_13_0_chr3_116404619_r,Cdc14a_NM_001173553_intron_11_0_chr3_116404619_r	5	-	17948	5	1	116419712	1.72e-05
chr3	117840267	117840268	Snx7_NM_001190156_intron_5_0_chr3_117840039_r,Snx7_NM_029655_intron_6_0_chr3_117840039_r	193	-	6475	200	1	117840267	9.35e-05
chr3	117840269	117840270	Snx7_NM_001190156_intron_5_0_chr3_117840039_r,Snx7_NM_029655_intron_6_0_chr3_117840039_r	188	-	6475	200	1	117840269	0.000427
chr3	119200617	119200619	Dpyd_NM_170778_intron_17_0_chr3_119195189_f	6	+	70766	6	1	119200618	8.76e-06
chr3	122955592	122955595	Usp53_NM_133857_intron_6_0_chr3_122953343_r	15	-	3356	27	3	122955593	0.000132
chr3	122955596	122955597	Usp53_NM_133857_intron_6_0_chr3_122953343_r	13	-	3356	13	1	122955596	0.000504
chr3	125881470	125881472	Ugt8a_NM_011674_intron_3_0_chr3_125875632_r	10	-	39006	16	2	125881470	3.15e-05
chr3	132679803	132679804	Aimp1_NM_007926_intron_5_0_chr3_132677139_r	4	-	6654	4	1	132679803	8.11e-05
chr3	136794649	136794650	Ppp3ca_NM_001293622_intron_0_0_chr3_136670902_f,Ppp3ca_NM_008913_intron_0_0_chr3_136670902_f	22	+	126824	22	1	136794649	0.000243
chr3	139019647	139019648	Rap1gds1_NM_001040690_intron_11_0_chr3_139015672_r,Rap1gds1_NM_001286759_intron_11_0_chr3_139015672_r,Rap1gds1_NM_001356388_intron_10_0_chr3_139015672_r,Rap1gds1_NM_145544_intron_10_0_chr3_139015672_r	15	-	6141	15	1	139019647	5.49e-05
chr3	139373546	139373547	Stpg2_NM_198659_intron_9_0_chr3_139317482_f	13	+	94270	29	4	139373548	2.73e-06
chr3	145119730	145119731	Odf2l_NM_001162538_intron_0_0_chr3_145118783_f,Odf2l_NM_001162539_intron_0_0_chr3_145118783_f,Odf2l_NM_025714_intron_0_0_chr3_145118660_f	8	+	5428	8	1	145119730	0.000319
chr3	148930863	148930865	Adgrl2_NM_001081298_intron_22_0_chr3_148890626_r	32	-	63937	40	1	148930864	4.66e-06
chr3	152304399	152304400	Miga1_NM_001162375_intron_6_0_chr3_152297218_r,Miga1_NM_174868_intron_8_0_chr3_152297218_r	10	-	20396	10	1	152304399	2.52e-05
chr3	154971551	154971555	Tnni3k_NM_177066_intron_18_0_chr3_154969344_r	54	-	9805	101	2	154971552	2.31e-05
chr4	8233427	8233428	Car8_NM_007592_intron_6_0_chr4_8221675_r	9	-	16244	15	2	8233426	1.65e-05
chr4	34571031	34571032	Orc3_NM_001159563_intron_0_0_chr4_34571019_r,Orc3_NM_015824_intron_0_0_chr4_34571019_r	46	-	710	46	1	34571031	0.000596
chr4	40692143	40692144	Aptx_NM_001025444_intron_2_0_chr4_40691196_r,Aptx_NM_001025445_intron_2_0_chr4_40691196_r,Aptx_NM_025545_intron_2_0_chr4_40691196_r	30	-	2194	68	6	40692142	3.44e-05
chr4	43145513	43145514	Unc13b_NM_001081413_intron_6_0_chr4_43115161_f,Unc13b_NM_001310758_intron_6_0_chr4_43115161_f,Unc13b_NM_021468_intron_6_0_chr4_43115161_f	5	+	46282	5	1	43145513	4.49e-05
chr4	44026447	44026448	Clta_NM_001080385_intron_3_0_chr4_44025561_f,Clta_NM_001290470_intron_3_0_chr4_44025561_f,Clta_NM_016760_intron_3_0_chr4_44025561_f	19	+	4654	19	1	44026447	4.97e-05
chr4	44339527	44339531	Melk_NM_010790_intron_10_0_chr4_44332967_f	7	+	7659	13	1	44339530	0.000242
chr4	46026298	46026299	Tdrd7_NM_001290475_intron_14_0_chr4_46026160_f,Tdrd7_NM_001355189_intron_14_0_chr4_46026160_f,Tdrd7_NM_146142_intron_14_0_chr4_46026160_f	6	+	3487	6	1	46026298	0.000977
chr4	46026535	46026536	Tdrd7_NM_001290475_intron_14_0_chr4_46026160_f,Tdrd7_NM_001355189_intron_14_0_chr4_46026160_f,Tdrd7_NM_146142_intron_14_0_chr4_46026160_f	37	+	3487	51	2	46026535	4.57e-05
chr4	46026557	46026558	Tdrd7_NM_001290475_intron_14_0_chr4_46026160_f,Tdrd7_NM_001355189_intron_14_0_chr4_46026160_f,Tdrd7_NM_146142_intron_14_0_chr4_46026160_f	19	+	3487	19	1	46026557	0.00015
chr4	48552258	48552259	Msantd3_NM_001145924_intron_0_0_chr4_48540272_f,Msantd3_NM_001145925_intron_0_0_chr4_48539998_f,Msantd3_NM_028137_intron_0_0_chr4_48540569_f	42	+	11811	42	1	48552258	2.25e-05
chr4	49642853	49642854	Rnf20_NM_001163263_intron_5_0_chr4_49642185_f,Rnf20_NM_001356401_intron_1_0_chr4_49642185_f,Rnf20_NM_182999_intron_6_0_chr4_49642185_f	10	+	2299	10	1	49642853	0.000116
chr4	53565808	53565810	Slc44a1_NM_133891_intron_14_0_chr4_53563222_f	14	+	17422	26	2	53565809	0.000437
chr4	53566188	53566189	Slc44a1_NM_133891_intron_14_0_chr4_53563222_f	17	+	17422	17	1	53566188	0.000295
chr4	53566191	53566192	Slc44a1_NM_133891_intron_14_0_chr4_53563222_f	20	+	17422	20	1	53566191	0.000229
chr4	53566558	53566559	Slc44a1_NM_133891_intron_14_0_chr4_53563222_f	35	+	17422	60	1	53566558	0.000143
chr4	53566723	53566724	Slc44a1_NM_133891_intron_14_0_chr4_53563222_f	44	+	17422	48	1	53566723	6.33e-05
chr4	55014136	55014137	Zfp462_NM_172867_intron_2_0_chr4_55013850_f	17	+	833	17	1	55014136	0.000285
chr4	58178106	58178108	Svep1_NM_022814_intron_45_0_chr4_58176108_r	29	-	3344	94	1	58178107	8.39e-05
chr4	58178111	58178112	Svep1_NM_022814_intron_45_0_chr4_58176108_r	29	-	3344	94	6	58178107	1.14e-05
chr4	58907601	58907603	AI314180_NM_001355696_intron_47_0_chr4_58885499_r,AI314180_NM_172381_intron_47_0_chr4_58885499_r	6	-	6761	10	2	58907601	0.000135
chr4	59524494	59524495	Ptbp3_NM_144904_intron_12_0_chr4_59524477_r,Ptbp3_NM_178164_intron_12_0_chr4_59524477_r	5	-	21672	5	1	59524494	4.89e-05
chr4	59722689	59722690	E130308A19Rik_NM_001015681_intron_1_0_chr4_59691339_f	20	+	16160	20	1	59722689	9.46e-05
chr4	62628987	62628988	Rgs3_NM_001081650_intron_4_0_chr4_62626532_f,Rgs3_NM_019492_intron_13_0_chr4_62626532_f,Rgs3_NM_134257_intron_4_0_chr4_62626532_f	8	+	4592	8	1	62628987	6.42e-05
chr4	65168242	65168243	Pappa_NM_021362_intron_1_0_chr4_65156680_f	8	+	19529	8	1	65168242	1.28e-05
chr4	74306619	74306621	Kdm4c_NM_001172095_intron_4_0_chr4_74298635_f,Kdm4c_NM_001356561_intron_3_0_chr4_74298635_f,Kdm4c_NM_144787_intron_4_0_chr4_74298635_f	7	+	8330	14	2	74306620	1.94e-05
chr4	77368236	77368237	Ptprd_NM_011211_intron_34_0_chr4_77335449_r	20	-	34651	20	1	77368236	1.07e-05
chr4	77424752	77424753	Ptprd_NM_011211_intron_35_0_chr4_77370142_r	9	-	178268	9	1	77424752	5.5e-05
chr4	83285887	83285888	Ttc39b_NM_027238_intron_17_0_chr4_83271219_r	10	-	26709	10	1	83285887	1.71e-05
chr4	86333626	86333627	Adamtsl1_NM_029967_intron_14_0_chr4_86322170_f	6	+	14668	6	1	86333626	2.53e-05
chr4	86582031	86582032	Haus6_NM_173400_intron_0_0_chr4_86582019_r	22	-	862	22	1	86582031	0.000832
chr4	87826826	87826827	Mllt3_NM_027326_intron_5_0_chr4_87794012_r	7	-	34358	7	1	87826826	7.79e-06
chr4	89161599	89161600	Mtap_NM_024433_intron_3_0_chr4_89156614_f	12	+	14514	36	4	89161601	2.74e-06
chr4	95575362	95575363	Fggy_NM_001113412_intron_0_0_chr4_95557592_f	89	+	21829	89	1	95575362	1.31e-05
chr4	98021479	98021480	Nfia_NM_001122952_intron_5_0_chr4_98020955_f,Nfia_NM_001122953_intron_5_0_chr4_98020955_f,Nfia_NM_010905_intron_5_0_chr4_98020955_f	9	+	20596	9	1	98021479	1.32e-05
chr4	98355694	98355695	Tm2d1_NM_053157_intron_0_0_chr4_98355681_r	9	-	2237	9	1	98355694	0.000153
chr4	100496471	100496472	Ube2u_NM_001033773_intron_4_0_chr4_100490216_f	8	+	24465	8	1	100496471	1.07e-05
chr4	104466977	104466978	Dab1_NM_010014_intron_0_0_chr4_104367718_f,Dab1_NM_177259_intron_0_0_chr4_104367718_f	34	+	111356	43	1	104466977	2.68e-05
chr4	104721824	104721825	Dab1_NM_177259_intron_10_0_chr4_104720631_f	26	+	6929	26	1	104721824	0.000369
chr4	104988087	104988095	Fyb2_NM_001162980_intron_5_0_chr4_104986291_f,Fyb2_NM_001285952_intron_6_0_chr4_104986291_f,Fyb2_NM_001285953_intron_5_0_chr4_104986291_f	15	+	1859	64	2	104988093	0.000248
chr4	104993433	104993434	Fyb2_NM_001162980_intron_8_0_chr4_104990358_f,Fyb2_NM_001285952_intron_9_0_chr4_104990358_f,Fyb2_NM_001285953_intron_8_0_chr4_104990358_f	34	+	5340	34	1	104993433	4.69e-05
chr4	107023879	107023881	Ssbp3_NM_001355532_intron_1_0_chr4_107009769_f,Ssbp3_NM_023672_intron_4_0_chr4_107009769_f,Ssbp3_NM_198438_intron_4_0_chr4_107009769_f	19	+	17448	27	1	107023880	0.000104
chr4	113528519	113528520	Skint5_NM_001167876_intron_7_0_chr4_113524159_r,Skint5_NM_001167878_intron_6_0_chr4_113517155_r	7	-	11539	7	1	113528519	0.000104
chr4	113528521	113528522	Skint5_NM_001167876_intron_7_0_chr4_113524159_r,Skint5_NM_001167878_intron_6_0_chr4_113517155_r	12	-	11539	12	1	113528521	2.29e-05
chr4	113753530	113753531	Skint5_NM_001167876_intron_33_0_chr4_113742240_r,Skint5_NM_001167878_intron_32_0_chr4_113742240_r	7	-	14667	7	1	113753530	1.82e-05
chr4	114585156	114585157	Trabd2b_NM_001085549_intron_2_0_chr4_114580438_f	58	+	6020	58	1	114585156	4.03e-05
chr4	114963968	114963970	Cmpk1_NM_025647_intron_2_0_chr4_114963433_r	19	-	1450	23	1	114963969	0.00033
chr4	116067201	116067202	Uqcrh_NM_025641_intron_0_0_chr4_116067173_r	5	-	2690	5	1	116067201	0.000121
chr4	116388127	116388128	Mast2_NM_001042743_intron_25_0_chr4_116353065_r,Mast2_NM_008641_intron_24_0_chr4_116353065_r	4	-	25407	4	1	116388127	2.18e-05
chr4	116610105	116610106	Nasp_NM_001081475_intron_8_0_chr4_116605764_r,Nasp_NM_016777_intron_8_0_chr4_116605764_r	50	-	4639	50	1	116610106	0.000293
chr4	119286463	119286464	Ybx1_NM_011732_intron_5_0_chr4_119285143_r	10	-	3704	10	1	119286463	0.000441
chr4	120104689	120104690	Hivep3_NM_010657_intron_4_0_chr4_120103855_f	5	+	19017	5	1	120104689	1.5e-05
chr4	120774791	120774792	Nfyc_NM_001048168_intron_5_0_chr4_120773768_r,Nfyc_NM_001277095_intron_5_0_chr4_120773768_r,Nfyc_NM_001357192_intron_5_0_chr4_120773768_r,Nfyc_NM_001357193_intron_5_0_chr4_120773768_r,Nfyc_NM_001357194_intron_5_0_chr4_120773768_r,Nfyc_NM_008692_intron_5_0_chr4_120773768_r	39	-	5352	39	1	120774791	4.41e-05
chr4	120998689	120998694	Smap2_NM_133716_intron_8_0_chr4_120985329_r	27	-	31420	56	4	120998692	0.000188
chr4	120998696	120998697	Smap2_NM_133716_intron_8_0_chr4_120985329_r	65	-	31420	65	1	120998696	7.56e-05
chr4	123520320	123520322	Macf1_NM_001199136_intron_92_0_chr4_123514002_r,Macf1_NM_001199137_intron_87_0_chr4_123514002_r	63	-	22200	128	2	123520321	1.07e-05
chr4	123520323	123520324	Macf1_NM_001199136_intron_92_0_chr4_123514002_r,Macf1_NM_001199137_intron_87_0_chr4_123514002_r	63	-	22200	128	1	123520323	4.16e-05
chr4	126268111	126268112	Trappc3_NM_013718_intron_0_0_chr4_126262538_f	8	+	10140	8	1	126268111	2.7e-05
chr4	129556824	129556825	Lck_NM_001162432_intron_7_0_chr4_129556748_r,Lck_NM_001162433_intron_7_0_chr4_129556748_r,Lck_NM_010693_intron_7_0_chr4_129556748_r	28	-	286	28	1	129556824	0.000833
chr4	129716199	129716200	Khdrbs1_NM_011317_intron_0_0_chr4_129716187_r	21	-	2896	21	1	129716199	0.000239
chr4	130532187	130532188	Nkain1_NM_025998_intron_1_0_chr4_130532152_r	6	-	452	6	1	130532187	0.000668
chr4	131853404	131853405	Mecr_NM_025297_intron_0_0_chr4_131843679_f	23	+	10037	23	1	131853404	7.31e-05
chr4	132250888	132250889	Gmeb1_NM_001122992_intron_7_0_chr4_132246069_r,Gmeb1_NM_020273_intron_7_0_chr4_132246069_r	18	-	5606	18	1	132250888	5.2e-05
chr4	132640217	132640218	Eya3_NM_010166_intron_0_0_chr4_132639156_f,Eya3_NM_210071_intron_0_0_chr4_132639156_f,Eya3_NM_211357_intron_0_0_chr4_132639156_f	12	+	17537	12	1	132640217	0.000156
chr4	132682397	132682398	Eya3_NM_010166_intron_6_0_chr4_132673033_f,Eya3_NM_210071_intron_5_0_chr4_132673033_f,Eya3_NM_211357_intron_3_0_chr4_132670256_f	10	+	16672	46	1	132682397	2.05e-05
chr4	135947520	135947521	Hmgcl_NM_008254_intron_0_0_chr4_135946541_f	5	+	4009	5	1	135947520	6.75e-05
chr4	141765420	141765421	Dnajc16_NM_172338_intron_1_0_chr4_141764739_r	7	-	1745	7	1	141765420	0.000181
chr4	141844893	141844894	Ctrc_NM_001033875_intron_4_0_chr4_141843797_r	4	-	1204	4	1	141844893	0.000238
chr4	141962871	141962872	Fhad1_NM_177868_intron_22_0_chr4_141957683_r	20	-	5730	20	1	141962871	0.000119
chr4	141962875	141962876	Fhad1_NM_177868_intron_22_0_chr4_141957683_r	22	-	5730	30	1	141962875	0.00013
chr4	148856319	148856320	Casz1_NM_001159344_intron_1_0_chr4_148838421_f,Casz1_NM_027195_intron_1_0_chr4_148838421_f	13	+	51901	13	1	148856319	6.81e-06
chr4	149400622	149400624	Ube4b_NM_022022_intron_25_0_chr4_149398786_r	28	-	27096	38	2	149400623	6.65e-05
chr4	149423774	149423777	Ube4b_NM_022022_intron_25_0_chr4_149398786_r	23	-	27096	37	2	149423776	4.42e-05
chr4	155571175	155571176	Nadk_NM_001159637_intron_0_0_chr4_155563980_f,Nadk_NM_001355599_intron_0_0_chr4_155563980_f,Nadk_NM_138671_intron_0_0_chr4_155562456_f	4	+	13013	4	1	155571175	3.72e-05
chr4	155602510	155602511	Slc35e2_NM_177186_intron_0_0_chr4_155601739_f	11	+	8100	11	1	155602510	0.000203
chr5	3705801	3705802	Ankib1_NM_001003909_intron_7_0_chr5_3704875_r,Ankib1_NM_001289527_intron_7_0_chr5_3704875_r,Ankib1_NM_001289528_intron_7_0_chr5_3704875_r,Ankib1_NM_001289529_intron_7_0_chr5_3704875_r	9	-	1314	9	1	3705801	0.000187
chr5	8910135	8910136	Abcb4_NM_008830_intron_6_0_chr5_8909274_f	10	+	1345	10	1	8910135	0.000196
chr5	9600359	9600360	Grm3_NM_181850_intron_4_0_chr5_9590185_r	9	-	134945	9	1	9600359	4.53e-05
chr5	12405334	12405335	Sema3d_NM_028882_intron_0_0_chr5_12383675_f	7	+	64317	7	1	12405334	4.45e-06
chr5	17626955	17626963	Sema3c_NM_013657_intron_1_0_chr5_17576971_f	11	+	76737	38	1	17626962	1.27e-05
chr5	19542437	19542439	Magi2_NM_001170746_intron_0_0_chr5_19227590_f	6	+	451063	11	2	19542437	1e-45
chr5	20701462	20701463	Magi2_NM_001170745_intron_19_0_chr5_20661353_f,Magi2_NM_001170746_intron_21_0_chr5_20661353_f,Magi2_NM_015823_intron_20_0_chr5_20661353_f	4	+	40717	4	1	20701462	8.18e-06
chr5	21202031	21202032	Gsap_NM_175437_intron_2_0_chr5_21196102_f	4	+	11139	4	1	21202031	3.08e-05
chr5	24903360	24903361	Prkag2_NM_001170555_intron_10_0_chr5_24889189_r,Prkag2_NM_001170556_intron_10_0_chr5_24889186_r,Prkag2_NM_001310480_intron_10_0_chr5_24889189_r,Prkag2_NM_145401_intron_10_0_chr5_24889186_r	223	-	19134	223	1	24903360	1.6e-05
chr5	25369104	25369105	Kmt2c_NM_001081383_intron_44_0_chr5_25366197_r	34	-	6569	34	1	25369104	0.000465
chr5	29767958	29767959	Dnajb6_NM_001037940_intron_7_0_chr5_29766396_f	14	+	14028	14	1	29767958	2.28e-05
chr5	31218784	31218785	Ppm1g_NM_008014_intron_8_0_chr5_31208457_r	5	-	11846	5	1	31218784	7.08e-05
chr5	31314389	31314390	Gckr_NM_144909_intron_15_0_chr5_31309105_f	6	+	15467	6	1	31314389	1.75e-05
chr5	32913745	32913746	Depdc5_NM_001025426_intron_20_0_chr5_32913221_f,Depdc5_NM_001170567_intron_19_0_chr5_32913221_f,Depdc5_NM_177786_intron_19_0_chr5_32913221_f	5	+	4704	5	1	32913745	6.46e-05
chr5	33864029	33864036	Nsd2_NM_001081102_intron_4_0_chr5_33861179_f,Nsd2_NM_001177884_intron_4_0_chr5_33861179_f,Nsd2_NM_175231_intron_4_0_chr5_33861179_f	31	+	3481	93	5	33864031	1.53e-05
chr5	35844131	35844137	Ablim2_NM_001177696_intron_12_0_chr5_35843267_f,Ablim2_NM_001177697_intron_12_0_chr5_35843267_f,Ablim2_NM_001177698_intron_12_0_chr5_35843267_f,Ablim2_NM_001177699_intron_11_0_chr5_35843267_f,Ablim2_NM_001177700_intron_10_0_chr5_35841402_f,Ablim2_NM_177678_intron_10_0_chr5_35841402_f	15	+	5537	47	5	35844133	6.98e-06
chr5	38708657	38708658	Clnk_NM_013748_intron_0_0_chr5_38706769_r	4	-	6305	4	1	38708657	0.000117
chr5	48595084	48595085	Kcnip4_NM_001199245_intron_6_0_chr5_48482656_r,Kcnip4_NM_030265_intron_6_0_chr5_48482656_r	36	-	89661	40	2	48595084	4.32e-06
chr5	48637987	48637988	Kcnip4_NM_001199244_intron_6_0_chr5_48482656_r,Kcnip4_NM_030265_intron_6_0_chr5_48482656_r	15	-	289683	15	1	48637987	7.73e-06
chr5	52151988	52151989	Dhx15_NM_007839_intron_1_0_chr5_52151980_r	14	-	1344	14	1	52151988	0.00018
chr5	62656606	62656607	Arap2_NM_178407_intron_13_0_chr5_62654210_r	10	-	14579	10	1	62656606	2.07e-05
chr5	63829306	63829307	0610040J01Rik_NM_029554_intron_0_0_chr5_63812596_f	44	+	63854	44	1	63829306	3.65e-06
chr5	66891183	66891184	Limch1_NM_001001980_intron_2_0_chr5_66881969_f	30	+	62834	30	1	66891183	3.65e-06
chr5	71728725	71728727	Gabrb1_NM_008069_intron_2_0_chr5_71700873_f	89	+	168526	128	3	71728726	6.75e-06
chr5	72418753	72418754	Corin_NM_001122756_intron_16_0_chr5_72372212_r,Corin_NM_016869_intron_16_0_chr5_72372212_r	5	-	49813	5	1	72418753	6.1e-06
chr5	74625720	74625721	Lnx1_NM_001159577_intron_6_0_chr5_74623685_r,Lnx1_NM_001159578_intron_7_0_chr5_74623685_r,Lnx1_NM_001159579_intron_6_0_chr5_74623685_r,Lnx1_NM_001159580_intron_6_0_chr5_74623655_r,Lnx1_NM_010727_intron_7_0_chr5_74623685_r	6	-	3663	6	1	74625720	7.12e-05
chr5	75011510	75011511	Chic2_NM_028850_intron_2_0_chr5_75011510_r	4	-	15558	4	1	75011510	0.000217
chr5	76248474	76248475	Clock_NM_001289826_intron_14_0_chr5_76248463_r,Clock_NM_001305222_intron_14_0_chr5_76248463_r,Clock_NM_007715_intron_14_0_chr5_76248463_r	4	-	5911	4	1	76248474	0.000135
chr5	87837091	87837092	Prr27_NM_001163551_intron_1_0_chr5_87835734_f,Prr27_NM_028648_intron_1_0_chr5_87835734_f	4	+	1874	4	1	87837091	0.00091
chr5	93170433	93170434	Sept11_NM_001009818_intron_8_0_chr5_93167688_f,Sept11_NM_001310669_intron_8_0_chr5_93167688_f,Sept11_NM_001310671_intron_8_0_chr5_93167688_f,Sept11_NM_001347377_intron_8_0_chr5_93167688_f	9	+	3651	9	1	93170433	9.35e-05
chr5	98864176	98864177	Bmp3_NM_001310677_intron_0_0_chr5_98855423_f,Bmp3_NM_173404_intron_0_0_chr5_98855423_f	6	+	16607	6	1	98864176	1.67e-05
chr5	101969010	101969011	Wdfy3_NM_172882_intron_62_0_chr5_101968993_r	12	-	12386	12	1	101969010	1.93e-05
chr5	105581400	105581406	Lrrc8c_NM_133897_intron_2_0_chr5_105579610_f	50	+	26889	203	6	105581404	3.42e-06
chr5	108470523	108470524	Pcgf3_NM_172716_intron_0_0_chr5_108461452_f	7	+	10620	7	1	108470523	4.04e-05
chr5	108486638	108486640	Pcgf3_NM_172716_intron_6_0_chr5_108486248_f	12	+	1588	18	2	108486639	0.000139
chr5	111165785	111165786	Ttc28_NM_001267622_intron_4_0_chr5_111102101_f	17	+	80823	17	1	111165785	3.13e-06
chr5	113249110	113249111	Sgsm1_NM_001309528_intron_0_0_chr5_113245094_r,Sgsm1_NM_172718_intron_0_0_chr5_113245094_r	10	-	5779	10	1	113249110	4.21e-05
chr5	116192635	116192637	Ccdc60_NM_177759_intron_11_0_chr5_116190231_r	28	-	35038	45	2	116192635	7.62e-06
chr5	116287014	116287015	Ccdc60_NM_177759_intron_12_0_chr5_116225352_r	6	-	63095	6	1	116287014	5.38e-06
chr5	116457604	116457605	Srrm4_NM_026886_intron_4_0_chr5_116453714_r	27	-	13718	27	1	116457604	2.09e-05
chr5	116457606	116457608	Srrm4_NM_026886_intron_4_0_chr5_116453714_r	6	-	13718	12	1	116457607	0.00017
chr5	122377588	122377589	Gpn3_NM_024216_intron_1_0_chr5_122374020_f	8	+	4447	8	1	122377588	7.68e-05
chr5	124396067	124396068	Sbno1_NM_001081203_intron_16_0_chr5_124396047_r	9	-	2365	9	1	124396067	0.000256
chr5	124415908	124415909	Sbno1_NM_001081203_intron_30_0_chr5_124414528_r	5	-	11319	5	1	124415908	5.48e-05
chr5	124464401	124464402	Rilpl2_NM_030259_intron_0_0_chr5_124463812_r	5	-	4775	5	1	124464401	7.73e-05
chr5	124850699	124850700	Ccdc92_NM_144819_intron_2_0_chr5_124839808_r	15	-	22207	73	7	124850696	2.38e-07
chr5	125388300	125388301	Ubc_NM_019639_intron_0_0_chr5_125388265_r	11	-	1645	11	1	125388300	0.000342
chr5	129872405	129872406	Phkg1_NM_011079_intron_5_0_chr5_129869527_r	11	-	3689	11	1	129872405	7.08e-05
chr5	129881398	129881399	Chchd2_NM_024166_intron_0_0_chr5_129881397_r	13	-	1032	13	1	129881398	0.00023
chr5	130898576	130898578	Wbscr17_NM_145218_intron_2_0_chr5_130895564_r	10	-	5000	16	1	130898576	6.38e-05
chr5	131950656	131950657	Auts2_NM_177047_intron_15_0_chr5_131770790_r	4	-	260200	4	1	131950656	0.000399
chr5	132118745	132118746	Auts2_NM_177047_intron_17_0_chr5_132050410_r	4	-	208514	4	1	132118745	0.000185
chr5	132216669	132216670	Auts2_NM_177047_intron_17_0_chr5_132050410_r	11	-	208514	15	1	132216669	0.000365
chr5	134741704	134741705	Eln_NM_007925_intron_35_0_chr5_134739573_r	7	-	7584	7	1	134741704	3.44e-05
chr5	135709129	135709130	Por_NM_008898_intron_0_0_chr5_135689253_f	28	+	26619	54	3	135709129	6.48e-06
chr5	135709131	135709132	Por_NM_008898_intron_0_0_chr5_135689253_f	28	+	26619	54	3	135709129	6.48e-06
chr5	136496326	136496327	Cux1_NM_001291233_intron_22_0_chr5_136485852_r,Cux1_NM_001291234_intron_21_0_chr5_136485852_r,Cux1_NM_001291239_intron_21_0_chr5_136485852_r,Cux1_NM_001291240_intron_21_0_chr5_136485852_r	18	-	79528	18	1	136496326	1.3e-05
chr5	138180161	138180162	Taf6_NM_001356600_intron_2_0_chr5_138179954_r,Taf6_NM_001356601_intron_2_0_chr5_138179954_r,Taf6_NM_001356602_intron_2_0_chr5_138179954_r,Taf6_NM_009315_intron_2_0_chr5_138179954_r	12	-	937	12	1	138180161	0.000299
chr5	138296500	138296501	Stag3_NM_016964_intron_8_0_chr5_138295908_f	7	+	794	7	1	138296500	0.00032
chr5	141260553	141260554	Sdk1_NM_177879_intron_0_0_chr5_141242093_f	14	+	340200	14	1	141260553	0.000746
chr5	145087476	145087477	Arpc1a_NM_019767_intron_0_0_chr5_145083973_f	8	+	7180	8	1	145087476	3.47e-05
chr5	145189434	145189435	Atp5j2_NM_020582_intron_2_0_chr5_145187234_r	5	-	4269	5	1	145189434	6.83e-05
chr5	146260993	146260994	Cdk8_NM_153599_intron_1_0_chr5_146259581_f	28	+	8634	28	1	146260993	0.000454
chr5	146261156	146261157	Cdk8_NM_153599_intron_1_0_chr5_146259581_f	32	+	8634	32	1	146261156	0.00025
chr5	146261237	146261239	Cdk8_NM_153599_intron_1_0_chr5_146259581_f	32	+	8634	61	1	146261238	9.04e-05
chr5	146261265	146261266	Cdk8_NM_153599_intron_1_0_chr5_146259581_f	44	+	8634	65	3	146261267	0.000121
chr5	147889299	147889301	Slc46a3_NM_001357002_intron_3_0_chr5_147886842_r,Slc46a3_NM_027872_intron_3_0_chr5_147886842_r	11	-	6991	15	1	147889299	3.89e-05
chr5	149625252	149625253	Hsph1_NM_001347534_intron_6_0_chr5_149625178_r,Hsph1_NM_013559_intron_7_0_chr5_149625178_r	4	-	2077	4	1	149625252	0.000138
chr5	150491978	150491979	Fry_NM_172887_intron_58_0_chr5_150491189_f	8	+	4505	8	1	150491978	0.000156
chr5	150652725	150652726	N4bp2l2_NM_201369_intron_3_0_chr5_150650740_r	13	-	10539	23	1	150652725	0.000196
chr5	150796485	150796486	Pds5b_NM_001346503_intron_29_0_chr5_150794414_f,Pds5b_NM_175310_intron_29_0_chr5_150794414_f	17	+	2157	17	1	150796485	0.000114
chr6	5091727	5091728	Ppp1r9a_NM_181595_intron_5_0_chr6_5077616_f	4	+	22816	4	1	5091727	7.75e-05
chr6	6105053	6105060	Slc25a13_NM_001177572_intron_6_0_chr6_6096723_r,Slc25a13_NM_015829_intron_6_0_chr6_6096723_r	47	-	12458	170	6	6105057	1.97e-06
chr6	8047990	8047992	Col28a1_NM_001037865_intron_7_0_chr6_8022806_r	99	-	36492	106	1	8047990	1.1e-05
chr6	13213319	13213320	Vwde_NM_001013757_intron_8_0_chr6_13208395_r	5	-	7174	5	1	13213319	3.99e-05
chr6	17079070	17079071	Tes_NM_207176_intron_0_0_chr6_17065314_f	8	+	20823	8	1	17079070	1.91e-05
chr6	21400853	21400854	Kcnd2_NM_019697_intron_0_0_chr6_21217414_f	23	+	496721	34	1	21400853	2.91e-05
chr6	23668590	23668591	Cadps2_NM_001252105_intron_26_0_chr6_23626826_r,Cadps2_NM_001252106_intron_26_0_chr6_23626826_r,Cadps2_NM_001252107_intron_11_0_chr6_23626826_r,Cadps2_NM_001252108_intron_8_0_chr6_23626826_r,Cadps2_NM_001252109_intron_2_0_chr6_23626826_r,Cadps2_NM_001252110_intron_25_0_chr6_23626826_r,Cadps2_NM_153163_intron_27_0_chr6_23626826_r	4	-	33710	4	1	23668590	9.36e-06
chr6	29907575	29907577	Ahcyl2_NM_001171000_intron_14_0_chr6_29906760_f,Ahcyl2_NM_001171001_intron_14_0_chr6_29906760_f,Ahcyl2_NM_001347084_intron_15_0_chr6_29906760_f,Ahcyl2_NM_021414_intron_14_0_chr6_29906760_f	35	+	1587	46	1	29907576	0.000252
chr6	30679188	30679189	Cep41_NM_031998_intron_8_0_chr6_30671371_r	6	-	8760	6	1	30679188	0.000436
chr6	34601463	34601464	Cald1_NM_001347100_intron_0_0_chr6_34598666_f	5	+	63462	5	1	34601463	6.37e-06
chr6	38575357	38575358	Luc7l2_NM_001170848_intron_1_0_chr6_38570605_f,Luc7l2_NM_001170849_intron_1_0_chr6_38570605_f,Luc7l2_NM_001311099_intron_2_0_chr6_38570605_f,Luc7l2_NM_001311100_intron_2_0_chr6_38570605_f,Luc7l2_NM_001331222_intron_4_0_chr6_38570605_f,Luc7l2_NM_001331223_intron_5_0_chr6_38571089_f,Luc7l2_NM_138680_intron_1_0_chr6_38570605_f	4	+	13952	4	1	38575357	2.44e-05
chr6	38808225	38808226	Hipk2_NM_001136065_intron_12_0_chr6_38747998_r,Hipk2_NM_001294143_intron_12_0_chr6_38747998_r,Hipk2_NM_001294144_intron_12_0_chr6_38747998_r,Hipk2_NM_010433_intron_12_0_chr6_38747998_r	4	-	70232	4	1	38808225	2.66e-05
chr6	46814972	46814973	Cntnap2_NM_001004357_intron_13_0_chr6_46759897_f	40	+	96213	40	1	46814972	2.4e-05
chr6	46814976	46814980	Cntnap2_NM_001004357_intron_13_0_chr6_46759897_f	13	+	96213	39	4	46814978	1.59e-05
chr6	47243703	47243704	Cntnap2_NM_001004357_intron_20_0_chr6_47193080_f	9	+	51316	9	1	47243703	4.98e-06
chr6	47799351	47799352	Pdia4_NM_009787_intron_2_0_chr6_47799343_r	13	-	1595	13	1	47799351	0.000149
chr6	49466587	49466588	Stk31_NM_029916_intron_22_0_chr6_49465538_f	6	+	3590	11	2	49466586	0.000998
chr6	51455709	51455710	Nfe2l3_NM_010903_intron_1_0_chr6_51451144_f	52	+	5450	52	1	51455709	4.51e-05
chr6	51462932	51462934	Hnrnpa2b1_NM_016806_intron_0_0_chr6_51461434_r,Hnrnpa2b1_NM_182650_intron_0_0_chr6_51461434_r	141	-	1977	178	2	51462932	0.000354
chr6	51463195	51463198	Hnrnpa2b1_NM_016806_intron_0_0_chr6_51461434_r,Hnrnpa2b1_NM_182650_intron_0_0_chr6_51461434_r	128	-	1977	237	3	51463195	0.000105
chr6	53409155	53409156	Creb5_NM_001327821_intron_3_0_chr6_53388907_f	17	+	58639	17	1	53409155	1.1e-05
chr6	53409158	53409160	Creb5_NM_001327821_intron_3_0_chr6_53388907_f	5	+	58639	9	1	53409159	5.97e-05
chr6	53538976	53538977	Creb5_NM_001327821_intron_4_0_chr6_53447719_f	6	+	125655	6	1	53538976	5.54e-06
chr6	55129860	55129861	Crhr2_NM_001288618_intron_11_0_chr6_55123774_r,Crhr2_NM_009953_intron_11_0_chr6_55123774_r	10	-	8996	10	1	55129860	3.08e-05
chr6	56240570	56240571	Pde1c_NM_001025568_intron_14_0_chr6_56181798_r,Pde1c_NM_001159952_intron_14_0_chr6_56181798_r,Pde1c_NM_001159953_intron_16_0_chr6_56181798_r,Pde1c_NM_001159955_intron_15_0_chr6_56181798_r,Pde1c_NM_001159957_intron_14_0_chr6_56181798_r,Pde1c_NM_001159960_intron_14_0_chr6_56181798_r,Pde1c_NM_001355475_intron_15_0_chr6_56181798_r,Pde1c_NM_011054_intron_15_0_chr6_56181798_r	41	-	163328	41	1	56240570	0.000171
chr6	56240581	56240594	Pde1c_NM_001025568_intron_14_0_chr6_56181798_r,Pde1c_NM_001159952_intron_14_0_chr6_56181798_r,Pde1c_NM_001159953_intron_16_0_chr6_56181798_r,Pde1c_NM_001159955_intron_15_0_chr6_56181798_r,Pde1c_NM_001159957_intron_14_0_chr6_56181798_r,Pde1c_NM_001159960_intron_14_0_chr6_56181798_r,Pde1c_NM_001355475_intron_15_0_chr6_56181798_r,Pde1c_NM_011054_intron_15_0_chr6_56181798_r	479	-	163328	1548	12	56240585	1.25e-06
chr6	63520923	63520924	Grid2_NM_008167_intron_1_0_chr6_63503448_f	11	+	405418	19	2	63520923	1.58e-05
chr6	67332122	67332123	Il12rb2_NM_001311141_intron_7_0_chr6_67316408_r,Il12rb2_NM_008354_intron_7_0_chr6_67316408_r	17	-	20279	17	1	67332122	1.3e-05
chr6	84709544	84709545	Exoc6b_NM_177077_intron_1_0_chr6_84625238_r	5	-	121663	5	1	84709544	4.39e-05
chr6	85634489	85634490	Alms1_NM_145223_intron_9_0_chr6_85629715_f	4	+	11604	4	1	85634489	0.000341
chr6	85681455	85681456	Alms1_NM_145223_intron_15_0_chr6_85678710_f	9	+	16124	9	1	85681455	0.000648
chr6	86063057	86063058	Add2_NM_001271857_intron_0_0_chr6_86028947_f	63	+	49101	63	1	86063057	4.71e-06
chr6	88513746	88513755	Sec61a1_NM_016906_intron_6_0_chr6_88512606_r	99	-	1707	461	8	88513749	1.24e-05
chr6	89562107	89562108	Chchd6_NM_001167736_intron_2_0_chr6_89419819_r,Chchd6_NM_025351_intron_3_0_chr6_89467474_r	7	-	100113	7	1	89562107	1.71e-05
chr6	90669407	90669408	Iqsec1_NM_001134383_intron_4_0_chr6_90669386_r,Iqsec1_NM_001134384_intron_4_0_chr6_90669386_r,Iqsec1_NM_001356440_intron_4_0_chr6_90669386_r	21	-	1023	21	1	90669407	0.000237
chr6	90773838	90773839	Iqsec1_NM_001134384_intron_12_0_chr6_90694851_r,Iqsec1_NM_001356440_intron_12_0_chr6_90694851_r	7	-	93238	7	1	90773838	1.32e-05
chr6	97307213	97307214	Frmd4b_NM_001346637_intron_8_0_chr6_97306813_r,Frmd4b_NM_001346639_intron_8_0_chr6_97306813_r,Frmd4b_NM_145148_intron_8_0_chr6_97306813_r	50	-	1214	50	1	97307213	0.000755
chr6	97307219	97307221	Frmd4b_NM_001346637_intron_8_0_chr6_97306813_r,Frmd4b_NM_001346639_intron_8_0_chr6_97306813_r,Frmd4b_NM_145148_intron_8_0_chr6_97306813_r	45	-	1214	77	2	97307220	0.000328
chr6	99472824	99472825	Foxp1_NM_001347345_intron_18_0_chr6_99435346_r	17	-	85255	27	1	99472824	1.74e-05
chr6	102282942	102282943	Cntn3_NM_008779_intron_17_0_chr6_102278482_r	14	-	58816	54	7	102282944	1.24e-07
chr6	102282945	102282947	Cntn3_NM_008779_intron_17_0_chr6_102278482_r	14	-	58816	54	7	102282944	1.24e-07
chr6	103726367	103726369	Chl1_NM_007697_intron_25_0_chr6_103717632_f	26	+	11487	36	2	103726368	2.13e-05
chr6	104796506	104796507	Cntn6_NM_017383_intron_10_0_chr6_104776453_f	48	+	27866	48	1	104796506	8.34e-06
chr6	105906257	105906258	Cntn4_NM_001109749_intron_1_0_chr6_105840561_f,Cntn4_NM_173004_intron_1_0_chr6_105840561_f	4	+	84208	4	1	105906257	1.49e-05
chr6	106665265	106665266	Cntn4_NM_001109749_intron_16_0_chr6_106662694_f,Cntn4_NM_001109751_intron_15_0_chr6_106662694_f,Cntn4_NM_173004_intron_16_0_chr6_106662694_f	15	+	4682	15	1	106665265	5.13e-05
chr6	108241666	108241667	Itpr1_NM_010585_intron_3_0_chr6_108241335_f	9	+	98172	9	1	108241666	6.88e-06
chr6	108511845	108511846	Itpr1_NM_010585_intron_54_0_chr6_108510860_f	5	+	4898	5	1	108511845	0.000405
chr6	108511847	108511848	Itpr1_NM_010585_intron_54_0_chr6_108510860_f	27	+	4898	27	1	108511847	5.05e-05
chr6	115807908	115807909	Rpl32_NM_172086_intron_2_0_chr6_115807903_r	12	-	795	12	1	115807908	0.000725
chr6	119396244	119396251	Adipor2_NM_197985_intron_6_0_chr6_119370409_r	29	-	28685	162	7	119396248	1.98e-07
chr6	119938018	119938019	Wnk1_NM_001185020_intron_4_0_chr6_119938019_r,Wnk1_NM_001185021_intron_4_0_chr6_119938019_r,Wnk1_NM_001199083_intron_4_0_chr6_119938019_r,Wnk1_NM_001199084_intron_4_0_chr6_119938019_r,Wnk1_NM_198703_intron_4_0_chr6_119938019_r	12	-	1619	12	1	119938018	0.000159
chr6	119992571	119992572	Wnk1_NM_001185020_intron_23_0_chr6_119992561_r,Wnk1_NM_001185021_intron_23_0_chr6_119992561_r,Wnk1_NM_001199083_intron_25_0_chr6_119992561_r,Wnk1_NM_001199084_intron_25_0_chr6_119992561_r,Wnk1_NM_198703_intron_25_0_chr6_119992561_r	9	-	9632	9	1	119992571	4.86e-05
chr6	120438489	120438490	Kdm5a_NM_145997_intron_26_0_chr6_120432224_f	21	+	6763	21	1	120438489	0.000143
chr6	121402677	121402678	Iqsec3_NM_001033354_intron_8_0_chr6_121390123_r,Iqsec3_NM_001289685_intron_8_0_chr6_121390123_r	4	-	20491	4	1	121402677	1.62e-05
chr6	125129433	125129438	Chd4_NM_001346610_intron_37_0_chr6_125128988_f,Chd4_NM_145979_intron_37_0_chr6_125128988_f	37	+	832	83	4	125129435	0.000196
chr6	125476062	125476063	Cd9_NM_007657_intron_6_0_chr6_125472512_r	11	-	22062	11	1	125476062	1.3e-05
chr6	128430909	128430910	Fkbp4_NM_010219_intron_0_0_chr6_128430881_r	7	-	1541	7	1	128430909	0.000263
chr6	132182953	132182954	Gm4736_NM_053251_intron_1_0_chr6_132114725_r	7	-	66179	7	1	132182953	4.24e-06
chr6	139728325	139728326	Pik3c2g_NM_207683_intron_1_0_chr6_139720185_f	5	+	10177	5	1	139728325	3.31e-05
chr6	146592580	146592581	Fgfr1op2_NM_001347513_intron_3_0_chr6_146590037_f,Fgfr1op2_NM_026218_intron_3_0_chr6_146590037_f	40	+	2597	40	1	146592581	0.000651
chr7	3402042	3402044	Cacng8_NM_133190_intron_0_0_chr7_3394505_f	10	+	16670	15	1	3402043	1.56e-05
chr7	4131909	4131910	Ttyh1_NM_001001454_intron_9_0_chr7_4131384_f,Ttyh1_NM_001109765_intron_9_0_chr7_4131384_f,Ttyh1_NM_001305822_intron_9_0_chr7_4131384_f,Ttyh1_NM_021324_intron_9_0_chr7_4131384_f	16	+	1691	16	1	4131909	0.000167
chr7	8144504	8144505	Vmn2r41_NM_001105073_intron_1_0_chr7_8142928_r	21	-	5814	21	1	8144504	4.07e-05
chr7	14417342	14417345	Sult2a8_NM_001199306_intron_2_0_chr7_14416313_r,Sult2a8_NM_175250_intron_2_0_chr7_14416313_r	19	-	7124	41	4	14417342	1.68e-05
chr7	16346295	16346296	Sae1_NM_001285891_intron_3_0_chr7_16336839_r,Sae1_NM_001285892_intron_2_0_chr7_16336839_r,Sae1_NM_019748_intron_2_0_chr7_16336839_r	16	-	22197	16	1	16346295	3.67e-05
chr7	18850521	18850522	Mill2_NM_153760_intron_0_0_chr7_18840092_f,Mill2_NM_153761_intron_1_0_chr7_18841515_f	6	+	14425	6	1	18850521	1.99e-05
chr7	18997000	18997001	Mypop_NM_145579_intron_1_0_chr7_18992621_f	25	+	7870	44	2	18997001	2.7e-05
chr7	19072160	19072161	Rsph6a_NM_001159671_intron_3_0_chr7_19068152_f,Rsph6a_NM_031255_intron_4_0_chr7_19068152_f	4	+	5886	4	1	19072160	4.86e-05
chr7	19512353	19512355	Trappc6a_NM_001331181_intron_0_0_chr7_19508833_f,Trappc6a_NM_025960_intron_0_0_chr7_19508833_f	16	+	5368	40	3	19512354	2.56e-05
chr7	24542933	24542935	Pinlyp_NM_001037143_intron_2_0_chr7_24542594_r	10	-	2337	19	1	24542933	0.000169
chr7	25229600	25229601	Gsk3a_NM_001031667_intron_1_0_chr7_25229573_r	34	-	278	34	1	25229600	0.00099
chr7	25650851	25650852	Bckdha_NM_007533_intron_7_0_chr7_25641827_r	20	-	16806	20	1	25650851	0.000103
chr7	27280383	27280392	Numbl_NM_010950_intron_8_0_chr7_27279627_f	20	+	1127	100	8	27280387	1.64e-06
chr7	28330645	28330646	Supt5_NM_013676_intron_26_0_chr7_28330646_r	17	-	724	17	1	28330645	0.00036
chr7	28363345	28363346	Plekhg2_NM_001083912_intron_2_0_chr7_28363000_r,Plekhg2_NM_001290542_intron_2_0_chr7_28363000_r,Plekhg2_NM_138752_intron_2_0_chr7_28363000_r	54	-	1298	64	1	28363345	0.000263
chr7	29199808	29199809	Catsperg1_NM_001164658_intron_18_0_chr7_29198409_r	10	-	1708	14	2	29199808	0.000159
chr7	29266734	29266736	Spint2_NM_001082548_intron_4_0_chr7_29260431_r,Spint2_NM_011464_intron_5_0_chr7_29263766_r	22	-	17746	30	1	29266735	8.08e-05
chr7	29266737	29266739	Spint2_NM_001082548_intron_4_0_chr7_29260431_r,Spint2_NM_011464_intron_5_0_chr7_29263766_r	39	-	17746	46	1	29266738	2.27e-05
chr7	43583393	43583394	Zfp719_NM_172482_intron_0_0_chr7_43579767_f	6	+	4301	6	1	43583393	0.00046
chr7	43583396	43583399	Zfp719_NM_172482_intron_0_0_chr7_43579767_f	6	+	4301	15	2	43583397	9.59e-05
chr7	46475890	46475891	Sergef_NM_013789_intron_0_0_chr7_46443536_r	6	-	46910	6	1	46475890	5.77e-06
chr7	50741098	50741100	Nell1_NM_001037906_intron_14_0_chr7_50701252_f	27	+	125008	41	2	50741099	5.89e-06
chr7	51863003	51863004	Gas2_NM_001330608_intron_0_0_chr7_51862445_f	11	+	1837	11	1	51863003	0.000264
chr7	56857820	56857821	Gabrg3_NM_008074_intron_4_0_chr7_56773375_r	16	-	114763	16	1	56857820	0.000246
chr7	60016791	60016792	Snrpn_NM_001082961_intron_8_0_chr7_59999414_r	4	-	8708	4	1	60016791	3.28e-05
chr7	64878848	64878849	Fam189a1_NM_183087_intron_7_0_chr7_64856220_r	6	-	110340	6	1	64878848	3.72e-05
chr7	66149251	66149252	Chsy1_NM_001081163_intron_1_0_chr7_66125738_f	8	+	45094	15	1	66149251	8.81e-06
chr7	66705162	66705163	Lins1_NM_001191001_intron_1_0_chr7_66696307_f,Lins1_NM_152815_intron_1_0_chr7_66696307_f	17	+	11733	17	1	66705162	3.31e-05
chr7	75718036	75718037	Akap13_NM_029332_intron_17_0_chr7_75717838_f	4	+	2291	4	1	75718036	0.000125
chr7	76616067	76616068	Agbl1_NM_001199224_intron_17_0_chr7_76589550_f	4	+	109159	4	1	76616067	6.31e-06
chr7	76889793	76889794	Agbl1_NM_001199224_intron_21_0_chr7_76886251_f	33	+	238228	33	1	76889793	0.000217
chr7	76889796	76889797	Agbl1_NM_001199224_intron_21_0_chr7_76886251_f	265	+	238228	292	1	76889796	3.77e-05
chr7	77064338	77064339	Agbl1_NM_001199224_intron_21_0_chr7_76886251_f	4	+	238228	4	1	77064338	2.86e-05
chr7	80482080	80482081	Blm_NM_001042527_intron_9_0_chr7_80481511_r,Blm_NM_007550_intron_9_0_chr7_80481511_r	9	-	12591	9	1	80482080	0.000136
chr7	80482084	80482085	Blm_NM_001042527_intron_9_0_chr7_80481511_r,Blm_NM_007550_intron_9_0_chr7_80481511_r	30	-	12591	40	1	80482084	4.75e-05
chr7	80482086	80482087	Blm_NM_001042527_intron_9_0_chr7_80481511_r,Blm_NM_007550_intron_9_0_chr7_80481511_r	30	-	12591	40	1	80482086	0.000252
chr7	81420494	81420496	Cpeb1_NM_001252525_intron_9_0_chr7_81372204_r,Cpeb1_NM_001252526_intron_9_0_chr7_81372201_r,Cpeb1_NM_007755_intron_9_0_chr7_81372201_r	24	-	48271	24	1	81420494	8.07e-06
chr7	84620063	84620064	Zfand6_NM_022985_intron_1_0_chr7_84617964_r	5	-	2904	5	1	84620063	0.000385
chr7	89979688	89979689	Eed_NM_021876_intron_10_0_chr7_89977050_r	4	-	3362	4	1	89979688	0.000118
chr7	90451129	90451130	Tmem126a_NM_025460_intron_0_0_chr7_90450936_r	4	-	607	4	1	90451129	0.000521
chr7	92668434	92668435	Pcf11_NM_029078_intron_14_0_chr7_92665866_r	18	-	3563	45	1	92668437	0.000516
chr7	92668500	92668501	Pcf11_NM_029078_intron_14_0_chr7_92665866_r	12	-	3563	12	1	92668500	0.000856
chr7	92794331	92794334	Rab30_NM_029494_intron_0_0_chr7_92741843_f	14	+	78140	34	2	92794332	6.77e-06
chr7	96643639	96643640	Tenm4_NM_001310760_intron_4_0_chr7_96553748_f,Tenm4_NM_001310762_intron_5_0_chr7_96553748_f,Tenm4_NM_011858_intron_4_0_chr7_96553748_f	4	+	90251	4	1	96643639	3.17e-06
chr7	96977378	96977379	Nars2_NM_153591_intron_4_0_chr7_96973563_f	4	+	29235	4	1	96977378	1.37e-05
chr7	97673073	97673074	Rsf1_NM_001081267_intron_8_0_chr7_97670883_f	7	+	3698	7	1	97673073	0.000111
chr7	98226505	98226506	Acer3_NM_025408_intron_3_0_chr7_98226501_r	15	-	17448	15	1	98226505	0.000209
chr7	101268458	101268459	Fchsd2_NM_001146010_intron_12_0_chr7_101259774_f,Fchsd2_NM_199012_intron_13_0_chr7_101259774_f	18	+	11796	18	1	101268459	0.000501
chr7	101268461	101268463	Fchsd2_NM_001146010_intron_12_0_chr7_101259774_f,Fchsd2_NM_199012_intron_13_0_chr7_101259774_f	20	+	11796	34	1	101268461	0.000349
chr7	101930427	101930428	Lrrc51_NM_001162973_intron_3_0_chr7_101920775_r,Lrrc51_NM_027053_intron_4_0_chr7_101921567_r	36	-	12197	36	1	101930427	1.97e-05
chr7	102007749	102007750	Numa1_NM_133947_intron_14_0_chr7_102007555_f	19	+	1536	19	1	102007749	0.000186
chr7	111076099	111076100	Eif4g2_NM_001040131_intron_7_0_chr7_111075713_r,Eif4g2_NM_013507_intron_7_0_chr7_111075713_r	100	-	567	121	2	111076099	0.000412
chr7	111079425	111079426	Eif4g2_NM_001040131_intron_16_0_chr7_111079396_r,Eif4g2_NM_013507_intron_17_0_chr7_111079396_r	13	-	786	13	1	111079425	0.00077
chr7	111081633	111081635	Eif4g2_NM_001040131_intron_19_0_chr7_111081634_r,Eif4g2_NM_013507_intron_20_0_chr7_111081634_r	28	-	1151	41	2	111081633	0.000342
chr7	111081637	111081638	Eif4g2_NM_001040131_intron_19_0_chr7_111081634_r,Eif4g2_NM_013507_intron_20_0_chr7_111081634_r	19	-	1151	19	1	111081637	0.000915
chr7	112318735	112318739	Mical2_NM_001193305_intron_8_0_chr7_112318644_f,Mical2_NM_177282_intron_8_0_chr7_112318644_f	42	+	1068	85	4	112318737	0.000154
chr7	119717083	119717084	Thumpd1_NM_145585_intron_0_0_chr7_119717070_r	6	-	952	6	1	119717083	0.000274
chr7	126591283	126591284	Il27_NM_145636_intron_1_0_chr7_126591150_r	63	-	1438	63	1	126591283	0.000201
chr7	130875078	130875079	Plekha1_NM_001346515_intron_0_0_chr7_130865984_f,Plekha1_NM_133942_intron_0_0_chr7_130865984_f	12	+	11750	12	1	130875078	2.87e-05
chr7	137032114	137032115	Mgmt_NM_008598_intron_1_0_chr7_136951405_f	6	+	134544	6	1	137032114	1.49e-05
chr7	143518890	143518891	Nap1l4_NM_001285489_intron_0_0_chr7_143514638_r,Nap1l4_NM_001285490_intron_0_0_chr7_143514638_r,Nap1l4_NM_008672_intron_1_0_chr7_143518886_r	5	-	1498	5	1	143518890	0.000316
chr7	144932788	144932789	Ccnd1_NM_007631_intron_0_0_chr7_144932772_r	5	-	1244	5	1	144932788	0.000217
chr8	4229681	4229682	Lrrc8e_NM_028175_intron_0_0_chr8_4227006_f	4	+	4656	4	1	4229681	9.73e-05
chr8	8680392	8680393	Arglu1_NM_176849_intron_0_0_chr8_8667417_r	4	-	13967	4	1	8680392	2.26e-05
chr8	13121327	13121328	Cul4a_NM_146207_intron_2_0_chr8_13115574_f	5	+	6103	5	1	13121327	4.43e-05
chr8	18634356	18634357	Mcph1_NM_173189_intron_7_0_chr8_18632644_f	9	+	8921	9	1	18634356	0.000366
chr8	21777596	21777598	Defb1_NM_007843_intron_0_0_chr8_21776713_f	57	+	17715	69	1	21777597	2.26e-05
chr8	22158489	22158490	Nek3_NM_001162947_intron_10_0_chr8_22157218_r,Nek3_NM_011848_intron_10_0_chr8_22157218_r	5	-	1409	9	2	22158489	0.000142
chr8	23954193	23954194	Zmat4_NM_001277239_intron_5_0_chr8_23929324_f,Zmat4_NM_177086_intron_4_0_chr8_23929324_f	23	+	85792	23	1	23954193	2.85e-06
chr8	25640224	25640225	Nsd3_NM_001001735_intron_0_0_chr8_25602737_f,Nsd3_NM_001308481_intron_0_0_chr8_25601994_f,Nsd3_NM_001308482_intron_0_0_chr8_25602737_f	4	+	37840	4	1	25640224	7.9e-05
chr8	28713463	28713464	Unc5d_NM_001347498_intron_5_0_chr8_28696499_r,Unc5d_NM_001347499_intron_5_0_chr8_28696499_r,Unc5d_NM_001347500_intron_5_0_chr8_28696499_r,Unc5d_NM_001347501_intron_5_0_chr8_28696499_r,Unc5d_NM_153135_intron_5_0_chr8_28696499_r	10	-	19224	10	1	28713463	2.24e-05
chr8	33388314	33388315	Purg_NM_001098233_intron_0_0_chr8_33387209_f	8	+	29027	8	1	33388314	0.000198
chr8	37797938	37797939	Sgcz_NM_145841_intron_5_0_chr8_37723137_r	14	-	163736	14	1	37797938	2.42e-05
chr8	37797945	37797946	Sgcz_NM_145841_intron_5_0_chr8_37723137_r	4	-	163736	4	1	37797945	0.000225
chr8	56069430	56069433	Glra3_NM_080438_intron_4_0_chr8_56062514_f	12	+	22600	22	1	56069431	1.74e-05
chr8	64614838	64614839	Cpe_NM_013494_intron_5_0_chr8_64611492_r	11	-	6046	11	1	64614838	4.52e-05
chr8	66015912	66015913	March1_NM_001166372_intron_1_0_chr8_65879407_f,March1_NM_001293784_intron_2_0_chr8_65967256_f,March1_NM_175188_intron_2_0_chr8_65967256_f	6	+	154495	6	1	66015912	3.09e-05
chr8	78359829	78359830	Ttc29_NM_183096_intron_11_0_chr8_78333783_f	6	+	59288	6	1	78359829	6.91e-06
chr8	84141504	84141505	Cc2d1a_NM_145970_intron_22_0_chr8_84141200_r	6	-	2087	6	1	84141504	0.000137
chr8	84844974	84844975	Calr_NM_007591_intron_5_0_chr8_84844966_r	15	-	896	15	1	84844974	0.000262
chr8	85000810	85000811	Hook2_NM_001167991_intron_16_0_chr8_84998525_f,Hook2_NM_133255_intron_16_0_chr8_84998525_f	5	+	2630	5	1	85000810	0.000368
chr8	85498353	85498354	Gpt2_NM_173866_intron_1_0_chr8_85493170_f	4	+	10095	4	1	85498353	5.35e-05
chr8	86543513	86543514	Abcc12_NM_172912_intron_18_0_chr8_86541465_r	23	-	2367	23	1	86543513	0.000101
chr8	86869423	86869425	N4bp1_NM_030563_intron_5_0_chr8_86862111_r	8	-	22711	13	2	86869424	9.35e-06
chr8	93904020	93904021	Gnao1_NM_001113384_intron_2_0_chr8_93896373_f,Gnao1_NM_010308_intron_2_0_chr8_93896373_f	5	+	47825	5	1	93904020	6.36e-06
chr8	95794272	95794273	Cnot1_NM_001205226_intron_47_0_chr8_95788905_r,Cnot1_NM_153164_intron_46_0_chr8_95788905_r,Cnot1_NM_178078_intron_47_0_chr8_95788905_r	6	-	18428	6	1	95794272	3.97e-05
chr8	99346273	99346274	Cdh8_NM_001039154_intron_10_0_chr8_99279702_r,Cdh8_NM_001285913_intron_10_0_chr8_99279702_r,Cdh8_NM_001285914_intron_10_0_chr8_99279702_r,Cdh8_NM_007667_intron_9_0_chr8_99279702_r	10	-	121024	10	1	99346273	5.49e-06
chr8	104483695	104483696	Terb1_NM_180958_intron_7_0_chr8_104482328_r	4	-	1949	4	1	104483695	0.00035
chr8	107326537	107326538	Nfat5_NM_001286260_intron_1_0_chr8_107324765_f,Nfat5_NM_133957_intron_2_0_chr8_107324765_f	8	+	13530	8	1	107326537	0.000379
chr8	107335376	107335377	Nfat5_NM_001286260_intron_1_0_chr8_107324765_f,Nfat5_NM_133957_intron_2_0_chr8_107324765_f	5	+	13530	5	1	107335376	0.000869
chr8	107353512	107353513	Nfat5_NM_001286260_intron_5_0_chr8_107351600_f,Nfat5_NM_018823_intron_6_0_chr8_107351600_f,Nfat5_NM_133957_intron_7_0_chr8_107351600_f	5	+	3915	5	1	107353512	7.77e-05
chr8	107396382	107396383	Nqo1_NM_008706_intron_4_0_chr8_107393013_r	5	-	10053	5	1	107396382	2.9e-05
chr8	109805628	109805629	Ap1g1_NM_001301211_intron_1_0_chr8_109803151_f,Ap1g1_NM_009677_intron_1_0_chr8_109803151_f	17	+	15767	17	1	109805628	0.000402
chr8	110811510	110811511	Sf3b3_NM_133953_intron_1_0_chr8_110811496_r	6	-	483	6	1	110811510	0.00054
chr8	111295952	111295953	Rfwd3_NM_146218_intron_10_0_chr8_111294176_r	10	-	2959	13	1	111295952	8.99e-05
chr8	111827733	111827734	Cfdp1_NM_011801_intron_1_0_chr8_111779410_r	11	-	51460	11	1	111827733	3.88e-05
chr8	114452981	114452982	Wwox_NM_019573_intron_3_0_chr8_114448339_f	13	+	40559	13	1	114452981	0.00063
chr8	114453104	114453105	Wwox_NM_019573_intron_3_0_chr8_114448339_f	10	+	40559	10	1	114453104	0.000451
chr8	114872381	114872382	Wwox_NM_019573_intron_7_0_chr8_114712252_f	4	+	639386	4	1	114872381	3.88e-05
chr8	118501793	118501794	Cdh13_NM_019707_intron_0_0_chr8_118283899_f	6	+	221705	6	1	118501793	1e-45
chr8	121534362	121534363	1700018B08Rik_NM_001357259_intron_2_0_chr8_121533732_r,1700018B08Rik_NM_001357260_intron_2_0_chr8_121533732_r,1700018B08Rik_NM_029597_intron_2_0_chr8_121533732_r	33	-	1691	33	1	121534362	0.000161
chr8	122607147	122607148	Galns_NM_001193645_intron_10_0_chr8_122605264_r,Galns_NM_016722_intron_12_0_chr8_122605264_r	10	-	5964	10	1	122607147	4.54e-05
chr8	122931572	122931573	Ankrd11_NM_001081379_intron_10_0_chr8_122916046_r	4	-	58683	4	1	122931572	8.05e-05
chr9	4595689	4595690	Gria4_NM_001113180_intron_12_0_chr9_4537820_r,Gria4_NM_001113181_intron_6_0_chr9_4537820_r,Gria4_NM_019691_intron_12_0_chr9_4537820_r	25	-	126948	25	1	4595689	6.53e-06
chr9	8111634	8111635	Cep126_NM_001045524_intron_6_0_chr9_8103517_r	6	-	8563	6	1	8111634	0.00097
chr9	10625762	10625763	Cntn5_NM_001033359_intron_18_0_chr9_10419160_r,Cntn5_NM_001170787_intron_22_0_chr9_10419160_r	9	-	221522	9	1	10625762	5.32e-06
chr9	16141638	16141639	Fat3_NM_001080814_intron_22_0_chr9_16085321_r	23	-	161400	23	1	16141638	4.91e-06
chr9	20352560	20352561	Zfp560_NM_001004190_intron_3_0_chr9_20351965_r	12	-	788	12	1	20352560	0.000378
chr9	21648252	21648253	Smarca4_NM_001174078_intron_12_0_chr9_21647676_f,Smarca4_NM_001174079_intron_12_0_chr9_21647676_f,Smarca4_NM_011417_intron_12_0_chr9_21647676_f	12	+	7951	12	1	21648252	0.000512
chr9	22241083	22241084	Zfp809_NM_172763_intron_4_0_chr9_22239254_f	8	+	3340	8	1	22241083	0.000615
chr9	22535422	22535423	Bbs9_NM_178415_intron_5_0_chr9_22514094_f	5	+	25700	5	1	22535422	1.05e-05
chr9	23436164	23436165	Bmper_NM_028472_intron_12_0_chr9_23406832_f	37	+	66614	37	1	23436164	3.55e-06
chr9	23436166	23436167	Bmper_NM_028472_intron_12_0_chr9_23406832_f	26	+	66614	30	2	23436166	5.34e-06
chr9	25148020	25148021	Herpud2_NM_020586_intron_6_0_chr9_25133273_r	14	-	17547	14	1	25148020	0.000696
chr9	27060281	27060282	Ncapd3_NM_178113_intron_16_0_chr9_27058082_f	16	+	5182	16	1	27060281	4.61e-05
chr9	31395672	31395674	Nfrkb_NM_172766_intron_3_0_chr9_31394831_f	35	+	1492	60	2	31395673	0.000136
chr9	32698315	32698316	Ets1_NM_001038642_intron_0_0_chr9_32696466_f,Ets1_NM_011808_intron_0_0_chr9_32696466_f	52	+	32209	75	3	32698315	9.53e-06
chr9	34981604	34981605	Kirrel3_NM_001190911_intron_3_0_chr9_34944520_f,Kirrel3_NM_001190912_intron_2_0_chr9_34944520_f,Kirrel3_NM_001190913_intron_3_0_chr9_34944520_f,Kirrel3_NM_001190914_intron_4_0_chr9_34944520_f,Kirrel3_NM_026324_intron_3_0_chr9_34944520_f	11	+	46415	11	1	34981604	8.38e-06
chr9	34981609	34981610	Kirrel3_NM_001190911_intron_3_0_chr9_34944520_f,Kirrel3_NM_001190912_intron_2_0_chr9_34944520_f,Kirrel3_NM_001190913_intron_3_0_chr9_34944520_f,Kirrel3_NM_001190914_intron_4_0_chr9_34944520_f,Kirrel3_NM_026324_intron_3_0_chr9_34944520_f	5	+	46415	5	1	34981609	3.5e-05
chr9	36915370	36915371	Pknox2_NM_001029838_intron_5_0_chr9_36911264_r,Pknox2_NM_148950_intron_5_0_chr9_36911264_r	15	-	12320	15	1	36915370	2.09e-05
chr9	36970949	36970950	Pknox2_NM_001029838_intron_9_0_chr9_36968487_r,Pknox2_NM_148950_intron_9_0_chr9_36968487_r	8	-	18681	8	1	36970949	1.67e-05
chr9	45465081	45465082	Dscaml1_NM_001081270_intron_2_0_chr9_45450629_f	7	+	210504	11	2	45465081	0.000148
chr9	45465086	45465088	Dscaml1_NM_001081270_intron_2_0_chr9_45450629_f	10	+	210504	17	1	45465087	9.07e-05
chr9	45508644	45508645	Dscaml1_NM_001081270_intron_2_0_chr9_45450629_f	7	+	210504	7	1	45508644	3.99e-05
chr9	47539460	47539461	Cadm1_NM_001025600_intron_0_0_chr9_47530506_f,Cadm1_NM_001310841_intron_0_0_chr9_47530506_f,Cadm1_NM_018770_intron_0_0_chr9_47530506_f,Cadm1_NM_207675_intron_0_0_chr9_47530506_f,Cadm1_NM_207676_intron_0_0_chr9_47530506_f	6	+	257465	6	1	47539460	0.000248
chr9	48737970	48737975	Zbtb16_NM_001033324_intron_3_0_chr9_48717370_r	67	-	26094	107	1	48737972	6.86e-05
chr9	50499965	50499967	Plet1_NM_029639_intron_1_0_chr9_50499300_f	26	+	1773	44	2	50499966	0.000134
chr9	50557505	50557506	Il18_NM_001357221_intron_0_0_chr9_50554978_f,Il18_NM_001357222_intron_0_0_chr9_50554978_f,Il18_NM_008360_intron_1_0_chr9_50556054_f	22	+	9315	22	1	50557505	0.000108
chr9	54906143	54906144	Ireb2_NM_022655_intron_17_0_chr9_54904238_f	12	+	2331	12	1	54906143	0.000109
chr9	55835196	55835198	Scaper_NM_001081341_intron_16_0_chr9_55816810_r	27	-	21310	52	1	55835197	1.37e-05
chr9	55937618	55937619	Scaper_NM_001081341_intron_31_0_chr9_55921339_r	9	-	16731	9	1	55937618	0.000206
chr9	55937620	55937624	Scaper_NM_001081341_intron_31_0_chr9_55921339_r	26	-	16731	72	1	55937623	0.000226
chr9	56322553	56322556	Peak1_NM_172924_intron_4_0_chr9_56318821_r	425	-	26127	442	1	56322555	0.000127
chr9	56997973	56997978	Ptpn9_NM_019651_intron_0_0_chr9_56995657_f	9	+	24247	26	1	56997977	3.95e-05
chr9	58049337	58049338	Ccdc33_NM_001166282_intron_8_0_chr9_58033716_r,Ccdc33_NM_001311085_intron_7_0_chr9_58033716_r,Ccdc33_NM_029212_intron_7_0_chr9_58033716_r	10	-	24525	10	1	58049337	1.03e-05
chr9	60462766	60462767	Thsd4_NM_001040426_intron_14_0_chr9_60428526_r	17	-	53897	65	5	60462764	3.23e-07
chr9	64172015	64172017	Zwilch_NM_026507_intron_17_0_chr9_64168665_r	20	-	4153	29	1	64172016	0.000361
chr9	64841790	64841791	Dennd4a_NM_001162917_intron_4_0_chr9_64839145_f	15	+	3295	19	1	64841790	9.56e-05
chr9	66530425	66530426	Usp3_NM_001302116_intron_6_0_chr9_66530391_r,Usp3_NM_001302122_intron_6_0_chr9_66530391_r,Usp3_NM_144937_intron_6_0_chr9_66530391_r	8	-	9671	8	1	66530425	3.43e-05
chr9	67910797	67910798	Vps13c_NM_177184_intron_30_0_chr9_67910256_f	13	+	1251	13	1	67910797	0.000229
chr9	69343493	69343494	Rora_NM_001289916_intron_0_0_chr9_69290049_f,Rora_NM_013646_intron_1_0_chr9_69196105_f	9	+	58083	9	1	69343493	4.94e-06
chr9	70387897	70387898	Myo1e_NM_181072_intron_25_0_chr9_70384006_f	6	+	11770	6	1	70387897	2.22e-05
chr9	70434186	70434187	Rnf111_NM_001357494_intron_3_0_chr9_70432030_r,Rnf111_NM_033604_intron_3_0_chr9_70432030_r	12	-	8725	12	1	70434186	4.03e-05
chr9	70554681	70554683	Sltm_NM_025690_intron_1_0_chr9_70544058_f,Sltm_NM_026337_intron_1_0_chr9_70544058_f	59	+	14979	64	1	70554681	0.000228
chr9	70554684	70554685	Sltm_NM_025690_intron_1_0_chr9_70544058_f,Sltm_NM_026337_intron_1_0_chr9_70544058_f	126	+	14979	135	2	70554684	3.15e-05
chr9	70554686	70554688	Sltm_NM_025690_intron_1_0_chr9_70544058_f,Sltm_NM_026337_intron_1_0_chr9_70544058_f	25	+	14979	25	1	70554687	0.000535
chr9	70554690	70554691	Sltm_NM_025690_intron_1_0_chr9_70544058_f,Sltm_NM_026337_intron_1_0_chr9_70544058_f	91	+	14979	91	1	70554690	0.000129
chr9	70688740	70688741	Adam10_NM_007399_intron_0_0_chr9_70679260_f	13	+	24027	21	3	70688740	2.58e-05
chr9	71481562	71481563	Polr2m_NM_001164793_intron_1_0_chr9_71481547_r,Polr2m_NM_178602_intron_1_0_chr9_71481547_r	9	-	1620	9	1	71481562	0.000245
chr9	71483808	71483809	Polr2m_NM_001164793_intron_2_0_chr9_71483806_r,Polr2m_NM_178602_intron_2_0_chr9_71483806_r	9	-	929	9	1	71483808	0.000265
chr9	71505825	71505826	Myzap_NM_001033208_intron_0_0_chr9_71505230_r	5	-	9839	5	1	71505825	0.000368
chr9	71505829	71505831	Myzap_NM_001033208_intron_0_0_chr9_71505230_r	35	-	9839	62	2	71505830	1.93e-05
chr9	72595755	72595756	Rfx7_NM_001033536_intron_3_0_chr9_72593361_f	8	+	14262	8	1	72595755	0.00023
chr9	78087604	78087605	Fbxo9_NM_001081490_intron_5_0_chr9_78087589_r,Fbxo9_NM_023605_intron_5_0_chr9_78087589_r	4	-	7556	4	1	78087604	6e-05
chr9	79773945	79773946	Tmem30a_NM_133718_intron_0_0_chr9_79771480_r	7	-	2613	7	1	79773945	0.000541
chr9	84002190	84002191	Bckdhb_NM_001305935_intron_5_0_chr9_83991823_f,Bckdhb_NM_199195_intron_5_0_chr9_83991823_f	5	+	18431	5	1	84002190	1.68e-05
chr9	86321957	86321960	Ube2cbp_NM_027394_intron_0_0_chr9_86307877_r	64	-	55653	121	3	86321959	2.93e-06
chr9	86875906	86875907	Snap91_NM_001277982_intron_26_0_chr9_86839655_r,Snap91_NM_001277983_intron_23_0_chr9_86839655_r,Snap91_NM_001277985_intron_17_0_chr9_86839655_r,Snap91_NM_001277986_intron_27_0_chr9_86839655_r,Snap91_NM_013669_intron_27_0_chr9_86839655_r	22	-	39767	22	1	86875906	6.24e-06
chr9	87196020	87196023	Cep162_NM_199316_intron_1_0_chr9_87193708_r	35	-	6273	56	4	87196021	4.74e-05
[truncated: 56 more rows]

## Sheet: Intergenic replicated peaks
Chr	Start	End	Region_id	Maximum_Height	Strand	Interval_Length	Read_Count	Span_Size	Weighted_Center	p-Value
[truncated: 8,428 more rows]
