# Supplementary material for: Dynamic and regulated TAF gene expression during mouse embryonic germ cell development
Source: PLoS Genet. 2020 Jan 8;16(1):e1008515. doi: 10.1371/journal.pgen.1008515 (PMC7010400; doi:10.1371/journal.pgen.1008515)
Supplement: S12 Table — Each sheet (2–7) represents the MACS narrowpeak file output for each sample. S12 Table is associated with Fig 7, Fig 8, and S6 Fig. (XLSX) [file pgen.1008515.s018.xlsx]

## Sheet: Description
Table S12 Description
Information regarding the peaks called by MACS2 in Stra8-FLAG and WT-FLAG
Tab Name	Description
Stra8_FLAG_Rep1	Narrowpeak file from MACS2 for Stra8-FLAG replicate 1
Stra8_FLAG_Rep2	Narrowpeak file from MACS2 for Stra8-FLAG replicate 2
Stra8_FLAG_Rep3	Narrowpeak file from MACS2 for Stra8-FLAG replicate 3
WT_FLAG_Rep1	Narrowpeak file from MACS2 for WT-FLAG replicate 1
WT_FLAG_Rep2	Narrowpeak file from MACS2 for WT-FLAG replicate 2
WT_FLAG_Rep3	Narrowpeak file from MACS2 for WT-FLAG replicate 3

## Sheet: Stra8_FLAG_Rep1
chr1	4285324	4285570	FF_FLAG_1_peak_1	111	.	8.03647	14.6353	11.1239	120
chr1	4857628	4858408	FF_FLAG_1_peak_2	227	.	12.1092	26.7292	22.7743	446
chr1	5083006	5083212	FF_FLAG_1_peak_3	89	.	7.14352	12.3327	8.9384	45
chr1	5083255	5083441	FF_FLAG_1_peak_4	43	.	4.80526	7.4654	4.39517	55
chr1	5087655	5087897	FF_FLAG_1_peak_5	78	.	6.69705	11.2199	7.89436	98
chr1	6214408	6215206	FF_FLAG_1_peak_6	100	.	7.32276	13.4569	10.0156	677
chr1	6382950	6383243	FF_FLAG_1_peak_7	52	.	5.17489	8.3836	5.2424	54
chr1	6591526	6591845	FF_FLAG_1_peak_8	260	.	13.3941	30.1439	26.0854	161
chr1	6690793	6691078	FF_FLAG_1_peak_9	72	.	6.28882	10.5564	7.27516	127
chr1	6693527	6693867	FF_FLAG_1_peak_10	49	.	4.78971	8.04985	4.92914	130
chr1	7322380	7322778	FF_FLAG_1_peak_11	265	.	11.4953	30.6364	26.5616	184
chr1	7397666	7398528	FF_FLAG_1_peak_12	134	.	8.92941	17.0312	13.412	438
chr1	8027148	8027329	FF_FLAG_1_peak_13	78	.	6.69705	11.2199	7.89436	58
chr1	8029741	8029917	FF_FLAG_1_peak_14	77	.	6.58176	11.0328	7.72735	114
chr1	8123051	8123408	FF_FLAG_1_peak_15	222	.	11.4579	26.2245	22.2771	223
chr1	8480022	8480266	FF_FLAG_1_peak_16	78	.	6.69705	11.2199	7.89436	106
chr1	9192765	9192943	FF_FLAG_1_peak_17	49	.	4.78971	8.04985	4.92914	136
chr1	9571014	9571190	FF_FLAG_1_peak_18	35	.	4.43562	6.57876	3.58239	32
chr1	9699858	9700709	FF_FLAG_1_peak_19	316	.	15.18	35.8191	31.6045	321
chr1	9747718	9748521	FF_FLAG_1_peak_20	110	.	7.4716	14.5887	11.0891	483
chr1	9797957	9798222	FF_FLAG_1_peak_21	155	.	9.65324	19.2301	15.5248	103
chr1	9908527	9908831	FF_FLAG_1_peak_22	106	.	6.46421	14.0928	10.6166	148
chr1	9967655	9967826	FF_FLAG_1_peak_23	20	.	3.17407	4.85194	2.03929	145
chr1	10039605	10040167	FF_FLAG_1_peak_24	191	.	9.91988	22.9481	19.1119	169
chr1	10232224	10232487	FF_FLAG_1_peak_25	49	.	5.35764	8.0554	4.92914	154
chr1	10232659	10233344	FF_FLAG_1_peak_26	234	.	12.1584	27.4239	23.443	438
chr1	10506396	10506838	FF_FLAG_1_peak_27	120	.	8.33689	15.5813	12.0326	60
chr1	10922354	10922677	FF_FLAG_1_peak_28	78	.	6.69705	11.2199	7.89436	163
chr1	10925052	10925405	FF_FLAG_1_peak_29	98	.	7.45932	13.2577	9.82594	225
chr1	10930216	10930393	FF_FLAG_1_peak_30	48	.	5.26541	7.90863	4.81152	105
chr1	11232907	11233231	FF_FLAG_1_peak_31	40	.	4.91117	7.06583	4.01784	222
chr1	11480172	11480343	FF_FLAG_1_peak_32	31	.	4.4647	6.11334	3.14895	136
chr1	11536584	11536800	FF_FLAG_1_peak_33	48	.	5.26541	7.90863	4.81152	125
chr1	11993933	11994104	FF_FLAG_1_peak_34	41	.	4.4704	7.19815	4.14111	155
chr1	12038565	12038736	FF_FLAG_1_peak_35	31	.	4.4647	6.11334	3.14895	28
chr1	12065905	12066082	FF_FLAG_1_peak_36	49	.	5.35764	8.0554	4.92914	44
chr1	12162523	12162863	FF_FLAG_1_peak_37	31	.	4.4647	6.11334	3.14895	45
chr1	12218725	12218914	FF_FLAG_1_peak_38	35	.	4.43562	6.57876	3.58239	86
chr1	12284754	12285067	FF_FLAG_1_peak_39	58	.	5.80411	9.07918	5.8851	72
chr1	12366024	12366218	FF_FLAG_1_peak_40	68	.	6.25058	10.1347	6.87278	100
chr1	12505164	12505509	FF_FLAG_1_peak_41	100	.	7.58999	13.4717	10.0177	39
chr1	12522532	12522966	FF_FLAG_1_peak_42	173	.	8.9408	21.1725	17.397	252
chr1	12644674	12644950	FF_FLAG_1_peak_43	120	.	8.33689	15.5813	12.0326	139
chr1	12891758	12892402	FF_FLAG_1_peak_44	217	.	11.8472	25.6864	21.7611	169
chr1	12963270	12963474	FF_FLAG_1_peak_45	31	.	4.4647	6.11334	3.14895	48
chr1	13372600	13373070	FF_FLAG_1_peak_46	78	.	6.18247	11.1364	7.8273	101
chr1	13373180	13374374	FF_FLAG_1_peak_47	145	.	9.37588	18.2613	14.5914	520
chr1	13374441	13374617	FF_FLAG_1_peak_48	48	.	5.26541	7.90863	4.81152	46
chr1	13589776	13589972	FF_FLAG_1_peak_49	32	.	3.76469	6.20138	3.23083	94
chr1	13708790	13709192	FF_FLAG_1_peak_50	145	.	9.37588	18.2613	14.5914	139
chr1	14005298	14005824	FF_FLAG_1_peak_51	134	.	7.30737	17.0679	13.4451	141
chr1	14572757	14573179	FF_FLAG_1_peak_52	78	.	6.69705	11.2199	7.89436	288
chr1	15399469	15399655	FF_FLAG_1_peak_53	49	.	5.35764	8.0554	4.92914	65
chr1	15687672	15687980	FF_FLAG_1_peak_54	58	.	5.80411	9.07918	5.8851	168
chr1	15761987	15762158	FF_FLAG_1_peak_55	68	.	6.25058	10.1347	6.87278	110
chr1	15772891	15773167	FF_FLAG_1_peak_56	58	.	5.80411	9.07918	5.8851	129
chr1	15805625	15806030	FF_FLAG_1_peak_57	131	.	5.79989	16.7633	13.1674	104
chr1	15977648	15977819	FF_FLAG_1_peak_58	30	.	4.38784	5.99336	3.05693	95
chr1	16104388	16104579	FF_FLAG_1_peak_59	31	.	4.14434	6.10323	3.14895	119
chr1	16105162	16105482	FF_FLAG_1_peak_60	130	.	8.13198	16.658	13.0631	79
chr1	16342827	16343107	FF_FLAG_1_peak_61	121	.	7.34423	15.7373	12.1797	137
chr1	16518910	16519303	FF_FLAG_1_peak_62	179	.	10.1705	21.7043	17.9101	142
chr1	16665146	16665359	FF_FLAG_1_peak_63	64	.	5.76059	9.68984	6.46726	102
chr1	16710362	16710573	FF_FLAG_1_peak_64	49	.	4.78971	8.04985	4.92914	144
chr1	16711130	16711340	FF_FLAG_1_peak_65	72	.	6.28882	10.5564	7.27516	86
chr1	16713555	16713927	FF_FLAG_1_peak_66	78	.	6.69705	11.2199	7.89436	224
chr1	16726999	16727317	FF_FLAG_1_peak_67	78	.	6.69705	11.2199	7.89436	170
chr1	17097072	17097246	FF_FLAG_1_peak_68	31	.	4.4647	6.11334	3.14895	43
chr1	17097682	17097853	FF_FLAG_1_peak_69	31	.	4.4647	6.11334	3.14895	134
chr1	18329860	18330065	FF_FLAG_1_peak_70	78	.	6.69705	11.2199	7.89436	119
chr1	18704763	18704946	FF_FLAG_1_peak_71	70	.	5.91417	10.3065	7.0345	92
chr1	18794056	18794227	FF_FLAG_1_peak_72	49	.	4.78971	8.04985	4.92914	15
chr1	18827551	18827870	FF_FLAG_1_peak_73	98	.	7.45932	13.2577	9.82594	167
chr1	19165219	19165537	FF_FLAG_1_peak_74	49	.	5.35764	8.0554	4.92914	113
chr1	19176154	19176462	FF_FLAG_1_peak_75	107	.	3.21264	14.185	10.7072	155
chr1	19241576	19242035	FF_FLAG_1_peak_76	121	.	7.34423	15.7373	12.1797	146
chr1	19283415	19283614	FF_FLAG_1_peak_77	40	.	4.91117	7.06583	4.01784	61
chr1	19743407	19743713	FF_FLAG_1_peak_78	68	.	6.25058	10.1347	6.87278	157
chr1	20675783	20676012	FF_FLAG_1_peak_79	120	.	8.33689	15.5813	12.0326	104
chr1	20819940	20820282	FF_FLAG_1_peak_80	52	.	5.17489	8.3836	5.2424	148
chr1	21164877	21165178	FF_FLAG_1_peak_81	157	.	9.82235	19.5115	15.7912	153
chr1	22159853	22160145	FF_FLAG_1_peak_82	48	.	5.26541	7.90863	4.81152	165
chr1	22353977	22354352	FF_FLAG_1_peak_83	88	.	5.9021	12.1998	8.82636	165
chr1	22555780	22556089	FF_FLAG_1_peak_84	129	.	3.75607	16.4883	12.9004	160
chr1	22569727	22570114	FF_FLAG_1_peak_85	48	.	5.26541	7.90863	4.81152	160
chr1	23150575	23150963	FF_FLAG_1_peak_86	129	.	8.64947	16.5676	12.9768	159
chr1	23256046	23256927	FF_FLAG_1_peak_87	218	.	9.03525	25.7354	21.8079	734
chr1	23496160	23496427	FF_FLAG_1_peak_88	58	.	5.80411	9.07918	5.8851	79
chr1	23734310	23734517	FF_FLAG_1_peak_89	70	.	5.91417	10.3065	7.0345	129
chr1	23921796	23922013	FF_FLAG_1_peak_90	37	.	4.37943	6.76055	3.75738	94
chr1	23922230	23922500	FF_FLAG_1_peak_91	32	.	3.76469	6.20138	3.23083	79
chr1	24100076	24100642	FF_FLAG_1_peak_92	162	.	9.48244	19.9909	16.2606	347
chr1	24326707	24327205	FF_FLAG_1_peak_93	122	.	8.48294	15.8222	12.2529	180
chr1	24375140	24375537	FF_FLAG_1_peak_94	89	.	6.65344	12.3336	8.9384	145
chr1	25228631	25228836	FF_FLAG_1_peak_95	139	.	8.0851	17.5532	13.918	107
chr1	25437345	25437791	FF_FLAG_1_peak_96	182	.	10.7153	22.0687	18.2605	220
chr1	27293529	27294154	FF_FLAG_1_peak_97	89	.	7.14352	12.3327	8.9384	393
chr1	27295447	27295671	FF_FLAG_1_peak_98	58	.	5.80411	9.07918	5.8851	95
chr1	28248498	28248889	FF_FLAG_1_peak_99	131	.	8.77567	16.7768	13.1773	258
chr1	28251086	28251397	FF_FLAG_1_peak_100	57	.	5.53142	8.96926	5.79511	134
chr1	29312072	29312510	FF_FLAG_1_peak_101	120	.	8.33689	15.5813	12.0326	157
chr1	29878368	29878847	FF_FLAG_1_peak_102	157	.	9.82235	19.5115	15.7912	166
chr1	30323284	30323455	FF_FLAG_1_peak_103	40	.	4.91117	7.06583	4.01784	64
chr1	30873290	30873894	FF_FLAG_1_peak_104	102	.	6.7056	13.6868	10.2218	460
chr1	30949661	30950013	FF_FLAG_1_peak_105	56	.	5.62215	8.7874	5.62831	78
chr1	31878680	31879149	FF_FLAG_1_peak_106	145	.	9.37588	18.2613	14.5914	321
chr1	31907086	31907275	FF_FLAG_1_peak_107	43	.	4.80526	7.4654	4.39517	35
chr1	31988129	31988493	FF_FLAG_1_peak_108	57	.	5.70419	8.919	5.75339	279
chr1	32066113	32066342	FF_FLAG_1_peak_109	49	.	5.35764	8.0554	4.92914	110
chr1	33086040	33086221	FF_FLAG_1_peak_110	40	.	4.91117	7.06583	4.01784	59
chr1	33719848	33720193	FF_FLAG_1_peak_111	93	.	5.77252	12.7296	9.31817	115
chr1	33757527	33757839	FF_FLAG_1_peak_112	56	.	5.02018	8.77317	5.61588	170
chr1	33814152	33814644	FF_FLAG_1_peak_113	147	.	7.7614	18.4291	14.7521	342
chr1	34643310	34643503	FF_FLAG_1_peak_114	28	.	4.06599	5.72609	2.80747	32
chr1	34655823	34656326	FF_FLAG_1_peak_115	220	.	12.0547	26.0354	22.096	310
chr1	34842632	34843067	FF_FLAG_1_peak_116	78	.	6.18247	11.1364	7.8273	141
chr1	35639828	35640142	FF_FLAG_1_peak_117	61	.	5.54453	9.33126	6.12246	253
chr1	35696764	35697295	FF_FLAG_1_peak_118	656	.	20.7554	70.4605	65.6154	302
chr1	35896284	35896564	FF_FLAG_1_peak_119	68	.	6.25058	10.1347	6.87278	74
chr1	35899166	35899337	FF_FLAG_1_peak_120	31	.	4.4647	6.11334	3.14895	43
chr1	36287234	36288054	FF_FLAG_1_peak_121	1573	.	25.0159	163.042	157.332	493
chr1	36368695	36369448	FF_FLAG_1_peak_122	139	.	5.97564	17.6256	13.9879	529
chr1	36471550	36471830	FF_FLAG_1_peak_123	71	.	5.34	10.3868	7.10932	121
chr1	36512381	36512673	FF_FLAG_1_peak_124	57	.	5.73056	8.96128	5.78859	123
chr1	36547210	36547472	FF_FLAG_1_peak_125	101	.	6.0235	13.6373	10.1773	139
chr1	36557068	36557332	FF_FLAG_1_peak_126	55	.	4.77789	8.66159	5.50845	128
chr1	36558412	36558615	FF_FLAG_1_peak_127	32	.	4.34612	6.17275	3.20633	111
chr1	36691290	36691721	FF_FLAG_1_peak_128	96	.	7.35205	13.0818	9.66177	163
chr1	36939181	36939352	FF_FLAG_1_peak_129	37	.	4.37943	6.76055	3.75738	89
chr1	36939401	36939604	FF_FLAG_1_peak_130	57	.	5.10903	8.92905	5.75834	127
chr1	37123624	37123986	FF_FLAG_1_peak_131	78	.	6.69705	11.2199	7.89436	133
chr1	37299875	37300076	FF_FLAG_1_peak_132	40	.	4.21579	7.03403	4.00928	77
chr1	37391704	37391887	FF_FLAG_1_peak_133	49	.	5.35764	8.0554	4.92914	79
chr1	37864622	37865455	FF_FLAG_1_peak_134	306	.	11.0431	34.7973	30.6129	411
chr1	37866925	37867273	FF_FLAG_1_peak_135	100	.	7.58999	13.4717	10.0177	296
chr1	37997936	37998211	FF_FLAG_1_peak_136	75	.	5.40911	10.8792	7.58261	141
chr1	38129165	38130242	FF_FLAG_1_peak_137	458	.	15.1768	50.4265	45.892	565
chr1	38356691	38356869	FF_FLAG_1_peak_138	68	.	6.25058	10.1347	6.87278	94
chr1	38644227	38644430	FF_FLAG_1_peak_139	78	.	6.69705	11.2199	7.89436	141
chr1	38653946	38654117	FF_FLAG_1_peak_140	31	.	4.4647	6.11334	3.14895	65
chr1	38693620	38694060	FF_FLAG_1_peak_141	260	.	13.3941	30.1439	26.0854	146
chr1	38916424	38916783	FF_FLAG_1_peak_142	89	.	7.14352	12.3327	8.9384	295
chr1	39146467	39146825	FF_FLAG_1_peak_143	100	.	7.58999	13.4717	10.0177	204
chr1	39535553	39536194	FF_FLAG_1_peak_144	311	.	14.9186	35.3756	31.1757	223
chr1	39576515	39577574	FF_FLAG_1_peak_145	479	.	18.3054	52.4979	47.9238	805
chr1	39650839	39651085	FF_FLAG_1_peak_146	57	.	5.10903	8.92905	5.75834	146
chr1	39900819	39901144	FF_FLAG_1_peak_147	33	.	4.15108	6.37575	3.39162	67
chr1	39936627	39936895	FF_FLAG_1_peak_148	83	.	6.06697	11.7164	8.36555	129
chr1	40258496	40258844	FF_FLAG_1_peak_149	265	.	11.4953	30.6364	26.5616	177
chr1	42639696	42640181	FF_FLAG_1_peak_150	247	.	12.9476	28.7596	24.7389	135
chr1	42678600	42678825	FF_FLAG_1_peak_151	77	.	6.58176	11.0328	7.72735	88
chr1	42768279	42768490	FF_FLAG_1_peak_152	49	.	5.35764	8.0554	4.92914	75
chr1	43092293	43092726	FF_FLAG_1_peak_153	52	.	4.30767	8.36188	5.22707	238
chr1	43098549	43098737	FF_FLAG_1_peak_154	60	.	5.10059	9.25008	6.04967	141
chr1	43407982	43408184	FF_FLAG_1_peak_155	89	.	7.14352	12.3327	8.9384	73
chr1	43445589	43445760	FF_FLAG_1_peak_156	53	.	5.45031	8.51134	5.36327	91
chr1	43445829	43446027	FF_FLAG_1_peak_157	30	.	4.38784	5.99336	3.05693	151
chr1	43658453	43658753	FF_FLAG_1_peak_158	179	.	10.5308	21.7603	17.9626	143
chr1	43827462	43827790	FF_FLAG_1_peak_159	69	.	6.1023	10.2517	6.98557	176
chr1	43933911	43934425	FF_FLAG_1_peak_160	57	.	5.31422	8.94552	5.77316	221
chr1	44101896	44102707	FF_FLAG_1_peak_161	487	.	19.705	53.3507	48.7625	596
chr1	44147723	44147921	FF_FLAG_1_peak_162	33	.	4.15108	6.37575	3.39162	69
chr1	44385570	44385741	FF_FLAG_1_peak_163	31	.	4.4647	6.11334	3.14895	71
chr1	44951211	44951404	FF_FLAG_1_peak_164	109	.	7.89811	14.4078	10.9187	37
chr1	46088593	46089501	FF_FLAG_1_peak_165	1930	.	54.9241	199.055	193.032	402
chr1	46695246	46695967	FF_FLAG_1_peak_166	280	.	13.4251	32.148	28.0355	166
chr1	46853260	46854077	FF_FLAG_1_peak_167	101	.	6.90723	13.6139	10.1564	284
chr1	47672008	47672321	FF_FLAG_1_peak_168	49	.	5.35764	8.0554	4.92914	170
chr1	48663836	48664164	FF_FLAG_1_peak_169	100	.	7.58999	13.4717	10.0177	157
chr1	50529678	50530139	FF_FLAG_1_peak_170	49	.	5.35764	8.0554	4.92914	291
chr1	50783456	50783641	FF_FLAG_1_peak_171	43	.	4.80526	7.4654	4.39517	99
chr1	51478421	51478612	FF_FLAG_1_peak_172	49	.	4.95994	8.02648	4.92548	167
chr1	51867495	51867666	FF_FLAG_1_peak_173	48	.	5.26541	7.90863	4.81152	89
chr1	51953038	51953372	FF_FLAG_1_peak_174	139	.	8.69223	17.6164	13.979	195
chr1	52113636	52114148	FF_FLAG_1_peak_175	369	.	13.2095	41.3281	36.983	184
chr1	52119202	52119638	FF_FLAG_1_peak_176	89	.	6.65344	12.3336	8.9384	115
chr1	52232406	52232622	FF_FLAG_1_peak_177	14	.	3.09158	4.12324	1.44916	124
chr1	52232800	52233508	FF_FLAG_1_peak_178	79	.	6.06383	11.3199	7.98186	140
chr1	52630725	52630926	FF_FLAG_1_peak_179	75	.	6.02279	10.8647	7.56993	118
chr1	52667991	52668167	FF_FLAG_1_peak_180	68	.	5.01958	10.1191	6.87278	43
chr1	53297031	53297271	FF_FLAG_1_peak_181	52	.	4.30767	8.36188	5.22707	136
chr1	53382738	53383047	FF_FLAG_1_peak_182	58	.	5.80411	9.07918	5.8851	170
chr1	53750460	53750785	FF_FLAG_1_peak_183	98	.	7.45932	13.2577	9.82594	158
chr1	53784955	53785418	FF_FLAG_1_peak_184	117	.	7.63717	15.3301	11.7953	318
chr1	54194757	54194954	FF_FLAG_1_peak_185	56	.	5.62215	8.7874	5.62831	69
chr1	54438835	54439006	FF_FLAG_1_peak_186	40	.	4.91117	7.06583	4.01784	137
chr1	54557575	54557872	FF_FLAG_1_peak_187	59	.	4.53439	9.13417	5.93885	127
chr1	54926220	54926559	FF_FLAG_1_peak_188	33	.	4.25138	6.27874	3.30105	98
chr1	55026824	55027063	FF_FLAG_1_peak_189	32	.	3.93474	6.26051	3.28461	95
chr1	55027394	55027569	FF_FLAG_1_peak_190	66	.	5.42834	9.83413	6.60328	94
chr1	55052887	55053175	FF_FLAG_1_peak_191	57	.	5.53142	8.96926	5.79511	79
chr1	55087660	55088447	FF_FLAG_1_peak_192	502	.	17.8546	54.8814	50.2671	331
chr1	55130979	55131755	FF_FLAG_1_peak_193	163	.	9.24088	20.1064	16.3683	307
chr1	55172132	55172451	FF_FLAG_1_peak_194	98	.	7.45932	13.2577	9.82594	133
chr1	55362325	55363901	FF_FLAG_1_peak_195	678	.	22.9115	72.7382	67.8584	1086
chr1	56011749	56012056	FF_FLAG_1_peak_196	78	.	6.69705	11.2199	7.89436	96
chr1	56505455	56505668	FF_FLAG_1_peak_197	78	.	6.69705	11.2199	7.89436	136
chr1	56673854	56674149	FF_FLAG_1_peak_198	40	.	4.91117	7.06583	4.01784	150
chr1	56775835	56776006	FF_FLAG_1_peak_199	30	.	4.38784	5.99336	3.05693	158
chr1	56849389	56849711	FF_FLAG_1_peak_200	109	.	7.89811	14.4078	10.9187	157
chr1	56973019	56973593	FF_FLAG_1_peak_201	120	.	7.76234	15.5459	12.0009	339
chr1	57270972	57271472	FF_FLAG_1_peak_202	195	.	11.1618	23.3742	19.5244	313
chr1	57334528	57334730	FF_FLAG_1_peak_203	100	.	7.58999	13.4717	10.0177	98
chr1	57774821	57775013	FF_FLAG_1_peak_204	60	.	5.69548	9.23656	6.03669	90
chr1	58162404	58162575	FF_FLAG_1_peak_205	49	.	5.35764	8.0554	4.92914	106
chr1	58392859	58393282	FF_FLAG_1_peak_206	59	.	5.45512	9.18198	5.98465	316
chr1	58423539	58423790	FF_FLAG_1_peak_207	33	.	4.15108	6.37575	3.39162	46
chr1	58445371	58445546	FF_FLAG_1_peak_208	46	.	4.26664	7.69675	4.61649	59
chr1	58505033	58505358	FF_FLAG_1_peak_209	40	.	4.21579	7.03403	4.00928	144
chr1	58630823	58631113	FF_FLAG_1_peak_210	48	.	5.26541	7.90863	4.81152	156
chr1	58973583	58973999	FF_FLAG_1_peak_211	97	.	6.44164	13.2066	9.77911	232
chr1	59094682	59095125	FF_FLAG_1_peak_212	115	.	6.12142	15.0752	11.5464	201
chr1	59119683	59120159	FF_FLAG_1_peak_213	92	.	6.38628	12.6911	9.28364	209
chr1	59120352	59120523	FF_FLAG_1_peak_214	46	.	4.99251	7.77117	4.6885	58
chr1	59481997	59482168	FF_FLAG_1_peak_215	49	.	4.78971	8.04985	4.92914	57
chr1	59596172	59596357	FF_FLAG_1_peak_216	89	.	7.14352	12.3327	8.9384	133
chr1	59670038	59670764	FF_FLAG_1_peak_217	107	.	7.2735	14.2491	10.7661	521
chr1	59762736	59764059	FF_FLAG_1_peak_218	588	.	19.8759	63.6294	58.8814	634
chr1	59912812	59913507	FF_FLAG_1_peak_219	85	.	6.37707	11.8618	8.50454	511
chr1	59935617	59935932	FF_FLAG_1_peak_220	157	.	9.82235	19.5115	15.7912	167
chr1	60042833	60043516	FF_FLAG_1_peak_221	321	.	13.1522	36.3795	32.1527	204
chr1	60098065	60098357	FF_FLAG_1_peak_222	90	.	6.27523	12.491	9.09028	157
chr1	60157678	60158014	FF_FLAG_1_peak_223	86	.	6.91957	11.9674	8.60817	251
chr1	60180250	60181085	FF_FLAG_1_peak_224	239	.	10.1179	27.9657	23.9698	457
chr1	60216033	60216232	FF_FLAG_1_peak_225	43	.	4.80526	7.4654	4.39517	111
chr1	60250072	60250248	FF_FLAG_1_peak_226	40	.	4.91117	7.06583	4.01784	128
chr1	60409024	60410294	FF_FLAG_1_peak_227	757	.	19.8273	80.7176	75.724	460
chr1	60566368	60567309	FF_FLAG_1_peak_228	524	.	21.4306	57.1405	52.4908	499
chr1	60719986	60720360	FF_FLAG_1_peak_229	145	.	9.37588	18.2613	14.5914	222
chr1	60995933	60996237	FF_FLAG_1_peak_230	120	.	8.33689	15.5813	12.0326	138
chr1	61638854	61639118	FF_FLAG_1_peak_231	100	.	7.58999	13.4717	10.0177	115
chr1	61931948	61932123	FF_FLAG_1_peak_232	31	.	4.4647	6.11334	3.14895	95
chr1	62974791	62974980	FF_FLAG_1_peak_233	49	.	5.35764	8.0554	4.92914	135
chr1	63113670	63114421	FF_FLAG_1_peak_234	251	.	12.8526	29.2278	25.1943	408
chr1	63176547	63176984	FF_FLAG_1_peak_235	66	.	5.42834	9.83413	6.60328	167
chr1	63273384	63273702	FF_FLAG_1_peak_236	122	.	8.48294	15.8222	12.2529	169
chr1	63378289	63378628	FF_FLAG_1_peak_237	61	.	5.54453	9.33126	6.12246	191
chr1	63517407	63517581	FF_FLAG_1_peak_238	35	.	4.43562	6.57876	3.58239	12
chr1	64133902	64134073	FF_FLAG_1_peak_239	45	.	4.08095	7.6114	4.53512	149
chr1	64349811	64350125	FF_FLAG_1_peak_240	35	.	4.6118	6.59342	3.59419	30
chr1	64532374	64533314	FF_FLAG_1_peak_241	184	.	10.4814	22.2308	18.4183	160
chr1	64628050	64628348	FF_FLAG_1_peak_242	157	.	9.82235	19.5115	15.7912	139
chr1	64631117	64631426	FF_FLAG_1_peak_243	134	.	8.92941	17.0312	13.412	123
chr1	64690946	64691484	FF_FLAG_1_peak_244	73	.	6.36666	10.6831	7.39836	201
chr1	64737486	64737888	FF_FLAG_1_peak_245	52	.	5.17489	8.3836	5.2424	103
chr1	64956524	64956758	FF_FLAG_1_peak_246	41	.	4.4704	7.19815	4.14111	110
chr1	65127657	65127898	FF_FLAG_1_peak_247	40	.	4.91117	7.06583	4.01784	71
chr1	65179098	65179317	FF_FLAG_1_peak_248	38	.	3.85423	6.88386	3.87476	138
chr1	65186338	65186897	FF_FLAG_1_peak_249	183	.	9.81922	22.2088	18.3973	129
chr1	65305176	65305428	FF_FLAG_1_peak_250	170	.	10.2688	20.7809	17.0163	111
chr1	65478460	65478774	FF_FLAG_1_peak_251	20	.	3.51246	4.82746	2.01609	149
chr1	65822612	65822981	FF_FLAG_1_peak_252	89	.	7.14352	12.3327	8.9384	231
chr1	65941857	65942267	FF_FLAG_1_peak_253	182	.	10.7153	22.0687	18.2605	194
chr1	66634378	66634822	FF_FLAG_1_peak_254	157	.	9.82235	19.5115	15.7912	142
chr1	66700948	66701300	FF_FLAG_1_peak_255	97	.	6.90982	13.1891	9.76235	193
chr1	66816467	66816668	FF_FLAG_1_peak_256	24	.	3.79897	5.29581	2.413	103
chr1	66817310	66817631	FF_FLAG_1_peak_257	58	.	5.80411	9.07918	5.8851	186
chr1	66836702	66837046	FF_FLAG_1_peak_258	100	.	7.58999	13.4717	10.0177	206
chr1	67607884	67608382	FF_FLAG_1_peak_259	100	.	7.58999	13.4717	10.0177	180
chr1	69376866	69377304	FF_FLAG_1_peak_260	192	.	10.9696	23.0523	19.2124	268
chr1	69377427	69377708	FF_FLAG_1_peak_261	87	.	7.02054	12.1322	8.76435	162
chr1	69456666	69456984	FF_FLAG_1_peak_262	191	.	4.04349	23.0206	19.183	162
chr1	69707019	69707343	FF_FLAG_1_peak_263	68	.	6.25058	10.1347	6.87278	139
chr1	69736635	69736838	FF_FLAG_1_peak_264	89	.	7.14352	12.3327	8.9384	98
chr1	70065531	70065847	FF_FLAG_1_peak_265	40	.	4.91117	7.06583	4.01784	154
chr1	71079220	71079529	FF_FLAG_1_peak_266	127	.	4.33546	16.3047	12.7232	153
chr1	71102563	71103284	FF_FLAG_1_peak_267	261	.	10.0392	30.1807	26.1195	524
chr1	72090996	72091337	FF_FLAG_1_peak_268	79	.	6.2838	11.3078	7.97082	310
chr1	72211898	72212280	FF_FLAG_1_peak_269	28	.	4.06599	5.72609	2.80747	67
chr1	72236967	72237179	FF_FLAG_1_peak_270	74	.	5.74766	10.7637	7.47174	118
chr1	72255007	72255362	FF_FLAG_1_peak_271	106	.	6.46421	14.0928	10.6166	154
chr1	72307493	72307680	FF_FLAG_1_peak_272	43	.	4.80526	7.4654	4.39517	101
chr1	73800400	73800766	FF_FLAG_1_peak_273	100	.	7.58999	13.4717	10.0177	245
chr1	73853553	73853725	FF_FLAG_1_peak_274	62	.	3.23898	9.43432	6.22271	24
chr1	74137854	74138027	FF_FLAG_1_peak_275	58	.	5.80411	9.07918	5.8851	64
chr1	74236346	74236645	FF_FLAG_1_peak_276	39	.	4.01567	6.93623	3.91709	44
chr1	74284531	74285108	FF_FLAG_1_peak_277	51	.	4.13473	8.28585	5.15356	431
chr1	74391684	74392080	FF_FLAG_1_peak_278	33	.	4.15108	6.37575	3.39162	23
chr1	74505756	74506313	FF_FLAG_1_peak_279	120	.	5.99535	15.6178	12.0685	289
chr1	74587919	74588222	FF_FLAG_1_peak_280	53	.	4.51762	8.48155	5.33658	143
chr1	74661615	74661868	FF_FLAG_1_peak_281	79	.	6.06383	11.3199	7.98186	93
chr1	74898756	74898940	FF_FLAG_1_peak_282	49	.	5.32397	8.00182	4.90408	128
chr1	75142564	75142949	FF_FLAG_1_peak_283	128	.	8.00085	16.4312	12.8474	196
chr1	75192088	75192278	FF_FLAG_1_peak_284	138	.	7.30229	17.5288	13.8961	135
chr1	75210671	75210936	FF_FLAG_1_peak_285	40	.	4.21579	7.03403	4.00928	120
chr1	75317331	75318158	FF_FLAG_1_peak_286	268	.	12.365	30.947	26.8662	228
chr1	75478888	75479372	FF_FLAG_1_peak_287	49	.	4.78971	8.04985	4.92914	147
chr1	75707178	75707383	FF_FLAG_1_peak_288	49	.	5.35764	8.0554	4.92914	36
chr1	76171120	76171480	FF_FLAG_1_peak_289	111	.	8.03647	14.6353	11.1239	225
chr1	76259000	76259305	FF_FLAG_1_peak_290	79	.	6.2838	11.3078	7.97082	143
chr1	77516247	77516480	FF_FLAG_1_peak_291	56	.	5.62215	8.7874	5.62831	158
chr1	78574317	78574712	FF_FLAG_1_peak_292	78	.	4.74976	11.2211	7.89528	163
chr1	78638574	78639103	FF_FLAG_1_peak_293	134	.	8.92941	17.0312	13.412	381
chr1	78655328	78655606	FF_FLAG_1_peak_294	35	.	4.43562	6.57876	3.58239	133
chr1	78657862	78658321	FF_FLAG_1_peak_295	121	.	7.34423	15.7373	12.1797	189
chr1	78787686	78787979	FF_FLAG_1_peak_296	122	.	8.48294	15.8222	12.2529	134
chr1	78808512	78808778	FF_FLAG_1_peak_297	122	.	8.48294	15.8222	12.2529	142
chr1	78827876	78828126	FF_FLAG_1_peak_298	40	.	4.91117	7.06583	4.01784	154
chr1	78830364	78830779	FF_FLAG_1_peak_299	78	.	6.69705	11.2199	7.89436	275
chr1	79584988	79585172	FF_FLAG_1_peak_300	58	.	5.80411	9.07918	5.8851	29
chr1	79671873	79672242	FF_FLAG_1_peak_301	49	.	5.35764	8.0554	4.92914	258
chr1	79715552	79715796	FF_FLAG_1_peak_302	111	.	8.03647	14.6353	11.1239	162
chr1	79722874	79723222	FF_FLAG_1_peak_303	100	.	7.58999	13.4717	10.0177	136
chr1	79761678	79761863	FF_FLAG_1_peak_304	28	.	4.10938	5.79555	2.87417	51
chr1	80340529	80340897	FF_FLAG_1_peak_305	152	.	8.87125	18.9391	15.2497	154
chr1	80423408	80423664	FF_FLAG_1_peak_306	40	.	4.91117	7.06583	4.01784	164
chr1	80705412	80705615	FF_FLAG_1_peak_307	87	.	7.02054	12.1322	8.76435	41
chr1	81313130	81313447	FF_FLAG_1_peak_308	100	.	7.58999	13.4717	10.0177	81
chr1	81903504	81903729	FF_FLAG_1_peak_309	70	.	5.91417	10.3065	7.0345	71
chr1	81968826	81969196	FF_FLAG_1_peak_310	134	.	8.92941	17.0312	13.412	267
chr1	82724765	82725027	FF_FLAG_1_peak_311	34	.	4.3641	6.46258	3.47367	121
chr1	82770980	82771297	FF_FLAG_1_peak_312	222	.	11.0891	26.1852	22.2394	149
chr1	82839319	82839875	FF_FLAG_1_peak_313	32	.	3.62751	6.18049	3.21294	139
chr1	82960005	82960740	FF_FLAG_1_peak_314	588	.	23.2165	63.5807	58.8335	324
chr1	83000377	83001029	FF_FLAG_1_peak_315	598	.	19.4782	64.5637	59.8007	364
chr1	83232422	83232648	FF_FLAG_1_peak_316	49	.	5.35764	8.0554	4.92914	120
chr1	83234982	83235243	FF_FLAG_1_peak_317	31	.	4.4647	6.11334	3.14895	157
chr1	84262400	84262580	FF_FLAG_1_peak_318	48	.	5.26541	7.90863	4.81152	40
chr1	84677676	84677938	FF_FLAG_1_peak_319	30	.	4.38784	5.99336	3.05693	134
chr1	84685734	84686046	FF_FLAG_1_peak_320	68	.	6.25058	10.1347	6.87278	87
chr1	84688217	84688516	FF_FLAG_1_peak_321	43	.	4.80526	7.4654	4.39517	216
chr1	84838199	84839525	FF_FLAG_1_peak_322	310	.	13.6765	35.2822	31.0841	479
chr1	84974965	84975272	FF_FLAG_1_peak_323	60	.	4.7686	9.28936	6.08671	237
chr1	84988681	84988944	FF_FLAG_1_peak_324	225	.	8.86195	26.4649	22.5146	138
chr1	85011294	85011553	FF_FLAG_1_peak_325	31	.	3.61458	6.15479	3.19001	210
chr1	85118864	85119065	FF_FLAG_1_peak_326	138	.	6.84453	17.509	13.8764	107
chr1	85132700	85132871	FF_FLAG_1_peak_327	43	.	4.24361	7.36679	4.3046	136
chr1	85450355	85450599	FF_FLAG_1_peak_328	80	.	5.89405	11.4059	8.06703	162
chr1	85563654	85563907	FF_FLAG_1_peak_329	32	.	3.93474	6.26051	3.28461	36
chr1	85575327	85575530	FF_FLAG_1_peak_330	129	.	6.20209	16.5129	12.9244	76
chr1	85793275	85793756	FF_FLAG_1_peak_331	307	.	13.456	34.8884	30.7017	131
chr1	85894651	85894889	FF_FLAG_1_peak_332	61	.	5.54453	9.33126	6.12246	94
chr1	85895076	85895255	FF_FLAG_1_peak_333	50	.	4.6978	8.19953	5.07151	91
chr1	86015828	86015999	FF_FLAG_1_peak_334	48	.	5.26541	7.90863	4.81152	33
chr1	86064220	86064914	FF_FLAG_1_peak_335	121	.	7.34423	15.7373	12.1797	418
chr1	86358838	86360025	FF_FLAG_1_peak_336	526	.	17.8816	57.3523	52.6959	805
chr1	86434497	86434741	FF_FLAG_1_peak_337	76	.	5.27056	10.9696	7.67073	98
chr1	86456671	86456849	FF_FLAG_1_peak_338	77	.	6.58176	11.0328	7.72735	122
chr1	86467295	86467702	FF_FLAG_1_peak_339	49	.	4.78971	8.04985	4.92914	167
chr1	86487292	86487914	FF_FLAG_1_peak_340	79	.	5.62105	11.2828	7.95347	313
chr1	86503958	86504497	FF_FLAG_1_peak_341	63	.	4.08757	9.59482	6.37617	406
chr1	86525006	86525540	FF_FLAG_1_peak_342	127	.	7.18648	16.368	12.7859	432
chr1	86526004	86526697	FF_FLAG_1_peak_343	218	.	10.218	25.7977	21.8662	364
chr1	86527529	86527745	FF_FLAG_1_peak_344	53	.	5.05319	8.50307	5.35672	106
chr1	86527866	86528534	FF_FLAG_1_peak_345	715	.	22.0327	76.4634	71.5333	335
chr1	86582148	86582397	FF_FLAG_1_peak_346	42	.	4.88184	7.29698	4.23696	87
chr1	86586961	86587248	FF_FLAG_1_peak_347	97	.	6.18316	13.1368	9.71215	154
chr1	86703700	86704016	FF_FLAG_1_peak_348	71	.	5.34	10.3868	7.10932	201
chr1	87039676	87039907	FF_FLAG_1_peak_349	72	.	6.28882	10.5564	7.27516	71
chr1	87213838	87214333	FF_FLAG_1_peak_350	239	.	10.1179	27.9657	23.9698	125
chr1	87756008	87756381	FF_FLAG_1_peak_351	83	.	6.52867	11.7193	8.36732	97
chr1	87838215	87838394	FF_FLAG_1_peak_352	75	.	6.4871	10.879	7.58261	76
chr1	87853186	87853711	FF_FLAG_1_peak_353	150	.	8.15779	18.6821	15.0012	176
chr1	88008014	88008687	FF_FLAG_1_peak_354	130	.	8.13198	16.658	13.0631	324
chr1	88205629	88205818	FF_FLAG_1_peak_355	73	.	5.87114	10.6049	7.3208	75
chr1	88277437	88277749	FF_FLAG_1_peak_356	179	.	5.38432	21.7086	17.9144	169
chr1	89454535	89455000	FF_FLAG_1_peak_357	49	.	4.78971	8.04985	4.92914	159
chr1	89631701	89631888	FF_FLAG_1_peak_358	49	.	4.78971	8.04985	4.92914	50
chr1	90028420	90028680	FF_FLAG_1_peak_359	145	.	9.37588	18.2613	14.5914	120
chr1	90160096	90160267	FF_FLAG_1_peak_360	41	.	4.4704	7.19815	4.14111	87
chr1	90603365	90603633	FF_FLAG_1_peak_361	103	.	7.54658	13.828	10.3607	127
chr1	91250226	91250711	FF_FLAG_1_peak_362	96	.	6.57608	13.0302	9.6119	126
chr1	91366310	91366558	FF_FLAG_1_peak_363	71	.	5.34	10.3868	7.10932	104
chr1	91398497	91398813	FF_FLAG_1_peak_364	64	.	5.52578	9.64921	6.42884	151
chr1	91412828	91413074	FF_FLAG_1_peak_365	35	.	4.43562	6.57876	3.58239	102
chr1	91459382	91459659	FF_FLAG_1_peak_366	58	.	4.77406	8.97598	5.80166	205
chr1	91540314	91540816	FF_FLAG_1_peak_367	111	.	7.02491	14.7025	11.185	360
chr1	91804687	91805198	FF_FLAG_1_peak_368	338	.	11.1092	38.1252	33.8568	257
chr1	92179678	92180989	FF_FLAG_1_peak_369	119	.	6.52546	15.5048	11.9642	321
chr1	92473630	92473884	FF_FLAG_1_peak_370	102	.	6.7056	13.6868	10.2218	128
chr1	92529263	92529434	FF_FLAG_1_peak_371	49	.	5.35764	8.0554	4.92914	70
chr1	92831217	92831428	FF_FLAG_1_peak_372	68	.	6.25058	10.1347	6.87278	23
chr1	92831501	92831749	FF_FLAG_1_peak_373	31	.	4.4647	6.11334	3.14895	118
chr1	92907096	92907463	FF_FLAG_1_peak_374	55	.	4.77789	8.66159	5.50845	286
chr1	92910650	92910825	FF_FLAG_1_peak_375	62	.	5.85168	9.49009	6.27758	38
chr1	92910923	92911186	FF_FLAG_1_peak_376	52	.	5.17489	8.3836	5.2424	109
chr1	93289718	93289992	FF_FLAG_1_peak_377	99	.	7.02307	13.3826	9.94347	144
chr1	93342750	93343344	FF_FLAG_1_peak_378	127	.	7.18648	16.368	12.7859	150
chr1	93445066	93445722	FF_FLAG_1_peak_379	212	.	10.8338	25.1398	21.229	226
chr1	93478281	93478570	FF_FLAG_1_peak_380	62	.	5.39007	9.41656	6.20628	194
chr1	93478770	93479309	FF_FLAG_1_peak_381	71	.	5.34	10.3868	7.10932	158
chr1	93511983	93512435	FF_FLAG_1_peak_382	228	.	9.83684	26.8164	22.8569	169
chr1	93635352	93636248	FF_FLAG_1_peak_383	250	.	10.3989	29.1268	25.0941	516
chr1	93754601	93755462	FF_FLAG_1_peak_384	206	.	9.27473	24.5547	20.667	567
chr1	93801875	93802091	FF_FLAG_1_peak_385	57	.	5.10903	8.92905	5.75834	113
chr1	93803486	93804198	FF_FLAG_1_peak_386	430	.	17.2818	47.526	43.0509	316
chr1	94770743	94770931	FF_FLAG_1_peak_387	40	.	4.91117	7.06583	4.01784	70
chr1	94889620	94889909	FF_FLAG_1_peak_388	68	.	6.25058	10.1347	6.87278	120
chr1	95313630	95313870	FF_FLAG_1_peak_389	49	.	5.13632	8.00465	4.90539	98
chr1	96589767	96590087	FF_FLAG_1_peak_390	145	.	9.37588	18.2613	14.5914	154
chr1	96653098	96653433	FF_FLAG_1_peak_391	195	.	11.1618	23.3742	19.5244	220
chr1	97021861	97022172	FF_FLAG_1_peak_392	78	.	6.69705	11.2199	7.89436	164
chr1	97770099	97770270	FF_FLAG_1_peak_393	51	.	4.93206	8.2956	5.16232	64
chr1	98043275	98043604	FF_FLAG_1_peak_394	71	.	5.34	10.3868	7.10932	85
chr1	98708513	98708714	FF_FLAG_1_peak_395	68	.	6.25058	10.1347	6.87278	93
chr1	98801765	98801975	FF_FLAG_1_peak_396	40	.	4.91117	7.06583	4.01784	60
chr1	99135158	99135393	FF_FLAG_1_peak_397	68	.	6.25058	10.1347	6.87278	134
chr1	99341306	99342270	FF_FLAG_1_peak_398	124	.	6.34814	15.9916	12.4199	222
chr1	99550758	99551000	FF_FLAG_1_peak_399	41	.	4.4704	7.19815	4.14111	92
chr1	99924927	99925098	FF_FLAG_1_peak_400	28	.	4.06599	5.72609	2.80747	138
chr1	100579828	100580147	FF_FLAG_1_peak_401	58	.	5.80411	9.07918	5.8851	154
chr1	100738763	100739078	FF_FLAG_1_peak_402	170	.	3.66602	20.7842	17.0195	159
chr1	101826429	101826807	FF_FLAG_1_peak_403	122	.	8.48294	15.8222	12.2529	109
chr1	102896004	102896325	FF_FLAG_1_peak_404	58	.	5.80411	9.07918	5.8851	279
chr1	103178235	103178550	FF_FLAG_1_peak_405	78	.	6.69705	11.2199	7.89436	148
chr1	103180758	103181049	FF_FLAG_1_peak_406	157	.	9.82235	19.5115	15.7912	151
chr1	103528107	103528285	FF_FLAG_1_peak_407	31	.	4.4647	6.11334	3.14895	30
chr1	104051884	104052201	FF_FLAG_1_peak_408	100	.	7.58999	13.4717	10.0177	146
chr1	104364541	104364795	FF_FLAG_1_peak_409	52	.	5.17489	8.3836	5.2424	164
chr1	104398371	104398669	FF_FLAG_1_peak_410	68	.	6.25058	10.1347	6.87278	150
chr1	104581181	104581352	FF_FLAG_1_peak_411	30	.	4.38784	5.99336	3.05693	56
chr1	104583740	104584032	FF_FLAG_1_peak_412	53	.	5.45031	8.51134	5.36327	152
chr1	104655365	104655683	FF_FLAG_1_peak_413	111	.	8.03647	14.6353	11.1239	207
chr1	105501164	105501335	FF_FLAG_1_peak_414	31	.	4.4647	6.11334	3.14895	49
chr1	105663911	105664489	FF_FLAG_1_peak_415	121	.	7.84518	15.6881	12.1371	148
chr1	105960001	105960374	FF_FLAG_1_peak_416	100	.	7.58999	13.4717	10.0177	91
chr1	105990387	105990795	FF_FLAG_1_peak_417	57	.	5.70419	8.919	5.75339	280
chr1	105991250	105991437	FF_FLAG_1_peak_418	43	.	4.80526	7.4654	4.39517	104
chr1	106171890	106172424	FF_FLAG_1_peak_419	57	.	5.70419	8.919	5.75339	460
chr1	106590095	106590413	FF_FLAG_1_peak_420	33	.	4.15108	6.37575	3.39162	158
chr1	106730908	106731239	FF_FLAG_1_peak_421	57	.	5.70419	8.919	5.75339	164
chr1	106733309	106733579	FF_FLAG_1_peak_422	52	.	5.17489	8.3836	5.2424	167
chr1	107338482	107338869	FF_FLAG_1_peak_423	182	.	10.7153	22.0687	18.2605	227
chr1	108268497	108268722	FF_FLAG_1_peak_424	61	.	5.54453	9.33126	6.12246	150
chr1	108986516	108986813	FF_FLAG_1_peak_425	78	.	6.69705	11.2199	7.89436	143
chr1	108989030	108989201	FF_FLAG_1_peak_426	40	.	4.91117	7.06583	4.01784	46
chr1	109866735	109866906	FF_FLAG_1_peak_427	31	.	4.4647	6.11334	3.14895	107
chr1	110637440	110637736	FF_FLAG_1_peak_428	78	.	6.69705	11.2199	7.89436	134
chr1	111864295	111865278	FF_FLAG_1_peak_429	285	.	11.2421	32.6783	28.5481	368
chr1	113149638	113149879	FF_FLAG_1_peak_430	74	.	5.74766	10.7637	7.47174	164
chr1	113264418	113264785	FF_FLAG_1_peak_431	87	.	7.02054	12.1322	8.76435	204
chr1	113618496	113618667	FF_FLAG_1_peak_432	77	.	6.58176	11.0328	7.72735	79
chr1	114439829	114440120	FF_FLAG_1_peak_433	78	.	6.69705	11.2199	7.89436	132
chr1	115327600	115327864	FF_FLAG_1_peak_434	89	.	7.14352	12.3327	8.9384	107
chr1	115369838	115370036	FF_FLAG_1_peak_435	40	.	4.91117	7.06583	4.01784	64
chr1	116223452	116223812	FF_FLAG_1_peak_436	100	.	7.58999	13.4717	10.0177	148
chr1	117471684	117471855	FF_FLAG_1_peak_437	20	.	3.51246	4.82746	2.01609	10
chr1	117529059	117529382	FF_FLAG_1_peak_438	78	.	6.69705	11.2199	7.89436	248
chr1	118311044	118311295	FF_FLAG_1_peak_439	32	.	3.93474	6.26051	3.28461	106
chr1	118388851	118389271	FF_FLAG_1_peak_440	90	.	6.27523	12.491	9.09028	131
chr1	119053562	119053859	FF_FLAG_1_peak_441	144	.	7.58842	18.0929	14.4323	158
chr1	119420796	119421299	FF_FLAG_1_peak_442	46	.	5.17337	7.76212	4.68079	274
chr1	119526293	119526494	FF_FLAG_1_peak_443	56	.	5.62215	8.7874	5.62831	72
chr1	119648481	119648887	FF_FLAG_1_peak_444	98	.	7.45932	13.2577	9.82594	158
chr1	119837010	119837342	FF_FLAG_1_peak_445	86	.	6.24727	12.0368	8.67423	170
chr1	119837437	119837713	FF_FLAG_1_peak_446	55	.	4.77789	8.66159	5.50845	131
chr1	120506579	120506822	FF_FLAG_1_peak_447	49	.	5.35764	8.0554	4.92914	142
chr1	120522867	120523157	FF_FLAG_1_peak_448	77	.	6.58176	11.0328	7.72735	148
chr1	121327598	121327948	FF_FLAG_1_peak_449	152	.	8.87125	18.9391	15.2497	189
chr1	123900530	123900876	FF_FLAG_1_peak_450	182	.	10.7153	22.0687	18.2605	269
chr1	124536314	124536644	FF_FLAG_1_peak_451	98	.	7.45932	13.2577	9.82594	163
chr1	124783510	124783880	FF_FLAG_1_peak_452	220	.	12.0547	26.0354	22.096	223
chr1	125244521	125244767	FF_FLAG_1_peak_453	22	.	3.94905	5.09469	2.25341	197
chr1	125300486	125300893	FF_FLAG_1_peak_454	110	.	7.72958	14.5737	11.0751	107
chr1	125435253	125435486	FF_FLAG_1_peak_455	70	.	5.72695	10.356	7.08284	130
chr1	125435629	125435800	FF_FLAG_1_peak_456	33	.	4.15108	6.37575	3.39162	121
chr1	125486993	125487199	FF_FLAG_1_peak_457	49	.	5.35764	8.0554	4.92914	115
chr1	125515827	125516157	FF_FLAG_1_peak_458	204	.	11.4084	24.3612	20.4793	165
chr1	125560425	125560675	FF_FLAG_1_peak_459	101	.	6.0235	13.6373	10.1773	136
chr1	125561109	125561620	FF_FLAG_1_peak_460	92	.	6.38628	12.6911	9.28364	369
chr1	126130485	126130667	FF_FLAG_1_peak_461	68	.	6.25058	10.1347	6.87278	150
chr1	126627505	126627711	FF_FLAG_1_peak_462	78	.	6.69705	11.2199	7.89436	54
chr1	126629825	126630123	FF_FLAG_1_peak_463	78	.	6.69705	11.2199	7.89436	146
chr1	127205095	127205266	FF_FLAG_1_peak_464	28	.	4.06599	5.72609	2.80747	22
chr1	127579055	127579433	FF_FLAG_1_peak_465	49	.	5.35764	8.0554	4.92914	107
chr1	127590870	127591229	FF_FLAG_1_peak_466	65	.	6.05463	9.81843	6.59251	191
chr1	127593663	127593901	FF_FLAG_1_peak_467	35	.	4.43562	6.57876	3.58239	140
chr1	127739771	127739942	FF_FLAG_1_peak_468	49	.	5.35764	8.0554	4.92914	40
chr1	127773896	127774105	FF_FLAG_1_peak_469	32	.	3.76469	6.20138	3.23083	84
chr1	127774260	127774502	FF_FLAG_1_peak_470	40	.	4.74122	7.07167	4.02198	100
chr1	127868764	127869033	FF_FLAG_1_peak_471	51	.	3.9898	8.24249	5.11393	166
chr1	128103155	128103893	FF_FLAG_1_peak_472	352	.	13.7305	39.5501	35.2468	466
chr1	128244109	128244574	FF_FLAG_1_peak_473	121	.	7.84518	15.6881	12.1371	213
chr1	128359286	128359848	FF_FLAG_1_peak_474	209	.	10.3608	24.8877	20.9838	273
chr1	128417277	128417448	FF_FLAG_1_peak_475	41	.	4.4704	7.19815	4.14111	43
chr1	128590845	128591017	FF_FLAG_1_peak_476	58	.	5.80411	9.07918	5.8851	45
chr1	129247067	129247425	FF_FLAG_1_peak_477	122	.	8.48294	15.8222	12.2529	166
chr1	129887249	129887648	FF_FLAG_1_peak_478	220	.	12.0547	26.0354	22.096	260
chr1	130617743	130618055	FF_FLAG_1_peak_479	157	.	9.82235	19.5115	15.7912	182
chr1	130668330	130668883	FF_FLAG_1_peak_480	79	.	5.62105	11.2828	7.95347	257
chr1	130717326	130717681	FF_FLAG_1_peak_481	70	.	5.72695	10.356	7.08284	169
chr1	131097822	131098007	FF_FLAG_1_peak_482	39	.	4.01567	6.93623	3.91709	56
chr1	131526420	131527133	FF_FLAG_1_peak_483	74	.	5.74766	10.7637	7.47174	153
chr1	131527777	131528037	FF_FLAG_1_peak_484	73	.	5.6477	10.5857	7.30302	105
chr1	131910121	131910309	FF_FLAG_1_peak_485	79	.	5.82815	11.2867	7.95664	119
chr1	131910538	131910877	FF_FLAG_1_peak_486	71	.	5.34	10.3868	7.10932	110
chr1	132007693	132008150	FF_FLAG_1_peak_487	118	.	7.41134	15.3963	11.8589	289
chr1	132030701	132031032	FF_FLAG_1_peak_488	99	.	7.02307	13.3826	9.94347	163
chr1	132417447	132417618	FF_FLAG_1_peak_489	67	.	5.13865	10.006	6.76406	80
chr1	132521011	132521182	FF_FLAG_1_peak_490	65	.	6.05463	9.81843	6.59251	31
chr1	132975479	132975781	FF_FLAG_1_peak_491	77	.	6.58176	11.0328	7.72735	157
chr1	132976846	132977044	FF_FLAG_1_peak_492	58	.	5.80411	9.07918	5.8851	63
chr1	133010268	133010481	FF_FLAG_1_peak_493	111	.	8.03647	14.6353	11.1239	91
chr1	133025028	133025449	FF_FLAG_1_peak_494	45	.	4.08095	7.6114	4.53512	200
chr1	133130937	133131613	FF_FLAG_1_peak_495	179	.	7.70846	21.7902	17.9912	369
chr1	133610200	133610417	FF_FLAG_1_peak_496	68	.	5.01958	10.1191	6.87278	147
chr1	133660844	133661160	FF_FLAG_1_peak_497	130	.	8.13198	16.658	13.0631	142
chr1	133774307	133774490	FF_FLAG_1_peak_498	77	.	6.58176	11.0328	7.72735	90
chr1	134000954	134001233	FF_FLAG_1_peak_499	58	.	5.80411	9.07918	5.8851	113
chr1	134361532	134362137	FF_FLAG_1_peak_500	97	.	6.18316	13.1368	9.71215	336
chr1	134415317	134415591	FF_FLAG_1_peak_501	90	.	6.03664	12.4543	9.05477	132
chr1	134443417	134443601	FF_FLAG_1_peak_502	61	.	5.54453	9.33126	6.12246	98
chr1	134556895	134557273	FF_FLAG_1_peak_503	32	.	3.93474	6.26051	3.28461	108
chr1	134560277	134560810	FF_FLAG_1_peak_504	103	.	7.54658	13.828	10.3607	304
chr1	134560891	134561601	FF_FLAG_1_peak_505	169	.	9.60098	20.7302	16.9721	285
chr1	134794825	134795175	FF_FLAG_1_peak_506	92	.	6.38628	12.6911	9.28364	271
chr1	134874357	134875072	FF_FLAG_1_peak_507	288	.	14.2871	32.9549	28.8162	348
chr1	134955623	134956110	FF_FLAG_1_peak_508	79	.	5.62105	11.2828	7.95347	127
chr1	134962369	134963008	FF_FLAG_1_peak_509	230	.	10.5374	26.9884	23.0197	259
chr1	135430228	135430807	FF_FLAG_1_peak_510	437	.	11.7794	48.2741	43.7808	267
chr1	135747062	135747491	FF_FLAG_1_peak_511	157	.	9.82235	19.5115	15.7912	141
chr1	135999450	135999788	FF_FLAG_1_peak_512	20	.	3.51246	4.82746	2.01609	268
chr1	136345783	136346278	FF_FLAG_1_peak_513	143	.	8.95004	18.0524	14.3951	305
chr1	136364772	136365088	FF_FLAG_1_peak_514	57	.	3.65105	8.94506	5.77316	159
chr1	136375504	136375675	FF_FLAG_1_peak_515	49	.	5.35764	8.0554	4.92914	127
chr1	136415194	136415834	FF_FLAG_1_peak_516	124	.	7.02631	16.0591	12.4839	198
chr1	136624788	136625083	FF_FLAG_1_peak_517	124	.	7.02631	16.0591	12.4839	141
chr1	136759204	136759424	FF_FLAG_1_peak_518	31	.	4.45104	6.09201	3.14895	140
chr1	136760615	136761028	FF_FLAG_1_peak_519	170	.	10.2688	20.7809	17.0163	135
chr1	137097909	137098139	FF_FLAG_1_peak_520	98	.	7.45932	13.2577	9.82594	118
chr1	137323412	137324101	FF_FLAG_1_peak_521	111	.	8.03647	14.6353	11.1239	384
chr1	137374229	137374423	FF_FLAG_1_peak_522	107	.	7.50693	14.2011	10.7211	117
chr1	137381540	137381840	FF_FLAG_1_peak_523	68	.	6.25058	10.1347	6.87278	137
chr1	137411812	137412290	FF_FLAG_1_peak_524	179	.	10.5308	21.7603	17.9626	149
chr1	137415668	137416065	FF_FLAG_1_peak_525	260	.	13.3941	30.1439	26.0854	227
chr1	137640383	137640579	FF_FLAG_1_peak_526	35	.	4.43562	6.57876	3.58239	72
chr1	137765190	137765560	FF_FLAG_1_peak_527	61	.	5.54453	9.33126	6.12246	255
chr1	138123159	138123606	FF_FLAG_1_peak_528	152	.	8.87125	18.9391	15.2497	300
chr1	138164959	138165130	FF_FLAG_1_peak_529	31	.	4.4647	6.11334	3.14895	15
chr1	138598861	138599272	FF_FLAG_1_peak_530	78	.	6.69705	11.2199	7.89436	277
chr1	138614155	138614381	FF_FLAG_1_peak_531	70	.	5.91417	10.3065	7.0345	99
chr1	138963513	138964017	FF_FLAG_1_peak_532	82	.	6.70807	11.6213	8.27538	134
chr1	138980159	138980330	FF_FLAG_1_peak_533	111	.	8.03647	14.6353	11.1239	85
chr1	138996905	138997076	FF_FLAG_1_peak_534	23	.	4.01823	5.20133	2.32044	64
chr1	139422075	139422481	FF_FLAG_1_peak_535	306	.	11.0431	34.7973	30.6129	173
chr1	140062685	140062856	FF_FLAG_1_peak_536	40	.	4.91117	7.06583	4.01784	69
chr1	140299117	140299311	FF_FLAG_1_peak_537	49	.	5.35764	8.0554	4.92914	74
chr1	140893119	140893290	FF_FLAG_1_peak_538	40	.	4.91117	7.06583	4.01784	160
chr1	141642940	141643238	FF_FLAG_1_peak_539	57	.	5.70419	8.919	5.75339	120
chr1	143702736	143703128	FF_FLAG_1_peak_540	179	.	9.5656	21.7606	17.9626	150
chr1	143768057	143768238	FF_FLAG_1_peak_541	49	.	5.35764	8.0554	4.92914	123
chr1	143988318	143988670	FF_FLAG_1_peak_542	67	.	6.14297	9.96109	6.72085	147
chr1	144586110	144586502	FF_FLAG_1_peak_543	325	.	15.3574	36.8132	32.5786	220
chr1	145530205	145530599	FF_FLAG_1_peak_544	68	.	6.25058	10.1347	6.87278	95
chr1	145532879	145533224	FF_FLAG_1_peak_545	78	.	6.69705	11.2199	7.89436	113
chr1	145535500	145535671	FF_FLAG_1_peak_546	40	.	4.91117	7.06583	4.01784	54
chr1	146106903	146107199	FF_FLAG_1_peak_547	170	.	10.2688	20.7809	17.0163	140
chr1	146127875	146128046	FF_FLAG_1_peak_548	68	.	6.25058	10.1347	6.87278	70
chr1	146724907	146725146	FF_FLAG_1_peak_549	87	.	7.02054	12.1322	8.76435	107
chr1	147227376	147227563	FF_FLAG_1_peak_550	87	.	7.02054	12.1322	8.76435	118
chr1	147418380	147418640	FF_FLAG_1_peak_551	30	.	4.38784	5.99336	3.05693	117
chr1	148436485	148436781	FF_FLAG_1_peak_552	89	.	7.14352	12.3327	8.9384	133
chr1	149032585	149032756	FF_FLAG_1_peak_553	31	.	4.4647	6.11334	3.14895	128
chr1	149177234	149177458	FF_FLAG_1_peak_554	58	.	5.80411	9.07918	5.8851	156
chr1	149179703	149180018	FF_FLAG_1_peak_555	35	.	4.6118	6.59342	3.59419	291
chr1	150045655	150045960	FF_FLAG_1_peak_556	68	.	6.25058	10.1347	6.87278	165
chr1	150083147	150083364	FF_FLAG_1_peak_557	67	.	6.14297	9.96109	6.72085	62
chr1	150392678	150393876	FF_FLAG_1_peak_558	84	.	5.52154	11.8401	8.48433	372
chr1	150679699	150679907	FF_FLAG_1_peak_559	100	.	7.58999	13.4717	10.0177	79
chr1	151344372	151344885	FF_FLAG_1_peak_560	80	.	4.96167	11.3713	8.03254	107
chr1	151427847	151428379	FF_FLAG_1_peak_561	121	.	7.34423	15.7373	12.1797	279
chr1	151428480	151428768	FF_FLAG_1_peak_562	59	.	5.26086	9.19344	5.99523	136
chr1	151500048	151501132	FF_FLAG_1_peak_563	146	.	8.50276	18.2948	14.6227	895
chr1	151531946	151532129	FF_FLAG_1_peak_564	89	.	7.14352	12.3327	8.9384	136
chr1	151755195	151755534	FF_FLAG_1_peak_565	32	.	3.62751	6.18049	3.21294	108
chr1	152090011	152090212	FF_FLAG_1_peak_566	20	.	3.51246	4.82746	2.01609	137
chr1	152734964	152735501	FF_FLAG_1_peak_567	234	.	11.4587	27.4455	23.4618	186
chr1	152766373	152766784	FF_FLAG_1_peak_568	83	.	6.06697	11.7164	8.36555	137
chr1	152902390	152903325	FF_FLAG_1_peak_569	142	.	8.59234	17.9463	14.2946	293
chr1	152926661	152927125	FF_FLAG_1_peak_570	143	.	9.21446	17.9934	14.3378	334
chr1	153056367	153056833	FF_FLAG_1_peak_571	214	.	11.6768	25.3994	21.4836	167
chr1	153487201	153487798	FF_FLAG_1_peak_572	321	.	12.0853	36.326	32.1	247
chr1	153663891	153664205	FF_FLAG_1_peak_573	98	.	7.45932	13.2577	9.82594	150
chr1	153899702	153899961	FF_FLAG_1_peak_574	84	.	5.52154	11.8401	8.48433	147
chr1	154136765	154136987	FF_FLAG_1_peak_575	68	.	6.25058	10.1347	6.87278	92
chr1	154447094	154447564	FF_FLAG_1_peak_576	68	.	6.25058	10.1347	6.87278	345
chr1	154852497	154852668	FF_FLAG_1_peak_577	31	.	4.4647	6.11334	3.14895	121
chr1	154852737	154853092	FF_FLAG_1_peak_578	195	.	11.1618	23.3742	19.5244	191
chr1	154859208	154859596	FF_FLAG_1_peak_579	163	.	8.62148	20.0528	16.3185	161
chr1	154901749	154901920	FF_FLAG_1_peak_580	78	.	6.69705	11.2199	7.89436	55
chr1	155083336	155083694	FF_FLAG_1_peak_581	97	.	6.90982	13.1891	9.76235	189
chr1	155098558	155098729	FF_FLAG_1_peak_582	35	.	4.43562	6.57876	3.58239	30
chr1	155158829	155159055	FF_FLAG_1_peak_583	57	.	5.31422	8.94552	5.77316	152
chr1	155251316	155251645	FF_FLAG_1_peak_584	145	.	9.37588	18.2613	14.5914	139
chr1	155416871	155417565	FF_FLAG_1_peak_585	207	.	11.6082	24.6966	20.797	412
chr1	155972978	155973439	FF_FLAG_1_peak_586	97	.	6.18316	13.1368	9.71215	206
chr1	156558720	156559444	FF_FLAG_1_peak_587	129	.	8.64947	16.5676	12.9768	165
chr1	156718492	156719133	FF_FLAG_1_peak_588	277	.	11.8146	31.8765	27.7676	306
chr1	156938989	156939805	FF_FLAG_1_peak_589	210	.	11.0628	24.9463	21.0384	591
chr1	156950069	156950470	FF_FLAG_1_peak_590	98	.	7.45932	13.2577	9.82594	157
chr1	157412077	157412714	FF_FLAG_1_peak_591	460	.	16.844	50.615	46.0768	410
chr1	158681099	158681270	FF_FLAG_1_peak_592	29	.	4.32473	5.89487	2.96999	21
chr1	158756929	158757167	FF_FLAG_1_peak_593	68	.	6.25058	10.1347	6.87278	158
chr1	158763521	158763845	FF_FLAG_1_peak_594	155	.	9.65324	19.2301	15.5248	169
chr1	159103263	159103552	FF_FLAG_1_peak_595	40	.	4.91117	7.06583	4.01784	170
chr1	159126296	159126750	FF_FLAG_1_peak_596	243	.	12.7247	28.3836	24.3735	160
chr1	159152753	159152950	FF_FLAG_1_peak_597	48	.	5.26541	7.90863	4.81152	157
chr1	159232083	159232881	FF_FLAG_1_peak_598	79	.	6.2838	11.3078	7.97082	257
chr1	159840913	159841110	FF_FLAG_1_peak_599	49	.	5.35764	8.0554	4.92914	116
chr1	160129677	160129894	FF_FLAG_1_peak_600	58	.	5.80411	9.07918	5.8851	47
chr1	160212674	160213445	FF_FLAG_1_peak_601	122	.	7.38545	15.8123	12.2529	141
chr1	160792329	160792925	FF_FLAG_1_peak_602	167	.	10.092	20.486	16.7327	390
chr1	160906566	160907126	FF_FLAG_1_peak_603	59	.	5.45512	9.18198	5.98465	241
chr1	161034473	161035085	FF_FLAG_1_peak_604	404	.	17.0864	44.887	40.4648	415
chr1	161070689	161071017	FF_FLAG_1_peak_605	49	.	4.8166	8.09643	4.96928	169
chr1	161142593	161142814	FF_FLAG_1_peak_606	38	.	3.85423	6.88386	3.87476	122
chr1	161324215	161324610	FF_FLAG_1_peak_607	141	.	9.08194	17.7731	14.1333	158
chr1	161876520	161877170	FF_FLAG_1_peak_608	151	.	7.0283	18.8292	15.144	357
chr1	162388078	162388432	FF_FLAG_1_peak_609	230	.	12.2859	27.0274	23.0569	154
chr1	162414948	162415188	FF_FLAG_1_peak_610	89	.	7.14352	12.3327	8.9384	114
chr1	162484902	162485353	FF_FLAG_1_peak_611	104	.	5.58188	13.8717	10.4022	249
chr1	162570407	162570689	FF_FLAG_1_peak_612	138	.	7.30229	17.5288	13.8961	153
chr1	162570910	162571130	FF_FLAG_1_peak_613	47	.	4.49684	7.83492	4.74538	164
chr1	162694088	162694271	FF_FLAG_1_peak_614	70	.	5.91417	10.3065	7.0345	75
chr1	162739932	162740455	FF_FLAG_1_peak_615	57	.	5.10903	8.92905	5.75834	86
chr1	162912484	162912856	FF_FLAG_1_peak_616	134	.	8.92941	17.0312	13.412	163
chr1	163403460	163403991	FF_FLAG_1_peak_617	46	.	4.26664	7.69675	4.61649	392
chr1	163929854	163930139	FF_FLAG_1_peak_618	57	.	5.70419	8.919	5.75339	119
chr1	164248815	164249169	FF_FLAG_1_peak_619	35	.	4.6118	6.59342	3.59419	205
chr1	164275492	164276056	FF_FLAG_1_peak_620	120	.	8.33689	15.5813	12.0326	151
chr1	164492295	164492613	FF_FLAG_1_peak_621	145	.	9.37588	18.2613	14.5914	177
chr1	164866589	164866939	FF_FLAG_1_peak_622	122	.	8.48294	15.8222	12.2529	195
chr1	165353270	165353791	FF_FLAG_1_peak_623	173	.	8.9408	21.1725	17.397	359
chr1	165459808	165460843	FF_FLAG_1_peak_624	195	.	8.99368	23.4431	19.5887	475
chr1	165461058	165461267	FF_FLAG_1_peak_625	72	.	6.28882	10.5564	7.27516	60
chr1	165680027	165680437	FF_FLAG_1_peak_626	145	.	9.37588	18.2613	14.5914	164
chr1	166001783	166001954	FF_FLAG_1_peak_627	21	.	3.89226	5.0072	2.17782	26
chr1	166002100	166002313	FF_FLAG_1_peak_628	39	.	4.82662	6.93247	3.91558	97
chr1	166002353	166003509	FF_FLAG_1_peak_629	485	.	15.7389	53.0999	48.5171	986
chr1	166238476	166239054	FF_FLAG_1_peak_630	247	.	12.9476	28.7596	24.7389	338
chr1	166931301	166931587	FF_FLAG_1_peak_631	89	.	7.14352	12.3327	8.9384	165
chr1	167284523	167284785	FF_FLAG_1_peak_632	80	.	6.35086	11.4209	8.08077	147
chr1	167308575	167308765	FF_FLAG_1_peak_633	26	.	3.40079	5.50268	2.60841	49
chr1	167340295	167340515	FF_FLAG_1_peak_634	41	.	2.8903	7.17761	4.12611	61
chr1	167530580	167530805	FF_FLAG_1_peak_635	153	.	9.51441	18.9986	15.304	84
chr1	169647833	169648187	FF_FLAG_1_peak_636	58	.	5.80411	9.07918	5.8851	64
chr1	170867522	170867911	FF_FLAG_1_peak_637	196	.	10.9006	23.5052	19.6454	248
chr1	171028014	171028185	FF_FLAG_1_peak_638	68	.	6.25058	10.1347	6.87278	58
chr1	171150501	171150707	FF_FLAG_1_peak_639	45	.	4.08095	7.6114	4.53512	66
chr1	171246926	171247183	FF_FLAG_1_peak_640	46	.	4.26664	7.69675	4.61649	161
chr1	171329181	171329926	FF_FLAG_1_peak_641	184	.	9.26011	22.3073	18.4911	223
chr1	171471710	171472108	FF_FLAG_1_peak_642	74	.	5.74766	10.7637	7.47174	113
chr1	171503391	171503891	FF_FLAG_1_peak_643	93	.	7.12733	12.7124	9.303	92
chr1	171521750	171521921	FF_FLAG_1_peak_644	31	.	4.4647	6.11334	3.14895	66
chr1	172027177	172027460	FF_FLAG_1_peak_645	65	.	6.05463	9.81843	6.59251	121
chr1	172126630	172126882	FF_FLAG_1_peak_646	68	.	6.25058	10.1347	6.87278	109
chr1	172376511	172376707	FF_FLAG_1_peak_647	49	.	4.8166	8.09643	4.96928	93
chr1	172376859	172377081	FF_FLAG_1_peak_648	67	.	5.92652	9.96339	6.72178	74
chr1	173361762	173361987	FF_FLAG_1_peak_649	145	.	9.37588	18.2613	14.5914	107
chr1	174105946	174106269	FF_FLAG_1_peak_650	40	.	4.91117	7.06583	4.01784	280
chr1	174203325	174203613	FF_FLAG_1_peak_651	98	.	7.45932	13.2577	9.82594	121
chr1	174381362	174381538	FF_FLAG_1_peak_652	40	.	4.91117	7.06583	4.01784	50
chr1	175308849	175309274	FF_FLAG_1_peak_653	134	.	8.92941	17.0312	13.412	262
chr1	175692438	175692609	FF_FLAG_1_peak_654	24	.	3.95101	5.31074	2.426	84
chr1	175722277	175722681	FF_FLAG_1_peak_655	87	.	7.02054	12.1322	8.76435	144
chr1	176115129	176115497	FF_FLAG_1_peak_656	152	.	8.30217	18.9489	15.2557	196
chr1	176221144	176221547	FF_FLAG_1_peak_657	100	.	7.58999	13.4717	10.0177	286
chr1	176813474	176814437	FF_FLAG_1_peak_658	310	.	13.6765	35.2822	31.0841	595
chr1	176890375	176890751	FF_FLAG_1_peak_659	49	.	5.35764	8.0554	4.92914	341
chr1	177257490	177258090	FF_FLAG_1_peak_660	149	.	8.42198	18.6585	14.9784	147
chr1	177258181	177259239	FF_FLAG_1_peak_661	595	.	22.6397	64.3124	59.5531	540
chr1	177441486	177441902	FF_FLAG_1_peak_662	96	.	7.11183	13.1054	9.68409	271
chr1	177442140	177442473	FF_FLAG_1_peak_663	75	.	6.4871	10.879	7.58261	177
chr1	177442833	177443009	FF_FLAG_1_peak_664	52	.	5.17489	8.3836	5.2424	38
chr1	177580504	177580727	FF_FLAG_1_peak_665	89	.	7.14352	12.3327	8.9384	146
chr1	177738351	177738737	FF_FLAG_1_peak_666	192	.	10.9696	23.0523	19.2124	220
chr1	177758337	177758544	FF_FLAG_1_peak_667	23	.	4.01823	5.20133	2.32044	98
chr1	177795939	177796783	FF_FLAG_1_peak_668	174	.	8.43158	21.26	17.4791	685
chr1	177923433	177923781	FF_FLAG_1_peak_669	109	.	7.39271	14.4538	10.96	155
chr1	177983122	177984062	FF_FLAG_1_peak_670	368	.	13.5062	41.2243	36.8821	382
chr1	178187198	178188325	FF_FLAG_1_peak_671	393	.	14.417	43.7298	39.3315	767
chr1	178318358	178319227	FF_FLAG_1_peak_672	672	.	22.1031	72.1392	67.2696	386
chr1	178336384	178338061	FF_FLAG_1_peak_673	228	.	10.7801	26.8366	22.8746	135
chr1	178405732	178406526	FF_FLAG_1_peak_674	158	.	9.21694	19.5363	15.8147	256
chr1	178539564	178539867	FF_FLAG_1_peak_675	135	.	5.50253	17.1342	13.5109	153
chr1	179285442	179285895	FF_FLAG_1_peak_676	111	.	8.03647	14.6353	11.1239	249
chr1	179390922	179391274	FF_FLAG_1_peak_677	70	.	5.91417	10.3065	7.0345	170
chr1	179393297	179393757	FF_FLAG_1_peak_678	100	.	7.58999	13.4717	10.0177	124
chr1	179517740	179518148	FF_FLAG_1_peak_679	250	.	11.6913	29.1034	25.0743	245
chr1	179668028	179668492	FF_FLAG_1_peak_680	167	.	10.092	20.486	16.7327	295
chr1	179803171	179803716	FF_FLAG_1_peak_681	191	.	9.91988	22.9481	19.1119	368
chr1	179959574	179960320	FF_FLAG_1_peak_682	533	.	19.1312	58.0627	53.3985	246
chr1	180286249	180286440	FF_FLAG_1_peak_683	74	.	5.74766	10.7637	7.47174	79
chr1	180568818	180569349	FF_FLAG_1_peak_684	38	.	3.85423	6.88386	3.87476	370
chr1	180640932	180641740	FF_FLAG_1_peak_685	364	.	15.155	40.7425	36.4124	316
chr1	180777802	180777973	FF_FLAG_1_peak_686	23	.	4.01823	5.20133	2.32044	38
chr1	180813568	180814160	FF_FLAG_1_peak_687	193	.	9.41284	23.1456	19.3039	166
chr1	180850688	180851178	FF_FLAG_1_peak_688	155	.	6.8223	19.2813	15.5742	295
chr1	181211371	181211857	FF_FLAG_1_peak_689	80	.	6.35086	11.4209	8.08077	316
chr1	181841787	181842716	FF_FLAG_1_peak_690	135	.	8.44887	17.2021	13.5761	177
chr1	182019293	182020357	FF_FLAG_1_peak_691	417	.	15.3271	46.2214	41.7716	802
chr1	182020397	182020590	FF_FLAG_1_peak_692	28	.	4.06599	5.72609	2.80747	75
chr1	182124686	182125166	FF_FLAG_1_peak_693	80	.	6.35086	11.4209	8.08077	140
chr1	182285695	182286025	FF_FLAG_1_peak_694	52	.	5.17489	8.3836	5.2424	147
chr1	182408576	182409527	FF_FLAG_1_peak_695	404	.	15.0078	44.8685	40.4471	521
chr1	182764103	182764330	FF_FLAG_1_peak_696	27	.	4.19254	5.68853	2.77723	137
chr1	183296906	183297502	FF_FLAG_1_peak_697	97	.	6.90982	13.1891	9.76235	285
chr1	183300006	183300177	FF_FLAG_1_peak_698	30	.	4.38784	5.99336	3.05693	145
chr1	183345239	183345605	FF_FLAG_1_peak_699	52	.	5.17489	8.3836	5.2424	304
chr1	183388677	183388997	FF_FLAG_1_peak_700	57	.	5.10903	8.92905	5.75834	75
chr1	184229716	184230088	FF_FLAG_1_peak_701	122	.	8.48294	15.8222	12.2529	241
chr1	184737679	184737869	FF_FLAG_1_peak_702	35	.	4.43562	6.57876	3.58239	24
chr1	184990411	184990590	FF_FLAG_1_peak_703	48	.	5.26541	7.90863	4.81152	30
chr1	184999473	184999865	FF_FLAG_1_peak_704	260	.	13.3941	30.1439	26.0854	195
chr1	185203979	185204150	FF_FLAG_1_peak_705	49	.	4.8166	8.09643	4.96928	54
chr1	185852783	185853156	FF_FLAG_1_peak_706	87	.	7.02054	12.1322	8.76435	302
chr1	186132590	186132803	FF_FLAG_1_peak_707	31	.	4.4647	6.11334	3.14895	104
chr1	186204739	186205049	FF_FLAG_1_peak_708	70	.	5.91417	10.3065	7.0345	168
chr1	186268361	186268712	FF_FLAG_1_peak_709	87	.	7.02054	12.1322	8.76435	127
chr1	186567670	186567859	FF_FLAG_1_peak_710	78	.	6.69705	11.2199	7.89436	41
chr1	186967106	186967976	FF_FLAG_1_peak_711	88	.	5.9021	12.1998	8.82636	795
chr1	187190115	187190451	FF_FLAG_1_peak_712	78	.	6.69705	11.2199	7.89436	195
chr1	188114640	188114997	FF_FLAG_1_peak_713	68	.	6.25058	10.1347	6.87278	83
chr1	188890640	188891413	FF_FLAG_1_peak_714	1767	.	36.141	182.652	176.785	361
chr1	189007570	189007954	FF_FLAG_1_peak_715	228	.	9.83684	26.8164	22.8569	244
chr1	189501717	189502051	FF_FLAG_1_peak_716	170	.	10.2688	20.7809	17.0163	167
chr1	189687879	189688263	FF_FLAG_1_peak_717	171	.	9.09574	20.9191	17.151	221
chr1	189688422	189688614	FF_FLAG_1_peak_718	20	.	3.51246	4.82746	2.01609	133
chr1	189921902	189922087	FF_FLAG_1_peak_719	43	.	4.80526	7.4654	4.39517	148
chr1	189922146	189922353	FF_FLAG_1_peak_720	31	.	4.43664	6.06953	3.13224	144
chr1	189941862	189942053	FF_FLAG_1_peak_721	43	.	4.80526	7.4654	4.39517	136
chr1	190170527	190170838	FF_FLAG_1_peak_722	28	.	4.06599	5.72609	2.80747	40
chr1	190183945	190184294	FF_FLAG_1_peak_723	100	.	7.58999	13.4717	10.0177	103
chr1	190928378	190929031	FF_FLAG_1_peak_724	274	.	12.7017	31.5447	27.4431	278
chr1	191037574	191037980	FF_FLAG_1_peak_725	120	.	8.33689	15.5813	12.0326	242
chr1	191062883	191063064	FF_FLAG_1_peak_726	38	.	3.60982	6.86858	3.86076	108
chr1	191120949	191121145	FF_FLAG_1_peak_727	40	.	3.30043	7.03693	4.01215	30
chr1	191212475	191212651	FF_FLAG_1_peak_728	28	.	4.06599	5.72609	2.80747	9
chr1	191224370	191225061	FF_FLAG_1_peak_729	507	.	17.2569	55.3431	50.7203	210
chr1	191318675	191318895	FF_FLAG_1_peak_730	66	.	5.66851	9.89215	6.65883	160
chr1	191385536	191385717	FF_FLAG_1_peak_731	57	.	5.7122	8.93185	5.76106	96
chr1	191388079	191388250	FF_FLAG_1_peak_732	48	.	5.26541	7.90863	4.81152	106
chr1	191396351	191397187	FF_FLAG_1_peak_733	264	.	11.7908	30.5506	26.4797	668
chr1	191575085	191576098	FF_FLAG_1_peak_734	666	.	19.9657	71.4976	66.6388	337
chr1	191646871	191647230	FF_FLAG_1_peak_735	89	.	7.14352	12.3327	8.9384	115
chr1	191717679	191719281	FF_FLAG_1_peak_736	1580	.	38.9563	163.808	158.091	997
chr1	191906320	191906744	FF_FLAG_1_peak_737	40	.	4.60566	7.13685	4.08548	137
chr1	191906814	191907106	FF_FLAG_1_peak_738	71	.	5.34961	10.4048	7.12706	132
chr1	191961159	191961392	FF_FLAG_1_peak_739	74	.	5.74766	10.7637	7.47174	131
chr1	191989944	191990221	FF_FLAG_1_peak_740	68	.	5.01958	10.1191	6.87278	185
chr1	192092503	192092705	FF_FLAG_1_peak_741	39	.	3.43356	6.9292	3.91558	69
chr1	192137996	192138582	FF_FLAG_1_peak_742	166	.	7.78035	20.4482	16.6989	161
chr1	192202109	192202723	FF_FLAG_1_peak_743	78	.	6.69705	11.2199	7.89436	399
chr1	192453922	192454246	FF_FLAG_1_peak_744	164	.	3.24996	20.1728	16.4332	167
chr1	192834804	192835024	FF_FLAG_1_peak_745	114	.	7.68079	14.9448	11.4233	141
chr1	193034757	193036194	FF_FLAG_1_peak_746	1149	.	21.0905	120.307	114.918	451
chr1	193130116	193130341	FF_FLAG_1_peak_747	73	.	5.6477	10.5857	7.30302	122
chr1	193173155	193173625	FF_FLAG_1_peak_748	66	.	5.42834	9.83413	6.60328	168
chr1	193227698	193228032	FF_FLAG_1_peak_749	150	.	2.73025	18.7286	15.0461	152
chr1	193411219	193411478	FF_FLAG_1_peak_750	57	.	5.70419	8.919	5.75339	138
chr1	193497793	193498085	FF_FLAG_1_peak_751	70	.	5.91417	10.3065	7.0345	126
chr1	194581646	194581817	FF_FLAG_1_peak_752	31	.	4.4647	6.11334	3.14895	133
chr1	194976208	194976774	FF_FLAG_1_peak_753	214	.	10.6285	25.3681	21.4538	241
chr1	195030048	195030356	FF_FLAG_1_peak_754	58	.	5.80411	9.07918	5.8851	163
chr1	195371632	195372054	FF_FLAG_1_peak_755	315	.	2.50633	35.7141	31.5039	181
chr10	3112611	3112873	FF_FLAG_1_peak_756	39	.	2.28025	6.95751	3.93705	146
chr10	3113208	3113667	FF_FLAG_1_peak_757	67	.	2.58876	10.0051	6.76331	312
chr10	3114468	3114688	FF_FLAG_1_peak_758	61	.	2.65151	9.30653	6.10383	157
chr10	3116276	3116805	FF_FLAG_1_peak_759	34	.	2.06468	6.39428	3.40874	418
chr10	3116908	3117199	FF_FLAG_1_peak_760	29	.	2.07166	5.86942	2.94704	138
chr10	3205290	3205609	FF_FLAG_1_peak_761	111	.	8.03647	14.6353	11.1239	165
chr10	4386743	4387625	FF_FLAG_1_peak_762	265	.	11.4953	30.6364	26.5616	463
chr10	4387851	4388022	FF_FLAG_1_peak_763	32	.	3.76469	6.20138	3.23083	118
chr10	4718468	4718839	FF_FLAG_1_peak_764	157	.	9.82235	19.5115	15.7912	112
chr10	5804740	5805232	FF_FLAG_1_peak_765	68	.	6.25058	10.1347	6.87278	227
chr10	5805897	5806145	FF_FLAG_1_peak_766	47	.	4.49684	7.83492	4.74538	122
chr10	5823942	5824586	FF_FLAG_1_peak_767	442	.	17.0927	48.7371	44.2367	362
chr10	6138348	6138748	FF_FLAG_1_peak_768	134	.	8.92941	17.0312	13.412	265
chr10	6990854	6991028	FF_FLAG_1_peak_769	49	.	5.35764	8.0554	4.92914	157
chr10	7680978	7681296	FF_FLAG_1_peak_770	66	.	5.42834	9.83413	6.60328	191
chr10	7681471	7681772	FF_FLAG_1_peak_771	96	.	7.11183	13.1054	9.68409	157
chr10	7800023	7800253	FF_FLAG_1_peak_772	52	.	5.17489	8.3836	5.2424	84
chr10	7955581	7956949	FF_FLAG_1_peak_773	422	.	18.1639	46.747	42.2838	805
chr10	8106118	8106289	FF_FLAG_1_peak_774	40	.	4.21579	7.03403	4.00928	78
chr10	8150096	8150267	FF_FLAG_1_peak_775	40	.	4.91117	7.06583	4.01784	39
chr10	9344178	9344523	FF_FLAG_1_peak_776	40	.	4.91117	7.06583	4.01784	74
chr10	9711427	9711735	FF_FLAG_1_peak_777	43	.	4.80526	7.4654	4.39517	41
chr10	9900389	9900621	FF_FLAG_1_peak_778	43	.	4.80526	7.4654	4.39517	74
chr10	9900677	9901318	FF_FLAG_1_peak_779	195	.	11.1618	23.3742	19.5244	475
chr10	10356320	10356676	FF_FLAG_1_peak_780	98	.	7.45932	13.2577	9.82594	240
chr10	10594428	10594655	FF_FLAG_1_peak_781	61	.	5.54453	9.33126	6.12246	100
chr10	10688599	10688813	FF_FLAG_1_peak_782	68	.	5.8188	10.1462	6.88204	82
chr10	11149253	11149870	FF_FLAG_1_peak_783	228	.	11.7978	26.8084	22.852	226
chr10	11280693	11281510	FF_FLAG_1_peak_784	135	.	8.14848	17.1739	13.549	340
chr10	11281662	11281852	FF_FLAG_1_peak_785	43	.	4.60325	7.42529	4.36141	57
chr10	11343542	11343906	FF_FLAG_1_peak_786	43	.	4.80526	7.4654	4.39517	36
chr10	11634448	11634674	FF_FLAG_1_peak_787	122	.	8.48294	15.8222	12.2529	148
chr10	11837313	11837649	FF_FLAG_1_peak_788	100	.	7.58999	13.4717	10.0177	243
chr10	11963531	11963854	FF_FLAG_1_peak_789	66	.	5.42834	9.83413	6.60328	50
chr10	12964235	12964457	FF_FLAG_1_peak_790	40	.	4.91117	7.06583	4.01784	79
chr10	13402109	13402295	FF_FLAG_1_peak_791	65	.	3.4639	9.80177	6.57762	21
chr10	13868948	13869151	FF_FLAG_1_peak_792	67	.	6.14297	9.96109	6.72085	95
chr10	14705486	14705713	FF_FLAG_1_peak_793	61	.	5.54453	9.33126	6.12246	88
chr10	14810349	14810540	FF_FLAG_1_peak_794	122	.	8.48294	15.8222	12.2529	140
chr10	15009932	15010142	FF_FLAG_1_peak_795	40	.	4.91117	7.06583	4.01784	63
chr10	16166492	16166663	FF_FLAG_1_peak_796	23	.	4.01823	5.20133	2.32044	104
chr10	17373415	17373787	FF_FLAG_1_peak_797	102	.	6.7056	13.6868	10.2218	250
chr10	17947800	17948007	FF_FLAG_1_peak_798	55	.	5.18042	8.71948	5.56332	84
chr10	18055343	18055981	FF_FLAG_1_peak_799	182	.	10.7153	22.0687	18.2605	170
chr10	18318424	18318683	FF_FLAG_1_peak_800	20	.	3.37263	4.80294	2.0048	95
chr10	19015303	19015738	FF_FLAG_1_peak_801	152	.	8.87125	18.9391	15.2497	170
chr10	19393297	19393874	FF_FLAG_1_peak_802	143	.	9.21446	17.9934	14.3378	212
chr10	19933857	19934324	FF_FLAG_1_peak_803	35	.	4.43562	6.57876	3.58239	311
chr10	20148725	20148977	FF_FLAG_1_peak_804	87	.	7.02054	12.1322	8.76435	93
chr10	20149025	20149242	FF_FLAG_1_peak_805	43	.	4.80526	7.4654	4.39517	76
chr10	20311981	20312237	FF_FLAG_1_peak_806	91	.	6.56187	12.5885	9.18612	158
chr10	20312395	20313099	FF_FLAG_1_peak_807	335	.	13.178	37.8001	33.5384	458
chr10	20952154	20952325	FF_FLAG_1_peak_808	20	.	3.51246	4.82746	2.01609	34
chr10	21695858	21696313	FF_FLAG_1_peak_809	77	.	6.58176	11.0328	7.72735	303
chr10	21936297	21936485	FF_FLAG_1_peak_810	49	.	5.35764	8.0554	4.92914	71
chr10	23661428	23661620	FF_FLAG_1_peak_811	40	.	4.91117	7.06583	4.01784	98
chr10	25244053	25244441	FF_FLAG_1_peak_812	57	.	5.70419	8.919	5.75339	280
chr10	25359865	25360268	FF_FLAG_1_peak_813	47	.	4.49684	7.83492	4.74538	63
chr10	26168326	26168497	FF_FLAG_1_peak_814	58	.	5.80411	9.07918	5.8851	70
chr10	26362986	26363302	FF_FLAG_1_peak_815	111	.	8.03647	14.6353	11.1239	138
chr10	26641136	26641486	FF_FLAG_1_peak_816	48	.	5.26541	7.90863	4.81152	218
chr10	26741649	26741917	FF_FLAG_1_peak_817	58	.	5.80411	9.07918	5.8851	147
chr10	28032375	28032847	FF_FLAG_1_peak_818	344	.	16.0729	38.7336	34.4486	163
chr10	28416920	28417215	FF_FLAG_1_peak_819	20	.	3.26273	4.81511	2.01349	154
chr10	28420240	28420423	FF_FLAG_1_peak_820	49	.	5.35764	8.0554	4.92914	65
chr10	29047034	29047378	FF_FLAG_1_peak_821	78	.	6.69705	11.2199	7.89436	196
chr10	29313030	29313687	FF_FLAG_1_peak_822	218	.	10.218	25.7977	21.8662	507
chr10	29361449	29361680	FF_FLAG_1_peak_823	61	.	5.54453	9.33126	6.12246	109
chr10	29361843	29362142	FF_FLAG_1_peak_824	43	.	4.80526	7.4654	4.39517	148
chr10	29890641	29890917	FF_FLAG_1_peak_825	68	.	6.25058	10.1347	6.87278	133
chr10	29970839	29971028	FF_FLAG_1_peak_826	102	.	2.54998	13.6789	10.2182	159
chr10	30200196	30200662	FF_FLAG_1_peak_827	195	.	11.1618	23.3742	19.5244	304
chr10	30610069	30610247	FF_FLAG_1_peak_828	61	.	5.54453	9.33126	6.12246	152
chr10	30618172	30618638	FF_FLAG_1_peak_829	164	.	9.94689	20.2434	16.4979	296
chr10	31068530	31068904	FF_FLAG_1_peak_830	58	.	5.80411	9.07918	5.8851	84
chr10	31608999	31609191	FF_FLAG_1_peak_831	43	.	4.80526	7.4654	4.39517	40
chr10	31609386	31609606	FF_FLAG_1_peak_832	60	.	5.69548	9.23656	6.03669	146
chr10	32261803	32262035	FF_FLAG_1_peak_833	58	.	5.80411	9.07918	5.8851	147
chr10	33073807	33074129	FF_FLAG_1_peak_834	155	.	9.65324	19.2301	15.5248	108
chr10	33657008	33657237	FF_FLAG_1_peak_835	38	.	4.75721	6.82296	3.81738	100
chr10	33846463	33846738	FF_FLAG_1_peak_836	100	.	7.58999	13.4717	10.0177	167
chr10	34179438	34179609	FF_FLAG_1_peak_837	49	.	4.78971	8.04985	4.92914	28
chr10	34282563	34282783	FF_FLAG_1_peak_838	20	.	3.17407	4.85194	2.03929	59
chr10	34472566	34472737	FF_FLAG_1_peak_839	35	.	4.6118	6.59342	3.59419	15
chr10	34736808	34737160	FF_FLAG_1_peak_840	157	.	9.82235	19.5115	15.7912	134
chr10	34773104	34773275	FF_FLAG_1_peak_841	26	.	3.83177	5.58473	2.67921	124
chr10	35223603	35223874	FF_FLAG_1_peak_842	49	.	5.35764	8.0554	4.92914	112
chr10	35426374	35426677	FF_FLAG_1_peak_843	58	.	5.80411	9.07918	5.8851	219
chr10	35655921	35656157	FF_FLAG_1_peak_844	43	.	4.80526	7.4654	4.39517	66
chr10	36154889	36155265	FF_FLAG_1_peak_845	89	.	7.14352	12.3327	8.9384	149
chr10	36353325	36353655	FF_FLAG_1_peak_846	102	.	6.7056	13.6868	10.2218	219
chr10	36547214	36547482	FF_FLAG_1_peak_847	78	.	6.69705	11.2199	7.89436	148
chr10	36624614	36624802	FF_FLAG_1_peak_848	40	.	4.91117	7.06583	4.01784	166
chr10	36974130	36974307	FF_FLAG_1_peak_849	32	.	3.62751	6.18049	3.21294	23
chr10	36974503	36974889	FF_FLAG_1_peak_850	67	.	5.92652	9.96339	6.72178	99
chr10	37136158	37136329	FF_FLAG_1_peak_851	35	.	4.43562	6.57876	3.58239	128
chr10	37136392	37137338	FF_FLAG_1_peak_852	86	.	6.24727	12.0368	8.67423	801
chr10	37205714	37206022	FF_FLAG_1_peak_853	78	.	6.69705	11.2199	7.89436	167
chr10	37701107	37701353	FF_FLAG_1_peak_854	87	.	7.02054	12.1322	8.76435	113
chr10	37725261	37725450	FF_FLAG_1_peak_855	58	.	5.80411	9.07918	5.8851	63
chr10	37820332	37820653	FF_FLAG_1_peak_856	157	.	3.40546	19.41	15.7016	160
chr10	38822102	38822322	FF_FLAG_1_peak_857	120	.	7.76234	15.5459	12.0009	146
chr10	39133937	39134108	FF_FLAG_1_peak_858	41	.	4.4704	7.19815	4.14111	24
chr10	39370052	39370256	FF_FLAG_1_peak_859	33	.	4.15108	6.37575	3.39162	96
chr10	39694988	39695205	FF_FLAG_1_peak_860	68	.	6.25058	10.1347	6.87278	57
chr10	39731080	39733052	FF_FLAG_1_peak_861	339	.	14.5696	38.2644	33.9899	784
chr10	40101943	40102371	FF_FLAG_1_peak_862	76	.	5.27056	10.9696	7.67073	279
chr10	40142009	40142182	FF_FLAG_1_peak_863	26	.	3.51371	5.49375	2.60102	72
chr10	40142234	40142462	FF_FLAG_1_peak_864	38	.	3.85423	6.88386	3.87476	59
chr10	40301198	40301828	FF_FLAG_1_peak_865	350	.	14.7854	39.3611	35.0617	392
chr10	40883325	40884298	FF_FLAG_1_peak_866	163	.	8.62148	20.0528	16.3185	605
chr10	41175880	41176177	FF_FLAG_1_peak_867	32	.	3.93474	6.26051	3.28461	227
chr10	41191850	41195143	FF_FLAG_1_peak_868	391	.	15.8943	43.5364	39.1417	1655
chr10	41303063	41303234	FF_FLAG_1_peak_869	52	.	5.17489	8.3836	5.2424	79
chr10	41490286	41490768	FF_FLAG_1_peak_870	74	.	5.74766	10.7637	7.47174	323
chr10	41519805	41519979	FF_FLAG_1_peak_871	38	.	4.13843	6.8936	3.88412	50
chr10	41671319	41671760	FF_FLAG_1_peak_872	175	.	9.61052	21.2907	17.5057	144
chr10	42275614	42275841	FF_FLAG_1_peak_873	70	.	5.91417	10.3065	7.0345	103
chr10	42276521	42276938	FF_FLAG_1_peak_874	45	.	5.09333	7.63461	4.55717	131
chr10	42478038	42478686	FF_FLAG_1_peak_875	173	.	8.9408	21.1725	17.397	342
chr10	42501848	42502369	FF_FLAG_1_peak_876	217	.	10.4433	25.6247	21.7053	277
chr10	42761264	42761743	FF_FLAG_1_peak_877	238	.	12.4242	27.8753	23.8845	248
chr10	42761903	42762135	FF_FLAG_1_peak_878	57	.	5.31422	8.94552	5.77316	138
chr10	42831720	42831912	FF_FLAG_1_peak_879	100	.	7.58999	13.4717	10.0177	131
chr10	43221555	43221955	FF_FLAG_1_peak_880	49	.	4.78971	8.04985	4.92914	154
chr10	43478954	43479152	FF_FLAG_1_peak_881	41	.	4.83878	7.22807	4.17051	105
chr10	43479224	43479470	FF_FLAG_1_peak_882	79	.	6.52848	11.3264	7.9884	86
chr10	43479687	43480138	FF_FLAG_1_peak_883	142	.	8.59234	17.9463	14.2946	142
chr10	43540929	43541102	FF_FLAG_1_peak_884	55	.	5.37655	8.71576	5.56082	96
chr10	43548612	43548940	FF_FLAG_1_peak_885	79	.	6.2838	11.3078	7.97082	158
chr10	43787832	43788040	FF_FLAG_1_peak_886	62	.	5.05895	9.51262	6.29637	38
chr10	43833801	43833976	FF_FLAG_1_peak_887	94	.	6.73135	12.8821	9.46665	106
chr10	43836333	43836736	FF_FLAG_1_peak_888	55	.	4.77789	8.66159	5.50845	260
chr10	44131557	44131774	FF_FLAG_1_peak_889	49	.	5.35764	8.0554	4.92914	137
chr10	44148866	44149085	FF_FLAG_1_peak_890	78	.	6.69705	11.2199	7.89436	90
chr10	44228887	44229195	FF_FLAG_1_peak_891	53	.	5.23012	8.47482	5.33197	158
chr10	44268381	44268623	FF_FLAG_1_peak_892	46	.	4.99251	7.77117	4.6885	159
chr10	44457134	44457393	FF_FLAG_1_peak_893	68	.	6.25058	10.1347	6.87278	90
chr10	44983098	44983291	FF_FLAG_1_peak_894	30	.	4.38784	5.99336	3.05693	114
chr10	45066972	45067343	FF_FLAG_1_peak_895	62	.	5.39007	9.41656	6.20628	188
chr10	45426346	45426529	FF_FLAG_1_peak_896	78	.	6.69705	11.2199	7.89436	140
chr10	45485630	45486745	FF_FLAG_1_peak_897	209	.	8.38862	24.8639	20.9612	667
chr10	45578072	45578396	FF_FLAG_1_peak_898	89	.	6.91594	12.3635	8.96668	162
chr10	47145029	47145232	FF_FLAG_1_peak_899	40	.	4.91117	7.06583	4.01784	68
chr10	47169765	47170105	FF_FLAG_1_peak_900	109	.	7.89811	14.4078	10.9187	160
chr10	47326161	47326494	FF_FLAG_1_peak_901	131	.	8.77567	16.7768	13.1773	200
chr10	47328927	47329337	FF_FLAG_1_peak_902	157	.	9.82235	19.5115	15.7912	259
chr10	47610986	47611165	FF_FLAG_1_peak_903	40	.	4.74122	7.07167	4.02198	24
chr10	48682151	48682322	FF_FLAG_1_peak_904	48	.	5.26541	7.90863	4.81152	78
chr10	48891000	48891200	FF_FLAG_1_peak_905	48	.	5.26541	7.90863	4.81152	49
chr10	49119846	49120412	FF_FLAG_1_peak_906	217	.	11.8472	25.6864	21.7611	249
chr10	49384830	49385249	FF_FLAG_1_peak_907	111	.	7.02491	14.7025	11.185	190
chr10	50592594	50593059	FF_FLAG_1_peak_908	155	.	9.65324	19.2301	15.5248	225
chr10	50690472	50690831	FF_FLAG_1_peak_909	143	.	9.21446	17.9934	14.3378	94
chr10	51065877	51066240	FF_FLAG_1_peak_910	120	.	8.33689	15.5813	12.0326	158
chr10	51927882	51928077	FF_FLAG_1_peak_911	89	.	7.14352	12.3327	8.9384	89
chr10	51991733	51992001	FF_FLAG_1_peak_912	40	.	4.91117	7.06583	4.01784	119
chr10	52144349	52144528	FF_FLAG_1_peak_913	92	.	4.92112	12.6526	9.24987	147
chr10	52294864	52295096	FF_FLAG_1_peak_914	157	.	9.82235	19.5115	15.7912	106
chr10	52381794	52382304	FF_FLAG_1_peak_915	62	.	5.05895	9.51262	6.29637	361
chr10	52417409	52417783	FF_FLAG_1_peak_916	32	.	3.76469	6.20138	3.23083	36
chr10	52418019	52418306	FF_FLAG_1_peak_917	63	.	5.86956	9.51907	6.301	87
chr10	52545739	52545946	FF_FLAG_1_peak_918	58	.	5.80411	9.07918	5.8851	115
chr10	53596675	53597017	FF_FLAG_1_peak_919	39	.	4.01567	6.93623	3.91709	87
chr10	53597418	53597944	FF_FLAG_1_peak_920	39	.	4.01567	6.93623	3.91709	131
chr10	53629409	53630087	FF_FLAG_1_peak_921	134	.	8.92941	17.0312	13.412	526
chr10	54398444	54398761	FF_FLAG_1_peak_922	77	.	6.58176	11.0328	7.72735	84
chr10	55082483	55082702	FF_FLAG_1_peak_923	52	.	5.17489	8.3836	5.2424	84
chr10	55609979	55610328	FF_FLAG_1_peak_924	61	.	5.54453	9.33126	6.12246	108
chr10	55970569	55971037	FF_FLAG_1_peak_925	68	.	6.25058	10.1347	6.87278	146
chr10	56115612	56115883	FF_FLAG_1_peak_926	27	.	4.19254	5.68853	2.77723	53
chr10	56741391	56741800	FF_FLAG_1_peak_927	87	.	7.02054	12.1322	8.76435	140
chr10	56742005	56742179	FF_FLAG_1_peak_928	48	.	5.26541	7.90863	4.81152	73
chr10	56742252	56742677	FF_FLAG_1_peak_929	78	.	6.69705	11.2199	7.89436	116
chr10	57486200	57486487	FF_FLAG_1_peak_930	71	.	5.97728	10.4123	7.13334	139
chr10	57486557	57486846	FF_FLAG_1_peak_931	14	.	3.09158	4.12324	1.44916	63
chr10	58446835	58447251	FF_FLAG_1_peak_932	32	.	3.41983	6.21362	3.24281	21
chr10	58497779	58498164	FF_FLAG_1_peak_933	224	.	11.2074	26.3933	22.4436	134
chr10	58563720	58564012	FF_FLAG_1_peak_934	87	.	7.02054	12.1322	8.76435	152
chr10	59221374	59221939	FF_FLAG_1_peak_935	164	.	8.15052	20.1895	16.4459	188
chr10	59323173	59323386	FF_FLAG_1_peak_936	40	.	4.60566	7.13685	4.08548	46
chr10	60002987	60003266	FF_FLAG_1_peak_937	90	.	6.03664	12.4543	9.05477	131
chr10	60036462	60036786	FF_FLAG_1_peak_938	78	.	6.69705	11.2199	7.89436	157
chr10	60112098	60112511	FF_FLAG_1_peak_939	173	.	8.9408	21.1725	17.397	118
chr10	60445232	60445450	FF_FLAG_1_peak_940	83	.	6.06697	11.7164	8.36555	134
chr10	61146171	61148139	FF_FLAG_1_peak_941	3370	.	51.2706	344.543	337.047	1036
chr10	61648372	61648816	FF_FLAG_1_peak_942	113	.	6.62149	14.8272	11.3078	329
chr10	61680197	61680515	FF_FLAG_1_peak_943	109	.	7.39271	14.4538	10.96	167
chr10	62312362	62312630	FF_FLAG_1_peak_944	65	.	6.05463	9.81843	6.59251	154
chr10	62449547	62449858	FF_FLAG_1_peak_945	106	.	6.46421	14.0928	10.6166	205
chr10	62486315	62486773	FF_FLAG_1_peak_946	99	.	6.3241	13.4049	9.96514	323
chr10	62601997	62602407	FF_FLAG_1_peak_947	86	.	6.91957	11.9674	8.60817	107
chr10	62651081	62651781	FF_FLAG_1_peak_948	775	.	23.3099	82.5662	77.5473	364
chr10	62725763	62725952	FF_FLAG_1_peak_949	42	.	4.72777	7.3382	4.27621	65
chr10	62791694	62792593	FF_FLAG_1_peak_950	186	.	8.28231	22.5247	18.6958	565
chr10	62946920	62947160	FF_FLAG_1_peak_951	70	.	5.5214	10.3592	7.08534	108
chr10	62980313	62980562	FF_FLAG_1_peak_952	40	.	4.91117	7.06583	4.01784	129
chr10	63023270	63024120	FF_FLAG_1_peak_953	357	.	12.9284	40.0634	35.7478	628
chr10	63243636	63243957	FF_FLAG_1_peak_954	174	.	7.23577	21.1918	17.4157	159
chr10	63338297	63339756	FF_FLAG_1_peak_955	839	.	24.7252	89.0314	83.9277	1084
chr10	63429573	63429744	FF_FLAG_1_peak_956	32	.	4.34612	6.17275	3.20633	25
chr10	63430010	63430255	FF_FLAG_1_peak_957	62	.	5.39007	9.41656	6.20628	104
chr10	64621849	64622020	FF_FLAG_1_peak_958	28	.	4.06599	5.72609	2.80747	60
chr10	65623519	65623860	FF_FLAG_1_peak_959	58	.	5.80411	9.07918	5.8851	104
chr10	66307530	66307778	FF_FLAG_1_peak_960	78	.	6.69705	11.2199	7.89436	111
chr10	66494948	66495121	FF_FLAG_1_peak_961	77	.	6.58176	11.0328	7.72735	132
chr10	67008437	67008799	FF_FLAG_1_peak_962	134	.	8.92941	17.0312	13.412	79
chr10	67126670	67127536	FF_FLAG_1_peak_963	470	.	17.8201	51.6232	47.069	374
chr10	67285131	67285446	FF_FLAG_1_peak_964	26	.	3.83177	5.58473	2.67921	274
chr10	67548837	67549298	FF_FLAG_1_peak_965	210	.	6.87816	24.9627	21.0546	250
chr10	68243493	68243740	FF_FLAG_1_peak_966	57	.	5.70419	8.919	5.75339	102
chr10	69469646	69470131	FF_FLAG_1_peak_967	89	.	7.14352	12.3327	8.9384	154
chr10	69554321	69554492	FF_FLAG_1_peak_968	48	.	5.26541	7.90863	4.81152	123
chr10	70096980	70097155	FF_FLAG_1_peak_969	49	.	5.35764	8.0554	4.92914	19
chr10	70598732	70599495	FF_FLAG_1_peak_970	182	.	10.7153	22.0687	18.2605	454
chr10	70599592	70600300	FF_FLAG_1_peak_971	79	.	5.62105	11.2828	7.95347	318
chr10	70657730	70657901	FF_FLAG_1_peak_972	49	.	5.35764	8.0554	4.92914	66
chr10	71240602	71241232	FF_FLAG_1_peak_973	67	.	6.14297	9.96109	6.72085	313
chr10	71344627	71344963	FF_FLAG_1_peak_974	44	.	3.59706	7.56813	4.49316	165
chr10	71347672	71347846	FF_FLAG_1_peak_975	26	.	3.83177	5.58473	2.67921	27
chr10	71396970	71397149	FF_FLAG_1_peak_976	49	.	5.35764	8.0554	4.92914	84
chr10	71573815	71574168	FF_FLAG_1_peak_977	78	.	6.69705	11.2199	7.89436	138
chr10	72849680	72850218	FF_FLAG_1_peak_978	204	.	11.4084	24.3612	20.4793	373
chr10	72850287	72850460	FF_FLAG_1_peak_979	49	.	5.35764	8.0554	4.92914	61
chr10	72866255	72866432	FF_FLAG_1_peak_980	30	.	4.38784	5.99336	3.05693	166
chr10	74082102	74082273	FF_FLAG_1_peak_981	41	.	4.4704	7.19815	4.14111	45
chr10	74371487	74371814	FF_FLAG_1_peak_982	32	.	3.93474	6.26051	3.28461	121
chr10	75211925	75212482	FF_FLAG_1_peak_983	117	.	5.69971	15.3186	11.7855	301
chr10	75363325	75363496	FF_FLAG_1_peak_984	58	.	5.80411	9.07918	5.8851	85
chr10	75435189	75435437	FF_FLAG_1_peak_985	175	.	9.61052	21.2907	17.5057	146
chr10	75460558	75460935	FF_FLAG_1_peak_986	77	.	6.58176	11.0328	7.72735	311
chr10	75517865	75518137	FF_FLAG_1_peak_987	115	.	6.74526	15.0672	11.5394	137
chr10	75837227	75837657	FF_FLAG_1_peak_988	79	.	5.62105	11.2828	7.95347	221
chr10	75859899	75860070	FF_FLAG_1_peak_989	47	.	4.49684	7.83492	4.74538	40
chr10	75893374	75893725	FF_FLAG_1_peak_990	92	.	6.38628	12.6911	9.28364	122
chr10	76032799	76033036	FF_FLAG_1_peak_991	41	.	4.4704	7.19815	4.14111	155
chr10	76531321	76531753	FF_FLAG_1_peak_992	142	.	8.28867	17.9163	14.2664	286
chr10	77134803	77135299	FF_FLAG_1_peak_993	234	.	11.4587	27.4455	23.4618	191
chr10	77149684	77150065	FF_FLAG_1_peak_994	68	.	6.25058	10.1347	6.87278	283
chr10	77303864	77304035	FF_FLAG_1_peak_995	40	.	4.91117	7.06583	4.01784	52
chr10	77418038	77418420	FF_FLAG_1_peak_996	567	.	20.5469	61.4722	56.755	155
chr10	77606183	77606621	FF_FLAG_1_peak_997	66	.	4.76111	9.92725	6.69273	306
chr10	78043418	78043627	FF_FLAG_1_peak_998	84	.	5.87225	11.7531	8.40061	103
chr10	78107372	78107576	FF_FLAG_1_peak_999	49	.	5.35764	8.0554	4.92914	80
chr10	78244378	78244773	FF_FLAG_1_peak_1000	61	.	5.54453	9.33126	6.12246	149
chr10	78495137	78495347	FF_FLAG_1_peak_1001	41	.	4.4704	7.19815	4.14111	46
chr10	78587907	78588080	FF_FLAG_1_peak_1002	49	.	5.35764	8.0554	4.92914	112
chr10	78727451	78727755	FF_FLAG_1_peak_1003	122	.	8.48294	15.8222	12.2529	157
chr10	78802260	78802561	FF_FLAG_1_peak_1004	30	.	4.38784	5.99336	3.05693	251
chr10	79114004	79114189	FF_FLAG_1_peak_1005	49	.	5.35764	8.0554	4.92914	140
chr10	79554775	79555224	FF_FLAG_1_peak_1006	53	.	4.51762	8.48155	5.33658	125
chr10	79681804	79682171	FF_FLAG_1_peak_1007	49	.	5.35764	8.0554	4.92914	56
chr10	79746454	79746743	FF_FLAG_1_peak_1008	66	.	5.42834	9.83413	6.60328	137
chr10	79766895	79767136	FF_FLAG_1_peak_1009	62	.	5.05895	9.51262	6.29637	109
chr10	79959944	79960123	FF_FLAG_1_peak_1010	45	.	4.08095	7.6114	4.53512	124
chr10	79984131	79984324	FF_FLAG_1_peak_1011	53	.	5.23012	8.47482	5.33197	98
chr10	80151017	80151188	FF_FLAG_1_peak_1012	39	.	4.84894	6.96766	3.9471	86
chr10	80167567	80168274	FF_FLAG_1_peak_1013	218	.	9.90115	25.7802	21.8521	431
chr10	80226361	80226785	FF_FLAG_1_peak_1014	154	.	7.86947	19.1336	15.4319	274
chr10	80249322	80249529	FF_FLAG_1_peak_1015	124	.	7.02631	16.0591	12.4839	123
chr10	80296131	80296616	FF_FLAG_1_peak_1016	124	.	7.7942	16.0713	12.4938	153
chr10	80398714	80399090	FF_FLAG_1_peak_1017	93	.	5.77252	12.7296	9.31817	158
chr10	80561476	80561647	FF_FLAG_1_peak_1018	40	.	4.39266	7.06432	4.01784	120
chr10	80622285	80622756	FF_FLAG_1_peak_1019	97	.	6.18316	13.1368	9.71215	170
chr10	80656292	80656608	FF_FLAG_1_peak_1020	96	.	7.35205	13.0818	9.66177	168
chr10	80741836	80742398	FF_FLAG_1_peak_1021	144	.	7.58842	18.0929	14.4323	432
chr10	80755002	80755566	FF_FLAG_1_peak_1022	129	.	6.20209	16.5129	12.9244	253
chr10	80826906	80827083	FF_FLAG_1_peak_1023	76	.	6.32162	10.9852	7.68487	69
chr10	81069875	81070282	FF_FLAG_1_peak_1024	200	.	9.50908	23.8872	20.0161	236
chr10	81106182	81106425	FF_FLAG_1_peak_1025	57	.	5.10903	8.92905	5.75834	74
chr10	81137730	81137901	FF_FLAG_1_peak_1026	26	.	3.83177	5.58473	2.67921	72
chr10	81285823	81285994	FF_FLAG_1_peak_1027	55	.	5.58692	8.73086	5.57462	34
chr10	81321059	81321306	FF_FLAG_1_peak_1028	47	.	4.49684	7.83492	4.74538	98
chr10	81378269	81378488	FF_FLAG_1_peak_1029	79	.	6.50912	11.2946	7.96312	94
chr10	81482580	81482841	FF_FLAG_1_peak_1030	89	.	7.14352	12.3327	8.9384	104
chr10	81563085	81563307	FF_FLAG_1_peak_1031	58	.	5.80411	9.07918	5.8851	106
chr10	81627494	81627665	FF_FLAG_1_peak_1032	41	.	4.4704	7.19815	4.14111	121
chr10	81643389	81643641	FF_FLAG_1_peak_1033	73	.	5.87114	10.6049	7.3208	168
chr10	81704732	81705087	FF_FLAG_1_peak_1034	70	.	5.91417	10.3065	7.0345	170
chr10	81770943	81771170	FF_FLAG_1_peak_1035	49	.	5.13632	8.00465	4.90539	84
chr10	81863889	81864347	FF_FLAG_1_peak_1036	106	.	5.8947	14.1745	10.6967	90
chr10	81930202	81930518	FF_FLAG_1_peak_1037	49	.	4.78971	8.04985	4.92914	152
chr10	81978679	81978933	FF_FLAG_1_peak_1038	43	.	4.80526	7.4654	4.39517	104
chr10	81996953	81997373	FF_FLAG_1_peak_1039	79	.	6.50912	11.2946	7.96312	135
chr10	82083322	82083747	FF_FLAG_1_peak_1040	124	.	8.06483	16.0634	12.4872	146
chr10	82622968	82623323	FF_FLAG_1_peak_1041	52	.	5.17489	8.3836	5.2424	96
chr10	82629744	82630150	FF_FLAG_1_peak_1042	76	.	6.32162	10.9852	7.68487	137
chr10	82679822	82680204	FF_FLAG_1_peak_1043	111	.	8.03647	14.6353	11.1239	90
chr10	82698839	82699444	FF_FLAG_1_peak_1044	164	.	7.02903	20.2303	16.486	256
chr10	82763663	82763850	FF_FLAG_1_peak_1045	33	.	4.47502	6.37712	3.39162	120
chr10	82764140	82764357	FF_FLAG_1_peak_1046	89	.	6.65344	12.3336	8.9384	50
chr10	82811944	82812297	FF_FLAG_1_peak_1047	59	.	4.53439	9.13417	5.93885	237
chr10	83543790	83544206	FF_FLAG_1_peak_1048	39	.	4.01567	6.93623	3.91709	76
chr10	83821620	83821955	FF_FLAG_1_peak_1049	71	.	5.34	10.3868	7.10932	167
chr10	83912470	83912847	FF_FLAG_1_peak_1050	143	.	9.21446	17.9934	14.3378	132
chr10	83954467	83954727	FF_FLAG_1_peak_1051	120	.	8.33689	15.5813	12.0326	132
chr10	83954962	83955262	FF_FLAG_1_peak_1052	30	.	4.38784	5.99336	3.05693	148
chr10	84622318	84622554	FF_FLAG_1_peak_1053	47	.	4.83506	7.81731	4.73155	149
chr10	84917375	84917679	FF_FLAG_1_peak_1054	83	.	6.06697	11.7164	8.36555	151
chr10	85102252	85103076	FF_FLAG_1_peak_1055	228	.	9.28623	26.8297	22.8684	251
chr10	85184802	85185046	FF_FLAG_1_peak_1056	32	.	3.93474	6.26051	3.28461	202
chr10	85185127	85185387	FF_FLAG_1_peak_1057	66	.	5.28502	9.93	6.69502	132
chr10	85829349	85829520	FF_FLAG_1_peak_1058	20	.	3.17407	4.85194	2.03929	50
chr10	85916859	85917225	FF_FLAG_1_peak_1059	147	.	7.27839	18.4265	14.7499	155
chr10	85928523	85929001	FF_FLAG_1_peak_1060	250	.	10.3989	29.1268	25.0941	194
chr10	85957648	85957922	FF_FLAG_1_peak_1061	96	.	6.57608	13.0302	9.6119	125
chr10	86021838	86022234	FF_FLAG_1_peak_1062	92	.	6.38628	12.6911	9.28364	153
chr10	86705171	86705945	FF_FLAG_1_peak_1063	106	.	5.8947	14.1745	10.6967	600
chr10	86855724	86856171	FF_FLAG_1_peak_1064	157	.	9.82235	19.5115	15.7912	88
chr10	86908694	86909381	FF_FLAG_1_peak_1065	452	.	19.0288	49.7885	45.266	426
chr10	87405481	87405698	FF_FLAG_1_peak_1066	38	.	4.60847	6.85818	3.8511	72
chr10	87468999	87469235	FF_FLAG_1_peak_1067	29	.	4.32473	5.89487	2.96999	34
chr10	88379089	88379438	FF_FLAG_1_peak_1068	141	.	8.50161	17.7894	14.1456	143
chr10	88459436	88460052	FF_FLAG_1_peak_1069	163	.	9.24088	20.1064	16.3683	100
chr10	88607732	88608043	FF_FLAG_1_peak_1070	78	.	6.69705	11.2199	7.89436	140
chr10	88618402	88618606	FF_FLAG_1_peak_1071	68	.	6.25058	10.1347	6.87278	76
chr10	88731201	88731684	FF_FLAG_1_peak_1072	52	.	5.17489	8.3836	5.2424	380
chr10	88826556	88826819	FF_FLAG_1_peak_1073	85	.	6.37707	11.8618	8.50454	153
chr10	88880153	88880345	FF_FLAG_1_peak_1074	49	.	5.35764	8.0554	4.92914	68
chr10	89070791	89070987	FF_FLAG_1_peak_1075	48	.	5.26541	7.90863	4.81152	119
chr10	89231419	89231663	FF_FLAG_1_peak_1076	122	.	8.48294	15.8222	12.2529	92
chr10	89745062	89745233	FF_FLAG_1_peak_1077	39	.	4.4897	6.94453	3.9241	135
chr10	89745297	89745504	FF_FLAG_1_peak_1078	53	.	4.51762	8.48155	5.33658	117
chr10	89848449	89848694	FF_FLAG_1_peak_1079	78	.	6.69705	11.2199	7.89436	86
chr10	89991591	89991905	FF_FLAG_1_peak_1080	67	.	6.14297	9.96109	6.72085	191
chr10	90474084	90474255	FF_FLAG_1_peak_1081	40	.	4.91117	7.06583	4.01784	41
chr10	90956247	90956467	FF_FLAG_1_peak_1082	100	.	7.58999	13.4717	10.0177	133
chr10	91006869	91007239	FF_FLAG_1_peak_1083	100	.	7.58999	13.4717	10.0177	189
chr10	91070255	91070574	FF_FLAG_1_peak_1084	120	.	7.76234	15.5459	12.0009	157
chr10	91082393	91082769	FF_FLAG_1_peak_1085	78	.	6.69705	11.2199	7.89436	156
chr10	91170820	91171274	FF_FLAG_1_peak_1086	59	.	5.26086	9.19344	5.99523	151
chr10	91171452	91171806	FF_FLAG_1_peak_1087	90	.	6.27523	12.491	9.09028	139
chr10	91181533	91182111	FF_FLAG_1_peak_1088	273	.	9.30313	31.4264	27.3341	297
chr10	92207829	92208000	FF_FLAG_1_peak_1089	39	.	4.82662	6.93247	3.91558	12
chr10	92722051	92722466	FF_FLAG_1_peak_1090	87	.	7.02054	12.1322	8.76435	287
chr10	93098969	93099293	FF_FLAG_1_peak_1091	57	.	5.70419	8.919	5.75339	56
chr10	93160544	93161160	FF_FLAG_1_peak_1092	113	.	6.9008	14.9197	11.3994	106
chr10	93379601	93379800	FF_FLAG_1_peak_1093	35	.	4.43562	6.57876	3.58239	74
chr10	93453237	93453487	FF_FLAG_1_peak_1094	84	.	5.52154	11.8401	8.48433	105
chr10	93453533	93453704	FF_FLAG_1_peak_1095	52	.	4.30767	8.36188	5.22707	87
chr10	93468057	93468630	FF_FLAG_1_peak_1096	167	.	9.76368	20.4691	16.7185	283
chr10	93732340	93732686	FF_FLAG_1_peak_1097	89	.	7.14352	12.3327	8.9384	187
chr10	93833589	93834152	FF_FLAG_1_peak_1098	57	.	5.10903	8.92905	5.75834	401
chr10	94035366	94036587	FF_FLAG_1_peak_1099	156	.	6.32715	19.3872	15.6797	668
chr10	94199047	94199219	FF_FLAG_1_peak_1100	43	.	4.80526	7.4654	4.39517	55
chr10	94354697	94354870	FF_FLAG_1_peak_1101	58	.	5.80411	9.07918	5.8851	81
chr10	94592314	94592628	FF_FLAG_1_peak_1102	152	.	3.34162	18.9383	15.2497	156
chr10	94688163	94688893	FF_FLAG_1_peak_1103	320	.	14.6455	36.2901	32.0667	454
chr10	94872024	94872343	FF_FLAG_1_peak_1104	142	.	3.23697	17.9418	14.2918	158
chr10	95514630	95515765	FF_FLAG_1_peak_1105	128	.	6.77643	16.4632	12.8764	565
chr10	95940649	95941111	FF_FLAG_1_peak_1106	32	.	3.41983	6.21362	3.24281	80
chr10	95991689	95992165	FF_FLAG_1_peak_1107	120	.	7.76234	15.5459	12.0009	143
chr10	96277190	96277476	FF_FLAG_1_peak_1108	58	.	5.80411	9.07918	5.8851	126
chr10	97575119	97575327	FF_FLAG_1_peak_1109	58	.	5.80411	9.07918	5.8851	102
chr10	98330801	98330981	FF_FLAG_1_peak_1110	58	.	5.80411	9.07918	5.8851	118
chr10	98834612	98834957	FF_FLAG_1_peak_1111	44	.	3.92799	7.5641	4.48919	145
chr10	98851402	98851709	FF_FLAG_1_peak_1112	111	.	8.03647	14.6353	11.1239	156
chr10	98914114	98914731	FF_FLAG_1_peak_1113	182	.	9.09908	22.0072	18.205	204
chr10	98914808	98915435	FF_FLAG_1_peak_1114	71	.	5.97728	10.4123	7.13334	260
chr10	99106909	99107308	FF_FLAG_1_peak_1115	76	.	6.32162	10.9852	7.68487	285
chr10	99312653	99312896	FF_FLAG_1_peak_1116	33	.	4.15108	6.37575	3.39162	73
chr10	99539675	99540069	FF_FLAG_1_peak_1117	89	.	7.14352	12.3327	8.9384	209
chr10	100487224	100487603	FF_FLAG_1_peak_1118	46	.	4.26664	7.69675	4.61649	303
chr10	101156122	101156463	FF_FLAG_1_peak_1119	274	.	13.8406	31.5425	27.4416	170
chr10	102597229	102597536	FF_FLAG_1_peak_1120	179	.	10.1705	21.7043	17.9101	152
chr10	102638413	102638795	FF_FLAG_1_peak_1121	78	.	6.69705	11.2199	7.89436	228
chr10	102668511	102668827	FF_FLAG_1_peak_1122	146	.	3.51735	18.3235	14.6513	159
chr10	102815187	102815514	FF_FLAG_1_peak_1123	68	.	6.25058	10.1347	6.87278	263
chr10	103799470	103799750	FF_FLAG_1_peak_1124	67	.	6.14297	9.96109	6.72085	126
chr10	104920607	104920923	FF_FLAG_1_peak_1125	41	.	4.4704	7.19815	4.14111	157
chr10	105008367	105008772	FF_FLAG_1_peak_1126	68	.	6.25058	10.1347	6.87278	177
chr10	105840908	105841442	FF_FLAG_1_peak_1127	157	.	7.52937	19.4303	15.7194	100
chr10	105976151	105976458	FF_FLAG_1_peak_1128	49	.	5.35764	8.0554	4.92914	211
chr10	106594063	106594807	FF_FLAG_1_peak_1129	222	.	11.0891	26.1852	22.2394	283
chr10	107264426	107264846	FF_FLAG_1_peak_1130	120	.	7.76234	15.5459	12.0009	132
chr10	107342692	107343206	FF_FLAG_1_peak_1131	478	.	20.0912	52.4037	47.8314	236
chr10	107572150	107572361	FF_FLAG_1_peak_1132	78	.	6.69705	11.2199	7.89436	48
chr10	107879763	107880159	FF_FLAG_1_peak_1133	67	.	6.14297	9.96109	6.72085	107
chr10	108064512	108064973	FF_FLAG_1_peak_1134	111	.	8.03647	14.6353	11.1239	103
chr10	108065027	108065250	FF_FLAG_1_peak_1135	83	.	6.06697	11.7164	8.36555	70
chr10	108112633	108112958	FF_FLAG_1_peak_1136	67	.	6.14297	9.96109	6.72085	237
chr10	108161785	108162417	FF_FLAG_1_peak_1137	498	.	16.02	54.4483	49.8417	259
chr10	108162508	108162837	FF_FLAG_1_peak_1138	70	.	5.91417	10.3065	7.0345	161
chr10	108332713	108332889	FF_FLAG_1_peak_1139	63	.	5.86956	9.51907	6.301	78
chr10	108534578	108534879	FF_FLAG_1_peak_1140	111	.	8.03647	14.6353	11.1239	138
chr10	109015569	109015880	FF_FLAG_1_peak_1141	207	.	11.6082	24.6966	20.797	157
chr10	109432576	109432857	FF_FLAG_1_peak_1142	49	.	5.35764	8.0554	4.92914	193
chr10	110744856	110745445	FF_FLAG_1_peak_1143	61	.	5.54453	9.33126	6.12246	350
chr10	111009543	111010242	FF_FLAG_1_peak_1144	172	.	10.0621	20.9734	17.2038	378
chr10	111018230	111018683	FF_FLAG_1_peak_1145	110	.	7.72958	14.5737	11.0751	296
chr10	111335909	111336133	FF_FLAG_1_peak_1146	78	.	6.69705	11.2199	7.89436	132
chr10	111473193	111473873	FF_FLAG_1_peak_1147	121	.	7.84518	15.6881	12.1371	279
chr10	111852175	111852862	FF_FLAG_1_peak_1148	152	.	8.87125	18.9391	15.2497	144
chr10	112682391	112682634	FF_FLAG_1_peak_1149	68	.	6.25058	10.1347	6.87278	100
chr10	112685059	112685346	FF_FLAG_1_peak_1150	57	.	5.70419	8.919	5.75339	223
chr10	112928784	112929092	FF_FLAG_1_peak_1151	176	.	9.71307	21.4695	17.682	137
chr10	114368464	114368786	FF_FLAG_1_peak_1152	58	.	5.80411	9.07918	5.8851	51
chr10	114804352	114804538	FF_FLAG_1_peak_1153	48	.	5.26541	7.90863	4.81152	38
chr10	114846051	114846357	FF_FLAG_1_peak_1154	43	.	4.80526	7.4654	4.39517	156
chr10	115243375	115243739	FF_FLAG_1_peak_1155	26	.	3.22984	5.58142	2.67921	154
chr10	115384103	115384332	FF_FLAG_1_peak_1156	47	.	4.49684	7.83492	4.74538	120
chr10	115856791	115857114	FF_FLAG_1_peak_1157	40	.	4.91117	7.06583	4.01784	93
chr10	116113544	116114455	FF_FLAG_1_peak_1158	210	.	10.7194	24.9391	21.0322	659
chr10	116357552	116357726	FF_FLAG_1_peak_1159	60	.	5.69548	9.23656	6.03669	70
chr10	116559167	116559338	FF_FLAG_1_peak_1160	49	.	5.35764	8.0554	4.92914	35
chr10	116581511	116581682	FF_FLAG_1_peak_1161	49	.	5.35764	8.0554	4.92914	52
chr10	116582109	116582280	FF_FLAG_1_peak_1162	43	.	4.80526	7.4654	4.39517	49
chr10	116950278	116950519	FF_FLAG_1_peak_1163	57	.	5.10903	8.92905	5.75834	93
chr10	117224118	117224568	FF_FLAG_1_peak_1164	43	.	4.80526	7.4654	4.39517	122
chr10	117376208	117376952	FF_FLAG_1_peak_1165	195	.	9.57943	23.4567	19.5989	460
chr10	117710065	117710525	FF_FLAG_1_peak_1166	109	.	7.39271	14.4538	10.96	167
chr10	117710647	117710908	FF_FLAG_1_peak_1167	53	.	5.23012	8.47482	5.33197	170
chr10	117768890	117769349	FF_FLAG_1_peak_1168	152	.	8.87125	18.9391	15.2497	231
chr10	117845761	117846044	FF_FLAG_1_peak_1169	53	.	4.51762	8.48155	5.33658	148
chr10	117986146	117986355	FF_FLAG_1_peak_1170	55	.	5.37655	8.71576	5.56082	74
chr10	119239175	119239608	FF_FLAG_1_peak_1171	94	.	7.21555	12.8576	9.44347	288
chr10	119245479	119245742	FF_FLAG_1_peak_1172	145	.	9.37588	18.2613	14.5914	167
chr10	119701155	119701461	FF_FLAG_1_peak_1173	111	.	8.03647	14.6353	11.1239	145
chr10	120447537	120447728	FF_FLAG_1_peak_1174	28	.	4.06599	5.72609	2.80747	157
chr10	120666176	120666377	FF_FLAG_1_peak_1175	67	.	5.92652	9.96339	6.72178	110
chr10	120732322	120732614	FF_FLAG_1_peak_1176	68	.	6.25058	10.1347	6.87278	188
chr10	120732663	120732895	FF_FLAG_1_peak_1177	87	.	7.02054	12.1322	8.76435	130
chr10	120800836	120801166	FF_FLAG_1_peak_1178	40	.	4.91117	7.06583	4.01784	169
chr10	120885487	120885804	FF_FLAG_1_peak_1179	58	.	5.80411	9.07918	5.8851	158
chr10	120978737	120979596	FF_FLAG_1_peak_1180	195	.	9.57943	23.4567	19.5989	711
chr10	120983578	120983770	FF_FLAG_1_peak_1181	100	.	7.58999	13.4717	10.0177	92
chr10	121364989	121365204	FF_FLAG_1_peak_1182	20	.	3.37263	4.80294	2.0048	114
chr10	121586438	121586672	FF_FLAG_1_peak_1183	26	.	3.65368	5.51614	2.61785	101
chr10	121586739	121586915	FF_FLAG_1_peak_1184	26	.	3.65368	5.51614	2.61785	62
chr10	121717195	121717627	FF_FLAG_1_peak_1185	122	.	8.48294	15.8222	12.2529	155
chr10	121739831	121740021	FF_FLAG_1_peak_1186	40	.	4.74122	7.07167	4.02198	92
chr10	122047772	122047943	FF_FLAG_1_peak_1187	40	.	4.91117	7.06583	4.01784	107
chr10	122055095	122055376	FF_FLAG_1_peak_1188	41	.	4.4704	7.19815	4.14111	176
chr10	122096572	122097880	FF_FLAG_1_peak_1189	442	.	17.0927	48.7371	44.2367	697
chr10	122210959	122211213	FF_FLAG_1_peak_1190	48	.	5.26541	7.90863	4.81152	134
chr10	122280415	122280658	FF_FLAG_1_peak_1191	40	.	4.91117	7.06583	4.01784	138
chr10	122985518	122986538	FF_FLAG_1_peak_1192	170	.	10.2688	20.7809	17.0163	707
chr10	123075945	123076132	FF_FLAG_1_peak_1193	49	.	4.78971	8.04985	4.92914	88
chr10	123076256	123076715	FF_FLAG_1_peak_1194	96	.	7.35205	13.0818	9.66177	333
chr10	123196568	123196779	FF_FLAG_1_peak_1195	39	.	4.4897	6.94453	3.9241	54
chr10	123507126	123507494	FF_FLAG_1_peak_1196	142	.	7.98286	17.8612	14.2133	165
chr10	124309983	124310249	FF_FLAG_1_peak_1197	39	.	4.82662	6.93247	3.91558	247
chr10	124794796	124795101	FF_FLAG_1_peak_1198	43	.	4.80526	7.4654	4.39517	151
chr10	125022076	125022252	FF_FLAG_1_peak_1199	57	.	5.70419	8.919	5.75339	97
chr10	125389554	125389896	FF_FLAG_1_peak_1200	41	.	4.4704	7.19815	4.14111	155
chr10	125579797	125579968	FF_FLAG_1_peak_1201	49	.	5.35764	8.0554	4.92914	69
chr10	125648168	125648520	FF_FLAG_1_peak_1202	70	.	5.91417	10.3065	7.0345	191
chr10	125879061	125879287	FF_FLAG_1_peak_1203	58	.	5.80411	9.07918	5.8851	116
chr10	125903644	125903815	FF_FLAG_1_peak_1204	31	.	4.4647	6.11334	3.14895	38
chr10	126092193	126092472	FF_FLAG_1_peak_1205	134	.	8.92941	17.0312	13.412	146
chr10	126680918	126681398	FF_FLAG_1_peak_1206	471	.	16.6043	51.7208	47.1641	182
chr10	126796704	126797162	FF_FLAG_1_peak_1207	227	.	12.1092	26.7292	22.7743	308
chr10	126817213	126817505	FF_FLAG_1_peak_1208	49	.	5.35764	8.0554	4.92914	133
chr10	126900945	126901116	FF_FLAG_1_peak_1209	35	.	4.6118	6.59342	3.59419	107
chr10	126978518	126979276	FF_FLAG_1_peak_1210	142	.	7.98286	17.8612	14.2133	281
chr10	127030605	127030977	FF_FLAG_1_peak_1211	139	.	8.69223	17.6164	13.979	206
chr10	127063310	127063749	FF_FLAG_1_peak_1212	39	.	4.01567	6.93623	3.91709	189
chr10	127195189	127195670	FF_FLAG_1_peak_1213	53	.	5.23012	8.47482	5.33197	105
chr10	127263916	127264237	FF_FLAG_1_peak_1214	78	.	6.69705	11.2199	7.89436	151
chr10	127288695	127289160	FF_FLAG_1_peak_1215	74	.	6.16188	10.7203	7.43412	195
chr10	127290469	127290666	FF_FLAG_1_peak_1216	56	.	5.02018	8.77317	5.61588	47
chr10	127380808	127380992	FF_FLAG_1_peak_1217	59	.	5.45512	9.18198	5.98465	86
chr10	127512931	127513137	FF_FLAG_1_peak_1218	38	.	3.85423	6.88386	3.87476	82
chr10	127635416	127635754	FF_FLAG_1_peak_1219	74	.	5.74766	10.7637	7.47174	189
chr10	127674827	127675053	FF_FLAG_1_peak_1220	57	.	5.69396	8.9026	5.74248	106
chr10	127676945	127677141	FF_FLAG_1_peak_1221	38	.	4.29443	6.8942	3.88412	127
chr10	127739311	127739634	FF_FLAG_1_peak_1222	89	.	6.65344	12.3336	8.9384	168
chr10	128015072	128015319	FF_FLAG_1_peak_1223	68	.	5.58967	10.1172	6.87278	81
chr10	128058684	128059654	FF_FLAG_1_peak_1224	617	.	19.2022	66.5549	61.7656	335
chr10	128092686	128093087	FF_FLAG_1_peak_1225	94	.	6.73135	12.8821	9.46665	159
chr10	128096751	128097502	FF_FLAG_1_peak_1226	288	.	12.7541	32.9552	28.8162	365
chr10	128194404	128194602	FF_FLAG_1_peak_1227	57	.	5.10903	8.92905	5.75834	87
chr10	128231842	128232448	FF_FLAG_1_peak_1228	380	.	15.6904	42.4304	38.0608	362
chr10	128303106	128303317	FF_FLAG_1_peak_1229	64	.	5.76059	9.68984	6.46726	68
chr10	128303416	128303665	FF_FLAG_1_peak_1230	68	.	6.2113	10.0713	6.8291	149
chr10	128337614	128338108	FF_FLAG_1_peak_1231	57	.	5.31422	8.94552	5.77316	86
chr10	128376927	128377392	FF_FLAG_1_peak_1232	89	.	6.65344	12.3336	8.9384	229
chr10	128409876	128410047	FF_FLAG_1_peak_1233	73	.	5.87114	10.6049	7.3208	102
chr10	128459459	128459745	FF_FLAG_1_peak_1234	57	.	5.10903	8.92905	5.75834	186
chr10	128498646	128498971	FF_FLAG_1_peak_1235	261	.	10.0392	30.1807	26.1195	196
chr10	128547592	128547789	FF_FLAG_1_peak_1236	57	.	5.10903	8.92905	5.75834	56
chr10	128565921	128566225	FF_FLAG_1_peak_1237	56	.	5.02018	8.77317	5.61588	83
chr10	128668895	128669454	FF_FLAG_1_peak_1238	157	.	8.85704	19.4334	15.7212	217
chr10	128695882	128696417	FF_FLAG_1_peak_1239	84	.	5.52154	11.8401	8.48433	98
chr10	128704733	128705114	FF_FLAG_1_peak_1240	156	.	8.5489	19.4004	15.6921	177
chr10	128805421	128805782	FF_FLAG_1_peak_1241	75	.	6.4871	10.879	7.58261	217
chr10	128821758	128822223	FF_FLAG_1_peak_1242	176	.	8.03133	21.4798	17.6904	145
chr10	128899305	128899499	FF_FLAG_1_peak_1243	41	.	4.4704	7.19815	4.14111	146
chr10	129735347	129735666	FF_FLAG_1_peak_1244	131	.	3.31923	16.792	13.1887	156
chr10	130280121	130280350	FF_FLAG_1_peak_1245	139	.	8.69223	17.6164	13.979	90
chr10	130411171	130411475	FF_FLAG_1_peak_1246	49	.	5.35764	8.0554	4.92914	150
chr10	130412263	130412438	FF_FLAG_1_peak_1247	49	.	5.13632	8.00465	4.90539	143
chr10	130594331	130595073	FF_FLAG_1_peak_1248	309	.	3.01541	35.1363	30.9423	549
chr11	3101828	3102006	FF_FLAG_1_peak_1249	82	.	2.48316	11.5472	8.20537	37
chr11	3123276	3124290	FF_FLAG_1_peak_1250	109	.	3.75662	14.421	10.9318	792
chr11	3202352	3203106	FF_FLAG_1_peak_1251	653	.	25.0023	70.1532	65.3126	307
chr11	3266198	3266413	FF_FLAG_1_peak_1252	51	.	4.93206	8.2956	5.16232	55
chr11	3289692	3290421	FF_FLAG_1_peak_1253	281	.	12.7286	32.2487	28.1327	497
chr11	3331694	3332032	FF_FLAG_1_peak_1254	51	.	4.93206	8.2956	5.16232	186
chr11	3332083	3332356	FF_FLAG_1_peak_1255	88	.	6.13489	12.2362	8.8616	123
chr11	3409001	3409396	FF_FLAG_1_peak_1256	293	.	13.4414	33.5098	29.3617	157
chr11	3648581	3649954	FF_FLAG_1_peak_1257	433	.	14.6147	47.7848	43.301	707
chr11	3762089	3762260	FF_FLAG_1_peak_1258	29	.	4.32473	5.89487	2.96999	73
chr11	3834414	3834670	FF_FLAG_1_peak_1259	52	.	5.17489	8.3836	5.2424	143
chr11	3963518	3963899	FF_FLAG_1_peak_1260	60	.	4.7686	9.28936	6.08671	254
chr11	3992358	3992601	FF_FLAG_1_peak_1261	45	.	5.062	7.58467	4.50958	100
chr11	4024831	4025146	FF_FLAG_1_peak_1262	40	.	4.91117	7.06583	4.01784	265
chr11	4049275	4049482	FF_FLAG_1_peak_1263	78	.	6.69705	11.2199	7.89436	102
chr11	4096638	4096852	FF_FLAG_1_peak_1264	39	.	4.82662	6.93247	3.91558	87
chr11	4135085	4135339	FF_FLAG_1_peak_1265	26	.	3.30778	5.53385	2.63469	28
chr11	4160507	4160735	FF_FLAG_1_peak_1266	121	.	7.34423	15.7373	12.1797	137
chr11	4163440	4163646	FF_FLAG_1_peak_1267	94	.	7.19329	12.821	9.40695	97
chr11	4186683	4186993	FF_FLAG_1_peak_1268	118	.	7.41134	15.3963	11.8589	113
chr11	4440763	4441426	FF_FLAG_1_peak_1269	373	.	11.7894	41.6509	37.3015	314
chr11	4594303	4594512	FF_FLAG_1_peak_1270	32	.	3.93474	6.26051	3.28461	158
chr11	4594738	4595012	FF_FLAG_1_peak_1271	59	.	4.53439	9.13417	5.93885	149
chr11	4666748	4666919	FF_FLAG_1_peak_1272	40	.	4.91117	7.06583	4.01784	77
chr11	4848856	4849750	FF_FLAG_1_peak_1273	257	.	11.0428	29.7766	25.7284	558
chr11	4946869	4947538	FF_FLAG_1_peak_1274	272	.	12.5676	31.3073	27.2184	456
chr11	5062032	5062281	FF_FLAG_1_peak_1275	33	.	4.15108	6.37575	3.39162	127
chr11	5098565	5099737	FF_FLAG_1_peak_1276	193	.	9.7695	23.2426	19.3982	267
chr11	5261552	5261920	FF_FLAG_1_peak_1277	185	.	8.71263	22.3447	18.525	176
chr11	5443937	5444984	FF_FLAG_1_peak_1278	150	.	8.7282	18.69	15.0076	245
chr11	5541842	5542198	FF_FLAG_1_peak_1279	60	.	4.7686	9.28936	6.08671	113
chr11	5707459	5707708	FF_FLAG_1_peak_1280	72	.	6.28882	10.5564	7.27516	160
chr11	5740757	5741234	FF_FLAG_1_peak_1281	64	.	5.76059	9.68984	6.46726	160
chr11	5747712	5747896	FF_FLAG_1_peak_1282	58	.	5.80411	9.07918	5.8851	106
chr11	5761961	5762484	FF_FLAG_1_peak_1283	81	.	5.96147	11.5273	8.18559	98
chr11	5955612	5955983	FF_FLAG_1_peak_1284	151	.	9.08733	18.7945	15.1102	223
chr11	6199870	6200232	FF_FLAG_1_peak_1285	47	.	4.49684	7.83492	4.74538	208
chr11	6238964	6239333	FF_FLAG_1_peak_1286	43	.	4.80526	7.4654	4.39517	66
chr11	6241508	6241803	FF_FLAG_1_peak_1287	134	.	8.92941	17.0312	13.412	144
chr11	6292019	6292221	FF_FLAG_1_peak_1288	40	.	4.39266	7.06432	4.01784	144
chr11	6415593	6416441	FF_FLAG_1_peak_1289	461	.	17.7425	50.6919	46.1508	569
chr11	6444236	6444407	FF_FLAG_1_peak_1290	40	.	4.21579	7.03403	4.00928	124
chr11	6475543	6475714	FF_FLAG_1_peak_1291	33	.	4.15108	6.37575	3.39162	74
chr11	6475812	6476308	FF_FLAG_1_peak_1292	210	.	11.0628	24.9463	21.0384	141
chr11	6546567	6546942	FF_FLAG_1_peak_1293	74	.	6.14463	10.6916	7.40555	270
chr11	6599017	6599330	FF_FLAG_1_peak_1294	79	.	6.2838	11.3078	7.97082	114
chr11	6625912	6626138	FF_FLAG_1_peak_1295	64	.	5.52578	9.64921	6.42884	143
chr11	6647899	6648070	FF_FLAG_1_peak_1296	63	.	5.86956	9.51907	6.301	29
chr11	7106243	7106525	FF_FLAG_1_peak_1297	68	.	6.25058	10.1347	6.87278	151
chr11	7551202	7551507	FF_FLAG_1_peak_1298	68	.	6.25058	10.1347	6.87278	144
chr11	7991391	7991684	FF_FLAG_1_peak_1299	49	.	5.35764	8.0554	4.92914	127
chr11	8114945	8115144	FF_FLAG_1_peak_1300	31	.	4.4647	6.11334	3.14895	153
chr11	8159537	8159728	FF_FLAG_1_peak_1301	20	.	3.51246	4.82746	2.01609	137
chr11	8261014	8261248	FF_FLAG_1_peak_1302	70	.	5.91417	10.3065	7.0345	67
chr11	8454596	8455173	FF_FLAG_1_peak_1303	89	.	7.14352	12.3327	8.9384	139
chr11	9011001	9011249	FF_FLAG_1_peak_1304	49	.	4.8166	8.09643	4.96928	141
chr11	9258140	9258409	FF_FLAG_1_peak_1305	68	.	6.25058	10.1347	6.87278	122
chr11	10198292	10198512	FF_FLAG_1_peak_1306	40	.	4.91117	7.06583	4.01784	149
chr11	10200710	10200914	FF_FLAG_1_peak_1307	40	.	4.91117	7.06583	4.01784	73
chr11	11126381	11126552	FF_FLAG_1_peak_1308	31	.	4.4647	6.11334	3.14895	120
chr11	11462032	11462310	FF_FLAG_1_peak_1309	121	.	7.59795	15.7268	12.1734	167
chr11	11808586	11809788	FF_FLAG_1_peak_1310	366	.	14.8798	40.9713	36.6337	326
chr11	12025732	12026093	FF_FLAG_1_peak_1311	289	.	12.1339	33.1283	28.9845	190
chr11	12026404	12026575	FF_FLAG_1_peak_1312	31	.	4.4647	6.11334	3.14895	78
chr11	12080482	12080865	FF_FLAG_1_peak_1313	89	.	7.14352	12.3327	8.9384	240
chr11	13110458	13110734	FF_FLAG_1_peak_1314	43	.	4.80526	7.4654	4.39517	132
chr11	14330787	14330958	FF_FLAG_1_peak_1315	57	.	5.70419	8.919	5.75339	41
chr11	14893104	14893303	FF_FLAG_1_peak_1316	49	.	5.35764	8.0554	4.92914	163
chr11	15596717	15596897	FF_FLAG_1_peak_1317	67	.	6.14297	9.96109	6.72085	90
chr11	15967528	15967900	FF_FLAG_1_peak_1318	145	.	9.37588	18.2613	14.5914	223
chr11	17159261	17159448	FF_FLAG_1_peak_1319	42	.	4.72777	7.3382	4.27621	155
chr11	17953360	17954078	FF_FLAG_1_peak_1320	163	.	8.62148	20.0528	16.3185	241
chr11	18527291	18527705	FF_FLAG_1_peak_1321	163	.	9.24088	20.1064	16.3683	153
chr11	19594241	19594627	FF_FLAG_1_peak_1322	62	.	5.05895	9.51262	6.29637	310
chr11	19702831	19703109	FF_FLAG_1_peak_1323	68	.	6.25058	10.1347	6.87278	123
chr11	19920255	19920716	FF_FLAG_1_peak_1324	121	.	7.59795	15.7268	12.1734	122
chr11	19925362	19925862	FF_FLAG_1_peak_1325	66	.	5.42834	9.83413	6.60328	323
chr11	20112327	20112888	FF_FLAG_1_peak_1326	90	.	6.27523	12.491	9.09028	372
chr11	20162304	20162714	FF_FLAG_1_peak_1327	141	.	8.50161	17.7894	14.1456	301
chr11	20200997	20201691	FF_FLAG_1_peak_1328	270	.	12.0877	31.0935	27.0105	176
chr11	20248967	20249541	FF_FLAG_1_peak_1329	130	.	8.13198	16.658	13.0631	416
chr11	20249592	20249789	FF_FLAG_1_peak_1330	55	.	5.18042	8.71948	5.56332	105
chr11	20542577	20542890	FF_FLAG_1_peak_1331	108	.	7.07446	14.3462	10.8615	164
chr11	20543024	20543243	FF_FLAG_1_peak_1332	62	.	5.05895	9.51262	6.29637	115
chr11	20631556	20632650	FF_FLAG_1_peak_1333	268	.	12.365	30.947	26.8662	644
chr11	20741453	20741769	FF_FLAG_1_peak_1334	99	.	6.10019	13.3843	9.94501	168
chr11	21091326	21091744	FF_FLAG_1_peak_1335	88	.	5.9021	12.1998	8.82636	260
chr11	21238565	21239638	FF_FLAG_1_peak_1336	499	.	18.5474	54.5444	49.934	542
chr11	21370924	21371520	FF_FLAG_1_peak_1337	93	.	5.77252	12.7296	9.31817	215
chr11	21992874	21993827	FF_FLAG_1_peak_1338	207	.	11.6082	24.6966	20.797	228
chr11	22286562	22286926	FF_FLAG_1_peak_1339	68	.	5.8188	10.1462	6.88204	102
chr11	22485173	22485390	FF_FLAG_1_peak_1340	49	.	5.35764	8.0554	4.92914	60
chr11	22512506	22512819	FF_FLAG_1_peak_1341	74	.	6.14463	10.6916	7.40555	100
chr11	22982108	22982417	FF_FLAG_1_peak_1342	300	.	12.0014	34.1832	30.0161	141
chr11	22990474	22990776	FF_FLAG_1_peak_1343	97	.	6.44164	13.2066	9.77911	189
chr11	23021450	23021925	FF_FLAG_1_peak_1344	68	.	5.01958	10.1191	6.87278	185
chr11	23255371	23256584	FF_FLAG_1_peak_1345	240	.	11.117	28.0618	24.0636	160
chr11	23306087	23307387	FF_FLAG_1_peak_1346	400	.	13.0509	44.4851	40.0708	257
chr11	23633212	23633904	FF_FLAG_1_peak_1347	307	.	14.2387	34.8971	30.7095	319
chr11	23770562	23771627	FF_FLAG_1_peak_1348	1172	.	31.2928	122.675	117.268	579
chr11	23894565	23895500	FF_FLAG_1_peak_1349	172	.	10.0621	20.9734	17.2038	207
chr11	24077080	24077327	FF_FLAG_1_peak_1350	31	.	4.4647	6.11334	3.14895	164
chr11	24103729	24104079	FF_FLAG_1_peak_1351	53	.	4.51762	8.48155	5.33658	105
chr11	25869331	25869689	FF_FLAG_1_peak_1352	167	.	10.092	20.486	16.7327	221
chr11	26144989	26145288	FF_FLAG_1_peak_1353	89	.	7.14352	12.3327	8.9384	155
chr11	26210295	26210688	FF_FLAG_1_peak_1354	66	.	5.45881	9.8878	6.65604	114
chr11	26387037	26387442	FF_FLAG_1_peak_1355	66	.	5.42834	9.83413	6.60328	147
chr11	26677976	26678278	FF_FLAG_1_peak_1356	78	.	6.69705	11.2199	7.89436	153
chr11	27096950	27097191	FF_FLAG_1_peak_1357	111	.	8.03647	14.6353	11.1239	133
chr11	27194553	27194973	FF_FLAG_1_peak_1358	207	.	9.89874	24.6204	20.7287	166
chr11	27368507	27368824	FF_FLAG_1_peak_1359	220	.	12.0547	26.0354	22.096	147
chr11	28344349	28344545	FF_FLAG_1_peak_1360	40	.	4.91117	7.06583	4.01784	90
chr11	28537069	28537445	FF_FLAG_1_peak_1361	170	.	10.2688	20.7809	17.0163	85
chr11	29172779	29173073	FF_FLAG_1_peak_1362	101	.	6.0235	13.6373	10.1773	159
chr11	29246982	29247471	FF_FLAG_1_peak_1363	79	.	6.2838	11.3078	7.97082	141
chr11	29373273	29374098	FF_FLAG_1_peak_1364	207	.	9.89874	24.6204	20.7287	319
chr11	29547677	29548139	FF_FLAG_1_peak_1365	39	.	4.01567	6.93623	3.91709	124
chr11	29693024	29693940	FF_FLAG_1_peak_1366	85	.	6.37707	11.8618	8.50454	335
chr11	30267767	30268076	FF_FLAG_1_peak_1367	93	.	6.91271	12.7716	9.35811	170
chr11	30293187	30293601	FF_FLAG_1_peak_1368	120	.	8.33689	15.5813	12.0326	296
chr11	30771767	30771980	FF_FLAG_1_peak_1369	20	.	3.10104	4.90618	2.08775	78
chr11	30881512	30882013	FF_FLAG_1_peak_1370	87	.	7.02054	12.1322	8.76435	263
chr11	31287801	31288172	FF_FLAG_1_peak_1371	87	.	7.02054	12.1322	8.76435	204
chr11	31355312	31355483	FF_FLAG_1_peak_1372	67	.	6.14297	9.96109	6.72085	153
chr11	31671610	31671781	FF_FLAG_1_peak_1373	55	.	5.37655	8.71576	5.56082	92
chr11	31870866	31871483	FF_FLAG_1_peak_1374	88	.	6.13489	12.2362	8.8616	76
chr11	31922559	31922859	FF_FLAG_1_peak_1375	43	.	4.80526	7.4654	4.39517	182
chr11	31953468	31953753	FF_FLAG_1_peak_1376	83	.	6.06697	11.7164	8.36555	155
chr11	31965287	31966453	FF_FLAG_1_peak_1377	873	.	29.7671	92.4757	87.334	675
chr11	32267359	32267784	FF_FLAG_1_peak_1378	163	.	9.24088	20.1064	16.3683	309
chr11	32341119	32341309	FF_FLAG_1_peak_1379	63	.	5.86956	9.51907	6.301	112
chr11	32454923	32455767	FF_FLAG_1_peak_1380	541	.	17.7912	58.797	54.1175	460
chr11	32626836	32627007	FF_FLAG_1_peak_1381	51	.	5.09145	8.24537	5.1151	110
chr11	32752972	32753323	FF_FLAG_1_peak_1382	49	.	5.35764	8.0554	4.92914	115
chr11	32870255	32870581	FF_FLAG_1_peak_1383	53	.	5.05319	8.50307	5.35672	111
chr11	32936318	32936695	FF_FLAG_1_peak_1384	58	.	5.78635	9.05071	5.87486	93
chr11	33162556	33163609	FF_FLAG_1_peak_1385	376	.	12.5342	41.9781	37.6207	725
chr11	33447106	33447750	FF_FLAG_1_peak_1386	55	.	4.77789	8.66159	5.50845	127
chr11	33513461	33513675	FF_FLAG_1_peak_1387	40	.	4.60566	7.13685	4.08548	74
chr11	33793023	33793384	FF_FLAG_1_peak_1388	111	.	8.03647	14.6353	11.1239	213
chr11	34008721	34009082	FF_FLAG_1_peak_1389	89	.	6.65344	12.3336	8.9384	256
chr11	34833371	34833548	FF_FLAG_1_peak_1390	47	.	5.18968	7.78809	4.70368	52
chr11	35009986	35010653	FF_FLAG_1_peak_1391	432	.	18.7518	47.7528	43.2718	309
chr11	35426008	35426186	FF_FLAG_1_peak_1392	38	.	4.75721	6.82296	3.81738	19
chr11	35769247	35770057	FF_FLAG_1_peak_1393	392	.	15.1596	43.6784	39.2823	516
chr11	35798946	35799162	FF_FLAG_1_peak_1394	143	.	8.95004	18.0524	14.3951	96
chr11	36075726	36075900	FF_FLAG_1_peak_1395	40	.	4.91117	7.06583	4.01784	22
chr11	36220977	36221444	FF_FLAG_1_peak_1396	221	.	11.7391	26.1023	22.1605	143
chr11	36628402	36628699	FF_FLAG_1_peak_1397	49	.	4.78971	8.04985	4.92914	156
chr11	37268157	37268527	FF_FLAG_1_peak_1398	130	.	8.13198	16.658	13.0631	280
chr11	37840484	37840791	FF_FLAG_1_peak_1399	170	.	10.2688	20.7809	17.0163	157
chr11	38244173	38244516	FF_FLAG_1_peak_1400	52	.	5.17489	8.3836	5.2424	148
chr11	39129051	39129298	FF_FLAG_1_peak_1401	31	.	4.4647	6.11334	3.14895	91
chr11	39138495	39138966	FF_FLAG_1_peak_1402	157	.	9.82235	19.5115	15.7912	307
chr11	39587780	39588162	FF_FLAG_1_peak_1403	143	.	9.21446	17.9934	14.3378	125
chr11	40502956	40503127	FF_FLAG_1_peak_1404	39	.	4.82662	6.93247	3.91558	47
chr11	40738193	40738371	FF_FLAG_1_peak_1405	48	.	5.26541	7.90863	4.81152	29
chr11	40825308	40825485	FF_FLAG_1_peak_1406	84	.	5.52154	11.8401	8.48433	27
chr11	41088512	41088830	FF_FLAG_1_peak_1407	134	.	8.92941	17.0312	13.412	157
chr11	41091189	41091539	FF_FLAG_1_peak_1408	79	.	6.2838	11.3078	7.97082	191
chr11	41449068	41449376	FF_FLAG_1_peak_1409	31	.	4.4647	6.11334	3.14895	163
chr11	41651058	41651229	FF_FLAG_1_peak_1410	33	.	4.15108	6.37575	3.39162	76
chr11	41758229	41758717	FF_FLAG_1_peak_1411	157	.	9.82235	19.5115	15.7912	159
chr11	43681564	43681774	FF_FLAG_1_peak_1412	33	.	4.15108	6.37575	3.39162	85
chr11	43681844	43682524	FF_FLAG_1_peak_1413	79	.	5.62105	11.2828	7.95347	510
chr11	43810838	43811042	FF_FLAG_1_peak_1414	39	.	4.82662	6.93247	3.91558	150
chr11	44470274	44470543	FF_FLAG_1_peak_1415	64	.	5.52578	9.64921	6.42884	127
chr11	44519127	44519320	FF_FLAG_1_peak_1416	43	.	4.80526	7.4654	4.39517	102
chr11	44542945	44543141	FF_FLAG_1_peak_1417	42	.	4.72777	7.3382	4.27621	157
chr11	45804418	45804742	FF_FLAG_1_peak_1418	35	.	4.43562	6.57876	3.58239	166
chr11	45852112	45852336	FF_FLAG_1_peak_1419	82	.	6.70807	11.6213	8.27538	129
chr11	45944896	45945119	FF_FLAG_1_peak_1420	70	.	4.25107	10.3047	7.0345	71
chr11	45979964	45980718	FF_FLAG_1_peak_1421	150	.	8.7282	18.69	15.0076	228
chr11	46436777	46437355	FF_FLAG_1_peak_1422	189	.	7.93518	22.8027	18.9689	220
chr11	46589296	46589693	FF_FLAG_1_peak_1423	134	.	8.92941	17.0312	13.412	266
chr11	46805176	46805710	FF_FLAG_1_peak_1424	89	.	7.14352	12.3327	8.9384	348
chr11	46865918	46866128	FF_FLAG_1_peak_1425	68	.	6.25058	10.1347	6.87278	53
chr11	48624341	48624550	FF_FLAG_1_peak_1426	48	.	5.26541	7.90863	4.81152	133
chr11	48790719	48791102	FF_FLAG_1_peak_1427	83	.	6.06697	11.7164	8.36555	223
chr11	48800232	48800439	FF_FLAG_1_peak_1428	47	.	5.23924	7.86699	4.77692	150
chr11	48816693	48816867	FF_FLAG_1_peak_1429	28	.	3.94565	5.77476	2.85484	90
chr11	48816997	48817216	FF_FLAG_1_peak_1430	22	.	2.98782	5.04978	2.21983	215
chr11	48826321	48826732	FF_FLAG_1_peak_1431	26	.	3.83177	5.58473	2.67921	355
chr11	49087342	49087545	FF_FLAG_1_peak_1432	89	.	7.14352	12.3327	8.9384	48
chr11	49203450	49203727	FF_FLAG_1_peak_1433	71	.	5.34	10.3868	7.10932	132
chr11	49243880	49244218	FF_FLAG_1_peak_1434	100	.	7.09802	13.5103	10.0543	156
chr11	49547883	49548065	FF_FLAG_1_peak_1435	68	.	6.25058	10.1347	6.87278	76
chr11	49712227	49712442	FF_FLAG_1_peak_1436	66	.	5.66851	9.89215	6.65883	136
chr11	49846628	49846799	FF_FLAG_1_peak_1437	26	.	3.51371	5.49375	2.60102	128
chr11	49846852	49847033	FF_FLAG_1_peak_1438	49	.	4.78971	8.04985	4.92914	20
chr11	49847153	49847392	FF_FLAG_1_peak_1439	38	.	4.75721	6.82296	3.81738	112
chr11	50024854	50025212	FF_FLAG_1_peak_1440	141	.	7.44917	17.8197	14.1756	219
chr11	50131229	50131652	FF_FLAG_1_peak_1441	114	.	7.68079	14.9448	11.4233	253
chr11	50210431	50210643	FF_FLAG_1_peak_1442	15	.	2.94735	4.23001	1.52755	125
chr11	50291543	50292568	FF_FLAG_1_peak_1443	153	.	8.34877	19.0345	15.339	463
chr11	50376907	50378690	FF_FLAG_1_peak_1444	473	.	15.1455	51.8688	47.3066	1032
chr11	50896559	50896881	FF_FLAG_1_peak_1445	89	.	6.65344	12.3336	8.9384	169
chr11	50916088	50916342	FF_FLAG_1_peak_1446	28	.	4.06599	5.72609	2.80747	93
chr11	51012783	51013339	FF_FLAG_1_peak_1447	145	.	9.37588	18.2613	14.5914	208
chr11	51262829	51263492	FF_FLAG_1_peak_1448	425	.	13.5529	46.993	42.5268	266
chr11	51455522	51455933	FF_FLAG_1_peak_1449	184	.	4.25926	22.2842	18.4715	258
chr11	51606069	51606778	FF_FLAG_1_peak_1450	142	.	7.98286	17.8612	14.2133	194
chr11	51650783	51651032	FF_FLAG_1_peak_1451	43	.	4.80526	7.4654	4.39517	114
chr11	51688527	51688998	FF_FLAG_1_peak_1452	133	.	7.50087	16.9655	13.356	158
chr11	52000071	52000722	FF_FLAG_1_peak_1453	74	.	5.74766	10.7637	7.47174	341
chr11	52004392	52004593	FF_FLAG_1_peak_1454	43	.	4.24361	7.36679	4.3046	77
chr11	52098636	52098853	FF_FLAG_1_peak_1455	42	.	4.72777	7.3382	4.27621	159
chr11	52099219	52099475	FF_FLAG_1_peak_1456	59	.	4.53439	9.13417	5.93885	86
chr11	52232031	52232388	FF_FLAG_1_peak_1457	84	.	5.51505	11.827	8.47318	133
chr11	52459376	52459708	FF_FLAG_1_peak_1458	134	.	8.92941	17.0312	13.412	180
chr11	53350318	53351784	FF_FLAG_1_peak_1459	417	.	15.3271	46.2214	41.7716	344
chr11	53560167	53560379	FF_FLAG_1_peak_1460	131	.	8.77567	16.7768	13.1773	81
chr11	53567356	53567579	FF_FLAG_1_peak_1461	60	.	4.7686	9.28936	6.08671	128
chr11	53891157	53892195	FF_FLAG_1_peak_1462	472	.	15.4579	51.7593	47.2003	592
chr11	53979522	53980516	FF_FLAG_1_peak_1463	572	.	16.9745	61.9652	57.241	738
chr11	54437789	54438673	FF_FLAG_1_peak_1464	488	.	20.2124	53.4162	48.8249	432
chr11	54522763	54523162	FF_FLAG_1_peak_1465	149	.	8.42198	18.6585	14.9784	292
chr11	54787202	54787810	FF_FLAG_1_peak_1466	135	.	7.89129	17.2045	13.5776	382
chr11	54853972	54854324	FF_FLAG_1_peak_1467	56	.	5.63993	8.81594	5.65665	239
chr11	54856403	54856574	FF_FLAG_1_peak_1468	47	.	4.83506	7.81731	4.73155	109
chr11	54866337	54866979	FF_FLAG_1_peak_1469	289	.	12.1339	33.1283	28.9845	223
chr11	55143697	55144009	FF_FLAG_1_peak_1470	49	.	5.35764	8.0554	4.92914	166
chr11	55185042	55185420	FF_FLAG_1_peak_1471	122	.	8.48294	15.8222	12.2529	122
chr11	55204832	55205057	FF_FLAG_1_peak_1472	52	.	4.30767	8.36188	5.22707	100
chr11	55374039	55374458	FF_FLAG_1_peak_1473	179	.	10.5308	21.7603	17.9626	156
chr11	55387076	55388159	FF_FLAG_1_peak_1474	170	.	7.48174	20.7902	17.0247	870
chr11	55396200	55396859	FF_FLAG_1_peak_1475	219	.	11.9403	25.8431	21.9113	231
chr11	55607712	55608131	FF_FLAG_1_peak_1476	805	.	23.9486	85.6534	80.5938	212
chr11	55810867	55811061	FF_FLAG_1_peak_1477	107	.	7.78452	14.2208	10.7393	107
chr11	55881895	55882261	FF_FLAG_1_peak_1478	61	.	5.54453	9.33126	6.12246	306
chr11	56871071	56871328	FF_FLAG_1_peak_1479	195	.	11.1618	23.3742	19.5244	136
chr11	57302508	57302820	FF_FLAG_1_peak_1480	163	.	5.03839	20.0366	16.3061	159
chr11	57336586	57336939	FF_FLAG_1_peak_1481	70	.	5.91417	10.3065	7.0345	150
chr11	57518359	57518933	FF_FLAG_1_peak_1482	110	.	7.72958	14.5737	11.0751	288
chr11	58008643	58009591	FF_FLAG_1_peak_1483	71	.	5.97728	10.4123	7.13334	777
chr11	58168297	58168623	FF_FLAG_1_peak_1484	89	.	6.65344	12.3336	8.9384	210
chr11	58322949	58323584	FF_FLAG_1_peak_1485	588	.	19.8759	63.6294	58.8814	324
chr11	58344231	58344574	FF_FLAG_1_peak_1486	89	.	7.14352	12.3327	8.9384	143
chr11	58903916	58904238	FF_FLAG_1_peak_1487	108	.	7.07446	14.3462	10.8615	144
chr11	58905385	58905784	FF_FLAG_1_peak_1488	71	.	5.97728	10.4123	7.13334	130
chr11	58928025	58928569	FF_FLAG_1_peak_1489	239	.	10.1179	27.9657	23.9698	299
chr11	58938685	58939006	FF_FLAG_1_peak_1490	57	.	5.10903	8.92905	5.75834	79
chr11	58948579	58948775	FF_FLAG_1_peak_1491	77	.	5.70066	11.0546	7.74854	105
chr11	58949255	58949426	FF_FLAG_1_peak_1492	40	.	4.21579	7.03403	4.00928	15
chr11	58954780	58955277	FF_FLAG_1_peak_1493	113	.	6.9008	14.9197	11.3994	359
chr11	58960087	58960497	FF_FLAG_1_peak_1494	66	.	5.42834	9.83413	6.60328	59
chr11	58961652	58962561	FF_FLAG_1_peak_1495	387	.	14.1016	43.1127	38.7308	401
chr11	58962678	58962871	FF_FLAG_1_peak_1496	58	.	5.1377	8.97917	5.80412	51
chr11	59163626	59163852	FF_FLAG_1_peak_1497	66	.	5.42834	9.83413	6.60328	157
chr11	59227689	59228412	FF_FLAG_1_peak_1498	109	.	7.39271	14.4538	10.96	519
chr11	59254793	59255130	FF_FLAG_1_peak_1499	92	.	6.38628	12.6911	9.28364	160
chr11	59449753	59450136	FF_FLAG_1_peak_1500	124	.	8.06483	16.0634	12.4872	161
chr11	59472099	59472512	FF_FLAG_1_peak_1501	68	.	6.25058	10.1347	6.87278	115
chr11	59506034	59506249	FF_FLAG_1_peak_1502	20	.	3.78486	4.8418	2.03027	95
chr11	59506369	59506544	FF_FLAG_1_peak_1503	26	.	3.65368	5.51614	2.61785	59
chr11	59662249	59662818	FF_FLAG_1_peak_1504	84	.	5.52154	11.8401	8.48433	331
chr11	59787420	59787742	FF_FLAG_1_peak_1505	46	.	4.41432	7.68348	4.60563	211
chr11	59839288	59839957	FF_FLAG_1_peak_1506	162	.	9.48244	19.9909	16.2606	241
chr11	59948091	59948412	FF_FLAG_1_peak_1507	56	.	5.02018	8.77317	5.61588	96
chr11	60104861	60105243	FF_FLAG_1_peak_1508	92	.	5.95002	12.6874	9.28364	51
chr11	60105309	60105714	FF_FLAG_1_peak_1509	79	.	6.2838	11.3078	7.97082	151
chr11	60115169	60115465	FF_FLAG_1_peak_1510	111	.	8.03647	14.6353	11.1239	190
chr11	60352798	60352996	FF_FLAG_1_peak_1511	79	.	6.2838	11.3078	7.97082	149
chr11	60416804	60417167	FF_FLAG_1_peak_1512	278	.	11.2109	31.9833	27.8736	196
chr11	60417230	60417865	FF_FLAG_1_peak_1513	214	.	9.68921	25.3699	21.4552	361
chr11	60513651	60513954	FF_FLAG_1_peak_1514	41	.	4.4704	7.19815	4.14111	151
chr11	60537336	60538256	FF_FLAG_1_peak_1515	345	.	12.0015	38.8057	34.5201	597
chr11	60538572	60538754	FF_FLAG_1_peak_1516	41	.	4.4704	7.19815	4.14111	37
chr11	60670206	60670419	FF_FLAG_1_peak_1517	56	.	5.62215	8.7874	5.62831	127
chr11	60699645	60699985	FF_FLAG_1_peak_1518	47	.	4.49684	7.83492	4.74538	95
chr11	60878591	60879303	FF_FLAG_1_peak_1519	66	.	4.76111	9.92725	6.69273	212
chr11	61174522	61174741	FF_FLAG_1_peak_1520	101	.	6.90723	13.6139	10.1564	118
chr11	61266942	61267136	FF_FLAG_1_peak_1521	35	.	4.6118	6.59342	3.59419	53
chr11	61494322	61494846	FF_FLAG_1_peak_1522	128	.	8.00085	16.4312	12.8474	230
chr11	61579170	61579637	FF_FLAG_1_peak_1523	137	.	7.47394	17.3904	13.7605	161
chr11	61683912	61684114	FF_FLAG_1_peak_1524	58	.	5.1377	8.97917	5.80412	95
chr11	61684272	61684769	FF_FLAG_1_peak_1525	115	.	6.74526	15.0672	11.5394	216
chr11	61854351	61855499	FF_FLAG_1_peak_1526	93	.	5.77252	12.7296	9.31817	721
chr11	61930042	61930324	FF_FLAG_1_peak_1527	55	.	5.18042	8.71948	5.56332	230
chr11	62076721	62077395	FF_FLAG_1_peak_1528	315	.	12.8443	35.8008	31.5893	433
chr11	62281375	62281705	FF_FLAG_1_peak_1529	117	.	7.63717	15.3301	11.7953	204
chr11	62410004	62410410	FF_FLAG_1_peak_1530	373	.	11.7894	41.6509	37.3015	179
chr11	62457003	62457784	FF_FLAG_1_peak_1531	269	.	11.3496	30.9914	26.9098	326
chr11	62538971	62539429	FF_FLAG_1_peak_1532	111	.	7.02491	14.7025	11.185	163
chr11	62551012	62551262	FF_FLAG_1_peak_1533	82	.	5.21455	11.5721	8.22907	81
chr11	62551336	62551751	FF_FLAG_1_peak_1534	84	.	6.58397	11.8117	8.45806	249
chr11	62602551	62602988	FF_FLAG_1_peak_1535	150	.	8.7282	18.69	15.0076	233
chr11	62648461	62648846	FF_FLAG_1_peak_1536	195	.	9.57943	23.4567	19.5989	218
chr11	62731715	62731909	FF_FLAG_1_peak_1537	26	.	3.83177	5.58473	2.67921	119
chr11	62756797	62757245	FF_FLAG_1_peak_1538	505	.	14.2833	55.1853	50.5642	187
chr11	62757832	62758009	FF_FLAG_1_peak_1539	22	.	3.38253	5.03262	2.20299	46
chr11	62879303	62879475	FF_FLAG_1_peak_1540	55	.	4.77789	8.66159	5.50845	90
chr11	62879640	62879872	FF_FLAG_1_peak_1541	62	.	5.6037	9.42975	6.21818	142
chr11	63059352	63059635	FF_FLAG_1_peak_1542	38	.	4.75721	6.82296	3.81738	155
chr11	63251086	63251279	FF_FLAG_1_peak_1543	40	.	4.91117	7.06583	4.01784	87
chr11	63912890	63913095	FF_FLAG_1_peak_1544	35	.	4.43562	6.57876	3.58239	144
chr11	64717947	64718254	FF_FLAG_1_peak_1545	68	.	6.25058	10.1347	6.87278	158
chr11	65787749	65788479	FF_FLAG_1_peak_1546	139	.	8.36452	17.5514	13.9172	593
chr11	66180288	66180480	FF_FLAG_1_peak_1547	31	.	4.4647	6.11334	3.14895	135
chr11	66879027	66879246	FF_FLAG_1_peak_1548	52	.	5.17489	8.3836	5.2424	137
chr11	67287514	67288014	FF_FLAG_1_peak_1549	157	.	9.82235	19.5115	15.7912	103
chr11	68299932	68300352	FF_FLAG_1_peak_1550	145	.	9.37588	18.2613	14.5914	96
chr11	68402408	68402654	FF_FLAG_1_peak_1551	26	.	3.51371	5.49375	2.60102	208
chr11	68691285	68691681	FF_FLAG_1_peak_1552	54	.	4.90791	8.57488	5.42587	143
chr11	68852883	68853138	FF_FLAG_1_peak_1553	26	.	3.30778	5.53385	2.63469	126
chr11	69008375	69008554	FF_FLAG_1_peak_1554	64	.	5.52578	9.64921	6.42884	102
chr11	69122081	69122466	FF_FLAG_1_peak_1555	152	.	8.84546	18.8943	15.2084	158
chr11	69122750	69123053	FF_FLAG_1_peak_1556	78	.	6.23204	11.2203	7.89483	197
chr11	69188265	69188608	FF_FLAG_1_peak_1557	100	.	7.58999	13.4717	10.0177	267
chr11	69367161	69367648	FF_FLAG_1_peak_1558	85	.	6.37707	11.8618	8.50454	340
chr11	69368566	69369262	FF_FLAG_1_peak_1559	281	.	12.7286	32.2487	28.1327	210
chr11	69398441	69398612	FF_FLAG_1_peak_1560	35	.	4.43562	6.57876	3.58239	81
chr11	69418531	69419016	FF_FLAG_1_peak_1561	86	.	6.24727	12.0368	8.67423	322
chr11	69420199	69420377	FF_FLAG_1_peak_1562	45	.	4.91003	7.63674	4.5593	67
chr11	69579267	69579549	FF_FLAG_1_peak_1563	151	.	7.0283	18.8292	15.144	94
chr11	69632487	69633548	FF_FLAG_1_peak_1564	729	.	23.7369	77.8752	72.9249	366
chr11	69681643	69682159	FF_FLAG_1_peak_1565	139	.	8.36452	17.5514	13.9172	333
chr11	69758510	69759157	FF_FLAG_1_peak_1566	157	.	7.52937	19.4303	15.7194	237
chr11	69801017	69801325	FF_FLAG_1_peak_1567	58	.	5.1377	8.97917	5.80412	155
chr11	69802673	69803053	FF_FLAG_1_peak_1568	128	.	7.74822	16.4656	12.8779	134
chr11	69901198	69902011	FF_FLAG_1_peak_1569	561	.	14.4715	60.8406	56.1335	555
chr11	69920541	69921769	FF_FLAG_1_peak_1570	146	.	6.61556	18.3451	14.6716	1058
chr11	69935430	69936006	FF_FLAG_1_peak_1571	141	.	8.50161	17.7894	14.1456	134
chr11	69936200	69936399	FF_FLAG_1_peak_1572	56	.	5.60448	8.75904	5.60271	92
chr11	69980675	69981145	FF_FLAG_1_peak_1573	340	.	13.812	38.2996	34.0241	328
chr11	69995719	69995959	FF_FLAG_1_peak_1574	75	.	6.02279	10.8647	7.56993	126
chr11	69997100	69997508	FF_FLAG_1_peak_1575	259	.	12.198	30.007	25.9539	244
chr11	70237685	70237885	FF_FLAG_1_peak_1576	28	.	3.94565	5.77476	2.85484	121
chr11	70409852	70410199	FF_FLAG_1_peak_1577	105	.	6.90488	14.0446	10.572	201
chr11	70432682	70432853	FF_FLAG_1_peak_1578	20	.	3.51246	4.82746	2.01609	154
chr11	70451820	70452020	FF_FLAG_1_peak_1579	89	.	5.56241	12.3004	8.9254	116
chr11	70525185	70525367	FF_FLAG_1_peak_1580	58	.	5.1377	8.97917	5.80412	82
chr11	70562694	70563005	FF_FLAG_1_peak_1581	175	.	9.32476	21.3312	17.5451	157
chr11	70653511	70654116	FF_FLAG_1_peak_1582	195	.	9.57943	23.4567	19.5989	305
chr11	70687606	70687966	FF_FLAG_1_peak_1583	198	.	10.0155	23.6874	19.822	209
chr11	70699742	70700333	FF_FLAG_1_peak_1584	78	.	4.74976	11.2211	7.89528	362
chr11	70700477	70700747	FF_FLAG_1_peak_1585	70	.	5.72695	10.356	7.08284	165
chr11	70763946	70764517	FF_FLAG_1_peak_1586	76	.	6.32162	10.9852	7.68487	119
chr11	70844655	70845125	FF_FLAG_1_peak_1587	39	.	4.01567	6.93623	3.91709	290
chr11	70969793	70970480	FF_FLAG_1_peak_1588	68	.	5.01958	10.1191	6.87278	431
chr11	71019500	71019718	FF_FLAG_1_peak_1589	47	.	4.49684	7.83492	4.74538	57
chr11	71019785	71019985	FF_FLAG_1_peak_1590	40	.	4.21579	7.03403	4.00928	155
chr11	71226236	71226533	FF_FLAG_1_peak_1591	143	.	9.21446	17.9934	14.3378	108
chr11	71382246	71382417	FF_FLAG_1_peak_1592	31	.	4.4647	6.11334	3.14895	125
chr11	72206963	72207600	FF_FLAG_1_peak_1593	66	.	5.45881	9.8878	6.65604	461
chr11	72276876	72277261	FF_FLAG_1_peak_1594	20	.	3.51246	4.82746	2.01609	139
chr11	72489995	72490227	FF_FLAG_1_peak_1595	110	.	7.72958	14.5737	11.0751	108
chr11	72607094	72608451	FF_FLAG_1_peak_1596	257	.	11.0428	29.7766	25.7284	694
chr11	72796096	72796372	FF_FLAG_1_peak_1597	33	.	4.15108	6.37575	3.39162	53
chr11	73047765	73048307	FF_FLAG_1_peak_1598	89	.	6.65344	12.3336	8.9384	168
chr11	73141962	73142158	FF_FLAG_1_peak_1599	37	.	4.7274	6.77593	3.77263	150
chr11	73176482	73177319	FF_FLAG_1_peak_1600	106	.	6.46421	14.0928	10.6166	641
chr11	73329523	73329935	FF_FLAG_1_peak_1601	233	.	11.0516	27.3304	23.355	142
chr11	73459561	73460207	FF_FLAG_1_peak_1602	102	.	6.7056	13.6868	10.2218	357
chr11	73560499	73560790	FF_FLAG_1_peak_1603	61	.	5.54453	9.33126	6.12246	140
chr11	73562957	73563292	FF_FLAG_1_peak_1604	67	.	6.14297	9.96109	6.72085	168
chr11	73891912	73892317	FF_FLAG_1_peak_1605	134	.	8.92941	17.0312	13.412	237
chr11	74546472	74546654	FF_FLAG_1_peak_1606	49	.	5.35764	8.0554	4.92914	152
chr11	74619212	74619442	FF_FLAG_1_peak_1607	31	.	4.4647	6.11334	3.14895	127
chr11	74649342	74649532	FF_FLAG_1_peak_1608	50	.	4.50884	8.15922	5.03171	111
chr11	74723590	74724690	FF_FLAG_1_peak_1609	207	.	9.89874	24.6204	20.7287	816
chr11	74830438	74830994	FF_FLAG_1_peak_1610	86	.	6.0007	11.9904	8.63058	258
chr11	74838505	74838676	FF_FLAG_1_peak_1611	38	.	4.75721	6.82296	3.81738	81
chr11	74896841	74897133	FF_FLAG_1_peak_1612	35	.	4.43562	6.57876	3.58239	169
chr11	74925566	74926270	FF_FLAG_1_peak_1613	288	.	14.2871	32.9549	28.8162	234
chr11	75165643	75165928	FF_FLAG_1_peak_1614	31	.	4.4647	6.11334	3.14895	76
chr11	75168039	75168231	FF_FLAG_1_peak_1615	49	.	5.34124	8.02931	4.92822	139
chr11	75168717	75168895	FF_FLAG_1_peak_1616	29	.	4.29763	5.85258	2.93034	91
chr11	75169113	75169311	FF_FLAG_1_peak_1617	40	.	4.21579	7.03403	4.00928	86
chr11	75173413	75173643	FF_FLAG_1_peak_1618	43	.	4.60325	7.42529	4.36141	102
chr11	75285423	75285608	FF_FLAG_1_peak_1619	78	.	6.69705	11.2199	7.89436	51
chr11	75348236	75348804	FF_FLAG_1_peak_1620	183	.	9.81922	22.2088	18.3973	168
chr11	75530463	75530680	FF_FLAG_1_peak_1621	76	.	5.27056	10.9696	7.67073	85
chr11	75531551	75531787	FF_FLAG_1_peak_1622	64	.	5.52578	9.64921	6.42884	135
chr11	75531950	75532134	FF_FLAG_1_peak_1623	38	.	3.51508	6.89163	3.8824	149
chr11	75679304	75679503	FF_FLAG_1_peak_1624	26	.	3.83177	5.58473	2.67921	35
chr11	75732653	75733697	FF_FLAG_1_peak_1625	165	.	7.95677	20.3102	16.5632	111
chr11	75966623	75966895	FF_FLAG_1_peak_1626	105	.	7.68757	14.061	10.5882	154
chr11	76038181	76038513	FF_FLAG_1_peak_1627	68	.	6.25058	10.1347	6.87278	115
chr11	76217391	76217718	FF_FLAG_1_peak_1628	101	.	6.90723	13.6139	10.1564	190
chr11	76243649	76243861	FF_FLAG_1_peak_1629	53	.	4.51762	8.48155	5.33658	156
chr11	76398803	76399169	FF_FLAG_1_peak_1630	42	.	4.72777	7.3382	4.27621	89
chr11	76406887	76407123	FF_FLAG_1_peak_1631	38	.	4.13843	6.8936	3.88412	94
chr11	76622198	76622369	FF_FLAG_1_peak_1632	49	.	4.78971	8.04985	4.92914	99
chr11	76623193	76623369	FF_FLAG_1_peak_1633	33	.	4.47502	6.37712	3.39162	90
chr11	76623559	76623769	FF_FLAG_1_peak_1634	49	.	5.19619	8.10156	4.97438	117
chr11	76650771	76650990	FF_FLAG_1_peak_1635	57	.	5.69396	8.9026	5.74248	150
chr11	76682773	76683124	FF_FLAG_1_peak_1636	89	.	7.14352	12.3327	8.9384	130
chr11	76846524	76847105	FF_FLAG_1_peak_1637	100	.	7.32276	13.4569	10.0156	436
chr11	76945525	76946081	FF_FLAG_1_peak_1638	241	.	10.8567	28.1919	24.1876	185
chr11	77111895	77112103	FF_FLAG_1_peak_1639	78	.	6.69705	11.2199	7.89436	55
chr11	77168043	77168665	FF_FLAG_1_peak_1640	192	.	10.9696	23.0523	19.2124	162
chr11	77215730	77216905	FF_FLAG_1_peak_1641	499	.	16.871	54.5909	49.9796	397
chr11	77462806	77463040	FF_FLAG_1_peak_1642	53	.	5.45031	8.51134	5.36327	151
chr11	77491186	77491417	FF_FLAG_1_peak_1643	106	.	6.46421	14.0928	10.6166	111
chr11	77512914	77513434	FF_FLAG_1_peak_1644	74	.	6.14463	10.6916	7.40555	333
chr11	77607482	77608027	FF_FLAG_1_peak_1645	111	.	6.75309	14.6425	11.1306	427
chr11	77686340	77687869	FF_FLAG_1_peak_1646	597	.	21.294	64.5277	59.7667	1084
chr11	77793206	77793518	FF_FLAG_1_peak_1647	68	.	5.8188	10.1462	6.88204	145
chr11	77930840	77931077	FF_FLAG_1_peak_1648	102	.	6.7056	13.6868	10.2218	90
chr11	77982307	77982783	FF_FLAG_1_peak_1649	138	.	7.30229	17.5288	13.8961	318
chr11	77982868	77983095	FF_FLAG_1_peak_1650	26	.	3.40079	5.50268	2.60841	2
chr11	78031892	78032566	FF_FLAG_1_peak_1651	327	.	13.4752	36.9804	32.7366	389
chr11	78037807	78038049	FF_FLAG_1_peak_1652	94	.	6.73135	12.8821	9.46665	82
chr11	78165255	78165682	FF_FLAG_1_peak_1653	93	.	6.42213	12.7554	9.34317	290
chr11	78178192	78178505	FF_FLAG_1_peak_1654	113	.	6.62149	14.8272	11.3078	155
chr11	78261363	78262224	FF_FLAG_1_peak_1655	121	.	7.34423	15.7373	12.1797	192
chr11	78356630	78356807	FF_FLAG_1_peak_1656	35	.	4.58378	6.54915	3.55988	139
chr11	78512020	78512442	FF_FLAG_1_peak_1657	83	.	6.06697	11.7164	8.36555	225
chr11	78697303	78697484	FF_FLAG_1_peak_1658	51	.	4.13473	8.28585	5.15356	110
chr11	78826416	78826644	FF_FLAG_1_peak_1659	85	.	6.37707	11.8618	8.50454	142
chr11	78970800	78971018	FF_FLAG_1_peak_1660	47	.	4.49684	7.83492	4.74538	141
chr11	79111111	79111507	FF_FLAG_1_peak_1661	89	.	7.14352	12.3327	8.9384	144
chr11	79254152	79254676	FF_FLAG_1_peak_1662	32	.	3.93474	6.26051	3.28461	131
chr11	79276709	79277018	FF_FLAG_1_peak_1663	33	.	4.15108	6.37575	3.39162	22
chr11	79339459	79340157	FF_FLAG_1_peak_1664	192	.	9.10199	23.1067	19.2663	328
chr11	79451415	79451616	FF_FLAG_1_peak_1665	78	.	6.69705	11.2199	7.89436	106
chr11	79503996	79504174	FF_FLAG_1_peak_1666	89	.	6.65344	12.3336	8.9384	97
chr11	79704211	79704466	FF_FLAG_1_peak_1667	46	.	4.26664	7.69675	4.61649	203
chr11	79992399	79993853	FF_FLAG_1_peak_1668	727	.	18.1376	77.6894	72.7427	425
chr11	80080523	80081089	FF_FLAG_1_peak_1669	173	.	8.9408	21.1725	17.397	380
chr11	80089207	80089820	FF_FLAG_1_peak_1670	468	.	17.2681	51.4035	46.8517	203
chr11	80181844	80182332	FF_FLAG_1_peak_1671	141	.	8.50161	17.7894	14.1456	133
chr11	80208884	80209261	FF_FLAG_1_peak_1672	273	.	10.9611	31.4834	27.3863	201
chr11	80357867	80358038	FF_FLAG_1_peak_1673	47	.	4.83506	7.81731	4.73155	59
chr11	80428587	80429357	FF_FLAG_1_peak_1674	182	.	10.7153	22.0687	18.2605	483
chr11	80476613	80477123	FF_FLAG_1_peak_1675	260	.	12.6433	30.1453	26.086	280
chr11	80779521	80780236	FF_FLAG_1_peak_1676	74	.	4.98783	10.7402	7.45307	427
chr11	81216871	81217205	FF_FLAG_1_peak_1677	58	.	5.80411	9.07918	5.8851	42
chr11	82469243	82469491	FF_FLAG_1_peak_1678	30	.	4.38784	5.99336	3.05693	84
chr11	82764500	82764737	FF_FLAG_1_peak_1679	60	.	5.10059	9.25008	6.04967	115
chr11	82781216	82781586	FF_FLAG_1_peak_1680	79	.	5.82815	11.2867	7.95664	156
chr11	82815849	82816057	FF_FLAG_1_peak_1681	66	.	5.66851	9.89215	6.65883	113
chr11	82870898	82871362	FF_FLAG_1_peak_1682	101	.	6.90723	13.6139	10.1564	236
chr11	83271496	83271672	FF_FLAG_1_peak_1683	51	.	5.28866	8.25094	5.11917	96
chr11	83472628	83473562	FF_FLAG_1_peak_1684	342	.	13.19	38.5128	34.232	440
chr11	83753760	83753932	FF_FLAG_1_peak_1685	20	.	3.37263	4.80294	2.0048	141
chr11	84129374	84129639	FF_FLAG_1_peak_1686	47	.	4.49684	7.83492	4.74538	156
chr11	84137893	84138064	FF_FLAG_1_peak_1687	29	.	4.32473	5.89487	2.96999	143
chr11	84179424	84180279	FF_FLAG_1_peak_1688	683	.	22.674	73.1982	68.3147	519
chr11	84513257	84513866	FF_FLAG_1_peak_1689	171	.	9.09574	20.9191	17.151	283
chr11	84819408	84819702	FF_FLAG_1_peak_1690	79	.	5.63117	11.3019	7.97023	153
chr11	84870016	84870879	FF_FLAG_1_peak_1691	228	.	9.83684	26.8164	22.8569	737
chr11	84880089	84880341	FF_FLAG_1_peak_1692	29	.	4.28421	5.83163	2.90953	221
chr11	85139461	85140480	FF_FLAG_1_peak_1693	747	.	24.7656	79.7597	74.7793	311
chr11	85311044	85311492	FF_FLAG_1_peak_1694	71	.	5.34	10.3868	7.10932	83
chr11	85397639	85398035	FF_FLAG_1_peak_1695	134	.	8.92941	17.0312	13.412	91
chr11	85841891	85842292	FF_FLAG_1_peak_1696	115	.	6.74526	15.0672	11.5394	234
chr11	86200794	86201537	FF_FLAG_1_peak_1697	126	.	5.8897	16.1823	12.602	529
chr11	86257469	86257676	FF_FLAG_1_peak_1698	95	.	6.30073	12.9471	9.53047	117
chr11	86357246	86357498	FF_FLAG_1_peak_1699	85	.	6.37707	11.8618	8.50454	131
chr11	86358062	86358363	FF_FLAG_1_peak_1700	112	.	5.78862	14.7372	11.2192	154
chr11	86439577	86439944	FF_FLAG_1_peak_1701	57	.	5.10903	8.92905	5.75834	296
chr11	86544156	86544947	FF_FLAG_1_peak_1702	243	.	11.6376	28.3815	24.3731	624
chr11	86683877	86684089	FF_FLAG_1_peak_1703	50	.	4.6978	8.19953	5.07151	77
chr11	86757364	86758221	FF_FLAG_1_peak_1704	241	.	10.8567	28.1919	24.1876	308
chr11	86807631	86807895	FF_FLAG_1_peak_1705	97	.	6.44164	13.2066	9.77911	138
chr11	87073591	87074286	FF_FLAG_1_peak_1706	106	.	5.8947	14.1745	10.6967	573
chr11	87108965	87110043	FF_FLAG_1_peak_1707	151	.	6.45967	18.8538	15.1679	300
chr11	87126696	87127584	FF_FLAG_1_peak_1708	265	.	11.4953	30.6364	26.5616	451
chr11	87404345	87405216	FF_FLAG_1_peak_1709	182	.	9.43262	22.0733	18.2642	659
chr11	87422804	87423212	FF_FLAG_1_peak_1710	199	.	11.1043	23.8492	19.979	170
chr11	87426656	87426950	FF_FLAG_1_peak_1711	152	.	8.87125	18.9391	15.2497	140
chr11	87443134	87443530	FF_FLAG_1_peak_1712	127	.	7.18648	16.368	12.7859	266
chr11	87448371	87448947	FF_FLAG_1_peak_1713	224	.	11.8844	26.3488	22.4007	432
chr11	87461960	87462844	FF_FLAG_1_peak_1714	226	.	10.9827	26.5996	22.6469	341
chr11	87471148	87471698	FF_FLAG_1_peak_1715	221	.	11.7391	26.1023	22.1605	391
chr11	87616869	87617523	FF_FLAG_1_peak_1716	143	.	9.21446	17.9934	14.3378	311
chr11	87907995	87908351	FF_FLAG_1_peak_1717	120	.	7.76234	15.5459	12.0009	147
chr11	87916594	87916919	FF_FLAG_1_peak_1718	89	.	6.65344	12.3336	8.9384	161
chr11	87931579	87931867	FF_FLAG_1_peak_1719	153	.	9.51441	18.9986	15.304	142
chr11	87972577	87972885	FF_FLAG_1_peak_1720	74	.	5.74766	10.7637	7.47174	159
chr11	87987230	87987799	FF_FLAG_1_peak_1721	310	.	13.6765	35.2822	31.0841	400
chr11	88010390	88010888	FF_FLAG_1_peak_1722	302	.	12.4533	34.3912	30.2129	246
chr11	88047253	88048627	FF_FLAG_1_peak_1723	312	.	12.3014	35.4288	31.228	363
chr11	88067943	88068699	FF_FLAG_1_peak_1724	170	.	7.48174	20.7902	17.0247	333
chr11	88229265	88229687	FF_FLAG_1_peak_1725	68	.	6.25058	10.1347	6.87278	128
chr11	88593633	88593959	FF_FLAG_1_peak_1726	143	.	8.95004	18.0524	14.3951	142
chr11	88973750	88974308	FF_FLAG_1_peak_1727	195	.	8.99368	23.4431	19.5887	425
chr11	89403926	89404219	FF_FLAG_1_peak_1728	89	.	7.14352	12.3327	8.9384	131
chr11	89561065	89561446	FF_FLAG_1_peak_1729	143	.	9.21446	17.9934	14.3378	214
chr11	89844851	89845063	FF_FLAG_1_peak_1730	134	.	8.92941	17.0312	13.412	100
chr11	89880104	89880485	FF_FLAG_1_peak_1731	100	.	7.58999	13.4717	10.0177	263
chr11	90022071	90022454	FF_FLAG_1_peak_1732	163	.	9.24088	20.1064	16.3683	271
chr11	90418026	90418285	FF_FLAG_1_peak_1733	75	.	6.02279	10.8647	7.56993	110
chr11	90637766	90638053	FF_FLAG_1_peak_1734	55	.	4.77789	8.66159	5.50845	82
chr11	90835908	90836135	FF_FLAG_1_peak_1735	40	.	4.91117	7.06583	4.01784	158
chr11	91030606	91030878	FF_FLAG_1_peak_1736	111	.	8.03647	14.6353	11.1239	123
chr11	92239038	92239364	FF_FLAG_1_peak_1737	100	.	7.58999	13.4717	10.0177	89
chr11	92371828	92372158	FF_FLAG_1_peak_1738	114	.	7.96584	14.967	11.4441	195
chr11	92387713	92388032	FF_FLAG_1_peak_1739	111	.	8.03647	14.6353	11.1239	168
chr11	93885274	93886240	FF_FLAG_1_peak_1740	339	.	14.5696	38.2644	33.9899	352
chr11	93886347	93886724	FF_FLAG_1_peak_1741	56	.	5.62215	8.7874	5.62831	150
chr11	93968267	93968535	FF_FLAG_1_peak_1742	66	.	5.42834	9.83413	6.60328	156
chr11	93995855	93996028	FF_FLAG_1_peak_1743	62	.	5.05895	9.51262	6.29637	113
chr11	93996411	93996698	FF_FLAG_1_peak_1744	20	.	3.10104	4.90618	2.08775	56
chr11	94211195	94211461	FF_FLAG_1_peak_1745	43	.	4.60325	7.42529	4.36141	97
chr11	94321428	94322149	FF_FLAG_1_peak_1746	186	.	8.28231	22.5247	18.6958	562
chr11	94327890	94328167	FF_FLAG_1_peak_1747	71	.	5.34	10.3868	7.10932	112
chr11	94698007	94698410	FF_FLAG_1_peak_1748	89	.	6.65344	12.3336	8.9384	234
chr11	95259192	95259374	FF_FLAG_1_peak_1749	55	.	5.18042	8.71948	5.56332	128
chr11	95413756	95414152	FF_FLAG_1_peak_1750	97	.	6.18316	13.1368	9.71215	117
chr11	95464602	95464774	FF_FLAG_1_peak_1751	51	.	5.28866	8.25094	5.11917	100
chr11	95553581	95553889	FF_FLAG_1_peak_1752	49	.	5.35764	8.0554	4.92914	143
chr11	95712620	95713232	FF_FLAG_1_peak_1753	142	.	8.28867	17.9163	14.2664	221
chr11	95731027	95731203	FF_FLAG_1_peak_1754	78	.	6.69705	11.2199	7.89436	71
chr11	95990949	95991782	FF_FLAG_1_peak_1755	711	.	24.7488	76.0452	71.1225	445
chr11	96004846	96005307	FF_FLAG_1_peak_1756	102	.	6.74324	13.7547	10.2888	332
chr11	96006958	96007467	FF_FLAG_1_peak_1757	188	.	10.0867	22.6774	18.8467	327
chr11	96064849	96065226	FF_FLAG_1_peak_1758	47	.	4.49684	7.83492	4.74538	293
chr11	96126844	96127206	FF_FLAG_1_peak_1759	142	.	7.98286	17.8612	14.2133	274
chr11	96213408	96213702	FF_FLAG_1_peak_1760	65	.	6.05463	9.81843	6.59251	152
chr11	96788926	96789636	FF_FLAG_1_peak_1761	433	.	14.6147	47.7848	43.301	316
chr11	96824286	96824484	FF_FLAG_1_peak_1762	53	.	4.51762	8.48155	5.33658	70
chr11	96829729	96830045	FF_FLAG_1_peak_1763	43	.	4.60325	7.42529	4.36141	142
chr11	96977288	96977492	FF_FLAG_1_peak_1764	20	.	3.26273	4.81511	2.01349	167
chr11	96987763	96988053	FF_FLAG_1_peak_1765	182	.	10.7153	22.0687	18.2605	90
chr11	97021753	97022167	FF_FLAG_1_peak_1766	59	.	4.53439	9.13417	5.93885	273
chr11	97041400	97041712	FF_FLAG_1_peak_1767	131	.	7.66354	16.7904	13.1871	177
chr11	97091610	97091858	FF_FLAG_1_peak_1768	122	.	8.48294	15.8222	12.2529	160
chr11	97112509	97112735	FF_FLAG_1_peak_1769	58	.	5.80411	9.07918	5.8851	109
chr11	97186906	97188054	FF_FLAG_1_peak_1770	74	.	4.98783	10.7402	7.45307	946
chr11	97188182	97188546	FF_FLAG_1_peak_1771	98	.	5.66798	13.29	9.85713	150
chr11	97279818	97280898	FF_FLAG_1_peak_1772	176	.	9.71307	21.4695	17.682	425
chr11	97315534	97315883	FF_FLAG_1_peak_1773	71	.	5.34	10.3868	7.10932	108
chr11	97362163	97362522	FF_FLAG_1_peak_1774	175	.	9.61052	21.2907	17.5057	161
chr11	97531783	97531994	FF_FLAG_1_peak_1775	66	.	4.76111	9.92725	6.69273	139
chr11	97546682	97547152	FF_FLAG_1_peak_1776	38	.	4.75721	6.82296	3.81738	301
chr11	97574311	97574536	FF_FLAG_1_peak_1777	49	.	5.35764	8.0554	4.92914	111
chr11	97574713	97575114	FF_FLAG_1_peak_1778	49	.	5.35764	8.0554	4.92914	134
chr11	97575750	97575954	FF_FLAG_1_peak_1779	73	.	5.87114	10.6049	7.3208	99
chr11	97660250	97660463	FF_FLAG_1_peak_1780	50	.	5.22665	8.15081	5.0235	47
chr11	97663101	97664082	FF_FLAG_1_peak_1781	115	.	7.23368	15.079	11.5493	90
chr11	97698852	97699263	FF_FLAG_1_peak_1782	68	.	5.01958	10.1191	6.87278	226
chr11	97883346	97884265	FF_FLAG_1_peak_1783	420	.	16.2969	46.523	42.0621	282
chr11	98026862	98027394	FF_FLAG_1_peak_1784	134	.	7.30737	17.0679	13.4451	137
chr11	98067286	98067549	FF_FLAG_1_peak_1785	75	.	6.02279	10.8647	7.56993	123
chr11	98149270	98149896	FF_FLAG_1_peak_1786	108	.	6.61156	14.3745	10.8893	421
chr11	98202549	98203370	FF_FLAG_1_peak_1787	623	.	14.0603	67.1735	62.374	322
chr11	98294535	98294738	FF_FLAG_1_peak_1788	44	.	5.03105	7.53531	4.46309	150
chr11	98334018	98334505	FF_FLAG_1_peak_1789	32	.	3.76469	6.20138	3.23083	327
chr11	98342542	98342828	FF_FLAG_1_peak_1790	178	.	8.89559	21.6248	17.8332	116
chr11	98457881	98458251	FF_FLAG_1_peak_1791	51	.	5.28866	8.25094	5.11917	120
chr11	98545833	98546063	FF_FLAG_1_peak_1792	47	.	4.49684	7.83492	4.74538	124
chr11	98795045	98795840	FF_FLAG_1_peak_1793	98	.	5.66798	13.29	9.85713	267
chr11	98809587	98810257	FF_FLAG_1_peak_1794	132	.	7.70656	16.869	13.2627	168
chr11	98863487	98864055	FF_FLAG_1_peak_1795	71	.	4.55977	10.4496	7.17028	408
chr11	98907712	98908091	FF_FLAG_1_peak_1796	64	.	5.76059	9.68984	6.46726	292
chr11	99023878	99024074	FF_FLAG_1_peak_1797	66	.	5.42834	9.83413	6.60328	112
chr11	99024230	99024605	FF_FLAG_1_peak_1798	90	.	5.44127	12.4223	9.02437	233
chr11	99230150	99231021	FF_FLAG_1_peak_1799	309	.	11.8042	35.0998	30.906	496
chr11	99295869	99296234	FF_FLAG_1_peak_1800	100	.	7.58999	13.4717	10.0177	92
chr11	100319646	100320020	FF_FLAG_1_peak_1801	40	.	4.21579	7.03403	4.00928	144
chr11	100472622	100472985	FF_FLAG_1_peak_1802	265	.	11.4953	30.6364	26.5616	214
chr11	100619316	100619515	FF_FLAG_1_peak_1803	27	.	3.85328	5.62073	2.71265	112
chr11	100619634	100620040	FF_FLAG_1_peak_1804	77	.	5.91847	11.0654	7.75848	155
chr11	100622784	100622968	FF_FLAG_1_peak_1805	59	.	5.26086	9.19344	5.99523	96
chr11	100939129	100939432	FF_FLAG_1_peak_1806	48	.	4.70642	7.905	4.81152	178
chr11	100990424	100990782	FF_FLAG_1_peak_1807	68	.	6.25058	10.1347	6.87278	228
chr11	101005046	101005499	FF_FLAG_1_peak_1808	234	.	12.5012	27.3899	23.4099	150
chr11	101202832	101203065	FF_FLAG_1_peak_1809	133	.	8.61991	17.0012	13.3915	124
chr11	101315932	101316194	FF_FLAG_1_peak_1810	43	.	4.60325	7.42529	4.36141	141
chr11	101417301	101417497	FF_FLAG_1_peak_1811	70	.	5.91417	10.3065	7.0345	132
chr11	101424928	101425645	FF_FLAG_1_peak_1812	119	.	6.52546	15.5048	11.9642	398
chr11	101465909	101466103	FF_FLAG_1_peak_1813	54	.	5.33177	8.64221	5.49287	140
chr11	101551783	101552388	FF_FLAG_1_peak_1814	197	.	8.31789	23.6497	19.7864	138
chr11	101627362	101627639	FF_FLAG_1_peak_1815	62	.	5.05895	9.51262	6.29637	142
chr11	101641662	101642041	FF_FLAG_1_peak_1816	193	.	9.41284	23.1456	19.3039	170
chr11	101645498	101646053	FF_FLAG_1_peak_1817	124	.	7.02631	16.0591	12.4839	390
chr11	101658186	101658478	FF_FLAG_1_peak_1818	108	.	6.36542	14.3242	10.8405	174
chr11	101732718	101733075	FF_FLAG_1_peak_1819	199	.	8.1619	23.8274	19.9576	186
chr11	101760817	101761009	FF_FLAG_1_peak_1820	36	.	4.48296	6.65545	3.65464	92
chr11	101901843	101902151	FF_FLAG_1_peak_1821	76	.	5.27056	10.9696	7.67073	157
chr11	102156309	102156480	FF_FLAG_1_peak_1822	48	.	5.26541	7.90863	4.81152	103
chr11	102184753	102185299	FF_FLAG_1_peak_1823	103	.	7.29675	13.8471	10.3786	244
chr11	102189584	102189779	FF_FLAG_1_peak_1824	62	.	5.6037	9.42975	6.21818	64
chr11	102296170	102296341	FF_FLAG_1_peak_1825	58	.	5.80411	9.07918	5.8851	122
chr11	102296417	102297095	FF_FLAG_1_peak_1826	142	.	8.59234	17.9463	14.2946	295
chr11	102308968	102309241	FF_FLAG_1_peak_1827	77	.	5.13934	11.0579	7.75186	150
chr11	102317974	102318157	FF_FLAG_1_peak_1828	51	.	4.93206	8.2956	5.16232	74
chr11	102318837	102319189	FF_FLAG_1_peak_1829	89	.	6.40071	12.307	8.93088	164
chr11	102388675	102388894	FF_FLAG_1_peak_1830	89	.	7.14352	12.3327	8.9384	162
chr11	102532848	102533214	FF_FLAG_1_peak_1831	179	.	10.5308	21.7603	17.9626	151
chr11	102555974	102556494	FF_FLAG_1_peak_1832	119	.	6.52546	15.5048	11.9642	352
chr11	102665165	102666386	FF_FLAG_1_peak_1833	1061	.	29.2207	111.45	106.125	662
chr11	102818610	102819535	FF_FLAG_1_peak_1834	314	.	12.7726	35.6651	31.4563	357
chr11	103102776	103102956	FF_FLAG_1_peak_1835	60	.	5.10059	9.25008	6.04967	60
chr11	103116120	103116506	FF_FLAG_1_peak_1836	59	.	4.53439	9.13417	5.93885	243
chr11	103132387	103133140	FF_FLAG_1_peak_1837	79	.	5.62105	11.2828	7.95347	157
chr11	103697633	103697925	FF_FLAG_1_peak_1838	111	.	7.02491	14.7025	11.185	128
chr11	103920673	103921023	FF_FLAG_1_peak_1839	678	.	25.4495	72.7181	67.8395	157
chr11	103953956	103954141	FF_FLAG_1_peak_1840	59	.	4.53439	9.13417	5.93885	77
chr11	103966617	103966999	FF_FLAG_1_peak_1841	137	.	6.77459	17.3582	13.7288	201
chr11	104231055	104231460	FF_FLAG_1_peak_1842	174	.	9.87754	21.2049	17.4277	235
chr11	104390125	104390315	FF_FLAG_1_peak_1843	26	.	3.40079	5.50268	2.60841	169
chr11	104441639	104443092	FF_FLAG_1_peak_1844	1586	.	42.8777	164.374	158.652	814
chr11	104468998	104469551	FF_FLAG_1_peak_1845	136	.	8.80434	17.3101	13.6809	153
chr11	104550331	104550517	FF_FLAG_1_peak_1846	57	.	4.88681	8.86183	5.70205	91
chr11	104685393	104686115	FF_FLAG_1_peak_1847	102	.	6.7056	13.6868	10.2218	347
chr11	104747616	104747885	FF_FLAG_1_peak_1848	145	.	9.37588	18.2613	14.5914	86
chr11	105180615	105182360	FF_FLAG_1_peak_1849	593	.	21.0692	64.1218	59.3647	776
chr11	105589345	105590553	FF_FLAG_1_peak_1850	612	.	20.7217	66.066	61.2815	702
chr11	105957598	105957807	FF_FLAG_1_peak_1851	70	.	5.91417	10.3065	7.0345	125
chr11	106083783	106085163	FF_FLAG_1_peak_1852	123	.	5.62413	15.9139	12.3441	456
chr11	106159815	106160148	FF_FLAG_1_peak_1853	171	.	10.001	20.8703	17.1043	167
chr11	106216285	106217255	FF_FLAG_1_peak_1854	373	.	14.1193	41.7121	37.358	674
chr11	106340878	106341061	FF_FLAG_1_peak_1855	39	.	4.82662	6.93247	3.91558	27
chr11	106487243	106487414	FF_FLAG_1_peak_1856	26	.	4.10472	5.55131	2.65207	44
chr11	106487628	106487799	FF_FLAG_1_peak_1857	20	.	3.37263	4.80294	2.0048	73
chr11	106612899	106613182	FF_FLAG_1_peak_1858	79	.	6.06383	11.3199	7.98186	125
chr11	106661040	106661219	FF_FLAG_1_peak_1859	53	.	5.45031	8.51134	5.36327	154
chr11	106694157	106694328	FF_FLAG_1_peak_1860	47	.	5.18968	7.78809	4.70368	137
chr11	106788000	106789516	FF_FLAG_1_peak_1861	479	.	15.4501	52.5041	47.9299	655
chr11	106920087	106920923	FF_FLAG_1_peak_1862	181	.	9.98502	21.941	18.1404	623
chr11	106999232	106999808	FF_FLAG_1_peak_1863	276	.	11.4013	31.7246	27.6204	366
chr11	107131561	107132397	FF_FLAG_1_peak_1864	307	.	13.1237	34.9665	30.7771	439
chr11	107548153	107548373	FF_FLAG_1_peak_1865	26	.	3.83177	5.58473	2.67921	37
chr11	107562125	107562483	FF_FLAG_1_peak_1866	51	.	4.13473	8.28585	5.15356	187
chr11	107849592	107849899	FF_FLAG_1_peak_1867	142	.	7.98286	17.8612	14.2133	162
chr11	107920182	107920387	FF_FLAG_1_peak_1868	49	.	5.35764	8.0554	4.92914	149
chr11	108425072	108425282	FF_FLAG_1_peak_1869	66	.	5.45881	9.8878	6.65604	118
chr11	108425384	108425601	FF_FLAG_1_peak_1870	75	.	5.77992	10.8209	7.52798	99
chr11	108916019	108916475	FF_FLAG_1_peak_1871	234	.	11.4587	27.4455	23.4618	154
chr11	108920141	108920456	FF_FLAG_1_peak_1872	35	.	4.43562	6.57876	3.58239	165
chr11	109220298	109221379	FF_FLAG_1_peak_1873	2159	.	41.9135	222.164	215.923	703
chr11	109425959	109426395	FF_FLAG_1_peak_1874	26	.	3.65368	5.51614	2.61785	349
chr11	109650987	109651487	FF_FLAG_1_peak_1875	73	.	5.87114	10.6049	7.3208	143
chr11	110334245	110334422	FF_FLAG_1_peak_1876	39	.	4.82662	6.93247	3.91558	74
chr11	110337555	110337726	FF_FLAG_1_peak_1877	41	.	4.4704	7.19815	4.14111	96
chr11	110365480	110365788	FF_FLAG_1_peak_1878	49	.	4.78971	8.04985	4.92914	200
chr11	110415654	110415954	FF_FLAG_1_peak_1879	57	.	5.10903	8.92905	5.75834	136
chr11	110422140	110422447	FF_FLAG_1_peak_1880	161	.	3.76654	19.9145	16.1856	152
chr11	110970705	110970878	FF_FLAG_1_peak_1881	78	.	6.69705	11.2199	7.89436	133
chr11	112008754	112009103	FF_FLAG_1_peak_1882	148	.	9.2236	18.5123	14.8336	253
chr11	112429954	112430151	FF_FLAG_1_peak_1883	49	.	5.35764	8.0554	4.92914	159
chr11	112432691	112433016	FF_FLAG_1_peak_1884	68	.	6.25058	10.1347	6.87278	257
chr11	113007670	113008000	FF_FLAG_1_peak_1885	78	.	6.69705	11.2199	7.89436	164
chr11	113683754	113684299	FF_FLAG_1_peak_1886	154	.	8.96591	19.1033	15.4049	312
chr11	114155756	114155964	FF_FLAG_1_peak_1887	78	.	6.69705	11.2199	7.89436	47
chr11	114202690	114202861	FF_FLAG_1_peak_1888	49	.	5.35764	8.0554	4.92914	110
chr11	114627504	114627687	FF_FLAG_1_peak_1889	78	.	6.69705	11.2199	7.89436	71
chr11	115052280	115052514	FF_FLAG_1_peak_1890	128	.	8.00085	16.4312	12.8474	108
chr11	115072552	115072724	FF_FLAG_1_peak_1891	40	.	4.91117	7.06583	4.01784	47
chr11	115187230	115187570	FF_FLAG_1_peak_1892	89	.	6.65344	12.3336	8.9384	243
chr11	115300381	115300679	FF_FLAG_1_peak_1893	167	.	10.092	20.486	16.7327	153
chr11	115420090	115420274	FF_FLAG_1_peak_1894	70	.	5.91417	10.3065	7.0345	68
chr11	115444472	115444727	FF_FLAG_1_peak_1895	70	.	6.12045	10.2814	7.01516	152
chr11	115513862	115514033	FF_FLAG_1_peak_1896	27	.	4.19254	5.68853	2.77723	43
chr11	115535389	115536454	FF_FLAG_1_peak_1897	502	.	17.8546	54.8814	50.2671	588
chr11	115564386	115564591	FF_FLAG_1_peak_1898	55	.	5.37655	8.71576	5.56082	97
chr11	115603641	115604215	FF_FLAG_1_peak_1899	147	.	7.27839	18.4265	14.7499	340
chr11	115612478	115612708	FF_FLAG_1_peak_1900	42	.	4.72777	7.3382	4.27621	124
chr11	115765456	115765678	FF_FLAG_1_peak_1901	34	.	4.17438	6.41527	3.42883	62
chr11	115933413	115933584	FF_FLAG_1_peak_1902	38	.	3.85423	6.88386	3.87476	103
chr11	116023746	116024389	FF_FLAG_1_peak_1903	86	.	6.0007	11.9904	8.63058	560
chr11	116198997	116199267	FF_FLAG_1_peak_1904	82	.	5.56974	11.5601	8.21817	135
chr11	116412457	116413267	FF_FLAG_1_peak_1905	504	.	18.8514	55.0941	50.4747	562
chr11	116434183	116434466	FF_FLAG_1_peak_1906	35	.	4.27445	6.58432	3.58696	232
chr11	116434653	116434826	FF_FLAG_1_peak_1907	26	.	3.51371	5.49375	2.60102	67
chr11	116580924	116581345	FF_FLAG_1_peak_1908	117	.	7.90203	15.3188	11.7855	132
chr11	116581387	116581618	FF_FLAG_1_peak_1909	63	.	5.86956	9.51907	6.301	103
chr11	116725295	116725466	FF_FLAG_1_peak_1910	52	.	5.17489	8.3836	5.2424	49
chr11	116843371	116843566	FF_FLAG_1_peak_1911	38	.	3.85423	6.88386	3.87476	127
chr11	116852523	116854047	FF_FLAG_1_peak_1912	184	.	9.26011	22.3073	18.4911	1216
chr11	116918618	116919171	FF_FLAG_1_peak_1913	357	.	12.9284	40.0634	35.7478	203
chr11	117114880	117115249	FF_FLAG_1_peak_1914	82	.	5.21455	11.5721	8.22907	201
chr11	117654163	117655364	FF_FLAG_1_peak_1915	439	.	15.6881	48.4201	43.9252	802
chr11	117825334	117825650	FF_FLAG_1_peak_1916	144	.	8.66312	18.0683	14.411	153
chr11	117832046	117832577	FF_FLAG_1_peak_1917	250	.	9.2955	29.1222	25.0921	188
chr11	117849018	117849289	FF_FLAG_1_peak_1918	138	.	7.02741	17.4373	13.8049	180
chr11	118053591	118053830	FF_FLAG_1_peak_1919	40	.	4.91117	7.06583	4.01784	155
chr11	118584716	118585196	FF_FLAG_1_peak_1920	779	.	25.5048	82.9678	77.9412	295
chr11	118906639	118906877	FF_FLAG_1_peak_1921	43	.	4.80526	7.4654	4.39517	88
chr11	119040705	119041166	FF_FLAG_1_peak_1922	66	.	5.66851	9.89215	6.65883	148
chr11	119056522	119056717	FF_FLAG_1_peak_1923	90	.	6.99897	12.5007	9.09995	80
chr11	119491216	119491584	FF_FLAG_1_peak_1924	149	.	8.42198	18.6585	14.9784	207
chr11	119524574	119524873	FF_FLAG_1_peak_1925	58	.	4.34146	9.02832	5.85258	150
chr11	119602793	119603573	FF_FLAG_1_peak_1926	217	.	9.55579	25.6793	21.7559	234
chr11	119913680	119914081	FF_FLAG_1_peak_1927	195	.	9.57943	23.4567	19.5989	159
chr11	119942598	119943252	FF_FLAG_1_peak_1928	176	.	8.03133	21.4798	17.6904	168
chr11	120098862	120099177	FF_FLAG_1_peak_1929	32	.	3.62751	6.18049	3.21294	155
chr11	120231061	120231681	FF_FLAG_1_peak_1930	164	.	8.15052	20.1895	16.4459	471
chr11	120349894	120350525	FF_FLAG_1_peak_1931	74	.	5.74766	10.7637	7.47174	518
chr11	120378714	120378938	FF_FLAG_1_peak_1932	45	.	4.71631	7.61713	4.53977	103
chr11	120437367	120437913	FF_FLAG_1_peak_1933	99	.	7.02307	13.3826	9.94347	395
chr11	120467501	120467847	FF_FLAG_1_peak_1934	71	.	5.34	10.3868	7.10932	111
chr11	120515750	120515932	FF_FLAG_1_peak_1935	35	.	4.43562	6.57876	3.58239	107
chr11	120549427	120549781	FF_FLAG_1_peak_1936	40	.	4.39266	7.06432	4.01784	256
chr11	120572982	120573611	FF_FLAG_1_peak_1937	142	.	8.02766	17.9433	14.2926	389
chr11	120581234	120582075	FF_FLAG_1_peak_1938	249	.	11.9545	28.9424	24.9177	434
chr11	120598430	120598660	FF_FLAG_1_peak_1939	88	.	5.91273	12.22	8.84632	108
chr11	120624810	120625034	FF_FLAG_1_peak_1940	128	.	8.00085	16.4312	12.8474	108
chr11	120632955	120633789	FF_FLAG_1_peak_1941	88	.	5.9021	12.1998	8.82636	607
chr11	120648257	120648445	FF_FLAG_1_peak_1942	43	.	4.80526	7.4654	4.39517	93
chr11	120672805	120673281	FF_FLAG_1_peak_1943	102	.	6.7056	13.6868	10.2218	161
chr11	120763119	120763318	FF_FLAG_1_peak_1944	63	.	5.86956	9.51907	6.301	99
chr11	120784137	120784598	FF_FLAG_1_peak_1945	47	.	4.49684	7.83492	4.74538	319
chr11	120796332	120796539	FF_FLAG_1_peak_1946	71	.	5.34	10.3868	7.10932	138
chr11	120990357	120991159	FF_FLAG_1_peak_1947	110	.	7.72958	14.5737	11.0751	416
chr11	121118327	121118498	FF_FLAG_1_peak_1948	47	.	4.49684	7.83492	4.74538	83
chr11	121145893	121146255	FF_FLAG_1_peak_1949	97	.	6.90982	13.1891	9.76235	122
chr11	121204327	121204699	FF_FLAG_1_peak_1950	60	.	5.10059	9.25008	6.04967	279
chr11	121259823	121259998	FF_FLAG_1_peak_1951	49	.	4.78971	8.04985	4.92914	67
chr11	121982262	121982625	FF_FLAG_1_peak_1952	266	.	2.69592	30.7453	26.6697	150
chr12	3235649	3235864	FF_FLAG_1_peak_1953	81	.	5.96147	11.5273	8.18559	134
chr12	3309656	3310161	FF_FLAG_1_peak_1954	88	.	5.9021	12.1998	8.82636	280
chr12	3426592	3427873	FF_FLAG_1_peak_1955	183	.	9.81922	22.2088	18.3973	713
chr12	3571983	3572960	FF_FLAG_1_peak_1956	327	.	10.8825	36.9672	32.7244	556
chr12	3806225	3806812	FF_FLAG_1_peak_1957	66	.	6.07378	9.84936	6.61843	167
chr12	3807288	3807495	FF_FLAG_1_peak_1958	93	.	7.12733	12.7124	9.303	97
chr12	3807576	3808421	FF_FLAG_1_peak_1959	207	.	11.6082	24.6966	20.797	267
chr12	3891727	3891965	FF_FLAG_1_peak_1960	43	.	4.80526	7.4654	4.39517	100
chr12	3898335	3898628	FF_FLAG_1_peak_1961	107	.	7.78452	14.2208	10.7393	142
chr12	4234100	4234569	FF_FLAG_1_peak_1962	41	.	4.4704	7.19815	4.14111	19
chr12	4476649	4477156	FF_FLAG_1_peak_1963	114	.	7.94156	14.9266	11.4063	295
chr12	4592685	4593599	FF_FLAG_1_peak_1964	280	.	13.4251	32.148	28.0355	441
chr12	4682521	4682692	FF_FLAG_1_peak_1965	26	.	3.83177	5.58473	2.67921	15
chr12	4738184	4738374	FF_FLAG_1_peak_1966	43	.	4.80526	7.4654	4.39517	50
chr12	4768863	4769328	FF_FLAG_1_peak_1967	167	.	8.8777	20.5231	16.7685	186
chr12	4779136	4780264	FF_FLAG_1_peak_1968	568	.	21.5615	61.5717	56.8535	509
chr12	4907112	4907902	FF_FLAG_1_peak_1969	272	.	9.74893	31.3149	27.2252	296
chr12	4917239	4917632	FF_FLAG_1_peak_1970	176	.	8.03133	21.4798	17.6904	257
chr12	5054604	5054816	FF_FLAG_1_peak_1971	82	.	6.2165	11.5851	8.24076	127
chr12	5506126	5506935	FF_FLAG_1_peak_1972	204	.	11.4084	24.3612	20.4793	190
chr12	5771817	5771991	FF_FLAG_1_peak_1973	58	.	5.80411	9.07918	5.8851	130
chr12	6033311	6033482	FF_FLAG_1_peak_1974	23	.	4.01823	5.20133	2.32044	47
chr12	6394665	6395026	FF_FLAG_1_peak_1975	325	.	15.3574	36.8132	32.5786	143
chr12	7589074	7589425	FF_FLAG_1_peak_1976	100	.	7.58999	13.4717	10.0177	131
chr12	7591675	7591869	FF_FLAG_1_peak_1977	26	.	3.83177	5.58473	2.67921	26
chr12	7859552	7859888	FF_FLAG_1_peak_1978	323	.	14.0461	36.6307	32.3984	193
chr12	8034238	8034409	FF_FLAG_1_peak_1979	23	.	4.01823	5.20133	2.32044	102
chr12	8208029	8208216	FF_FLAG_1_peak_1980	76	.	5.27056	10.9696	7.67073	100
chr12	8500261	8500432	FF_FLAG_1_peak_1981	70	.	5.5214	10.3592	7.08534	100
chr12	8673905	8674775	FF_FLAG_1_peak_1982	569	.	18.8395	61.6571	56.9353	226
chr12	8963958	8964315	FF_FLAG_1_peak_1983	78	.	6.69705	11.2199	7.89436	198
chr12	8964492	8965459	FF_FLAG_1_peak_1984	134	.	8.92941	17.0312	13.412	198
chr12	8965809	8966044	FF_FLAG_1_peak_1985	40	.	4.91117	7.06583	4.01784	151
chr12	8973728	8974154	FF_FLAG_1_peak_1986	58	.	5.80411	9.07918	5.8851	325
chr12	9029786	9030552	FF_FLAG_1_peak_1987	107	.	7.2735	14.2491	10.7661	455
chr12	9037146	9037360	FF_FLAG_1_peak_1988	107	.	7.78452	14.2208	10.7393	98
chr12	9138123	9138294	FF_FLAG_1_peak_1989	58	.	5.80411	9.07918	5.8851	68
chr12	9194146	9194329	FF_FLAG_1_peak_1990	97	.	6.90982	13.1891	9.76235	56
chr12	10252697	10252894	FF_FLAG_1_peak_1991	40	.	4.91117	7.06583	4.01784	85
chr12	10258860	10259196	FF_FLAG_1_peak_1992	170	.	10.2688	20.7809	17.0163	165
chr12	10390722	10391267	FF_FLAG_1_peak_1993	122	.	8.48294	15.8222	12.2529	132
chr12	10766940	10767111	FF_FLAG_1_peak_1994	58	.	5.80411	9.07918	5.8851	60
chr12	11265802	11266576	FF_FLAG_1_peak_1995	488	.	14.8078	53.3995	48.8088	273
chr12	11334004	11334175	FF_FLAG_1_peak_1996	58	.	5.80411	9.07918	5.8851	54
chr12	11455526	11456470	FF_FLAG_1_peak_1997	612	.	19.7975	66.0276	61.2444	641
chr12	12330790	12330977	FF_FLAG_1_peak_1998	33	.	4.15108	6.37575	3.39162	71
chr12	12534479	12534652	FF_FLAG_1_peak_1999	68	.	6.25058	10.1347	6.87278	58
chr12	12764051	12764375	FF_FLAG_1_peak_2000	111	.	8.03647	14.6353	11.1239	134
[truncated: 9,200 more rows]

## Sheet: Stra8_FLAG_Rep2
chr1	4857672	4858134	FF_FLAG_2_peak_1	181	.	10.1916	22.2968	18.1183	123
chr1	5082975	5083227	FF_FLAG_2_peak_2	123	.	8.23164	16.3467	12.3976	102
chr1	6214603	6214788	FF_FLAG_2_peak_3	75	.	6.04515	11.2873	7.58401	61
chr1	9700099	9700453	FF_FLAG_2_peak_4	157	.	9.40759	19.863	15.7748	175
chr1	9748333	9748664	FF_FLAG_2_peak_5	75	.	6.04515	11.2873	7.58401	220
chr1	9908503	9908904	FF_FLAG_2_peak_6	156	.	9.29485	19.67	15.6104	170
chr1	10039921	10040106	FF_FLAG_2_peak_7	72	.	6.27173	10.9026	7.20768	101
chr1	10232533	10233442	FF_FLAG_2_peak_8	193	.	10.5835	23.5384	19.3173	589
chr1	15805587	15806047	FF_FLAG_2_peak_9	205	.	10.9755	24.7958	20.534	143
chr1	16105062	16105446	FF_FLAG_2_peak_10	44	.	5.09578	7.93893	4.42597	106
chr1	23256442	23256943	FF_FLAG_2_peak_11	135	.	8.62362	17.4999	13.5048	352
chr1	24100255	24100542	FF_FLAG_2_peak_12	72	.	6.27173	10.9026	7.20768	130
chr1	25228698	25228892	FF_FLAG_2_peak_13	62	.	5.87974	9.88642	6.2486	121
chr1	30949777	30949967	FF_FLAG_2_peak_14	53	.	5.48776	8.89792	5.32064	124
chr1	33719859	33720060	FF_FLAG_2_peak_15	66	.	5.70931	10.3254	6.67912	113
chr1	36287257	36288032	FF_FLAG_2_peak_16	1222	.	20.1919	128.32	122.275	570
chr1	36369110	36369366	FF_FLAG_2_peak_17	133	.	8.52028	17.324	13.3552	145
chr1	36557160	36557408	FF_FLAG_2_peak_18	62	.	5.87974	9.88642	6.2486	41
chr1	37864723	37865361	FF_FLAG_2_peak_19	248	.	11.4186	29.2352	24.8392	317
chr1	37997889	37998290	FF_FLAG_2_peak_20	169	.	9.79957	21.0714	16.9375	203
chr1	38129501	38129728	FF_FLAG_2_peak_21	92	.	7.05569	13.0115	9.20849	112
chr1	39535637	39536161	FF_FLAG_2_peak_22	72	.	6.27173	10.9026	7.20768	176
chr1	39577085	39577522	FF_FLAG_2_peak_23	321	.	14.5034	36.7403	32.1223	252
chr1	39936602	39936830	FF_FLAG_2_peak_24	102	.	7.44768	14.1015	10.2475	108
chr1	43098712	43099026	FF_FLAG_2_peak_25	32	.	4.15047	6.6427	3.26301	33
chr1	43933523	43933960	FF_FLAG_2_peak_26	81	.	6.66371	11.9448	8.19356	214
chr1	43934050	43934235	FF_FLAG_2_peak_27	33	.	4.36594	6.73797	3.35295	20
chr1	44102114	44102681	FF_FLAG_2_peak_28	362	.	15.6793	40.9426	36.2204	357
chr1	46088643	46089106	FF_FLAG_2_peak_29	491	.	19.2072	54.1023	49.1023	269
chr1	46089234	46089527	FF_FLAG_2_peak_30	62	.	5.87974	9.88642	6.2486	232
chr1	51478169	51478408	FF_FLAG_2_peak_31	53	.	5.48776	8.89792	5.32064	88
chr1	52113655	52113963	FF_FLAG_2_peak_32	123	.	8.23164	16.3467	12.3976	162
chr1	53784923	53785417	FF_FLAG_2_peak_33	55	.	5.03986	9.1404	5.55868	325
chr1	55027303	55027488	FF_FLAG_2_peak_34	62	.	5.87953	9.88607	6.2486	38
chr1	55087861	55088366	FF_FLAG_2_peak_35	146	.	9.01561	18.6723	14.629	156
chr1	55131065	55131447	FF_FLAG_2_peak_36	90	.	6.97114	12.8698	9.09757	129
chr1	55362419	55363519	FF_FLAG_2_peak_37	321	.	14.5034	36.7403	32.1223	838
chr1	58973551	58973846	FF_FLAG_2_peak_38	90	.	6.97114	12.8698	9.09757	160
chr1	59481906	59482142	FF_FLAG_2_peak_39	80	.	6.58385	11.8116	8.09501	155
chr1	59670205	59670777	FF_FLAG_2_peak_40	44	.	5.09578	7.93893	4.42597	429
chr1	59762832	59764027	FF_FLAG_2_peak_41	169	.	9.79957	21.0714	16.9375	388
chr1	59912838	59913244	FF_FLAG_2_peak_42	52	.	5.422	8.79028	5.25206	140
chr1	60042913	60043098	FF_FLAG_2_peak_43	53	.	5.48776	8.89792	5.32064	95
chr1	60043246	60043460	FF_FLAG_2_peak_44	32	.	4.15047	6.6427	3.26301	87
chr1	60098109	60098349	FF_FLAG_2_peak_45	90	.	6.97114	12.8698	9.09757	110
chr1	60180328	60180773	FF_FLAG_2_peak_46	92	.	7.05569	13.0115	9.20849	131
chr1	60408988	60410103	FF_FLAG_2_peak_47	321	.	14.5034	36.7403	32.1223	608
chr1	60566323	60566855	FF_FLAG_2_peak_48	135	.	8.62362	17.4999	13.5048	440
chr1	60566937	60567394	FF_FLAG_2_peak_49	72	.	5.63278	10.9302	7.23331	372
chr1	63114189	63114417	FF_FLAG_2_peak_50	92	.	7.05569	13.0115	9.20849	82
chr1	63176559	63176926	FF_FLAG_2_peak_51	92	.	7.05569	13.0115	9.20849	92
chr1	64532776	64533080	FF_FLAG_2_peak_52	43	.	5.03471	7.83979	4.36956	153
chr1	65186418	65186866	FF_FLAG_2_peak_53	111	.	7.74571	15.0548	11.1803	292
chr1	66817416	66817617	FF_FLAG_2_peak_54	35	.	4.70379	7.01157	3.56762	53
chr1	69376997	69377713	FF_FLAG_2_peak_55	80	.	6.58385	11.8116	8.09501	119
chr1	71102843	71103201	FF_FLAG_2_peak_56	104	.	7.05268	14.3076	10.4486	182
chr1	74505915	74506299	FF_FLAG_2_peak_57	191	.	10.4567	23.3197	19.1225	214
chr1	74587756	74588287	FF_FLAG_2_peak_58	85	.	6.38099	12.2724	8.51474	174
chr1	74661598	74661783	FF_FLAG_2_peak_59	44	.	5.09578	7.93893	4.42597	127
chr1	75142606	75143200	FF_FLAG_2_peak_60	113	.	7.83966	15.2136	11.3113	132
chr1	75192036	75192353	FF_FLAG_2_peak_61	92	.	7.05569	13.0115	9.20849	210
chr1	75317217	75318197	FF_FLAG_2_peak_62	270	.	12.6727	31.4934	27.0224	813
chr1	78657931	78658307	FF_FLAG_2_peak_63	94	.	6.71683	13.2795	9.47074	227
chr1	82770961	82771333	FF_FLAG_2_peak_64	181	.	10.1916	22.2968	18.1183	249
chr1	82960016	82960711	FF_FLAG_2_peak_65	205	.	10.9755	24.7958	20.534	321
chr1	83000382	83001000	FF_FLAG_2_peak_66	294	.	13.7194	33.9961	29.4505	339
chr1	84838456	84839004	FF_FLAG_2_peak_67	92	.	7.05569	13.0115	9.20849	274
chr1	84839156	84839551	FF_FLAG_2_peak_68	102	.	7.44768	14.1015	10.2475	224
chr1	84839937	84840169	FF_FLAG_2_peak_69	92	.	7.05569	13.0115	9.20849	126
chr1	85793273	85793676	FF_FLAG_2_peak_70	205	.	10.9755	24.7958	20.534	151
chr1	86064178	86064836	FF_FLAG_2_peak_71	111	.	7.74571	15.0548	11.1803	229
chr1	86358960	86360101	FF_FLAG_2_peak_72	348	.	15.2873	39.5308	34.8423	711
chr1	86434505	86434782	FF_FLAG_2_peak_73	113	.	7.83966	15.2136	11.3113	158
chr1	86467284	86467491	FF_FLAG_2_peak_74	35	.	4.70379	7.01157	3.56762	179
chr1	86525299	86525655	FF_FLAG_2_peak_75	90	.	6.2257	12.808	9.04171	184
chr1	86526025	86526622	FF_FLAG_2_peak_76	205	.	10.9755	24.7958	20.534	325
chr1	86527456	86528486	FF_FLAG_2_peak_77	268	.	12.9354	31.3007	26.8332	679
chr1	86582256	86582462	FF_FLAG_2_peak_78	26	.	4.0301	5.91483	2.61252	157
chr1	87213800	87214030	FF_FLAG_2_peak_79	133	.	8.52028	17.324	13.3552	96
chr1	87853333	87853730	FF_FLAG_2_peak_80	52	.	5.422	8.79028	5.25206	274
chr1	88008112	88008500	FF_FLAG_2_peak_81	81	.	6.66371	11.9448	8.19356	100
chr1	88277543	88277768	FF_FLAG_2_peak_82	89	.	5.07797	12.6895	8.92704	67
chr1	91250358	91250862	FF_FLAG_2_peak_83	53	.	5.48776	8.89792	5.32064	390
chr1	91398507	91398871	FF_FLAG_2_peak_84	92	.	7.05569	13.0115	9.20849	140
chr1	91540365	91540837	FF_FLAG_2_peak_85	113	.	7.83966	15.2136	11.3113	317
chr1	93342732	93343091	FF_FLAG_2_peak_86	58	.	5.37347	9.38798	5.80017	180
chr1	93478599	93479235	FF_FLAG_2_peak_87	112	.	7.79466	15.1376	11.2622	464
chr1	93635187	93636097	FF_FLAG_2_peak_88	162	.	7.96045	20.3176	16.2242	507
chr1	93754810	93755477	FF_FLAG_2_peak_89	307	.	14.1114	35.3623	30.7792	415
chr1	93803563	93804053	FF_FLAG_2_peak_90	321	.	14.5034	36.7403	32.1223	218
chr1	102628121	102628400	FF_FLAG_2_peak_91	41	.	2.62747	7.63174	4.17295	141
chr1	105663402	105663603	FF_FLAG_2_peak_92	80	.	6.58385	11.8116	8.09501	65
chr1	105663932	105664353	FF_FLAG_2_peak_93	113	.	7.83966	15.2136	11.3113	84
chr1	106171762	106171975	FF_FLAG_2_peak_94	35	.	4.70379	7.01157	3.56762	63
chr1	111864301	111864973	FF_FLAG_2_peak_95	230	.	11.7595	27.3556	23.0113	361
chr1	118388836	118389233	FF_FLAG_2_peak_96	43	.	5.03471	7.83979	4.36956	169
chr1	119053603	119053837	FF_FLAG_2_peak_97	62	.	5.87974	9.88642	6.2486	159
chr1	119837037	119837663	FF_FLAG_2_peak_98	113	.	7.83966	15.2136	11.3113	128
chr1	121327712	121327931	FF_FLAG_2_peak_99	53	.	5.48776	8.89792	5.32064	116
chr1	125560475	125560698	FF_FLAG_2_peak_100	53	.	5.48776	8.89792	5.32064	109
chr1	125560994	125561487	FF_FLAG_2_peak_101	53	.	5.48776	8.89792	5.32064	134
chr1	128102799	128103101	FF_FLAG_2_peak_102	75	.	5.04423	11.2068	7.50783	111
chr1	128103250	128103804	FF_FLAG_2_peak_103	281	.	13.3274	32.6421	28.1347	313
chr1	128244220	128244520	FF_FLAG_2_peak_104	80	.	6.58385	11.8116	8.09501	160
chr1	128359415	128360005	FF_FLAG_2_peak_105	92	.	7.05569	13.0115	9.20849	102
chr1	130716951	130717136	FF_FLAG_2_peak_106	35	.	4.70379	7.01157	3.56762	93
chr1	131526384	131526982	FF_FLAG_2_peak_107	215	.	11.2313	25.8326	21.552	182
chr1	131910093	131910287	FF_FLAG_2_peak_108	55	.	5.44247	9.1608	5.57822	104
chr1	132007614	132008084	FF_FLAG_2_peak_109	113	.	7.83966	15.2136	11.3113	327
chr1	132417449	132417981	FF_FLAG_2_peak_110	32	.	4.15047	6.6427	3.26301	108
chr1	132477022	132477292	FF_FLAG_2_peak_111	44	.	5.09578	7.93893	4.42597	173
chr1	133130933	133131595	FF_FLAG_2_peak_112	331	.	14.7169	37.817	33.181	258
chr1	133131817	133132106	FF_FLAG_2_peak_113	35	.	4.70379	7.01157	3.56762	25
chr1	134415309	134415579	FF_FLAG_2_peak_114	51	.	5.36448	8.69594	5.16581	127
chr1	134560842	134561365	FF_FLAG_2_peak_115	113	.	7.83966	15.2136	11.3113	387
chr1	134874476	134874869	FF_FLAG_2_peak_116	99	.	6.52217	13.7773	9.96129	73
chr1	134955760	134956256	FF_FLAG_2_peak_117	84	.	5.52334	12.2197	8.46627	223
chr1	134962288	134962908	FF_FLAG_2_peak_118	81	.	5.92924	11.8586	8.13914	337
chr1	135430121	135430760	FF_FLAG_2_peak_119	223	.	10.0797	26.7095	22.3992	328
chr1	136345646	136346167	FF_FLAG_2_peak_120	113	.	7.83966	15.2136	11.3113	144
chr1	136415184	136415687	FF_FLAG_2_peak_121	53	.	5.48776	8.89792	5.32064	338
chr1	137323599	137323827	FF_FLAG_2_peak_122	72	.	6.27173	10.9026	7.20768	93
chr1	139422011	139422527	FF_FLAG_2_peak_123	169	.	9.79957	21.0714	16.9375	214
chr1	150392753	150393442	FF_FLAG_2_peak_124	99	.	6.72655	13.7246	9.91079	90
chr1	151344324	151344722	FF_FLAG_2_peak_125	92	.	7.05569	13.0115	9.20849	238
chr1	151427976	151428407	FF_FLAG_2_peak_126	135	.	8.62362	17.4999	13.5048	112
chr1	151755718	151755914	FF_FLAG_2_peak_127	32	.	4.47272	6.63888	3.26136	25
chr1	152902289	152902742	FF_FLAG_2_peak_128	81	.	6.66371	11.9448	8.19356	287
chr1	153487174	153487771	FF_FLAG_2_peak_129	146	.	9.01561	18.6723	14.629	359
chr1	155417139	155417450	FF_FLAG_2_peak_130	167	.	9.68214	20.8699	16.7622	132
chr1	155558089	155558473	FF_FLAG_2_peak_131	53	.	5.48776	8.89792	5.32064	237
chr1	156035844	156036029	FF_FLAG_2_peak_132	19	.	3.69426	5.12552	1.92737	140
chr1	156718454	156718849	FF_FLAG_2_peak_133	102	.	7.44768	14.1015	10.2475	161
chr1	157412092	157412691	FF_FLAG_2_peak_134	217	.	11.3675	26.0684	21.7658	301
chr1	160212624	160213439	FF_FLAG_2_peak_135	78	.	5.57232	11.5651	7.85783	123
chr1	160792461	160792942	FF_FLAG_2_peak_136	102	.	7.44768	14.1015	10.2475	337
chr1	160906487	160906921	FF_FLAG_2_peak_137	50	.	5.27573	8.55	5.02295	110
chr1	161034717	161035146	FF_FLAG_2_peak_138	235	.	9.81789	27.9445	23.5928	226
chr1	161142539	161142801	FF_FLAG_2_peak_139	53	.	5.48776	8.89792	5.32064	144
chr1	161876660	161876916	FF_FLAG_2_peak_140	69	.	5.63358	10.5604	6.9107	120
chr1	162570431	162570804	FF_FLAG_2_peak_141	52	.	5.422	8.79028	5.25206	303
chr1	162740006	162740226	FF_FLAG_2_peak_142	72	.	6.27173	10.9026	7.20768	53
chr1	162740335	162740585	FF_FLAG_2_peak_143	75	.	6.04515	11.2873	7.58401	146
chr1	163403690	163403947	FF_FLAG_2_peak_144	47	.	4.74339	8.28147	4.76152	94
chr1	164275430	164275896	FF_FLAG_2_peak_145	168	.	9.43361	20.9809	16.8717	219
chr1	165459965	165460651	FF_FLAG_2_peak_146	181	.	10.1916	22.2968	18.1183	213
chr1	165461017	165461350	FF_FLAG_2_peak_147	32	.	3.84232	6.60244	3.22772	111
chr1	166002581	166003576	FF_FLAG_2_peak_148	362	.	15.6793	40.9426	36.2204	717
chr1	166238715	166238901	FF_FLAG_2_peak_149	81	.	6.66371	11.9448	8.19356	95
chr1	170867531	170867948	FF_FLAG_2_peak_150	248	.	11.4186	29.2352	24.8392	239
chr1	171246995	171247195	FF_FLAG_2_peak_151	70	.	6.13083	10.6686	7.01642	123
chr1	171329196	171329596	FF_FLAG_2_peak_152	58	.	5.37347	9.38798	5.80017	163
chr1	172377193	172377409	FF_FLAG_2_peak_153	81	.	6.66371	11.9448	8.19356	145
chr1	176813940	176814346	FF_FLAG_2_peak_154	75	.	6.04515	11.2873	7.58401	233
chr1	176814537	176814807	FF_FLAG_2_peak_155	39	.	4.24557	7.37045	3.92149	147
chr1	177258402	177259298	FF_FLAG_2_peak_156	334	.	14.8954	38.1299	33.4775	351
chr1	177441498	177441982	FF_FLAG_2_peak_157	135	.	8.62362	17.4999	13.5048	147
chr1	177795973	177796743	FF_FLAG_2_peak_158	143	.	8.81307	18.326	14.3171	651
chr1	177983309	177984116	FF_FLAG_2_peak_159	268	.	12.9354	31.3007	26.8332	504
chr1	178187504	178188367	FF_FLAG_2_peak_160	281	.	13.3274	32.6421	28.1347	266
chr1	178318406	178319103	FF_FLAG_2_peak_161	471	.	17.6724	52.1477	47.1921	372
chr1	178336771	178337022	FF_FLAG_2_peak_162	27	.	4.26014	6.03608	2.72033	130
chr1	178405655	178405905	FF_FLAG_2_peak_163	124	.	7.72436	16.423	12.4698	84
chr1	178406076	178406446	FF_FLAG_2_peak_164	53	.	5.30171	8.92445	5.34641	50
chr1	179517758	179518092	FF_FLAG_2_peak_165	156	.	9.29485	19.67	15.6104	234
chr1	179668091	179668463	FF_FLAG_2_peak_166	61	.	5.80928	9.77026	6.16935	118
chr1	179959947	179960219	FF_FLAG_2_peak_167	255	.	12.5434	29.9722	25.5456	141
chr1	180286264	180286461	FF_FLAG_2_peak_168	66	.	5.70931	10.3254	6.67912	108
chr1	180568947	180569342	FF_FLAG_2_peak_169	85	.	6.38099	12.2724	8.51474	150
chr1	180641177	180641646	FF_FLAG_2_peak_170	62	.	5.87974	9.88642	6.2486	97
chr1	180725989	180726300	FF_FLAG_2_peak_171	53	.	5.48776	8.89792	5.32064	143
chr1	180813658	180814177	FF_FLAG_2_peak_172	193	.	10.5835	23.5384	19.3173	282
chr1	180850850	180851160	FF_FLAG_2_peak_173	92	.	7.05569	13.0115	9.20849	139
chr1	181144168	181144461	FF_FLAG_2_peak_174	52	.	5.422	8.79028	5.25206	130
chr1	181212077	181212311	FF_FLAG_2_peak_175	62	.	5.87974	9.88642	6.2486	119
chr1	181842239	181842656	FF_FLAG_2_peak_176	81	.	6.66371	11.9448	8.19356	103
chr1	182020091	182020378	FF_FLAG_2_peak_177	169	.	9.79957	21.0714	16.9375	151
chr1	182124680	182124948	FF_FLAG_2_peak_178	62	.	5.87974	9.88642	6.2486	158
chr1	182408393	182409383	FF_FLAG_2_peak_179	418	.	17.2473	46.6945	41.8403	689
chr1	186967203	186967772	FF_FLAG_2_peak_180	80	.	6.58385	11.8116	8.09501	271
chr1	188890750	188891356	FF_FLAG_2_peak_181	561	.	20.9134	61.2795	56.1626	177
chr1	189007631	189007999	FF_FLAG_2_peak_182	305	.	13.9423	35.0665	30.5024	226
chr1	189687876	189688207	FF_FLAG_2_peak_183	113	.	7.83966	15.2136	11.3113	183
chr1	189688360	189688558	FF_FLAG_2_peak_184	35	.	4.70379	7.01157	3.56762	46
chr1	190928378	190928806	FF_FLAG_2_peak_185	101	.	7.35842	13.9512	10.1273	101
chr1	191062885	191063199	FF_FLAG_2_peak_186	102	.	7.44768	14.1015	10.2475	153
chr1	191224401	191225066	FF_FLAG_2_peak_187	362	.	15.2818	40.9689	36.2459	205
chr1	191396595	191397115	FF_FLAG_2_peak_188	81	.	6.66371	11.9448	8.19356	175
chr1	191574931	191576170	FF_FLAG_2_peak_189	482	.	14.4087	53.2558	48.2791	473
chr1	191718168	191718353	FF_FLAG_2_peak_190	53	.	5.48776	8.89792	5.32064	101
chr1	191718490	191719325	FF_FLAG_2_peak_191	1369	.	39.9823	143.204	136.983	213
chr1	191906829	191907014	FF_FLAG_2_peak_192	81	.	6.66371	11.9448	8.19356	71
chr1	191961059	191961311	FF_FLAG_2_peak_193	94	.	6.71683	13.2795	9.47074	141
chr1	191990014	191990327	FF_FLAG_2_peak_194	76	.	5.28319	11.3555	7.65149	179
chr1	192092289	192092598	FF_FLAG_2_peak_195	62	.	5.87974	9.88642	6.2486	133
chr1	192138067	192138509	FF_FLAG_2_peak_196	92	.	7.05569	13.0115	9.20849	162
chr1	192453936	192454227	FF_FLAG_2_peak_197	43	.	2.6249	7.77412	4.31218	149
chr1	193034873	193036237	FF_FLAG_2_peak_198	694	.	20.7523	74.822	69.4778	415
chr1	194976254	194976992	FF_FLAG_2_peak_199	146	.	9.01561	18.6723	14.629	317
chr1	195371657	195372008	FF_FLAG_2_peak_200	231	.	2.6119	27.4898	23.1446	161
chr10	3112637	3112848	FF_FLAG_2_peak_201	22	.	1.71407	5.50988	2.22279	175
chr10	4386961	4387146	FF_FLAG_2_peak_202	72	.	6.27173	10.9026	7.20768	109
chr10	5804939	5805142	FF_FLAG_2_peak_203	52	.	5.422	8.79028	5.25206	88
chr10	5824054	5824523	FF_FLAG_2_peak_204	294	.	13.7194	33.9961	29.4505	213
chr10	7955660	7956668	FF_FLAG_2_peak_205	281	.	13.3274	32.6421	28.1347	718
chr10	9900684	9901084	FF_FLAG_2_peak_206	44	.	5.09578	7.93893	4.42597	276
chr10	11149336	11149611	FF_FLAG_2_peak_207	92	.	7.05569	13.0115	9.20849	123
chr10	11280577	11281152	FF_FLAG_2_peak_208	72	.	6.27173	10.9026	7.20768	429
chr10	18055359	18055638	FF_FLAG_2_peak_209	181	.	10.1916	22.2968	18.1183	101
chr10	19015355	19015818	FF_FLAG_2_peak_210	60	.	5.74765	9.66845	6.07507	320
chr10	19933946	19934177	FF_FLAG_2_peak_211	43	.	5.03471	7.83979	4.36956	169
chr10	20312638	20312986	FF_FLAG_2_peak_212	79	.	6.51401	11.6948	7.9855	212
chr10	20952465	20952650	FF_FLAG_2_peak_213	26	.	4.0301	5.91483	2.61252	66
chr10	29313291	29313651	FF_FLAG_2_peak_214	92	.	7.05569	13.0115	9.20849	193
chr10	29361567	29361814	FF_FLAG_2_peak_215	81	.	6.66371	11.9448	8.19356	112
chr10	30200327	30200715	FF_FLAG_2_peak_216	113	.	7.83966	15.2136	11.3113	240
chr10	30618298	30618592	FF_FLAG_2_peak_217	135	.	8.62362	17.4999	13.5048	178
chr10	37136521	37137007	FF_FLAG_2_peak_218	62	.	5.87974	9.88642	6.2486	367
chr10	39731190	39732896	FF_FLAG_2_peak_219	146	.	9.01561	18.6723	14.629	739
chr10	40301444	40301759	FF_FLAG_2_peak_220	217	.	11.3675	26.0684	21.7658	162
chr10	40349017	40349290	FF_FLAG_2_peak_221	41	.	4.70178	7.59255	4.13435	97
chr10	40883406	40883717	FF_FLAG_2_peak_222	81	.	6.66371	11.9448	8.19356	114
chr10	40883854	40884077	FF_FLAG_2_peak_223	81	.	6.66371	11.9448	8.19356	106
chr10	41192132	41194803	FF_FLAG_2_peak_224	180	.	8.89386	22.1603	18.0063	581
chr10	41490435	41490737	FF_FLAG_2_peak_225	135	.	8.62362	17.4999	13.5048	155
chr10	41519810	41520051	FF_FLAG_2_peak_226	72	.	6.27173	10.9026	7.20768	169
chr10	42478185	42478590	FF_FLAG_2_peak_227	180	.	8.89386	22.1603	18.0063	184
chr10	42501961	42502279	FF_FLAG_2_peak_228	102	.	7.44768	14.1015	10.2475	136
chr10	42761448	42761824	FF_FLAG_2_peak_229	67	.	5.96362	10.3895	6.74139	65
chr10	43901785	43902012	FF_FLAG_2_peak_230	53	.	5.48776	8.89792	5.32064	90
chr10	45485994	45486788	FF_FLAG_2_peak_231	102	.	7.44768	14.1015	10.2475	321
chr10	45578052	45578259	FF_FLAG_2_peak_232	92	.	7.05569	13.0115	9.20849	127
chr10	50592668	50592956	FF_FLAG_2_peak_233	92	.	7.05569	13.0115	9.20849	173
chr10	52382012	52382342	FF_FLAG_2_peak_234	53	.	5.48776	8.89792	5.32064	163
chr10	52417239	52417672	FF_FLAG_2_peak_235	81	.	6.66371	11.9448	8.19356	291
chr10	57532163	57532406	FF_FLAG_2_peak_236	26	.	4.0301	5.91483	2.61252	115
chr10	58323525	58323916	FF_FLAG_2_peak_237	62	.	5.87974	9.88642	6.2486	144
chr10	58497924	58498152	FF_FLAG_2_peak_238	44	.	5.09578	7.93893	4.42597	131
chr10	59221410	59221873	FF_FLAG_2_peak_239	94	.	6.71683	13.2795	9.47074	159
chr10	60002797	60003104	FF_FLAG_2_peak_240	85	.	6.38099	12.2724	8.51474	196
chr10	61146363	61147971	FF_FLAG_2_peak_241	2967	.	45.8106	303.964	296.733	852
chr10	61648415	61648952	FF_FLAG_2_peak_242	81	.	6.66371	11.9448	8.19356	322
chr10	62486628	62486813	FF_FLAG_2_peak_243	44	.	5.09578	7.93893	4.42597	65
chr10	62651122	62651705	FF_FLAG_2_peak_244	447	.	18.0312	49.6298	44.7134	359
chr10	62791839	62792478	FF_FLAG_2_peak_245	81	.	6.66371	11.9448	8.19356	134
chr10	62980168	62980358	FF_FLAG_2_peak_246	62	.	5.87974	9.88642	6.2486	40
chr10	63023229	63024018	FF_FLAG_2_peak_247	201	.	9.48679	24.4083	20.175	595
chr10	63243642	63244184	FF_FLAG_2_peak_248	104	.	6.36836	14.33	10.47	143
chr10	63338864	63339717	FF_FLAG_2_peak_249	887	.	26.5315	94.4048	88.7258	486
chr10	65096645	65096830	FF_FLAG_2_peak_250	52	.	5.422	8.79028	5.25206	99
chr10	67126636	67127270	FF_FLAG_2_peak_251	705	.	24.6949	75.9494	70.5798	450
chr10	67548948	67549165	FF_FLAG_2_peak_252	72	.	6.27173	10.9026	7.20768	169
chr10	70598852	70600295	FF_FLAG_2_peak_253	123	.	8.23164	16.3467	12.3976	346
chr10	71344740	71344932	FF_FLAG_2_peak_254	49	.	5.03763	8.4765	4.95023	68
chr10	75212082	75212390	FF_FLAG_2_peak_255	169	.	9.79957	21.0714	16.9375	163
chr10	76442635	76442891	FF_FLAG_2_peak_256	81	.	6.66371	11.9448	8.19356	99
chr10	77417995	77418414	FF_FLAG_2_peak_257	461	.	18.4232	51.1116	46.1658	213
chr10	79746532	79746763	FF_FLAG_2_peak_258	81	.	6.66371	11.9448	8.19356	128
chr10	80167718	80168282	FF_FLAG_2_peak_259	281	.	13.3274	32.6421	28.1347	198
chr10	80226410	80226697	FF_FLAG_2_peak_260	135	.	8.62362	17.4999	13.5048	142
chr10	80399084	80399286	FF_FLAG_2_peak_261	53	.	5.48776	8.89792	5.32064	34
chr10	80433770	80433987	FF_FLAG_2_peak_262	90	.	6.97114	12.8698	9.09757	80
chr10	80622345	80622671	FF_FLAG_2_peak_263	47	.	4.74339	8.28147	4.76152	117
chr10	80676398	80676609	FF_FLAG_2_peak_264	53	.	5.48776	8.89792	5.32064	128
chr10	80741972	80742275	FF_FLAG_2_peak_265	110	.	7.4224	14.9574	11.0886	130
chr10	81069738	81070270	FF_FLAG_2_peak_266	135	.	8.06556	17.5182	13.5191	252
chr10	81704788	81705143	FF_FLAG_2_peak_267	63	.	5.33632	10.0237	6.38349	82
chr10	81863858	81864371	FF_FLAG_2_peak_268	124	.	7.72436	16.423	12.4698	123
chr10	81996962	81997342	FF_FLAG_2_peak_269	113	.	7.83966	15.2136	11.3113	93
chr10	82629778	82630094	FF_FLAG_2_peak_270	106	.	7.45453	14.5595	10.6971	162
chr10	82698955	82699404	FF_FLAG_2_peak_271	146	.	9.01561	18.6723	14.629	305
chr10	82811950	82812142	FF_FLAG_2_peak_272	62	.	5.87974	9.88642	6.2486	122
chr10	83543934	83544119	FF_FLAG_2_peak_273	53	.	5.48776	8.89792	5.32064	72
chr10	84182168	84182353	FF_FLAG_2_peak_274	53	.	5.48776	8.89792	5.32064	98
chr10	84917261	84917614	FF_FLAG_2_peak_275	52	.	5.422	8.79028	5.25206	94
chr10	85102284	85102744	FF_FLAG_2_peak_276	376	.	16.0713	42.3651	37.6083	291
chr10	85916538	85917334	FF_FLAG_2_peak_277	84	.	5.52334	12.2197	8.46627	632
chr10	85928486	85928905	FF_FLAG_2_peak_278	321	.	14.5034	36.7403	32.1223	174
chr10	85957652	85957917	FF_FLAG_2_peak_279	58	.	5.37347	9.38798	5.80017	163
chr10	86705530	86705972	FF_FLAG_2_peak_280	52	.	5.00762	8.75106	5.21996	159
chr10	86908715	86909535	FF_FLAG_2_peak_281	269	.	11.2656	31.4598	26.9899	274
chr10	88459509	88460029	FF_FLAG_2_peak_282	102	.	7.44768	14.1015	10.2475	223
chr10	91082197	91082529	FF_FLAG_2_peak_283	62	.	5.87974	9.88642	6.2486	281
chr10	91171416	91171755	FF_FLAG_2_peak_284	72	.	6.27173	10.9026	7.20768	156
chr10	91181600	91182024	FF_FLAG_2_peak_285	257	.	12.3	30.1874	25.7584	276
chr10	93160671	93161260	FF_FLAG_2_peak_286	169	.	9.79957	21.0714	16.9375	428
chr10	93833639	93834125	FF_FLAG_2_peak_287	80	.	6.58385	11.8116	8.09501	330
chr10	94035550	94036471	FF_FLAG_2_peak_288	169	.	9.79957	21.0714	16.9375	495
chr10	94688200	94689029	FF_FLAG_2_peak_289	278	.	13.1677	32.3635	27.8771	142
chr10	95514699	95515769	FF_FLAG_2_peak_290	253	.	12.3931	29.7107	25.3053	506
chr10	98914255	98914673	FF_FLAG_2_peak_291	101	.	7.35842	13.9512	10.1273	82
chr10	100487310	100487570	FF_FLAG_2_peak_292	66	.	5.70931	10.3254	6.67912	114
chr10	105840992	105841405	FF_FLAG_2_peak_293	62	.	5.87974	9.88642	6.2486	157
chr10	108161809	108162434	FF_FLAG_2_peak_294	269	.	11.2656	31.4598	26.9899	342
chr10	110745089	110745274	FF_FLAG_2_peak_295	53	.	5.48776	8.89792	5.32064	120
chr10	111009601	111010194	FF_FLAG_2_peak_296	62	.	5.87974	9.88642	6.2486	339
chr10	112928717	112928922	FF_FLAG_2_peak_297	92	.	7.05569	13.0115	9.20849	72
chr10	116113675	116114375	FF_FLAG_2_peak_298	322	.	13.4337	36.9036	32.2815	439
chr10	116950395	116950605	FF_FLAG_2_peak_299	62	.	5.87974	9.88642	6.2486	62
chr10	117376866	117377119	FF_FLAG_2_peak_300	62	.	5.87974	9.88642	6.2486	93
chr10	117710509	117710782	FF_FLAG_2_peak_301	33	.	4.36594	6.73797	3.35295	145
chr10	117769101	117769434	FF_FLAG_2_peak_302	81	.	6.66371	11.9448	8.19356	176
chr10	120978853	120979693	FF_FLAG_2_peak_303	193	.	10.5835	23.5384	19.3173	628
chr10	122096645	122097825	FF_FLAG_2_peak_304	348	.	15.2873	39.5308	34.8423	676
chr10	122986416	122986601	FF_FLAG_2_peak_305	35	.	4.70379	7.01157	3.56762	107
chr10	126680996	126681289	FF_FLAG_2_peak_306	123	.	8.23164	16.3467	12.3976	144
chr10	126978615	126978800	FF_FLAG_2_peak_307	81	.	6.66371	11.9448	8.19356	137
chr10	127195335	127195520	FF_FLAG_2_peak_308	62	.	5.87974	9.88642	6.2486	69
chr10	127211349	127211666	FF_FLAG_2_peak_309	62	.	5.87974	9.88642	6.2486	165
chr10	128058739	128059590	FF_FLAG_2_peak_310	265	.	12.7804	31.0306	26.5851	358
chr10	128093082	128093457	FF_FLAG_2_peak_311	44	.	5.09578	7.93893	4.42597	60
chr10	128096867	128097653	FF_FLAG_2_peak_312	268	.	12.9354	31.3007	26.8332	252
chr10	128231997	128232359	FF_FLAG_2_peak_313	315	.	13.7876	36.1683	31.5744	155
chr10	128337659	128338106	FF_FLAG_2_peak_314	150	.	8.94544	19.0678	15.0194	282
chr10	128498633	128498884	FF_FLAG_2_peak_315	102	.	7.44768	14.1015	10.2475	161
chr10	128565859	128566243	FF_FLAG_2_peak_316	70	.	6.13083	10.6686	7.01642	217
chr10	128668940	128669460	FF_FLAG_2_peak_317	102	.	7.44768	14.1015	10.2475	346
chr10	128695805	128696349	FF_FLAG_2_peak_318	179	.	10.0694	22.0866	17.9346	176
chr10	128748402	128748607	FF_FLAG_2_peak_319	53	.	5.48776	8.89792	5.32064	102
chr10	128821737	128822172	FF_FLAG_2_peak_320	90	.	6.2257	12.808	9.04171	280
chr10	130594738	130595032	FF_FLAG_2_peak_321	31	.	1.94421	6.49979	3.12638	160
chr11	3123322	3124209	FF_FLAG_2_peak_322	324	.	6.03269	37.0262	32.403	749
chr11	3202355	3202732	FF_FLAG_2_peak_323	230	.	11.7595	27.3556	23.0113	220
chr11	3202977	3203360	FF_FLAG_2_peak_324	72	.	6.27173	10.9026	7.20768	108
chr11	3266073	3266447	FF_FLAG_2_peak_325	62	.	5.87974	9.88642	6.2486	72
chr11	3290012	3290375	FF_FLAG_2_peak_326	135	.	8.62362	17.4999	13.5048	180
chr11	3332246	3332555	FF_FLAG_2_peak_327	44	.	5.09578	7.93893	4.42597	133
chr11	3409044	3409398	FF_FLAG_2_peak_328	61	.	5.80928	9.77026	6.16935	171
chr11	3648732	3649998	FF_FLAG_2_peak_329	472	.	18.5897	52.2039	47.2455	951
chr11	3895098	3895292	FF_FLAG_2_peak_330	71	.	6.19657	10.7779	7.11758	72
chr11	4160431	4160804	FF_FLAG_2_peak_331	102	.	7.44768	14.1015	10.2475	122
chr11	4186693	4187015	FF_FLAG_2_peak_332	81	.	5.92924	11.8586	8.13914	160
chr11	4440845	4441472	FF_FLAG_2_peak_333	322	.	13.4426	36.9201	32.2977	245
chr11	4594510	4594948	FF_FLAG_2_peak_334	62	.	5.87974	9.88642	6.2486	90
chr11	4848959	4849537	FF_FLAG_2_peak_335	189	.	9.73941	23.1879	18.9972	464
chr11	4946991	4947731	FF_FLAG_2_peak_336	294	.	13.7194	33.9961	29.4505	382
chr11	5098567	5099617	FF_FLAG_2_peak_337	146	.	9.01561	18.6723	14.629	152
chr11	5741038	5741243	FF_FLAG_2_peak_338	62	.	5.87974	9.88642	6.2486	148
chr11	5955640	5955915	FF_FLAG_2_peak_339	107	.	7.23528	14.6299	10.7667	105
chr11	6291969	6292219	FF_FLAG_2_peak_340	135	.	8.62362	17.4999	13.5048	116
chr11	6415441	6415736	FF_FLAG_2_peak_341	53	.	5.48776	8.89792	5.32064	176
chr11	6415971	6416265	FF_FLAG_2_peak_342	156	.	9.29485	19.67	15.6104	150
chr11	6599055	6599272	FF_FLAG_2_peak_343	28	.	4.24137	6.26237	2.89124	75
chr11	11461929	11462262	FF_FLAG_2_peak_344	71	.	6.19657	10.7779	7.11758	158
chr11	11808607	11809479	FF_FLAG_2_peak_345	135	.	8.0602	17.5086	13.5102	493
chr11	15967731	15967916	FF_FLAG_2_peak_346	62	.	5.87974	9.88642	6.2486	91
chr11	17953418	17953880	FF_FLAG_2_peak_347	167	.	9.68214	20.8699	16.7622	230
chr11	19920243	19920677	FF_FLAG_2_peak_348	75	.	6.04917	11.2943	7.59083	329
chr11	19925347	19925766	FF_FLAG_2_peak_349	92	.	7.05569	13.0115	9.20849	248
chr11	20201228	20201430	FF_FLAG_2_peak_350	61	.	5.78006	9.72202	6.12777	93
chr11	20201595	20201807	FF_FLAG_2_peak_351	51	.	5.36448	8.69594	5.16581	62
chr11	20249280	20249723	FF_FLAG_2_peak_352	81	.	6.66371	11.9448	8.19356	106
chr11	20542753	20543112	FF_FLAG_2_peak_353	44	.	5.09578	7.93893	4.42597	314
chr11	20631532	20631867	FF_FLAG_2_peak_354	157	.	9.40759	19.863	15.7748	180
chr11	20632126	20632585	FF_FLAG_2_peak_355	321	.	14.5034	36.7403	32.1223	175
chr11	21238648	21239143	FF_FLAG_2_peak_356	81	.	6.66371	11.9448	8.19356	151
chr11	21371179	21371396	FF_FLAG_2_peak_357	72	.	6.27173	10.9026	7.20768	164
chr11	22286478	22286682	FF_FLAG_2_peak_358	53	.	5.48776	8.89792	5.32064	50
chr11	22512321	22512636	FF_FLAG_2_peak_359	92	.	7.05569	13.0115	9.20849	173
chr11	22982108	22982459	FF_FLAG_2_peak_360	167	.	9.68214	20.8699	16.7622	182
chr11	23067840	23068104	FF_FLAG_2_peak_361	58	.	5.37347	9.38798	5.80017	164
chr11	23255387	23255971	FF_FLAG_2_peak_362	123	.	8.23164	16.3467	12.3976	169
chr11	23256051	23256325	FF_FLAG_2_peak_363	157	.	9.40759	19.863	15.7748	142
chr11	23305941	23307151	FF_FLAG_2_peak_364	169	.	9.79957	21.0714	16.9375	406
chr11	23633406	23633736	FF_FLAG_2_peak_365	181	.	10.1916	22.2968	18.1183	118
chr11	23770512	23771476	FF_FLAG_2_peak_366	780	.	26.3354	83.524	78.0208	660
chr11	23894548	23895404	FF_FLAG_2_peak_367	169	.	9.79922	21.0708	16.9375	379
chr11	26387180	26387436	FF_FLAG_2_peak_368	101	.	7.35842	13.9512	10.1273	120
chr11	29373384	29373865	FF_FLAG_2_peak_369	268	.	12.9354	31.3007	26.8332	238
chr11	29692853	29693318	FF_FLAG_2_peak_370	55	.	5.03986	9.1404	5.55868	285
chr11	30025956	30026314	FF_FLAG_2_peak_371	80	.	6.58385	11.8116	8.09501	163
chr11	30267294	30267649	FF_FLAG_2_peak_372	44	.	5.09578	7.93893	4.42597	55
chr11	30267897	30268082	FF_FLAG_2_peak_373	35	.	4.70379	7.01157	3.56762	59
chr11	31870616	31871399	FF_FLAG_2_peak_374	108	.	6.81863	14.7658	10.9	374
chr11	31965363	31966306	FF_FLAG_2_peak_375	748	.	25.5608	80.2636	74.8196	676
chr11	32454951	32455622	FF_FLAG_2_peak_376	281	.	13.3274	32.6421	28.1347	457
chr11	32642441	32642858	FF_FLAG_2_peak_377	44	.	5.09578	7.93893	4.42597	107
chr11	33162515	33163698	FF_FLAG_2_peak_378	268	.	12.5699	31.3113	26.8436	838
chr11	35769272	35770108	FF_FLAG_2_peak_379	135	.	8.62362	17.4999	13.5048	590
chr11	43681991	43682197	FF_FLAG_2_peak_380	81	.	6.66371	11.9448	8.19356	44
chr11	45944920	45945115	FF_FLAG_2_peak_381	81	.	6.66371	11.9448	8.19356	133
chr11	45979903	45980300	FF_FLAG_2_peak_382	71	.	6.19657	10.7779	7.11758	246
chr11	46436800	46437314	FF_FLAG_2_peak_383	167	.	9.06773	20.8684	16.7622	165
chr11	48800338	48800541	FF_FLAG_2_peak_384	81	.	6.66371	11.9448	8.19356	114
chr11	49203351	49203676	FF_FLAG_2_peak_385	59	.	5.66819	9.53685	5.94652	225
chr11	49243792	49244176	FF_FLAG_2_peak_386	79	.	6.51401	11.6948	7.9855	246
chr11	49712328	49712990	FF_FLAG_2_peak_387	47	.	4.74339	8.28147	4.76152	511
chr11	50024934	50025236	FF_FLAG_2_peak_388	81	.	6.66371	11.9448	8.19356	156
chr11	50131226	50131510	FF_FLAG_2_peak_389	62	.	5.87974	9.88642	6.2486	183
chr11	50210601	50210786	FF_FLAG_2_peak_390	53	.	5.48776	8.89792	5.32064	159
chr11	50291882	50292529	FF_FLAG_2_peak_391	102	.	7.44768	14.1015	10.2475	294
chr11	50377126	50378530	FF_FLAG_2_peak_392	785	.	26.6548	84.0941	78.5728	727
chr11	51012932	51013209	FF_FLAG_2_peak_393	35	.	4.70379	7.01157	3.56762	206
chr11	51262952	51263526	FF_FLAG_2_peak_394	141	.	8.69123	18.1167	14.1116	264
chr11	51606178	51606455	FF_FLAG_2_peak_395	62	.	5.87974	9.88642	6.2486	112
chr11	51967506	51967740	FF_FLAG_2_peak_396	172	.	9.69089	21.4309	17.293	108
chr11	52000289	52000601	FF_FLAG_2_peak_397	60	.	5.74765	9.66845	6.07507	164
chr11	52004280	52004537	FF_FLAG_2_peak_398	93	.	6.89379	13.1616	9.35703	79
chr11	52231942	52232186	FF_FLAG_2_peak_399	32	.	4.47272	6.63888	3.26136	167
chr11	53350477	53351396	FF_FLAG_2_peak_400	418	.	17.2473	46.6945	41.8403	694
chr11	53706864	53707313	FF_FLAG_2_peak_401	39	.	4.44693	7.44838	3.99657	133
chr11	53891437	53891977	FF_FLAG_2_peak_402	193	.	10.5835	23.5384	19.3173	245
chr11	53979512	53980522	FF_FLAG_2_peak_403	443	.	16.9655	49.2825	44.382	637
chr11	54437910	54438559	FF_FLAG_2_peak_404	318	.	14.3296	36.436	31.8354	283
chr11	54522778	54523256	FF_FLAG_2_peak_405	113	.	6.63371	15.2878	11.3845	140
chr11	54787198	54787414	FF_FLAG_2_peak_406	68	.	6.04607	10.5273	6.87791	69
chr11	54787567	54787785	FF_FLAG_2_peak_407	41	.	4.70178	7.59255	4.13435	124
chr11	54866325	54867088	FF_FLAG_2_peak_408	376	.	16.0713	42.3651	37.6083	302
chr11	55097838	55098111	FF_FLAG_2_peak_409	72	.	6.27173	10.9026	7.20768	100
chr11	55387074	55387440	FF_FLAG_2_peak_410	66	.	5.70931	10.3254	6.67912	268
chr11	55387733	55388166	FF_FLAG_2_peak_411	169	.	9.79957	21.0714	16.9375	258
chr11	55607783	55608064	FF_FLAG_2_peak_412	151	.	6.26498	19.2239	15.1748	145
chr11	57518302	57518966	FF_FLAG_2_peak_413	52	.	5.422	8.79028	5.25206	253
chr11	58322876	58323625	FF_FLAG_2_peak_414	483	.	17.4638	53.3499	48.3698	419
chr11	58903709	58904191	FF_FLAG_2_peak_415	102	.	7.44768	14.1015	10.2475	183
chr11	58905364	58905776	FF_FLAG_2_peak_416	146	.	9.01561	18.6723	14.629	225
chr11	58927981	58928664	FF_FLAG_2_peak_417	237	.	9.36566	28.138	23.7817	285
chr11	58938646	58938883	FF_FLAG_2_peak_418	62	.	5.87974	9.88642	6.2486	99
chr11	58948386	58948610	FF_FLAG_2_peak_419	49	.	5.03763	8.4765	4.95023	58
chr11	58948986	58949587	FF_FLAG_2_peak_420	167	.	9.68214	20.8699	16.7622	243
chr11	58953933	58954225	FF_FLAG_2_peak_421	72	.	6.27173	10.9026	7.20768	116
chr11	58954682	58955361	FF_FLAG_2_peak_422	75	.	6.04515	11.2873	7.58401	424
chr11	58961776	58962757	FF_FLAG_2_peak_423	376	.	16.0713	42.3651	37.6083	463
chr11	59227930	59228302	FF_FLAG_2_peak_424	44	.	5.09578	7.93893	4.42597	233
chr11	59839386	59839900	FF_FLAG_2_peak_425	81	.	6.66371	11.9448	8.19356	163
chr11	59948140	59948325	FF_FLAG_2_peak_426	81	.	6.66371	11.9448	8.19356	121
chr11	60046343	60046626	FF_FLAG_2_peak_427	92	.	7.05569	13.0115	9.20849	114
chr11	60104886	60105091	FF_FLAG_2_peak_428	62	.	5.87974	9.88642	6.2486	126
chr11	60416616	60417160	FF_FLAG_2_peak_429	223	.	10.0797	26.7095	22.3992	339
chr11	60417363	60417860	FF_FLAG_2_peak_430	53	.	5.48776	8.89792	5.32064	137
chr11	60537601	60538406	FF_FLAG_2_peak_431	268	.	12.9354	31.3007	26.8332	382
chr11	60878679	60879143	FF_FLAG_2_peak_432	90	.	6.97114	12.8698	9.09757	245
chr11	61267045	61267237	FF_FLAG_2_peak_433	35	.	4.70379	7.01157	3.56762	133
chr11	61494352	61494569	FF_FLAG_2_peak_434	53	.	5.48776	8.89792	5.32064	121
chr11	61579171	61579439	FF_FLAG_2_peak_435	32	.	4.15047	6.6427	3.26301	92
chr11	61684331	61684561	FF_FLAG_2_peak_436	44	.	5.09578	7.93893	4.42597	28
chr11	61854830	61855530	FF_FLAG_2_peak_437	90	.	6.2257	12.808	9.04171	272
chr11	62076767	62077428	FF_FLAG_2_peak_438	250	.	11.2109	29.4737	25.0754	277
chr11	62281317	62281538	FF_FLAG_2_peak_439	53	.	5.48776	8.89792	5.32064	57
chr11	62457320	62457792	FF_FLAG_2_peak_440	101	.	7.35842	13.9512	10.1273	119
chr11	62648676	62648898	FF_FLAG_2_peak_441	92	.	7.05569	13.0115	9.20849	114
chr11	62756793	62757203	FF_FLAG_2_peak_442	269	.	11.2656	31.4598	26.9899	153
chr11	65787994	65788499	FF_FLAG_2_peak_443	90	.	6.97114	12.8698	9.09757	363
chr11	68691364	68691629	FF_FLAG_2_peak_444	102	.	7.44768	14.1015	10.2475	147
chr11	68852814	68853164	FF_FLAG_2_peak_445	90	.	6.97114	12.8698	9.09757	218
chr11	69122104	69122843	FF_FLAG_2_peak_446	54	.	4.77627	8.98018	5.40101	131
chr11	69368548	69368849	FF_FLAG_2_peak_447	135	.	8.62362	17.4999	13.5048	119
chr11	69579304	69579564	FF_FLAG_2_peak_448	94	.	6.7213	13.2874	9.47836	119
chr11	69632614	69633055	FF_FLAG_2_peak_449	135	.	8.0602	17.5086	13.5102	232
chr11	69681882	69682104	FF_FLAG_2_peak_450	71	.	5.76561	10.7955	7.1349	167
chr11	69758241	69758852	FF_FLAG_2_peak_451	213	.	11.1121	25.6257	21.3511	513
chr11	69801209	69801488	FF_FLAG_2_peak_452	33	.	4.36594	6.73797	3.35295	120
chr11	69802772	69803013	FF_FLAG_2_peak_453	72	.	6.27173	10.9026	7.20768	131
chr11	69901105	69901880	FF_FLAG_2_peak_454	307	.	14.1114	35.3623	30.7792	609
chr11	69920878	69921841	FF_FLAG_2_peak_455	123	.	8.23164	16.3467	12.3976	770
chr11	69980535	69980874	FF_FLAG_2_peak_456	62	.	5.87974	9.88642	6.2486	181
chr11	70562732	70562926	FF_FLAG_2_peak_457	58	.	5.37347	9.38798	5.80017	103
chr11	70653600	70654016	FF_FLAG_2_peak_458	102	.	7.44768	14.1015	10.2475	146
chr11	70699816	70700298	FF_FLAG_2_peak_459	205	.	10.9755	24.7958	20.534	133
chr11	70844646	70845178	FF_FLAG_2_peak_460	135	.	8.62362	17.4999	13.5048	409
chr11	70970050	70970496	FF_FLAG_2_peak_461	94	.	6.71683	13.2795	9.47074	273
chr11	71019643	71019905	FF_FLAG_2_peak_462	38	.	4.7168	7.32016	3.87302	104
chr11	72490027	72490212	FF_FLAG_2_peak_463	44	.	5.09578	7.93893	4.42597	84
chr11	72607050	72607524	FF_FLAG_2_peak_464	157	.	9.40759	19.863	15.7748	248
chr11	72607700	72607966	FF_FLAG_2_peak_465	181	.	10.1916	22.2968	18.1183	160
chr11	72608153	72608519	FF_FLAG_2_peak_466	53	.	5.48776	8.89792	5.32064	118
chr11	73047676	73047923	FF_FLAG_2_peak_467	148	.	8.00448	18.8957	14.8496	116
chr11	73138177	73138528	FF_FLAG_2_peak_468	81	.	6.66371	11.9448	8.19356	110
chr11	73176783	73177195	FF_FLAG_2_peak_469	169	.	9.79957	21.0714	16.9375	156
chr11	73329521	73330112	FF_FLAG_2_peak_470	146	.	9.01561	18.6723	14.629	184
chr11	74723807	74724079	FF_FLAG_2_peak_471	89	.	6.8779	12.713	8.95045	94
chr11	74925604	74925985	FF_FLAG_2_peak_472	92	.	7.05569	13.0115	9.20849	181
chr11	75530477	75530700	FF_FLAG_2_peak_473	132	.	7.16441	17.2532	13.2897	68
chr11	75588595	75588829	FF_FLAG_2_peak_474	62	.	5.87974	9.88642	6.2486	139
chr11	75732678	75733351	FF_FLAG_2_peak_475	75	.	6.04515	11.2873	7.58401	146
chr11	76846745	76847076	FF_FLAG_2_peak_476	92	.	7.05569	13.0115	9.20849	179
chr11	76945493	76945842	FF_FLAG_2_peak_477	205	.	10.9755	24.7958	20.534	181
chr11	77215470	77216764	FF_FLAG_2_peak_478	268	.	12.9354	31.3007	26.8332	683
chr11	77607660	77608083	FF_FLAG_2_peak_479	123	.	8.16112	16.2271	12.3041	138
chr11	77687205	77687814	FF_FLAG_2_peak_480	135	.	8.62362	17.4999	13.5048	374
chr11	77859064	77859249	FF_FLAG_2_peak_481	19	.	3.91983	5.26184	1.97781	51
chr11	77982488	77982699	FF_FLAG_2_peak_482	53	.	5.48776	8.89792	5.32064	146
chr11	78032088	78032520	FF_FLAG_2_peak_483	217	.	11.3675	26.0684	21.7658	182
chr11	78177849	78178061	FF_FLAG_2_peak_484	81	.	6.66371	11.9448	8.19356	105
chr11	78178198	78178610	FF_FLAG_2_peak_485	102	.	7.44768	14.1015	10.2475	108
chr11	78261932	78262144	FF_FLAG_2_peak_486	72	.	6.27173	10.9026	7.20768	97
chr11	78697185	78697458	FF_FLAG_2_peak_487	60	.	5.51259	9.62668	6.0352	71
chr11	79214019	79214273	FF_FLAG_2_peak_488	145	.	8.39604	18.6118	14.5929	135
chr11	79339613	79340092	FF_FLAG_2_peak_489	102	.	7.44768	14.1015	10.2475	360
chr11	79992400	79993443	FF_FLAG_2_peak_490	321	.	14.5028	36.7394	32.1223	481
chr11	80080806	80081116	FF_FLAG_2_peak_491	80	.	6.58385	11.8116	8.09501	128
chr11	80089260	80089748	FF_FLAG_2_peak_492	236	.	11.0828	27.999	23.644	176
chr11	80208885	80209304	FF_FLAG_2_peak_493	181	.	10.1916	22.2968	18.1183	161
chr11	80428602	80428944	FF_FLAG_2_peak_494	53	.	5.48776	8.89792	5.32064	165
chr11	80779558	80779960	FF_FLAG_2_peak_495	61	.	5.80928	9.77026	6.16935	95
chr11	82764559	82764810	FF_FLAG_2_peak_496	78	.	5.57232	11.5651	7.85783	78
chr11	83472636	83473456	FF_FLAG_2_peak_497	359	.	15.4914	40.6126	35.9079	524
chr11	84179439	84180469	FF_FLAG_2_peak_498	535	.	20.3831	58.6537	53.5758	578
chr11	84513219	84513681	FF_FLAG_2_peak_499	124	.	7.72436	16.423	12.4698	288
chr11	84870357	84870849	FF_FLAG_2_peak_500	193	.	10.5835	23.5384	19.3173	340
chr11	85139438	85140327	FF_FLAG_2_peak_501	472	.	18.6011	52.224	47.2655	274
chr11	85234748	85235010	FF_FLAG_2_peak_502	113	.	7.83966	15.2136	11.3113	91
chr11	85841918	85842251	FF_FLAG_2_peak_503	72	.	6.27173	10.9026	7.20768	139
chr11	86200889	86201492	FF_FLAG_2_peak_504	110	.	7.66354	14.9155	11.0476	452
chr11	86544222	86544887	FF_FLAG_2_peak_505	123	.	8.23164	16.3467	12.3976	488
chr11	86757308	86758402	FF_FLAG_2_peak_506	250	.	12.2617	29.4812	25.0821	312
chr11	86807596	86807812	FF_FLAG_2_peak_507	87	.	6.25953	12.4626	8.70282	105
chr11	87073907	87074204	FF_FLAG_2_peak_508	94	.	6.71683	13.2795	9.47074	184
chr11	87109076	87109855	FF_FLAG_2_peak_509	186	.	10.1746	22.8307	18.6465	166
chr11	87126957	87127673	FF_FLAG_2_peak_510	193	.	10.5835	23.5384	19.3173	172
chr11	87404500	87405157	FF_FLAG_2_peak_511	81	.	6.66371	11.9448	8.19356	494
chr11	87443258	87443443	FF_FLAG_2_peak_512	15	.	3.02713	4.75593	1.5765	76
chr11	87448441	87448824	FF_FLAG_2_peak_513	69	.	5.85713	10.5808	6.93064	280
chr11	87462247	87462509	FF_FLAG_2_peak_514	72	.	5.63278	10.9302	7.23331	134
chr11	87471300	87471577	FF_FLAG_2_peak_515	80	.	6.58385	11.8116	8.09501	154
chr11	87987524	87987726	FF_FLAG_2_peak_516	81	.	6.66371	11.9448	8.19356	113
chr11	88047402	88047949	FF_FLAG_2_peak_517	189	.	10.3458	23.1279	18.9401	287
chr11	88048088	88048427	FF_FLAG_2_peak_518	202	.	10.82	24.5269	20.2926	199
chr11	88068212	88068489	FF_FLAG_2_peak_519	169	.	9.79957	21.0714	16.9375	135
chr11	88252311	88252496	FF_FLAG_2_peak_520	35	.	4.70379	7.01157	3.56762	62
chr11	88973790	88974338	FF_FLAG_2_peak_521	156	.	8.73188	19.732	15.669	128
chr11	90637877	90638181	FF_FLAG_2_peak_522	124	.	7.72436	16.423	12.4698	158
chr11	93885341	93885991	FF_FLAG_2_peak_523	71	.	6.19657	10.7779	7.11758	313
chr11	94321466	94321682	FF_FLAG_2_peak_524	81	.	6.66371	11.9448	8.19356	157
chr11	95259163	95259348	FF_FLAG_2_peak_525	52	.	5.422	8.79028	5.25206	87
chr11	95990962	95991708	FF_FLAG_2_peak_526	607	.	22.0753	65.9269	60.7336	394
chr11	96005044	96005229	FF_FLAG_2_peak_527	53	.	5.48776	8.89792	5.32064	151
chr11	96007089	96007384	FF_FLAG_2_peak_528	27	.	4.31181	6.11826	2.74859	36
chr11	96789018	96789545	FF_FLAG_2_peak_529	469	.	17.1279	51.9297	46.9766	188
chr11	96977155	96977491	FF_FLAG_2_peak_530	72	.	6.27173	10.9026	7.20768	201
chr11	96987915	96988145	FF_FLAG_2_peak_531	167	.	9.68214	20.8699	16.7622	98
chr11	97022021	97022206	FF_FLAG_2_peak_532	44	.	5.09578	7.93893	4.42597	12
chr11	97041276	97041612	FF_FLAG_2_peak_533	102	.	7.44768	14.1015	10.2475	178
chr11	97315602	97315847	FF_FLAG_2_peak_534	30	.	4.35397	6.4461	3.07293	173
chr11	97575628	97576040	FF_FLAG_2_peak_535	102	.	7.44768	14.1015	10.2475	147
chr11	97744918	97745114	FF_FLAG_2_peak_536	44	.	5.09578	7.93893	4.42597	133
chr11	97883536	97884387	FF_FLAG_2_peak_537	135	.	8.62362	17.4999	13.5048	667
chr11	98202661	98203398	FF_FLAG_2_peak_538	627	.	22.735	67.9756	62.7361	205
chr11	98342494	98342807	FF_FLAG_2_peak_539	146	.	9.01561	18.6723	14.629	152
chr11	98358320	98358570	FF_FLAG_2_peak_540	33	.	4.36594	6.73797	3.35295	107
chr11	98809953	98810246	FF_FLAG_2_peak_541	81	.	6.66371	11.9448	8.19356	184
chr11	98863491	98863944	FF_FLAG_2_peak_542	55	.	5.03986	9.1404	5.55868	68
chr11	99024016	99024357	FF_FLAG_2_peak_543	107	.	5.92148	14.6361	10.7728	136
chr11	99230219	99231119	FF_FLAG_2_peak_544	309	.	13.431	35.5255	30.9398	343
chr11	100472654	100472900	FF_FLAG_2_peak_545	113	.	7.83966	15.2136	11.3113	114
chr11	100619555	100619889	FF_FLAG_2_peak_546	92	.	7.05569	13.0115	9.20849	170
chr11	101119585	101119858	FF_FLAG_2_peak_547	90	.	6.97114	12.8698	9.09757	101
chr11	101424984	101425450	FF_FLAG_2_peak_548	58	.	5.37347	9.38798	5.80017	81
chr11	101551527	101552479	FF_FLAG_2_peak_549	205	.	10.9755	24.7958	20.534	764
chr11	101732710	101733074	FF_FLAG_2_peak_550	135	.	8.62362	17.4999	13.5048	154
chr11	102555997	102556311	FF_FLAG_2_peak_551	110	.	6.24377	14.9192	11.0511	182
chr11	102665244	102666374	FF_FLAG_2_peak_552	933	.	30.1827	99.1469	93.3975	624
chr11	102819021	102819256	FF_FLAG_2_peak_553	102	.	7.44768	14.1015	10.2475	118
chr11	102880965	102881153	FF_FLAG_2_peak_554	80	.	6.58385	11.8116	8.09501	83
chr11	103132415	103132600	FF_FLAG_2_peak_555	35	.	4.70379	7.01157	3.56762	72
chr11	103132847	103133127	FF_FLAG_2_peak_556	113	.	7.83966	15.2136	11.3113	128
chr11	103697690	103697892	FF_FLAG_2_peak_557	62	.	5.87974	9.88642	6.2486	69
chr11	103920706	103920957	FF_FLAG_2_peak_558	240	.	12.0059	28.4041	24.0404	111
chr11	103966407	103967143	FF_FLAG_2_peak_559	104	.	7.05268	14.3076	10.4486	449
chr11	104231167	104231417	FF_FLAG_2_peak_560	85	.	6.38099	12.2724	8.51474	93
chr11	104441701	104443101	FF_FLAG_2_peak_561	660	.	22.1526	71.3438	66.0494	911
chr11	104468821	104469515	FF_FLAG_2_peak_562	81	.	6.66371	11.9448	8.19356	138
chr11	104685541	104686123	FF_FLAG_2_peak_563	71	.	6.19657	10.7779	7.11758	173
chr11	105180720	105181609	FF_FLAG_2_peak_564	376	.	16.0713	42.3651	37.6083	635
chr11	105181841	105182031	FF_FLAG_2_peak_565	72	.	6.27173	10.9026	7.20768	131
chr11	105589372	105589713	FF_FLAG_2_peak_566	157	.	9.40759	19.863	15.7748	219
chr11	105589974	105590547	FF_FLAG_2_peak_567	113	.	7.83966	15.2136	11.3113	163
chr11	105944095	105944307	FF_FLAG_2_peak_568	35	.	4.70379	7.01157	3.56762	60
chr11	106084018	106084684	FF_FLAG_2_peak_569	123	.	8.23164	16.3467	12.3976	337
chr11	106216741	106217209	FF_FLAG_2_peak_570	179	.	10.0694	22.0866	17.9346	178
chr11	106788190	106789396	FF_FLAG_2_peak_571	362	.	15.6793	40.9426	36.2204	470
chr11	106920467	106920684	FF_FLAG_2_peak_572	102	.	7.44768	14.1015	10.2475	115
chr11	106999129	106999795	FF_FLAG_2_peak_573	146	.	9.01561	18.6723	14.629	416
chr11	107131964	107132155	FF_FLAG_2_peak_574	62	.	5.87974	9.88642	6.2486	48
chr11	107849577	107849908	FF_FLAG_2_peak_575	113	.	7.83966	15.2136	11.3113	162
chr11	108425287	108425559	FF_FLAG_2_peak_576	72	.	6.27173	10.9026	7.20768	161
chr11	108916116	108916301	FF_FLAG_2_peak_577	27	.	4.31181	6.11826	2.74859	72
chr11	109220366	109221344	FF_FLAG_2_peak_578	1018	.	32.1426	107.709	101.856	558
chr11	110337406	110337705	FF_FLAG_2_peak_579	53	.	5.48776	8.89792	5.32064	167
chr11	113683809	113684173	FF_FLAG_2_peak_580	62	.	5.87974	9.88642	6.2486	239
chr11	115535971	115536241	FF_FLAG_2_peak_581	169	.	9.79957	21.0714	16.9375	110
chr11	115603577	115604146	FF_FLAG_2_peak_582	181	.	10.1916	22.2968	18.1183	368
chr11	115765436	115765650	FF_FLAG_2_peak_583	62	.	5.87974	9.88642	6.2486	92
chr11	115814661	115814853	FF_FLAG_2_peak_584	44	.	5.09578	7.93893	4.42597	56
chr11	116023435	116024338	FF_FLAG_2_peak_585	89	.	6.8779	12.713	8.95045	286
chr11	116412907	116413466	FF_FLAG_2_peak_586	135	.	8.62362	17.4999	13.5048	168
chr11	116843324	116843725	FF_FLAG_2_peak_587	53	.	5.48776	8.89792	5.32064	170
chr11	116852589	116853867	FF_FLAG_2_peak_588	200	.	10.6989	24.3171	20.0892	201
chr11	116918685	116918951	FF_FLAG_2_peak_589	217	.	11.3675	26.0684	21.7658	147
chr11	117114923	117115257	FF_FLAG_2_peak_590	92	.	7.05569	13.0115	9.20849	158
chr11	117654633	117654924	FF_FLAG_2_peak_591	217	.	11.3675	26.0684	21.7658	149
chr11	117832167	117832546	FF_FLAG_2_peak_592	135	.	8.62362	17.4999	13.5048	172
chr11	118584846	118585113	FF_FLAG_2_peak_593	242	.	12.1515	28.657	24.2716	158
chr11	119524665	119524885	FF_FLAG_2_peak_594	87	.	5.83766	12.468	8.70727	90
chr11	119602846	119603563	FF_FLAG_2_peak_595	156	.	8.73188	19.732	15.669	250
chr11	119913659	119914040	FF_FLAG_2_peak_596	167	.	9.06773	20.8684	16.7622	158
chr11	119942546	119942861	FF_FLAG_2_peak_597	122	.	8.13299	16.1794	12.2567	210
chr11	120231440	120231625	FF_FLAG_2_peak_598	72	.	6.27173	10.9026	7.20768	44
chr11	120348143	120348394	FF_FLAG_2_peak_599	72	.	6.27173	10.9026	7.20768	144
chr11	120437477	120437730	FF_FLAG_2_peak_600	53	.	5.48776	8.89792	5.32064	148
chr11	120573052	120573473	FF_FLAG_2_peak_601	62	.	5.87974	9.88642	6.2486	155
chr11	120581586	120582140	FF_FLAG_2_peak_602	113	.	7.83966	15.2136	11.3113	121
chr11	120624355	120624734	FF_FLAG_2_peak_603	52	.	5.422	8.79028	5.25206	342
chr11	121145886	121146113	FF_FLAG_2_peak_604	90	.	6.97114	12.8698	9.09757	66
chr11	121204600	121204852	FF_FLAG_2_peak_605	53	.	5.48776	8.89792	5.32064	147
chr11	121982283	121982609	FF_FLAG_2_peak_606	89	.	2.22967	12.6828	8.92042	162
chr12	3309568	3309963	FF_FLAG_2_peak_607	102	.	7.44768	14.1015	10.2475	128
chr12	3426620	3427832	FF_FLAG_2_peak_608	169	.	9.79957	21.0714	16.9375	470
chr12	3572455	3572972	FF_FLAG_2_peak_609	318	.	14.3296	36.436	31.8354	169
chr12	4592624	4592809	FF_FLAG_2_peak_610	25	.	3.85401	5.86625	2.57029	66
chr12	4592906	4593173	FF_FLAG_2_peak_611	135	.	8.62362	17.4999	13.5048	139
chr12	4737944	4738445	FF_FLAG_2_peak_612	146	.	9.01561	18.6723	14.629	378
chr12	4768878	4769199	FF_FLAG_2_peak_613	108	.	6.81863	14.7658	10.9	158
chr12	4779197	4780359	FF_FLAG_2_peak_614	361	.	14.4412	40.8862	36.1771	367
chr12	4907131	4907927	FF_FLAG_2_peak_615	447	.	18.0312	49.6298	44.7134	368
chr12	4917214	4917482	FF_FLAG_2_peak_616	227	.	11.6186	27.1112	22.7882	125
chr12	8673953	8674796	FF_FLAG_2_peak_617	362	.	15.6793	40.9426	36.2204	220
chr12	8963935	8964451	FF_FLAG_2_peak_618	35	.	4.70379	7.01157	3.56762	492
chr12	8964603	8964795	FF_FLAG_2_peak_619	81	.	6.66371	11.9448	8.19356	124
chr12	8965102	8966056	FF_FLAG_2_peak_620	92	.	7.05569	13.0115	9.20849	677
chr12	9029893	9030142	FF_FLAG_2_peak_621	62	.	5.87974	9.88642	6.2486	116
chr12	10390741	10391036	FF_FLAG_2_peak_622	44	.	5.09578	7.93893	4.42597	66
chr12	11265896	11266355	FF_FLAG_2_peak_623	294	.	13.7194	33.9961	29.4505	173
chr12	11455666	11456522	FF_FLAG_2_peak_624	592	.	21.2454	64.4401	59.2721	518
chr12	16747717	16748015	FF_FLAG_2_peak_625	44	.	2.2974	8.00826	4.4943	145
chr12	16894863	16895067	FF_FLAG_2_peak_626	62	.	5.87974	9.88642	6.2486	62
chr12	18514114	18514512	FF_FLAG_2_peak_627	123	.	8.23164	16.3467	12.3976	251
chr12	19387453	19387724	FF_FLAG_2_peak_628	33	.	4.36594	6.73797	3.35295	181
chr12	20614959	20615167	FF_FLAG_2_peak_629	72	.	6.27173	10.9026	7.20768	162
chr12	20815561	20816167	FF_FLAG_2_peak_630	255	.	12.5434	29.9722	25.5456	316
chr12	21417118	21417421	FF_FLAG_2_peak_631	102	.	7.44768	14.1015	10.2475	129
chr12	21417637	21417822	FF_FLAG_2_peak_632	41	.	4.70178	7.59255	4.13435	47
chr12	22745323	22746012	FF_FLAG_2_peak_633	169	.	9.79957	21.0714	16.9375	253
chr12	24425061	24425308	FF_FLAG_2_peak_634	157	.	9.40759	19.863	15.7748	125
chr12	24708041	24708878	FF_FLAG_2_peak_635	455	.	16.7921	50.5179	45.5929	613
chr12	24830779	24831492	FF_FLAG_2_peak_636	135	.	8.62362	17.4999	13.5048	169
chr12	29839984	29840191	FF_FLAG_2_peak_637	61	.	5.80928	9.77026	6.16935	148
chr12	31949488	31949673	FF_FLAG_2_peak_638	44	.	5.08102	7.91499	4.42597	44
chr12	32060567	32061261	FF_FLAG_2_peak_639	205	.	10.9755	24.7958	20.534	362
chr12	32378689	32378949	FF_FLAG_2_peak_640	123	.	8.23164	16.3467	12.3976	136
chr12	32820093	32820539	FF_FLAG_2_peak_641	334	.	14.8954	38.1299	33.4775	165
chr12	32954079	32954694	FF_FLAG_2_peak_642	217	.	11.3675	26.0684	21.7658	174
chr12	33429507	33429699	FF_FLAG_2_peak_643	58	.	5.37347	9.38798	5.80017	143
chr12	40037400	40037892	FF_FLAG_2_peak_644	123	.	8.23164	16.3467	12.3976	257
chr12	41777932	41778117	FF_FLAG_2_peak_645	177	.	6.78707	21.9386	17.7952	87
chr12	42972780	42973187	FF_FLAG_2_peak_646	1472	.	38.2859	153.497	147.219	190
chr12	51690954	51691484	FF_FLAG_2_peak_647	193	.	10.5835	23.5384	19.3173	306
chr12	51691869	51692314	FF_FLAG_2_peak_648	123	.	8.23164	16.3467	12.3976	219
chr12	51829224	51829500	FF_FLAG_2_peak_649	113	.	7.83966	15.2136	11.3113	150
chr12	52503651	52504834	FF_FLAG_2_peak_650	251	.	12.2961	29.5415	25.1417	437
chr12	52505029	52505280	FF_FLAG_2_peak_651	51	.	5.36448	8.69594	5.16581	99
chr12	54695798	54696029	FF_FLAG_2_peak_652	55	.	5.03986	9.1404	5.55868	108
chr12	54710342	54710621	FF_FLAG_2_peak_653	72	.	6.27173	10.9026	7.20768	130
chr12	54713913	54714107	FF_FLAG_2_peak_654	32	.	3.98023	6.60347	3.22772	121
chr12	54714297	54714555	FF_FLAG_2_peak_655	55	.	5.03986	9.1404	5.55868	82
chr12	54719067	54719258	FF_FLAG_2_peak_656	72	.	6.27173	10.9026	7.20768	86
chr12	54734421	54734731	FF_FLAG_2_peak_657	157	.	9.40759	19.863	15.7748	152
chr12	54734824	54735024	FF_FLAG_2_peak_658	49	.	5.03763	8.4765	4.95023	47
chr12	54738405	54738616	FF_FLAG_2_peak_659	54	.	4.77627	8.98018	5.40101	90
chr12	54795608	54795793	FF_FLAG_2_peak_660	35	.	4.64743	6.92092	3.5239	96
chr12	54862522	54863141	FF_FLAG_2_peak_661	113	.	7.83966	15.2136	11.3113	489
chr12	54985076	54985370	FF_FLAG_2_peak_662	44	.	5.09578	7.93893	4.42597	178
chr12	54986155	54986346	FF_FLAG_2_peak_663	62	.	5.87974	9.88642	6.2486	153
chr12	55600281	55600519	FF_FLAG_2_peak_664	62	.	5.87974	9.88642	6.2486	167
chr12	55820410	55820740	FF_FLAG_2_peak_665	81	.	6.66371	11.9448	8.19356	164
chr12	55820881	55821262	FF_FLAG_2_peak_666	99	.	6.52217	13.7773	9.96129	159
chr12	55916912	55917097	FF_FLAG_2_peak_667	27	.	4.31181	6.11826	2.74859	87
chr12	57230360	57230811	FF_FLAG_2_peak_668	258	.	10.9691	30.2546	25.8237	222
chr12	64966282	64966559	FF_FLAG_2_peak_669	62	.	5.87974	9.88642	6.2486	151
chr12	65036303	65036792	FF_FLAG_2_peak_670	75	.	6.04515	11.2873	7.58401	151
chr12	65172588	65173165	FF_FLAG_2_peak_671	550	.	20.7751	60.1875	55.0826	253
chr12	67059324	67059645	FF_FLAG_2_peak_672	114	.	2.04359	15.3175	11.4136	149
chr12	69158892	69159077	FF_FLAG_2_peak_673	62	.	5.87974	9.88642	6.2486	84
chr12	69168601	69168980	FF_FLAG_2_peak_674	72	.	6.27173	10.9026	7.20768	95
chr12	69371837	69372462	FF_FLAG_2_peak_675	146	.	9.01561	18.6723	14.629	116
chr12	70452998	70453210	FF_FLAG_2_peak_676	33	.	4.36594	6.73797	3.35295	91
chr12	72917179	72918209	FF_FLAG_2_peak_677	2541	.	60.474	261.179	254.172	478
chr12	73286692	73286918	FF_FLAG_2_peak_678	34	.	4.59812	6.8415	3.45346	111
chr12	73907719	73908617	FF_FLAG_2_peak_679	856	.	27.9719	91.2463	85.6125	297
chr12	74804270	74804570	FF_FLAG_2_peak_680	124	.	2.34376	16.4342	12.4808	155
chr12	75596255	75596784	FF_FLAG_2_peak_681	242	.	12.1515	28.657	24.2716	298
chr12	76369267	76369811	FF_FLAG_2_peak_682	72	.	6.27173	10.9026	7.20768	434
chr12	76370052	76370466	FF_FLAG_2_peak_683	53	.	5.48776	8.89792	5.32064	354
chr12	76403614	76403891	FF_FLAG_2_peak_684	157	.	9.07078	19.8093	15.7448	168
chr12	76837390	76837575	FF_FLAG_2_peak_685	30	.	4.35397	6.4461	3.07293	69
chr12	76962186	76962498	FF_FLAG_2_peak_686	38	.	4.7168	7.32016	3.87302	254
chr12	77237913	77239704	FF_FLAG_2_peak_687	305	.	13.9423	35.0665	30.5024	1551
chr12	78225935	78227436	FF_FLAG_2_peak_688	243	.	11.8305	28.7234	24.3373	707
chr12	78350849	78351139	FF_FLAG_2_peak_689	54	.	2.55193	9.04214	5.46268	128
chr12	78748405	78749300	FF_FLAG_2_peak_690	293	.	13.6407	33.8586	29.3316	475
chr12	78861436	78862289	FF_FLAG_2_peak_691	169	.	9.79957	21.0714	16.9375	426
chr12	79028979	79029330	FF_FLAG_2_peak_692	43	.	5.03471	7.83979	4.36956	251
chr12	79172238	79172770	FF_FLAG_2_peak_693	260	.	11.7545	30.4838	26.0475	167
chr12	79297034	79297320	FF_FLAG_2_peak_694	23	.	3.84374	5.60478	2.31687	127
chr12	80115401	80116064	FF_FLAG_2_peak_695	113	.	6.63371	15.2878	11.3845	333
chr12	80463016	80463708	FF_FLAG_2_peak_696	169	.	8.5974	21.0572	16.9375	170
chr12	80643909	80644352	FF_FLAG_2_peak_697	80	.	6.58385	11.8116	8.09501	340
chr12	80757611	80757796	FF_FLAG_2_peak_698	44	.	5.09578	7.93893	4.42597	138
chr12	80790276	80791151	FF_FLAG_2_peak_699	307	.	14.1114	35.3623	30.7792	469
chr12	81532680	81532955	FF_FLAG_2_peak_700	39	.	4.44693	7.44838	3.99657	132
chr12	83632132	83632869	FF_FLAG_2_peak_701	355	.	14.8761	40.242	35.5434	231
chr12	83921548	83922053	FF_FLAG_2_peak_702	135	.	8.62362	17.4999	13.5048	204
chr12	84317086	84317271	FF_FLAG_2_peak_703	35	.	4.70379	7.01157	3.56762	15
chr12	84408748	84409146	FF_FLAG_2_peak_704	53	.	5.48776	8.89792	5.32064	298
chr12	84784674	84784908	FF_FLAG_2_peak_705	81	.	6.66371	11.9448	8.19356	103
chr12	84996147	84996523	FF_FLAG_2_peak_706	62	.	5.87974	9.88642	6.2486	153
chr12	85473515	85473820	FF_FLAG_2_peak_707	53	.	5.48776	8.89792	5.32064	62
chr12	86726037	86726488	FF_FLAG_2_peak_708	201	.	10.7289	24.3692	20.1382	287
chr12	86884674	86885137	FF_FLAG_2_peak_709	123	.	8.23164	16.3467	12.3976	370
chr12	86947139	86947539	FF_FLAG_2_peak_710	43	.	5.03471	7.83979	4.36956	69
chr12	87147190	87148064	FF_FLAG_2_peak_711	203	.	10.844	24.5686	20.3306	730
chr12	87299668	87300464	FF_FLAG_2_peak_712	85	.	6.38099	12.2724	8.51474	144
chr12	87388098	87388425	FF_FLAG_2_peak_713	44	.	5.09578	7.93893	4.42597	156
chr12	91589961	91590371	FF_FLAG_2_peak_714	53	.	5.48776	8.89792	5.32064	83
chr12	98259186	98259374	FF_FLAG_2_peak_715	62	.	5.87974	9.88642	6.2486	52
chr12	98747152	98747679	FF_FLAG_2_peak_716	113	.	7.83966	15.2136	11.3113	154
chr12	98901012	98901596	FF_FLAG_2_peak_717	128	.	7.41155	16.7969	12.839	154
chr12	100187393	100187599	FF_FLAG_2_peak_718	49	.	5.03763	8.4765	4.95023	157
chr12	100724755	100725220	FF_FLAG_2_peak_719	334	.	14.8954	38.1299	33.4775	263
chr12	101083095	101083857	FF_FLAG_2_peak_720	255	.	12.5434	29.9722	25.5456	443
chr12	101717964	101719031	FF_FLAG_2_peak_721	887	.	26.5315	94.4048	88.7258	623
chr12	101975734	101976325	FF_FLAG_2_peak_722	144	.	8.90757	18.4878	14.4727	352
chr12	102743470	102743710	FF_FLAG_2_peak_723	53	.	5.48776	8.89792	5.32064	113
chr12	102878323	102878642	FF_FLAG_2_peak_724	101	.	7.35842	13.9512	10.1273	146
chr12	103425729	103425914	FF_FLAG_2_peak_725	26	.	4.0301	5.91483	2.61252	113
chr12	103532165	103533342	FF_FLAG_2_peak_726	236	.	11.0828	27.999	23.644	640
chr12	105734231	105734699	FF_FLAG_2_peak_727	142	.	7.42975	18.2597	14.2525	159
chr12	105784597	105785147	FF_FLAG_2_peak_728	113	.	7.83966	15.2136	11.3113	94
chr12	108178823	108179096	FF_FLAG_2_peak_729	40	.	4.80612	7.46681	4.01488	131
chr12	108179499	108179897	FF_FLAG_2_peak_730	100	.	7.06895	13.8956	10.0769	258
chr12	108757789	108758005	FF_FLAG_2_peak_731	53	.	5.48776	8.89792	5.32064	107
chr12	108792187	108792841	FF_FLAG_2_peak_732	255	.	12.5434	29.9722	25.5456	436
chr12	109437702	109438058	FF_FLAG_2_peak_733	135	.	8.62362	17.4999	13.5048	190
chr12	110696030	110696666	FF_FLAG_2_peak_734	146	.	9.01561	18.6723	14.629	488
chr12	110889068	110889639	FF_FLAG_2_peak_735	505	.	19.5992	55.6109	50.5865	264
chr12	111574313	111574701	FF_FLAG_2_peak_736	72	.	6.27173	10.9026	7.20768	106
chr12	111908040	111908412	FF_FLAG_2_peak_737	135	.	8.62362	17.4999	13.5048	239
chr12	112146397	112146582	FF_FLAG_2_peak_738	53	.	5.48776	8.89792	5.32064	127
chr12	112164705	112164902	FF_FLAG_2_peak_739	61	.	5.80928	9.77026	6.16935	72
chr12	112165387	112165592	FF_FLAG_2_peak_740	72	.	6.27173	10.9026	7.20768	99
chr12	112644682	112645236	FF_FLAG_2_peak_741	104	.	7.05736	14.3159	10.4567	152
chr12	112693515	112693730	FF_FLAG_2_peak_742	63	.	5.33632	10.0237	6.38349	66
chr12	112829379	112829626	FF_FLAG_2_peak_743	44	.	5.09578	7.93893	4.42597	165
chr12	113014045	113014288	FF_FLAG_2_peak_744	27	.	4.31181	6.11826	2.74859	97
chr12	113139946	113140448	FF_FLAG_2_peak_745	99	.	6.52217	13.7773	9.96129	346
chr12	116280796	116281610	FF_FLAG_2_peak_746	747	.	23.5089	80.1954	74.757	385
chr12	116405048	116405842	FF_FLAG_2_peak_747	361	.	14.4412	40.8862	36.1771	245
chr12	117534305	117534709	FF_FLAG_2_peak_748	44	.	5.09578	7.93893	4.42597	235
chr12	118301583	118302188	FF_FLAG_2_peak_749	47	.	4.74339	8.28147	4.76152	427
chr12	120028652	120029078	FF_FLAG_2_peak_750	312	.	2.38299	35.8846	31.2942	190
chr13	3537868	3538161	FF_FLAG_2_peak_751	35	.	4.70379	7.01157	3.56762	272
chr13	3610700	3611166	FF_FLAG_2_peak_752	146	.	9.01561	18.6723	14.629	183
chr13	8996049	8996234	FF_FLAG_2_peak_753	72	.	6.27173	10.9026	7.20768	72
chr13	9276380	9277222	FF_FLAG_2_peak_754	2182	.	56.8375	224.931	218.235	347
chr13	9763688	9764269	FF_FLAG_2_peak_755	123	.	8.23164	16.3467	12.3976	348
chr13	9764499	9764870	FF_FLAG_2_peak_756	242	.	12.1515	28.657	24.2716	187
chr13	9834288	9834582	FF_FLAG_2_peak_757	113	.	5.85245	15.2853	11.3827	143
chr13	13590334	13590842	FF_FLAG_2_peak_758	135	.	8.62362	17.4999	13.5048	177
chr13	13954372	13954967	FF_FLAG_2_peak_759	123	.	8.23164	16.3467	12.3976	142
chr13	14063103	14063421	FF_FLAG_2_peak_760	66	.	5.70931	10.3254	6.67912	143
chr13	14063517	14063969	FF_FLAG_2_peak_761	72	.	6.27173	10.9026	7.20768	319
chr13	17694871	17695063	FF_FLAG_2_peak_762	72	.	6.27173	10.9026	7.20768	90
chr13	17695170	17695555	FF_FLAG_2_peak_763	49	.	5.03763	8.4765	4.95023	156
chr13	21715865	21716152	FF_FLAG_2_peak_764	102	.	7.44768	14.1015	10.2475	119
chr13	21716540	21716835	FF_FLAG_2_peak_765	62	.	5.87974	9.88642	6.2486	119
chr13	21734879	21735546	FF_FLAG_2_peak_766	230	.	11.7595	27.3556	23.0113	249
chr13	21750072	21750760	FF_FLAG_2_peak_767	217	.	11.3675	26.0684	21.7658	250
chr13	21754113	21754356	FF_FLAG_2_peak_768	62	.	5.87974	9.88642	6.2486	80
chr13	21786801	21787195	FF_FLAG_2_peak_769	62	.	5.87974	9.88642	6.2486	250
chr13	21787631	21787821	FF_FLAG_2_peak_770	53	.	5.48776	8.89792	5.32064	146
chr13	21809793	21810193	FF_FLAG_2_peak_771	193	.	10.5835	23.5384	19.3173	181
chr13	21810500	21810798	FF_FLAG_2_peak_772	81	.	6.66371	11.9448	8.19356	154
chr13	21811800	21812326	FF_FLAG_2_peak_773	105	.	5.65064	14.4178	10.5573	167
chr13	21831579	21832234	FF_FLAG_2_peak_774	203	.	10.844	24.5686	20.3306	423
chr13	21833144	21833539	FF_FLAG_2_peak_775	85	.	6.38099	12.2724	8.51474	92
chr13	21833748	21834124	FF_FLAG_2_peak_776	169	.	9.79957	21.0714	16.9375	197
chr13	22035930	22036412	FF_FLAG_2_peak_777	61	.	5.80928	9.77026	6.16935	133
chr13	22041021	22041373	FF_FLAG_2_peak_778	113	.	7.83966	15.2136	11.3113	176
chr13	22042567	22042913	FF_FLAG_2_peak_779	73	.	5.90399	11.0399	7.34241	126
chr13	22043234	22043613	FF_FLAG_2_peak_780	123	.	8.23164	16.3467	12.3976	103
chr13	23531016	23531436	FF_FLAG_2_peak_781	133	.	8.52028	17.324	13.3552	274
chr13	23555096	23555390	FF_FLAG_2_peak_782	62	.	5.87974	9.88642	6.2486	167
chr13	23574501	23574818	FF_FLAG_2_peak_783	81	.	6.66371	11.9448	8.19356	142
chr13	23622120	23622497	FF_FLAG_2_peak_784	44	.	5.09578	7.93893	4.42597	252
chr13	23683563	23683883	FF_FLAG_2_peak_785	53	.	5.48776	8.89792	5.32064	188
chr13	23684239	23684533	FF_FLAG_2_peak_786	25	.	3.71488	5.8638	2.57011	121
chr13	23695830	23696217	FF_FLAG_2_peak_787	25	.	3.71488	5.8638	2.57011	219
chr13	23698112	23698339	FF_FLAG_2_peak_788	92	.	7.05569	13.0115	9.20849	80
chr13	23738852	23739523	FF_FLAG_2_peak_789	156	.	9.29485	19.67	15.6104	139
chr13	23751231	23751462	FF_FLAG_2_peak_790	43	.	5.03471	7.83979	4.36956	114
chr13	23756957	23757352	FF_FLAG_2_peak_791	92	.	7.05569	13.0115	9.20849	101
chr13	23760887	23761157	FF_FLAG_2_peak_792	169	.	9.79957	21.0714	16.9375	151
chr13	23761253	23761588	FF_FLAG_2_peak_793	179	.	10.0756	22.0973	17.9449	195
chr13	23762033	23762292	FF_FLAG_2_peak_794	81	.	6.62546	11.881	8.16133	137
chr13	23763786	23764033	FF_FLAG_2_peak_795	14	.	3.0704	4.65139	1.47407	143
chr13	23764142	23764376	FF_FLAG_2_peak_796	51	.	5.36448	8.69594	5.16581	143
chr13	23933288	23934166	FF_FLAG_2_peak_797	146	.	9.01561	18.6723	14.629	673
chr13	23934441	23934857	FF_FLAG_2_peak_798	41	.	4.70178	7.59255	4.13435	122
chr13	24761634	24761973	FF_FLAG_2_peak_799	44	.	5.09578	7.93893	4.42597	218
chr13	24801468	24801653	FF_FLAG_2_peak_800	44	.	5.09578	7.93893	4.42597	36
chr13	24831478	24831931	FF_FLAG_2_peak_801	124	.	7.72436	16.423	12.4698	105
chr13	29984581	29984923	FF_FLAG_2_peak_802	35	.	4.70379	7.01157	3.56762	231
chr13	30947646	30947919	FF_FLAG_2_peak_803	44	.	5.09578	7.93893	4.42597	111
chr13	32338339	32338819	FF_FLAG_2_peak_804	169	.	9.79957	21.0714	16.9375	297
chr13	32801775	32802423	FF_FLAG_2_peak_805	230	.	11.7595	27.3556	23.0113	380
chr13	34002175	34002911	FF_FLAG_2_peak_806	322	.	13.4337	36.9036	32.2815	484
chr13	38204808	38205338	FF_FLAG_2_peak_807	156	.	9.29485	19.67	15.6104	130
chr13	41249918	41250178	FF_FLAG_2_peak_808	62	.	5.87974	9.88642	6.2486	102
chr13	43398239	43398532	FF_FLAG_2_peak_809	101	.	7.35842	13.9512	10.1273	155
chr13	43481061	43481271	FF_FLAG_2_peak_810	81	.	6.66371	11.9448	8.19356	99
chr13	43481502	43481687	FF_FLAG_2_peak_811	49	.	5.03763	8.4765	4.95023	55
chr13	44730196	44730707	FF_FLAG_2_peak_812	113	.	7.83966	15.2136	11.3113	136
chr13	44731158	44731345	FF_FLAG_2_peak_813	26	.	4.0301	5.91483	2.61252	50
chr13	44733483	44733668	FF_FLAG_2_peak_814	43	.	5.05212	7.86808	4.3975	51
chr13	46727063	46728160	FF_FLAG_2_peak_815	281	.	13.3274	32.6421	28.1347	504
chr13	47105555	47106547	FF_FLAG_2_peak_816	505	.	19.5992	55.6109	50.5865	618
chr13	48545717	48546679	FF_FLAG_2_peak_817	294	.	13.7194	33.9961	29.4505	693
chr13	48625341	48625835	FF_FLAG_2_peak_818	62	.	5.87974	9.88642	6.2486	143
chr13	48968420	48968614	FF_FLAG_2_peak_819	92	.	7.05569	13.0115	9.20849	74
chr13	49399237	49400186	FF_FLAG_2_peak_820	642	.	23.127	69.556	64.2879	581
chr13	49421120	49421524	FF_FLAG_2_peak_821	114	.	7.38852	15.3557	11.4482	133
chr13	51202688	51203007	FF_FLAG_2_peak_822	72	.	6.27173	10.9026	7.20768	125
chr13	54468790	54468985	FF_FLAG_2_peak_823	62	.	5.87974	9.88642	6.2486	57
chr13	54503431	54503773	FF_FLAG_2_peak_824	100	.	7.28036	13.8194	10.0019	276
chr13	54621772	54621957	FF_FLAG_2_peak_825	33	.	4.36594	6.73797	3.35295	96
chr13	54693829	54694072	FF_FLAG_2_peak_826	53	.	5.48776	8.89792	5.32064	76
chr13	54694307	54694530	FF_FLAG_2_peak_827	66	.	5.70931	10.3254	6.67912	120
chr13	54750763	54751047	FF_FLAG_2_peak_828	257	.	12.3	30.1874	25.7584	163
chr13	54970901	54971222	FF_FLAG_2_peak_829	642	.	23.127	69.556	64.2879	183
chr13	55099900	55100421	FF_FLAG_2_peak_830	167	.	9.68214	20.8699	16.7622	373
chr13	55209964	55210746	FF_FLAG_2_peak_831	177	.	9.93474	21.8541	17.7127	363
chr13	55210988	55212441	FF_FLAG_2_peak_832	270	.	12.6727	31.4934	27.0224	992
chr13	55692980	55693285	FF_FLAG_2_peak_833	44	.	5.09578	7.93893	4.42597	237
chr13	55727212	55727397	FF_FLAG_2_peak_834	44	.	5.09578	7.93893	4.42597	74
chr13	56702984	56703233	FF_FLAG_2_peak_835	169	.	9.79957	21.0714	16.9375	121
chr13	58215319	58215791	FF_FLAG_2_peak_836	45	.	4.16697	8.07007	4.5558	174
chr13	58358758	58359226	FF_FLAG_2_peak_837	111	.	7.74571	15.0548	11.1803	163
chr13	58401416	58402669	FF_FLAG_2_peak_838	193	.	10.5835	23.5384	19.3173	355
chr13	59822966	59823318	FF_FLAG_2_peak_839	53	.	5.48776	8.89792	5.32064	264
chr13	63431402	63431792	FF_FLAG_2_peak_840	81	.	6.66371	11.9448	8.19356	232
chr13	63814799	63815643	FF_FLAG_2_peak_841	294	.	13.3093	33.9495	29.421	643
chr13	64152342	64152689	FF_FLAG_2_peak_842	178	.	9.40357	22.0206	17.8735	179
chr13	64152890	64153327	FF_FLAG_2_peak_843	72	.	6.27173	10.9026	7.20768	166
chr13	64274065	64274355	FF_FLAG_2_peak_844	42	.	4.9813	7.75292	4.29102	131
chr13	64274493	64275030	FF_FLAG_2_peak_845	53	.	5.48776	8.89792	5.32064	398
chr13	64432486	64433123	FF_FLAG_2_peak_846	307	.	14.1114	35.3623	30.7792	286
chr13	65112766	65112963	FF_FLAG_2_peak_847	53	.	5.48776	8.89792	5.32064	35
chr13	65240518	65241010	FF_FLAG_2_peak_848	146	.	9.01561	18.6723	14.629	311
chr13	65309849	65310196	FF_FLAG_2_peak_849	26	.	4.0301	5.91483	2.61252	47
chr13	66640893	66641181	FF_FLAG_2_peak_850	19	.	3.44953	5.15319	1.95334	257
chr13	69534403	69534612	FF_FLAG_2_peak_851	157	.	9.40759	19.863	15.7748	90
chr13	70637902	70638091	FF_FLAG_2_peak_852	53	.	5.48776	8.89792	5.32064	35
chr13	74350217	74350501	FF_FLAG_2_peak_853	53	.	5.48776	8.89792	5.32064	136
chr13	74528492	74529344	FF_FLAG_2_peak_854	103	.	2.39332	14.155	10.3007	259
chr13	74529933	74530211	FF_FLAG_2_peak_855	65	.	2.10062	10.23	6.58824	150
chr13	74530400	74530701	FF_FLAG_2_peak_856	73	.	2.0977	11.0678	7.37019	143
chr13	85288928	85289609	FF_FLAG_2_peak_857	193	.	10.5835	23.5384	19.3173	337
chr13	91173512	91174064	FF_FLAG_2_peak_858	53	.	5.48776	8.89792	5.32064	400
chr13	91174243	91175225	FF_FLAG_2_peak_859	165	.	9.57942	20.693	16.5945	733
chr13	91460688	91460919	FF_FLAG_2_peak_860	144	.	8.90757	18.4878	14.4727	56
chr13	92530505	92531040	FF_FLAG_2_peak_861	113	.	7.83966	15.2136	11.3113	388
chr13	93303791	93304481	FF_FLAG_2_peak_862	169	.	9.79957	21.0714	16.9375	432
chr13	94358817	94359060	FF_FLAG_2_peak_863	92	.	7.05569	13.0115	9.20849	69
chr13	94788946	94789187	FF_FLAG_2_peak_864	135	.	8.0602	17.5086	13.5102	90
chr13	94976372	94976615	FF_FLAG_2_peak_865	53	.	5.48776	8.89792	5.32064	62
chr13	96542324	96542745	FF_FLAG_2_peak_866	32	.	3.84232	6.60244	3.22772	321
chr13	96542973	96543158	FF_FLAG_2_peak_867	35	.	4.64743	6.92092	3.5239	88
chr13	97071690	97071963	FF_FLAG_2_peak_868	169	.	9.79957	21.0714	16.9375	128
chr13	98815043	98815369	FF_FLAG_2_peak_869	32	.	3.84232	6.60244	3.22772	232
chr13	100492385	100492613	FF_FLAG_2_peak_870	92	.	7.05569	13.0115	9.20849	114
chr13	100651464	100651703	FF_FLAG_2_peak_871	102	.	7.44768	14.1015	10.2475	150
chr13	103774078	103774393	FF_FLAG_2_peak_872	113	.	7.83966	15.2136	11.3113	150
chr13	103920183	103920474	FF_FLAG_2_peak_873	61	.	5.80928	9.77026	6.16935	178
chr13	104178567	104178798	FF_FLAG_2_peak_874	42	.	4.95352	7.70767	4.24804	76
chr13	104228819	104229140	FF_FLAG_2_peak_875	129	.	8.29043	16.9308	12.9716	182
chr13	106947118	106947303	FF_FLAG_2_peak_876	72	.	6.27173	10.9026	7.20768	90
chr13	107888561	107888762	FF_FLAG_2_peak_877	71	.	6.19657	10.7779	7.11758	72
chr13	111489522	111489861	FF_FLAG_2_peak_878	124	.	7.72436	16.423	12.4698	121
chr13	111490436	111490689	FF_FLAG_2_peak_879	81	.	6.66371	11.9448	8.19356	129
chr13	111725184	111725646	FF_FLAG_2_peak_880	81	.	6.66371	11.9448	8.19356	312
chr13	112652120	112652388	FF_FLAG_2_peak_881	53	.	5.48776	8.89792	5.32064	163
chr13	112729487	112730748	FF_FLAG_2_peak_882	179	.	10.0694	22.0866	17.9346	392
chr13	112800773	112801055	FF_FLAG_2_peak_883	72	.	6.27173	10.9026	7.20768	127
chr13	112993698	112993884	FF_FLAG_2_peak_884	53	.	5.48776	8.89792	5.32064	37
chr13	113794294	113794661	FF_FLAG_2_peak_885	43	.	5.03471	7.83979	4.36956	140
chr13	116192789	116193086	FF_FLAG_2_peak_886	65	.	2.77665	10.1633	6.52178	146
chr13	118387177	118387470	FF_FLAG_2_peak_887	193	.	10.5835	23.5384	19.3173	159
chr13	119428492	119429093	FF_FLAG_2_peak_888	92	.	7.05569	13.0115	9.20849	175
chr13	119487643	119488046	FF_FLAG_2_peak_889	75	.	5.04423	11.2068	7.50783	132
chr13	119488176	119488468	FF_FLAG_2_peak_890	53	.	4.56276	8.88029	5.32064	181
chr13	119595557	119597657	FF_FLAG_2_peak_891	611	.	4.07712	66.3893	61.1913	1430
chr13	119598267	119599847	FF_FLAG_2_peak_892	364	.	2.65888	41.178	36.4528	787
chr13	119600068	119601417	FF_FLAG_2_peak_893	803	.	4.59116	85.8889	80.3379	327
chr13	119602570	119603557	FF_FLAG_2_peak_894	417	.	3.70169	46.5793	41.7381	397
chr13	120321368	120321718	FF_FLAG_2_peak_895	168	.	2.14464	20.9949	16.8857	183
chr14	7384824	7385009	FF_FLAG_2_peak_896	27	.	4.26014	6.03608	2.72033	117
chr14	8214020	8214205	FF_FLAG_2_peak_897	62	.	5.87974	9.88642	6.2486	72
chr14	12284099	12284720	FF_FLAG_2_peak_898	181	.	10.1916	22.2968	18.1183	365
chr14	16249204	16249671	FF_FLAG_2_peak_899	193	.	10.5835	23.5384	19.3173	181
chr14	16364427	16365888	FF_FLAG_2_peak_900	432	.	17.6392	48.1574	43.2707	1114
chr14	18327132	18327317	FF_FLAG_2_peak_901	44	.	5.09578	7.93893	4.42597	55
chr14	20082861	20083408	FF_FLAG_2_peak_902	191	.	10.4567	23.3197	19.1225	172
chr14	20393376	20393659	FF_FLAG_2_peak_903	101	.	7.35842	13.9512	10.1273	147
chr14	20545875	20546520	FF_FLAG_2_peak_904	404	.	16.8553	45.2413	40.4177	372
chr14	20928878	20929548	FF_FLAG_2_peak_905	447	.	18.0312	49.6298	44.7134	184
chr14	21052105	21053111	FF_FLAG_2_peak_906	80	.	6.58385	11.8116	8.09501	605
chr14	21076027	21076264	FF_FLAG_2_peak_907	101	.	7.36294	13.9588	10.1348	103
chr14	21500946	21501141	FF_FLAG_2_peak_908	53	.	5.48776	8.89792	5.32064	111
chr14	24490873	24491058	FF_FLAG_2_peak_909	21	.	3.75572	5.45704	2.1702	120
chr14	26534126	26535064	FF_FLAG_2_peak_910	180	.	8.89386	22.1603	18.0063	407
chr14	26637936	26638396	FF_FLAG_2_peak_911	250	.	12.2617	29.4812	25.0821	163
chr14	26669436	26669697	FF_FLAG_2_peak_912	44	.	5.09578	7.93893	4.42597	131
chr14	26970104	26970735	FF_FLAG_2_peak_913	157	.	9.40759	19.863	15.7748	323
chr14	27428568	27429553	FF_FLAG_2_peak_914	289	.	13.4112	33.4569	28.9387	649
chr14	29967881	29968583	FF_FLAG_2_peak_915	334	.	14.8954	38.1299	33.4775	496
chr14	30479495	30479717	FF_FLAG_2_peak_916	58	.	5.37347	9.38798	5.80017	63
chr14	30715187	30715372	FF_FLAG_2_peak_917	53	.	5.48776	8.89792	5.32064	83
chr14	30715496	30716066	FF_FLAG_2_peak_918	307	.	14.1114	35.3623	30.7792	346
chr14	30716212	30716573	FF_FLAG_2_peak_919	113	.	7.83966	15.2136	11.3113	184
chr14	31019042	31019240	FF_FLAG_2_peak_920	81	.	6.36206	11.836	8.11883	112
chr14	31129000	31129185	FF_FLAG_2_peak_921	72	.	6.27173	10.9026	7.20768	84
chr14	31250969	31251518	FF_FLAG_2_peak_922	81	.	6.66371	11.9448	8.19356	262
chr14	31336596	31337094	FF_FLAG_2_peak_923	169	.	8.5974	21.0572	16.9375	200
chr14	31830504	31830974	FF_FLAG_2_peak_924	62	.	5.87974	9.88642	6.2486	357
chr14	33446931	33447127	FF_FLAG_2_peak_925	53	.	5.48776	8.89792	5.32064	142
chr14	34310262	34310574	FF_FLAG_2_peak_926	113	.	7.83966	15.2136	11.3113	150
chr14	34673838	34674255	FF_FLAG_2_peak_927	35	.	4.70379	7.01157	3.56762	90
chr14	45219405	45220560	FF_FLAG_2_peak_928	146	.	9.01561	18.6723	14.629	275
chr14	45329776	45330099	FF_FLAG_2_peak_929	55	.	5.03986	9.1404	5.55868	161
chr14	45350998	45351245	FF_FLAG_2_peak_930	32	.	4.15047	6.6427	3.26301	108
chr14	45530001	45530495	FF_FLAG_2_peak_931	62	.	5.87974	9.88642	6.2486	407
chr14	46760442	46761023	FF_FLAG_2_peak_932	35	.	4.70379	7.01157	3.56762	125
chr14	46787956	46788162	FF_FLAG_2_peak_933	62	.	5.87974	9.88642	6.2486	114
chr14	46788287	46788516	FF_FLAG_2_peak_934	72	.	6.27173	10.9026	7.20768	143
chr14	47074103	47074450	FF_FLAG_2_peak_935	44	.	5.09578	7.93893	4.42597	153
chr14	47276608	47277528	FF_FLAG_2_peak_936	237	.	11.8453	28.1242	23.7682	248
chr14	49066020	49066859	FF_FLAG_2_peak_937	372	.	15.8787	42.0266	37.2884	443
chr14	50719941	50720204	FF_FLAG_2_peak_938	171	.	9.3025	21.2913	17.1558	136
chr14	50930495	50930688	FF_FLAG_2_peak_939	49	.	5.03763	8.4765	4.95023	149
chr14	52019701	52020081	FF_FLAG_2_peak_940	62	.	5.87974	9.88642	6.2486	134
chr14	52196998	52197183	FF_FLAG_2_peak_941	35	.	4.70379	7.01157	3.56762	72
chr14	54686288	54686684	FF_FLAG_2_peak_942	66	.	5.70931	10.3254	6.67912	276
chr14	54813991	54814441	FF_FLAG_2_peak_943	79	.	6.51401	11.6948	7.9855	123
chr14	54876401	54877220	FF_FLAG_2_peak_944	122	.	8.13299	16.1794	12.2567	389
chr14	55643476	55643851	FF_FLAG_2_peak_945	60	.	5.74765	9.66845	6.07507	144
chr14	56402536	56403067	FF_FLAG_2_peak_946	165	.	9.57942	20.693	16.5945	174
chr14	56667774	56668563	FF_FLAG_2_peak_947	829	.	26.4867	88.5504	82.9605	337
chr14	56811278	56812453	FF_FLAG_2_peak_948	62	.	5.87974	9.88642	6.2486	1001
chr14	56885821	56886062	FF_FLAG_2_peak_949	146	.	9.01561	18.6723	14.629	155
chr14	56886152	56887155	FF_FLAG_2_peak_950	113	.	7.83966	15.2136	11.3113	838
chr14	57525420	57525605	FF_FLAG_2_peak_951	44	.	5.09578	7.93893	4.42597	56
chr14	57664951	57665296	FF_FLAG_2_peak_952	230	.	11.7595	27.3556	23.0113	184
chr14	57826098	57826626	FF_FLAG_2_peak_953	156	.	9.29485	19.67	15.6104	370
chr14	57999119	57999370	FF_FLAG_2_peak_954	81	.	6.66371	11.9448	8.19356	150
chr14	59201036	59201628	FF_FLAG_2_peak_955	135	.	8.62362	17.4999	13.5048	141
chr14	59440608	59441392	FF_FLAG_2_peak_956	567	.	20.7834	61.8971	56.7654	227
chr14	60251347	60251741	FF_FLAG_2_peak_957	186	.	8.16493	22.7946	18.6106	166
chr14	60265037	60265230	FF_FLAG_2_peak_958	53	.	5.48776	8.89792	5.32064	60
chr14	61172820	61173361	FF_FLAG_2_peak_959	157	.	9.40759	19.863	15.7748	381
chr14	61439212	61440362	FF_FLAG_2_peak_960	983	.	28.5465	104.127	98.3254	767
chr14	61556268	61556882	FF_FLAG_2_peak_961	117	.	7.84866	15.6941	11.7835	442
chr14	61647740	61648085	FF_FLAG_2_peak_962	56	.	5.51568	9.28316	5.69996	177
chr14	61648187	61649008	FF_FLAG_2_peak_963	304	.	13.5325	35.0254	30.4653	649
chr14	61681772	61682093	FF_FLAG_2_peak_964	44	.	5.09578	7.93893	4.42597	140
chr14	61682532	61682853	FF_FLAG_2_peak_965	44	.	5.09578	7.93893	4.42597	139
chr14	62760908	62761334	FF_FLAG_2_peak_966	75	.	6.04515	11.2873	7.58401	152
chr14	63681603	63681859	FF_FLAG_2_peak_967	178	.	9.40357	22.0206	17.8735	105
chr14	63860233	63860450	FF_FLAG_2_peak_968	81	.	5.92924	11.8586	8.13914	156
chr14	64440666	64440945	FF_FLAG_2_peak_969	85	.	6.38099	12.2724	8.51474	177
chr14	64949491	64949748	FF_FLAG_2_peak_970	66	.	5.70931	10.3254	6.67912	146
chr14	65097842	65098106	FF_FLAG_2_peak_971	92	.	7.05569	13.0115	9.20849	88
chr14	65262257	65262557	FF_FLAG_2_peak_972	242	.	12.1515	28.657	24.2716	130
chr14	65805724	65806123	FF_FLAG_2_peak_973	179	.	10.0694	22.0866	17.9346	142
chr14	65833390	65834209	FF_FLAG_2_peak_974	162	.	7.96045	20.3176	16.2242	640
chr14	65837261	65837596	FF_FLAG_2_peak_975	62	.	5.87974	9.88642	6.2486	81
chr14	66868926	66869274	FF_FLAG_2_peak_976	26	.	4.0301	5.91483	2.61252	2
chr14	67071848	67072324	FF_FLAG_2_peak_977	62	.	5.87974	9.88642	6.2486	129
chr14	67716026	67716327	FF_FLAG_2_peak_978	101	.	7.35842	13.9512	10.1273	118
chr14	69161875	69162070	FF_FLAG_2_peak_979	96	.	2.99307	13.4318	9.62115	147
chr14	69732414	69732810	FF_FLAG_2_peak_980	182	.	8.49115	22.4321	18.2524	165
chr14	70288951	70289516	FF_FLAG_2_peak_981	72	.	6.27173	10.9026	7.20768	405
chr14	72709336	72709537	FF_FLAG_2_peak_982	53	.	5.48776	8.89792	5.32064	114
chr14	72709953	72710409	FF_FLAG_2_peak_983	71	.	6.19657	10.7779	7.11758	163
chr14	75754311	75754911	FF_FLAG_2_peak_984	53	.	5.48776	8.89792	5.32064	415
chr14	76010776	76010976	FF_FLAG_2_peak_985	72	.	6.27173	10.9026	7.20768	46
chr14	76414291	76414887	FF_FLAG_2_peak_986	123	.	8.23164	16.3467	12.3976	256
chr14	77036481	77036947	FF_FLAG_2_peak_987	157	.	9.40759	19.863	15.7748	295
chr14	77874826	77875108	FF_FLAG_2_peak_988	62	.	5.87974	9.88642	6.2486	182
chr14	79426367	79426960	FF_FLAG_2_peak_989	92	.	7.05569	13.0115	9.20849	301
chr14	79451819	79452283	FF_FLAG_2_peak_990	70	.	6.13083	10.6686	7.01642	50
chr14	79480954	79481427	FF_FLAG_2_peak_991	123	.	8.23164	16.3467	12.3976	166
chr14	86198911	86199227	FF_FLAG_2_peak_992	183	.	2.51933	22.5695	18.3886	160
chr14	103346550	103346974	FF_FLAG_2_peak_993	135	.	8.62362	17.4999	13.5048	280
chr14	103464237	103464958	FF_FLAG_2_peak_994	81	.	6.66371	11.9448	8.19356	97
chr14	104522330	104522753	FF_FLAG_2_peak_995	47	.	4.74339	8.28147	4.76152	332
chr14	105258640	105259083	FF_FLAG_2_peak_996	62	.	5.87974	9.88642	6.2486	85
chr14	106106269	106106617	FF_FLAG_2_peak_997	81	.	6.66371	11.9448	8.19356	121
chr14	118937767	118938079	FF_FLAG_2_peak_998	53	.	5.48776	8.89792	5.32064	139
chr14	120477837	120478086	FF_FLAG_2_peak_999	35	.	4.70379	7.01157	3.56762	124
chr14	120910792	120910985	FF_FLAG_2_peak_1000	53	.	5.48776	8.89792	5.32064	31
chr14	122106945	122107467	FF_FLAG_2_peak_1001	123	.	6.89906	16.2623	12.3387	203
chr14	122912985	122913306	FF_FLAG_2_peak_1002	61	.	5.80928	9.77026	6.16935	148
chr14	124801504	124802229	FF_FLAG_2_peak_1003	379	.	2.55044	42.7348	37.9734	522
chr15	3995460	3995870	FF_FLAG_2_peak_1004	49	.	5.03763	8.4765	4.95023	336
chr15	6708083	6708554	FF_FLAG_2_peak_1005	92	.	7.05569	13.0115	9.20849	238
chr15	8168865	8169459	FF_FLAG_2_peak_1006	162	.	7.96045	20.3176	16.2242	443
chr15	8443764	8444513	FF_FLAG_2_peak_1007	217	.	11.3675	26.0684	21.7658	255
chr15	8444619	8445308	FF_FLAG_2_peak_1008	157	.	9.40759	19.863	15.7748	173
chr15	9140673	9140893	FF_FLAG_2_peak_1009	72	.	6.27173	10.9026	7.20768	133
chr15	10470179	10470378	FF_FLAG_2_peak_1010	72	.	6.27173	10.9026	7.20768	113
chr15	11399728	11399984	FF_FLAG_2_peak_1011	81	.	5.92924	11.8586	8.13914	119
chr15	12321408	12321848	FF_FLAG_2_peak_1012	157	.	9.40759	19.863	15.7748	150
chr15	12375617	12375879	FF_FLAG_2_peak_1013	92	.	7.05569	13.0115	9.20849	150
chr15	25984043	25984800	FF_FLAG_2_peak_1014	190	.	9.19033	23.2774	19.0847	379
chr15	31229929	31230260	FF_FLAG_2_peak_1015	123	.	8.23164	16.3467	12.3976	159
chr15	31453478	31453742	FF_FLAG_2_peak_1016	113	.	7.83966	15.2136	11.3113	149
chr15	31530847	31531303	FF_FLAG_2_peak_1017	146	.	9.01561	18.6723	14.629	131
chr15	34082683	34083089	FF_FLAG_2_peak_1018	123	.	8.23164	16.3467	12.3976	103
chr15	35371223	35371862	FF_FLAG_2_peak_1019	307	.	14.1114	35.3623	30.7792	290
chr15	36282482	36283180	FF_FLAG_2_peak_1020	281	.	13.3274	32.6421	28.1347	496
chr15	36608958	36609473	FF_FLAG_2_peak_1021	230	.	11.7595	27.3556	23.0113	144
chr15	36792974	36793178	FF_FLAG_2_peak_1022	35	.	4.70379	7.01157	3.56762	89
chr15	36793258	36793944	FF_FLAG_2_peak_1023	123	.	8.23164	16.3467	12.3976	392
chr15	37007196	37007381	FF_FLAG_2_peak_1024	35	.	4.70379	7.01157	3.56762	126
chr15	37960428	37961569	FF_FLAG_2_peak_1025	305	.	13.9423	35.0665	30.5024	491
chr15	38078101	38078429	FF_FLAG_2_peak_1026	157	.	9.40759	19.863	15.7748	156
chr15	38300693	38301290	FF_FLAG_2_peak_1027	108	.	6.81863	14.7658	10.9	288
chr15	38301676	38301861	FF_FLAG_2_peak_1028	72	.	6.27173	10.9026	7.20768	104
chr15	39112705	39112899	FF_FLAG_2_peak_1029	49	.	5.03763	8.4765	4.95023	72
chr15	39197129	39197530	FF_FLAG_2_peak_1030	113	.	7.83966	15.2136	11.3113	221
chr15	39197776	39199053	FF_FLAG_2_peak_1031	242	.	12.1515	28.657	24.2716	333
chr15	43476867	43477353	FF_FLAG_2_peak_1032	205	.	10.9755	24.7958	20.534	148
chr15	55557246	55557654	FF_FLAG_2_peak_1033	295	.	13.4182	34.1428	29.5953	160
chr15	58134468	58135512	FF_FLAG_2_peak_1034	576	.	21.3007	62.8208	57.6792	674
chr15	58141081	58141324	FF_FLAG_2_peak_1035	62	.	5.87974	9.88642	6.2486	99
chr15	58823417	58823665	FF_FLAG_2_peak_1036	90	.	6.97114	12.8698	9.09757	167
chr15	58888758	58888943	FF_FLAG_2_peak_1037	62	.	5.87974	9.88642	6.2486	132
chr15	59082149	59082484	FF_FLAG_2_peak_1038	44	.	5.09578	7.93893	4.42597	75
chr15	59374184	59374372	FF_FLAG_2_peak_1039	53	.	5.48776	8.89792	5.32064	93
chr15	68258485	68259009	FF_FLAG_2_peak_1040	217	.	11.3675	26.0684	21.7658	134
chr15	68363265	68363451	FF_FLAG_2_peak_1041	62	.	5.87974	9.88642	6.2486	118
chr15	72568553	72568942	FF_FLAG_2_peak_1042	722	.	17.7645	77.6257	72.2249	169
chr15	72689815	72690108	FF_FLAG_2_peak_1043	102	.	7.44768	14.1015	10.2475	135
chr15	73423160	73423368	FF_FLAG_2_peak_1044	102	.	7.44768	14.1015	10.2475	88
chr15	74076031	74076243	FF_FLAG_2_peak_1045	75	.	6.04515	11.2873	7.58401	146
chr15	74799650	74799945	FF_FLAG_2_peak_1046	61	.	5.80928	9.77026	6.16935	147
chr15	76511776	76512085	FF_FLAG_2_peak_1047	135	.	8.62362	17.4999	13.5048	164
chr15	76522114	76522384	FF_FLAG_2_peak_1048	205	.	10.9755	24.7958	20.534	163
chr15	76818085	76818331	FF_FLAG_2_peak_1049	44	.	5.09578	7.93893	4.42597	107
chr15	77306649	77307289	FF_FLAG_2_peak_1050	318	.	14.3296	36.436	31.8354	240
chr15	77970839	77971092	FF_FLAG_2_peak_1051	90	.	6.97114	12.8698	9.09757	141
chr15	78119744	78120026	FF_FLAG_2_peak_1052	146	.	9.01561	18.6723	14.629	156
chr15	79028313	79028765	FF_FLAG_2_peak_1053	193	.	10.5835	23.5384	19.3173	149
chr15	79075102	79075287	FF_FLAG_2_peak_1054	27	.	4.31181	6.11826	2.74859	54
chr15	79328358	79328555	FF_FLAG_2_peak_1055	92	.	7.05569	13.0115	9.20849	121
chr15	79546103	79546318	FF_FLAG_2_peak_1056	44	.	5.09578	7.93893	4.42597	48
chr15	79547010	79547370	FF_FLAG_2_peak_1057	123	.	8.23164	16.3467	12.3976	214
chr15	79604540	79605231	FF_FLAG_2_peak_1058	185	.	9.51198	22.7723	18.5887	439
chr15	79687796	79688178	FF_FLAG_2_peak_1059	61	.	5.80928	9.77026	6.16935	305
chr15	80083428	80083688	FF_FLAG_2_peak_1060	113	.	7.83966	15.2136	11.3113	123
chr15	80132984	80133508	FF_FLAG_2_peak_1061	158	.	8.30094	19.9689	15.8789	182
chr15	80711275	80711649	FF_FLAG_2_peak_1062	81	.	6.66371	11.9448	8.19356	262
chr15	80977755	80978151	FF_FLAG_2_peak_1063	238	.	11.8785	28.1822	23.8246	180
chr15	81360684	81361051	FF_FLAG_2_peak_1064	26	.	4.03278	5.91926	2.61659	73
chr15	81399775	81399983	FF_FLAG_2_peak_1065	61	.	5.80928	9.77026	6.16935	52
chr15	81585185	81586209	FF_FLAG_2_peak_1066	123	.	8.23164	16.3467	12.3976	341
chr15	81664007	81664192	FF_FLAG_2_peak_1067	52	.	5.422	8.79028	5.25206	71
chr15	81811002	81811318	FF_FLAG_2_peak_1068	161	.	9.31816	20.2409	16.1485	134
chr15	81811414	81811726	FF_FLAG_2_peak_1069	87	.	5.83766	12.468	8.70727	142
chr15	82047304	82047680	FF_FLAG_2_peak_1070	53	.	5.48776	8.89792	5.32064	311
chr15	82147500	82147835	FF_FLAG_2_peak_1071	113	.	7.83966	15.2136	11.3113	169
chr15	82244320	82244566	FF_FLAG_2_peak_1072	43	.	4.82352	7.79791	4.33537	120
chr15	82298929	82299469	FF_FLAG_2_peak_1073	111	.	7.74571	15.0548	11.1803	147
chr15	82354178	82354583	FF_FLAG_2_peak_1074	167	.	9.68214	20.8699	16.7622	223
chr15	82898854	82899897	FF_FLAG_2_peak_1075	294	.	13.7194	33.9961	29.4505	597
chr15	83172192	83172416	FF_FLAG_2_peak_1076	87	.	6.54621	12.5612	8.79965	129
chr15	83366978	83367173	FF_FLAG_2_peak_1077	44	.	5.09578	7.93893	4.42597	127
chr15	83367323	83367617	FF_FLAG_2_peak_1078	157	.	9.40759	19.863	15.7748	114
chr15	84829434	84829764	FF_FLAG_2_peak_1079	242	.	12.1515	28.657	24.2716	150
chr15	84922965	84923720	FF_FLAG_2_peak_1080	269	.	11.2656	31.4598	26.9899	243
chr15	85131142	85132168	FF_FLAG_2_peak_1081	236	.	11.0828	27.999	23.644	744
chr15	85336158	85336706	FF_FLAG_2_peak_1082	146	.	9.01561	18.6723	14.629	126
chr15	88751219	88751580	FF_FLAG_2_peak_1083	49	.	5.03763	8.4765	4.95023	116
chr15	88818919	88819352	FF_FLAG_2_peak_1084	92	.	7.05569	13.0115	9.20849	98
chr15	88982740	88983034	FF_FLAG_2_peak_1085	101	.	7.35842	13.9512	10.1273	114
chr15	89315271	89315496	FF_FLAG_2_peak_1086	47	.	4.74339	8.28147	4.76152	107
chr15	89373998	89374183	FF_FLAG_2_peak_1087	41	.	4.70178	7.59255	4.13435	57
chr15	89409684	89410017	FF_FLAG_2_peak_1088	52	.	5.422	8.79028	5.25206	100
chr15	91983095	91983286	FF_FLAG_2_peak_1089	53	.	3.90769	8.86016	5.32064	141
chr15	93398101	93398534	FF_FLAG_2_peak_1090	99	.	6.52217	13.7773	9.96129	282
chr15	96285162	96285854	FF_FLAG_2_peak_1091	102	.	7.44768	14.1015	10.2475	328
chr15	96286684	96286930	FF_FLAG_2_peak_1092	113	.	7.83966	15.2136	11.3113	160
chr15	96460562	96461285	FF_FLAG_2_peak_1093	242	.	12.1515	28.657	24.2716	392
chr15	96709112	96709701	FF_FLAG_2_peak_1094	220	.	8.55325	26.3102	22.0055	411
chr15	97782804	97782991	FF_FLAG_2_peak_1095	53	.	5.48776	8.89792	5.32064	122
chr15	97963943	97964208	FF_FLAG_2_peak_1096	66	.	5.70931	10.3254	6.67912	198
chr15	98093089	98093698	FF_FLAG_2_peak_1097	113	.	7.83966	15.2136	11.3113	296
chr15	98533809	98534401	FF_FLAG_2_peak_1098	181	.	10.1916	22.2968	18.1183	248
chr15	98631532	98631931	FF_FLAG_2_peak_1099	53	.	5.48776	8.89792	5.32064	142
chr15	98699495	98699720	FF_FLAG_2_peak_1100	81	.	5.92924	11.8586	8.13914	74
chr15	99126135	99126320	FF_FLAG_2_peak_1101	52	.	5.422	8.79028	5.25206	113
chr15	99295120	99296092	FF_FLAG_2_peak_1102	178	.	9.40357	22.0206	17.8735	233
chr15	99369989	99370601	FF_FLAG_2_peak_1103	321	.	14.5034	36.7403	32.1223	382
chr15	99651337	99651550	FF_FLAG_2_peak_1104	44	.	5.09578	7.93893	4.42597	77
chr15	99702077	99702265	FF_FLAG_2_peak_1105	62	.	5.87974	9.88642	6.2486	112
chr15	99772103	99772693	FF_FLAG_2_peak_1106	205	.	10.9755	24.7958	20.534	177
chr15	99972483	99972714	FF_FLAG_2_peak_1107	44	.	4.94827	8.00697	4.49302	104
chr15	99972900	99973526	FF_FLAG_2_peak_1108	372	.	15.8787	42.0266	37.2884	335
chr15	100227825	100228026	FF_FLAG_2_peak_1109	53	.	5.48776	8.89792	5.32064	87
chr15	100468682	100469036	FF_FLAG_2_peak_1110	102	.	7.44768	14.1015	10.2475	170
chr15	100551616	100551887	FF_FLAG_2_peak_1111	53	.	5.48776	8.89792	5.32064	36
chr15	100614620	100614826	FF_FLAG_2_peak_1112	41	.	4.70178	7.59255	4.13435	71
chr15	100615259	100616297	FF_FLAG_2_peak_1113	205	.	10.9755	24.7958	20.534	254
chr15	100669245	100669557	FF_FLAG_2_peak_1114	53	.	5.48776	8.89792	5.32064	154
chr15	102074076	102074542	FF_FLAG_2_peak_1115	146	.	9.01561	18.6723	14.629	312
chr15	102136018	102136539	FF_FLAG_2_peak_1116	157	.	9.40759	19.863	15.7748	343
chr15	102246962	102247147	FF_FLAG_2_peak_1117	53	.	5.48776	8.89792	5.32064	64
chr15	102247651	102247919	FF_FLAG_2_peak_1118	35	.	4.70379	7.01157	3.56762	155
chr15	102279355	102279675	FF_FLAG_2_peak_1119	72	.	6.27173	10.9026	7.20768	143
chr15	102355504	102355689	FF_FLAG_2_peak_1120	51	.	5.36448	8.69594	5.16581	106
chr15	102406270	102406884	FF_FLAG_2_peak_1121	117	.	7.80597	15.6209	11.7115	153
chr15	102470817	102471162	FF_FLAG_2_peak_1122	55	.	5.03986	9.1404	5.55868	166
chr15	102517819	102518785	FF_FLAG_2_peak_1123	265	.	12.7804	31.0306	26.5851	553
chr15	102625082	102625902	FF_FLAG_2_peak_1124	138	.	7.70801	17.8382	13.8355	309
chr15	102670907	102671092	FF_FLAG_2_peak_1125	43	.	5.03471	7.83979	4.36956	127
chr15	102693054	102693239	FF_FLAG_2_peak_1126	44	.	5.09578	7.93893	4.42597	147
chr15	103239653	103240017	FF_FLAG_2_peak_1127	98	.	7.17971	13.6491	9.83574	194
chr15	103305106	103305489	FF_FLAG_2_peak_1128	111	.	7.74571	15.0548	11.1803	160
chr16	3908547	3909130	FF_FLAG_2_peak_1129	114	.	7.38852	15.3557	11.4482	224
chr16	4474877	4475388	FF_FLAG_2_peak_1130	71	.	6.19657	10.7779	7.11758	48
chr16	4541841	4542139	FF_FLAG_2_peak_1131	97	.	5.44884	13.5655	9.753	148
chr16	4684148	4684345	FF_FLAG_2_peak_1132	72	.	6.27173	10.9026	7.20768	60
chr16	4726310	4726693	FF_FLAG_2_peak_1133	101	.	6.00363	14.0023	10.1776	159
chr16	4789531	4790548	FF_FLAG_2_peak_1134	331	.	14.7169	37.817	33.181	678
chr16	5049916	5050529	FF_FLAG_2_peak_1135	157	.	9.40759	19.863	15.7748	309
chr16	8829815	8830497	FF_FLAG_2_peak_1136	169	.	9.79957	21.0714	16.9375	226
chr16	10192492	10193310	FF_FLAG_2_peak_1137	348	.	15.2873	39.5308	34.8423	403
chr16	10542786	10543120	FF_FLAG_2_peak_1138	62	.	5.87974	9.88642	6.2486	248
chr16	10835017	10835391	FF_FLAG_2_peak_1139	62	.	5.87974	9.88642	6.2486	94
chr16	10974985	10975279	FF_FLAG_2_peak_1140	30	.	1.84948	6.47121	3.09792	135
chr16	11134286	11134850	FF_FLAG_2_peak_1141	113	.	7.83966	15.2136	11.3113	250
chr16	11175893	11176446	FF_FLAG_2_peak_1142	62	.	5.87974	9.88642	6.2486	262
chr16	11254196	11254470	FF_FLAG_2_peak_1143	71	.	6.19657	10.7779	7.11758	142
chr16	11909141	11909581	FF_FLAG_2_peak_1144	123	.	8.23164	16.3467	12.3976	167
chr16	13754445	13754630	FF_FLAG_2_peak_1145	81	.	6.66371	11.9448	8.19356	129
chr16	13902591	13903566	FF_FLAG_2_peak_1146	135	.	8.62362	17.4999	13.5048	531
chr16	15637328	15637896	FF_FLAG_2_peak_1147	39	.	4.44693	7.44838	3.99657	202
chr16	16302804	16303354	FF_FLAG_2_peak_1148	123	.	8.23164	16.3467	12.3976	112
chr16	16358498	16358861	FF_FLAG_2_peak_1149	72	.	6.27173	10.9026	7.20768	219
chr16	17201201	17201386	FF_FLAG_2_peak_1150	52	.	5.422	8.79028	5.25206	53
chr16	17222216	17222516	FF_FLAG_2_peak_1151	118	.	3.16464	15.7532	11.8419	144
chr16	17233494	17233866	FF_FLAG_2_peak_1152	94	.	6.71683	13.2795	9.47074	183
chr16	17234105	17234446	FF_FLAG_2_peak_1153	53	.	5.48776	8.89792	5.32064	253
chr16	17405316	17405517	FF_FLAG_2_peak_1154	53	.	5.48776	8.89792	5.32064	63
chr16	17405761	17406051	FF_FLAG_2_peak_1155	41	.	4.70178	7.59255	4.13435	239
chr16	17451870	17452186	FF_FLAG_2_peak_1156	39	.	4.44693	7.44838	3.99657	90
chr16	17891300	17891538	FF_FLAG_2_peak_1157	35	.	4.70379	7.01157	3.56762	148
chr16	17940440	17941646	FF_FLAG_2_peak_1158	1406	.	40.7662	146.853	140.61	600
chr16	18248484	18249065	FF_FLAG_2_peak_1159	268	.	12.9354	31.3007	26.8332	299
chr16	18289240	18289520	FF_FLAG_2_peak_1160	62	.	5.04162	9.82027	6.21819	136
chr16	18498645	18498863	FF_FLAG_2_peak_1161	41	.	4.70178	7.59255	4.13435	51
chr16	18876465	18876709	FF_FLAG_2_peak_1162	81	.	6.66371	11.9448	8.19356	117
chr16	20622034	20622301	FF_FLAG_2_peak_1163	81	.	6.66371	11.9448	8.19356	99
chr16	20716211	20716480	FF_FLAG_2_peak_1164	81	.	6.66371	11.9448	8.19356	123
chr16	21423046	21423231	FF_FLAG_2_peak_1165	72	.	6.27173	10.9026	7.20768	104
chr16	22265226	22266077	FF_FLAG_2_peak_1166	47	.	4.74339	8.28147	4.76152	528
chr16	22857675	22858130	FF_FLAG_2_peak_1167	135	.	8.62362	17.4999	13.5048	158
chr16	30066940	30067125	FF_FLAG_2_peak_1168	44	.	5.09578	7.93893	4.42597	159
chr16	31274811	31275167	FF_FLAG_2_peak_1169	83	.	6.53096	12.1252	8.37242	174
chr16	31663825	31664263	FF_FLAG_2_peak_1170	62	.	5.87974	9.88642	6.2486	258
chr16	32246917	32247107	FF_FLAG_2_peak_1171	81	.	6.66371	11.9448	8.19356	78
chr16	32277477	32277675	FF_FLAG_2_peak_1172	50	.	5.30498	8.59816	5.07058	42
chr16	32332136	32333007	FF_FLAG_2_peak_1173	269	.	11.2656	31.4598	26.9899	296
chr16	32430633	32430996	FF_FLAG_2_peak_1174	81	.	6.66371	11.9448	8.19356	156
chr16	32608814	32609330	FF_FLAG_2_peak_1175	156	.	8.73188	19.732	15.669	291
chr16	32914153	32914489	FF_FLAG_2_peak_1176	81	.	6.66371	11.9448	8.19356	112
chr16	33062227	33062470	FF_FLAG_2_peak_1177	44	.	5.09578	7.93893	4.42597	93
chr16	33062636	33062918	FF_FLAG_2_peak_1178	53	.	5.48776	8.89792	5.32064	177
chr16	33251435	33251887	FF_FLAG_2_peak_1179	62	.	5.87974	9.88642	6.2486	152
chr16	33380863	33381058	FF_FLAG_2_peak_1180	92	.	7.05569	13.0115	9.20849	137
chr16	35022320	35022605	FF_FLAG_2_peak_1181	123	.	8.23164	16.3467	12.3976	130
chr16	35981609	35981892	FF_FLAG_2_peak_1182	49	.	2.30831	8.43933	4.91855	133
chr16	35982825	35983798	FF_FLAG_2_peak_1183	311	.	13.5714	35.7794	31.1895	502
chr16	36828249	36829236	FF_FLAG_2_peak_1184	1322	.	37.9559	138.432	132.269	329
chr16	36874888	36875213	FF_FLAG_2_peak_1185	62	.	5.04162	9.82027	6.21819	241
chr16	37384392	37385102	FF_FLAG_2_peak_1186	294	.	13.7194	33.9961	29.4505	416
chr16	37868102	37868726	FF_FLAG_2_peak_1187	307	.	14.1114	35.3623	30.7792	418
chr16	38088853	38089763	FF_FLAG_2_peak_1188	146	.	9.01561	18.6723	14.629	604
chr16	43889843	43890028	FF_FLAG_2_peak_1189	33	.	4.36594	6.73797	3.35295	106
chr16	44140221	44140406	FF_FLAG_2_peak_1190	35	.	4.65027	6.9255	3.52832	140
chr16	44173022	44173418	FF_FLAG_2_peak_1191	62	.	5.87974	9.88642	6.2486	248
chr16	48993604	48994011	FF_FLAG_2_peak_1192	181	.	10.1916	22.2968	18.1183	177
chr16	50432086	50432428	FF_FLAG_2_peak_1193	80	.	6.58385	11.8116	8.09501	160
chr16	55973745	55974094	FF_FLAG_2_peak_1194	35	.	4.64743	6.92092	3.5239	91
chr16	56075381	56075607	FF_FLAG_2_peak_1195	124	.	7.72436	16.423	12.4698	140
chr16	57391066	57391393	FF_FLAG_2_peak_1196	88	.	3.97598	12.6224	8.86043	165
chr16	64851360	64851569	FF_FLAG_2_peak_1197	35	.	4.70379	7.01157	3.56762	103
chr16	64851906	64852118	FF_FLAG_2_peak_1198	81	.	6.66371	11.9448	8.19356	175
chr16	85173582	85173906	FF_FLAG_2_peak_1199	167	.	9.68214	20.8699	16.7622	161
chr16	90220632	90220905	FF_FLAG_2_peak_1200	62	.	5.87974	9.88642	6.2486	113
chr16	90283939	90284506	FF_FLAG_2_peak_1201	53	.	5.48776	8.89792	5.32064	443
chr16	91044282	91044665	FF_FLAG_2_peak_1202	193	.	10.5835	23.5384	19.3173	174
chr16	91484938	91485537	FF_FLAG_2_peak_1203	268	.	12.9354	31.3007	26.8332	118
chr16	91647676	91648045	FF_FLAG_2_peak_1204	79	.	6.51401	11.6948	7.9855	149
chr16	91688704	91688997	FF_FLAG_2_peak_1205	92	.	7.05569	13.0115	9.20849	131
chr16	91729199	91729583	FF_FLAG_2_peak_1206	146	.	9.01561	18.6723	14.629	172
chr16	92255633	92256133	FF_FLAG_2_peak_1207	113	.	5.85245	15.2853	11.3827	296
chr16	94313422	94313672	FF_FLAG_2_peak_1208	80	.	6.58385	11.8116	8.09501	121
chr16	94370198	94371563	FF_FLAG_2_peak_1209	992	.	29.0658	105.111	99.2956	553
chr16	94526469	94526995	FF_FLAG_2_peak_1210	232	.	11.5545	27.6144	23.267	165
chr16	95990835	95991077	FF_FLAG_2_peak_1211	89	.	6.89718	12.7455	8.98138	127
chr16	96082184	96082686	FF_FLAG_2_peak_1212	113	.	7.83966	15.2136	11.3113	194
chr16	96145059	96145350	FF_FLAG_2_peak_1213	60	.	4.8029	9.68483	6.09112	157
chr16	97962059	97962687	FF_FLAG_2_peak_1214	281	.	13.3274	32.6421	28.1347	449
chr16	98107455	98107837	FF_FLAG_2_peak_1215	218	.	2.19256	26.1443	21.8411	168
chr17	3084071	3084784	FF_FLAG_2_peak_1216	361	.	5.64779	40.8804	36.1728	388
chr17	3114829	3115750	FF_FLAG_2_peak_1217	113	.	7.83966	15.2136	11.3113	176
chr17	3314219	3314556	FF_FLAG_2_peak_1218	53	.	5.48776	8.89792	5.32064	96
chr17	5189905	5190203	FF_FLAG_2_peak_1219	44	.	5.09578	7.93893	4.42597	137
chr17	6828078	6828365	FF_FLAG_2_peak_1220	113	.	7.83966	15.2136	11.3113	150
chr17	6948195	6948416	FF_FLAG_2_peak_1221	53	.	5.48776	8.89792	5.32064	127
chr17	6961058	6961330	FF_FLAG_2_peak_1222	83	.	6.53096	12.1252	8.37242	140
chr17	8147681	8147955	FF_FLAG_2_peak_1223	83	.	6.53096	12.1252	8.37242	131
chr17	8165361	8165757	FF_FLAG_2_peak_1224	90	.	6.97114	12.8698	9.09757	151
chr17	8283064	8283816	FF_FLAG_2_peak_1225	80	.	6.58385	11.8116	8.09501	661
chr17	8283961	8284149	FF_FLAG_2_peak_1226	51	.	5.36448	8.69594	5.16581	100
chr17	8587205	8587398	FF_FLAG_2_peak_1227	58	.	5.5909	9.40847	5.81916	78
chr17	10319248	10320382	FF_FLAG_2_peak_1228	212	.	11.0811	25.5716	21.2984	373
chr17	10840183	10840711	FF_FLAG_2_peak_1229	189	.	10.3458	23.1279	18.9401	180
chr17	12916339	12916583	FF_FLAG_2_peak_1230	104	.	7.05268	14.3076	10.4486	142
chr17	12960292	12960805	FF_FLAG_2_peak_1231	135	.	8.62362	17.4999	13.5048	329
chr17	12991793	12992277	FF_FLAG_2_peak_1232	41	.	4.70178	7.59255	4.13435	154
chr17	12992359	12992614	FF_FLAG_2_peak_1233	102	.	7.44768	14.1015	10.2475	89
chr17	13007838	13008273	FF_FLAG_2_peak_1234	145	.	8.39604	18.6118	14.5929	184
chr17	13550651	13550959	FF_FLAG_2_peak_1235	68	.	2.06911	10.46	6.81153	122
chr17	13551071	13551395	FF_FLAG_2_peak_1236	25	.	1.75253	5.80116	2.50882	13
chr17	13552197	13552539	FF_FLAG_2_peak_1237	94	.	2.2105	13.2228	9.41799	160
chr17	13552623	13553157	FF_FLAG_2_peak_1238	123	.	2.09867	16.2718	12.3479	280
chr17	13590568	13590756	FF_FLAG_2_peak_1239	46	.	2.00684	8.20295	4.68653	45
chr17	13654656	13654880	FF_FLAG_2_peak_1240	77	.	3.05682	11.4871	7.78157	137
chr17	14993174	14993658	FF_FLAG_2_peak_1241	94	.	6.7213	13.2874	9.47836	358
chr17	15024569	15024921	FF_FLAG_2_peak_1242	39	.	4.24557	7.37045	3.92149	231
chr17	15563652	15564553	FF_FLAG_2_peak_1243	322	.	13.4337	36.9036	32.2815	537
chr17	21801544	21801748	FF_FLAG_2_peak_1244	62	.	5.87974	9.88642	6.2486	124
chr17	21962386	21962870	FF_FLAG_2_peak_1245	102	.	7.44768	14.1015	10.2475	379
chr17	22230848	22231106	FF_FLAG_2_peak_1246	135	.	8.62362	17.4999	13.5048	139
chr17	23802819	23803893	FF_FLAG_2_peak_1247	653	.	23.2371	70.6422	65.3654	501
chr17	23843965	23844281	FF_FLAG_2_peak_1248	87	.	5.83766	12.468	8.70727	162
chr17	23924541	23924781	FF_FLAG_2_peak_1249	80	.	6.58385	11.8116	8.09501	137
chr17	23989061	23989631	FF_FLAG_2_peak_1250	169	.	9.79957	21.0714	16.9375	459
chr17	24169262	24169478	FF_FLAG_2_peak_1251	72	.	6.27173	10.9026	7.20768	52
chr17	24251343	24251568	FF_FLAG_2_peak_1252	53	.	5.48776	8.89792	5.32064	114
chr17	24351890	24352152	FF_FLAG_2_peak_1253	87	.	5.83766	12.468	8.70727	77
chr17	24414473	24414658	FF_FLAG_2_peak_1254	53	.	5.48776	8.89792	5.32064	107
chr17	24426695	24426929	FF_FLAG_2_peak_1255	92	.	7.05569	13.0115	9.20849	120
chr17	24455124	24455408	FF_FLAG_2_peak_1256	49	.	5.03763	8.4765	4.95023	160
chr17	24549897	24550650	FF_FLAG_2_peak_1257	157	.	9.07078	19.8093	15.7448	419
chr17	24804219	24804879	FF_FLAG_2_peak_1258	167	.	9.06773	20.8684	16.7622	286
chr17	24936591	24937032	FF_FLAG_2_peak_1259	81	.	6.66371	11.9448	8.19356	339
chr17	25015658	25015980	FF_FLAG_2_peak_1260	81	.	6.66371	11.9448	8.19356	79
chr17	25115577	25116051	FF_FLAG_2_peak_1261	111	.	7.74571	15.0548	11.1803	179
chr17	25273636	25274399	FF_FLAG_2_peak_1262	102	.	7.44768	14.1015	10.2475	379
chr17	25861210	25861485	FF_FLAG_2_peak_1263	75	.	6.04515	11.2873	7.58401	154
chr17	25985387	25985865	FF_FLAG_2_peak_1264	113	.	7.83966	15.2136	11.3113	327
chr17	26138606	26138821	FF_FLAG_2_peak_1265	113	.	7.83966	15.2136	11.3113	127
chr17	26252693	26253132	FF_FLAG_2_peak_1266	146	.	8.70795	18.6546	14.629	275
chr17	26715575	26716105	FF_FLAG_2_peak_1267	85	.	6.38099	12.2724	8.51474	122
chr17	26716329	26716623	FF_FLAG_2_peak_1268	71	.	6.19657	10.7779	7.11758	143
chr17	26916740	26917129	FF_FLAG_2_peak_1269	167	.	9.68214	20.8699	16.7622	133
chr17	26939474	26939976	FF_FLAG_2_peak_1270	169	.	9.79957	21.0714	16.9375	273
chr17	27555119	27556169	FF_FLAG_2_peak_1271	294	.	13.7194	33.9961	29.4505	398
chr17	27556383	27556648	FF_FLAG_2_peak_1272	35	.	4.70379	7.01157	3.56762	144
chr17	27557283	27557727	FF_FLAG_2_peak_1273	72	.	6.27173	10.9026	7.20768	175
chr17	27622940	27623411	FF_FLAG_2_peak_1274	39	.	4.44693	7.44838	3.99657	156
chr17	27907600	27907939	FF_FLAG_2_peak_1275	157	.	9.40759	19.863	15.7748	121
chr17	28177051	28177626	FF_FLAG_2_peak_1276	376	.	16.0713	42.3651	37.6083	205
chr17	28486167	28486420	FF_FLAG_2_peak_1277	19	.	3.69426	5.12552	1.92737	14
chr17	28691312	28691622	FF_FLAG_2_peak_1278	62	.	5.87974	9.88642	6.2486	171
chr17	28800815	28801195	FF_FLAG_2_peak_1279	72	.	6.27173	10.9026	7.20768	127
chr17	28801763	28802150	FF_FLAG_2_peak_1280	72	.	6.27173	10.9026	7.20768	252
chr17	29007570	29008159	FF_FLAG_2_peak_1281	334	.	14.8954	38.1299	33.4775	384
chr17	29032306	29032723	FF_FLAG_2_peak_1282	181	.	10.1916	22.2968	18.1183	164
chr17	29489783	29490645	FF_FLAG_2_peak_1283	472	.	18.5897	52.2039	47.2455	582
chr17	30004402	30004784	FF_FLAG_2_peak_1284	92	.	7.05569	13.0115	9.20849	177
chr17	30005101	30005296	FF_FLAG_2_peak_1285	72	.	6.27173	10.9026	7.20768	143
chr17	30635396	30635628	FF_FLAG_2_peak_1286	49	.	5.03763	8.4765	4.95023	133
chr17	32034130	32034701	FF_FLAG_2_peak_1287	404	.	16.8553	45.2413	40.4177	336
chr17	32036276	32036591	FF_FLAG_2_peak_1288	25	.	3.71488	5.8638	2.57011	150
chr17	32320478	32321340	FF_FLAG_2_peak_1289	108	.	6.81863	14.7658	10.9	258
chr17	33092493	33092768	FF_FLAG_2_peak_1290	35	.	4.70379	7.01157	3.56762	101
chr17	33684891	33685170	FF_FLAG_2_peak_1291	114	.	7.38852	15.3557	11.4482	147
chr17	33685331	33685543	FF_FLAG_2_peak_1292	78	.	6.20167	11.5594	7.85293	98
chr17	33817571	33817863	FF_FLAG_2_peak_1293	81	.	5.92924	11.8586	8.13914	115
chr17	33890643	33891082	FF_FLAG_2_peak_1294	260	.	11.7545	30.4838	26.0475	270
chr17	33909481	33909677	FF_FLAG_2_peak_1295	53	.	5.48776	8.89792	5.32064	150
chr17	33999883	34000182	FF_FLAG_2_peak_1296	113	.	7.83966	15.2136	11.3113	124
chr17	34031622	34032120	FF_FLAG_2_peak_1297	92	.	7.05569	13.0115	9.20849	369
chr17	34118376	34118802	FF_FLAG_2_peak_1298	81	.	6.66371	11.9448	8.19356	171
chr17	34119015	34119237	FF_FLAG_2_peak_1299	72	.	6.27173	10.9026	7.20768	128
chr17	34120366	34120589	FF_FLAG_2_peak_1300	102	.	7.44768	14.1015	10.2475	99
chr17	34122637	34122841	FF_FLAG_2_peak_1301	52	.	5.422	8.79028	5.25206	141
chr17	34264487	34264784	FF_FLAG_2_peak_1302	19	.	3.55755	5.12106	1.92737	166
chr17	34265027	34265796	FF_FLAG_2_peak_1303	260	.	11.7545	30.4838	26.0475	235
chr17	34398875	34399216	FF_FLAG_2_peak_1304	13	.	3.12189	4.55613	1.37952	67
chr17	34647109	34647432	FF_FLAG_2_peak_1305	87	.	5.83766	12.468	8.70727	108
chr17	34850295	34850696	FF_FLAG_2_peak_1306	135	.	8.62362	17.4999	13.5048	108
chr17	35000839	35001203	FF_FLAG_2_peak_1307	102	.	7.44768	14.1015	10.2475	92
chr17	35046166	35046942	FF_FLAG_2_peak_1308	850	.	28.2228	90.7246	85.0936	478
chr17	35164364	35164815	FF_FLAG_2_peak_1309	242	.	12.1515	28.657	24.2716	154
chr17	35195690	35195897	FF_FLAG_2_peak_1310	85	.	6.38099	12.2724	8.51474	61
chr17	35241616	35241854	FF_FLAG_2_peak_1311	62	.	5.87974	9.88642	6.2486	132
chr17	35263418	35263648	FF_FLAG_2_peak_1312	62	.	5.87974	9.88642	6.2486	155
chr17	35516805	35517347	FF_FLAG_2_peak_1313	44	.	5.09578	7.93893	4.42597	411
chr17	35841147	35842089	FF_FLAG_2_peak_1314	627	.	20.8222	67.9824	62.7407	493
chr17	35861316	35861765	FF_FLAG_2_peak_1315	20	.	3.22894	5.37072	2.08527	320
chr17	35896982	35897648	FF_FLAG_2_peak_1316	212	.	9.78325	25.5525	21.2826	225
chr17	36271196	36271686	FF_FLAG_2_peak_1317	92	.	7.05569	13.0115	9.20849	140
chr17	37046761	37047029	FF_FLAG_2_peak_1318	35	.	4.64743	6.92092	3.5239	210
chr17	42876288	42876819	FF_FLAG_2_peak_1319	81	.	6.66371	11.9448	8.19356	200
chr17	44776858	44777493	FF_FLAG_2_peak_1320	285	.	12.4261	33.0174	28.5034	177
chr17	45433705	45434343	FF_FLAG_2_peak_1321	90	.	6.2257	12.808	9.04171	472
chr17	45563770	45564161	FF_FLAG_2_peak_1322	146	.	9.01561	18.6723	14.629	164
chr17	46202641	46202852	FF_FLAG_2_peak_1323	62	.	5.87974	9.88642	6.2486	53
chr17	46383527	46383807	FF_FLAG_2_peak_1324	62	.	5.87974	9.88642	6.2486	105
chr17	46384017	46384533	FF_FLAG_2_peak_1325	62	.	5.87974	9.88642	6.2486	346
chr17	46857110	46857357	FF_FLAG_2_peak_1326	72	.	6.27173	10.9026	7.20768	134
chr17	47115696	47116102	FF_FLAG_2_peak_1327	53	.	5.48776	8.89792	5.32064	284
chr17	47322291	47322606	FF_FLAG_2_peak_1328	123	.	8.23164	16.3467	12.3976	176
chr17	47629272	47629843	FF_FLAG_2_peak_1329	101	.	7.35842	13.9512	10.1273	161
chr17	47629922	47630122	FF_FLAG_2_peak_1330	53	.	5.48776	8.89792	5.32064	124
chr17	50292740	50294192	FF_FLAG_2_peak_1331	230	.	11.7595	27.3556	23.0113	683
chr17	50508775	50509160	FF_FLAG_2_peak_1332	135	.	8.62362	17.4999	13.5048	119
chr17	51178602	51179147	FF_FLAG_2_peak_1333	72	.	6.27173	10.9026	7.20768	427
chr17	51179313	51179519	FF_FLAG_2_peak_1334	53	.	5.48776	8.89792	5.32064	73
chr17	53479171	53479860	FF_FLAG_2_peak_1335	191	.	10.4567	23.3197	19.1225	180
chr17	53689277	53689590	FF_FLAG_2_peak_1336	123	.	8.23164	16.3467	12.3976	130
chr17	55892062	55892344	FF_FLAG_2_peak_1337	70	.	6.13083	10.6686	7.01642	122
chr17	55944958	55945238	FF_FLAG_2_peak_1338	44	.	5.09578	7.93893	4.42597	117
chr17	56036423	56036819	FF_FLAG_2_peak_1339	72	.	5.63278	10.9302	7.23331	304
chr17	56040358	56040543	FF_FLAG_2_peak_1340	53	.	5.48776	8.89792	5.32064	153
chr17	56079620	56079913	FF_FLAG_2_peak_1341	35	.	4.64743	6.92092	3.5239	116
chr17	56242073	56242300	FF_FLAG_2_peak_1342	133	.	8.52028	17.324	13.3552	115
chr17	56326050	56326437	FF_FLAG_2_peak_1343	62	.	5.87974	9.88642	6.2486	79
chr17	56462371	56462625	FF_FLAG_2_peak_1344	35	.	4.70379	7.01157	3.56762	214
chr17	56584307	56585312	FF_FLAG_2_peak_1345	255	.	12.5434	29.9722	25.5456	517
chr17	56613321	56613602	FF_FLAG_2_peak_1346	62	.	5.87974	9.88642	6.2486	118
chr17	56673131	56673531	FF_FLAG_2_peak_1347	62	.	5.87974	9.88642	6.2486	233
chr17	57031356	57031563	FF_FLAG_2_peak_1348	92	.	7.05569	13.0115	9.20849	103
chr17	63499772	63499997	FF_FLAG_2_peak_1349	92	.	7.05569	13.0115	9.20849	143
chr17	63863566	63863919	FF_FLAG_2_peak_1350	72	.	6.27173	10.9026	7.20768	169
chr17	63864051	63864616	FF_FLAG_2_peak_1351	113	.	7.83966	15.2136	11.3113	463
chr17	64239284	64239553	FF_FLAG_2_peak_1352	72	.	6.27173	10.9026	7.20768	165
chr17	64331606	64331883	FF_FLAG_2_peak_1353	53	.	5.48776	8.89792	5.32064	162
chr17	65613729	65614002	FF_FLAG_2_peak_1354	81	.	6.66371	11.9448	8.19356	111
chr17	66077102	66077413	FF_FLAG_2_peak_1355	71	.	6.19657	10.7779	7.11758	235
chr17	66101314	66101616	FF_FLAG_2_peak_1356	44	.	5.09578	7.93893	4.42597	168
chr17	70444669	70444970	FF_FLAG_2_peak_1357	146	.	9.01561	18.6723	14.629	140
chr17	70445094	70445325	FF_FLAG_2_peak_1358	123	.	8.23164	16.3467	12.3976	104
chr17	70445470	70445766	FF_FLAG_2_peak_1359	181	.	10.1916	22.2968	18.1183	131
chr17	71475162	71475568	FF_FLAG_2_peak_1360	44	.	5.09578	7.93893	4.42597	64
chr17	71551804	71552593	FF_FLAG_2_peak_1361	785	.	26.6548	84.0941	78.5728	276
chr17	72836745	72836932	FF_FLAG_2_peak_1362	81	.	6.66347	11.9444	8.19356	113
chr17	74489393	74489854	FF_FLAG_2_peak_1363	90	.	6.97114	12.8698	9.09757	296
chr17	74528236	74528486	FF_FLAG_2_peak_1364	35	.	4.70379	7.01157	3.56762	107
chr17	74528778	74529006	FF_FLAG_2_peak_1365	53	.	5.48776	8.89792	5.32064	133
chr17	78736350	78736537	FF_FLAG_2_peak_1366	62	.	5.87974	9.88642	6.2486	126
chr17	79020530	79020778	FF_FLAG_2_peak_1367	100	.	7.30083	13.854	10.0362	108
chr17	80061378	80062633	FF_FLAG_2_peak_1368	114	.	7.38852	15.3557	11.4482	586
chr17	80206652	80207407	FF_FLAG_2_peak_1369	104	.	7.05268	14.3076	10.4486	169
chr17	80373294	80373662	FF_FLAG_2_peak_1370	72	.	6.27173	10.9026	7.20768	124
chr17	80480298	80480483	FF_FLAG_2_peak_1371	47	.	5.12042	8.29342	4.7734	102
chr17	83514252	83514549	FF_FLAG_2_peak_1372	32	.	4.47272	6.63888	3.26136	150
chr17	85090457	85090808	FF_FLAG_2_peak_1373	212	.	10.4111	25.566	21.293	198
chr17	86144510	86145218	FF_FLAG_2_peak_1374	110	.	7.66354	14.9155	11.0476	629
chr17	87025264	87025449	FF_FLAG_2_peak_1375	43	.	5.02355	7.82166	4.35858	40
chr17	87107383	87107586	FF_FLAG_2_peak_1376	62	.	5.87974	9.88642	6.2486	44
chr17	87282483	87282929	FF_FLAG_2_peak_1377	53	.	5.48776	8.89792	5.32064	109
chr17	87672615	87672865	FF_FLAG_2_peak_1378	62	.	5.87974	9.88642	6.2486	135
chr17	87975096	87975434	FF_FLAG_2_peak_1379	44	.	5.09578	7.93893	4.42597	167
chr17	88065761	88066033	FF_FLAG_2_peak_1380	62	.	5.87974	9.88642	6.2486	114
chr17	88440494	88440738	FF_FLAG_2_peak_1381	61	.	5.80928	9.77026	6.16935	165
chr18	3337399	3337800	FF_FLAG_2_peak_1382	217	.	11.3675	26.0684	21.7658	161
chr18	5591604	5591816	FF_FLAG_2_peak_1383	52	.	5.422	8.79028	5.25206	104
chr18	6135175	6135546	FF_FLAG_2_peak_1384	44	.	5.09578	7.93893	4.42597	65
chr18	6135664	6136111	FF_FLAG_2_peak_1385	181	.	10.1916	22.2968	18.1183	238
chr18	6241305	6241591	FF_FLAG_2_peak_1386	66	.	5.70931	10.3254	6.67912	103
chr18	6489999	6490526	FF_FLAG_2_peak_1387	80	.	6.58385	11.8116	8.09501	344
chr18	6765163	6765393	FF_FLAG_2_peak_1388	72	.	6.27173	10.9026	7.20768	129
chr18	7692973	7693297	FF_FLAG_2_peak_1389	53	.	5.48776	8.89792	5.32064	109
chr18	9958034	9958358	FF_FLAG_2_peak_1390	179	.	10.0694	22.0866	17.9346	184
chr18	10181385	10182436	FF_FLAG_2_peak_1391	92	.	6.7857	12.9759	9.20261	609
chr18	10325047	10325454	FF_FLAG_2_peak_1392	58	.	5.37347	9.38798	5.80017	279
chr18	10609631	10610534	FF_FLAG_2_peak_1393	576	.	21.3007	62.8208	57.6792	577
chr18	10617683	10618150	FF_FLAG_2_peak_1394	376	.	16.0713	42.3651	37.6083	147
chr18	10725440	10726044	FF_FLAG_2_peak_1395	113	.	7.83966	15.2136	11.3113	153
chr18	11657595	11658064	FF_FLAG_2_peak_1396	281	.	13.3274	32.6421	28.1347	192
chr18	12121463	12121677	FF_FLAG_2_peak_1397	35	.	4.64743	6.92092	3.5239	160
chr18	12305432	12305720	FF_FLAG_2_peak_1398	43	.	5.03471	7.83979	4.36956	52
chr18	14783021	14783924	FF_FLAG_2_peak_1399	461	.	18.4232	51.1116	46.1658	437
chr18	21001198	21002448	FF_FLAG_2_peak_1400	674	.	23.911	72.7386	67.4204	330
chr18	23954813	23955049	FF_FLAG_2_peak_1401	69	.	6.11369	10.6401	6.9893	104
chr18	24020344	24020874	FF_FLAG_2_peak_1402	205	.	10.9755	24.7958	20.534	148
chr18	24121486	24121757	FF_FLAG_2_peak_1403	123	.	8.23164	16.3467	12.3976	120
chr18	24530044	24530263	FF_FLAG_2_peak_1404	62	.	5.87974	9.88642	6.2486	144
chr18	25168496	25169249	FF_FLAG_2_peak_1405	281	.	13.3274	32.6421	28.1347	219
chr18	25500537	25500759	FF_FLAG_2_peak_1406	102	.	7.44768	14.1015	10.2475	89
chr18	25668098	25668438	FF_FLAG_2_peak_1407	404	.	16.8553	45.2413	40.4177	158
chr18	25679378	25679692	FF_FLAG_2_peak_1408	44	.	5.09578	7.93893	4.42597	139
chr18	31804084	31804390	FF_FLAG_2_peak_1409	66	.	5.70931	10.3254	6.67912	195
chr18	32067652	32068265	FF_FLAG_2_peak_1410	193	.	10.5835	23.5384	19.3173	454
chr18	32162867	32163080	FF_FLAG_2_peak_1411	53	.	5.48776	8.89792	5.32064	152
chr18	32837214	32837399	FF_FLAG_2_peak_1412	38	.	4.7168	7.32016	3.87302	55
chr18	34220892	34221195	FF_FLAG_2_peak_1413	62	.	5.87974	9.88642	6.2486	134
chr18	34330841	34331154	FF_FLAG_2_peak_1414	55	.	5.03986	9.1404	5.55868	34
chr18	34506324	34506991	FF_FLAG_2_peak_1415	135	.	8.62362	17.4999	13.5048	150
chr18	34624209	34624394	FF_FLAG_2_peak_1416	40	.	4.84545	7.5312	4.07765	56
chr18	34759407	34759603	FF_FLAG_2_peak_1417	62	.	5.87974	9.88642	6.2486	45
chr18	34776821	34777521	FF_FLAG_2_peak_1418	94	.	6.71683	13.2795	9.47074	138
chr18	34887449	34888103	FF_FLAG_2_peak_1419	61	.	5.80928	9.77026	6.16935	454
chr18	34954199	34954969	FF_FLAG_2_peak_1420	189	.	9.73941	23.1879	18.9972	492
chr18	35118655	35119387	FF_FLAG_2_peak_1421	268	.	12.9354	31.3007	26.8332	237
chr18	35498714	35498951	FF_FLAG_2_peak_1422	81	.	6.66371	11.9448	8.19356	72
chr18	35561952	35563329	FF_FLAG_2_peak_1423	638	.	22.8498	69.0631	63.8121	359
chr18	35771447	35772095	FF_FLAG_2_peak_1424	92	.	7.05569	13.0115	9.20849	179
chr18	36280607	36281696	FF_FLAG_2_peak_1425	99	.	6.52217	13.7773	9.96129	390
chr18	36286249	36286510	FF_FLAG_2_peak_1426	38	.	4.7168	7.32016	3.87302	88
chr18	36286629	36287248	FF_FLAG_2_peak_1427	507	.	19.2187	55.754	50.7282	399
chr18	36328685	36328886	FF_FLAG_2_peak_1428	44	.	4.94827	8.00697	4.49302	123
chr18	36348716	36349123	FF_FLAG_2_peak_1429	81	.	6.66371	11.9448	8.19356	235
chr18	36559981	36560961	FF_FLAG_2_peak_1430	75	.	5.81342	11.2599	7.56071	171
chr18	36735136	36735491	FF_FLAG_2_peak_1431	72	.	6.27173	10.9026	7.20768	65
chr18	37934815	37935078	FF_FLAG_2_peak_1432	35	.	4.70379	7.01157	3.56762	99
chr18	37935206	37935694	FF_FLAG_2_peak_1433	111	.	7.74571	15.0548	11.1803	156
chr18	38145012	38145330	FF_FLAG_2_peak_1434	92	.	7.05569	13.0115	9.20849	143
chr18	38296524	38297039	FF_FLAG_2_peak_1435	124	.	7.72436	16.423	12.4698	131
chr18	38418978	38419169	FF_FLAG_2_peak_1436	35	.	4.70379	7.01157	3.56762	95
chr18	38992997	38993736	FF_FLAG_2_peak_1437	92	.	7.05569	13.0115	9.20849	166
chr18	39488891	39489900	FF_FLAG_2_peak_1438	483	.	18.7757	53.3377	48.3598	591
chr18	42275321	42276037	FF_FLAG_2_peak_1439	418	.	17.2473	46.6945	41.8403	428
chr18	42511500	42511775	FF_FLAG_2_peak_1440	135	.	8.62362	17.4999	13.5048	121
chr18	44828394	44828939	FF_FLAG_2_peak_1441	123	.	8.23164	16.3467	12.3976	148
chr18	46742254	46742439	FF_FLAG_2_peak_1442	35	.	4.70379	7.01157	3.56762	103
chr18	49485437	49486099	FF_FLAG_2_peak_1443	113	.	7.83966	15.2136	11.3113	113
chr18	49832613	49833126	FF_FLAG_2_peak_1444	169	.	9.79957	21.0714	16.9375	154
chr18	53176510	53176889	FF_FLAG_2_peak_1445	35	.	4.70379	7.01157	3.56762	260
chr18	53862251	53862625	FF_FLAG_2_peak_1446	72	.	6.27173	10.9026	7.20768	264
chr18	56572886	56573169	FF_FLAG_2_peak_1447	169	.	9.79957	21.0714	16.9375	127
chr18	56707273	56707608	FF_FLAG_2_peak_1448	35	.	4.70379	7.01157	3.56762	215
chr18	61555051	61555408	FF_FLAG_2_peak_1449	205	.	10.9755	24.7958	20.534	196
chr18	62977788	62978023	FF_FLAG_2_peak_1450	81	.	6.36206	11.836	8.11883	113
chr18	63691906	63692687	FF_FLAG_2_peak_1451	404	.	16.8553	45.2413	40.4177	530
chr18	65430859	65431377	FF_FLAG_2_peak_1452	157	.	9.40759	19.863	15.7748	300
chr18	67641117	67641730	FF_FLAG_2_peak_1453	123	.	8.23164	16.3467	12.3976	95
chr18	67723908	67724679	FF_FLAG_2_peak_1454	255	.	12.5434	29.9722	25.5456	415
chr18	67775220	67775412	FF_FLAG_2_peak_1455	92	.	7.05569	13.0115	9.20849	93
chr18	73690911	73691096	FF_FLAG_2_peak_1456	44	.	5.09578	7.93893	4.42597	151
chr18	74215979	74216315	FF_FLAG_2_peak_1457	133	.	8.52028	17.324	13.3552	143
chr18	77064907	77065182	FF_FLAG_2_peak_1458	40	.	4.84545	7.5312	4.07765	138
chr18	77713502	77714611	FF_FLAG_2_peak_1459	169	.	9.79957	21.0714	16.9375	406
chr18	80933920	80934124	FF_FLAG_2_peak_1460	72	.	6.27173	10.9026	7.20768	65
chr18	83543368	83544431	FF_FLAG_2_peak_1461	1122	.	34.4945	118.157	112.201	534
chr18	84520904	84521325	FF_FLAG_2_peak_1462	92	.	7.05569	13.0115	9.20849	88
chr18	84838436	84838842	FF_FLAG_2_peak_1463	386	.	16.266	43.451	38.6794	257
chr18	90602150	90602623	FF_FLAG_2_peak_1464	422	.	2.59161	47.0667	42.2094	215
chr19	3388781	3389427	FF_FLAG_2_peak_1465	158	.	8.30094	19.9689	15.8789	168
chr19	3768084	3768879	FF_FLAG_2_peak_1466	81	.	6.66371	11.9448	8.19356	131
chr19	3851699	3852001	FF_FLAG_2_peak_1467	43	.	5.03471	7.83979	4.36956	222
chr19	4096704	4097161	FF_FLAG_2_peak_1468	102	.	7.44768	14.1015	10.2475	127
chr19	4125640	4125959	FF_FLAG_2_peak_1469	217	.	11.3675	26.0684	21.7658	167
chr19	4169296	4170021	FF_FLAG_2_peak_1470	437	.	14.3288	48.661	43.7714	316
chr19	4191941	4192138	FF_FLAG_2_peak_1471	81	.	6.66371	11.9448	8.19356	146
chr19	4257595	4257950	FF_FLAG_2_peak_1472	81	.	6.66371	11.9448	8.19356	172
chr19	4396741	4398085	FF_FLAG_2_peak_1473	447	.	18.0312	49.6298	44.7134	682
chr19	4510279	4510709	FF_FLAG_2_peak_1474	146	.	9.01561	18.6723	14.629	259
chr19	4697795	4698579	FF_FLAG_2_peak_1475	900	.	29.3987	95.7607	90.0605	412
chr19	4756366	4756894	FF_FLAG_2_peak_1476	230	.	11.7595	27.3556	23.0113	203
chr19	4811370	4811953	FF_FLAG_2_peak_1477	212	.	10.4111	25.566	21.293	401
chr19	4989005	4989334	FF_FLAG_2_peak_1478	684	.	24.0117	73.8219	68.4964	172
chr19	5117751	5118012	FF_FLAG_2_peak_1479	72	.	6.27173	10.9026	7.20768	159
chr19	5272908	5273128	FF_FLAG_2_peak_1480	72	.	6.27173	10.9026	7.20768	114
chr19	5295187	5295565	FF_FLAG_2_peak_1481	19	.	3.36203	5.2099	1.97781	351
chr19	5307389	5307641	FF_FLAG_2_peak_1482	63	.	5.33632	10.0237	6.38349	108
chr19	5366251	5367199	FF_FLAG_2_peak_1483	305	.	12.1549	35.1418	30.5761	649
chr19	5488313	5488539	FF_FLAG_2_peak_1484	104	.	6.36836	14.33	10.47	62
chr19	5490675	5491012	FF_FLAG_2_peak_1485	294	.	13.7194	33.9961	29.4505	182
chr19	5893970	5894323	FF_FLAG_2_peak_1486	135	.	8.62362	17.4999	13.5048	184
chr19	5912700	5913029	FF_FLAG_2_peak_1487	133	.	8.52028	17.324	13.3552	148
chr19	5964023	5964341	FF_FLAG_2_peak_1488	92	.	7.05569	13.0115	9.20849	158
chr19	6184262	6184757	FF_FLAG_2_peak_1489	303	.	10.8065	34.9095	30.3512	257
chr19	6363710	6364298	FF_FLAG_2_peak_1490	203	.	10.844	24.5686	20.3306	231
chr19	7039394	7039907	FF_FLAG_2_peak_1491	94	.	6.71683	13.2795	9.47074	156
chr19	7422198	7422559	FF_FLAG_2_peak_1492	123	.	8.23164	16.3467	12.3976	184
chr19	7482611	7483536	FF_FLAG_2_peak_1493	334	.	14.8954	38.1299	33.4775	766
chr19	7494240	7494942	FF_FLAG_2_peak_1494	285	.	12.4261	33.0174	28.5034	200
chr19	8774533	8775030	FF_FLAG_2_peak_1495	123	.	8.23164	16.3467	12.3976	163
chr19	8819794	8820622	FF_FLAG_2_peak_1496	205	.	10.3361	24.8431	20.5809	176
chr19	8892841	8893512	FF_FLAG_2_peak_1497	627	.	22.735	67.9756	62.7361	208
chr19	8967108	8967293	FF_FLAG_2_peak_1498	72	.	6.27173	10.9026	7.20768	105
chr19	9982383	9982626	FF_FLAG_2_peak_1499	72	.	6.27173	10.9026	7.20768	137
chr19	10240708	10240924	FF_FLAG_2_peak_1500	62	.	5.87974	9.88642	6.2486	112
chr19	10388719	10388914	FF_FLAG_2_peak_1501	44	.	5.09578	7.93893	4.42597	130
chr19	10525086	10525799	FF_FLAG_2_peak_1502	165	.	9.57942	20.693	16.5945	513
chr19	10605396	10605581	FF_FLAG_2_peak_1503	58	.	5.37347	9.38798	5.80017	127
chr19	10895026	10895415	FF_FLAG_2_peak_1504	230	.	11.7595	27.3556	23.0113	171
chr19	11121061	11121443	FF_FLAG_2_peak_1505	113	.	7.83966	15.2136	11.3113	267
chr19	11912267	11912918	FF_FLAG_2_peak_1506	550	.	20.7751	60.1875	55.0826	394
chr19	12794697	12795036	FF_FLAG_2_peak_1507	62	.	5.87974	9.88642	6.2486	124
chr19	12795492	12795926	FF_FLAG_2_peak_1508	81	.	6.66371	11.9448	8.19356	286
chr19	12796084	12796307	FF_FLAG_2_peak_1509	62	.	5.87974	9.88642	6.2486	111
chr19	16780710	16781075	FF_FLAG_2_peak_1510	92	.	7.05569	13.0115	9.20849	223
chr19	18713012	18713353	FF_FLAG_2_peak_1511	102	.	7.44768	14.1015	10.2475	161
chr19	21272173	21272829	FF_FLAG_2_peak_1512	272	.	12.0903	31.7446	27.2687	246
chr19	23135630	23135839	FF_FLAG_2_peak_1513	49	.	5.03763	8.4765	4.95023	79
chr19	23758199	23758439	FF_FLAG_2_peak_1514	72	.	6.27173	10.9026	7.20768	122
chr19	24477153	24477609	FF_FLAG_2_peak_1515	72	.	6.27173	10.9026	7.20768	140
chr19	24857759	24858416	FF_FLAG_2_peak_1516	178	.	9.40357	22.0206	17.8735	180
chr19	24961174	24961905	FF_FLAG_2_peak_1517	52	.	4.23798	8.80035	5.26188	456
chr19	25506123	25506361	FF_FLAG_2_peak_1518	53	.	5.48776	8.89792	5.32064	103
chr19	27429887	27430082	FF_FLAG_2_peak_1519	55	.	5.44247	9.1608	5.57822	95
chr19	28011393	28011578	FF_FLAG_2_peak_1520	32	.	4.46055	6.61917	3.24334	142
chr19	29805890	29806170	FF_FLAG_2_peak_1521	92	.	7.05569	13.0115	9.20849	124
chr19	29806435	29806645	FF_FLAG_2_peak_1522	62	.	5.87974	9.88642	6.2486	127
chr19	30030470	30030683	FF_FLAG_2_peak_1523	44	.	5.09578	7.93893	4.42597	87
chr19	32757494	32757757	FF_FLAG_2_peak_1524	53	.	5.48776	8.89792	5.32064	115
chr19	33391702	33392305	FF_FLAG_2_peak_1525	255	.	12.5434	29.9722	25.5456	248
chr19	33589620	33590294	FF_FLAG_2_peak_1526	146	.	9.01561	18.6723	14.629	370
chr19	33761411	33761950	FF_FLAG_2_peak_1527	157	.	9.40759	19.863	15.7748	319
chr19	36553995	36554539	FF_FLAG_2_peak_1528	305	.	13.9423	35.0665	30.5024	398
chr19	36554719	36555201	FF_FLAG_2_peak_1529	75	.	6.04515	11.2873	7.58401	340
chr19	37207073	37207860	FF_FLAG_2_peak_1530	135	.	8.0602	17.5086	13.5102	180
chr19	38054885	38055093	FF_FLAG_2_peak_1531	90	.	6.97114	12.8698	9.09757	60
chr19	38930879	38931425	FF_FLAG_2_peak_1532	291	.	13.555	33.7089	29.1838	173
chr19	40872994	40873626	FF_FLAG_2_peak_1533	97	.	6.89074	13.5851	9.77216	464
chr19	40893735	40894805	FF_FLAG_2_peak_1534	491	.	17.9159	54.1928	49.1922	881
chr19	40894939	40895304	FF_FLAG_2_peak_1535	54	.	4.77627	8.98018	5.40101	214
chr19	41483078	41483271	FF_FLAG_2_peak_1536	123	.	8.23164	16.3467	12.3976	79
chr19	41911575	41911825	FF_FLAG_2_peak_1537	72	.	6.27173	10.9026	7.20768	71
chr19	41932941	41933201	FF_FLAG_2_peak_1538	72	.	6.27173	10.9026	7.20768	161
chr19	41933315	41933549	FF_FLAG_2_peak_1539	114	.	7.38852	15.3557	11.4482	153
chr19	42090202	42090542	FF_FLAG_2_peak_1540	203	.	10.844	24.5686	20.3306	164
chr19	43427198	43427943	FF_FLAG_2_peak_1541	230	.	11.7595	27.3556	23.0113	342
chr19	43753296	43753481	FF_FLAG_2_peak_1542	53	.	5.48776	8.89792	5.32064	104
chr19	43807945	43808468	FF_FLAG_2_peak_1543	205	.	10.9755	24.7958	20.534	180
chr19	43940010	43940631	FF_FLAG_2_peak_1544	285	.	12.4261	33.0174	28.5034	199
chr19	44069548	44069803	FF_FLAG_2_peak_1545	27	.	4.29932	6.09841	2.74859	120
chr19	44107068	44107549	FF_FLAG_2_peak_1546	81	.	6.66371	11.9448	8.19356	141
chr19	44266936	44267178	FF_FLAG_2_peak_1547	79	.	6.51401	11.6948	7.9855	67
chr19	44378165	44378501	FF_FLAG_2_peak_1548	104	.	7.05268	14.3076	10.4486	218
chr19	44457219	44457615	FF_FLAG_2_peak_1549	92	.	7.05569	13.0115	9.20849	304
chr19	44931110	44931703	FF_FLAG_2_peak_1550	80	.	6.58385	11.8116	8.09501	493
chr19	45659584	45659875	FF_FLAG_2_peak_1551	72	.	6.27173	10.9026	7.20768	146
chr19	45660064	45660300	FF_FLAG_2_peak_1552	44	.	5.09578	7.93893	4.42597	92
chr19	45749497	45749726	FF_FLAG_2_peak_1553	72	.	6.27173	10.9026	7.20768	135
chr19	45783080	45783432	FF_FLAG_2_peak_1554	47	.	4.74339	8.28147	4.76152	212
chr19	45998320	45998600	FF_FLAG_2_peak_1555	32	.	4.15047	6.6427	3.26301	228
chr19	46328265	46328647	FF_FLAG_2_peak_1556	90	.	6.97114	12.8698	9.09757	213
chr19	46760745	46761401	FF_FLAG_2_peak_1557	176	.	7.92479	21.7621	17.6216	170
chr19	46761517	46761838	FF_FLAG_2_peak_1558	53	.	5.48776	8.89792	5.32064	227
chr19	47579631	47579821	FF_FLAG_2_peak_1559	92	.	7.05569	13.0115	9.20849	122
chr19	47730963	47731517	FF_FLAG_2_peak_1560	92	.	7.05569	13.0115	9.20849	373
chr19	47731691	47732113	FF_FLAG_2_peak_1561	133	.	8.52028	17.324	13.3552	180
chr19	53390056	53390678	FF_FLAG_2_peak_1562	67	.	5.96362	10.3895	6.74139	424
chr19	53600328	53600964	FF_FLAG_2_peak_1563	169	.	9.79957	21.0714	16.9375	172
chr19	53806690	53807232	FF_FLAG_2_peak_1564	212	.	10.4111	25.566	21.293	360
chr19	53944164	53945142	FF_FLAG_2_peak_1565	91	.	6.99525	12.9102	9.1374	819
chr19	55164727	55165340	FF_FLAG_2_peak_1566	281	.	13.3274	32.6421	28.1347	239
chr19	55316105	55316484	FF_FLAG_2_peak_1567	144	.	8.90757	18.4878	14.4727	226
chr19	55702167	55702423	FF_FLAG_2_peak_1568	169	.	9.79957	21.0714	16.9375	157
chr19	56548355	56548836	FF_FLAG_2_peak_1569	62	.	5.65516	9.8695	6.2486	327
chr19	57926471	57926766	FF_FLAG_2_peak_1570	201	.	10.7289	24.3692	20.1382	125
chr19	59345345	59346239	FF_FLAG_2_peak_1571	157	.	9.40759	19.863	15.7748	361
chr19	59943257	59943515	FF_FLAG_2_peak_1572	157	.	9.40759	19.863	15.7748	100
chr19	60226346	60226810	FF_FLAG_2_peak_1573	103	.	7.25662	14.22	10.3647	221
chr19	60580589	60581117	FF_FLAG_2_peak_1574	260	.	11.7545	30.4838	26.0475	294
chr19	60790448	60790906	FF_FLAG_2_peak_1575	132	.	8.45359	17.2102	13.2477	339
chr19	60889636	60890483	FF_FLAG_2_peak_1576	591	.	21.1876	64.3358	59.1706	526
chr19	61331225	61331627	FF_FLAG_2_peak_1577	304	.	2.36483	34.9816	30.4223	158
chr2	3283451	3284874	FF_FLAG_2_peak_1578	190	.	9.74588	23.1996	19.0088	335
chr2	3474517	3475207	FF_FLAG_2_peak_1579	92	.	7.05569	13.0115	9.20849	81
chr2	5895159	5895352	FF_FLAG_2_peak_1580	66	.	5.70931	10.3254	6.67912	40
chr2	5950969	5951550	FF_FLAG_2_peak_1581	168	.	9.43361	20.9809	16.8717	432
chr2	6322330	6323081	FF_FLAG_2_peak_1582	102	.	7.44768	14.1015	10.2475	623
chr2	6872207	6872430	FF_FLAG_2_peak_1583	146	.	9.01561	18.6723	14.629	119
chr2	10047891	10048178	FF_FLAG_2_peak_1584	75	.	6.04515	11.2873	7.58401	113
chr2	10048386	10048682	FF_FLAG_2_peak_1585	123	.	8.23164	16.3467	12.3976	114
chr2	10374461	10374692	FF_FLAG_2_peak_1586	71	.	6.19657	10.7779	7.11758	73
chr2	14073952	14074196	FF_FLAG_2_peak_1587	52	.	5.422	8.79028	5.25206	65
chr2	18027519	18027779	FF_FLAG_2_peak_1588	62	.	5.87974	9.88642	6.2486	97
chr2	18047494	18047973	FF_FLAG_2_peak_1589	62	.	5.87974	9.88642	6.2486	163
chr2	18056519	18056707	FF_FLAG_2_peak_1590	102	.	7.44768	14.1015	10.2475	132
chr2	18056871	18057109	FF_FLAG_2_peak_1591	81	.	6.66371	11.9448	8.19356	129
chr2	18064190	18064947	FF_FLAG_2_peak_1592	294	.	13.7194	33.9961	29.4505	250
chr2	18065513	18065698	FF_FLAG_2_peak_1593	44	.	5.09578	7.93893	4.42597	64
chr2	18392405	18392877	FF_FLAG_2_peak_1594	71	.	6.19657	10.7779	7.11758	397
chr2	18672274	18672459	FF_FLAG_2_peak_1595	44	.	5.09578	7.93893	4.42597	55
chr2	18676541	18677185	FF_FLAG_2_peak_1596	193	.	10.5835	23.5384	19.3173	120
chr2	18688633	18689277	FF_FLAG_2_peak_1597	102	.	7.44768	14.1015	10.2475	332
chr2	18689500	18689717	FF_FLAG_2_peak_1598	35	.	4.64743	6.92092	3.5239	174
chr2	18689906	18690279	FF_FLAG_2_peak_1599	101	.	7.35842	13.9512	10.1273	162
chr2	18694273	18694482	FF_FLAG_2_peak_1600	44	.	5.09578	7.93893	4.42597	66
chr2	19657439	19657996	FF_FLAG_2_peak_1601	281	.	13.3274	32.6421	28.1347	259
chr2	19658664	19658875	FF_FLAG_2_peak_1602	26	.	4.0301	5.91483	2.61252	142
chr2	20899937	20900122	FF_FLAG_2_peak_1603	74	.	3.94121	11.1294	7.43077	148
chr2	20969220	20969449	FF_FLAG_2_peak_1604	44	.	5.09578	7.93893	4.42597	166
chr2	23155938	23156123	FF_FLAG_2_peak_1605	55	.	5.24799	9.17112	5.58836	60
chr2	23291156	23291367	FF_FLAG_2_peak_1606	146	.	9.01561	18.6723	14.629	93
chr2	24919459	24919729	FF_FLAG_2_peak_1607	72	.	6.27173	10.9026	7.20768	36
chr2	24949168	24949767	FF_FLAG_2_peak_1608	227	.	11.6186	27.1112	22.7882	443
chr2	24949932	24950202	FF_FLAG_2_peak_1609	33	.	4.36594	6.73797	3.35295	124
chr2	25255273	25255520	FF_FLAG_2_peak_1610	61	.	5.80928	9.77026	6.16935	62
chr2	25332479	25332666	FF_FLAG_2_peak_1611	35	.	4.70379	7.01157	3.56762	174
chr2	25428447	25428632	FF_FLAG_2_peak_1612	39	.	4.44693	7.44838	3.99657	54
chr2	25607741	25608531	FF_FLAG_2_peak_1613	92	.	7.05569	13.0115	9.20849	389
chr2	25983227	25983511	FF_FLAG_2_peak_1614	80	.	6.58385	11.8116	8.09501	167
chr2	26021662	26022038	FF_FLAG_2_peak_1615	181	.	10.1916	22.2968	18.1183	204
chr2	26139809	26140602	FF_FLAG_2_peak_1616	217	.	11.3675	26.0684	21.7658	612
chr2	26237005	26237207	FF_FLAG_2_peak_1617	53	.	5.48776	8.89792	5.32064	138
chr2	26933197	26933674	FF_FLAG_2_peak_1618	92	.	7.05569	13.0115	9.20849	333
chr2	28640956	28641720	FF_FLAG_2_peak_1619	376	.	16.0713	42.3651	37.6083	323
chr2	28840422	28840611	FF_FLAG_2_peak_1620	53	.	5.48776	8.89792	5.32064	129
chr2	29124932	29125320	FF_FLAG_2_peak_1621	81	.	6.66371	11.9448	8.19356	258
chr2	29619550	29619735	FF_FLAG_2_peak_1622	80	.	6.58385	11.8116	8.09501	42
chr2	29965466	29966088	FF_FLAG_2_peak_1623	418	.	17.2473	46.6945	41.8403	213
chr2	30048590	30049014	FF_FLAG_2_peak_1624	54	.	4.77627	8.98018	5.40101	296
chr2	30066080	30066960	FF_FLAG_2_peak_1625	193	.	10.5835	23.5384	19.3173	533
chr2	30237491	30238191	FF_FLAG_2_peak_1626	123	.	8.23164	16.3467	12.3976	140
chr2	30286368	30286721	FF_FLAG_2_peak_1627	27	.	4.31181	6.11826	2.74859	257
chr2	30415835	30416517	FF_FLAG_2_peak_1628	215	.	10.8849	25.8245	21.5478	546
chr2	31670610	31670796	FF_FLAG_2_peak_1629	32	.	3.72834	6.62867	3.25272	109
chr2	31974335	31974602	FF_FLAG_2_peak_1630	146	.	9.01561	18.6723	14.629	96
chr2	32451058	32451413	FF_FLAG_2_peak_1631	181	.	10.1916	22.2968	18.1183	199
chr2	32535386	32535709	FF_FLAG_2_peak_1632	81	.	6.66371	11.9448	8.19356	163
chr2	32713451	32713686	FF_FLAG_2_peak_1633	35	.	4.64743	6.92092	3.5239	126
chr2	33018074	33018346	FF_FLAG_2_peak_1634	205	.	10.9755	24.7958	20.534	137
chr2	33130911	33131556	FF_FLAG_2_peak_1635	53	.	5.48776	8.89792	5.32064	175
chr2	33131874	33132107	FF_FLAG_2_peak_1636	72	.	6.27173	10.9026	7.20768	115
chr2	34090643	34090916	FF_FLAG_2_peak_1637	181	.	10.1916	22.2968	18.1183	124
chr2	34372057	34373210	FF_FLAG_2_peak_1638	927	.	29.8393	98.5324	92.7938	623
chr2	34406863	34407404	FF_FLAG_2_peak_1639	53	.	5.30171	8.92445	5.34641	373
chr2	34646172	34646753	FF_FLAG_2_peak_1640	294	.	13.7194	33.9961	29.4505	350
chr2	35109248	35109738	FF_FLAG_2_peak_1641	79	.	6.51401	11.6948	7.9855	131
chr2	35200631	35201196	FF_FLAG_2_peak_1642	157	.	9.40759	19.863	15.7748	327
chr2	37359161	37359406	FF_FLAG_2_peak_1643	44	.	4.94827	8.00697	4.49302	149
chr2	37422534	37422785	FF_FLAG_2_peak_1644	60	.	5.73158	9.64186	6.0502	119
chr2	37452077	37452559	FF_FLAG_2_peak_1645	144	.	8.90757	18.4878	14.4727	179
chr2	37702812	37703999	FF_FLAG_2_peak_1646	135	.	8.62362	17.4999	13.5048	226
chr2	38286713	38287740	FF_FLAG_2_peak_1647	565	.	21.1671	61.7295	56.5992	659
chr2	38926179	38926465	FF_FLAG_2_peak_1648	121	.	8.04671	16.0326	12.1166	124
chr2	39065387	39065651	FF_FLAG_2_peak_1649	75	.	6.04515	11.2873	7.58401	152
chr2	39190146	39190668	FF_FLAG_2_peak_1650	53	.	5.48776	8.89792	5.32064	145
chr2	39226180	39226572	FF_FLAG_2_peak_1651	213	.	11.1121	25.6257	21.3511	219
chr2	39806795	39807119	FF_FLAG_2_peak_1652	321	.	14.5034	36.7403	32.1223	164
chr2	44926868	44927643	FF_FLAG_2_peak_1653	102	.	7.44768	14.1015	10.2475	512
chr2	46281733	46282358	FF_FLAG_2_peak_1654	883	.	29.0067	94.0761	88.399	351
chr2	48949147	48949382	FF_FLAG_2_peak_1655	52	.	5.422	8.79028	5.25206	183
chr2	49451443	49451982	FF_FLAG_2_peak_1656	102	.	7.4474	14.1011	10.2475	122
chr2	52857677	52857899	FF_FLAG_2_peak_1657	92	.	7.05569	13.0115	9.20849	85
chr2	53191410	53192155	FF_FLAG_2_peak_1658	205	.	10.9755	24.7958	20.534	172
chr2	57629440	57629732	FF_FLAG_2_peak_1659	53	.	2.15797	8.97031	5.39204	121
chr2	60209870	60210233	FF_FLAG_2_peak_1660	27	.	4.31181	6.11826	2.74859	228
chr2	61815512	61816045	FF_FLAG_2_peak_1661	144	.	8.90757	18.4878	14.4727	171
chr2	69789639	69789860	FF_FLAG_2_peak_1662	53	.	5.48776	8.89792	5.32064	40
chr2	69861549	69861864	FF_FLAG_2_peak_1663	228	.	11.6587	27.181	22.8573	152
chr2	70661316	70661792	FF_FLAG_2_peak_1664	181	.	10.1916	22.2968	18.1183	172
chr2	70825134	70825369	FF_FLAG_2_peak_1665	90	.	6.97114	12.8698	9.09757	180
chr2	71211851	71212092	FF_FLAG_2_peak_1666	79	.	6.51401	11.6948	7.9855	87
chr2	71388922	71389353	FF_FLAG_2_peak_1667	146	.	9.01561	18.6723	14.629	276
chr2	72978571	72978786	FF_FLAG_2_peak_1668	81	.	6.66371	11.9448	8.19356	79
chr2	72979148	72979418	FF_FLAG_2_peak_1669	181	.	10.1916	22.2968	18.1183	136
chr2	73775431	73775616	FF_FLAG_2_peak_1670	41	.	4.70178	7.59255	4.13435	140
chr2	73892566	73892796	FF_FLAG_2_peak_1671	49	.	5.03763	8.4765	4.95023	92
chr2	74578880	74579086	FF_FLAG_2_peak_1672	89	.	6.8779	12.713	8.95045	79
chr2	74655386	74655974	FF_FLAG_2_peak_1673	157	.	9.40759	19.863	15.7748	167
chr2	74658775	74658960	FF_FLAG_2_peak_1674	53	.	5.48776	8.89792	5.32064	51
chr2	74704887	74705123	FF_FLAG_2_peak_1675	62	.	5.87974	9.88642	6.2486	129
chr2	75658882	75659734	FF_FLAG_2_peak_1676	81	.	6.66347	11.9444	8.19356	791
chr2	75704003	75704381	FF_FLAG_2_peak_1677	35	.	4.64743	6.92092	3.5239	89
chr2	77295124	77295898	FF_FLAG_2_peak_1678	92	.	7.05569	13.0115	9.20849	369
chr2	78869117	78869439	FF_FLAG_2_peak_1679	72	.	6.27173	10.9026	7.20768	184
chr2	80195893	80196172	FF_FLAG_2_peak_1680	102	.	7.44768	14.1015	10.2475	100
chr2	80580776	80581389	FF_FLAG_2_peak_1681	92	.	7.05569	13.0115	9.20849	451
chr2	83644291	83644583	FF_FLAG_2_peak_1682	72	.	6.27173	10.9026	7.20768	133
chr2	90847190	90847575	FF_FLAG_2_peak_1683	113	.	7.83966	15.2136	11.3113	245
chr2	90889690	90889931	FF_FLAG_2_peak_1684	53	.	5.48776	8.89792	5.32064	77
chr2	91054041	91054333	FF_FLAG_2_peak_1685	70	.	6.13083	10.6686	7.01642	166
chr2	91182481	91183017	FF_FLAG_2_peak_1686	104	.	7.05268	14.3076	10.4486	176
chr2	91236458	91237104	FF_FLAG_2_peak_1687	223	.	10.0797	26.7095	22.3992	331
chr2	91265320	91265515	FF_FLAG_2_peak_1688	44	.	4.94827	8.00697	4.49302	112
chr2	91527097	91527492	FF_FLAG_2_peak_1689	53	.	5.48776	8.89792	5.32064	362
chr2	92183745	92183981	FF_FLAG_2_peak_1690	102	.	7.44768	14.1015	10.2475	142
chr2	92184459	92185023	FF_FLAG_2_peak_1691	81	.	6.66371	11.9448	8.19356	401
chr2	92185300	92185553	FF_FLAG_2_peak_1692	102	.	7.44768	14.1015	10.2475	91
chr2	92433878	92434120	FF_FLAG_2_peak_1693	70	.	6.13083	10.6686	7.01642	171
chr2	94437939	94438161	FF_FLAG_2_peak_1694	90	.	6.97114	12.8698	9.09757	149
chr2	102400380	102400876	FF_FLAG_2_peak_1695	389	.	16.0272	43.7743	38.9964	313
chr2	103566440	103566657	FF_FLAG_2_peak_1696	102	.	7.44768	14.1015	10.2475	40
chr2	103796727	103797086	FF_FLAG_2_peak_1697	44	.	5.09578	7.93893	4.42597	316
chr2	104493460	104494464	FF_FLAG_2_peak_1698	101	.	7.35842	13.9512	10.1273	734
chr2	104590437	104590622	FF_FLAG_2_peak_1699	52	.	5.422	8.79028	5.25206	39
chr2	106555297	106555861	FF_FLAG_2_peak_1700	143	.	6.79874	18.3163	14.3087	267
chr2	110017596	110017955	FF_FLAG_2_peak_1701	135	.	8.62362	17.4999	13.5048	163
chr2	114654754	114655027	FF_FLAG_2_peak_1702	62	.	5.65516	9.8695	6.2486	112
chr2	117120631	117121327	FF_FLAG_2_peak_1703	429	.	17.4278	47.7845	42.9161	479
chr2	117249635	117250050	FF_FLAG_2_peak_1704	66	.	5.70931	10.3254	6.67912	87
chr2	118479363	118479552	FF_FLAG_2_peak_1705	53	.	5.48776	8.89792	5.32064	55
chr2	118901057	118901436	FF_FLAG_2_peak_1706	123	.	8.23164	16.3467	12.3976	211
chr2	118972718	118972930	FF_FLAG_2_peak_1707	113	.	7.83966	15.2136	11.3113	106
chr2	119034685	119034872	FF_FLAG_2_peak_1708	62	.	5.87974	9.88642	6.2486	94
chr2	119047067	119047305	FF_FLAG_2_peak_1709	35	.	4.70379	7.01157	3.56762	91
chr2	119112589	119113042	FF_FLAG_2_peak_1710	123	.	8.23164	16.3467	12.3976	254
chr2	119208459	119209262	FF_FLAG_2_peak_1711	180	.	8.89386	22.1603	18.0063	425
chr2	119288431	119288796	FF_FLAG_2_peak_1712	193	.	10.5835	23.5384	19.3173	152
chr2	119477148	119477932	FF_FLAG_2_peak_1713	193	.	10.5835	23.5384	19.3173	423
chr2	119617855	119618040	FF_FLAG_2_peak_1714	44	.	5.09578	7.93893	4.42597	121
chr2	119618122	119618496	FF_FLAG_2_peak_1715	146	.	9.01561	18.6723	14.629	152
chr2	119662753	119662938	FF_FLAG_2_peak_1716	62	.	5.87974	9.88642	6.2486	85
chr2	119872377	119872569	FF_FLAG_2_peak_1717	62	.	5.87974	9.88642	6.2486	51
chr2	119873092	119873343	FF_FLAG_2_peak_1718	104	.	7.05736	14.3159	10.4567	102
chr2	119897086	119897497	FF_FLAG_2_peak_1719	32	.	3.84232	6.60244	3.22772	257
chr2	120567668	120568012	FF_FLAG_2_peak_1720	43	.	5.03471	7.83979	4.36956	232
chr2	120609293	120609499	FF_FLAG_2_peak_1721	67	.	5.96362	10.3895	6.74139	131
chr2	120629105	120629385	FF_FLAG_2_peak_1722	113	.	7.83966	15.2136	11.3113	147
chr2	120730882	120731675	FF_FLAG_2_peak_1723	447	.	18.0312	49.6298	44.7134	374
chr2	120850549	120850892	FF_FLAG_2_peak_1724	90	.	6.97114	12.8698	9.09757	105
chr2	121140262	121140457	FF_FLAG_2_peak_1725	72	.	6.27173	10.9026	7.20768	91
chr2	121170772	121171494	FF_FLAG_2_peak_1726	348	.	15.2873	39.5308	34.8423	422
chr2	121270997	121271394	FF_FLAG_2_peak_1727	92	.	7.05569	13.0115	9.20849	84
chr2	121355258	121355457	FF_FLAG_2_peak_1728	81	.	6.66371	11.9448	8.19356	50
chr2	121448980	121449224	FF_FLAG_2_peak_1729	111	.	7.74571	15.0548	11.1803	105
chr2	121449391	121449776	FF_FLAG_2_peak_1730	44	.	5.09578	7.93893	4.42597	49
chr2	121574532	121575040	FF_FLAG_2_peak_1731	212	.	9.78325	25.5525	21.2826	173
chr2	121866925	121867210	FF_FLAG_2_peak_1732	101	.	7.36294	13.9588	10.1348	102
chr2	121956030	121956774	FF_FLAG_2_peak_1733	187	.	9.89653	22.9065	18.7215	435
chr2	122186236	122186660	FF_FLAG_2_peak_1734	123	.	8.2078	16.3063	12.3822	254
chr2	122348154	122349215	FF_FLAG_2_peak_1735	484	.	16.3054	53.473	48.4916	464
chr2	122702230	122702882	FF_FLAG_2_peak_1736	348	.	15.2873	39.5308	34.8423	328
chr2	125247230	125247761	FF_FLAG_2_peak_1737	81	.	6.66371	11.9448	8.19356	115
chr2	125782711	125782904	FF_FLAG_2_peak_1738	53	.	5.48776	8.89792	5.32064	100
chr2	125858721	125859106	FF_FLAG_2_peak_1739	52	.	5.39473	8.74557	5.21464	287
chr2	126675451	126675790	FF_FLAG_2_peak_1740	53	.	5.48776	8.89792	5.32064	101
chr2	126875870	126876552	FF_FLAG_2_peak_1741	201	.	10.0753	24.3698	20.1382	232
chr2	126932857	126933151	FF_FLAG_2_peak_1742	44	.	5.09578	7.93893	4.42597	228
chr2	127270086	127270862	FF_FLAG_2_peak_1743	622	.	21.0168	67.4802	62.2609	394
chr2	127425017	127425509	FF_FLAG_2_peak_1744	179	.	10.0694	22.0866	17.9346	188
chr2	127831528	127831934	FF_FLAG_2_peak_1745	208	.	10.8091	25.0965	20.8316	178
chr2	128943827	128944049	FF_FLAG_2_peak_1746	53	.	5.48776	8.89792	5.32064	181
chr2	128967209	128967613	FF_FLAG_2_peak_1747	72	.	6.27173	10.9026	7.20768	251
chr2	129198662	129198910	FF_FLAG_2_peak_1748	35	.	4.70379	7.01157	3.56762	14
chr2	129297597	129297914	FF_FLAG_2_peak_1749	216	.	11.3023	25.9555	21.6739	139
chr2	129801226	129801655	FF_FLAG_2_peak_1750	94	.	6.71683	13.2795	9.47074	251
chr2	130178947	130179396	FF_FLAG_2_peak_1751	92	.	7.05569	13.0115	9.20849	213
chr2	130424226	130424412	FF_FLAG_2_peak_1752	53	.	5.48776	8.89792	5.32064	72
chr2	130450139	130450537	FF_FLAG_2_peak_1753	169	.	9.79957	21.0714	16.9375	216
chr2	130667482	130667720	FF_FLAG_2_peak_1754	135	.	8.62362	17.4999	13.5048	135
chr2	130906411	130906644	FF_FLAG_2_peak_1755	72	.	6.27173	10.9026	7.20768	178
chr2	131262357	131262938	FF_FLAG_2_peak_1756	181	.	10.1916	22.2968	18.1183	236
chr2	131352546	131353009	FF_FLAG_2_peak_1757	124	.	7.72436	16.423	12.4698	289
chr2	132075725	132076288	FF_FLAG_2_peak_1758	146	.	9.01561	18.6723	14.629	283
chr2	132252654	132253368	FF_FLAG_2_peak_1759	110	.	7.64211	14.8791	11.0125	174
chr2	132577794	132578066	FF_FLAG_2_peak_1760	83	.	6.53096	12.1252	8.37242	88
chr2	132578187	132578470	FF_FLAG_2_peak_1761	100	.	7.32141	13.8888	10.0706	127
chr2	132781721	132781928	FF_FLAG_2_peak_1762	71	.	6.19657	10.7779	7.11758	110
chr2	134643635	134644248	FF_FLAG_2_peak_1763	277	.	13.0646	32.1832	27.7026	432
chr2	135988540	135988734	FF_FLAG_2_peak_1764	27	.	2.80572	6.01647	2.71036	141
chr2	140170290	140170864	FF_FLAG_2_peak_1765	135	.	8.62362	17.4999	13.5048	270
chr2	140395142	140395692	FF_FLAG_2_peak_1766	307	.	14.1114	35.3623	30.7792	294
chr2	140395915	140396100	FF_FLAG_2_peak_1767	44	.	5.09578	7.93893	4.42597	89
chr2	144270565	144271139	FF_FLAG_2_peak_1768	418	.	17.2473	46.6945	41.8403	339
chr2	144527269	144527676	FF_FLAG_2_peak_1769	133	.	8.52028	17.324	13.3552	121
chr2	144555740	144556339	FF_FLAG_2_peak_1770	124	.	7.72436	16.423	12.4698	254
chr2	146511778	146512181	FF_FLAG_2_peak_1771	53	.	4.56276	8.88029	5.32064	236
chr2	146855777	146856066	FF_FLAG_2_peak_1772	44	.	5.09578	7.93893	4.42597	171
chr2	150904697	150904882	FF_FLAG_2_peak_1773	61	.	5.80928	9.77026	6.16935	62
chr2	150909487	150909725	FF_FLAG_2_peak_1774	66	.	5.70931	10.3254	6.67912	88
chr2	151494061	151494437	FF_FLAG_2_peak_1775	154	.	9.19624	19.5007	15.4474	145
chr2	151542463	151542693	FF_FLAG_2_peak_1776	62	.	5.87974	9.88642	6.2486	171
chr2	151669931	151670801	FF_FLAG_2_peak_1777	348	.	15.2873	39.5308	34.8423	578
chr2	152293762	152294174	FF_FLAG_2_peak_1778	52	.	5.422	8.79028	5.25206	306
chr2	152414453	152414967	FF_FLAG_2_peak_1779	110	.	7.66354	14.9155	11.0476	396
chr2	152831030	152831900	FF_FLAG_2_peak_1780	135	.	8.06556	17.5182	13.5191	304
chr2	152847867	152848121	FF_FLAG_2_peak_1781	53	.	5.48776	8.89792	5.32064	172
chr2	153032236	153032510	FF_FLAG_2_peak_1782	193	.	10.5835	23.5384	19.3173	140
chr2	153492200	153492867	FF_FLAG_2_peak_1783	181	.	10.1916	22.2968	18.1183	346
chr2	153741332	153741517	FF_FLAG_2_peak_1784	53	.	5.48776	8.89792	5.32064	106
chr2	154569435	154569719	FF_FLAG_2_peak_1785	62	.	5.87974	9.88642	6.2486	164
chr2	154613207	154613504	FF_FLAG_2_peak_1786	92	.	7.05569	13.0115	9.20849	143
chr2	154790879	154791199	FF_FLAG_2_peak_1787	188	.	10.2881	23.0279	18.8421	153
chr2	154791282	154791840	FF_FLAG_2_peak_1788	78	.	6.42395	11.5438	7.83775	473
chr2	154892290	154892963	FF_FLAG_2_peak_1789	263	.	12.6448	30.7936	26.3538	261
chr2	155357159	155357572	FF_FLAG_2_peak_1790	178	.	9.40357	22.0206	17.8735	229
chr2	155381526	155381816	FF_FLAG_2_peak_1791	33	.	4.36594	6.73797	3.35295	56
chr2	155517984	155518571	FF_FLAG_2_peak_1792	281	.	13.3274	32.6421	28.1347	403
chr2	155956450	155956859	FF_FLAG_2_peak_1793	80	.	6.58385	11.8116	8.09501	146
chr2	156111476	156111945	FF_FLAG_2_peak_1794	39	.	4.44693	7.44838	3.99657	425
chr2	156179755	156180623	FF_FLAG_2_peak_1795	94	.	6.71683	13.2795	9.47074	593
chr2	156196718	156196903	FF_FLAG_2_peak_1796	49	.	5.04097	8.48222	4.95569	84
chr2	156720535	156720967	FF_FLAG_2_peak_1797	53	.	5.48776	8.89792	5.32064	279
chr2	156862771	156862991	FF_FLAG_2_peak_1798	33	.	4.36594	6.73797	3.35295	129
chr2	156991648	156992192	FF_FLAG_2_peak_1799	178	.	9.40357	22.0206	17.8735	333
chr2	157204298	157204973	FF_FLAG_2_peak_1800	124	.	7.72436	16.423	12.4698	145
chr2	157913146	157913680	FF_FLAG_2_peak_1801	253	.	12.3931	29.7107	25.3053	398
chr2	158409544	158410355	FF_FLAG_2_peak_1802	169	.	9.79957	21.0714	16.9375	203
chr2	160645969	160646344	FF_FLAG_2_peak_1803	32	.	4.15047	6.6427	3.26301	107
chr2	160872492	160873219	FF_FLAG_2_peak_1804	253	.	12.3931	29.7107	25.3053	499
chr2	163472279	163472736	FF_FLAG_2_peak_1805	80	.	6.58385	11.8116	8.09501	230
chr2	163644798	163645260	FF_FLAG_2_peak_1806	230	.	11.7595	27.3556	23.0113	135
chr2	163658356	163658593	FF_FLAG_2_peak_1807	62	.	5.87974	9.88642	6.2486	143
chr2	164879604	164879946	FF_FLAG_2_peak_1808	146	.	9.01561	18.6723	14.629	179
chr2	165034332	165035036	FF_FLAG_2_peak_1809	146	.	9.01561	18.6723	14.629	415
chr2	165992476	165993017	FF_FLAG_2_peak_1810	278	.	13.1677	32.3635	27.8771	178
chr2	166805508	166805695	FF_FLAG_2_peak_1811	44	.	5.09578	7.93893	4.42597	34
chr2	166906159	166906380	FF_FLAG_2_peak_1812	99	.	6.52217	13.7773	9.96129	95
chr2	166996092	166996364	FF_FLAG_2_peak_1813	81	.	6.66371	11.9448	8.19356	155
chr2	167349152	167349529	FF_FLAG_2_peak_1814	102	.	7.44768	14.1015	10.2475	141
chr2	167503207	167503581	FF_FLAG_2_peak_1815	242	.	12.1515	28.657	24.2716	210
chr2	168206862	168207634	FF_FLAG_2_peak_1816	255	.	12.5434	29.9722	25.5456	212
chr2	169051000	169051975	FF_FLAG_2_peak_1817	721	.	25.0869	77.5651	72.1647	496
chr2	170130382	170130815	FF_FLAG_2_peak_1818	81	.	6.66371	11.9448	8.19356	177
chr2	170511384	170511639	FF_FLAG_2_peak_1819	72	.	6.27173	10.9026	7.20768	159
chr2	172065999	172066525	FF_FLAG_2_peak_1820	44	.	5.09578	7.93893	4.42597	110
chr2	172440389	172440671	FF_FLAG_2_peak_1821	72	.	6.27173	10.9026	7.20768	137
chr2	172979744	172980038	FF_FLAG_2_peak_1822	72	.	6.27173	10.9026	7.20768	163
chr2	173000044	173000622	FF_FLAG_2_peak_1823	139	.	8.57271	17.9124	13.9082	223
chr2	173119224	173119894	FF_FLAG_2_peak_1824	167	.	9.68214	20.8699	16.7622	496
chr2	173659786	173660056	FF_FLAG_2_peak_1825	44	.	5.09578	7.93893	4.42597	138
chr2	174076180	174076484	FF_FLAG_2_peak_1826	46	.	4.51092	8.16316	4.6469	145
chr2	178406944	178407840	FF_FLAG_2_peak_1827	496	.	18.6032	54.6455	49.6427	198
chr2	180582670	180582989	FF_FLAG_2_peak_1828	111	.	7.74571	15.0548	11.1803	152
chr2	181287701	181288248	FF_FLAG_2_peak_1829	255	.	12.5434	29.9722	25.5456	124
chr2	181365059	181365603	FF_FLAG_2_peak_1830	123	.	8.23164	16.3467	12.3976	203
chr2	182012769	182013233	FF_FLAG_2_peak_1831	205	.	2.39007	24.8113	20.5494	284
chr3	5575938	5576186	FF_FLAG_2_peak_1832	40	.	4.84545	7.5312	4.07765	205
chr3	5860286	5860580	FF_FLAG_2_peak_1833	13	.	1.8182	4.51996	1.34404	157
chr3	8763397	8764387	FF_FLAG_2_peak_1834	491	.	19.2072	54.1023	49.1023	637
chr3	9250493	9250818	FF_FLAG_2_peak_1835	102	.	7.44768	14.1015	10.2475	142
chr3	16183233	16183418	FF_FLAG_2_peak_1836	44	.	5.09578	7.93893	4.42597	38
chr3	30602333	30602518	FF_FLAG_2_peak_1837	52	.	5.422	8.79028	5.25206	31
chr3	30792905	30793502	FF_FLAG_2_peak_1838	369	.	15.7103	41.7294	36.9963	170
chr3	31094466	31094730	FF_FLAG_2_peak_1839	102	.	7.44768	14.1015	10.2475	126
chr3	31094953	31095240	FF_FLAG_2_peak_1840	44	.	5.09578	7.93893	4.42597	109
chr3	32736936	32737190	FF_FLAG_2_peak_1841	77	.	5.73425	11.4958	7.79024	155
chr3	33799771	33800507	FF_FLAG_2_peak_1842	376	.	16.0713	42.3651	37.6083	208
chr3	34019628	34020133	FF_FLAG_2_peak_1843	92	.	7.05569	13.0115	9.20849	166
chr3	34020456	34020695	FF_FLAG_2_peak_1844	35	.	4.70379	7.01157	3.56762	62
chr3	34081202	34081450	FF_FLAG_2_peak_1845	55	.	5.24799	9.17112	5.58836	100
chr3	36613410	36613640	FF_FLAG_2_peak_1846	53	.	5.48776	8.89792	5.32064	118
chr3	37063564	37063973	FF_FLAG_2_peak_1847	205	.	10.9755	24.7958	20.534	144
chr3	37419118	37419563	FF_FLAG_2_peak_1848	138	.	7.70801	17.8382	13.8355	141
chr3	37420213	37420888	FF_FLAG_2_peak_1849	722	.	22.6319	77.6169	72.2163	300
chr3	40708772	40709064	FF_FLAG_2_peak_1850	102	.	7.44768	14.1015	10.2475	164
chr3	40745120	40745518	FF_FLAG_2_peak_1851	217	.	11.3675	26.0684	21.7658	311
chr3	40800065	40800695	FF_FLAG_2_peak_1852	315	.	13.7876	36.1683	31.5744	266
chr3	40846644	40847434	FF_FLAG_2_peak_1853	167	.	9.68214	20.8699	16.7622	606
chr3	40893909	40894640	FF_FLAG_2_peak_1854	102	.	7.44768	14.1015	10.2475	165
chr3	40949585	40949961	FF_FLAG_2_peak_1855	205	.	10.9755	24.7958	20.534	241
chr3	41082959	41083679	FF_FLAG_2_peak_1856	114	.	7.38852	15.3557	11.4482	277
chr3	41555622	41555865	FF_FLAG_2_peak_1857	62	.	5.87974	9.88642	6.2486	112
chr3	41742101	41743108	FF_FLAG_2_peak_1858	294	.	13.7194	33.9961	29.4505	468
chr3	51224432	51224629	FF_FLAG_2_peak_1859	102	.	7.44768	14.1015	10.2475	74
chr3	51224774	51225246	FF_FLAG_2_peak_1860	146	.	9.01561	18.6723	14.629	328
chr3	51276144	51276413	FF_FLAG_2_peak_1861	104	.	7.05268	14.3076	10.4486	124
chr3	51276607	51276844	FF_FLAG_2_peak_1862	35	.	4.65027	6.9255	3.52832	108
chr3	51277046	51277741	FF_FLAG_2_peak_1863	61	.	5.80928	9.77026	6.16935	327
chr3	51483942	51484166	FF_FLAG_2_peak_1864	44	.	5.09578	7.93893	4.42597	153
chr3	52268251	52268891	FF_FLAG_2_peak_1865	53	.	5.48776	8.89792	5.32064	520
chr3	56182687	56182926	FF_FLAG_2_peak_1866	53	.	5.48776	8.89792	5.32064	107
chr3	56183343	56183904	FF_FLAG_2_peak_1867	230	.	11.7595	27.3556	23.0113	148
chr3	57847251	57847483	FF_FLAG_2_peak_1868	53	.	5.48776	8.89792	5.32064	127
chr3	58414703	58415519	FF_FLAG_2_peak_1869	674	.	23.911	72.7386	67.4204	319
chr3	65528172	65529320	FF_FLAG_2_peak_1870	432	.	17.6392	48.1574	43.2707	225
chr3	66985707	66985940	FF_FLAG_2_peak_1871	53	.	5.48776	8.89792	5.32064	70
chr3	67373845	67374787	FF_FLAG_2_peak_1872	321	.	14.5034	36.7403	32.1223	547
chr3	69044707	69045148	FF_FLAG_2_peak_1873	144	.	8.90757	18.4878	14.4727	179
chr3	69126818	69127079	FF_FLAG_2_peak_1874	90	.	6.2257	12.808	9.04171	165
chr3	82876110	82876633	FF_FLAG_2_peak_1875	357	.	15.4135	40.4754	35.774	351
chr3	84039793	84040088	FF_FLAG_2_peak_1876	81	.	6.66371	11.9448	8.19356	172
chr3	84155582	84155772	FF_FLAG_2_peak_1877	53	.	5.48776	8.89792	5.32064	49
chr3	84582292	84582560	FF_FLAG_2_peak_1878	44	.	5.09578	7.93893	4.42597	178
chr3	84814238	84814666	FF_FLAG_2_peak_1879	123	.	8.23164	16.3467	12.3976	168
chr3	85887571	85887924	FF_FLAG_2_peak_1880	235	.	9.81789	27.9445	23.5928	171
chr3	86223549	86224200	FF_FLAG_2_peak_1881	310	.	13.0978	35.5971	31.0088	441
chr3	86224308	86225010	FF_FLAG_2_peak_1882	658	.	23.519	71.1437	65.8497	331
chr3	86546912	86547097	FF_FLAG_2_peak_1883	53	.	5.48776	8.89792	5.32064	57
chr3	86920188	86920572	FF_FLAG_2_peak_1884	113	.	7.83966	15.2136	11.3113	297
chr3	87885248	87885646	FF_FLAG_2_peak_1885	81	.	6.36206	11.836	8.11883	229
chr3	87930425	87930793	FF_FLAG_2_peak_1886	92	.	7.05569	13.0115	9.20849	236
chr3	88296823	88297144	FF_FLAG_2_peak_1887	58	.	5.37704	9.39413	5.80608	99
chr3	88409932	88410465	FF_FLAG_2_peak_1888	122	.	8.13299	16.1794	12.2567	178
chr3	88492827	88493360	FF_FLAG_2_peak_1889	169	.	9.79957	21.0714	16.9375	181
chr3	88685646	88686233	FF_FLAG_2_peak_1890	167	.	9.06773	20.8684	16.7622	160
chr3	88835226	88835454	FF_FLAG_2_peak_1891	61	.	5.80928	9.77026	6.16935	146
chr3	88950032	88950498	FF_FLAG_2_peak_1892	62	.	5.87974	9.88642	6.2486	167
chr3	88950624	88951219	FF_FLAG_2_peak_1893	81	.	6.66371	11.9448	8.19356	367
chr3	89160017	89160323	FF_FLAG_2_peak_1894	102	.	7.44768	14.1015	10.2475	156
chr3	89213935	89214610	FF_FLAG_2_peak_1895	242	.	12.1515	28.657	24.2716	441
chr3	89378346	89378563	FF_FLAG_2_peak_1896	53	.	5.48776	8.89792	5.32064	84
chr3	89773355	89773601	FF_FLAG_2_peak_1897	135	.	8.62362	17.4999	13.5048	113
chr3	90051859	90052858	FF_FLAG_2_peak_1898	390	.	16.4633	43.7981	39.0068	319
chr3	90231645	90232081	FF_FLAG_2_peak_1899	70	.	6.13083	10.6686	7.01642	296
chr3	90292756	90293962	FF_FLAG_2_peak_1900	642	.	23.127	69.556	64.2879	746
chr3	90509012	90509443	FF_FLAG_2_peak_1901	123	.	8.23164	16.3467	12.3976	217
chr3	93443773	93444668	FF_FLAG_2_peak_1902	322	.	13.4337	36.9036	32.2815	399
chr3	93445472	93447863	FF_FLAG_2_peak_1903	389	.	16.0272	43.7743	38.9964	1748
chr3	94310029	94310214	FF_FLAG_2_peak_1904	72	.	6.27173	10.9026	7.20768	65
chr3	94413234	94413555	FF_FLAG_2_peak_1905	58	.	5.37347	9.38798	5.80017	148
chr3	94582298	94582760	FF_FLAG_2_peak_1906	181	.	10.1916	22.2968	18.1183	301
chr3	94658600	94658948	FF_FLAG_2_peak_1907	117	.	7.82726	15.6574	11.7469	136
chr3	94757911	94758304	FF_FLAG_2_peak_1908	81	.	5.92924	11.8586	8.13914	256
chr3	94974628	94975021	FF_FLAG_2_peak_1909	71	.	6.19657	10.7779	7.11758	226
chr3	95014949	95016331	FF_FLAG_2_peak_1910	55	.	5.03986	9.1404	5.55868	916
chr3	95106185	95106777	FF_FLAG_2_peak_1911	169	.	9.79957	21.0714	16.9375	312
chr3	95217255	95218103	FF_FLAG_2_peak_1912	187	.	9.89653	22.9065	18.7215	692
chr3	95228091	95228514	FF_FLAG_2_peak_1913	124	.	7.72436	16.423	12.4698	168
chr3	95356830	95357402	FF_FLAG_2_peak_1914	907	.	28.7	96.4762	90.7708	348
chr3	95427024	95427218	FF_FLAG_2_peak_1915	44	.	5.09578	7.93893	4.42597	69
chr3	95427475	95428202	FF_FLAG_2_peak_1916	447	.	18.0312	49.6298	44.7134	215
chr3	95559508	95559959	FF_FLAG_2_peak_1917	274	.	11.8515	31.9461	27.4681	176
chr3	95818836	95819021	FF_FLAG_2_peak_1918	27	.	4.31181	6.11826	2.74859	61
chr3	95819404	95819651	FF_FLAG_2_peak_1919	72	.	6.27173	10.9026	7.20768	138
chr3	95855520	95856023	FF_FLAG_2_peak_1920	135	.	8.62362	17.4999	13.5048	332
chr3	95929306	95929757	FF_FLAG_2_peak_1921	39	.	4.44693	7.44838	3.99657	131
chr3	96104629	96104902	FF_FLAG_2_peak_1922	35	.	4.64743	6.92092	3.5239	126
chr3	96238472	96238870	FF_FLAG_2_peak_1923	72	.	6.2715	10.9022	7.20768	324
chr3	96239395	96240451	FF_FLAG_2_peak_1924	81	.	5.92924	11.8586	8.13914	827
chr3	96245362	96246408	FF_FLAG_2_peak_1925	157	.	9.40759	19.863	15.7748	346
chr3	96246661	96247270	FF_FLAG_2_peak_1926	67	.	5.96362	10.3895	6.74139	98
chr3	96263115	96263301	FF_FLAG_2_peak_1927	53	.	5.48776	8.89792	5.32064	43
chr3	96268758	96269093	FF_FLAG_2_peak_1928	157	.	9.40759	19.863	15.7748	157
chr3	96269797	96270024	FF_FLAG_2_peak_1929	35	.	4.70379	7.01157	3.56762	121
chr3	96458256	96458589	FF_FLAG_2_peak_1930	44	.	5.09578	7.93893	4.42597	79
chr3	96727530	96727915	FF_FLAG_2_peak_1931	44	.	5.09578	7.93893	4.42597	82
chr3	96905104	96905343	FF_FLAG_2_peak_1932	35	.	4.70379	7.01157	3.56762	110
chr3	97767656	97767861	FF_FLAG_2_peak_1933	48	.	5.18986	8.40835	4.88773	89
chr3	97900989	97901406	FF_FLAG_2_peak_1934	101	.	6.00363	14.0023	10.1776	263
chr3	100685298	100685720	FF_FLAG_2_peak_1935	305	.	13.9423	35.0665	30.5024	238
chr3	101924344	101924529	FF_FLAG_2_peak_1936	62	.	5.87974	9.88642	6.2486	99
chr3	102935761	102936164	FF_FLAG_2_peak_1937	72	.	6.27173	10.9026	7.20768	137
chr3	103020512	103021066	FF_FLAG_2_peak_1938	72	.	6.27173	10.9026	7.20768	398
chr3	103279610	103279997	FF_FLAG_2_peak_1939	92	.	7.05569	13.0115	9.20849	147
chr3	103914137	103914668	FF_FLAG_2_peak_1940	178	.	9.07632	21.9646	17.8209	166
chr3	103968157	103968795	FF_FLAG_2_peak_1941	203	.	10.844	24.5686	20.3306	176
chr3	104220107	104220623	FF_FLAG_2_peak_1942	307	.	14.1114	35.3623	30.7792	170
chr3	104511560	104511945	FF_FLAG_2_peak_1943	94	.	6.71683	13.2795	9.47074	177
chr3	104638172	104639181	FF_FLAG_2_peak_1944	255	.	12.5434	29.9722	25.5456	258
chr3	104864194	104864526	FF_FLAG_2_peak_1945	58	.	5.5909	9.40847	5.81916	177
chr3	105687229	105687418	FF_FLAG_2_peak_1946	71	.	6.19657	10.7779	7.11758	134
chr3	105687518	105687913	FF_FLAG_2_peak_1947	294	.	13.7194	33.9961	29.4505	165
chr3	107332314	107332712	FF_FLAG_2_peak_1948	43	.	5.05212	7.86808	4.3975	67
chr3	107333360	107333687	FF_FLAG_2_peak_1949	100	.	7.30083	13.854	10.0362	158
chr3	107333768	107334007	FF_FLAG_2_peak_1950	43	.	5.03471	7.83979	4.36956	66
chr3	107696228	107696762	FF_FLAG_2_peak_1951	53	.	5.48776	8.89792	5.32064	482
chr3	108210200	108210608	FF_FLAG_2_peak_1952	102	.	7.44768	14.1015	10.2475	273
chr3	108591278	108591661	FF_FLAG_2_peak_1953	85	.	6.38099	12.2724	8.51474	115
chr3	108722114	108722349	FF_FLAG_2_peak_1954	102	.	7.44768	14.1015	10.2475	140
chr3	113090956	113091255	FF_FLAG_2_peak_1955	230	.	11.7595	27.3556	23.0113	127
chr3	113629755	113630138	FF_FLAG_2_peak_1956	169	.	9.79957	21.0714	16.9375	178
chr3	116662343	116662624	FF_FLAG_2_peak_1957	25	.	3.85401	5.86625	2.57029	206
chr3	119782982	119783185	FF_FLAG_2_peak_1958	44	.	5.09578	7.93893	4.42597	70
chr3	121881889	121883362	FF_FLAG_2_peak_1959	95	.	6.10301	13.3899	9.57942	687
chr3	121953164	121953525	FF_FLAG_2_peak_1960	72	.	6.27173	10.9026	7.20768	111
chr3	121967654	121967914	FF_FLAG_2_peak_1961	78	.	6.40624	11.514	7.80824	105
chr3	122293326	122294054	FF_FLAG_2_peak_1962	102	.	7.44768	14.1015	10.2475	135
chr3	122619307	122620008	FF_FLAG_2_peak_1963	146	.	9.01561	18.6723	14.629	303
chr3	122984257	122984758	FF_FLAG_2_peak_1964	92	.	7.05569	13.0115	9.20849	341
chr3	125937947	125939300	FF_FLAG_2_peak_1965	867	.	28.6148	92.3974	86.7425	572
chr3	127552964	127553414	FF_FLAG_2_peak_1966	135	.	8.62362	17.4999	13.5048	298
chr3	127896192	127896507	FF_FLAG_2_peak_1967	90	.	6.97114	12.8698	9.09757	112
chr3	129831083	129831460	FF_FLAG_2_peak_1968	102	.	7.44768	14.1015	10.2475	168
chr3	130730223	130730419	FF_FLAG_2_peak_1969	25	.	3.85401	5.86625	2.57029	44
chr3	131564792	131564977	FF_FLAG_2_peak_1970	44	.	5.09578	7.93893	4.42597	90
chr3	135438362	135438986	FF_FLAG_2_peak_1971	181	.	10.1916	22.2968	18.1183	241
chr3	138143397	138143611	FF_FLAG_2_peak_1972	41	.	4.70178	7.59255	4.13435	138
chr3	138442608	138442947	FF_FLAG_2_peak_1973	55	.	5.44247	9.1608	5.57822	155
chr3	142395348	142395720	FF_FLAG_2_peak_1974	146	.	9.01561	18.6723	14.629	162
chr3	142765055	142765260	FF_FLAG_2_peak_1975	53	.	5.48776	8.89792	5.32064	80
chr3	142881458	142882263	FF_FLAG_2_peak_1976	334	.	14.8954	38.1299	33.4775	368
chr3	144570101	144570286	FF_FLAG_2_peak_1977	35	.	4.70379	7.01157	3.56762	109
chr3	145118524	145118861	FF_FLAG_2_peak_1978	128	.	7.41155	16.7969	12.839	153
chr3	146499690	146500180	FF_FLAG_2_peak_1979	146	.	8.9895	18.6278	14.6084	120
chr3	149052578	149052951	FF_FLAG_2_peak_1980	82	.	3.00935	12.0051	8.25364	91
chr3	152210019	152210365	FF_FLAG_2_peak_1981	92	.	7.05569	13.0115	9.20849	162
chr3	152340277	152340463	FF_FLAG_2_peak_1982	53	.	5.48776	8.89792	5.32064	81
chr3	153426711	153428001	FF_FLAG_2_peak_1983	321	.	14.5034	36.7403	32.1223	704
chr3	157534371	157534660	FF_FLAG_2_peak_1984	44	.	5.09578	7.93893	4.42597	149
chr3	158031265	158031820	FF_FLAG_2_peak_1985	66	.	5.70931	10.3254	6.67912	153
chr3	158036240	158036755	FF_FLAG_2_peak_1986	90	.	6.97114	12.8698	9.09757	263
chr3	159939368	159939744	FF_FLAG_2_peak_1987	254	.	2.24816	29.907	25.4989	210
chr4	3835445	3835890	FF_FLAG_2_peak_1988	146	.	9.01561	18.6723	14.629	355
chr4	3938784	3939010	FF_FLAG_2_peak_1989	62	.	5.87974	9.88642	6.2486	76
chr4	8647169	8647469	FF_FLAG_2_peak_1990	92	.	7.05569	13.0115	9.20849	153
chr4	11007759	11007982	FF_FLAG_2_peak_1991	44	.	5.09578	7.93893	4.42597	69
chr4	11156236	11156660	FF_FLAG_2_peak_1992	80	.	6.58385	11.8116	8.09501	99
chr4	11190580	11190807	FF_FLAG_2_peak_1993	72	.	6.27173	10.9026	7.20768	124
chr4	11190925	11192368	FF_FLAG_2_peak_1994	461	.	18.4232	51.1116	46.1658	572
chr4	11253585	11253984	FF_FLAG_2_peak_1995	81	.	6.66371	11.9448	8.19356	268
chr4	11254079	11254340	FF_FLAG_2_peak_1996	75	.	6.04515	11.2873	7.58401	115
chr4	11966169	11966639	FF_FLAG_2_peak_1997	92	.	7.05569	13.0115	9.20849	114
chr4	12089292	12089919	FF_FLAG_2_peak_1998	128	.	8.22241	16.8139	12.8556	261
chr4	12140324	12140848	FF_FLAG_2_peak_1999	144	.	8.86277	18.4112	14.4016	261
chr4	15957902	15958312	FF_FLAG_2_peak_2000	53	.	5.48776	8.89792	5.32064	269
[truncated: 1,342 more rows]

## Sheet: Stra8_FLAG_Rep3
chr1	4857662	4858023	FF_FLAG_3_peak_1	79	.	4.96711	12.0744	7.93146	124
chr1	8123211	8123373	FF_FLAG_3_peak_2	100	.	5.30671	14.3417	10.0712	85
chr1	12505144	12505313	FF_FLAG_3_peak_3	82	.	5.1042	12.3972	8.23458	61
chr1	15805597	15805899	FF_FLAG_3_peak_4	75	.	4.67346	11.6932	7.57476	162
chr1	23256694	23256897	FF_FLAG_3_peak_5	98	.	5.49684	14.0567	9.80543	114
chr1	24100290	24100509	FF_FLAG_3_peak_6	33	.	3.42212	7.12975	3.35723	87
chr1	25228639	25228901	FF_FLAG_3_peak_7	85	.	4.95293	12.7325	8.5482	134
chr1	36287302	36287985	FF_FLAG_3_peak_8	363	.	6.83111	41.5228	36.3952	486
chr1	37864903	37865392	FF_FLAG_3_peak_9	156	.	6.82813	20.2104	15.6958	116
chr1	37997933	37998139	FF_FLAG_3_peak_10	74	.	4.87723	11.5201	7.41534	121
chr1	38916420	38916704	FF_FLAG_3_peak_11	60	.	4.51526	10.0309	6.01804	30
chr1	39535713	39536074	FF_FLAG_3_peak_12	69	.	4.67901	11.0533	6.97908	86
chr1	39577087	39577433	FF_FLAG_3_peak_13	215	.	7.15535	26.2489	21.5278	257
chr1	44102278	44102618	FF_FLAG_3_peak_14	122	.	6.08578	16.6577	12.2788	211
chr1	46088856	46089065	FF_FLAG_3_peak_15	131	.	6.2821	17.5526	13.1369	95
chr1	52113705	52114009	FF_FLAG_3_peak_16	54	.	3.63416	9.39256	5.42988	216
chr1	53785121	53785302	FF_FLAG_3_peak_17	27	.	3.53368	6.46208	2.754	77
chr1	55087904	55088051	FF_FLAG_3_peak_18	39	.	3.57767	7.76211	3.93915	28
chr1	55088152	55088319	FF_FLAG_3_peak_19	75	.	4.67346	11.6932	7.57476	69
chr1	55131115	55131256	FF_FLAG_3_peak_20	37	.	3.60477	7.58721	3.78108	77
chr1	55172051	55172254	FF_FLAG_3_peak_21	82	.	5.1042	12.3972	8.23458	79
chr1	55362511	55363442	FF_FLAG_3_peak_22	167	.	7.06736	21.261	16.7038	317
chr1	55363697	55363837	FF_FLAG_3_peak_23	57	.	4.04433	9.76455	5.77717	49
chr1	58973803	58973979	FF_FLAG_3_peak_24	37	.	3.25821	7.56884	3.7655	38
chr1	59094687	59095073	FF_FLAG_3_peak_25	106	.	5.69315	14.9093	10.6123	201
chr1	59762993	59763192	FF_FLAG_3_peak_26	40	.	3.73776	7.91348	4.07188	112
chr1	60180271	60180647	FF_FLAG_3_peak_27	46	.	3.60896	8.57804	4.67719	77
chr1	60409342	60409574	FF_FLAG_3_peak_28	100	.	5.30671	14.3417	10.0712	149
chr1	60566704	60566860	FF_FLAG_3_peak_29	63	.	4.51018	10.333	6.30757	101
chr1	69377023	69377237	FF_FLAG_3_peak_30	65	.	4.02538	10.5533	6.50917	130
chr1	71102919	71103225	FF_FLAG_3_peak_31	101	.	5.06315	14.4252	10.1519	129
chr1	74505792	74506148	FF_FLAG_3_peak_32	97	.	4.89496	13.9601	9.71912	226
chr1	75317404	75318118	FF_FLAG_3_peak_33	133	.	4.91127	17.8126	13.3874	562
chr1	82960096	82960436	FF_FLAG_3_peak_34	124	.	5.83738	16.8601	12.4741	205
chr1	83000420	83000843	FF_FLAG_3_peak_35	167	.	7.06736	21.261	16.7038	248
chr1	84838488	84838735	FF_FLAG_3_peak_36	30	.	3.19254	6.74715	3.01536	32
chr1	85793361	85793586	FF_FLAG_3_peak_37	127	.	6.11337	17.1424	12.7464	127
chr1	86359130	86359936	FF_FLAG_3_peak_38	246	.	8.12002	29.4787	24.6562	535
chr1	86434482	86434764	FF_FLAG_3_peak_39	111	.	5.43674	15.4267	11.1104	166
chr1	86504223	86504393	FF_FLAG_3_peak_40	64	.	4.42226	10.4328	6.40028	43
chr1	86526189	86526392	FF_FLAG_3_peak_41	27	.	2.83289	6.44991	2.754	176
chr1	86527872	86528491	FF_FLAG_3_peak_42	572	.	13.2781	62.7698	57.2954	339
chr1	86703866	86704020	FF_FLAG_3_peak_43	46	.	3.79736	8.57825	4.67719	17
chr1	91398605	91398763	FF_FLAG_3_peak_44	24	.	3.10905	6.11788	2.45576	26
chr1	93512152	93512418	FF_FLAG_3_peak_45	70	.	4.59915	11.1834	7.09667	133
chr1	93635352	93636038	FF_FLAG_3_peak_46	224	.	7.3109	27.1874	22.4363	545
chr1	93755027	93755277	FF_FLAG_3_peak_47	48	.	3.98109	8.77067	4.85725	177
chr1	93803543	93804001	FF_FLAG_3_peak_48	311	.	7.76959	36.1599	31.1523	263
chr1	111864492	111864885	FF_FLAG_3_peak_49	194	.	7.60849	24.0492	19.4048	127
chr1	128103435	128103744	FF_FLAG_3_peak_50	213	.	7.60628	26.0402	21.333	175
chr1	128359487	128359772	FF_FLAG_3_peak_51	64	.	4.19988	10.465	6.42723	174
chr1	133131028	133131388	FF_FLAG_3_peak_52	141	.	5.26327	18.6609	14.1982	225
chr1	134063340	134063556	FF_FLAG_3_peak_53	73	.	4.58725	11.4748	7.37337	116
chr1	134067273	134067483	FF_FLAG_3_peak_54	74	.	4.90789	11.5915	7.47693	106
chr1	134560921	134561186	FF_FLAG_3_peak_55	84	.	5.06363	12.6549	8.48126	104
chr1	134874556	134874929	FF_FLAG_3_peak_56	67	.	4.71157	10.8025	6.73803	66
chr1	134962414	134962684	FF_FLAG_3_peak_57	99	.	4.97763	14.1899	9.92615	134
chr1	135430356	135430642	FF_FLAG_3_peak_58	320	.	8.86641	37.0449	32.017	150
chr1	135766287	135766505	FF_FLAG_3_peak_59	53	.	4.31894	9.27751	5.3206	89
chr1	136345990	136346131	FF_FLAG_3_peak_60	44	.	3.44378	8.34059	4.46916	117
chr1	136415345	136415684	FF_FLAG_3_peak_61	100	.	4.65766	14.2714	10.0062	122
chr1	137323542	137323804	FF_FLAG_3_peak_62	30	.	3.19254	6.74715	3.01536	46
chr1	139422042	139422442	FF_FLAG_3_peak_63	67	.	4.71157	10.8025	6.73803	215
chr1	146106947	146107133	FF_FLAG_3_peak_64	67	.	4.71157	10.8025	6.73803	99
chr1	150392804	150392980	FF_FLAG_3_peak_65	53	.	4.31894	9.27751	5.3206	88
chr1	150393123	150393400	FF_FLAG_3_peak_66	70	.	4.59915	11.1834	7.09667	138
chr1	151500817	151501024	FF_FLAG_3_peak_67	44	.	3.89159	8.284	4.4152	58
chr1	153487313	153487904	FF_FLAG_3_peak_68	100	.	5.30671	14.3417	10.0712	195
chr1	156718682	156718884	FF_FLAG_3_peak_69	66	.	4.41735	10.7291	6.67659	104
chr1	157412270	157412671	FF_FLAG_3_peak_70	112	.	5.09977	15.5994	11.2774	184
chr1	160213126	160213291	FF_FLAG_3_peak_71	44	.	3.58596	8.2698	4.40471	32
chr1	161034791	161035146	FF_FLAG_3_peak_72	113	.	4.99702	15.6488	11.3221	112
chr1	165680059	165680362	FF_FLAG_3_peak_73	39	.	3.92631	7.82837	3.98901	230
chr1	166002720	166003018	FF_FLAG_3_peak_74	71	.	4.16418	11.2412	7.14963	91
chr1	166003144	166003455	FF_FLAG_3_peak_75	240	.	7.72747	28.8939	24.0937	129
chr1	166282680	166282929	FF_FLAG_3_peak_76	46	.	4.12263	8.54306	4.64707	172
chr1	169517895	169518089	FF_FLAG_3_peak_77	39	.	3.92631	7.82837	3.98901	90
chr1	173361743	173361968	FF_FLAG_3_peak_78	167	.	7.06736	21.261	16.7038	116
chr1	176814092	176814309	FF_FLAG_3_peak_79	74	.	4.50769	11.5869	7.47693	100
chr1	177258523	177259049	FF_FLAG_3_peak_80	105	.	4.85821	14.8828	10.5938	183
chr1	177441500	177441734	FF_FLAG_3_peak_81	78	.	4.30299	11.9432	7.80899	136
chr1	177983281	177983854	FF_FLAG_3_peak_82	128	.	5.27463	17.2158	12.8152	376
chr1	178187437	178188049	FF_FLAG_3_peak_83	70	.	4.11108	11.0861	7.01007	315
chr1	178318453	178319127	FF_FLAG_3_peak_84	201	.	6.52389	24.7907	20.1205	252
chr1	178405741	178405881	FF_FLAG_3_peak_85	39	.	3.57767	7.76211	3.93915	134
chr1	178406248	178406518	FF_FLAG_3_peak_86	110	.	5.57538	15.4007	11.0853	152
chr1	179517884	179518124	FF_FLAG_3_peak_87	124	.	5.67191	16.8241	12.4423	117
chr1	179668180	179668372	FF_FLAG_3_peak_88	46	.	3.60896	8.57804	4.67719	110
chr1	179960022	179960165	FF_FLAG_3_peak_89	82	.	4.81039	12.3722	8.21838	99
chr1	180641185	180641579	FF_FLAG_3_peak_90	158	.	6.52703	20.3493	15.8234	138
chr1	180813726	180814187	FF_FLAG_3_peak_91	37	.	3.25821	7.56884	3.7655	53
chr1	180850918	180851152	FF_FLAG_3_peak_92	101	.	4.5917	14.3905	10.1184	112
chr1	181841945	181842151	FF_FLAG_3_peak_93	37	.	3.81295	7.57481	3.77131	167
chr1	182020074	182020260	FF_FLAG_3_peak_94	82	.	5.1042	12.3972	8.23458	55
chr1	182408742	182409273	FF_FLAG_3_peak_95	254	.	7.35672	30.2599	25.4134	249
chr1	182664996	182665194	FF_FLAG_3_peak_96	98	.	5.49684	14.0567	9.80543	129
chr1	183388728	183388957	FF_FLAG_3_peak_97	171	.	6.37759	21.6995	17.1259	135
chr1	188890722	188891395	FF_FLAG_3_peak_98	708	.	13.3254	76.5637	70.873	167
chr1	189007695	189007889	FF_FLAG_3_peak_99	67	.	4.58583	10.8302	6.76475	76
chr1	189687840	189688208	FF_FLAG_3_peak_100	39	.	3.19804	7.81007	3.98283	250
chr1	190928479	190928726	FF_FLAG_3_peak_101	77	.	4.51098	11.9119	7.78271	119
chr1	191224352	191224958	FF_FLAG_3_peak_102	319	.	9.01538	36.9233	31.9011	226
chr1	191575173	191576127	FF_FLAG_3_peak_103	476	.	9.80467	52.9337	47.6026	220
chr1	191718561	191718865	FF_FLAG_3_peak_104	337	.	9.89181	38.8034	33.7379	129
chr1	191990090	191990286	FF_FLAG_3_peak_105	46	.	3.60896	8.57804	4.67719	128
chr1	192834847	192835008	FF_FLAG_3_peak_106	60	.	4.51526	10.0309	6.01804	59
chr1	193034878	193036098	FF_FLAG_3_peak_107	597	.	11.2784	65.2226	59.7112	316
chr1	194976252	194976587	FF_FLAG_3_peak_108	108	.	5.4686	15.1294	10.8228	85
chr10	5824088	5824478	FF_FLAG_3_peak_109	236	.	7.09439	28.4517	23.661	169
chr10	7955511	7955651	FF_FLAG_3_peak_110	39	.	3.92631	7.82837	3.98901	86
chr10	7956164	7956658	FF_FLAG_3_peak_111	106	.	5.69315	14.9093	10.6123	176
chr10	11149304	11149596	FF_FLAG_3_peak_112	90	.	5.30052	13.2192	9.01117	156
chr10	11280785	11281008	FF_FLAG_3_peak_113	39	.	3.19804	7.81007	3.98283	98
chr10	18055334	18055702	FF_FLAG_3_peak_114	98	.	5.49684	14.0567	9.80543	99
chr10	19934050	19934262	FF_FLAG_3_peak_115	74	.	4.90789	11.5915	7.47693	81
chr10	29313122	29313305	FF_FLAG_3_peak_116	45	.	3.73323	8.41248	4.53323	82
chr10	29313373	29313602	FF_FLAG_3_peak_117	143	.	6.11633	18.8293	14.3611	130
chr10	30200354	30200611	FF_FLAG_3_peak_118	71	.	4.50416	11.2622	7.16961	129
chr10	30618242	30618482	FF_FLAG_3_peak_119	113	.	5.53891	15.6935	11.3636	113
chr10	37137085	37137300	FF_FLAG_3_peak_120	53	.	4.31894	9.27751	5.3206	115
chr10	39731417	39732171	FF_FLAG_3_peak_121	188	.	6.6887	23.4897	18.8575	474
chr10	39732745	39732988	FF_FLAG_3_peak_122	43	.	3.99532	8.25508	4.39191	117
chr10	40301492	40301734	FF_FLAG_3_peak_123	79	.	4.96711	12.0744	7.93146	121
chr10	41192341	41192673	FF_FLAG_3_peak_124	60	.	4.51526	10.0309	6.01804	214
chr10	41192719	41193091	FF_FLAG_3_peak_125	60	.	4.51526	10.0309	6.01804	197
chr10	41193346	41193826	FF_FLAG_3_peak_126	55	.	4.30469	9.54358	5.57454	287
chr10	41490394	41490664	FF_FLAG_3_peak_127	40	.	3.5532	7.93951	4.09496	38
chr10	42478217	42478488	FF_FLAG_3_peak_128	65	.	4.02538	10.5533	6.50917	38
chr10	42501946	42502229	FF_FLAG_3_peak_129	92	.	4.22598	13.4931	9.26856	126
chr10	43479736	43479977	FF_FLAG_3_peak_130	27	.	3.26657	6.51615	2.79933	207
chr10	58497985	58498219	FF_FLAG_3_peak_131	42	.	3.808	8.08357	4.22953	107
chr10	59221748	59221901	FF_FLAG_3_peak_132	78	.	4.77604	11.9502	7.81305	48
chr10	60002994	60003176	FF_FLAG_3_peak_133	46	.	3.60896	8.57804	4.67719	74
chr10	61146290	61148058	FF_FLAG_3_peak_134	2071	.	25.5645	214.994	207.128	920
chr10	61648427	61648660	FF_FLAG_3_peak_135	100	.	5.17144	14.3577	10.0861	98
chr10	62261274	62261432	FF_FLAG_3_peak_136	64	.	4.42226	10.4328	6.40028	81
chr10	62651183	62651689	FF_FLAG_3_peak_137	197	.	5.06008	24.4069	19.7449	306
chr10	62791898	62792532	FF_FLAG_3_peak_138	65	.	4.02538	10.5533	6.50917	221
chr10	63023546	63024113	FF_FLAG_3_peak_139	181	.	5.88985	22.7153	18.109	325
chr10	63338845	63339703	FF_FLAG_3_peak_140	700	.	16.081	75.7754	70.09	394
chr10	67126897	67127250	FF_FLAG_3_peak_141	264	.	8.79655	31.2816	26.4031	221
chr10	70599725	70599959	FF_FLAG_3_peak_142	67	.	4.71157	10.8025	6.73803	109
chr10	71344837	71344984	FF_FLAG_3_peak_143	67	.	4.71157	10.8025	6.73803	44
chr10	75212030	75212401	FF_FLAG_3_peak_144	177	.	6.60055	22.3346	17.7384	252
chr10	75837345	75837485	FF_FLAG_3_peak_145	40	.	3.30641	7.93001	4.08631	50
chr10	77135142	77135282	FF_FLAG_3_peak_146	39	.	3.92631	7.82837	3.98901	88
chr10	77418148	77418288	FF_FLAG_3_peak_147	46	.	3.60896	8.57804	4.67719	95
chr10	77581596	77581859	FF_FLAG_3_peak_148	60	.	4.40239	10.0773	6.06248	161
chr10	79746508	79746692	FF_FLAG_3_peak_149	30	.	3.19254	6.74715	3.01536	121
chr10	80167987	80168270	FF_FLAG_3_peak_150	48	.	3.86373	8.74834	4.83945	203
chr10	80226486	80226668	FF_FLAG_3_peak_151	59	.	4.48706	9.96631	5.96756	122
chr10	80622465	80622614	FF_FLAG_3_peak_152	43	.	3.67122	8.25088	4.38783	94
chr10	80742016	80742331	FF_FLAG_3_peak_153	78	.	4.30299	11.9432	7.80899	119
chr10	80755065	80755414	FF_FLAG_3_peak_154	58	.	3.88657	9.87973	5.88491	195
chr10	81069929	81070287	FF_FLAG_3_peak_155	77	.	3.68702	11.8291	7.70704	139
chr10	82698967	82699171	FF_FLAG_3_peak_156	67	.	4.3467	10.8534	6.78521	78
chr10	85102392	85102848	FF_FLAG_3_peak_157	206	.	6.9998	25.3196	20.6297	145
chr10	85928515	85928946	FF_FLAG_3_peak_158	244	.	8.63789	29.2275	24.412	219
chr10	86021751	86022202	FF_FLAG_3_peak_159	91	.	4.82208	13.4168	9.1961	177
chr10	86908614	86908755	FF_FLAG_3_peak_160	29	.	2.96961	6.69938	2.9738	110
chr10	86908916	86909133	FF_FLAG_3_peak_161	66	.	4.68215	10.7345	6.68119	134
chr10	91181704	91181866	FF_FLAG_3_peak_162	73	.	4.23716	11.4527	7.35244	80
chr10	93160662	93160875	FF_FLAG_3_peak_163	90	.	5.01964	13.2501	9.04084	86
chr10	93161042	93161205	FF_FLAG_3_peak_164	80	.	4.75715	12.2361	8.08781	74
chr10	94035713	94036021	FF_FLAG_3_peak_165	44	.	3.10485	8.31882	4.44776	201
chr10	94688200	94688740	FF_FLAG_3_peak_166	203	.	7.42939	25.0733	20.3968	386
chr10	95515259	95515472	FF_FLAG_3_peak_167	55	.	4.15419	9.47587	5.50835	95
chr10	95940730	95941014	FF_FLAG_3_peak_168	60	.	4.51526	10.0309	6.01804	52
chr10	98914340	98914580	FF_FLAG_3_peak_169	53	.	4.31894	9.27751	5.3206	25
chr10	108161852	108162292	FF_FLAG_3_peak_170	244	.	8.63789	29.2275	24.412	230
chr10	112928628	112929006	FF_FLAG_3_peak_171	90	.	5.30052	13.2192	9.01117	161
chr10	116113847	116114390	FF_FLAG_3_peak_172	98	.	5.49684	14.0567	9.80543	338
chr10	117985937	117986235	FF_FLAG_3_peak_173	67	.	4.71157	10.8025	6.73803	107
chr10	122096842	122097708	FF_FLAG_3_peak_174	133	.	6.01427	17.7257	13.3032	336
chr10	126681006	126681303	FF_FLAG_3_peak_175	167	.	6.72183	21.3098	16.7499	78
chr10	127290508	127290701	FF_FLAG_3_peak_176	21	.	2.61972	5.74952	2.1314	99
chr10	128058829	128059219	FF_FLAG_3_peak_177	198	.	5.23372	24.463	19.8002	160
chr10	128096744	128097287	FF_FLAG_3_peak_178	146	.	5.91094	19.0928	14.6178	425
chr10	128231982	128232400	FF_FLAG_3_peak_179	268	.	8.97901	31.7523	26.862	229
chr10	128337890	128338099	FF_FLAG_3_peak_180	32	.	3.29908	7.03335	3.27874	90
chr10	128498596	128498958	FF_FLAG_3_peak_181	152	.	6.47464	19.7708	15.2681	197
chr10	128566039	128566207	FF_FLAG_3_peak_182	58	.	3.88657	9.87973	5.88491	81
chr10	128669015	128669361	FF_FLAG_3_peak_183	98	.	5.49684	14.0567	9.80543	235
chr10	128821897	128822105	FF_FLAG_3_peak_184	52	.	3.74777	9.22116	5.27702	139
chr11	3202492	3202683	FF_FLAG_3_peak_185	114	.	5.88947	15.7765	11.4353	138
chr11	3290150	3290301	FF_FLAG_3_peak_186	106	.	5.69315	14.9093	10.6123	63
chr11	3408992	3409303	FF_FLAG_3_peak_187	114	.	5.88947	15.7765	11.4353	215
chr11	3649456	3649903	FF_FLAG_3_peak_188	317	.	8.58689	36.7455	31.7246	299
chr11	4440868	4441412	FF_FLAG_3_peak_189	263	.	7.49553	31.2006	26.3241	235
chr11	4849248	4849491	FF_FLAG_3_peak_190	52	.	3.8493	9.24159	5.2967	162
chr11	4946983	4947578	FF_FLAG_3_peak_191	248	.	8.0074	29.689	24.8605	381
chr11	5261705	5261872	FF_FLAG_3_peak_192	59	.	4.11381	9.94765	5.95001	106
chr11	5444034	5444195	FF_FLAG_3_peak_193	27	.	3.41051	6.41904	2.72978	134
chr11	5542048	5542234	FF_FLAG_3_peak_194	74	.	4.76926	11.5999	7.48443	114
chr11	6415983	6416459	FF_FLAG_3_peak_195	305	.	9.35226	35.5812	30.5895	213
chr11	6599053	6599551	FF_FLAG_3_peak_196	98	.	5.49684	14.0567	9.80543	206
chr11	11808600	11808841	FF_FLAG_3_peak_197	89	.	5.26741	13.1411	8.94298	116
chr11	11808894	11809443	FF_FLAG_3_peak_198	121	.	5.571	16.5521	12.1846	139
chr11	12025780	12026028	FF_FLAG_3_peak_199	106	.	5.69315	14.9093	10.6123	151
chr11	20631594	20631800	FF_FLAG_3_peak_200	63	.	4.5473	10.4203	6.39167	91
chr11	20632147	20632452	FF_FLAG_3_peak_201	72	.	4.01011	11.3461	7.24911	138
chr11	21239065	21239205	FF_FLAG_3_peak_202	31	.	3.53781	6.94465	3.1981	74
chr11	22512358	22512625	FF_FLAG_3_peak_203	53	.	4.31894	9.27751	5.3206	159
chr11	22982174	22982351	FF_FLAG_3_peak_204	58	.	3.88657	9.87973	5.88491	132
chr11	23067582	23068063	FF_FLAG_3_peak_205	78	.	4.30299	11.9432	7.80899	256
chr11	23255932	23256225	FF_FLAG_3_peak_206	56	.	4.09632	9.61719	5.64291	89
chr11	23306192	23306693	FF_FLAG_3_peak_207	91	.	5.08656	13.4204	9.19839	139
chr11	23306998	23307147	FF_FLAG_3_peak_208	49	.	4.01125	8.84399	4.92856	63
chr11	23770670	23771440	FF_FLAG_3_peak_209	467	.	8.44132	52.0329	46.7142	500
chr11	23895067	23895292	FF_FLAG_3_peak_210	82	.	5.1042	12.3972	8.23458	106
chr11	29172755	29172953	FF_FLAG_3_peak_211	60	.	4.51526	10.0309	6.01804	89
chr11	29373483	29373819	FF_FLAG_3_peak_212	74	.	4.90789	11.5915	7.47693	225
chr11	31965373	31966314	FF_FLAG_3_peak_213	624	.	14.9013	67.9791	62.4248	637
chr11	32267551	32267694	FF_FLAG_3_peak_214	51	.	3.88878	9.08018	5.14584	60
chr11	32455033	32455644	FF_FLAG_3_peak_215	175	.	6.10747	22.1764	17.5922	399
chr11	33163117	33163596	FF_FLAG_3_peak_216	310	.	8.71086	36.0229	31.0174	180
chr11	35010089	35010634	FF_FLAG_3_peak_217	91	.	4.5806	13.3874	9.17232	179
chr11	35769239	35769894	FF_FLAG_3_peak_218	157	.	6.17071	20.2472	15.7308	95
chr11	43681886	43682151	FF_FLAG_3_peak_219	27	.	3.53368	6.46208	2.754	42
chr11	45944911	45945060	FF_FLAG_3_peak_220	50	.	4.05735	8.95555	5.03414	97
chr11	46436917	46437064	FF_FLAG_3_peak_221	78	.	4.13543	12.0241	7.8831	63
chr11	48800246	48800459	FF_FLAG_3_peak_222	68	.	4.50037	10.9377	6.86696	83
chr11	50024979	50025139	FF_FLAG_3_peak_223	45	.	3.73323	8.41248	4.53323	42
chr11	50131271	50131600	FF_FLAG_3_peak_224	39	.	3.19804	7.81007	3.98283	65
chr11	50291901	50292285	FF_FLAG_3_peak_225	135	.	5.95742	17.9893	13.5575	196
chr11	50377136	50378282	FF_FLAG_3_peak_226	343	.	7.44945	39.4793	34.3933	676
chr11	50378398	50378604	FF_FLAG_3_peak_227	133	.	4.91127	17.8126	13.3874	77
chr11	51262945	51263402	FF_FLAG_3_peak_228	274	.	7.26833	32.4049	27.4917	116
chr11	51688670	51688856	FF_FLAG_3_peak_229	84	.	4.66653	12.6573	8.48126	129
chr11	51967546	51967713	FF_FLAG_3_peak_230	113	.	4.99702	15.6488	11.3221	74
chr11	53350639	53351245	FF_FLAG_3_peak_231	85	.	4.45138	12.687	8.50908	100
chr11	53891551	53891906	FF_FLAG_3_peak_232	269	.	8.21044	31.8427	26.9511	223
chr11	53979854	53980490	FF_FLAG_3_peak_233	229	.	5.8216	27.7632	22.9987	415
chr11	54438000	54438194	FF_FLAG_3_peak_234	62	.	4.01628	10.2478	6.22623	108
chr11	54787266	54787802	FF_FLAG_3_peak_235	103	.	5.43801	14.6725	10.3931	330
chr11	54866319	54866847	FF_FLAG_3_peak_236	113	.	4.40672	15.6554	11.3279	352
chr11	55387292	55387518	FF_FLAG_3_peak_237	88	.	4.92704	13.0124	8.81816	131
chr11	55387907	55388071	FF_FLAG_3_peak_238	89	.	5.26741	13.1411	8.94298	100
chr11	55607763	55608067	FF_FLAG_3_peak_239	748	.	14.7774	80.55	74.8064	162
chr11	55810885	55811028	FF_FLAG_3_peak_240	67	.	4.71157	10.8025	6.73803	45
chr11	58322978	58323469	FF_FLAG_3_peak_241	233	.	7.46645	28.1351	23.3575	271
chr11	58903899	58904234	FF_FLAG_3_peak_242	91	.	4.38606	13.418	9.1961	122
chr11	58928231	58928563	FF_FLAG_3_peak_243	65	.	4.02538	10.5533	6.50917	227
chr11	58961882	58962448	FF_FLAG_3_peak_244	37	.	3.25821	7.56884	3.7655	400
chr11	60104858	60105103	FF_FLAG_3_peak_245	29	.	2.96961	6.69938	2.9738	71
chr11	60416754	60417217	FF_FLAG_3_peak_246	105	.	4.63669	14.8602	10.5751	239
chr11	60417490	60417677	FF_FLAG_3_peak_247	52	.	4.13657	9.14581	5.20819	54
chr11	60537514	60538373	FF_FLAG_3_peak_248	128	.	5.27463	17.2158	12.8152	283
chr11	61494330	61494592	FF_FLAG_3_peak_249	102	.	5.39553	14.566	10.2896	84
chr11	61684284	61684520	FF_FLAG_3_peak_250	68	.	4.15971	10.9377	6.86696	105
chr11	62076856	62077304	FF_FLAG_3_peak_251	192	.	7.00647	23.9268	19.2843	214
chr11	62457367	62457581	FF_FLAG_3_peak_252	33	.	3.42212	7.12975	3.35723	118
chr11	62756807	62757218	FF_FLAG_3_peak_253	380	.	7.86914	43.2233	38.0622	182
chr11	62757652	62757848	FF_FLAG_3_peak_254	84	.	4.66653	12.6573	8.48126	124
chr11	65787957	65788136	FF_FLAG_3_peak_255	74	.	4.90789	11.5915	7.47693	56
chr11	69368591	69368885	FF_FLAG_3_peak_256	98	.	5.20251	14.0758	9.8242	119
chr11	69418792	69418944	FF_FLAG_3_peak_257	52	.	3.75585	9.24407	5.29886	85
chr11	69579362	69579513	FF_FLAG_3_peak_258	67	.	3.76912	10.8385	6.77122	34
chr11	69632638	69633061	FF_FLAG_3_peak_259	351	.	10.2112	40.2697	35.1649	239
chr11	69681893	69682092	FF_FLAG_3_peak_260	38	.	3.44252	7.64294	3.82953	116
chr11	69800823	69801031	FF_FLAG_3_peak_261	46	.	4.12263	8.54306	4.64707	130
chr11	69901574	69901967	FF_FLAG_3_peak_262	119	.	5.47362	16.2868	11.9323	139
chr11	69921300	69921858	FF_FLAG_3_peak_263	159	.	5.97401	20.5126	15.9811	395
chr11	69935468	69935644	FF_FLAG_3_peak_264	67	.	4.71157	10.8025	6.73803	104
chr11	69980698	69981061	FF_FLAG_3_peak_265	80	.	4.75715	12.2361	8.08781	110
chr11	70562774	70562927	FF_FLAG_3_peak_266	52	.	3.74777	9.22116	5.27702	17
chr11	70653769	70653963	FF_FLAG_3_peak_267	54	.	3.81345	9.40657	5.44322	102
chr11	70687612	70687849	FF_FLAG_3_peak_268	138	.	5.62589	18.2684	13.8252	139
chr11	70699869	70700170	FF_FLAG_3_peak_269	157	.	6.87104	20.3153	15.7905	118
chr11	70970270	70970419	FF_FLAG_3_peak_270	27	.	2.83289	6.44991	2.754	128
chr11	71004341	71004632	FF_FLAG_3_peak_271	84	.	4.66653	12.6573	8.48126	175
chr11	72607086	72607316	FF_FLAG_3_peak_272	74	.	4.08151	11.5685	7.4631	78
chr11	72607725	72607981	FF_FLAG_3_peak_273	54	.	3.99678	9.36142	5.40136	182
chr11	73176740	73177149	FF_FLAG_3_peak_274	140	.	5.7178	18.537	14.0828	275
chr11	73329630	73329832	FF_FLAG_3_peak_275	84	.	4.4418	12.6587	8.48126	70
chr11	75169208	75169355	FF_FLAG_3_peak_276	51	.	3.88878	9.08018	5.14584	105
chr11	75170524	75170691	FF_FLAG_3_peak_277	56	.	3.54069	9.58622	5.61344	88
chr11	75348339	75348485	FF_FLAG_3_peak_278	25	.	3.05373	6.17181	2.50152	52
chr11	75530455	75530762	FF_FLAG_3_peak_279	91	.	4.5806	13.3874	9.17232	85
chr11	75732758	75732923	FF_FLAG_3_peak_280	49	.	4.11753	8.81558	4.90042	66
chr11	75733218	75733373	FF_FLAG_3_peak_281	35	.	3.40515	7.31407	3.52758	83
chr11	76407098	76407268	FF_FLAG_3_peak_282	39	.	3.57767	7.76211	3.93915	38
chr11	77215873	77216431	FF_FLAG_3_peak_283	165	.	6.16921	21.0929	16.5445	326
chr11	77216479	77216729	FF_FLAG_3_peak_284	93	.	5.02282	13.61	9.37843	134
chr11	77491220	77491485	FF_FLAG_3_peak_285	62	.	4.49185	10.2897	6.2657	83
chr11	77607006	77607261	FF_FLAG_3_peak_286	75	.	4.67346	11.6932	7.57476	103
chr11	77607601	77607872	FF_FLAG_3_peak_287	52	.	3.74777	9.22116	5.27702	54
chr11	77686846	77687022	FF_FLAG_3_peak_288	53	.	4.10025	9.34276	5.38278	51
chr11	77687141	77687632	FF_FLAG_3_peak_289	84	.	4.66653	12.6573	8.48126	69
chr11	77793312	77793473	FF_FLAG_3_peak_290	60	.	3.75948	10.0299	6.01804	90
chr11	77982364	77982592	FF_FLAG_3_peak_291	56	.	3.87284	9.5728	5.60299	103
chr11	77982856	77983016	FF_FLAG_3_peak_292	41	.	3.87525	7.97943	4.12986	135
chr11	78032091	78032457	FF_FLAG_3_peak_293	398	.	8.89743	45.0038	39.8065	148
chr11	78037827	78038058	FF_FLAG_3_peak_294	67	.	4.71157	10.8025	6.73803	168
chr11	79339638	79340015	FF_FLAG_3_peak_295	68	.	4.05081	10.9086	6.83956	20
chr11	79732324	79732527	FF_FLAG_3_peak_296	39	.	3.92631	7.82837	3.98901	121
chr11	79992509	79993368	FF_FLAG_3_peak_297	295	.	6.59782	34.4961	29.5331	317
chr11	80089255	80089569	FF_FLAG_3_peak_298	198	.	6.44069	24.5263	19.862	209
chr11	80476614	80476892	FF_FLAG_3_peak_299	146	.	6.06256	19.1029	14.6267	163
chr11	80779570	80779876	FF_FLAG_3_peak_300	50	.	4.06848	8.98239	5.05591	171
chr11	82871124	82871269	FF_FLAG_3_peak_301	36	.	3.63491	7.41532	3.62142	33
chr11	83440493	83440652	FF_FLAG_3_peak_302	51	.	3.88878	9.08018	5.14584	65
chr11	83472675	83472846	FF_FLAG_3_peak_303	91	.	4.59049	13.4168	9.1961	49
chr11	83472905	83473502	FF_FLAG_3_peak_304	201	.	7.35273	24.8686	20.1966	230
chr11	84179453	84180247	FF_FLAG_3_peak_305	697	.	14.5829	75.4119	69.7337	413
chr11	84870550	84870853	FF_FLAG_3_peak_306	116	.	5.50509	15.989	11.6436	139
chr11	84880210	84880470	FF_FLAG_3_peak_307	124	.	5.83738	16.8601	12.4741	140
chr11	85139612	85140271	FF_FLAG_3_peak_308	138	.	5.75539	18.2459	13.8039	107
chr11	85841918	85842296	FF_FLAG_3_peak_309	52	.	3.3575	9.20484	5.26559	214
chr11	86201259	86201514	FF_FLAG_3_peak_310	32	.	3.1329	6.99211	3.23897	134
chr11	86357919	86358235	FF_FLAG_3_peak_311	64	.	4.19988	10.465	6.42723	72
chr11	86544379	86544864	FF_FLAG_3_peak_312	65	.	4.02538	10.5533	6.50917	460
chr11	86757482	86758072	FF_FLAG_3_peak_313	135	.	5.41344	18.0162	13.5806	511
chr11	86807610	86807782	FF_FLAG_3_peak_314	100	.	5.17144	14.3577	10.0861	123
chr11	87073792	87073937	FF_FLAG_3_peak_315	91	.	4.82208	13.4168	9.1961	66
chr11	87074034	87074253	FF_FLAG_3_peak_316	85	.	4.26074	12.7149	8.53337	115
chr11	87109122	87109680	FF_FLAG_3_peak_317	87	.	3.98703	12.9392	8.7473	85
chr11	87127062	87127421	FF_FLAG_3_peak_318	65	.	4.02538	10.5533	6.50917	94
chr11	87404767	87405063	FF_FLAG_3_peak_319	47	.	3.25258	8.6261	4.72021	109
chr11	87987479	87987631	FF_FLAG_3_peak_320	43	.	3.76862	8.24605	4.38391	112
chr11	88047221	88047779	FF_FLAG_3_peak_321	125	.	5.43463	16.9397	12.5526	436
chr11	88048130	88048408	FF_FLAG_3_peak_322	105	.	4.63669	14.8602	10.5751	139
chr11	88068300	88068490	FF_FLAG_3_peak_323	86	.	4.7467	12.8752	8.68595	103
chr11	88973802	88974268	FF_FLAG_3_peak_324	148	.	5.13971	19.334	14.8523	139
chr11	93885598	93885911	FF_FLAG_3_peak_325	61	.	4.18571	10.1355	6.11828	106
chr11	94321582	94321757	FF_FLAG_3_peak_326	70	.	4.35543	11.1809	7.09667	77
chr11	95991020	95991706	FF_FLAG_3_peak_327	371	.	10.9937	42.3182	37.17	381
chr11	96777465	96777649	FF_FLAG_3_peak_328	27	.	3.33642	6.46929	2.75969	62
chr11	96789044	96789488	FF_FLAG_3_peak_329	186	.	6.76154	23.2423	18.618	167
chr11	97280199	97280342	FF_FLAG_3_peak_330	71	.	4.77607	11.2831	7.18931	45
chr11	97531809	97531954	FF_FLAG_3_peak_331	64	.	4.19988	10.465	6.42723	75
chr11	97574162	97574304	FF_FLAG_3_peak_332	27	.	3.53368	6.46208	2.754	61
chr11	97883503	97884223	FF_FLAG_3_peak_333	260	.	6.73872	30.9637	26.0983	601
chr11	98202595	98203146	FF_FLAG_3_peak_334	300	.	8.05075	35.0414	30.061	281
chr11	98333519	98333811	FF_FLAG_3_peak_335	106	.	5.69315	14.9093	10.6123	85
chr11	98795544	98795759	FF_FLAG_3_peak_336	38	.	3.83677	7.62839	3.81548	108
chr11	98863677	98863831	FF_FLAG_3_peak_337	31	.	3.53781	6.94465	3.1981	121
chr11	98907685	98907942	FF_FLAG_3_peak_338	53	.	4.31894	9.27751	5.3206	223
chr11	99024108	99024276	FF_FLAG_3_peak_339	54	.	3.72613	9.41534	5.451	97
chr11	99230147	99230990	FF_FLAG_3_peak_340	233	.	7.46645	28.1351	23.3575	441
chr11	100472625	100472910	FF_FLAG_3_peak_341	105	.	4.63669	14.8602	10.5751	129
chr11	101551838	101551978	FF_FLAG_3_peak_342	54	.	3.63416	9.39256	5.42988	75
chr11	101552042	101552420	FF_FLAG_3_peak_343	32	.	3.14513	7.02768	3.2737	96
chr11	102276729	102276869	FF_FLAG_3_peak_344	46	.	4.12263	8.54306	4.64707	21
chr11	102556156	102556326	FF_FLAG_3_peak_345	57	.	4.04433	9.76455	5.77717	88
chr11	102665252	102666260	FF_FLAG_3_peak_346	334	.	10.005	38.5049	33.4424	847
chr11	102819121	102819313	FF_FLAG_3_peak_347	46	.	4.09688	8.48515	4.60107	109
chr11	103360412	103360554	FF_FLAG_3_peak_348	46	.	3.60896	8.57804	4.67719	52
chr11	103920690	103921001	FF_FLAG_3_peak_349	379	.	9.1612	43.0705	37.9108	151
chr11	104231160	104231472	FF_FLAG_3_peak_350	27	.	3.00758	6.4319	2.73983	129
chr11	104441758	104442089	FF_FLAG_3_peak_351	57	.	3.83701	9.73736	5.75681	123
chr11	104442295	104442697	FF_FLAG_3_peak_352	165	.	5.89254	21.0854	16.5376	262
chr11	104442842	104442986	FF_FLAG_3_peak_353	26	.	2.90689	6.32309	2.6396	88
chr11	104685491	104685649	FF_FLAG_3_peak_354	44	.	3.89159	8.284	4.4152	94
chr11	104685769	104685985	FF_FLAG_3_peak_355	51	.	3.88878	9.08018	5.14584	78
chr11	105181022	105181478	FF_FLAG_3_peak_356	426	.	11.3974	47.9121	42.6623	318
chr11	105589493	105589714	FF_FLAG_3_peak_357	45	.	3.73323	8.41248	4.53323	176
chr11	105590003	105590231	FF_FLAG_3_peak_358	60	.	4.2553	10.0191	6.01804	103
chr11	106084064	106084570	FF_FLAG_3_peak_359	50	.	3.42647	8.98011	5.05591	193
chr11	106216871	106217087	FF_FLAG_3_peak_360	58	.	3.88657	9.87973	5.88491	121
chr11	106788490	106788793	FF_FLAG_3_peak_361	224	.	7.3109	27.1874	22.4363	163
chr11	106789047	106789230	FF_FLAG_3_peak_362	88	.	4.82124	13.0759	8.88062	121
chr11	106920363	106920644	FF_FLAG_3_peak_363	63	.	4.41862	10.4238	6.39509	100
chr11	106999408	106999680	FF_FLAG_3_peak_364	77	.	4.51098	11.9119	7.78271	218
chr11	107131991	107132203	FF_FLAG_3_peak_365	78	.	4.80903	12.0321	7.89079	120
chr11	107849609	107849885	FF_FLAG_3_peak_366	133	.	6.01427	17.7257	13.3032	159
chr11	108425037	108425277	FF_FLAG_3_peak_367	120	.	5.24548	16.3898	12.0293	119
chr11	108916060	108916382	FF_FLAG_3_peak_368	72	.	4.01011	11.3461	7.24911	262
chr11	109220392	109221326	FF_FLAG_3_peak_369	634	.	14.1935	69.0331	63.4631	420
chr11	109473933	109474098	FF_FLAG_3_peak_370	89	.	5.26741	13.1411	8.94298	92
chr11	112806852	112807088	FF_FLAG_3_peak_371	67	.	4.71157	10.8025	6.73803	156
chr11	115052314	115052476	FF_FLAG_3_peak_372	57	.	4.24537	9.69888	5.71901	72
chr11	115535995	115536411	FF_FLAG_3_peak_373	54	.	4.13863	9.43757	5.47199	254
chr11	115603892	115604145	FF_FLAG_3_peak_374	47	.	3.25258	8.6261	4.72021	203
chr11	116199003	116199182	FF_FLAG_3_peak_375	20	.	2.91493	5.61512	2.01209	68
chr11	116412952	116413148	FF_FLAG_3_peak_376	85	.	4.93938	12.6985	8.51932	83
chr11	116852834	116853001	FF_FLAG_3_peak_377	56	.	3.87284	9.5728	5.60299	96
chr11	116918699	116919056	FF_FLAG_3_peak_378	188	.	6.6887	23.4897	18.8575	139
chr11	117654638	117654890	FF_FLAG_3_peak_379	143	.	5.55224	18.8275	14.36	139
chr11	117825392	117825569	FF_FLAG_3_peak_380	52	.	3.3575	9.20484	5.26559	57
chr11	117832136	117832573	FF_FLAG_3_peak_381	214	.	6.95834	26.1362	21.4258	343
chr11	117849114	117849340	FF_FLAG_3_peak_382	54	.	3.91218	9.41169	5.44763	109
chr11	118584814	118585203	FF_FLAG_3_peak_383	833	.	17.1584	89.2108	83.3676	170
chr11	119491252	119491540	FF_FLAG_3_peak_384	69	.	4.28309	10.9853	6.91318	75
chr11	119602891	119603238	FF_FLAG_3_peak_385	32	.	2.79733	7.02191	3.26808	147
chr11	119913714	119913929	FF_FLAG_3_peak_386	89	.	4.82967	13.0985	8.90145	109
chr11	119942610	119942768	FF_FLAG_3_peak_387	48	.	3.50885	8.7696	4.85725	77
chr11	120305001	120305253	FF_FLAG_3_peak_388	108	.	5.4836	15.1677	10.8568	121
chr11	120350188	120350378	FF_FLAG_3_peak_389	27	.	2.83289	6.44991	2.754	93
chr11	120573303	120573487	FF_FLAG_3_peak_390	50	.	3.42647	8.98011	5.05591	109
chr11	120581578	120582050	FF_FLAG_3_peak_391	44	.	3.89159	8.284	4.4152	335
chr11	120648119	120648522	FF_FLAG_3_peak_392	260	.	8.4675	30.9566	26.0922	234
chr11	121118276	121118439	FF_FLAG_3_peak_393	69	.	4.42403	11.0552	6.97997	89
chr11	121145936	121146141	FF_FLAG_3_peak_394	66	.	4.41735	10.7291	6.67659	84
chr12	3309975	3310115	FF_FLAG_3_peak_395	68	.	4.50037	10.9377	6.86696	79
chr12	3426716	3426899	FF_FLAG_3_peak_396	72	.	4.43025	11.3814	7.28254	71
chr12	3572558	3572721	FF_FLAG_3_peak_397	67	.	4.71157	10.8025	6.73803	90
chr12	4592937	4593183	FF_FLAG_3_peak_398	116	.	5.66049	16.0072	11.659	150
chr12	4738004	4738419	FF_FLAG_3_peak_399	148	.	6.67473	19.3818	14.8926	320
chr12	4768900	4769191	FF_FLAG_3_peak_400	242	.	7.98521	29.1077	24.2991	159
chr12	4779177	4780113	FF_FLAG_3_peak_401	116	.	5.66049	16.0072	11.659	803
chr12	4907034	4907685	FF_FLAG_3_peak_402	94	.	5.3492	13.7047	9.47082	403
chr12	4917324	4917627	FF_FLAG_3_peak_403	99	.	4.97763	14.1899	9.92615	49
chr12	8673926	8674294	FF_FLAG_3_peak_404	263	.	8.97411	31.1789	26.3046	229
chr12	8674468	8674746	FF_FLAG_3_peak_405	52	.	3.74777	9.22116	5.27702	122
chr12	11265856	11266122	FF_FLAG_3_peak_406	157	.	6.87104	20.3153	15.7905	173
chr12	11455989	11456403	FF_FLAG_3_peak_407	179	.	7.01419	22.5374	17.9379	143
chr12	18467135	18467425	FF_FLAG_3_peak_408	185	.	7.45999	23.1875	18.5639	134
chr12	18514230	18514515	FF_FLAG_3_peak_409	140	.	6.47841	18.4608	14.0092	94
chr12	20614811	20615033	FF_FLAG_3_peak_410	67	.	4.71157	10.8025	6.73803	87
chr12	20815710	20816004	FF_FLAG_3_peak_411	234	.	8.44157	28.1951	23.4127	137
chr12	22745561	22745707	FF_FLAG_3_peak_412	74	.	4.90789	11.5915	7.47693	79
chr12	24097198	24097512	FF_FLAG_3_peak_413	74	.	4.90789	11.5915	7.47693	184
chr12	24425031	24425315	FF_FLAG_3_peak_414	428	.	11.9753	48.1138	42.858	126
chr12	24708029	24708869	FF_FLAG_3_peak_415	350	.	9.33306	40.1554	35.0524	656
chr12	24831223	24831374	FF_FLAG_3_peak_416	53	.	4.21057	9.32188	5.36325	69
chr12	32060806	32061297	FF_FLAG_3_peak_417	64	.	4.42226	10.4328	6.40028	134
chr12	32378709	32379024	FF_FLAG_3_peak_418	27	.	3.53368	6.46208	2.754	240
chr12	32820117	32820515	FF_FLAG_3_peak_419	312	.	9.37519	36.2218	31.2117	187
chr12	32954056	32954308	FF_FLAG_3_peak_420	39	.	3.77687	7.75057	3.93322	221
chr12	42972777	42973185	FF_FLAG_3_peak_421	1489	.	27.2879	155.662	148.984	166
chr12	51691054	51691454	FF_FLAG_3_peak_422	168	.	6.9532	21.4455	16.8803	274
chr12	51692036	51692353	FF_FLAG_3_peak_423	64	.	4.19988	10.465	6.42723	53
chr12	51829200	51829483	FF_FLAG_3_peak_424	50	.	4.06848	8.98239	5.05591	105
chr12	52503662	52503891	FF_FLAG_3_peak_425	78	.	4.13543	12.0241	7.8831	111
chr12	52503993	52504236	FF_FLAG_3_peak_426	111	.	5.44679	15.4531	11.1364	111
chr12	52504417	52504644	FF_FLAG_3_peak_427	53	.	4.07755	9.2865	5.32817	128
chr12	54862954	54863125	FF_FLAG_3_peak_428	84	.	4.4418	12.6587	8.48126	47
chr12	55492272	55492412	FF_FLAG_3_peak_429	46	.	4.12263	8.54306	4.64707	93
chr12	55600192	55600489	FF_FLAG_3_peak_430	327	.	10.2084	37.8189	32.7736	159
chr12	55821007	55821264	FF_FLAG_3_peak_431	60	.	4.40239	10.0773	6.06248	123
chr12	65036339	65036635	FF_FLAG_3_peak_432	124	.	5.98914	16.836	12.4535	129
chr12	65172603	65173151	FF_FLAG_3_peak_433	300	.	8.55531	35.0086	30.0321	227
chr12	69041752	69041973	FF_FLAG_3_peak_434	33	.	3.73	7.13438	3.35723	145
chr12	69371953	69372256	FF_FLAG_3_peak_435	80	.	4.86548	12.1718	8.02474	139
chr12	72917257	72918061	FF_FLAG_3_peak_436	1510	.	23.6438	157.785	151.078	372
chr12	73286613	73286828	FF_FLAG_3_peak_437	30	.	3.46182	6.76674	3.03174	36
chr12	73907829	73908216	FF_FLAG_3_peak_438	167	.	5.96866	21.3241	16.762	229
chr12	73908367	73908601	FF_FLAG_3_peak_439	52	.	3.74777	9.22116	5.27702	134
chr12	75596394	75596688	FF_FLAG_3_peak_440	102	.	4.96546	14.5051	10.2306	126
chr12	76369271	76369747	FF_FLAG_3_peak_441	50	.	4.18558	8.97285	5.05128	92
chr12	76962326	76962564	FF_FLAG_3_peak_442	92	.	4.73759	13.5165	9.29011	99
chr12	77238430	77239294	FF_FLAG_3_peak_443	148	.	5.13971	19.334	14.8523	486
chr12	78225979	78226391	FF_FLAG_3_peak_444	71	.	3.58999	11.2146	7.1272	134
chr12	78226616	78226803	FF_FLAG_3_peak_445	66	.	4.27203	10.6568	6.60862	112
chr12	78748397	78749010	FF_FLAG_3_peak_446	141	.	5.02549	18.5685	14.1114	172
chr12	78749061	78749207	FF_FLAG_3_peak_447	25	.	3.21978	6.1882	2.51647	102
chr12	78861610	78861901	FF_FLAG_3_peak_448	119	.	3.87811	16.307	11.9523	168
chr12	79029106	79029259	FF_FLAG_3_peak_449	99	.	4.97763	14.1899	9.92615	44
chr12	79029387	79029529	FF_FLAG_3_peak_450	39	.	3.77687	7.75057	3.93322	114
chr12	80115354	80115494	FF_FLAG_3_peak_451	42	.	3.61125	8.09327	4.23841	85
chr12	80790378	80790641	FF_FLAG_3_peak_452	138	.	5.62589	18.2684	13.8252	112
chr12	80790808	80791027	FF_FLAG_3_peak_453	84	.	4.66653	12.6573	8.48126	101
chr12	83632170	83632662	FF_FLAG_3_peak_454	46	.	3.70125	8.58223	4.68045	38
chr12	83921709	83921919	FF_FLAG_3_peak_455	35	.	3.33135	7.34042	3.54924	124
chr12	84408851	84409001	FF_FLAG_3_peak_456	42	.	3.70275	8.08047	4.22772	117
chr12	84784640	84784909	FF_FLAG_3_peak_457	71	.	4.16418	11.2412	7.14963	131
chr12	84876779	84877081	FF_FLAG_3_peak_458	59	.	4.48706	9.96631	5.96756	82
chr12	84996262	84996483	FF_FLAG_3_peak_459	53	.	3.95558	9.25461	5.30849	73
chr12	86726310	86726528	FF_FLAG_3_peak_460	64	.	4.19988	10.465	6.42723	118
chr12	86884821	86885090	FF_FLAG_3_peak_461	113	.	4.99702	15.6488	11.3221	85
chr12	86947217	86947416	FF_FLAG_3_peak_462	22	.	2.72797	5.94283	2.29028	166
chr12	87147488	87147990	FF_FLAG_3_peak_463	118	.	5.75523	16.249	11.8967	282
chr12	98901074	98901367	FF_FLAG_3_peak_464	53	.	4.31894	9.27751	5.3206	123
chr12	100724718	100725464	FF_FLAG_3_peak_465	73	.	3.51923	11.4249	7.32511	133
chr12	101028925	101029158	FF_FLAG_3_peak_466	70	.	4.35543	11.1809	7.09667	89
chr12	101083270	101083793	FF_FLAG_3_peak_467	167	.	5.96866	21.3241	16.762	426
chr12	101718143	101719058	FF_FLAG_3_peak_468	537	.	12.5116	59.1476	53.7243	492
chr12	101975820	101976100	FF_FLAG_3_peak_469	54	.	3.63416	9.39256	5.42988	94
chr12	102878337	102878545	FF_FLAG_3_peak_470	48	.	3.76171	8.74415	4.83626	117
chr12	103532220	103532583	FF_FLAG_3_peak_471	132	.	5.69604	17.6806	13.2628	89
chr12	103639762	103640043	FF_FLAG_3_peak_472	85	.	4.95293	12.7325	8.5482	151
chr12	105322347	105322543	FF_FLAG_3_peak_473	106	.	5.69315	14.9093	10.6123	75
chr12	105734232	105734635	FF_FLAG_3_peak_474	242	.	8.58393	29.0922	24.284	162
chr12	105784594	105784934	FF_FLAG_3_peak_475	108	.	5.4686	15.1294	10.8228	124
chr12	107980824	107980969	FF_FLAG_3_peak_476	67	.	4.58583	10.8302	6.76475	97
chr12	108178913	108179060	FF_FLAG_3_peak_477	40	.	3.5532	7.93951	4.09496	75
chr12	110696291	110696742	FF_FLAG_3_peak_478	159	.	5.82986	20.4817	15.9505	136
chr12	110840734	110840930	FF_FLAG_3_peak_479	67	.	4.21312	10.7944	6.73803	125
chr12	110889112	110889535	FF_FLAG_3_peak_480	222	.	6.51643	26.9969	22.2583	169
chr12	110991605	110991938	FF_FLAG_3_peak_481	114	.	5.28874	15.7752	11.4353	208
chr12	111537900	111538159	FF_FLAG_3_peak_482	80	.	5.02971	12.2224	8.07506	110
chr12	111908048	111908312	FF_FLAG_3_peak_483	58	.	4.4215	9.81536	5.82561	160
chr12	112146010	112146210	FF_FLAG_3_peak_484	63	.	4.41016	10.4031	6.37492	113
chr12	112146295	112146625	FF_FLAG_3_peak_485	82	.	5.1042	12.3972	8.23458	124
chr12	112164414	112165248	FF_FLAG_3_peak_486	351	.	9.17858	40.2603	35.1556	210
chr12	112165376	112165776	FF_FLAG_3_peak_487	162	.	6.22204	20.8199	16.2778	147
chr12	112693561	112693723	FF_FLAG_3_peak_488	64	.	4.33734	10.5259	6.48585	125
chr12	113140062	113140506	FF_FLAG_3_peak_489	175	.	6.87985	22.1847	17.5998	250
chr12	113156177	113156317	FF_FLAG_3_peak_490	37	.	3.82086	7.59261	3.78521	127
chr12	116280842	116281430	FF_FLAG_3_peak_491	381	.	9.79972	43.3304	38.1647	412
chr12	116405070	116405456	FF_FLAG_3_peak_492	236	.	7.07911	28.4028	23.6128	225
chr13	9276554	9277273	FF_FLAG_3_peak_493	1565	.	28.2694	163.363	156.528	182
chr13	9764489	9764842	FF_FLAG_3_peak_494	114	.	5.88947	15.7765	11.4353	169
chr13	17062217	17062494	FF_FLAG_3_peak_495	53	.	4.31894	9.27751	5.3206	43
chr13	17694961	17695193	FF_FLAG_3_peak_496	52	.	4.26487	9.15454	5.21681	109
chr13	21944850	21945062	FF_FLAG_3_peak_497	27	.	3.53368	6.46208	2.754	17
chr13	23761319	23761529	FF_FLAG_3_peak_498	78	.	4.30299	11.9432	7.80899	159
chr13	23933463	23933815	FF_FLAG_3_peak_499	53	.	4.31894	9.27751	5.3206	234
chr13	32801786	32802251	FF_FLAG_3_peak_500	196	.	7.53234	24.3547	19.6976	340
chr13	34002567	34002894	FF_FLAG_3_peak_501	155	.	6.60359	20.1019	15.5891	187
chr13	38204839	38205011	FF_FLAG_3_peak_502	60	.	3.77415	10.075	6.06115	55
chr13	44210895	44211040	FF_FLAG_3_peak_503	82	.	5.1042	12.3972	8.23458	87
chr13	44730729	44730918	FF_FLAG_3_peak_504	36	.	3.65552	7.46436	3.66672	92
chr13	44733555	44733824	FF_FLAG_3_peak_505	66	.	4.40111	10.688	6.63718	109
chr13	46727520	46727990	FF_FLAG_3_peak_506	90	.	5.01964	13.2501	9.04084	273
chr13	47105651	47106523	FF_FLAG_3_peak_507	312	.	9.37519	36.2218	31.2117	546
chr13	48490614	48490816	FF_FLAG_3_peak_508	106	.	5.69315	14.9093	10.6123	78
chr13	48545896	48546041	FF_FLAG_3_peak_509	54	.	3.12038	9.38764	5.42729	114
chr13	48546186	48546665	FF_FLAG_3_peak_510	95	.	4.81499	13.7357	9.50101	232
chr13	48968445	48968594	FF_FLAG_3_peak_511	50	.	4.06848	8.98239	5.05591	56
chr13	49259628	49259798	FF_FLAG_3_peak_512	74	.	4.90789	11.5915	7.47693	87
chr13	49399350	49400060	FF_FLAG_3_peak_513	176	.	7.26368	22.2185	17.6276	592
chr13	49421244	49421384	FF_FLAG_3_peak_514	35	.	3.40515	7.31407	3.52758	61
chr13	54503495	54503803	FF_FLAG_3_peak_515	85	.	4.93938	12.6985	8.51932	207
chr13	54575371	54575530	FF_FLAG_3_peak_516	45	.	3.73323	8.41248	4.53323	54
chr13	54750747	54751142	FF_FLAG_3_peak_517	1065	.	21.5947	112.628	106.589	162
chr13	54970839	54971278	FF_FLAG_3_peak_518	735	.	14.6218	79.3067	73.5789	216
chr13	55099919	55100405	FF_FLAG_3_peak_519	173	.	6.97046	21.9558	17.3771	366
chr13	55210305	55210500	FF_FLAG_3_peak_520	32	.	3.65254	6.96352	3.21514	71
chr13	55211177	55211575	FF_FLAG_3_peak_521	122	.	5.44429	16.5868	12.215	311
chr13	55211716	55212397	FF_FLAG_3_peak_522	72	.	4.01011	11.3461	7.24911	543
chr13	55727257	55727397	FF_FLAG_3_peak_523	53	.	4.31894	9.27751	5.3206	75
chr13	56702985	56703252	FF_FLAG_3_peak_524	60	.	4.51526	10.0309	6.01804	181
chr13	58401458	58402031	FF_FLAG_3_peak_525	117	.	5.40746	16.105	11.7548	417
chr13	58402885	58403032	FF_FLAG_3_peak_526	68	.	4.37731	10.9335	6.86427	53
chr13	63431619	63431759	FF_FLAG_3_peak_527	33	.	3.73	7.13438	3.35723	83
chr13	63814850	63815629	FF_FLAG_3_peak_528	307	.	9.00832	35.7728	30.7738	512
chr13	64152336	64152616	FF_FLAG_3_peak_529	58	.	3.46242	9.79664	5.80812	63
chr13	64432667	64433000	FF_FLAG_3_peak_530	259	.	8.62135	30.8236	25.9613	151
chr13	65240566	65241203	FF_FLAG_3_peak_531	131	.	6.2821	17.5526	13.1369	337
chr13	65241342	65241493	FF_FLAG_3_peak_532	60	.	4.51526	10.0309	6.01804	66
chr13	69534631	69534837	FF_FLAG_3_peak_533	90	.	5.30052	13.2192	9.01117	108
chr13	77135089	77135377	FF_FLAG_3_peak_534	114	.	5.88947	15.7765	11.4353	98
chr13	85288986	85289550	FF_FLAG_3_peak_535	98	.	5.49684	14.0567	9.80543	245
chr13	91460698	91460847	FF_FLAG_3_peak_536	74	.	4.90789	11.5915	7.47693	79
chr13	92530618	92530892	FF_FLAG_3_peak_537	114	.	5.28874	15.7752	11.4353	139
chr13	94976416	94976593	FF_FLAG_3_peak_538	55	.	3.51577	9.5048	5.53694	107
chr13	95891982	95892157	FF_FLAG_3_peak_539	53	.	4.31894	9.27751	5.3206	59
chr13	98815109	98815423	FF_FLAG_3_peak_540	57	.	4.04433	9.76455	5.77717	247
chr13	104228790	104229147	FF_FLAG_3_peak_541	189	.	7.23644	23.5926	18.9577	209
chr13	111489908	111490056	FF_FLAG_3_peak_542	53	.	4.31894	9.27751	5.3206	68
chr13	112652036	112652257	FF_FLAG_3_peak_543	25	.	3.05373	6.17181	2.50152	133
chr13	112729807	112729986	FF_FLAG_3_peak_544	26	.	3.36092	6.30542	2.62271	127
chr13	112730142	112730294	FF_FLAG_3_peak_545	30	.	3.55605	6.74841	3.01536	107
chr13	118058762	118058913	FF_FLAG_3_peak_546	46	.	4.12263	8.54306	4.64707	92
chr13	119595903	119596520	FF_FLAG_3_peak_547	59	.	2.05727	9.95958	5.96185	418
chr13	119597023	119597178	FF_FLAG_3_peak_548	39	.	1.53299	7.78813	3.96334	29
chr13	119598661	119598843	FF_FLAG_3_peak_549	153	.	2.16763	19.8378	15.3346	55
chr13	119600118	119600483	FF_FLAG_3_peak_550	27	.	1.48046	6.44991	2.754	181
chr13	119601004	119601199	FF_FLAG_3_peak_551	122	.	2.56431	16.5855	12.215	164
chr14	12284121	12284417	FF_FLAG_3_peak_552	122	.	6.08578	16.6577	12.2788	197
chr14	16249367	16249676	FF_FLAG_3_peak_553	32	.	3.1329	6.99211	3.23897	14
chr14	16364689	16364921	FF_FLAG_3_peak_554	46	.	4.12263	8.54306	4.64707	39
chr14	16365375	16365862	FF_FLAG_3_peak_555	106	.	5.69315	14.9093	10.6123	331
chr14	20082931	20083243	FF_FLAG_3_peak_556	58	.	3.88657	9.87973	5.88491	79
chr14	20545991	20546372	FF_FLAG_3_peak_557	75	.	3.77719	11.6468	7.52966	280
chr14	20928918	20929259	FF_FLAG_3_peak_558	169	.	4.72274	21.475	16.9093	145
chr14	21052640	21053125	FF_FLAG_3_peak_559	141	.	5.26327	18.6609	14.1982	128
chr14	21500966	21501219	FF_FLAG_3_peak_560	99	.	4.97763	14.1899	9.92615	109
chr14	25694045	25694203	FF_FLAG_3_peak_561	39	.	3.92631	7.82837	3.98901	39
chr14	26534359	26534614	FF_FLAG_3_peak_562	120	.	5.13583	16.4266	12.0628	134
chr14	26534668	26535037	FF_FLAG_3_peak_563	105	.	5.36582	14.8653	10.5793	114
chr14	26637977	26638120	FF_FLAG_3_peak_564	22	.	2.72797	5.94283	2.29028	125
chr14	26970365	26970614	FF_FLAG_3_peak_565	46	.	3.60896	8.57804	4.67719	120
chr14	27428737	27429409	FF_FLAG_3_peak_566	119	.	5.35387	16.3314	11.9746	176
chr14	29967998	29968577	FF_FLAG_3_peak_567	456	.	8.70851	50.982	45.6776	343
chr14	30715439	30716025	FF_FLAG_3_peak_568	230	.	7.89293	27.823	23.0573	469
chr14	31018954	31019195	FF_FLAG_3_peak_569	129	.	6.04126	17.38	12.9778	73
chr14	31128945	31129162	FF_FLAG_3_peak_570	52	.	3.3575	9.20484	5.26559	103
chr14	31336708	31337014	FF_FLAG_3_peak_571	63	.	4.26018	10.3281	6.30281	119
chr14	31830149	31830420	FF_FLAG_3_peak_572	33	.	3.35128	7.172	3.39379	137
chr14	34502602	34502828	FF_FLAG_3_peak_573	39	.	3.92631	7.82837	3.98901	96
chr14	37015978	37016185	FF_FLAG_3_peak_574	74	.	4.90789	11.5915	7.47693	106
chr14	46788236	46788418	FF_FLAG_3_peak_575	81	.	4.66868	12.3355	8.18254	84
chr14	47074140	47074455	FF_FLAG_3_peak_576	48	.	3.50885	8.7696	4.85725	266
chr14	47276712	47277144	FF_FLAG_3_peak_577	120	.	4.51164	16.3602	12.0002	156
chr14	47649483	47649658	FF_FLAG_3_peak_578	33	.	3.42212	7.12975	3.35723	115
chr14	49066200	49066569	FF_FLAG_3_peak_579	85	.	4.26074	12.7149	8.53337	253
chr14	50719968	50720203	FF_FLAG_3_peak_580	254	.	8.8342	30.2695	25.4178	120
chr14	52019709	52019893	FF_FLAG_3_peak_581	87	.	5.03583	12.9393	8.7473	114
chr14	52020041	52020205	FF_FLAG_3_peak_582	49	.	4.11753	8.81558	4.90042	113
chr14	54686167	54686384	FF_FLAG_3_peak_583	30	.	3.19254	6.74715	3.01536	79
chr14	54814046	54814272	FF_FLAG_3_peak_584	144	.	6.31947	18.9352	14.4649	99
chr14	54876695	54876877	FF_FLAG_3_peak_585	78	.	4.67098	12.0141	7.87525	144
chr14	54876937	54877107	FF_FLAG_3_peak_586	47	.	4.03553	8.62433	4.71922	120
chr14	55822573	55822733	FF_FLAG_3_peak_587	61	.	3.6549	10.2058	6.18559	65
chr14	56402488	56402789	FF_FLAG_3_peak_588	268	.	8.56192	31.7555	26.8652	120
chr14	56667793	56668392	FF_FLAG_3_peak_589	865	.	15.5907	92.4215	86.5457	277
chr14	57664935	57665267	FF_FLAG_3_peak_590	85	.	4.26074	12.7149	8.53337	103
chr14	59440701	59441194	FF_FLAG_3_peak_591	255	.	7.11361	30.425	25.572	240
chr14	60251337	60251718	FF_FLAG_3_peak_592	232	.	5.14596	28.071	23.2979	216
chr14	60265133	60265299	FF_FLAG_3_peak_593	70	.	4.58656	11.1523	7.07393	48
chr14	61172809	61173182	FF_FLAG_3_peak_594	122	.	5.44429	16.5868	12.215	136
chr14	61439667	61440242	FF_FLAG_3_peak_595	490	.	11.5912	54.3963	49.0405	411
chr14	61648613	61648965	FF_FLAG_3_peak_596	215	.	7.15535	26.2489	21.5278	227
chr14	61681264	61681570	FF_FLAG_3_peak_597	57	.	4.24537	9.69888	5.71901	201
chr14	61682377	61682656	FF_FLAG_3_peak_598	84	.	4.66653	12.6573	8.48126	123
chr14	62761280	62761595	FF_FLAG_3_peak_599	34	.	3.08382	7.24706	3.46496	202
chr14	63255960	63256334	FF_FLAG_3_peak_600	70	.	4.59915	11.1834	7.09667	116
chr14	63606186	63606333	FF_FLAG_3_peak_601	30	.	3.59255	6.83008	3.09313	99
chr14	63681535	63681892	FF_FLAG_3_peak_602	750	.	17.0795	80.8257	75.0782	160
chr14	63713088	63713367	FF_FLAG_3_peak_603	141	.	5.26327	18.6609	14.1982	190
chr14	64174666	64174946	FF_FLAG_3_peak_604	64	.	4.19988	10.465	6.42723	223
chr14	64440488	64440934	FF_FLAG_3_peak_605	72	.	4.01011	11.3461	7.24911	101
chr14	64568646	64568861	FF_FLAG_3_peak_606	114	.	5.88947	15.7765	11.4353	106
chr14	65097926	65098163	FF_FLAG_3_peak_607	51	.	3.88878	9.08018	5.14584	94
chr14	65262178	65262567	FF_FLAG_3_peak_608	120	.	5.13583	16.4266	12.0628	250
chr14	65833682	65834227	FF_FLAG_3_peak_609	167	.	5.96866	21.3241	16.762	171
chr14	69732530	69732783	FF_FLAG_3_peak_610	177	.	6.60055	22.3346	17.7384	99
chr14	70289318	70289552	FF_FLAG_3_peak_611	135	.	6.30441	18.0359	13.5996	85
chr14	75754585	75754753	FF_FLAG_3_peak_612	71	.	4.16418	11.2412	7.14963	89
chr14	77036583	77036962	FF_FLAG_3_peak_613	222	.	7.78317	27.017	22.2768	147
chr14	79426597	79426779	FF_FLAG_3_peak_614	51	.	3.88878	9.08018	5.14584	69
chr14	94641860	94642044	FF_FLAG_3_peak_615	148	.	6.67473	19.3818	14.8926	94
chr14	105258731	105258895	FF_FLAG_3_peak_616	44	.	4.0119	8.29282	4.42281	139
chr14	114244484	114244781	FF_FLAG_3_peak_617	60	.	4.51526	10.0309	6.01804	76
chr14	120911118	120911313	FF_FLAG_3_peak_618	114	.	5.88947	15.7765	11.4353	91
chr14	122913086	122913268	FF_FLAG_3_peak_619	33	.	3.42212	7.12975	3.35723	66
chr14	124599727	124599886	FF_FLAG_3_peak_620	90	.	5.30052	13.2192	9.01117	39
chr14	124801771	124801924	FF_FLAG_3_peak_621	51	.	1.50745	9.04519	5.11708	122
chr15	4026469	4026645	FF_FLAG_3_peak_622	27	.	3.53368	6.46208	2.754	114
chr15	8168937	8169429	FF_FLAG_3_peak_623	127	.	5.39118	17.192	12.7945	243
chr15	8444266	8444415	FF_FLAG_3_peak_624	50	.	4.20294	9.01279	5.08492	82
chr15	12375608	12375907	FF_FLAG_3_peak_625	64	.	4.19988	10.465	6.42723	232
chr15	25984103	25984585	FF_FLAG_3_peak_626	205	.	7.67358	25.2139	20.5304	255
chr15	34082683	34082931	FF_FLAG_3_peak_627	71	.	4.77607	11.2831	7.18931	123
chr15	35371611	35371766	FF_FLAG_3_peak_628	46	.	3.90766	8.59095	4.68754	105
chr15	36282538	36282687	FF_FLAG_3_peak_629	60	.	4.51526	10.0309	6.01804	40
chr15	36609105	36609406	FF_FLAG_3_peak_630	54	.	4.24432	9.40165	5.43875	111
chr15	36793830	36794029	FF_FLAG_3_peak_631	53	.	4.31894	9.27751	5.3206	108
chr15	37960546	37961474	FF_FLAG_3_peak_632	120	.	4.51164	16.3602	12.0002	585
chr15	38078238	38078378	FF_FLAG_3_peak_633	57	.	4.24537	9.69888	5.71901	73
chr15	38300951	38301145	FF_FLAG_3_peak_634	83	.	4.51694	12.5622	8.39443	107
chr15	38519414	38519554	FF_FLAG_3_peak_635	20	.	2.91493	5.61512	2.01209	69
chr15	43476870	43477144	FF_FLAG_3_peak_636	82	.	5.1042	12.3972	8.23458	83
chr15	55557306	55557648	FF_FLAG_3_peak_637	112	.	4.56863	15.6052	11.2816	113
chr15	58076804	58076946	FF_FLAG_3_peak_638	43	.	3.88094	8.25858	4.39401	134
chr15	58134999	58135429	FF_FLAG_3_peak_639	269	.	7.84664	31.8009	26.9101	293
chr15	58823492	58823678	FF_FLAG_3_peak_640	45	.	3.31225	8.38791	4.51451	115
chr15	59082259	59082520	FF_FLAG_3_peak_641	56	.	3.97716	9.58595	5.61344	75
chr15	64561157	64561305	FF_FLAG_3_peak_642	82	.	5.1042	12.3972	8.23458	68
chr15	68363165	68363305	FF_FLAG_3_peak_643	39	.	3.92631	7.82837	3.98901	7
chr15	72568559	72568952	FF_FLAG_3_peak_644	1742	.	26.1326	181.316	174.235	169
chr15	72689806	72690109	FF_FLAG_3_peak_645	359	.	8.88359	41.0221	35.9043	165
chr15	73423165	73423511	FF_FLAG_3_peak_646	188	.	6.6887	23.4897	18.8575	133
chr15	74075997	74076301	FF_FLAG_3_peak_647	360	.	10.7974	41.1815	36.0587	151
chr15	74799719	74800113	FF_FLAG_3_peak_648	149	.	5.38859	19.4524	14.9593	162
chr15	75981540	75981693	FF_FLAG_3_peak_649	43	.	3.76862	8.24605	4.38391	65
chr15	76522140	76522415	FF_FLAG_3_peak_650	750	.	17.0795	80.8257	75.0782	135
chr15	76818081	76818330	FF_FLAG_3_peak_651	72	.	4.01011	11.3461	7.24911	189
chr15	77306961	77307169	FF_FLAG_3_peak_652	51	.	3.88878	9.08018	5.14584	191
chr15	78119778	78120108	FF_FLAG_3_peak_653	859	.	17.5121	91.8626	85.9917	157
chr15	78388959	78389254	FF_FLAG_3_peak_654	82	.	5.1042	12.3972	8.23458	37
chr15	78447757	78447935	FF_FLAG_3_peak_655	106	.	5.69315	14.9093	10.6123	99
chr15	79028380	79028661	FF_FLAG_3_peak_656	100	.	5.29219	14.3048	10.0373	105
chr15	79328272	79328547	FF_FLAG_3_peak_657	78	.	4.13543	12.0241	7.8831	74
chr15	79546952	79547136	FF_FLAG_3_peak_658	65	.	4.47879	10.571	6.5265	151
chr15	79604665	79605166	FF_FLAG_3_peak_659	162	.	5.93203	20.7978	16.2601	312
chr15	80133014	80133423	FF_FLAG_3_peak_660	82	.	4.44659	12.3605	8.20686	125
chr15	80977710	80978087	FF_FLAG_3_peak_661	173	.	5.76453	21.8855	17.3079	138
chr15	81585270	81585450	FF_FLAG_3_peak_662	80	.	4.75715	12.2361	8.08781	102
chr15	81585545	81585700	FF_FLAG_3_peak_663	32	.	3.1329	6.99211	3.23897	92
chr15	81811017	81811184	FF_FLAG_3_peak_664	67	.	4.09592	10.756	6.70203	92
chr15	82070023	82070465	FF_FLAG_3_peak_665	93	.	5.12982	13.5298	9.30073	89
chr15	82244398	82244725	FF_FLAG_3_peak_666	50	.	3.42647	8.98011	5.05591	240
chr15	82299007	82299281	FF_FLAG_3_peak_667	76	.	4.13883	11.7455	7.62563	177
chr15	82354242	82354543	FF_FLAG_3_peak_668	32	.	2.93781	6.97227	3.223	184
chr15	82899072	82899559	FF_FLAG_3_peak_669	81	.	4.92328	12.3138	8.16266	372
chr15	83367221	83367605	FF_FLAG_3_peak_670	127	.	5.50683	17.1465	12.7499	292
chr15	84086426	84086640	FF_FLAG_3_peak_671	171	.	6.37759	21.6995	17.1259	97
chr15	84829415	84829789	FF_FLAG_3_peak_672	660	.	15.7052	71.6397	66.0227	195
chr15	84922928	84923492	FF_FLAG_3_peak_673	295	.	7.73965	34.5251	29.5615	276
chr15	85131391	85132138	FF_FLAG_3_peak_674	417	.	9.44839	46.9322	41.7025	613
chr15	85336167	85336582	FF_FLAG_3_peak_675	133	.	6.01427	17.7257	13.3032	126
chr15	86245753	86245929	FF_FLAG_3_peak_676	60	.	4.51526	10.0309	6.01804	57
chr15	87624097	87624308	FF_FLAG_3_peak_677	46	.	4.12263	8.54306	4.64707	103
chr15	89315160	89315486	FF_FLAG_3_peak_678	41	.	3.47015	7.95093	4.10203	117
chr15	89453341	89453549	FF_FLAG_3_peak_679	82	.	5.1042	12.3972	8.23458	116
chr15	93398079	93398435	FF_FLAG_3_peak_680	148	.	6.67473	19.3818	14.8926	237
chr15	96709410	96709662	FF_FLAG_3_peak_681	140	.	6.47841	18.4608	14.0092	125
chr15	97784225	97784365	FF_FLAG_3_peak_682	43	.	3.38353	8.16152	4.30158	83
chr15	97964043	97964452	FF_FLAG_3_peak_683	30	.	3.19254	6.74715	3.01536	151
chr15	98093194	98093563	FF_FLAG_3_peak_684	37	.	3.51825	7.60898	3.79638	94
chr15	98533883	98534101	FF_FLAG_3_peak_685	124	.	5.83738	16.8601	12.4741	108
chr15	98631577	98631744	FF_FLAG_3_peak_686	98	.	5.19273	14.0507	9.80543	87
chr15	99295057	99295645	FF_FLAG_3_peak_687	451	.	11.3832	50.4923	45.1948	240
chr15	99370158	99370591	FF_FLAG_3_peak_688	267	.	8.34104	31.6831	26.7935	333
chr15	99702031	99702174	FF_FLAG_3_peak_689	52	.	4.13657	9.14581	5.20819	86
chr15	99725659	99725839	FF_FLAG_3_peak_690	37	.	3.70453	7.58048	3.77563	83
chr15	99772193	99772519	FF_FLAG_3_peak_691	78	.	4.30299	11.9432	7.80899	114
chr15	99772579	99772754	FF_FLAG_3_peak_692	49	.	4.13434	8.85453	4.93876	58
chr15	99972636	99972924	FF_FLAG_3_peak_693	52	.	3.8493	9.24159	5.2967	91
chr15	99973070	99973387	FF_FLAG_3_peak_694	128	.	5.81948	17.2166	12.8159	210
chr15	100280743	100280961	FF_FLAG_3_peak_695	37	.	3.60477	7.58721	3.78108	165
chr15	100468639	100469112	FF_FLAG_3_peak_696	44	.	3.10485	8.31882	4.44776	181
chr15	100615344	100615704	FF_FLAG_3_peak_697	171	.	6.37759	21.6995	17.1259	119
chr15	100615791	100616012	FF_FLAG_3_peak_698	52	.	3.74777	9.22116	5.27702	86
chr15	100825232	100825499	FF_FLAG_3_peak_699	106	.	5.69315	14.9093	10.6123	116
chr15	101052688	101052858	FF_FLAG_3_peak_700	53	.	4.31894	9.27751	5.3206	78
chr15	101479268	101479567	FF_FLAG_3_peak_701	167	.	7.06736	21.261	16.7038	171
chr15	102065825	102065998	FF_FLAG_3_peak_702	43	.	3.38353	8.16152	4.30158	60
chr15	102073658	102073798	FF_FLAG_3_peak_703	31	.	3.31031	6.84409	3.10572	96
chr15	102074353	102074524	FF_FLAG_3_peak_704	57	.	4.24537	9.69888	5.71901	87
chr15	102100389	102100700	FF_FLAG_3_peak_705	155	.	6.40437	20.0256	15.5145	119
chr15	102406392	102406644	FF_FLAG_3_peak_706	70	.	4.35543	11.1809	7.09667	158
chr15	102470831	102471054	FF_FLAG_3_peak_707	119	.	5.60664	16.2584	11.9055	96
chr15	102518031	102518757	FF_FLAG_3_peak_708	101	.	4.41847	14.4543	10.1809	568
chr15	102624976	102625581	FF_FLAG_3_peak_709	74	.	4.36359	11.5084	7.40455	553
chr15	102670934	102671164	FF_FLAG_3_peak_710	46	.	3.79736	8.57825	4.67719	105
chr15	103239721	103240056	FF_FLAG_3_peak_711	78	.	4.44149	12.0341	7.8921	248
chr15	103305091	103305438	FF_FLAG_3_peak_712	84	.	4.66653	12.6573	8.48126	258
chr16	4475165	4475311	FF_FLAG_3_peak_713	28	.	3.48523	6.58888	2.86889	74
chr16	4541809	4542095	FF_FLAG_3_peak_714	165	.	5.63922	21.0649	16.5176	182
chr16	4726388	4726786	FF_FLAG_3_peak_715	92	.	5.2405	13.4421	9.21927	204
chr16	4789865	4790374	FF_FLAG_3_peak_716	344	.	9.50347	39.4941	34.4071	251
chr16	7740535	7740694	FF_FLAG_3_peak_717	84	.	4.66653	12.6573	8.48126	76
chr16	8737998	8738160	FF_FLAG_3_peak_718	60	.	4.51526	10.0309	6.01804	62
chr16	8829986	8830221	FF_FLAG_3_peak_719	67	.	4.71157	10.8025	6.73803	142
chr16	10192641	10192838	FF_FLAG_3_peak_720	91	.	4.82208	13.4168	9.1961	78
chr16	10192880	10193186	FF_FLAG_3_peak_721	41	.	3.47015	7.95093	4.10203	180
chr16	10542869	10543071	FF_FLAG_3_peak_722	54	.	4.26999	9.46211	5.49591	112
chr16	10834971	10835118	FF_FLAG_3_peak_723	89	.	4.742	13.1956	8.99537	72
chr16	11134551	11134838	FF_FLAG_3_peak_724	39	.	3.00783	7.77731	3.95269	177
chr16	11176211	11176411	FF_FLAG_3_peak_725	65	.	4.02538	10.5533	6.50917	98
chr16	11909180	11909456	FF_FLAG_3_peak_726	60	.	4.40239	10.0773	6.06248	185
chr16	13765865	13766211	FF_FLAG_3_peak_727	161	.	6.65449	20.6816	16.1468	222
chr16	13903001	13903506	FF_FLAG_3_peak_728	92	.	5.11578	13.4944	9.26856	383
chr16	16302882	16303073	FF_FLAG_3_peak_729	51	.	4.0037	9.10226	5.16626	32
chr16	17201152	17201450	FF_FLAG_3_peak_730	78	.	4.67098	12.0141	7.87525	184
chr16	17209210	17209350	FF_FLAG_3_peak_731	41	.	3.47015	7.95093	4.10203	74
chr16	17233500	17233685	FF_FLAG_3_peak_732	32	.	2.93781	6.97227	3.223	168
chr16	17722790	17722964	FF_FLAG_3_peak_733	63	.	4.41016	10.4031	6.37492	74
chr16	17815293	17815928	FF_FLAG_3_peak_734	140	.	4.82641	18.5332	14.0795	221
chr16	17940376	17941562	FF_FLAG_3_peak_735	473	.	12.6808	52.6718	47.3441	858
chr16	18036766	18036910	FF_FLAG_3_peak_736	47	.	4.03553	8.62433	4.71922	91
chr16	18248375	18249075	FF_FLAG_3_peak_737	271	.	8.08866	32.0131	27.1144	516
chr16	18289256	18289482	FF_FLAG_3_peak_738	44	.	3.10485	8.31882	4.44776	134
chr16	18876428	18876607	FF_FLAG_3_peak_739	67	.	4.58583	10.8302	6.76475	122
chr16	20716143	20716535	FF_FLAG_3_peak_740	185	.	7.45999	23.1875	18.5639	158
chr16	22265364	22265657	FF_FLAG_3_peak_741	72	.	4.43025	11.3814	7.28254	122
chr16	22529399	22529561	FF_FLAG_3_peak_742	44	.	3.89159	8.284	4.4152	86
chr16	30063208	30063448	FF_FLAG_3_peak_743	44	.	4.04546	8.36902	4.49721	66
chr16	30145507	30145861	FF_FLAG_3_peak_744	106	.	5.69315	14.9093	10.6123	231
chr16	31081194	31081403	FF_FLAG_3_peak_745	122	.	6.08578	16.6577	12.2788	121
chr16	32079108	32079323	FF_FLAG_3_peak_746	41	.	3.87525	7.97943	4.12986	111
chr16	32332138	32332700	FF_FLAG_3_peak_747	71	.	3.58999	11.2146	7.1272	381
chr16	32430654	32430898	FF_FLAG_3_peak_748	111	.	5.43674	15.4267	11.1104	133
chr16	32608748	32609051	FF_FLAG_3_peak_749	34	.	3.08382	7.24706	3.46496	34
chr16	32914054	32914299	FF_FLAG_3_peak_750	37	.	3.51825	7.60898	3.79638	54
chr16	33056235	33056605	FF_FLAG_3_peak_751	45	.	3.56293	8.44844	4.56584	328
chr16	33251555	33251801	FF_FLAG_3_peak_752	29	.	2.96961	6.69938	2.9738	137
chr16	33751805	33751956	FF_FLAG_3_peak_753	33	.	3.73	7.13438	3.35723	113
chr16	35983146	35983559	FF_FLAG_3_peak_754	162	.	6.22204	20.8199	16.2778	144
chr16	36828270	36828996	FF_FLAG_3_peak_755	696	.	13.1866	75.3738	69.6959	231
chr16	37384722	37385083	FF_FLAG_3_peak_756	76	.	4.84648	11.7863	7.66583	85
chr16	37868274	37868562	FF_FLAG_3_peak_757	54	.	4.02472	9.43355	5.46809	93
chr16	84834845	84834988	FF_FLAG_3_peak_758	60	.	4.51526	10.0309	6.01804	121
chr16	91044297	91044585	FF_FLAG_3_peak_759	45	.	3.31225	8.38791	4.51451	174
chr16	91484934	91485187	FF_FLAG_3_peak_760	112	.	5.2009	15.5284	11.2096	167
chr16	91647841	91648016	FF_FLAG_3_peak_761	44	.	4.0119	8.29282	4.42281	131
chr16	91729366	91729576	FF_FLAG_3_peak_762	92	.	5.2405	13.4421	9.21927	78
chr16	92498770	92498952	FF_FLAG_3_peak_763	74	.	4.90789	11.5915	7.47693	85
chr16	93832134	93832286	FF_FLAG_3_peak_764	24	.	3.01479	6.06765	2.40833	76
chr16	94370288	94370954	FF_FLAG_3_peak_765	950	.	17.2662	101.031	95.0841	423
chr16	94371233	94371442	FF_FLAG_3_peak_766	70	.	4.35543	11.1809	7.09667	119
chr16	94526525	94527066	FF_FLAG_3_peak_767	173	.	6.31968	21.9659	17.3868	271
chr16	94569429	94569668	FF_FLAG_3_peak_768	50	.	4.16836	8.93317	5.01332	112
chr16	94570812	94571058	FF_FLAG_3_peak_769	92	.	5.2405	13.4421	9.21927	112
chr16	95093855	95094039	FF_FLAG_3_peak_770	176	.	7.26368	22.2185	17.6276	72
chr16	96145118	96145313	FF_FLAG_3_peak_771	30	.	3.19254	6.74715	3.01536	124
chr16	97962165	97962591	FF_FLAG_3_peak_772	105	.	4.45441	14.8902	10.5998	166
chr17	3084104	3084254	FF_FLAG_3_peak_773	38	.	1.9481	7.66097	3.84737	128
chr17	3084301	3084577	FF_FLAG_3_peak_774	190	.	3.82166	23.6868	19.0501	59
chr17	3114632	3115041	FF_FLAG_3_peak_775	39	.	3.57767	7.76211	3.93915	308
chr17	5841477	5841626	FF_FLAG_3_peak_776	33	.	3.73	7.13438	3.35723	128
chr17	6828007	6828366	FF_FLAG_3_peak_777	146	.	5.91094	19.0928	14.6178	155
chr17	6978846	6979013	FF_FLAG_3_peak_778	60	.	4.06265	10.0953	6.07941	82
chr17	10319530	10319885	FF_FLAG_3_peak_779	137	.	6.0355	18.1962	13.7585	86
chr17	10840178	10840490	FF_FLAG_3_peak_780	162	.	6.22204	20.8199	16.2778	123
chr17	12916309	12916516	FF_FLAG_3_peak_781	112	.	5.2009	15.5284	11.2096	129
chr17	12960527	12960857	FF_FLAG_3_peak_782	53	.	4.31894	9.27751	5.3206	96
chr17	15563922	15564300	FF_FLAG_3_peak_783	151	.	5.69105	19.6494	15.1504	257
chr17	21801550	21801767	FF_FLAG_3_peak_784	106	.	5.69315	14.9093	10.6123	83
chr17	21962551	21962790	FF_FLAG_3_peak_785	60	.	4.51526	10.0309	6.01804	124
chr17	22230856	22231109	FF_FLAG_3_peak_786	167	.	7.06736	21.261	16.7038	128
chr17	23802842	23803712	FF_FLAG_3_peak_787	252	.	8.15511	30.1011	25.26	715
chr17	23924500	23924900	FF_FLAG_3_peak_788	205	.	6.2658	25.2584	20.5716	173
chr17	23989209	23989660	FF_FLAG_3_peak_789	114	.	5.88947	15.7765	11.4353	327
chr17	24414541	24414703	FF_FLAG_3_peak_790	80	.	4.85598	12.1483	8.00174	36
chr17	24478749	24478912	FF_FLAG_3_peak_791	48	.	3.59305	8.7777	4.86395	24
chr17	24549949	24550296	FF_FLAG_3_peak_792	67	.	3.76912	10.8385	6.77122	174
chr17	24804229	24804717	FF_FLAG_3_peak_793	113	.	4.99702	15.6488	11.3221	305
chr17	25274010	25274195	FF_FLAG_3_peak_794	100	.	4.65766	14.2714	10.0062	63
chr17	25861295	25861563	FF_FLAG_3_peak_795	84	.	4.66653	12.6573	8.48126	129
chr17	26253063	26253247	FF_FLAG_3_peak_796	58	.	3.88657	9.87973	5.88491	114
chr17	26715568	26715743	FF_FLAG_3_peak_797	48	.	3.59305	8.7777	4.86395	129
chr17	26916759	26917037	FF_FLAG_3_peak_798	79	.	4.58848	12.1211	7.97695	100
chr17	26939610	26939995	FF_FLAG_3_peak_799	133	.	4.91127	17.8126	13.3874	110
chr17	27555102	27556207	FF_FLAG_3_peak_800	649	.	14.7478	70.5966	64.9987	335
chr17	27557351	27557588	FF_FLAG_3_peak_801	71	.	4.50416	11.2622	7.16961	119
chr17	28177074	28177540	FF_FLAG_3_peak_802	148	.	4.60207	19.2952	14.8146	146
chr17	28328413	28328745	FF_FLAG_3_peak_803	132	.	5.99782	17.6831	13.2642	107
chr17	28622414	28622570	FF_FLAG_3_peak_804	56	.	3.87284	9.5728	5.60299	60
chr17	28691198	28691528	FF_FLAG_3_peak_805	75	.	4.30315	11.6421	7.52598	242
chr17	29007699	29008093	FF_FLAG_3_peak_806	287	.	7.08137	33.6538	28.7089	261
chr17	29490175	29490779	FF_FLAG_3_peak_807	222	.	6.51643	26.9969	22.2583	216
chr17	29614709	29614917	FF_FLAG_3_peak_808	48	.	3.50885	8.7696	4.85725	96
chr17	30004305	30004730	FF_FLAG_3_peak_809	90	.	4.52218	13.213	9.01117	218
chr17	32034254	32034684	FF_FLAG_3_peak_810	462	.	10.2716	51.5174	46.2067	256
chr17	32036293	32036496	FF_FLAG_3_peak_811	127	.	6.11337	17.1424	12.7464	129
chr17	32284294	32284444	FF_FLAG_3_peak_812	20	.	2.91493	5.61512	2.01209	42
chr17	33092473	33092892	FF_FLAG_3_peak_813	74	.	4.90789	11.5915	7.47693	284
chr17	33684904	33685186	FF_FLAG_3_peak_814	91	.	4.38606	13.418	9.1961	161
chr17	33685240	33685541	FF_FLAG_3_peak_815	83	.	4.51694	12.5622	8.39443	116
chr17	33781126	33781309	FF_FLAG_3_peak_816	131	.	6.2821	17.5526	13.1369	73
chr17	33817670	33818003	FF_FLAG_3_peak_817	167	.	6.72183	21.3098	16.7499	129
chr17	33890671	33891009	FF_FLAG_3_peak_818	291	.	7.91195	34.0697	29.1155	205
chr17	34122642	34122806	FF_FLAG_3_peak_819	98	.	4.71941	14.1289	9.87309	84
chr17	34264161	34264340	FF_FLAG_3_peak_820	64	.	4.42226	10.4328	6.40028	79
chr17	34264964	34265543	FF_FLAG_3_peak_821	119	.	4.68284	16.3307	11.9745	415
chr17	34398937	34399350	FF_FLAG_3_peak_822	111	.	5.43674	15.4267	11.1104	124
chr17	34647100	34647332	FF_FLAG_3_peak_823	48	.	3.86373	8.74834	4.83945	106
chr17	34850362	34850557	FF_FLAG_3_peak_824	65	.	3.49296	10.6115	6.56533	75
chr17	34899085	34899441	FF_FLAG_3_peak_825	52	.	4.29197	9.21627	5.27599	137
chr17	35000661	35001229	FF_FLAG_3_peak_826	78	.	4.30299	11.9432	7.80899	195
chr17	35046177	35046950	FF_FLAG_3_peak_827	614	.	12.7898	66.975	61.4359	440
chr17	35164550	35164690	FF_FLAG_3_peak_828	32	.	3.1329	6.99211	3.23897	104
chr17	35195688	35195944	FF_FLAG_3_peak_829	85	.	4.26074	12.7149	8.53337	124
chr17	35516814	35517028	FF_FLAG_3_peak_830	67	.	4.3467	10.8534	6.78521	111
chr17	35841237	35841944	FF_FLAG_3_peak_831	489	.	10.0253	54.3394	48.9866	472
chr17	35897007	35897558	FF_FLAG_3_peak_832	100	.	4.19687	14.2761	10.0101	171
chr17	36271398	36271617	FF_FLAG_3_peak_833	82	.	5.1042	12.3972	8.23458	95
chr17	36837233	36837472	FF_FLAG_3_peak_834	98	.	5.49684	14.0567	9.80543	121
chr17	39129178	39129421	FF_FLAG_3_peak_835	167	.	7.06736	21.261	16.7038	127
chr17	42876418	42876588	FF_FLAG_3_peak_836	67	.	4.71157	10.8025	6.73803	83
chr17	44776719	44777249	FF_FLAG_3_peak_837	321	.	8.72718	37.179	32.1482	339
chr17	45433543	45434201	FF_FLAG_3_peak_838	68	.	4.50037	10.9377	6.86696	73
chr17	45563715	45564110	FF_FLAG_3_peak_839	306	.	9.81578	35.6182	30.6212	199
chr17	45595534	45595729	FF_FLAG_3_peak_840	90	.	5.30052	13.2192	9.01117	127
chr17	46202571	46202754	FF_FLAG_3_peak_841	54	.	3.81345	9.40657	5.44322	74
chr17	46383434	46383788	FF_FLAG_3_peak_842	106	.	5.69315	14.9093	10.6123	231
chr17	46555927	46556100	FF_FLAG_3_peak_843	50	.	4.06848	8.98239	5.05591	103
chr17	46857043	46857459	FF_FLAG_3_peak_844	146	.	5.91094	19.0928	14.6178	166
chr17	47010359	47010576	FF_FLAG_3_peak_845	72	.	4.01011	11.3461	7.24911	82
chr17	47115931	47116091	FF_FLAG_3_peak_846	64	.	4.19988	10.465	6.42723	70
chr17	47322299	47322496	FF_FLAG_3_peak_847	141	.	6.19116	18.6039	14.1442	124
chr17	47629476	47629831	FF_FLAG_3_peak_848	77	.	4.51098	11.9119	7.78271	88
chr17	47672572	47672742	FF_FLAG_3_peak_849	58	.	3.88657	9.87973	5.88491	20
chr17	50292852	50293282	FF_FLAG_3_peak_850	133	.	4.91127	17.8126	13.3874	144
chr17	50293832	50294115	FF_FLAG_3_peak_851	46	.	3.60896	8.57804	4.67719	223
chr17	50508746	50508979	FF_FLAG_3_peak_852	114	.	5.88947	15.7765	11.4353	110
chr17	56036606	56036756	FF_FLAG_3_peak_853	54	.	3.91218	9.41169	5.44763	124
chr17	56242064	56242364	FF_FLAG_3_peak_854	197	.	6.84425	24.3998	19.7395	164
chr17	56326124	56326308	FF_FLAG_3_peak_855	46	.	4.12263	8.54306	4.64707	61
chr17	56584536	56585172	FF_FLAG_3_peak_856	149	.	6.36805	19.4941	14.9987	417
chr17	56673118	56673548	FF_FLAG_3_peak_857	98	.	4.71941	14.1289	9.87309	112
chr17	56751500	56751669	FF_FLAG_3_peak_858	57	.	4.04433	9.76455	5.77717	89
chr17	56935594	56935788	FF_FLAG_3_peak_859	30	.	3.46182	6.76674	3.03174	25
chr17	63863927	63864092	FF_FLAG_3_peak_860	42	.	3.70275	8.08047	4.22772	65
chr17	71551898	71552450	FF_FLAG_3_peak_861	396	.	10.5337	44.8703	39.6787	229
chr17	74528149	74528418	FF_FLAG_3_peak_862	37	.	3.25821	7.56884	3.7655	69
chr17	80062045	80062317	FF_FLAG_3_peak_863	110	.	5.55369	15.3458	11.0324	71
chr17	80206755	80206963	FF_FLAG_3_peak_864	84	.	4.66653	12.6573	8.48126	96
chr17	80373388	80373642	FF_FLAG_3_peak_865	204	.	7.85262	25.1588	20.4761	133
chr17	84049783	84049927	FF_FLAG_3_peak_866	67	.	4.71157	10.8025	6.73803	72
chr17	84188371	84188547	FF_FLAG_3_peak_867	49	.	4.11753	8.81558	4.90042	122
chr17	85090617	85090918	FF_FLAG_3_peak_868	85	.	4.8378	12.7809	8.59475	95
chr17	86144608	86144880	FF_FLAG_3_peak_869	72	.	4.01011	11.3461	7.24911	217
chr17	86144933	86145208	FF_FLAG_3_peak_870	94	.	5.3492	13.7047	9.47082	187
chr17	87282854	87283015	FF_FLAG_3_peak_871	15	.	2.77612	5.07788	1.54475	3
chr18	3337397	3337610	FF_FLAG_3_peak_872	46	.	4.12263	8.54306	4.64707	75
chr18	6135946	6136092	FF_FLAG_3_peak_873	43	.	3.88094	8.25858	4.39401	57
chr18	6241070	6241298	FF_FLAG_3_peak_874	50	.	4.20294	9.01279	5.08492	130
chr18	6241415	6241629	FF_FLAG_3_peak_875	82	.	5.1042	12.3972	8.23458	80
chr18	10325103	10325251	FF_FLAG_3_peak_876	50	.	4.06848	8.98239	5.05591	53
chr18	10609644	10609798	FF_FLAG_3_peak_877	44	.	3.89159	8.284	4.4152	49
chr18	10609998	10610457	FF_FLAG_3_peak_878	451	.	11.3832	50.4923	45.1948	181
chr18	10617734	10617879	FF_FLAG_3_peak_879	41	.	3.47015	7.95093	4.10203	131
chr18	10617920	10618070	FF_FLAG_3_peak_880	82	.	4.84655	12.4641	8.29875	34
chr18	10725515	10725750	FF_FLAG_3_peak_881	106	.	5.13319	14.9761	10.6731	79
chr18	11657580	11657940	FF_FLAG_3_peak_882	159	.	5.82986	20.4817	15.9505	278
chr18	12277280	12277421	FF_FLAG_3_peak_883	90	.	5.30052	13.2192	9.01117	32
chr18	12941692	12941836	FF_FLAG_3_peak_884	17	.	2.95547	5.34859	1.76705	113
chr18	14783268	14783576	FF_FLAG_3_peak_885	212	.	7.58547	25.9846	21.2807	94
chr18	21001251	21002253	FF_FLAG_3_peak_886	501	.	11.5108	55.4768	50.1059	262
chr18	24020338	24020888	FF_FLAG_3_peak_887	160	.	6.45613	20.6027	16.069	152
chr18	25168542	25169200	FF_FLAG_3_peak_888	222	.	7.78317	27.017	22.2768	244
chr18	25500582	25500747	FF_FLAG_3_peak_889	46	.	4.12263	8.54306	4.64707	77
chr18	25668088	25668376	FF_FLAG_3_peak_890	790	.	17.6684	84.8381	79.0494	151
chr18	25679258	25679547	FF_FLAG_3_peak_891	53	.	4.31894	9.27751	5.3206	74
chr18	32067663	32067903	FF_FLAG_3_peak_892	47	.	3.54187	8.62889	4.72272	119
chr18	32068109	32068260	FF_FLAG_3_peak_893	34	.	3.08382	7.24706	3.46496	32
chr18	32162914	32163097	FF_FLAG_3_peak_894	82	.	5.1042	12.3972	8.23458	74
chr18	34506442	34506606	FF_FLAG_3_peak_895	70	.	4.58656	11.1523	7.07393	65
chr18	34776865	34777040	FF_FLAG_3_peak_896	52	.	4.04769	9.2122	5.2729	82
chr18	34777215	34777419	FF_FLAG_3_peak_897	79	.	4.58848	12.1211	7.97695	99
chr18	34859899	34860039	FF_FLAG_3_peak_898	37	.	3.25821	7.56884	3.7655	73
chr18	34887396	34887598	FF_FLAG_3_peak_899	42	.	3.61125	8.09327	4.23841	88
chr18	34887707	34887926	FF_FLAG_3_peak_900	35	.	3.33135	7.34042	3.54924	169
chr18	34954253	34954418	FF_FLAG_3_peak_901	37	.	3.25821	7.56884	3.7655	36
chr18	34954475	34954909	FF_FLAG_3_peak_902	65	.	3.93542	10.5648	6.52044	336
chr18	35118778	35119359	FF_FLAG_3_peak_903	78	.	4.13543	12.0241	7.8831	232
chr18	35561952	35562996	FF_FLAG_3_peak_904	407	.	8.56618	45.9959	40.7833	253
chr18	36280749	36281188	FF_FLAG_3_peak_905	130	.	5.59984	17.4104	13.0027	98
chr18	36281430	36281587	FF_FLAG_3_peak_906	33	.	3.50324	7.09887	3.33991	62
chr18	36286722	36287156	FF_FLAG_3_peak_907	428	.	10.776	48.0886	42.8357	270
chr18	36328667	36328893	FF_FLAG_3_peak_908	17	.	2.52269	5.27937	1.70762	106
chr18	36329032	36329188	FF_FLAG_3_peak_909	46	.	3.61675	8.59988	4.69606	78
chr18	36348788	36349037	FF_FLAG_3_peak_910	89	.	4.82967	13.0985	8.90145	112
chr18	38144783	38145304	FF_FLAG_3_peak_911	188	.	6.6887	23.4897	18.8575	248
chr18	38296571	38296796	FF_FLAG_3_peak_912	180	.	7.25962	22.6895	18.0848	107
chr18	39489256	39489741	FF_FLAG_3_peak_913	167	.	6.72183	21.3098	16.7499	252
chr18	42275494	42275838	FF_FLAG_3_peak_914	131	.	6.2821	17.5526	13.1369	221
chr18	56707423	56707813	FF_FLAG_3_peak_915	55	.	4.15419	9.47587	5.50835	139
chr18	61555099	61555335	FF_FLAG_3_peak_916	116	.	5.645	15.9675	11.6229	125
chr18	63692209	63692560	FF_FLAG_3_peak_917	297	.	8.8415	34.738	29.7667	208
chr18	64488855	64488998	FF_FLAG_3_peak_918	60	.	4.51526	10.0309	6.01804	68
chr18	67724107	67724704	FF_FLAG_3_peak_919	316	.	10.0121	36.7144	31.6949	192
chr18	73754353	73754521	FF_FLAG_3_peak_920	54	.	4.02472	9.43355	5.46809	91
chr18	77713795	77714209	FF_FLAG_3_peak_921	64	.	4.19988	10.465	6.42723	265
chr18	77714386	77714550	FF_FLAG_3_peak_922	74	.	4.87723	11.5201	7.41534	63
chr18	80933768	80934159	FF_FLAG_3_peak_923	106	.	5.69315	14.9093	10.6123	274
chr18	82418889	82419084	FF_FLAG_3_peak_924	185	.	7.07561	23.1702	18.5511	88
chr18	83543369	83544390	FF_FLAG_3_peak_925	1259	.	20.8438	132.19	125.911	525
chr18	84838422	84838849	FF_FLAG_3_peak_926	609	.	14.92	66.5077	60.974	174
chr18	85299446	85299762	FF_FLAG_3_peak_927	53	.	4.31894	9.27751	5.3206	115
chr18	90602316	90602498	FF_FLAG_3_peak_928	21	.	1.33717	5.72517	2.10933	151
chr19	3388829	3389075	FF_FLAG_3_peak_929	78	.	4.30299	11.9432	7.80899	57
chr19	3389169	3389423	FF_FLAG_3_peak_930	39	.	3.57767	7.76211	3.93915	82
chr19	3575250	3575542	FF_FLAG_3_peak_931	30	.	3.19254	6.74715	3.01536	80
chr19	4125800	4125943	FF_FLAG_3_peak_932	22	.	2.88227	5.88883	2.24422	48
chr19	4169359	4169885	FF_FLAG_3_peak_933	420	.	9.71643	47.2448	42.0026	311
chr19	4257657	4257848	FF_FLAG_3_peak_934	17	.	2.52269	5.27937	1.70762	103
chr19	4396728	4398235	FF_FLAG_3_peak_935	302	.	7.64427	35.2105	30.2244	650
chr19	4697759	4698616	FF_FLAG_3_peak_936	451	.	10.1328	50.4403	45.1463	454
chr19	4756380	4756811	FF_FLAG_3_peak_937	119	.	4.88732	16.3481	11.9889	170
chr19	4811464	4811817	FF_FLAG_3_peak_938	32	.	2.93781	6.97227	3.223	152
chr19	4988973	4989364	FF_FLAG_3_peak_939	1692	.	23.7358	176.222	169.205	199
chr19	5117512	5117694	FF_FLAG_3_peak_940	50	.	3.42647	8.98011	5.05591	116
chr19	5272885	5273206	FF_FLAG_3_peak_941	84	.	5.05334	12.6301	8.46059	108
chr19	5307339	5307552	FF_FLAG_3_peak_942	33	.	3.42212	7.12975	3.35723	172
chr19	5366596	5366921	FF_FLAG_3_peak_943	92	.	4.40318	13.4727	9.2495	185
chr19	5490714	5490986	FF_FLAG_3_peak_944	52	.	3.74777	9.22116	5.27702	120
chr19	5560122	5560275	FF_FLAG_3_peak_945	33	.	3.73	7.13438	3.35723	75
chr19	5803595	5803765	FF_FLAG_3_peak_946	113	.	4.99702	15.6488	11.3221	108
chr19	5912728	5912975	FF_FLAG_3_peak_947	105	.	4.63669	14.8602	10.5751	125
chr19	5964130	5964282	FF_FLAG_3_peak_948	69	.	3.91871	11.0582	6.98287	51
chr19	6184229	6184716	FF_FLAG_3_peak_949	185	.	7.07561	23.1702	18.5511	173
chr19	6276669	6276933	FF_FLAG_3_peak_950	46	.	4.09688	8.48515	4.60107	168
chr19	6363778	6364240	FF_FLAG_3_peak_951	67	.	3.42899	10.8337	6.76792	218
chr19	6364520	6364733	FF_FLAG_3_peak_952	33	.	3.42212	7.12975	3.35723	75
chr19	7039735	7039875	FF_FLAG_3_peak_953	43	.	3.88094	8.25858	4.39401	77
chr19	7240994	7241274	FF_FLAG_3_peak_954	32	.	3.1329	6.99211	3.23897	187
chr19	7482626	7483487	FF_FLAG_3_peak_955	207	.	7.20953	25.4443	20.7516	682
chr19	7494143	7494598	FF_FLAG_3_peak_956	39	.	2.86738	7.81171	3.98429	237
chr19	8819848	8820011	FF_FLAG_3_peak_957	86	.	5.12626	12.8055	8.61914	82
chr19	8837489	8837682	FF_FLAG_3_peak_958	92	.	5.2405	13.4421	9.21927	118
chr19	8892872	8893268	FF_FLAG_3_peak_959	327	.	10.2084	37.8189	32.7736	132
chr19	9982504	9982644	FF_FLAG_3_peak_960	45	.	3.73323	8.41248	4.53323	34
chr19	10182796	10182970	FF_FLAG_3_peak_961	57	.	4.39398	9.75167	5.7695	130
chr19	10240724	10240866	FF_FLAG_3_peak_962	80	.	4.51406	12.237	8.08789	71
chr19	10403161	10403461	FF_FLAG_3_peak_963	263	.	7.49553	31.2006	26.3241	163
chr19	10525348	10525782	FF_FLAG_3_peak_964	150	.	6.37505	19.5124	15.0169	208
chr19	10895032	10895425	FF_FLAG_3_peak_965	300	.	8.05075	35.0414	30.061	186
chr19	11912456	11912651	FF_FLAG_3_peak_966	45	.	3.73323	8.41248	4.53323	166
chr19	11912818	11913047	FF_FLAG_3_peak_967	33	.	3.59702	7.0821	3.32582	133
chr19	21272187	21272704	FF_FLAG_3_peak_968	45	.	3.73323	8.41248	4.53323	453
chr19	23135721	23136036	FF_FLAG_3_peak_969	65	.	3.49296	10.6115	6.56533	63
chr19	24477437	24477619	FF_FLAG_3_peak_970	50	.	4.06848	8.98239	5.05591	26
chr19	24857943	24858096	FF_FLAG_3_peak_971	57	.	4.04433	9.76455	5.77717	127
chr19	24858158	24858408	FF_FLAG_3_peak_972	58	.	4.31643	9.87098	5.87992	126
chr19	24961400	24961711	FF_FLAG_3_peak_973	105	.	3.79956	14.8759	10.5899	204
chr19	25505313	25505713	FF_FLAG_3_peak_974	167	.	7.06736	21.261	16.7038	223
chr19	28690464	28690723	FF_FLAG_3_peak_975	60	.	4.51526	10.0309	6.01804	207
chr19	29806311	29806617	FF_FLAG_3_peak_976	88	.	4.95446	13.0831	8.88769	218
chr19	33391810	33392056	FF_FLAG_3_peak_977	130	.	5.59984	17.4104	13.0027	98
chr19	33589752	33589971	FF_FLAG_3_peak_978	80	.	4.85598	12.1483	8.00174	98
chr19	33761526	33761684	FF_FLAG_3_peak_979	31	.	3.53781	6.94465	3.1981	123
chr19	34091721	34091876	FF_FLAG_3_peak_980	60	.	4.51526	10.0309	6.01804	49
chr19	36554158	36554502	FF_FLAG_3_peak_981	104	.	5.62187	14.7391	10.4581	245
chr19	37207565	37207783	FF_FLAG_3_peak_982	63	.	3.88015	10.3982	6.37224	40
chr19	38930961	38931194	FF_FLAG_3_peak_983	82	.	5.1042	12.3972	8.23458	125
chr19	40893882	40894876	FF_FLAG_3_peak_984	300	.	8.55531	35.0086	30.0321	242
chr19	42090227	42090477	FF_FLAG_3_peak_985	66	.	3.88479	10.6813	6.63049	112
chr19	42255884	42256229	FF_FLAG_3_peak_986	70	.	4.35543	11.1809	7.09667	165
chr19	43427273	43427768	FF_FLAG_3_peak_987	274	.	9.22683	32.3818	27.4707	219
chr19	43807973	43808452	FF_FLAG_3_peak_988	183	.	6.83965	23.0007	18.39	208
chr19	43940027	43940337	FF_FLAG_3_peak_989	175	.	7.21831	22.1068	17.5253	221
chr19	44267002	44267142	FF_FLAG_3_peak_990	26	.	3.35172	6.28427	2.60609	63
chr19	44267188	44267411	FF_FLAG_3_peak_991	85	.	4.95293	12.7325	8.5482	116
chr19	44377987	44378818	FF_FLAG_3_peak_992	763	.	17.2758	82.1583	76.3971	357
chr19	44456968	44457774	FF_FLAG_3_peak_993	570	.	10.3936	62.5071	57.0419	398
chr19	44684300	44684476	FF_FLAG_3_peak_994	39	.	3.92631	7.82837	3.98901	51
chr19	44931404	44931631	FF_FLAG_3_peak_995	41	.	3.41069	8.01375	4.16359	115
chr19	45659587	45659818	FF_FLAG_3_peak_996	50	.	4.05735	8.95555	5.03414	108
chr19	46075735	46075922	FF_FLAG_3_peak_997	40	.	3.3628	7.87505	4.03513	106
chr19	46309002	46309242	FF_FLAG_3_peak_998	39	.	3.90179	7.77381	3.94965	79
chr19	46760820	46761360	FF_FLAG_3_peak_999	120	.	5.13583	16.4266	12.0628	127
chr19	47731129	47731576	FF_FLAG_3_peak_1000	294	.	8.93358	34.437	29.4748	250
chr19	53142691	53142836	FF_FLAG_3_peak_1001	64	.	4.19988	10.465	6.42723	50
chr19	53529227	53529415	FF_FLAG_3_peak_1002	39	.	3.67006	7.7481	3.93176	67
chr19	53600401	53600674	FF_FLAG_3_peak_1003	70	.	4.59915	11.1834	7.09667	107
chr19	53600898	53601038	FF_FLAG_3_peak_1004	25	.	2.85539	6.16757	2.50152	40
chr19	53806650	53807174	FF_FLAG_3_peak_1005	430	.	11.321	48.3558	43.0943	272
chr19	55164833	55165443	FF_FLAG_3_peak_1006	140	.	6.47841	18.4608	14.0092	441
chr19	55316127	55316472	FF_FLAG_3_peak_1007	93	.	5.12982	13.5298	9.30073	244
chr19	56548431	56548584	FF_FLAG_3_peak_1008	36	.	3.54176	7.43065	3.63436	78
chr19	59345653	59345892	FF_FLAG_3_peak_1009	83	.	4.75174	12.5553	8.38825	115
chr19	60278444	60278783	FF_FLAG_3_peak_1010	122	.	6.08578	16.6577	12.2788	64
chr19	60580737	60581164	FF_FLAG_3_peak_1011	224	.	7.64541	27.1487	22.4063	248
chr19	60790234	60790884	FF_FLAG_3_peak_1012	91	.	4.59049	13.4168	9.1961	392
chr19	60889619	60890270	FF_FLAG_3_peak_1013	286	.	8.26025	33.5839	28.6412	137
chr2	3283613	3284336	FF_FLAG_3_peak_1014	282	.	6.715	33.1637	28.2326	181
chr2	3332464	3332684	FF_FLAG_3_peak_1015	63	.	4.26018	10.3281	6.30281	116
chr2	6872232	6872375	FF_FLAG_3_peak_1016	53	.	4.31894	9.27751	5.3206	31
chr2	10374532	10374672	FF_FLAG_3_peak_1017	53	.	4.31894	9.27751	5.3206	59
chr2	18027530	18027808	FF_FLAG_3_peak_1018	74	.	4.90789	11.5915	7.47693	55
chr2	18056474	18056685	FF_FLAG_3_peak_1019	96	.	5.41661	13.8661	9.62774	71
chr2	18064182	18064774	FF_FLAG_3_peak_1020	113	.	5.86511	15.7181	11.3881	452
chr2	18676518	18676932	FF_FLAG_3_peak_1021	100	.	5.44981	14.3233	10.0556	95
chr2	18688690	18688956	FF_FLAG_3_peak_1022	188	.	7.19404	23.4819	18.8529	121
chr2	19657633	19657954	FF_FLAG_3_peak_1023	77	.	4.51098	11.9119	7.78271	132
chr2	20968447	20968641	FF_FLAG_3_peak_1024	53	.	4.31894	9.27751	5.3206	71
chr2	23291107	23291445	FF_FLAG_3_peak_1025	285	.	9.42315	33.4517	28.5105	118
chr2	24949326	24949679	FF_FLAG_3_peak_1026	143	.	6.442	18.8099	14.346	224
chr2	25608288	25608539	FF_FLAG_3_peak_1027	151	.	5.69105	19.6494	15.1504	128
chr2	25983259	25983443	FF_FLAG_3_peak_1028	64	.	4.42226	10.4328	6.40028	85
chr2	26140232	26140687	FF_FLAG_3_peak_1029	143	.	5.6826	18.8305	14.3617	138
chr2	28641147	28641417	FF_FLAG_3_peak_1030	113	.	4.78059	15.659	11.3314	126
chr2	28916162	28916335	FF_FLAG_3_peak_1031	176	.	7.26368	22.2185	17.6276	112
chr2	29125192	29125355	FF_FLAG_3_peak_1032	39	.	3.57767	7.76211	3.93915	64
chr2	29965616	29965776	FF_FLAG_3_peak_1033	39	.	3.57767	7.76211	3.93915	58
chr2	30286325	30286472	FF_FLAG_3_peak_1034	57	.	4.04433	9.76455	5.77717	20
chr2	30415995	30416454	FF_FLAG_3_peak_1035	79	.	3.99755	12.1418	7.99611	107
chr2	30779304	30779539	FF_FLAG_3_peak_1036	67	.	4.71157	10.8025	6.73803	125
chr2	31974384	31974698	FF_FLAG_3_peak_1037	83	.	4.75174	12.5553	8.38825	130
chr2	32451197	32451556	FF_FLAG_3_peak_1038	110	.	5.02034	15.3661	11.0523	119
chr2	33018025	33018380	FF_FLAG_3_peak_1039	572	.	14.331	62.718	57.2439	193
chr2	33130929	33131222	FF_FLAG_3_peak_1040	42	.	3.14766	8.06081	4.20926	238
chr2	34090625	34090994	FF_FLAG_3_peak_1041	711	.	16.4905	76.8579	71.1587	170
chr2	34372525	34372922	FF_FLAG_3_peak_1042	365	.	9.65162	41.6956	36.5612	208
chr2	34646328	34646909	FF_FLAG_3_peak_1043	359	.	8.88359	41.0221	35.9043	199
chr2	35109200	35109707	FF_FLAG_3_peak_1044	91	.	4.59049	13.4168	9.1961	329
chr2	35200851	35201291	FF_FLAG_3_peak_1045	130	.	5.59984	17.4104	13.0027	176
chr2	35979740	35979880	FF_FLAG_3_peak_1046	45	.	3.73323	8.41248	4.53323	71
chr2	37422654	37422991	FF_FLAG_3_peak_1047	67	.	4.57671	10.8082	6.74363	67
chr2	37703342	37703574	FF_FLAG_3_peak_1048	51	.	3.88878	9.08018	5.14584	194
chr2	38286775	38287685	FF_FLAG_3_peak_1049	399	.	9.43882	45.145	39.9446	495
chr2	38418034	38418272	FF_FLAG_3_peak_1050	224	.	7.3109	27.1874	22.4363	121
chr2	39806769	39807163	FF_FLAG_3_peak_1051	394	.	11.3863	44.6143	39.4248	135
chr2	44927305	44927477	FF_FLAG_3_peak_1052	88	.	5.23415	13.0625	8.86728	115
chr2	48949432	48949697	FF_FLAG_3_peak_1053	108	.	5.4836	15.1677	10.8568	112
chr2	52072740	52072931	FF_FLAG_3_peak_1054	57	.	4.04433	9.76455	5.77717	125
chr2	52857768	52857924	FF_FLAG_3_peak_1055	39	.	3.92631	7.82837	3.98901	71
chr2	56740262	56740437	FF_FLAG_3_peak_1056	33	.	3.42212	7.12975	3.35723	35
chr2	61815707	61815899	FF_FLAG_3_peak_1057	46	.	4.12263	8.54306	4.64707	96
chr2	69861517	69861921	FF_FLAG_3_peak_1058	138	.	5.75539	18.2459	13.8039	125
chr2	70661451	70661636	FF_FLAG_3_peak_1059	47	.	3.54187	8.62889	4.72272	99
chr2	71389114	71389349	FF_FLAG_3_peak_1060	39	.	3.19804	7.81007	3.98283	35
chr2	72476029	72476200	FF_FLAG_3_peak_1061	33	.	3.50324	7.09887	3.33991	105
chr2	74578801	74579073	FF_FLAG_3_peak_1062	120	.	5.13583	16.4266	12.0628	134
chr2	75659422	75659798	FF_FLAG_3_peak_1063	66	.	4.54958	10.7428	6.68923	128
chr2	78868541	78868705	FF_FLAG_3_peak_1064	50	.	4.06848	8.98239	5.05591	116
chr2	80195959	80196148	FF_FLAG_3_peak_1065	67	.	4.71157	10.8025	6.73803	70
chr2	83644391	83644566	FF_FLAG_3_peak_1066	106	.	5.69315	14.9093	10.6123	74
chr2	90940550	90940773	FF_FLAG_3_peak_1067	37	.	3.25821	7.56884	3.7655	115
chr2	91182495	91182939	FF_FLAG_3_peak_1068	100	.	5.30671	14.3417	10.0712	208
chr2	91236779	91237149	FF_FLAG_3_peak_1069	167	.	5.96866	21.3241	16.762	213
chr2	91526816	91527196	FF_FLAG_3_peak_1070	64	.	4.19988	10.465	6.42723	291
chr2	91963633	91963782	FF_FLAG_3_peak_1071	45	.	3.73323	8.41248	4.53323	65
chr2	92183801	92184032	FF_FLAG_3_peak_1072	64	.	4.19988	10.465	6.42723	82
chr2	92184455	92184650	FF_FLAG_3_peak_1073	39	.	3.81411	7.83753	3.99803	99
chr2	102400560	102400814	FF_FLAG_3_peak_1074	60	.	4.37625	10.0147	6.01444	129
chr2	104493456	104493644	FF_FLAG_3_peak_1075	54	.	4.14639	9.45669	5.49053	66
chr2	104493777	104494052	FF_FLAG_3_peak_1076	91	.	5.06726	13.3714	9.15944	132
chr2	106555281	106555501	FF_FLAG_3_peak_1077	106	.	5.69315	14.9093	10.6123	92
chr2	117120914	117121291	FF_FLAG_3_peak_1078	157	.	6.87104	20.3153	15.7905	279
chr2	119108695	119108838	FF_FLAG_3_peak_1079	46	.	3.98787	8.51232	4.62784	104
chr2	119112746	119113011	FF_FLAG_3_peak_1080	54	.	3.81345	9.40657	5.44322	52
chr2	119208641	119209092	FF_FLAG_3_peak_1081	105	.	4.63669	14.8602	10.5751	260
chr2	119288590	119288746	FF_FLAG_3_peak_1082	48	.	3.50885	8.7696	4.85725	67
chr2	119300192	119300411	FF_FLAG_3_peak_1083	73	.	3.51923	11.4249	7.32511	114
chr2	119477299	119477972	FF_FLAG_3_peak_1084	177	.	6.60055	22.3346	17.7384	323
chr2	119872453	119872649	FF_FLAG_3_peak_1085	48	.	3.50885	8.7696	4.85725	56
chr2	120609278	120609430	FF_FLAG_3_peak_1086	47	.	3.25258	8.6261	4.72021	43
chr2	120731081	120731683	FF_FLAG_3_peak_1087	203	.	7.23885	25.0442	20.3693	139
chr2	120977329	120977511	FF_FLAG_3_peak_1088	13	.	2.42567	4.82491	1.31707	84
chr2	121171018	121171345	FF_FLAG_3_peak_1089	79	.	3.99755	12.1418	7.99611	162
chr2	121413832	121414132	FF_FLAG_3_peak_1090	25	.	3.05373	6.17181	2.50152	179
chr2	121574486	121575071	FF_FLAG_3_peak_1091	434	.	10.5775	48.757	43.4908	305
chr2	121866953	121867143	FF_FLAG_3_peak_1092	98	.	4.71941	14.1289	9.87309	77
chr2	121956022	121956343	FF_FLAG_3_peak_1093	40	.	3.5532	7.93951	4.09496	102
chr2	121956467	121956765	FF_FLAG_3_peak_1094	53	.	4.20222	9.30208	5.34359	21
chr2	122186163	122186654	FF_FLAG_3_peak_1095	73	.	3.88333	11.484	7.3811	230
chr2	122348409	122349107	FF_FLAG_3_peak_1096	300	.	8.05075	35.0414	30.061	275
chr2	122702196	122702749	FF_FLAG_3_peak_1097	77	.	4.51098	11.9119	7.78271	86
chr2	125247293	125247508	FF_FLAG_3_peak_1098	46	.	4.12263	8.54306	4.64707	94
chr2	126552831	126553099	FF_FLAG_3_peak_1099	131	.	6.2821	17.5526	13.1369	136
chr2	126876024	126876303	FF_FLAG_3_peak_1100	50	.	3.42647	8.98011	5.05591	239
chr2	127270128	127270568	FF_FLAG_3_peak_1101	151	.	5.69105	19.6494	15.1504	287
chr2	127270658	127270836	FF_FLAG_3_peak_1102	99	.	4.97763	14.1899	9.92615	64
chr2	127424990	127425543	FF_FLAG_3_peak_1103	269	.	6.85294	31.8532	26.9601	173
chr2	127831425	127831844	FF_FLAG_3_peak_1104	64	.	4.19988	10.465	6.42723	328
chr2	127921934	127922865	FF_FLAG_3_peak_1105	354	.	10.0828	40.5304	35.4198	564
chr2	128967400	128967645	FF_FLAG_3_peak_1106	65	.	4.385	10.6471	6.59975	130
chr2	129297263	129297914	FF_FLAG_3_peak_1107	113	.	5.40715	15.7263	11.3954	571
chr2	130295610	130295772	FF_FLAG_3_peak_1108	50	.	4.06848	8.98239	5.05591	90
chr2	130450203	130450498	FF_FLAG_3_peak_1109	90	.	5.30052	13.2192	9.01117	197
chr2	130635150	130635308	FF_FLAG_3_peak_1110	33	.	3.73	7.13438	3.35723	37
chr2	131352698	131352998	FF_FLAG_3_peak_1111	65	.	4.49628	10.6136	6.56651	114
chr2	132252612	132252776	FF_FLAG_3_peak_1112	43	.	3.76862	8.24605	4.38391	113
chr2	132578107	132578342	FF_FLAG_3_peak_1113	100	.	4.88564	14.2776	10.0111	45
chr2	134643707	134644232	FF_FLAG_3_peak_1114	287	.	7.08137	33.6538	28.7089	358
chr2	136714250	136714467	FF_FLAG_3_peak_1115	197	.	6.84425	24.3998	19.7395	113
chr2	140395269	140395572	FF_FLAG_3_peak_1116	149	.	6.36805	19.4941	14.9987	184
chr2	142902991	142903174	FF_FLAG_3_peak_1117	122	.	5.44429	16.5868	12.215	65
chr2	144270519	144271183	FF_FLAG_3_peak_1118	382	.	10.6948	43.4351	38.2689	443
chr2	144527293	144527501	FF_FLAG_3_peak_1119	31	.	3.53781	6.94465	3.1981	164
chr2	146855869	146856012	FF_FLAG_3_peak_1120	42	.	3.93037	8.10648	4.2504	56
chr2	151542432	151542606	FF_FLAG_3_peak_1121	78	.	4.77604	11.9502	7.81305	102
chr2	151670071	151670776	FF_FLAG_3_peak_1122	162	.	6.68058	20.7492	16.2132	501
chr2	152105389	152105564	FF_FLAG_3_peak_1123	22	.	3.11102	5.92214	2.27076	132
chr2	152831109	152831860	FF_FLAG_3_peak_1124	134	.	5.13795	17.8795	13.4516	639
chr2	152847847	152848016	FF_FLAG_3_peak_1125	48	.	3.50885	8.7696	4.85725	47
chr2	153032226	153032573	FF_FLAG_3_peak_1126	512	.	11.6663	56.6176	51.23	181
chr2	153241482	153241682	FF_FLAG_3_peak_1127	30	.	3.19254	6.74715	3.01536	31
chr2	153492164	153492754	FF_FLAG_3_peak_1128	205	.	7.67358	25.2139	20.5304	458
chr2	154549605	154550035	FF_FLAG_3_peak_1129	259	.	8.62135	30.8236	25.9613	261
chr2	154569993	154570133	FF_FLAG_3_peak_1130	31	.	3.62981	6.91307	3.17207	84
chr2	154790740	154791088	FF_FLAG_3_peak_1131	41	.	3.47015	7.95093	4.10203	212
chr2	154892451	154892671	FF_FLAG_3_peak_1132	39	.	3.19804	7.81007	3.98283	120
chr2	154892759	154893019	FF_FLAG_3_peak_1133	38	.	3.44252	7.64294	3.82953	131
chr2	155133372	155133537	FF_FLAG_3_peak_1134	58	.	3.88657	9.87973	5.88491	58
chr2	155357364	155357513	FF_FLAG_3_peak_1135	127	.	5.01264	17.1085	12.7154	107
chr2	155473933	155474096	FF_FLAG_3_peak_1136	44	.	3.89159	8.284	4.4152	85
chr2	155518104	155518676	FF_FLAG_3_peak_1137	131	.	5.26605	17.5595	13.1436	142
chr2	155956480	155956682	FF_FLAG_3_peak_1138	67	.	4.21312	10.7944	6.73803	111
chr2	156180255	156180440	FF_FLAG_3_peak_1139	91	.	4.5806	13.3874	9.17232	126
chr2	156677005	156677168	FF_FLAG_3_peak_1140	67	.	4.71157	10.8025	6.73803	63
chr2	156991709	156992197	FF_FLAG_3_peak_1141	97	.	4.46795	13.9931	9.75119	295
chr2	157006828	157007046	FF_FLAG_3_peak_1142	44	.	3.89159	8.284	4.4152	57
chr2	157040415	157040632	FF_FLAG_3_peak_1143	69	.	4.28309	10.9853	6.91318	135
chr2	157204341	157204946	FF_FLAG_3_peak_1144	181	.	6.92364	22.7655	18.1581	112
chr2	157913190	157913724	FF_FLAG_3_peak_1145	674	.	12.1556	73.1294	67.4834	349
chr2	158409566	158410405	FF_FLAG_3_peak_1146	114	.	4.26918	15.7399	11.4086	237
chr2	159149489	159149899	FF_FLAG_3_peak_1147	98	.	5.49684	14.0567	9.80543	314
chr2	160872640	160873238	FF_FLAG_3_peak_1148	127	.	4.46323	17.123	12.7279	415
chr2	163472396	163472659	FF_FLAG_3_peak_1149	22	.	2.72797	5.94283	2.29028	222
chr2	163644973	163645209	FF_FLAG_3_peak_1150	114	.	5.28874	15.7752	11.4353	120
chr2	163658307	163658592	FF_FLAG_3_peak_1151	45	.	3.73323	8.41248	4.53323	106
chr2	165992485	165993100	FF_FLAG_3_peak_1152	249	.	7.34442	29.7307	24.901	160
chr2	166906111	166906352	FF_FLAG_3_peak_1153	123	.	5.9649	16.7758	12.3957	139
chr2	166996211	166996374	FF_FLAG_3_peak_1154	40	.	3.5532	7.93951	4.09496	101
chr2	167503231	167503488	FF_FLAG_3_peak_1155	165	.	6.16921	21.0929	16.5445	105
chr2	168206915	168207601	FF_FLAG_3_peak_1156	254	.	7.35672	30.2599	25.4134	540
chr2	169050963	169051803	FF_FLAG_3_peak_1157	442	.	11.4979	49.5015	44.2204	539
chr2	170130431	170130672	FF_FLAG_3_peak_1158	82	.	5.1042	12.3972	8.23458	102
chr2	172065793	172066037	FF_FLAG_3_peak_1159	60	.	4.51526	10.0309	6.01804	125
chr2	172066175	172066315	FF_FLAG_3_peak_1160	27	.	3.53368	6.46208	2.754	74
chr2	172241106	172241365	FF_FLAG_3_peak_1161	201	.	6.52389	24.7907	20.1205	120
chr2	172979833	172979998	FF_FLAG_3_peak_1162	53	.	3.95558	9.25461	5.30849	44
chr2	173000036	173000525	FF_FLAG_3_peak_1163	119	.	4.88732	16.3481	11.9889	237
chr2	173119378	173119960	FF_FLAG_3_peak_1164	176	.	6.89872	22.2345	17.6416	330
chr2	178406896	178407843	FF_FLAG_3_peak_1165	264	.	9.03052	31.321	26.4388	254
chr2	180582743	180582936	FF_FLAG_3_peak_1166	43	.	3.38353	8.16152	4.30158	127
chr2	180702011	180702159	FF_FLAG_3_peak_1167	48	.	3.95877	8.71623	4.80912	65
chr2	180709960	180710197	FF_FLAG_3_peak_1168	103	.	5.26684	14.6082	10.33	125
chr2	181287755	181287927	FF_FLAG_3_peak_1169	71	.	4.6042	11.1959	7.10902	63
chr2	181288022	181288214	FF_FLAG_3_peak_1170	85	.	4.8378	12.7809	8.59475	117
chr2	181365055	181365537	FF_FLAG_3_peak_1171	119	.	4.68284	16.3307	11.9745	342
chr2	182012826	182013053	FF_FLAG_3_peak_1172	13	.	1.31419	4.84894	1.33944	226
chr3	11262346	11262651	FF_FLAG_3_peak_1173	114	.	5.88947	15.7765	11.4353	264
chr3	30792923	30793432	FF_FLAG_3_peak_1174	232	.	7.96006	28.0036	23.2317	167
chr3	30855646	30855795	FF_FLAG_3_peak_1175	67	.	4.71157	10.8025	6.73803	77
chr3	31094488	31094685	FF_FLAG_3_peak_1176	77	.	4.51098	11.9119	7.78271	85
chr3	33799813	33800292	FF_FLAG_3_peak_1177	184	.	6.24628	23.0385	18.425	139
chr3	34019839	34020197	FF_FLAG_3_peak_1178	72	.	4.67613	11.3729	7.27489	153
chr3	36572012	36572285	FF_FLAG_3_peak_1179	39	.	3.19804	7.81007	3.98283	159
chr3	37063596	37063775	FF_FLAG_3_peak_1180	46	.	4.12263	8.54306	4.64707	80
chr3	37419133	37419411	FF_FLAG_3_peak_1181	148	.	6.67473	19.3818	14.8926	153
[truncated: 986 more rows]

## Sheet: WT_FLAG_Rep1
chr1	4285054	4285106	WT_FLAG_1_peak_1	26	.	4.37953	6.37389	2.61915	16
[truncated: 10,793 more rows]

[truncated: 2 more sheets: WT_FLAG_Rep2, WT_FLAG_Rep3]
