# Supplementary material for: Dynamic and regulated TAF gene expression during mouse embryonic germ cell development
Source: PLoS Genet. 2020 Jan 8;16(1):e1008515. doi: 10.1371/journal.pgen.1008515 (PMC7010400; doi:10.1371/journal.pgen.1008515)
Supplement: S13 Table — Sheet 2 (‘Alignment_Details_RNAseq’) includes sample names, reads, single vs paired end, and alignment rate for all reprocessed RNA-seq samples. Sheet 3 (‘Alignment_Details_CHIPseq’) includes sample names, reads, single vs paired end, and alignment rate for all reprocessed ChIP-seq samples. S13 Table is associated with the Materials & Methods. (XLSX) [file pgen.1008515.s019.xlsx]

## Sheet: Description
Table S13 Description
Information regarding the sequencing samples re-processed in this manuscript
Tab Name	Description
Alignment_RNAseq	Includes sample names, reads, single vs paired end, and alignment rate for all RNA-seq samples
Alignment_ChIPseq	Includes sample names, reads, single vs paired end, and alignment rate for all ChIP-seq samples

## Sheet: Alignment_RNAseq
Organism	Dataset	Sample Name	SRR	Sequencing	Total Reads	Mapped Reads	Mapped Single Mates (for Paired-End)	Mapped Reads Percentage (%)	Multi-Mapped Reads	Multi-Mapped Single Mates (for Paired-End)	Multi-Mapped Reads Percentage (%)	Overall Alignment Rate
Mouse	Sangrithi E-MTAB-4616	Germ_E9.5f_1	ERR1389168	Paired-End	46050987	36698105	3650576	79.6902	3153860	1011804	6.84863	93.34%
		Germ_E9.5f_2	ERR1389170	Paired-End	12272046	5494140	3667236	44.7696	546931	940446	4.45672	68.89%
		Germ_E11.5f_1	ERR1389186	Paired-End	74315100	58529895	5517452	78.7591	6799029	1638416	9.14892	93.29%
		Germ_E11.5f_2	ERR1389187	Paired-End	35156159	28102234	2284584	79.9355	3303816	607450	9.39755	94.00%
		Germ_E11.5f_3	ERR1389188	Paired-End	34632289	26831669	3037698	77.4759	2467630	823644	7.12523	91.01%
		Germ_E11.5f_4	ERR1389189	Paired-End	48389242	35540564	5045547	73.4472	4063440	1544666	8.3974	90.41%
		Germ_E12.5f_1	ERR1389214	Paired-End	24889038	18736336	1425482	75.2795	2960358	527297	11.8942	91.38%
		Germ_E12.5f_2	ERR1389215	Paired-End	23877394	17435940	1483630	73.0228	1917769	394364	8.03173	85.22%
		Germ_E12.5f_3	ERR1389216	Paired-End	29595261	21974126	2491894	74.2488	1403588	650509	4.74261	84.92%
		Germ_E12.5f_4	ERR1389217	Paired-End	19184826	15261058	1482033	79.5475	972651	400295	5.0699	90.08%
		Germ_E14.5f_1	ERR1389234	Paired-End	45702447	33602497	3178693	73.5245	2806927	1087691	6.14174	84.66%
		Germ_E14.5f_2	ERR1389236	Paired-End	32428012	25038205	2334455	77.2117	2267632	841533	6.99282	89.58%
		Germ_E14.5f_3	ERR1389237	Paired-End	13545004	11692331	849481	86.3221	536923	536923	3.96399	94.32%
		Germ_E14.5f_4	ERR1389238	Paired-End	48548985	41971523	2789814	86.4519	2348040	512869	4.83643	95.26%
		Germ_E14.5f_5	ERR1389239	Paired-End	30482637	25993631	1904255	85.2736	1501354	339134	4.92528	94.19%
		Germ_E15.5f_1	ERR1389080	Paired-End	24562858	19399807	2073605	78.9803	1481887	576138	6.03304	91.50%
		Germ_E15.5f_2	ERR1389081	Paired-End	30126159	24112893	2338436	80.0397	1913124	658317	6.35037	92.38%
		Germ_E16.5f_1	ERR1389106	Paired-End	37033925	29071940	2227487	78.5008	2781974	668256	7.51196	90.16%
		Germ_E16.5f_2	ERR1389108	Paired-End	48735981	37100420	3563333	76.1253	2936795	1209526	6.02593	87.50%
		Germ_E16.5f_3	ERR1389109	Paired-End	37249217	23641834	2311501	63.4693	1908954	726817	5.12482	72.95%
		Germ_E18.5f_1	ERR1389122	Paired-End	25377373	19447143	1815504	76.6318	2029510	494507	7.99732	89.87%
		Germ_E18.5f_2	ERR1389123	Paired-End	20402095	15578818	1607400	76.3589	1455630	401320	7.13471	89.46%
		Germ_E9.5m_1	ERR1389085	Paired-End	35965922	27038002	2898702	75.1767	3964707	1117231	11.0235	93.12%
		Germ_E9.5m_2	ERR1389096	Paired-End	32802948	25747780	2733635	78.4923	2192237	621639	6.68305	91.16%
		Germ_E9.5m_3	ERR1389107	Paired-End	12132025	3944305	4512255	32.5115	457275	1201296	3.76916	60.37%
		Germ_E9.5m_4	ERR1389118	Paired-End	12043405	3555342	3157450	29.5211	392939	828904	3.26269	49.69%
		Germ_E11.5m_1	ERR1389182	Paired-End	34329055	25214756	2884314	73.4502	3611717	903951	10.5209	90.02%
		Germ_E11.5m_2	ERR1389183	Paired-End	42693197	33505556	3393619	78.4798	3868643	918726	9.0615	93.27%
		Germ_E12.5m_1	ERR1389199	Paired-End	27962154	19085877	1687994	68.2561	3013133	640915	10.7758	83.50%
		Germ_E12.5m_2	ERR1389200	Paired-End	22147573	14214355	1371887	64.1802	2942997	594308	13.2881	82.17%
		Germ_E12.5m_3	ERR1389201	Paired-End	44748739	35742600	2601349	79.874	4207964	742108	9.40354	93.45%
		Germ_E12.5m_4	ERR1389203	Paired-End	33340239	26278778	2438891	78.82	2254083	645832	6.76085	90.69%
		Germ_E12.5m_5	ERR1389204	Paired-End	23070443	17396561	1633327	75.4063	1397945	399193	6.05946	86.33%
		Germ_E12.5m_6	ERR1389205	Paired-End	42084166	33047712	3886871	78.5277	1897920	805265	4.50982	89.74%
		Germ_E14.5m_1	ERR1389228	Paired-End	34616031	17178321	1972016	49.6253	1616585	844772	4.67005	58.68%
		Germ_E14.5m_2	ERR1389229	Paired-End	41199611	34257476	2570413	83.15	1852399	554140	4.49616	91.84%
		Germ_E14.5m_3	ERR1389230	Paired-End	46688710	38302786	2891846	82.0386	3070520	714241	6.57658	92.72%
		Germ_E15.5m_1	ERR1389076	Paired-End	22999653	16625267	2247164	72.2849	1972700	873815	8.57709	89.42%
		Germ_E15.5m_2	ERR1389077	Paired-End	36692459	29045386	2653384	79.159	2922996	817694	7.9662	92.49%
		Germ_E16.5m_1	ERR1389093	Paired-End	33701593	25154815	2590389	74.6398	3261608	652128	9.6779	89.49%
		Germ_E16.5m_2	ERR1389094	Paired-End	42243377	34074793	2521284	80.663	3413713	614215	8.08106	92.88%
		Germ_E16.5m_3	ERR1389095	Paired-End	41666965	33801890	2766825	81.124	3159483	684169	7.5827	93.53%
		Germ_E16.5m_4	ERR1389097	Paired-End	46730071	38069301	3000772	81.4664	3588983	740427	7.68024	93.70%
		Germ_E16.5m_5	ERR1389098	Paired-End	34303651	24707587	2382606	72.0261	3019022	999469	8.80088	86.18%
		Germ_E16.5m_6	ERR1389099	Paired-End	47255051	36822612	3271167	77.9231	3691288	998811	7.81141	90.89%
		Germ_E18.5m_1	ERR1389117	Paired-End	18906068	14633237	1820055	77.3997	955804	378928	5.05554	89.29%
		Germ_E18.5m_2	ERR1389119	Paired-End	20423787	15694573	1903466	76.8446	1523265	575236	7.45829	91.94%
		Somatic_E9.5f_1	ERR1389171	Paired-End	28386893	20032256	2383638	70.5687	4374400	1089343	15.4099	92.87%
		Somatic_E9.5f_2	ERR1389172	Paired-End	39713464	16864133	13083952	42.4645	2519272	4747691	6.34362	72.42%
		Somatic_E11.5f_1	ERR1389190	Paired-End	101557389	83503948	7355266	82.2234	7439060	1617699	7.32498	94.57%
		Somatic_E11.5f_2	ERR1389192	Paired-End	43088857	34915069	2893775	81.0304	4088291	721679	9.48805	95.39%
		Somatic_E11.5f_3	ERR1389193	Paired-End	41092830	33425319	3265204	81.341	3020816	690614	7.3512	94.16%
		Somatic_E11.5f_4	ERR1389194	Paired-End	37396111	30211308	3121507	80.7873	2555898	603385	6.83466	93.27%
		Somatic_E12.5f_1	ERR1389218	Paired-End	37656653	30216356	2283989	80.2417	3063304	542275	8.13483	92.58%
		Somatic_E12.5f_2	ERR1389219	Paired-End	40697757	33973882	2497871	83.4785	2568661	527829	6.31155	94.18%
		Somatic_E12.5f_3	ERR1389220	Paired-End	41140216	33502086	3700227	81.4339	2063396	768993	5.01552	93.88%
		Somatic_E12.5f_4	ERR1389221	Paired-End	53578777	43364846	4777552	80.9366	2720323	920745	5.07724	92.30%
		Somatic_E14.5f_1	ERR1389150	Paired-End	31721454	23038889	2001077	72.6287	5386324	787837	16.9801	94.47%
		Somatic_E14.5f_2	ERR1389152	Paired-End	38376194	24716015	2411614	64.4045	8752784	1568896	22.8078	92.72%
		Somatic_E14.5f_3	ERR1389155	Paired-End	37997850	31403890	2618640	82.6465	2967805	495107	7.81046	95.13%
		Somatic_E14.5f_4	ERR1389156	Paired-End	43556335	36395712	2783535	83.5601	3259168	541402	7.48265	95.37%
		Somatic_E14.5f_5	ERR1389240	Paired-End	28684766	20598275	2040880	71.8091	1862570	735751	6.49324	83.47%
		Somatic_E14.5f_6	ERR1389241	Paired-End	34532659	25196917	2260751	72.9655	3910247	709367	11.3233	88.84%
		Somatic_E14.5f_7	ERR1389242	Paired-End	33131758	27641334	1915054	83.4285	2326120	451120	7.02082	94.34%
		Somatic_E14.5f_8	ERR1389243	Paired-End	73635998	63696964	4340768	86.5025	3256964	818791	4.42306	94.85%
		Somatic_E14.5f_9	ERR1389244	Paired-End	42493965	35099257	2836694	82.5982	3003720	615580	7.06858	94.07%
		Somatic_E15.5f_1	ERR1389082	Paired-End	28514601	15150497	2301224	53.1324	8094323	2031337	28.3866	89.97%
		Somatic_E15.5f_2	ERR1389083	Paired-End	32215715	22550435	2410055	69.9982	5345547	1221249	16.593	93.24%
		Somatic_E16.5f_1	ERR1389110	Paired-End	28931301	19877902	1530994	68.7073	2141790	431694	7.40302	79.73%
		Somatic_E16.5f_2	ERR1389111	Paired-End	50347998	37455490	3405429	74.3932	5471631	1128949	10.8676	90.35%
		Somatic_E16.5f_3	ERR1389112	Paired-End	45708379	36187878	3173943	79.1712	3456194	942870	7.5614	92.00%
		Somatic_E18.5f_1	ERR1389124	Paired-End	23560761	17088799	1838131	72.5308	3158441	752731	13.4055	92.18%
		Somatic_E18.5f_2	ERR1389125	Paired-End	24122318	17997345	1960882	74.6087	2486474	657648	10.3078	91.19%
		Somatic_E9.5m_1	ERR1389129	Paired-End	40406772	29812912	2595981	73.782	6369568	1227909	15.7636	95.00%
		Somatic_E9.5m_2	ERR1389140	Paired-End	34355568	26878635	2290237	78.2366	3928283	747187	11.4342	94.95%
		Somatic_E9.5m_3	ERR1389151	Paired-End	30045729	11850208	8967831	39.4406	2803080	4397168	9.32938	72.32%
		Somatic_E9.5m_4	ERR1389162	Paired-End	31512671	15121700	9224601	47.9861	1996479	3308476	6.33548	74.87%
		Somatic_E11.5m_1	ERR1389184	Paired-End	33674860	27451078	2467171	81.518	2332648	504457	6.92697	93.22%
		Somatic_E11.5m_2	ERR1389185	Paired-End	40346191	33073603	3250193	81.9745	2639354	593594	6.54177	93.71%
		Somatic_E12.5m_1	ERR1389206	Paired-End	36271525	28886666	2387056	79.6401	2953623	619771	8.14309	92.54%
		Somatic_E12.5m_2	ERR1389207	Paired-End	36153801	28027240	2230690	77.5223	3950838	715323	10.9279	92.99%
		Somatic_E12.5m_3	ERR1389208	Paired-End	34724307	28216829	1975039	81.2596	3106220	484548	8.94538	94.27%
		Somatic_E12.5m_4	ERR1389209	Paired-End	38771368	32377119	2720821	83.5078	2025016	533031	5.22297	93.55%
		Somatic_E12.5m_5	ERR1389210	Paired-End	57732271	47473272	4062942	82.23	3354064	860221	5.80969	93.08%
		Somatic_E12.5m_6	ERR1389211	Paired-End	55926177	44777342	5305683	80.0651	2822627	1068189	5.04706	92.33%
		Somatic_E12.5m_7	ERR1389212	Paired-End	59473246	47201476	5719884	79.3659	2489943	1197789	4.18666	91.07%
		Somatic_E14.5m_1	ERR1389153	Paired-End	34755780	24926963	2274097	71.7203	5844310	1039425	16.8154	93.72%
		Somatic_E14.5m_2	ERR1389154	Paired-End	37209588	26641715	1936701	71.5991	7377124	703016	19.8259	95.34%
		Somatic_E14.5m_3	ERR1389157	Paired-End	35390365	29216913	2453628	82.5561	2749195	473775	7.7682	95.05%
		Somatic_E14.5m_4	ERR1389158	Paired-End	40894293	34099654	2613532	83.3849	3122331	505334	7.63513	95.38%
		Somatic_E14.5m_5	ERR1389231	Paired-End	34496700	26462509	2634617	76.7103	2596860	908522	7.52785	89.82%
		Somatic_E14.5m_6	ERR1389232	Paired-End	43689113	36910282	2656529	84.4839	2467404	504671	5.64764	94.25%
		Somatic_E14.5m_7	ERR1389233	Paired-End	46679089	39513334	2904650	84.6489	2476759	545300	5.30593	93.97%
		Somatic_E15.5m_1	ERR1389078	Paired-End	28423766	16890188	2094700	59.4228	7420975	1505965	26.1083	92.82%
		Somatic_E15.5m_2	ERR1389079	Paired-End	30292460	20095138	2145199	66.3371	5917994	1417370	19.5362	92.39%
		Somatic_E16.5m_1	ERR1389100	Paired-End	36359008	28688634	2712341	78.9038	2749057	568740	7.56087	91.33%
		Somatic_E16.5m_2	ERR1389101	Paired-End	44795431	37254931	2971989	83.1668	2791888	631711	6.23253	94.12%
		Somatic_E16.5m_3	ERR1389102	Paired-End	51011762	42575499	3293074	83.4621	3365416	701822	6.59733	94.63%
		Somatic_E16.5m_4	ERR1389103	Paired-End	49824698	41868658	3104364	84.0319	3147960	653790	6.31807	94.88%
		Somatic_E16.5m_5	ERR1389104	Paired-End	51821711	43775617	3128229	84.4735	3044379	622229	5.87472	94.60%
		Somatic_E16.5m_6	ERR1389105	Paired-End	56368532	46791411	3379995	83.0098	4063022	790812	7.20796	94.65%
		Somatic_E18.5m_1	ERR1389120	Paired-End	34665737	27918517	2675300	80.5363	2519261	746144	7.26729	93.85%
		Somatic_E18.5m_2	ERR1389121	Paired-End	25638416	20729948	1934727	80.855	1774782	489875	6.92235	93.38%
	Soh GSE70361	Dazl_KO_1	SRR2067546	Single-End	32017380	19313071	N/A	60.3206	5033944	N/A	15.7225	76.04%
		Dazl_KO_2	SRR2067564	Single-End	29364355	20947684	N/A	71.3371	5568231	N/A	18.9626	90.30%
		Dazl_KO_3	SRR2067523	Single-End	35767928	25940591	N/A	72.5247	6674192	N/A	18.6597	91.18%
		Dazl_WT_1	SRR2067543	Single-End	39809806	24452929	N/A	61.4244	5777375	N/A	14.5124	75.94%
		Dazl_WT_2	SRR2067544	Single-End	41916197	30758086	N/A	73.38	7493673	N/A	17.8778	91.26%
		Dazl_WT_3	SRR2067545	Single-End	34350067	25395961	N/A	73.9328	5741982	N/A	16.7161	90.65%
		Stra8_KO_1	SRR2067539	Single-End	49378893	30489376	N/A	61.7458	7034298	N/A	14.2456	75.99%
		Stra8_KO_2	SRR2067540	Single-End	39618974	24379686	N/A	61.5354	5199000	N/A	13.1225	74.66%
		Stra8_KO_3	SRR2067541	Single-End	29791693	18114312	N/A	60.8032	4604458	N/A	15.4555	76.26%
		Stra8_WT_2	SRR2067537	Single-End	31776156	19963802	N/A	62.8264	3861825	N/A	12.1532	74.98%
		Stra8_WT_3	SRR2067538	Single-End	41177338	25572097	N/A	62.1024	5997708	N/A	14.5656	76.67%
	Zagore GSE108993	Dazl_KO_1	SRR6456433	Paired-End	71432570	58184871	4500712	81.4543	3422800	765316	4.79165	90.60%
		Dazl_KO_2	SRR6456434	Paired-End	58986474	43735815	5040030	74.1455	4624365	1232890	7.8397	87.93%
		Dazl_KO_3	SRR6456435	Paired-End	55595695	47326290	3137454	85.1258	2300799	460491	4.13845	92.95%
		Dazl_WT_1	SRR6456431	Paired-End	45059421	36742223	2624730	81.5417	2327213	460294	5.16476	90.83%
		Dazl_WT_2	SRR6456432	Paired-End	52801236	42735336	3506032	80.9362	2951548	580974	5.58992	91.01%
	Kojima GSE115928	Stra8_WT_1	SRR7352933; SRR7352934	Single-End	37719757	27188093	N/A	72.0792	5692508	N/A	15.0916	87.17%
		Stra8_WT_2	SRR7352935; SRR7352936	Single-End	35407890	25915724	N/A	73.1919	4983649	N/A	14.075	87.27%
		Stra8_KO_1	SRR7352923; SRR7352924	Single-End	36515986	26667913	N/A	73.0308	5386895	N/A	14.7522	87.78%
		Stra8_KO_2	SRR7352925; SRR7352926	Single-End	37193127	27120980	N/A	72.9193	5087209	N/A	13.6778	86.60%
		Stra8_KO_3	SRR7352927; SRR7352928	Single-End	32790515	23772531	N/A	72.4982	4885101	N/A	14.8979	87.40%
	Miyauchi GSE94136	E9.5_1	SRR5208887	Single-End	5065535	3593427	N/A	70.9387	1073374	N/A	21.1897	92.13%
		E9.5_2	SRR5208888	Single-End	4746147	3375713	N/A	71.1253	997455	N/A	21.0161	92.14%
		E10.5_1	SRR5208890	Single-End	4744549	3247240	N/A	68.4415	1052210	N/A	22.1772	90.62%
		E10.5_2	SRR5208889	Single-End	4709876	3203860	N/A	68.0243	1044394	N/A	22.1746	90.20%
		E11.5_1	SRR5208891	Single-End	5007222	3236290	N/A	64.6324	1134981	N/A	22.6669	87.30%
		E11.5_2	SRR5208892	Single-End	3917844	2684403	N/A	68.5174	898614	N/A	22.9364	91.45%
		E12.5M_1	SRR5208893	Single-End	3304905	2285686	N/A	69.1604	696691	N/A	21.0805	90.24%
		E12.5M_2	SRR5208894	Single-End	3557069	2453816	N/A	68.9842	750764	N/A	21.1063	90.09%
		E12.5F_1	SRR5208895	Single-End	3389286	2411550	N/A	71.1522	704952	N/A	20.7994	91.95%
		E12.5F_2	SRR5208896	Single-End	4286466	2985056	N/A	69.6391	863174	N/A	20.1372	89.78%
		E13.5M_1	SRR5208897	Single-End	4126143	2765430	N/A	67.0222	919546	N/A	22.2858	89.31%
		E13.5M_2	SRR5208898	Single-End	3796263	2615547	N/A	68.8979	864355	N/A	22.7686	91.67%
		E13.5F_1	SRR5208899	Single-End	4137985	2951793	N/A	71.3341	857057	N/A	20.7119	92.05%
		E13.5F_2	SRR5208900	Single-End	3793611	2649418	N/A	69.8389	790786	N/A	20.8452	90.68%
		E14.5M_1	SRR5208901	Single-End	4290791	2969245	N/A	69.2004	959010	N/A	22.3504	91.55%
		E14.5M_2	SRR5208902	Single-End	4568738	3091643	N/A	67.6695	1032149	N/A	22.5916	90.26%
		E14.5F_1	SRR5208903	Single-End	4402530	3121198	N/A	70.8956	875103	N/A	19.8773	90.77%
		E14.5F_2	SRR5208904	Single-End	4752142	3363931	N/A	70.7877	934424	N/A	19.6632	90.45%
		E15.5M_1	SRR5208905	Single-End	3614957	2378558	N/A	65.7977	784543	N/A	21.7027	87.50%
		E15.5M_2	SRR5208906	Single-End	3763721	2571110	N/A	68.313	788215	N/A	20.9424	89.26%
		E15.5F_1	SRR5208907	Single-End	4352562	3086108	N/A	70.9033	860148	N/A	19.7619	90.67%
		E15.5F_2	SRR5208908	Single-End	4696131	3369349	N/A	71.7473	932173	N/A	19.8498	91.60%
		WT_c5RB_1	SRR5208938, SRR5208939	Single-End	5156880	3608740	N/A	69.9791	1126636	N/A	21.8472	91.83%
		WT_c5RB_2	SRR5208957	Single-End	3784566	2682458	N/A	70.8789	838890	N/A	22.1661	93.04%
		WT_c7RB_1	SRR5208940	Single-End	1812329	1264809	N/A	69.7891	365091	N/A	20.1449	89.93%
		WT_c7RB_2	SRR5208958	Single-End	2757765	1926096	N/A	69.8426	593042	N/A	21.5044	91.35%
		WT_c9RB_1	SRR5208941	Single-End	1662080	1179545	N/A	70.968	322779	N/A	19.4202	90.39%
		WT_c9RB_2	SRR5208959	Single-End	3007500	2199027	N/A	73.1181	600990	N/A	19.983	93.10%
		SK1_c5RB_1	SRR5208944	Single-End	2489912	1724339	N/A	69.253	534032	N/A	21.4478	90.70%
		SK1_c5RB_2	SRR5208961	Single-End	1490834	1028103	N/A	68.9616	356465	N/A	23.9104	92.87%
		SK2_c5RB_1	SRR5208950, SRR5208951	Single-End	6434697	4551514	N/A	70.7339	1425577	N/A	22.1545	92.89%
		SK3_c5RB_1	SRR5208965	Single-End	3653323	2610300	N/A	71.45	807293	N/A	22.0975	93.55%
		SK1_c7RB_1	SRR5208945	Single-End	1418580	984733	N/A	69.4168	300296	N/A	21.1688	90.59%
		SK1_c7RB_2	SRR5208962	Single-End	2921179	2050128	N/A	70.1815	661834	N/A	22.6564	92.84%
		SK2_c7RB_1	SRR5208952, SRR5208953	Single-End	7365206	5397899	N/A	73.2892	1657386	N/A	22.5029	95.79%
		SK3_c7RB_1	SRR5208966	Single-End	3577107	2555822	N/A	71.4494	783115	N/A	21.8924	93.34%
		SK1_c9RB_1	SRR5208946, SRR5208947	Single-End	3979668	2900541	N/A	72.884	811046	N/A	20.3797	93.26%
		SK1_c9RB_2	SRR5208963	Single-End	2704312	1977894	N/A	73.1385	553240	N/A	20.4577	93.60%
		SK2_c9RB_1	SRR5208954	Single-End	2043376	1487209	N/A	72.782	431205	N/A	21.1026	93.88%
		SK3_c9RB_1	SRR5208967	Single-End	1688087	1206147	N/A	71.4505	362865	N/A	21.4956	92.95%
	Seisenberger ERP001953	E16.5m	ERR192339	Single-End	21816048	14599204	N/A	66.9196	3809620	N/A	17.4625	84.38%
		E11.5	ERR192340	Single-End	23673236	13409530	N/A	56.6443	5042848	N/A	21.3019	77.95%
		E13.5m	ERR192341	Single-End	24323790	15760888	N/A	64.7962	4744225	N/A	19.5045	84.30%
		E13.5f	ERR192342	Single-End	28785061	19377056	N/A	67.3164	5931569	N/A	20.6064	87.92%
		E16.5f	ERR192343	Single-End	25052057	17610964	N/A	70.2975	4436915	N/A	17.7108	88.01%
Human	Tang SRP057098	hPGC_Wk7F_1	SRR1777315	Single-End	48244575	35208877	N/A	72.98	8130228	N/A	16.8521	89.83%
		hPGC_Wk7F_2	SRR1777316	Single-End	44507555	31478725	N/A	70.7267	8716979	N/A	19.5854	90.31%
		hPGC_Wk7F_3	SRR1777317	Single-End	42614841	32768303	N/A	76.8941	6124799	N/A	14.3725	91.27%
		Soma_Wk7F_1	SRR1777312	Single-End	41787949	32144946	N/A	76.924	5640802	N/A	13.4986	90.42%
		Soma_Wk7F_2	SRR1777313	Single-End	36625695	27653593	N/A	75.5033	5266955	N/A	14.3805	89.88%
		Soma_Wk7F_3	SRR1777314	Single-End	36488768	28376473	N/A	77.7677	5415567	N/A	14.8417	92.61%
	Irie GSE60138	hPCG_Wk7M_1	SRR1537296	Single-End	32616112	21166459	N/A	64.8957	5996775	N/A	18.3859	83.28%
		hPCG_Wk7M_2	SRR1537297	Single-End	44975001	31770673	N/A	70.6407	9281147	N/A	20.6362	91.28%
		Soma_Wk7M_1	SRR1537298	Single-End	53569819	41362280	N/A	77.2119	7030109	N/A	13.1233	90.34%
		Soma_Wk7M_2	SRR1537299	Single-End	43619362	34064528	N/A	78.095	5769674	N/A	13.2273	91.32%
	Gkountela GSE63392	f53d_1	SRR1654903	Single-End	21627025	17782540	N/A	82.2237	3241466	N/A	14.988	97.21%
		f53d_2	SRR1654904	Single-End	53463714	42680236	N/A	79.8303	9195809	N/A	17.2001	97.03%
		f57d	SRR1654905	Single-End	37191401	31399722	N/A	84.4274	4684602	N/A	12.5959	97.02%
		f67d	SRR1654906	Single-End	39870473	32984105	N/A	82.7282	5586550	N/A	14.0117	96.74%
		f93d	SRR1654907	Single-End	29263603	22812641	N/A	77.9557	5381996	N/A	18.3914	96.35%
		f94d	SRR1654908	Single-End	19025099	13833648	N/A	72.7126	4598050	N/A	24.1683	96.88%
		f108d	SRR1654909	Single-End	38376742	28791006	N/A	75.022	8212148	N/A	21.3988	96.42%
		f110d	SRR1654910	Single-End	35954836	27425027	N/A	76.2763	7371901	N/A	20.5032	96.78%
		f113d	SRR1654911	Single-End	27656850	22941911	N/A	82.952	3749481	N/A	13.5572	96.51%
		m54d	SRR1654912	Single-End	57831126	47210750	N/A	81.6355	8856335	N/A	15.3141	96.95%
		m72d	SRR1654913	Single-End	38192984	30803871	N/A	80.6532	6140693	N/A	16.0781	96.73%
		m74d	SRR1654914	Single-End	36948354	28540986	N/A	77.2456	7106752	N/A	19.2343	96.48%
		m98d	SRR1654915	Single-End	14323508	10751431	N/A	75.0614	3034350	N/A	21.1844	96.25%
		m122d	SRR1654916	Single-End	23019336	18559721	N/A	80.6267	3669501	N/A	15.941	96.57%
		m137d	SRR1654917	Single-End	11321363	9432345	N/A	83.3146	1533004	N/A	13.5408	96.86%

## Sheet: Alignment_ChIPseq
Organism	Dataset	Sample Name	SRR	Sequencing	Total Reads	Mapped Reads	Mapped Reads Percentage (%)	Multi-Mapped Reads	Multi-Mapped Reads Percentage (%)	Overall Alignment Rate
Mouse	Kojima GSE115928	FF_FLAG_1	SRR7352918	Single-End	38714812	24861193	64.2162	11820269	30.5316	0.9475
		FF_FLAG_2	SRR7352920	Single-End	34061753	23398968	68.6957	9221028	27.0715	0.9577
		FF_FLAG_3	SRR7352922	Single-End	61897150	42580765	68.7928	17314733	27.9734	0.9677
		FF_Input_1	SRR7352917	Single-End	39946409	25921251	64.8901	12819620	32.092	0.9698
		FF_Input_2	SRR7352919	Single-End	54949633	39264603	71.4556	14527688	26.4382	0.9789
		FF_Input_3	SRR7352921	Single-End	83065454	55408611	66.7048	21406920	25.7711	0.9248
